# Supplementary material for: Dysregulation of interaction between LOXhigh fibroblast and smooth muscle cells contributes to the pathogenesis of aortic dissection
Source: Theranostics. 2022 Jan 1;12(2):910–28. doi: 10.7150/thno.66059 (PMC8692905; doi:10.7150/thno.66059)
Supplement: Supplementary file 3 — Supplementary table 2. [file thnov12p0910s3.xlsx]

## Sheet: SMC1
Supplementary Data Table 2 Enriched pathways in SMC 1
Category	Term	Count	%	PValue	Genes	List Total	Pop Hits	Pop Total	Fold Enrichment	Bonferroni	Benjamini	FDR
GOTERM_CC_DIRECT	GO:0031012~extracellular matrix	57	0.0915133	1.6594e-36	ASPN, AEBP1, RARRES2, LTBP1, COL21A1, LTBP2, IGFBP7, LTBP4, POSTN, EDIL3, MMP2, NOV, OGN, HMCN1, HTRA1, MATN2, CPXM2, MGP, MFGE8, MYH9, PRELP, BGN, COL1A2, VCAN, MFAP4, FMOD, LUM, CLU, COL3A1, TIMP2, TIMP3, PCOLCE, LGALS3BP, LAMB2, COMP, TGM2, COL6A2, COL6A1, LAMB1, COL8A1, THBS2, DPT, FN1, COL18A1, CRIP2, LGALS1, EFEMP1, LMCD1, SOD1, COL5A2, LAMA2, LAMA4, FBLN1, COL14A1, FBLN2, SFRP2, FBLN5	396	296	18224	8.862	6.30574e-34	6.30574e-34	2.29727e-33
GOTERM_CC_DIRECT	GO:0005578~proteinaceous extracellular matrix	49	0.0786694	3.28434e-30	ASPN, LTBP1, LTBP2, COL21A1, LTBP4, POSTN, MMP2, NOV, OGN, TNFRSF11B, WISP2, CTGF, GPC6, MATN2, SPARCL1, CRTAP, MGP, SLIT2, SLIT3, PRELP, BGN, COL1A2, VCAN, FMOD, LUM, ELN, HSD17B12, TIMP2, TIMP3, TIMP1, SMOC2, LGALS3BP, CRISPLD2, COMP, COL6A2, FN1, DPT, COL18A1, LGALS1, EFEMP1, SPARC, COL16A1, ECM2, COL5A2, FBLN1, OMD, COL14A1, FBLN2, FBLN5	396	268	18224	8.41414	1.24805e-27	6.24025e-28	4.54681e-27
GOTERM_CC_DIRECT	GO:0070062~extracellular exosome	152	0.244036	4.34024e-29	S100A4, SRP14, RARRES2, S100A6, A2M, LTBP2, ATP6AP2, LTBP4, RPL15, SNRPD2, PPCS, FSTL1, EDIL3, AQP1, CXCL12, OGN, GSTM3, HMCN1, HTRA1, CFH, RRAS, PDGFD, NEGR1, CRYAB, SPARCL1, MGP, SERPING1, MFGE8, MYH9, PPP1CB, PRELP, KRT17, CPE, VAMP5, COL1A2, PDGFRB, MFAP4, SEPT7, DST, SRI, PAM, IFITM3, CLU, ITGB5, TIMP2, TIMP3, ITGB1, TIMP1, PFN2, LGALS3BP, LAMB2, FAM162A, FGL2, LAMB1, ARL6IP5, FN1, COL18A1, …	396	2811	18224	2.48846	1.64929e-26	5.49764e-27	6.00859e-26
GOTERM_CC_DIRECT	GO:0005615~extracellular space	91	0.1461	1.26707e-22	S100A4, AEBP1, LTBP2, IGFBP7, LTBP4, IGFBP6, FSTL1, POSTN, MMP2, CXCL12, CFHR1, OGN, WISP2, TNFRSF11B, PTGIS, HTRA1, GSN, CTGF, GPC6, GPX3, CFH, ANGPT1, PDGFD, RAMP1, SPARCL1, ACTA2, CRTAP, CPXM2, SERPING1, MFGE8, SLIT2, PRELP, SLIT3, VEGFB, CTSK, CPE, NUCB2, TFPI, COL1A2, VCAN, CTSF, PAM, FMOD, LUM, CLU, COL3A1, CRLF1, CYTL1, IL33, ITM2B, TIMP2, TIMP3, PCOLCE, TIMP1, VCAM1, CD9, LGALS3BP, COMP, …	396	1347	18224	3.10901	4.81487e-20	1.20372e-20	1.75412e-19
GOTERM_BP_DIRECT	GO:0030198~extracellular matrix organization	35	0.0561924	5.6494e-21	LUM, HSD17B12, COL3A1, ELN, ITGA11, ITGB5, POSTN, DDR2, ITGB1, VCAM1, SMOC2, TNFRSF11B, LAMB2, CRISPLD2, COMP, COL6A2, COL6A1, COL8A1, LAMB1, FN1, COL18A1, ITGA1, SPARC, ECM2, COL16A1, COL5A2, LAMA2, LAMA4, FBLN1, COL14A1, BGN, ITGA8, FBLN5, COL1A2, VCAN	372	196	16792	8.06068	1.16265e-17	1.16265e-17	9.74556e-18
GOTERM_CC_DIRECT	GO:0005576~extracellular region	90	0.144495	4.93469e-17	RARRES2, A2M, LTBP1, COL21A1, IGFBP7, LTBP4, IGFBP6, FSTL1, JAG1, MMP2, CXCL12, NOV, OGN, TNFRSF11B, HTRA1, GSN, SPINT2, CTGF, GPX3, CFH, ANGPT1, PDGFD, SERPING1, MFGE8, SLIT2, PRELP, SLIT3, LRPAP1, VEGFB, CTSK, BGN, TFPI, COL1A2, VCAN, MFAP4, FMOD, EPDR1, LUM, CLU, COL3A1, ELN, CRLF1, C1R, C1S, IL33, ITM2B, TIMP2, TIMP3, TIMP1, ISLR, LGALS3BP, LAMB2, CRISPLD1, CRISPLD2, COMP, AGT, COL6A2, COL6A1…	396	1610	18224	2.57256	1.87518e-14	3.75036e-15	6.83154e-14
GOTERM_BP_DIRECT	GO:0007155~cell adhesion	42	0.0674309	2.45598e-14	IGFBP7, ITGA11, ITGB5, POSTN, EDIL3, CD151, DDR2, CXCL12, ISLR, VCAM1, CD9, WISP2, LGALS3BP, LAMB2, CTGF, COMP, COL6A2, COL6A1, LAMB1, COL8A1, THBS2, DPT, FN1, COL18A1, LPP, MFGE8, COL16A1, SSPN, GAS6, LAMA2, HES1, CDH13, LAMA4, OMD, ITGA8, VCAN, MFAP4, DST, EMP2, FEZ1, CDH11, MYH10	372	459	16792	4.13044	5.04949e-11	2.52475e-11	4.23217e-11
GOTERM_MF_DIRECT	GO:0005178~integrin binding	21	0.0337154	6.43617e-14	LTBP4, COL3A1, MFGE8, EDIL3, COL16A1, TIMP2, CD151, ECM2, ITGB1, NOV, VCAM1, CD9, WISP2, FBLN1, LAMB2, SFRP2, CTGF, FBLN5, DST, EMP2, FN1	360	105	16881	9.37833	3.39995e-11	3.39995e-11	9.34364e-11
GOTERM_MF_DIRECT	GO:0008201~heparin binding	23	0.0369264	3.58436e-12	FMOD, LTBP2, HSD17B12, FSTL1, POSTN, ECM2, PCOLCE, SLIT2, PRELP, SLIT3, LRPAP1, NOV, VEGFB, OGN, SMOC2, WISP2, CTGF, CRISPLD2, COMP, CFH, PTN, THBS2, FN1	360	160	16881	6.74068	1.89254e-09	9.4627e-10	5.20115e-09
GOTERM_BP_DIRECT	GO:0002576~platelet degranulation	18	0.028899	1.00773e-10	RARRES2, A2M, CLU, SERPING1, PCDH7, SPARC, HGF, CD63, SOD1, TIMP3, GAS6, TIMP1, VEGFB, ISLR, CD9, LGALS3BP, CALM2, FN1	372	103	16792	7.88851	2.0739e-07	6.91302e-08	1.73839e-07
GOTERM_MF_DIRECT	GO:0005201~extracellular matrix structural constituent	15	0.0240825	1.06158e-10	LUM, COL3A1, ELN, MGP, COL5A2, PRELP, FBLN1, LAMA4, COL14A1, BGN, FBLN2, COMP, COL1A2, VCAN, LAMB1	360	67	16881	10.4981	5.60516e-08	1.86839e-08	1.54043e-07
GOTERM_CC_DIRECT	GO:0005604~basement membrane	16	0.025688	1.28231e-10	MATN2, COL18A1, SPARC, CD151, TIMP3, TIMP1, LAMA2, SMOC2, FBLN1, LAMA4, HMCN1, LAMB2, PTN, LAMB1, THBS2, DST	396	79	18224	9.32055	4.87276e-08	8.12127e-09	1.77521e-07
GOTERM_MF_DIRECT	GO:0005518~collagen binding	14	0.022477	3.07408e-10	ASPN, SPARCL1, LUM, HSD17B12, ITGA1, ITGA11, SPARC, DDR2, PCOLCE, CTSK, COL14A1, COMP, ANTXR1, FN1	360	60	16881	10.9414	1.62311e-07	4.05779e-08	4.46071e-07
GOTERM_CC_DIRECT	GO:0005925~focal adhesion	31	0.0497704	2.2611e-09	CAV2, CAV1, CNN3, FHL1, ITGA11, AKAP12, ITGB5, CD151, DDR2, ITGB1, SCARF2, CD9, CTTN, GSN, TGM2, RRAS, LPP, ITGA1, FBLIM1, CSRP1, MYH9, PALLD, NEXN, PPP1CB, EPB41L2, CDH13, CD59, ITGA8, SVIL, PDGFRB, DST	396	391	18224	3.64866	8.59217e-07	1.22745e-07	3.13024e-06
GOTERM_MF_DIRECT	GO:0005509~calcium ion binding	42	0.0674309	8.36066e-09	S100A4, ASPN, SRI, PAM, S100A6, LTBP1, FKBP7, LTBP2, EPDR1, LTBP4, FSTL1, C1R, JAG1, C1S, EDIL3, SMOC2, HMCN1, GSN, COMP, THBS2, PLS3, MATN2, SPARCL1, EFEMP1, MGP, PCDH7, SPARC, S100A13, GAS6, SLIT2, SLIT3, NOTCH3, CDH13, FBLN1, FBLN2, FBLN5, SULF1, NUCB2, VCAN, DST, CALM2, CDH11	360	717	16881	2.74679	4.41442e-06	8.82885e-07	1.21319e-05
GOTERM_BP_DIRECT	GO:0007160~cell-matrix adhesion	14	0.022477	8.57376e-08	EPDR1, COL3A1, ITGA1, ITGA11, ITGB5, CD63, ECM2, ITGB1, VCAM1, CTGF, ITGA8, FBLN5, SGCE, EMP2	372	90	16792	7.02174	0.000176432	4.4111e-05	0.000147902
GOTERM_BP_DIRECT	GO:0048146~positive regulation of fibroblast proliferation	11	0.0176605	2.47336e-07	S100A6, FBLN1, NDUFS4, AGT, PDGFRA, PDGFRB, PDGFD, AQP1, DDR2, GAS6, FN1	372	54	16792	9.19514	0.000508889	0.000101798	0.000426669
GOTERM_MF_DIRECT	GO:0001968~fibronectin binding	8	0.012844	8.61558e-07	CTSK, FBLN1, SFRP2, CTGF, HSD17B12, IGFBP3, ITGB1, IGFBP5	360	26	16881	14.4282	0.0004548	7.58143e-05	0.00125017
GOTERM_MF_DIRECT	GO:0005520~insulin-like growth factor binding	7	0.0112385	1.32702e-06	NOV, WISP2, HTRA1, CTGF, IGFBP7, IGFBP3, CRIM1	360	18	16881	18.2356	0.000700424	0.000100091	0.00192559
GOTERM_BP_DIRECT	GO:0001558~regulation of cell growth	12	0.019266	1.41401e-06	NOV, WISP2, HTRA1, CTGF, AGT, FBLN5, LTBP4, IGFBP7, IGFBP6, IGFBP3, CRIM1, IGFBP5	372	80	16792	6.77097	0.0029058	0.000484888	0.00243922
GOTERM_BP_DIRECT	GO:0030199~collagen fibril organization	9	0.0144495	1.77986e-06	FMOD, COL14A1, SFRP2, LUM, COL3A1, COL1A2, DDR2, COL5A2, DPT	372	39	16792	10.4169	0.00365625	0.000523142	0.00307032
GOTERM_CC_DIRECT	GO:0042383~sarcolemma	12	0.019266	2.18737e-06	LAMA2, VCAM1, BGN, CD59, DMD, COL6A2, COL6A1, SGCE, SSPN, AQP1, ITGB1, SGCB	396	85	18224	6.49697	0.000830855	0.000103895	0.00302813
GOTERM_CC_DIRECT	GO:0031093~platelet alpha granule lumen	10	0.016055	2.53855e-06	ISLR, VEGFB, A2M, CLU, SERPING1, HGF, SPARC, GAS6, FN1, TIMP1	396	55	18224	8.36731	0.000964184	0.000107177	0.00351428
GOTERM_BP_DIRECT	GO:0007517~muscle organ development	12	0.019266	4.12727e-06	LAMA2, SRI, MEF2C, AEBP1, CRYAB, FHL1, DMD, ITGA11, VAMP5, SGCE, ID3, SGCB	372	89	16792	6.08626	0.00845796	0.00106118	0.00711955
GOTERM_CC_DIRECT	GO:0009986~cell surface	30	0.0481649	7.94629e-06	PAM, CLU, ITGB5, TIMP2, ITGB1, VCAM1, DMD, PTN, RAMP1, CRYAB, LGALS1, ITGA1, MXRA8, SPARC, CD63, SLIT2, LRPAP1, BGN, CD59, ITGA8, SFRP4, SULF1, TFPI, VAMP5, SORT1, PDGFRB, ATPIF1, ANTXR1, EMP2, F2R	396	542	18224	2.54724	0.00301505	0.000301915	0.0110002
GOTERM_CC_DIRECT	GO:1903561~extracellular vesicle	9	0.0144495	1.09873e-05	CD9, OGN, CBR1, FBLN2, COL6A2, MFGE8, EDIL3, PRELP, CTSF	396	50	18224	8.28364	0.00416649	0.000379491	0.0152096
GOTERM_CC_DIRECT	GO:0005788~endoplasmic reticulum lumen	16	0.025688	1.99822e-05	COL18A1, FKBP7, COL21A1, COL3A1, CRTAP, ESD, COL16A1, COL5A2, ERLEC1, GAS6, COL14A1, COL1A2, COL6A2, COL6A1, PDGFD, COL8A1	396	192	18224	3.83502	0.00756455	0.000632575	0.0276596
GOTERM_MF_DIRECT	GO:0003779~actin binding	19	0.0305044	2.99299e-05	S100A4, CNN3, MICAL2, CALD1, MYH9, PALLD, DAAM1, ITGB1, EPB41L2, EPS8, GSN, LIMCH1, DMD, SPTBN1, LMOD1, DST, MYLK, SYNPO, MYH10	360	278	16881	3.20483	0.015679	0.00197345	0.0434216
GOTERM_CC_DIRECT	GO:0005581~collagen trimer	11	0.0176605	3.02904e-05	COL18A1, COL14A1, COL21A1, COL3A1, COL1A2, COL6A2, COL6A1, SCARA3, COL5A2, PCOLCE, TIMP1	396	92	18224	5.50242	0.0114445	0.000885033	0.0419256
GOTERM_CC_DIRECT	GO:0071953~elastic fiber	4	0.00642199	3.9776e-05	FBLN1, FBLN5, ELN, MFAP4	396	4	18224	46.0202	0.0150015	0.00107907	0.0550515
GOTERM_MF_DIRECT	GO:0005515~protein binding	225	0.361237	4.08811e-05	S100A4, MEF2C, A2M, RARRES2, S100A6, LTBP1, LTBP2, LTBP4, RPL15, PDLIM3, POSTN, FSTL1, PRKG1, NSRP1, AQP1, ERLEC1, NOV, OGN, CTGF, CFH, TMEM14A, MATN2, CRYAB, AIG1, SERPING1, PRKCDBP, MAGED2, MYH9, HES1, VEGFB, KRT17, PTRF, PDGFRA, ZNHIT1, PDGFRB, HSD17B12, ELN, AKAP12, DAAM1, PFN2, DMD, FAM162A, TCF4, LGALS1, HGF, CD63, COL16A1, SEPT10, SEPT11, GAS6, S100A13, NOTCH3, NTRK3, LAMA4, EPS8, CD59, SF…	360	8785	16881	1.20098	0.0213544	0.00239553	0.059305
GOTERM_BP_DIRECT	GO:0008284~positive regulation of cell proliferation	26	0.0417429	4.31448e-05	CRLF1, ITGB1, TIMP1, AKR1C3, AKR1C2, CTGF, PTN, YAP1, PDGFD, FN1, COL18A1, CRIP2, HGF, WWTR1, S100A13, PURA, HES1, NTRK3, EAPP, SFRP2, PDGFRA, PDGFRB, ID4, PBX1, EMP2, F2R	372	466	16792	2.51853	0.0849659	0.00981748	0.0744013
GOTERM_MF_DIRECT	GO:0048407~platelet-derived growth factor binding	5	0.00802749	5.89771e-05	COL3A1, PDGFRA, COL1A2, PDGFRB, COL6A1	360	11	16881	21.3144	0.0306609	0.00310924	0.0855459
GOTERM_BP_DIRECT	GO:0007229~integrin-mediated signaling pathway	11	0.0176605	6.67209e-05	FBLN1, CTGF, ITGA8, COL3A1, ITGA11, ITGA1, ITGB5, MYH9, COL16A1, DST, ITGB1	372	99	16792	5.01553	0.128305	0.0136378	0.115035
GOTERM_BP_DIRECT	GO:0071230~cellular response to amino acid stimulus	8	0.012844	7.1329e-05	COL3A1, COL1A2, COL6A1, PDGFD, COL16A1, MMP2, COL5A2, SESN3	372	47	16792	7.68337	0.136534	0.0132568	0.122975
GOTERM_BP_DIRECT	GO:0030574~collagen catabolic process	9	0.0144495	7.91651e-05	COL18A1, CTSK, COL3A1, COL1A2, COL6A2, COL6A1, COL8A1, MMP2, COL5A2	372	64	16792	6.34778	0.150348	0.0134856	0.136477
GOTERM_CC_DIRECT	GO:0043202~lysosomal lumen	10	0.016055	9.27934e-05	FMOD, OGN, OMD, BGN, LUM, GPC6, PDGFRB, VCAN, PRELP, CTSF	396	85	18224	5.41414	0.0346486	0.00234811	0.128386
GOTERM_BP_DIRECT	GO:0042340~keratan sulfate catabolic process	5	0.00802749	0.000100844	FMOD, OGN, OMD, LUM, PRELP	372	12	16792	18.8082	0.187426	0.0158385	0.17382
GOTERM_CC_DIRECT	GO:0001725~stress fiber	8	0.012844	0.000156886	FBLIM1, MYH9, DAAM1, SEPT7, MYLK, SEPT11, SYNPO, MYH10	396	54	18224	6.81781	0.0578788	0.0037194	0.216973
GOTERM_BP_DIRECT	GO:0010811~positive regulation of cell-substrate adhesion	7	0.0112385	0.000169586	SMOC2, FBLN2, HSD17B12, PTN, EDIL3, ECM2, COL8A1	372	38	16792	8.31522	0.294634	0.0246231	0.292144
GOTERM_MF_DIRECT	GO:0008083~growth factor activity	13	0.0208715	0.000183783	NOV, VEGFB, OGN, CTGF, AGT, EFEMP1, PTN, JAG1, HGF, PDGFD, NENF, CXCL12, TIMP1	360	162	16881	3.76291	0.0924859	0.00878357	0.266351
GOTERM_BP_DIRECT	GO:0001501~skeletal system development	12	0.019266	0.000233081	AEBP1, TNFRSF11B, CMKLR1, COMP, COL3A1, COL1A2, POSTN, VCAN, FRZB, COL5A2, PRELP, CDH11	372	137	16792	3.95385	0.381053	0.0314764	0.401318
GOTERM_CC_DIRECT	GO:0005796~Golgi lumen	10	0.016055	0.000237139	FMOD, OGN, OMD, BGN, LUM, GPC6, GOLIM4, VCAN, GAS6, PRELP	396	96	18224	4.79377	0.0861817	0.00528736	0.327794
GOTERM_CC_DIRECT	GO:0008305~integrin complex	6	0.00963298	0.000254046	ITGA8, ITGA11, ITGA1, ITGB5, MYH9, ITGB1	396	27	18224	10.2267	0.0920352	0.00534951	0.351125
GOTERM_BP_DIRECT	GO:0022617~extracellular matrix disassembly	9	0.0144495	0.000268016	CTSK, A2M, HTRA1, GSN, ELN, TIMP2, MMP2, FN1, TIMP1	372	76	16792	5.3455	0.424002	0.0338906	0.461338
GOTERM_BP_DIRECT	GO:0035987~endodermal cell differentiation	6	0.00963298	0.00027709	ITGB5, COL6A1, COL8A1, LAMB1, MMP2, FN1	372	27	16792	10.0311	0.434661	0.0329923	0.476922
GOTERM_CC_DIRECT	GO:0015629~actin cytoskeleton	15	0.0240825	0.00030132	CNN3, ACTA2, CALD1, PDLIM3, PALLD, MYH9, DSTN, NOTCH3, GSN, SVIL, CCDC53, SEPT7, DST, SYNPO, MYH10	396	218	18224	3.16653	0.108205	0.00600919	0.416339
GOTERM_BP_DIRECT	GO:0045669~positive regulation of osteoblast differentiation	8	0.012844	0.000342564	MEF2C, IFITM1, ATRAID, SFRP2, ID4, JAG1, HGF, DDR2	372	60	16792	6.01864	0.50595	0.0384159	0.589302
GOTERM_MF_DIRECT	GO:0016491~oxidoreductase activity	14	0.022477	0.000362745	CYB5R3, MICAL2, MAOA, HSD17B12, ADH1C, ADH1B, ALDH3A2, SESN3, DHRS7, ADI1, ALDH1A1, AKR1C3, AKR1C2, AKR1C1	360	200	16881	3.28242	0.174333	0.0158369	0.525081
GOTERM_BP_DIRECT	GO:0001503~ossification	9	0.0144495	0.000381707	IFITM1, CTGF, MGP, SORT1, GPM6B, SPARC, DDR2, COL5A2, CDH11	372	80	16792	5.07823	0.5442	0.0405094	0.656429
GOTERM_BP_DIRECT	GO:0043065~positive regulation of apoptotic process	18	0.028899	0.000386765	SEPT4, ZMAT3, CLU, FRZB, SOD1, ITGB1, SLIT2, NTRK3, NUPR1, SFRP2, SFRP4, TGM2, PTN, PDGFRB, FAM162A, ID3, IGFBP3, ARL6IP5	372	300	16792	2.70839	0.548922	0.039024	0.6651
GOTERM_BP_DIRECT	GO:0001937~negative regulation of endothelial cell proliferation	6	0.00963298	0.00039309	CAV2, CAV1, SULF1, ATPIF1, SPARC, NR2F2	372	29	16792	9.33927	0.554759	0.0377976	0.675943
GOTERM_BP_DIRECT	GO:0001525~angiogenesis	15	0.0240825	0.000455593	COL18A1, CAV1, EPAS1, MFGE8, JAG1, MYH9, MMP2, VEGFB, NOV, CTGF, ATPIF1, ANGPT1, COL8A1, RAMP1, FN1	372	223	16792	3.03631	0.608522	0.0417326	0.783023
GOTERM_MF_DIRECT	GO:0016655~oxidoreductase activity, acting on NAD(P)H, quinone or similar compound as acceptor	4	0.00642199	0.000493358	AKR1C3, AKR1C2, CBR1, AKR1C1	360	8	16881	23.4458	0.229378	0.0198433	0.713516
GOTERM_CC_DIRECT	GO:0005901~caveola	8	0.012844	0.000502978	CDH13, CAV2, CAV1, PTGIS, PTRF, PRKCDBP, EMP2, F2R	396	65	18224	5.66402	0.174016	0.00951344	0.694073
GOTERM_CC_DIRECT	GO:0032154~cleavage furrow	7	0.0112385	0.000505702	HMCN1, SVIL, MYH9, SEPT7, ITGB1, MYLK, MYH10	396	47	18224	6.85407	0.174871	0.00911135	0.69782
GOTERM_BP_DIRECT	GO:0001974~blood vessel remodeling	6	0.00963298	0.000631338	MEF2C, BGN, EPAS1, AGT, TGM2, JAG1	372	32	16792	8.46371	0.727388	0.0549419	1.08353
GOTERM_MF_DIRECT	GO:0048495~Roundabout binding	4	0.00642199	0.00072839	FMOD, OGN, SLIT2, SLIT3	360	9	16881	20.8407	0.319366	0.0271066	1.05176
GOTERM_BP_DIRECT	GO:0007519~skeletal muscle tissue development	7	0.0112385	0.00086931	MEF2C, CAV1, DMD, SVIL, ELN, VAMP5, NR2F2	372	51	16792	6.19566	0.833009	0.0718628	1.48907
GOTERM_MF_DIRECT	GO:0016504~peptidase activator activity	4	0.00642199	0.0010242	CAV1, FBLN1, PCOLCE, FN1	360	10	16881	18.7567	0.417866	0.0354275	1.47595
GOTERM_MF_DIRECT	GO:0047086~ketosteroid monooxygenase activity	3	0.00481649	0.00133402	AKR1C3, AKR1C2, AKR1C1	360	3	16881	46.8917	0.505808	0.0430957	1.9184
GOTERM_CC_DIRECT	GO:0005938~cell cortex	10	0.016055	0.00144472	CAV1, CTTN, HMCN1, EPS8, CRIP2, CTGF, AKAP12, FBLIM1, DST, MYH10	396	123	18224	3.74148	0.422698	0.024663	1.9816
GOTERM_CC_DIRECT	GO:0043197~dendritic spine	9	0.0144495	0.00148896	LAMA2, CTTN, CNN3, CRYAB, MAP1B, ITGB1, SEPT11, SYNPO, MYH10	396	100	18224	4.14182	0.432336	0.0243179	2.0417
GOTERM_CC_DIRECT	GO:0002102~podosome	5	0.00802749	0.00163796	VCAM1, CTTN, GSN, SVIL, PALLD	396	24	18224	9.58754	0.463633	0.0256218	2.24389
GOTERM_CC_DIRECT	GO:0072562~blood microparticle	11	0.0176605	0.00179177	CFHR1, LGALS3BP, A2M, GSN, AGT, CLU, CFH, SERPING1, C1R, C1S, FN1	396	152	18224	3.33041	0.494134	0.0268912	2.45217
GOTERM_BP_DIRECT	GO:0006069~ethanol oxidation	4	0.00642199	0.00202902	ALDH1A1, ADH1C, ADH1B, ADH1A	372	12	16792	15.0466	0.984701	0.153969	3.44307
GOTERM_BP_DIRECT	GO:0048846~axon extension involved in axon guidance	4	0.00642199	0.00202902	FMOD, OGN, SLIT2, SLIT3	372	12	16792	15.0466	0.984701	0.153969	3.44307
GOTERM_BP_DIRECT	GO:0035385~Roundabout signaling pathway	4	0.00642199	0.00202902	FMOD, OGN, SLIT2, SLIT3	372	12	16792	15.0466	0.984701	0.153969	3.44307
GOTERM_MF_DIRECT	GO:0050840~extracellular matrix binding	5	0.00802749	0.00207646	BGN, FBLN2, SPARCL1, ELN, SPARC	360	26	16881	9.01763	0.666299	0.0625196	2.97119
GOTERM_BP_DIRECT	GO:0007566~embryo implantation	6	0.00963298	0.00222677	FBLN1, PTGIS, IGFBP7, SOD1, EMP2, MMP2	372	42	16792	6.44854	0.989825	0.161763	3.7726
GOTERM_BP_DIRECT	GO:0001933~negative regulation of protein phosphorylation	7	0.0112385	0.00222853	NTRK3, FBLN1, ANGPT1, WWTR1, IGFBP3, SLIT2, PARK7	372	61	16792	5.17998	0.989862	0.15638	3.77551
GOTERM_BP_DIRECT	GO:0006936~muscle contraction	9	0.0144495	0.00256773	ACTA2, CRYAB, CALD1, ITGA1, ITGB5, LMOD1, SSPN, MYLK, CALM2	372	107	16792	3.7968	0.994964	0.172189	4.33827
GOTERM_BP_DIRECT	GO:0010952~positive regulation of peptidase activity	4	0.00642199	0.00259479	CAV1, FBLN1, PCOLCE, FN1	372	13	16792	13.8892	0.995238	0.16838	4.38303
GOTERM_MF_DIRECT	GO:0018636~phenanthrene 9,10-monooxygenase activity	3	0.00481649	0.00263048	AKR1C3, AKR1C2, AKR1C1	360	4	16881	35.1687	0.751104	0.074353	3.74992
GOTERM_MF_DIRECT	GO:0047115~trans-1,2-dihydrobenzene-1,2-diol dehydrogenase activity	3	0.00481649	0.00263048	AKR1C3, AKR1C2, AKR1C1	360	4	16881	35.1687	0.751104	0.074353	3.74992
GOTERM_BP_DIRECT	GO:0031032~actomyosin structure organization	5	0.00802749	0.00275189	EPB41L2, CNN3, LIMCH1, MYH9, MYH10	372	27	16792	8.35922	0.996556	0.172247	4.6425
GOTERM_BP_DIRECT	GO:0042476~odontogenesis	5	0.00802749	0.00275189	PAM, COL1A2, ID3, AQP1, LAMB1	372	27	16792	8.35922	0.996556	0.172247	4.6425
GOTERM_BP_DIRECT	GO:0051414~response to cortisol	3	0.00481649	0.00283622	IGFBP7, SLIT2, SLIT3	372	4	16792	33.8548	0.997106	0.171846	4.7815
GOTERM_BP_DIRECT	GO:0071395~cellular response to jasmonic acid stimulus	3	0.00481649	0.00283622	AKR1C3, AKR1C2, AKR1C1	372	4	16792	33.8548	0.997106	0.171846	4.7815
GOTERM_BP_DIRECT	GO:0008015~blood circulation	6	0.00963298	0.0030303	CYB5R3, PLN, ELN, GUCY1A3, SERPING1, CXCL12	372	45	16792	6.01864	0.998061	0.177315	5.10071
GOTERM_BP_DIRECT	GO:0014068~positive regulation of phosphatidylinositol 3-kinase signaling	7	0.0112385	0.00307993	AGT, PDGFRA, PDGFRB, ANGPT1, PDGFD, HGF, F2R	372	65	16792	4.86121	0.99825	0.175	5.18216
GOTERM_BP_DIRECT	GO:0018146~keratan sulfate biosynthetic process	5	0.00802749	0.00315533	FMOD, OGN, OMD, LUM, PRELP	372	28	16792	8.06068	0.998502	0.174109	5.3058
GOTERM_BP_DIRECT	GO:0007568~aging	11	0.0176605	0.003717	VCAM1, CTGF, CRYAB, AGT, DMD, COL3A1, SERPING1, SOD1, TIMP2, TIMP1, IGFBP5	372	165	16792	3.00932	0.999531	0.196652	6.22201
GOTERM_CC_DIRECT	GO:0005605~basal lamina	4	0.00642199	0.00378759	LAMA2, LAMA4, LAMB2, FN1	396	15	18224	12.2721	0.763549	0.0539521	5.11785
GOTERM_BP_DIRECT	GO:0033627~cell adhesion mediated by integrin	4	0.00642199	0.00399499	NOV, ITGA11, COL16A1, ITGB1	372	15	16792	12.0373	0.999736	0.204542	6.67237
GOTERM_BP_DIRECT	GO:0032355~response to estradiol	8	0.012844	0.00401222	PAM, CTGF, CRYAB, TFPI, PDGFRB, PTN, POSTN, NR2F2	372	91	16792	3.96833	0.999745	0.200377	6.70022
GOTERM_MF_DIRECT	GO:0050699~WW domain binding	5	0.00802749	0.00402049	TCEAL8, TCEAL2, TCEAL1, TCEAL4, TCEAL3	360	31	16881	7.56317	0.880818	0.105913	5.6782
GOTERM_CC_DIRECT	GO:0030018~Z disc	9	0.0144495	0.00418719	SRI, CRYAB, DMD, PDLIM3, FBXO32, NEXN, PALLD, DST, SYNPO	396	118	18224	3.51002	0.796985	0.0573447	5.64339
GOTERM_MF_DIRECT	GO:0003714~transcription corepressor activity	12	0.019266	0.00421491	EID1, RBFOX2, AEBP1, CIR1, PFDN5, LMCD1, ID4, ID3, YAP1, TCF4, WWTR1, NR2F2	360	203	16881	2.77192	0.89249	0.105516	5.94501
GOTERM_CC_DIRECT	GO:0005794~Golgi apparatus	32	0.0513759	0.00425669	CAV2, IGFBP6, CLU, ITM2B, PRKG1, RABAC1, VCAM1, CTTN, SPRY1, EVI5, CTGF, GABARAPL2, PARM1, LAPTM4A, CRYAB, CASC4, GOLIM4, ARL3, LRPAP1, XPA, EAPP, CPE, RAB34, SULF1, NUCB2, VAMP5, SORT1, SGCE, SH3D19, EMP2, FEZ1, F2R	396	863	18224	1.70643	0.802298	0.0562488	5.73451
GOTERM_MF_DIRECT	GO:0098639~collagen binding involved in cell-matrix adhesion	3	0.00481649	0.00432252	ITGA11, ITGA1, ITGB1	360	5	16881	28.135	0.898454	0.103194	6.0924
GOTERM_MF_DIRECT	GO:0038085~vascular endothelial growth factor binding	3	0.00481649	0.00432252	PDGFRA, PDGFRB, PTN	360	5	16881	28.135	0.898454	0.103194	6.0924
GOTERM_BP_DIRECT	GO:0033138~positive regulation of peptidyl-serine phosphorylation	7	0.0112385	0.00446019	NTRK3, PFN2, CAV1, SFRP2, ANGPT1, GAS6, PARK7	372	70	16792	4.51398	0.999899	0.215018	7.42148
GOTERM_CC_DIRECT	GO:0016010~dystrophin-associated glycoprotein complex	4	0.00642199	0.0045874	DMD, SGCE, SSPN, SGCB	396	16	18224	11.5051	0.825742	0.0584699	6.167
GOTERM_BP_DIRECT	GO:0090027~negative regulation of monocyte chemotaxis	3	0.00481649	0.00465802	NOV, NBL1, SLIT2	372	5	16792	27.0839	0.999933	0.21837	7.73832
GOTERM_BP_DIRECT	GO:0070836~caveola assembly	3	0.00481649	0.00465802	CAV2, CAV1, EMP2	372	5	16792	27.0839	0.999933	0.21837	7.73832
GOTERM_BP_DIRECT	GO:0044267~cellular protein metabolic process	9	0.0144495	0.00467981	GSN, GATA6, IGFBP6, LMCD1, MFGE8, ITM2B, IGFBP3, MMP2, IGFBP5	372	118	16792	3.44286	0.999936	0.214427	7.77316
GOTERM_BP_DIRECT	GO:0010951~negative regulation of endopeptidase activity	9	0.0144495	0.00543903	A2M, SPINT2, AGT, TFPI, PEBP1, SERPING1, TIMP2, CRIM1, TIMP1	372	121	16792	3.3575	0.999987	0.239484	8.97924
GOTERM_BP_DIRECT	GO:0030308~negative regulation of cell growth	9	0.0144495	0.00543903	NOV, JADE1, SFRP2, CRYAB, FHL1, AGT, FRZB, SLIT2, SLIT3	372	121	16792	3.3575	0.999987	0.239484	8.97924
GOTERM_MF_DIRECT	GO:0002020~protease binding	8	0.012844	0.00578217	SRI, A2M, COMP, TIMP2, TIMP3, ITGB1, FN1, TIMP1	360	101	16881	3.71419	0.953199	0.129924	8.07039
GOTERM_MF_DIRECT	GO:0004024~alcohol dehydrogenase activity, zinc-dependent	3	0.00481649	0.00639284	ADH1C, ADH1B, ADH1A	360	6	16881	23.4458	0.966165	0.136903	8.88634
GOTERM_CC_DIRECT	GO:0031594~neuromuscular junction	6	0.00963298	0.00667451	PTN, POSTN, MYH9, ITGB1, F2R, MYH10	396	55	18224	5.02039	0.921513	0.081329	8.85432
GOTERM_MF_DIRECT	GO:0005198~structural molecule activity	13	0.0208715	0.00678394	COL18A1, LAMA2, EPB41L2, SEPT4, CAV1, LAMB2, KRT17, KRT7, MAP1B, JAG1, SCARA3, LAMB1, SEPT7	360	247	16881	2.46798	0.972515	0.139081	9.40536
GOTERM_BP_DIRECT	GO:0046597~negative regulation of viral entry into host cell	4	0.00642199	0.00682193	IFITM1, GSN, IFITM2, IFITM3	372	18	16792	10.0311	0.999999	0.284962	11.138
GOTERM_BP_DIRECT	GO:0051045~negative regulation of membrane protein ectodomain proteolysis	3	0.00481649	0.00688522	TIMP2, TIMP3, TIMP1	372	6	16792	22.5699	0.999999	0.281557	11.2356
GOTERM_BP_DIRECT	GO:0060087~relaxation of vascular smooth muscle	3	0.00481649	0.00688522	GUCY1A3, PRKG1, SOD1	372	6	16792	22.5699	0.999999	0.281557	11.2356
GOTERM_MF_DIRECT	GO:0004872~receptor activity	12	0.019266	0.00691753	NOTCH3, TNFRSF11B, CMKLR1, ATP6AP2, CRLF1, GUCY1A3, ITGB5, ANTXR1, SEC62, RAMP1, SLC40A1, ITGB1	360	217	16881	2.59309	0.9744	0.136366	9.58203
GOTERM_BP_DIRECT	GO:0001649~osteoblast differentiation	8	0.012844	0.00826643	MEF2C, ITGA11, BCAP29, COL6A1, VCAN, WWTR1, IGFBP3, IGFBP5	372	104	16792	3.47229	1	0.321758	13.3414
GOTERM_BP_DIRECT	GO:0001764~neuron migration	8	0.012844	0.00869394	MEF2C, MATN2, NTRK3, PRKG1, NR2F2, CXCL12, GAS6, MYH10	372	105	16792	3.43922	1	0.329238	13.9835
GOTERM_MF_DIRECT	GO:0005102~receptor binding	16	0.025688	0.00878342	SRI, RARRES2, A2M, CAV1, ECH1, IGFBP6, CYTL1, ITGA1, CXCL12, PARK7, GAS6, LRPAP1, LAMA2, LAMA4, PDGFRB, F2R	360	353	16881	2.1254	0.990516	0.164027	12.0161
GOTERM_MF_DIRECT	GO:0004032~alditol:NADP+ 1-oxidoreductase activity	3	0.00481649	0.00882467	AKR1C3, AKR1C2, AKR1C1	360	7	16881	20.0964	0.990722	0.159146	12.0692
GOTERM_BP_DIRECT	GO:0090090~negative regulation of canonical Wnt signaling pathway	10	0.016055	0.0103909	JADE1, DKK3, CAV1, SFRP2, PFDN5, SFRP4, IGFBP6, CBY1, FRZB, WWTR1	372	163	16792	2.76931	1	0.373317	16.4887
GOTERM_BP_DIRECT	GO:0051897~positive regulation of protein kinase B signaling	7	0.0112385	0.0107054	AKR1C3, VEGFB, AKR1C2, ANGPT1, GAS6, PARK7, IGFBP5	372	84	16792	3.76165	1	0.375803	16.9453
GOTERM_MF_DIRECT	GO:0031995~insulin-like growth factor II binding	3	0.00481649	0.0116018	IGFBP6, IGFBP3, IGFBP5	360	8	16881	17.5844	0.997891	0.197526	15.5773
GOTERM_BP_DIRECT	GO:0016525~negative regulation of angiogenesis	6	0.00963298	0.011846	AGT, SULF1, PTN, SPARC, TCF4, THBS2	372	62	16792	4.36837	1	0.400063	18.5818
GOTERM_BP_DIRECT	GO:0034394~protein localization to cell surface	4	0.00642199	0.0120634	PIGK, FBLN5, ANGPT1, EMP2	372	22	16792	8.20723	1	0.39935	18.8902
GOTERM_BP_DIRECT	GO:1901844~regulation of cell communication by electrical coupling involved in cardiac conduction	3	0.00481649	0.0124816	SRI, CAV1, CALM2	372	8	16792	16.9274	1	0.403679	19.4804
GOTERM_BP_DIRECT	GO:0044598~doxorubicin metabolic process	3	0.00481649	0.0124816	AKR1C3, AKR1C2, AKR1C1	372	8	16792	16.9274	1	0.403679	19.4804
GOTERM_BP_DIRECT	GO:0044597~daunorubicin metabolic process	3	0.00481649	0.0124816	AKR1C3, AKR1C2, AKR1C1	372	8	16792	16.9274	1	0.403679	19.4804
GOTERM_BP_DIRECT	GO:0060326~cell chemotaxis	6	0.00963298	0.0143364	NOV, VCAM1, PDGFRA, PDGFRB, HGF, CXCL12	372	65	16792	4.16675	1	0.441614	22.05
GOTERM_BP_DIRECT	GO:0016477~cell migration	10	0.016055	0.0143821	HES1, CTGF, GPC6, PDGFRB, CD63, CD151, PALLD, EMP2, ITGB1, GAS6	372	172	16792	2.62441	1	0.436357	22.1123
GOTERM_CC_DIRECT	GO:0045121~membrane raft	11	0.0176605	0.0146556	CAV2, CAV1, PTRF, DMD, SULF1, ITGA1, ANGPT1, GPM6B, EMP2, ITGB1, PARK7	396	206	18224	2.45739	0.99634	0.165547	18.4857
GOTERM_CC_DIRECT	GO:0005577~fibrinogen complex	3	0.00481649	0.0152526	FBLN1, FGL2, FN1	396	9	18224	15.3401	0.997093	0.166832	19.1668
GOTERM_BP_DIRECT	GO:0008285~negative regulation of cell proliferation	17	0.0272935	0.0153406	COL18A1, IFITM1, IGFBP7, IGFBP6, ITGA1, FRZB, TIMP2, KANK2, SLIT3, CD9, CDH13, SPRY1, SFRP2, SFRP4, IGFBP3, DPT, F2R	372	396	16792	1.93782	1	0.45135	23.4086
GOTERM_BP_DIRECT	GO:0035456~response to interferon-beta	3	0.00481649	0.0158152	IFITM1, IFITM2, IFITM3	372	9	16792	15.0466	1	0.455318	24.043
GOTERM_BP_DIRECT	GO:2000737~negative regulation of stem cell differentiation	3	0.00481649	0.0158152	HES1, JAG1, YAP1	372	9	16792	15.0466	1	0.455318	24.043
GOTERM_BP_DIRECT	GO:0042448~progesterone metabolic process	3	0.00481649	0.0158152	AKR1C3, AKR1C2, AKR1C1	372	9	16792	15.0466	1	0.455318	24.043
GOTERM_BP_DIRECT	GO:0044342~type B pancreatic cell proliferation	3	0.00481649	0.0158152	NOV, IGFBP3, IGFBP5	372	9	16792	15.0466	1	0.455318	24.043
GOTERM_CC_DIRECT	GO:0048471~perinuclear region of cytoplasm	23	0.0369264	0.0169842	S100A4, PAM, CAV2, S100A6, STX8, CAV1, MT1M, ATRAID, CLU, MRVI1, ITGB1, S100A13, PARK7, CDH13, CTGF, PLN, EIF4A2, RAB34, VAMP5, TSTD1, SORT1, PTN, LAMB1	396	621	18224	1.70445	0.998511	0.179019	21.1125
GOTERM_CC_DIRECT	GO:0030133~transport vesicle	7	0.0112385	0.0172513	C2ORF40, CAV2, BGN, CRISPLD2, GOLIM4, IL33, SSPN	396	95	18224	3.39096	0.998657	0.176747	21.4087
GOTERM_MF_DIRECT	GO:0004867~serine-type endopeptidase inhibitor activity	7	0.0112385	0.0173867	A2M, SPINT2, AGT, TFPI, PEBP1, SERPING1, CRIM1	360	97	16881	3.38393	0.999905	0.273373	22.4706
GOTERM_BP_DIRECT	GO:0042493~response to drug	14	0.022477	0.0179985	COL18A1, VEGFB, SRP14, PAM, TNFRSF11B, XPC, SFRP2, GATA6, LGALS1, PTN, SOD1, AQP1, TIMP2, NNMT	372	304	16792	2.07881	1	0.493183	26.8979
GOTERM_CC_DIRECT	GO:0043234~protein complex	17	0.0272935	0.0182353	MEF2C, CAV2, CAV1, LTBP1, ACTA2, CLU, PRKCDBP, SOD1, MYH9, PTRF, DMD, PLN, PDGFRA, COL6A2, SPTBN1, COL6A1, TRMT112	396	412	18224	1.89889	0.999082	0.181114	22.4911
GOTERM_BP_DIRECT	GO:0030336~negative regulation of cell migration	7	0.0112385	0.0187436	IFITM1, SFRP2, SULF1, RRAS, PTN, SLIT2, IGFBP5	372	95	16792	3.32609	1	0.501108	27.8489
GOTERM_BP_DIRECT	GO:0032780~negative regulation of ATPase activity	3	0.00481649	0.0194831	CNN3, PLN, ATPIF1	372	10	16792	13.5419	1	0.508545	28.7811
GOTERM_BP_DIRECT	GO:0035455~response to interferon-alpha	3	0.00481649	0.0194831	IFITM1, IFITM2, IFITM3	372	10	16792	13.5419	1	0.508545	28.7811
GOTERM_BP_DIRECT	GO:0019371~cyclooxygenase pathway	3	0.00481649	0.0194831	AKR1C3, CBR1, PTGIS	372	10	16792	13.5419	1	0.508545	28.7811
GOTERM_BP_DIRECT	GO:0071456~cellular response to hypoxia	7	0.0112385	0.0196344	PTGIS, EPAS1, HP1BP3, GATA6, PTN, FAM162A, AQP1	372	96	16792	3.29144	1	0.505205	28.9704
GOTERM_BP_DIRECT	GO:0007507~heart development	10	0.016055	0.0206793	SRI, MEF2C, NTRK3, PAM, MICAL2, COL3A1, PDLIM3, PTN, ID3, SPARC	372	183	16792	2.46665	1	0.517553	30.2652
GOTERM_BP_DIRECT	GO:0048678~response to axon injury	4	0.00642199	0.0211313	MATN2, NTRK3, LGALS1, SOD1	372	27	16792	6.68738	1	0.519329	30.8184
GOTERM_BP_DIRECT	GO:0030335~positive regulation of cell migration	10	0.016055	0.0213339	NTRK3, COL18A1, CDH13, PDGFRA, PDGFRB, PDGFD, HGF, LAMB1, MYLK, F2R	372	184	16792	2.45325	1	0.516907	31.0649
GOTERM_CC_DIRECT	GO:0005747~mitochondrial respiratory chain complex I	5	0.00802749	0.0214009	NDUFB4, NDUFS4, NDUFB7, NDUFC1, PARK7	396	49	18224	4.69594	0.999731	0.204154	25.8802
GOTERM_BP_DIRECT	GO:0007409~axonogenesis	7	0.0112385	0.0215014	FMOD, OGN, S100A6, OMD, LUM, ECM2, PRELP	372	98	16792	3.22427	1	0.513974	31.2682
GOTERM_CC_DIRECT	GO:0031226~intrinsic component of plasma membrane	4	0.00642199	0.0221649	PDGFRA, TGM2, PDGFRB, CD63	396	28	18224	6.57431	0.9998	0.205626	26.6774
GOTERM_MF_DIRECT	GO:0042803~protein homodimerization activity	25	0.0401374	0.0233329	CAV2, S100A6, CRYAB, LGALS1, CBX1, SOD1, MYH9, WWTR1, S100A13, PARK7, SLIT2, HES1, VEGFB, XPA, NBL1, CDH13, RBPMS, GSTM3, FBLN5, PDGFRA, ZBTB4, ATPIF1, NR2F2, TCF4, DST	360	730	16881	1.60588	0.999996	0.340007	29.007
GOTERM_BP_DIRECT	GO:0001775~cell activation	3	0.00481649	0.0234689	CD59, PDGFRA, TIMP1	372	11	16792	12.3109	1	0.53966	33.6137
GOTERM_BP_DIRECT	GO:0007411~axon guidance	9	0.0144495	0.0251107	LAMA2, MATN2, LAMB2, SPTBN1, CXCL12, SLIT2, FEZ1, SLIT3, MYH10	372	159	16792	2.55508	1	0.558588	35.5129
GOTERM_MF_DIRECT	GO:0031994~insulin-like growth factor I binding	3	0.00481649	0.0258565	IGFBP6, IGFBP3, IGFBP5	360	12	16881	11.7229	0.999999	0.359936	31.6229
GOTERM_BP_DIRECT	GO:0030324~lung development	6	0.00963298	0.0264003	HES1, EPAS1, CRISPLD2, CTGF, PTN, SPARC	372	76	16792	3.56367	1	0.571346	36.9688
GOTERM_CC_DIRECT	GO:0005737~cytoplasm	132	0.211926	0.0268928	ASPN, MEF2C, SRP14, FAM200B, S100A6, PDLIM3, BBX, POSTN, AQP1, PRKG1, KANK2, NOV, GSTM3, MIER1, RBMS3, C1ORF198, PLS3, RBFOX2, CRYAB, PKIG, PRKCDBP, MYH9, HES1, ISCU, RBPMS, KRT17, PTRF, PDGFRA, PDGFRB, SEPT7, SLC40A1, DYNLRB1, EMP2, DST, SEPT8, C12ORF57, SRI, EID1, CAMTA1, CLU, AKAP12, DAAM1, ITGB1, SESN3, PFN2, FAM162A, GABARAPL2, MOCS2, EPAS1, LPP, LGALS1, MEA1, LMCD1, SEPT10, SEPT11, S100A13,…	396	5222	18224	1.16328	0.999968	0.23861	31.4357
GOTERM_BP_DIRECT	GO:0030178~negative regulation of Wnt signaling pathway	5	0.00802749	0.0276295	DKK3, SFRP2, SFRP4, CBY1, FRZB	372	52	16792	4.34036	1	0.58258	38.3276
GOTERM_BP_DIRECT	GO:0055003~cardiac myofibril assembly	3	0.00481649	0.0277569	PDGFRA, PDGFRB, MYH10	372	12	16792	11.2849	1	0.5788	38.4668
GOTERM_BP_DIRECT	GO:0043206~extracellular fibril organization	3	0.00481649	0.0277569	LTBP2, COL3A1, MFAP4	372	12	16792	11.2849	1	0.5788	38.4668
GOTERM_BP_DIRECT	GO:0060325~face morphogenesis	4	0.00642199	0.0279473	CRISPLD1, CRISPLD2, RRAS, MMP2	372	30	16792	6.01864	1	0.575932	38.6744
GOTERM_CC_DIRECT	GO:0031092~platelet alpha granule membrane	3	0.00481649	0.0312151	CD9, PCDH7, SPARC	396	13	18224	10.62	0.999994	0.265816	35.5337
GOTERM_BP_DIRECT	GO:0010628~positive regulation of gene expression	12	0.019266	0.0318998	MEF2C, NTRK3, CAV1, FBLN1, ACTA2, GSN, CTGF, LRRC32, SFRP4, GAS6, PARK7, FN1	372	262	16792	2.06747	1	0.61976	42.8368
GOTERM_BP_DIRECT	GO:0042060~wound healing	6	0.00963298	0.0320191	COL3A1, PDGFRA, PDGFRB, SPARC, FN1, TIMP1	372	80	16792	3.38548	1	0.615866	42.9582
GOTERM_CC_DIRECT	GO:0005856~cytoskeleton	15	0.0240825	0.0322552	SEPT4, CALD1, AKAP12, NEXN, SEPT10, EPB41L2, PFN2, CTTN, UACA, DMD, SGCE, DST, ARL6IP5, SEPT8, SGCB	396	371	18224	1.86066	0.999996	0.267634	36.4853
GOTERM_BP_DIRECT	GO:0032516~positive regulation of phosphoprotein phosphatase activity	3	0.00481649	0.0323318	ITGA1, PDGFRB, CALM2	372	13	16792	10.4169	1	0.614283	43.2752
GOTERM_BP_DIRECT	GO:0051145~smooth muscle cell differentiation	3	0.00481649	0.0323318	MEF2C, TMEM204, GATA6	372	13	16792	10.4169	1	0.614283	43.2752
GOTERM_BP_DIRECT	GO:0006518~peptide metabolic process	3	0.00481649	0.0323318	PAM, AEBP1, CPXM2	372	13	16792	10.4169	1	0.614283	43.2752
GOTERM_BP_DIRECT	GO:0010629~negative regulation of gene expression	8	0.012844	0.0325599	VEGFB, MEF2C, SFRP2, CTGF, CRYAB, AGT, PARK7, SLIT3	372	137	16792	2.6359	1	0.611771	43.5054
GOTERM_BP_DIRECT	GO:0060548~negative regulation of cell death	5	0.00802749	0.033079	NOV, NTRK3, WISP2, CTGF, PARK7	372	55	16792	4.10362	1	0.612612	44.0261
GOTERM_BP_DIRECT	GO:0043410~positive regulation of MAPK cascade	6	0.00963298	0.0335317	CAV2, TNFRSF11B, TIMP2, NENF, IGFBP3, F2R	372	81	16792	3.34369	1	0.612693	44.4764
GOTERM_MF_DIRECT	GO:0004185~serine-type carboxypeptidase activity	3	0.00481649	0.0346707	AEBP1, CPE, CPXM2	360	14	16881	10.0482	1	0.441343	40.0719
GOTERM_MF_DIRECT	GO:0005523~tropomyosin binding	3	0.00481649	0.0346707	S100A6, CALD1, LMOD1	360	14	16881	10.0482	1	0.441343	40.0719
GOTERM_BP_DIRECT	GO:0009615~response to virus	7	0.0112385	0.0352394	MEF2C, IFITM1, ACTA2, IFITM2, IFITM3, CLU, CXCL12	372	110	16792	2.87253	1	0.626344	46.1448
GOTERM_BP_DIRECT	GO:0002027~regulation of heart rate	4	0.00642199	0.0357914	EPAS1, AGT, DMD, CALM2	372	33	16792	5.47149	1	0.627293	46.6738
GOTERM_CC_DIRECT	GO:0031089~platelet dense granule lumen	3	0.00481649	0.0359044	LGALS3BP, RARRES2, TIMP3	396	14	18224	9.86147	0.999999	0.287442	39.7218
GOTERM_BP_DIRECT	GO:1902230~negative regulation of intrinsic apoptotic signaling pathway in response to DNA damage	3	0.00481649	0.037179	SFRP2, CLU, CXCL12	372	14	16792	9.67281	1	0.63674	47.9823
GOTERM_BP_DIRECT	GO:0014912~negative regulation of smooth muscle cell migration	3	0.00481649	0.037179	IGFBP3, SLIT2, IGFBP5	372	14	16792	9.67281	1	0.63674	47.9823
GOTERM_BP_DIRECT	GO:0070208~protein heterotrimerization	3	0.00481649	0.037179	COL1A2, COL6A2, COL6A1	372	14	16792	9.67281	1	0.63674	47.9823
GOTERM_BP_DIRECT	GO:0009607~response to biotic stimulus	3	0.00481649	0.037179	IFITM1, IFITM2, IFITM3	372	14	16792	9.67281	1	0.63674	47.9823
GOTERM_BP_DIRECT	GO:0001666~response to hypoxia	9	0.0144495	0.037494	VEGFB, VCAM1, PAM, CAV1, EPAS1, CRYAB, POSTN, CXCL12, MMP2	372	172	16792	2.36197	1	0.635157	48.2751
GOTERM_MF_DIRECT	GO:0005161~platelet-derived growth factor receptor binding	3	0.00481649	0.0394526	PDGFRA, PDGFRB, PDGFD	360	15	16881	9.37833	1	0.474829	44.2384
GOTERM_BP_DIRECT	GO:0055114~oxidation-reduction process	21	0.0337154	0.0401165	CYB5R3, PAM, MICAL2, MAOA, HSD17B12, SOD1, ALDH3A2, DHRS7, SESN3, AKR1C3, VCAM1, ADI1, ALDH1A1, AKR1C2, CBR1, PTGIS, DIO2, GPX3, CYBRD1, PCYOX1, AKR1C1	372	592	16792	1.60124	1	0.655823	50.6532
GOTERM_BP_DIRECT	GO:0070374~positive regulation of ERK1 and ERK2 cascade	9	0.0144495	0.0408462	VEGFB, CTGF, PDGFRA, PDGFRB, ANGPT1, PRKCDBP, PDGFD, GAS6, F2R	372	175	16792	2.32147	1	0.657962	51.2964
GOTERM_BP_DIRECT	GO:0072593~reactive oxygen species metabolic process	4	0.00642199	0.0415831	NDUFS4, CTGF, ATPIF1, SOD1	372	35	16792	5.15883	1	0.660103	51.9378
GOTERM_BP_DIRECT	GO:0046688~response to copper ion	3	0.00481649	0.0422842	PAM, SOD1, S100A13	372	15	16792	9.02796	1	0.661868	52.5407
GOTERM_BP_DIRECT	GO:0043149~stress fiber assembly	3	0.00481649	0.0422842	ELN, ITGB5, ITGB1	372	15	16792	9.02796	1	0.661868	52.5407
GOTERM_CC_DIRECT	GO:0034665~integrin alpha1-beta1 complex	2	0.00321099	0.0428808	ITGA1, ITGB1	396	2	18224	46.0202	1	0.327352	45.4876
GOTERM_CC_DIRECT	GO:0034681~integrin alpha11-beta1 complex	2	0.00321099	0.0428808	ITGA11, ITGB1	396	2	18224	46.0202	1	0.327352	45.4876
GOTERM_BP_DIRECT	GO:0048661~positive regulation of smooth muscle cell proliferation	5	0.00802749	0.0434604	NOTCH3, CDH13, TGM2, PDGFRB, PDGFD	372	60	16792	3.76165	1	0.667704	53.5363
GOTERM_BP_DIRECT	GO:0060857~establishment of glial blood-brain barrier	2	0.00321099	0.0437009	DMD, MXRA8	372	2	16792	45.1398	1	0.665384	53.7373
GOTERM_BP_DIRECT	GO:0001869~negative regulation of complement activation, lectin pathway	2	0.00321099	0.0437009	A2M, SERPING1	372	2	16792	45.1398	1	0.665384	53.7373
GOTERM_BP_DIRECT	GO:1905049~negative regulation of metallopeptidase activity	2	0.00321099	0.0437009	TIMP2, TIMP1	372	2	16792	45.1398	1	0.665384	53.7373
GOTERM_BP_DIRECT	GO:0061518~microglial cell proliferation	2	0.00321099	0.0437009	CLU, IL33	372	2	16792	45.1398	1	0.665384	53.7373
GOTERM_BP_DIRECT	GO:1903923~positive regulation of protein processing in phagocytic vesicle	2	0.00321099	0.0437009	GSN, MYH9	372	2	16792	45.1398	1	0.665384	53.7373
GOTERM_BP_DIRECT	GO:1904237~positive regulation of substrate-dependent cell migration, cell attachment to substrate	2	0.00321099	0.0437009	FBLN1, FN1	372	2	16792	45.1398	1	0.665384	53.7373
GOTERM_BP_DIRECT	GO:0071307~cellular response to vitamin K	2	0.00321099	0.0437009	POSTN, GAS6	372	2	16792	45.1398	1	0.665384	53.7373
GOTERM_MF_DIRECT	GO:0008191~metalloendopeptidase inhibitor activity	3	0.00481649	0.0444676	TIMP2, TIMP3, TIMP1	360	16	16881	8.79219	1	0.506573	48.3171
GOTERM_MF_DIRECT	GO:0048018~receptor agonist activity	3	0.00481649	0.0444676	SFRP2, AGT, GAS6	360	16	16881	8.79219	1	0.506573	48.3171
GOTERM_BP_DIRECT	GO:0001523~retinoid metabolic process	5	0.00802749	0.0457323	AKR1C3, ALDH1A1, RARRES2, GPC6, AKR1C1	372	61	16792	3.69998	1	0.678056	55.4037
GOTERM_MF_DIRECT	GO:0005516~calmodulin binding	9	0.0144495	0.0493704	AEBP1, CNN3, CALD1, PDE1A, SPTBN1, ATPIF1, MYH9, MYLK, MYH10	360	189	16881	2.23294	1	0.534108	52.0345
GOTERM_MF_DIRECT	GO:0030553~cGMP binding	3	0.00481649	0.0497037	PDE1A, PDE5A, PRKG1	360	17	16881	8.275	1	0.526559	52.2779
GOTERM_CC_DIRECT	GO:0005770~late endosome	7	0.0112385	0.0497928	TMEM230, PARM1, STX8, TMEM59, VAMP5, CD63, F2R	396	122	18224	2.6405	1	0.36324	50.6918
GOTERM_BP_DIRECT	GO:0009611~response to wounding	5	0.00802749	0.0504713	CTGF, ID3, DST, FN1, F2R	372	63	16792	3.58252	1	0.710423	59.0738
GOTERM_BP_DIRECT	GO:0034446~substrate adhesion-dependent cell spreading	4	0.00642199	0.0510933	ITGA8, ANTXR1, LAMB1, FN1	372	38	16792	4.75156	1	0.710786	59.5338
GOTERM_BP_DIRECT	GO:0001568~blood vessel development	4	0.00642199	0.0510933	MEF2C, LAMA4, COL1A2, ANTXR1	372	38	16792	4.75156	1	0.710786	59.5338
GOTERM_CC_DIRECT	GO:0005884~actin filament	5	0.00802749	0.052417	CTTN, LMOD1, GNG12, PALLD, PLS3	396	65	18224	3.54002	1	0.371857	52.544
GOTERM_BP_DIRECT	GO:0006508~proteolysis	18	0.028899	0.0529742	SRI, SHFM1, CPXM2, C1R, C1S, HGF, MMP2, PCOLCE, PARK7, C9ORF3, PIGK, GGT5, CTSK, HTRA1, TMEM59, FGL2, PRSS23, CTSF	372	500	16792	1.62503	1	0.71998	60.8955
GOTERM_BP_DIRECT	GO:0030193~regulation of blood coagulation	3	0.00481649	0.0532145	CAV1, FAM46A, F2R	372	17	16792	7.96584	1	0.717608	61.0663
GOTERM_BP_DIRECT	GO:0035567~non-canonical Wnt signaling pathway	3	0.00481649	0.0532145	SFRP2, SFRP4, FRZB	372	17	16792	7.96584	1	0.717608	61.0663
GOTERM_BP_DIRECT	GO:0031589~cell-substrate adhesion	3	0.00481649	0.0532145	ANGPT1, ITGB1, GAS6	372	17	16792	7.96584	1	0.717608	61.0663
GOTERM_BP_DIRECT	GO:0050900~leukocyte migration	7	0.0112385	0.0536434	CAV1, COL1A2, ANGPT1, MYH9, ITGB1, GAS6, FN1	372	122	16792	2.58999	1	0.716565	61.3694
GOTERM_BP_DIRECT	GO:0002062~chondrocyte differentiation	4	0.00642199	0.0544775	MEF2C, NOV, CYTL1, NFIB	372	39	16792	4.62972	1	0.718285	61.9525
GOTERM_BP_DIRECT	GO:0007399~nervous system development	12	0.019266	0.05465	MEF2C, HES1, RBFOX2, NBL1, MAP1B, PTN, GPM6B, JAG1, ITM2B, CRIM1, FEZ1, PURA	372	287	16792	1.88738	1	0.715542	62.0722
GOTERM_MF_DIRECT	GO:0005539~glycosaminoglycan binding	3	0.00481649	0.0551492	BGN, LTBP4, VCAN	360	18	16881	7.81528	1	0.554932	56.0961
GOTERM_MF_DIRECT	GO:0043395~heparan sulfate proteoglycan binding	3	0.00481649	0.0551492	GPC6, COMP, CFH	360	18	16881	7.81528	1	0.554932	56.0961
GOTERM_MF_DIRECT	GO:0004745~retinol dehydrogenase activity	3	0.00481649	0.0551492	AKR1C3, ADH1C, ADH1A	360	18	16881	7.81528	1	0.554932	56.0961
GOTERM_BP_DIRECT	GO:0008217~regulation of blood pressure	5	0.00802749	0.0554692	ACTA2, AGT, COL1A2, GUCY1A3, SOD1	372	65	16792	3.47229	1	0.71715	62.6352
GOTERM_BP_DIRECT	GO:0043627~response to estrogen	5	0.00802749	0.0554692	GSTM3, CAV1, TNFRSF11B, GATA6, PDGFRB	372	65	16792	3.47229	1	0.71715	62.6352
GOTERM_CC_DIRECT	GO:0097060~synaptic membrane	3	0.00481649	0.0570506	CPE, CRYAB, ITGB1	396	18	18224	7.67003	1	0.391068	55.6576
GOTERM_BP_DIRECT	GO:0030500~regulation of bone mineralization	3	0.00481649	0.0590135	OMD, MGP, DDR2	372	18	16792	7.5233	1	0.735975	64.9815
GOTERM_BP_DIRECT	GO:0036120~cellular response to platelet-derived growth factor stimulus	3	0.00481649	0.0590135	PDGFRB, PTN, PDGFD	372	18	16792	7.5233	1	0.735975	64.9815
GOTERM_BP_DIRECT	GO:0010880~regulation of release of sequestered calcium ion into cytosol by sarcoplasmic reticulum	3	0.00481649	0.0590135	SRI, DMD, CALM2	372	18	16792	7.5233	1	0.735975	64.9815
GOTERM_CC_DIRECT	GO:0031982~vesicle	7	0.0112385	0.0601484	STX8, EPS8, CD59, PLN, RAB34, CALM2, LRPAP1	396	128	18224	2.51673	1	0.400973	57.6323
GOTERM_MF_DIRECT	GO:0070064~proline-rich region binding	3	0.00481649	0.0607931	RABAC1, SH3D19, YAP1	360	19	16881	7.40395	1	0.581664	59.7518
GOTERM_BP_DIRECT	GO:0070527~platelet aggregation	4	0.00642199	0.0615579	PDGFRA, CSRP1, MYH9, GAS6	372	41	16792	4.40388	1	0.747501	66.5795
GOTERM_MF_DIRECT	GO:0047718~indanol dehydrogenase activity	2	0.00321099	0.062456	AKR1C3, AKR1C1	360	3	16881	31.2611	1	0.582352	60.7735
GOTERM_MF_DIRECT	GO:0051015~actin filament binding	7	0.0112385	0.0629207	SVIL, ANTXR1, NEXN, MYH9, PLS3, DSTN, MYH10	360	132	16881	2.48668	1	0.57592	61.0548
GOTERM_MF_DIRECT	GO:0046332~SMAD binding	4	0.00642199	0.063056	COL3A1, COL1A2, COL5A2, PURA	360	43	16881	4.36202	1	0.567758	61.1363
GOTERM_CC_DIRECT	GO:0016942~insulin-like growth factor binding protein complex	2	0.00321099	0.0636284	IGFBP3, IGFBP5	396	3	18224	30.6801	1	0.412299	59.7531
GOTERM_CC_DIRECT	GO:0097513~myosin II filament	2	0.00321099	0.0636284	MYH9, MYH10	396	3	18224	30.6801	1	0.412299	59.7531
GOTERM_CC_DIRECT	GO:0034678~integrin alpha8-beta1 complex	2	0.00321099	0.0636284	ITGA8, ITGB1	396	3	18224	30.6801	1	0.412299	59.7531
GOTERM_BP_DIRECT	GO:0019065~receptor-mediated endocytosis of virus by host cell	2	0.00321099	0.0648317	CAV2, CAV1	372	3	16792	30.0932	1	0.762344	68.5347
GOTERM_BP_DIRECT	GO:0038091~positive regulation of cell proliferation by VEGF-activated platelet derived growth factor receptor signaling pathway	2	0.00321099	0.0648317	PDGFRA, PDGFRB	372	3	16792	30.0932	1	0.762344	68.5347
GOTERM_BP_DIRECT	GO:2001202~negative regulation of transforming growth factor-beta secretion	2	0.00321099	0.0648317	FBLN1, FN1	372	3	16792	30.0932	1	0.762344	68.5347
GOTERM_BP_DIRECT	GO:0072277~metanephric glomerular capillary formation	2	0.00321099	0.0648317	PDGFRA, PDGFRB	372	3	16792	30.0932	1	0.762344	68.5347
GOTERM_BP_DIRECT	GO:1990523~bone regeneration	2	0.00321099	0.0648317	NOV, POSTN	372	3	16792	30.0932	1	0.762344	68.5347
GOTERM_BP_DIRECT	GO:0008065~establishment of blood-nerve barrier	2	0.00321099	0.0648317	GSTM3, DMD	372	3	16792	30.0932	1	0.762344	68.5347
GOTERM_BP_DIRECT	GO:0060414~aorta smooth muscle tissue morphogenesis	2	0.00321099	0.0648317	COL3A1, MYLK	372	3	16792	30.0932	1	0.762344	68.5347
GOTERM_BP_DIRECT	GO:0061364~apoptotic process involved in luteolysis	2	0.00321099	0.0648317	SLIT2, SLIT3	372	3	16792	30.0932	1	0.762344	68.5347
GOTERM_BP_DIRECT	GO:1903598~positive regulation of gap junction assembly	2	0.00321099	0.0648317	CAV1, AGT	372	3	16792	30.0932	1	0.762344	68.5347
GOTERM_BP_DIRECT	GO:1902174~positive regulation of keratinocyte apoptotic process	2	0.00321099	0.0648317	GSN, SFRP4	372	3	16792	30.0932	1	0.762344	68.5347
GOTERM_BP_DIRECT	GO:1901077~regulation of relaxation of muscle	2	0.00321099	0.0648317	SRI, PLN	372	3	16792	30.0932	1	0.762344	68.5347
GOTERM_BP_DIRECT	GO:0061309~cardiac neural crest cell development involved in outflow tract morphogenesis	2	0.00321099	0.0648317	HES1, JAG1	372	3	16792	30.0932	1	0.762344	68.5347
GOTERM_BP_DIRECT	GO:0021834~chemorepulsion involved in embryonic olfactory bulb interneuron precursor migration	2	0.00321099	0.0648317	SLIT2, SLIT3	372	3	16792	30.0932	1	0.762344	68.5347
GOTERM_BP_DIRECT	GO:0010881~regulation of cardiac muscle contraction by regulation of the release of sequestered calcium ion	3	0.00481649	0.0650187	DMD, PLN, CALM2	372	19	16792	7.12733	1	0.759818	68.6431
GOTERM_BP_DIRECT	GO:0060314~regulation of ryanodine-sensitive calcium-release channel activity	3	0.00481649	0.0650187	DMD, PLN, CALM2	372	19	16792	7.12733	1	0.759818	68.6431
GOTERM_BP_DIRECT	GO:0045599~negative regulation of fat cell differentiation	4	0.00642199	0.0652508	SORT1, ID4, JAG1, WWTR1	372	42	16792	4.29903	1	0.757564	68.7771
GOTERM_BP_DIRECT	GO:0060348~bone development	4	0.00642199	0.0652508	SULF1, BBX, SPARC, PLS3	372	42	16792	4.29903	1	0.757564	68.7771
GOTERM_MF_DIRECT	GO:0001077~transcriptional activator activity, RNA polymerase II core promoter proximal region sequence-specific binding	10	0.016055	0.0658946	MEF2C, CAMTA1, SSBP2, EPAS1, EBF1, PBX1, TCF4, NFIC, NFIA, NFIB	360	236	16881	1.98694	1	0.575543	62.8103
GOTERM_BP_DIRECT	GO:0043154~negative regulation of cysteine-type endopeptidase activity involved in apoptotic process	5	0.00802749	0.0662333	SFRP2, CRYAB, HGF, AQP1, GAS6	372	69	16792	3.271	1	0.759387	69.3385
GOTERM_BP_DIRECT	GO:0031623~receptor internalization	4	0.00642199	0.0690432	CD9, CAV1, RAMP1, ITGB1	372	43	16792	4.19905	1	0.770613	70.8918
GOTERM_BP_DIRECT	GO:0030855~epithelial cell differentiation	5	0.00802749	0.0690822	AKR1C2, CBR1, CNN3, ID3, AKR1C1	372	70	16792	3.22427	1	0.767443	70.9128
GOTERM_CC_DIRECT	GO:0005739~mitochondrion	38	0.0610089	0.0709662	SRI, CYB5R3, SEPT4, NDUFB4, ECH1, NDUFB7, C10ORF10, ELN, CLU, ATP5G1, MMP2, KANK2, NDUFS4, COX6B1, TGM2, FAM162A, LINC00493, MRPL32, MRPL34, COX7A1, CRYAB, MAOA, NDUFC1, SPARC, PALLD, SOD1, PARK7, SLIT3, ISCU, USMG5, UACA, SMDT1, PTRF, PLN, TSTD1, ATPIF1, FEZ1, MYH10	396	1331	18224	1.31388	1	0.441638	63.9063
GOTERM_BP_DIRECT	GO:0043524~negative regulation of neuron apoptotic process	7	0.0112385	0.0727257	VEGFB, MEF2C, CRLF1, ANGPT1, SOD1, PARK7, F2R	372	132	16792	2.39378	1	0.78204	72.8154
GOTERM_BP_DIRECT	GO:0043434~response to peptide hormone	4	0.00642199	0.0729332	CTGF, SPARC, CXCL12, TIMP1	372	44	16792	4.10362	1	0.779779	72.9202
GOTERM_BP_DIRECT	GO:0006879~cellular iron ion homeostasis	4	0.00642199	0.0729332	ISCU, CYBRD1, SOD1, SLC40A1	372	44	16792	4.10362	1	0.779779	72.9202
GOTERM_CC_DIRECT	GO:0005753~mitochondrial proton-transporting ATP synthase complex	3	0.00481649	0.0750774	USMG5, ATPIF1, ATP5G1	396	21	18224	6.57431	1	0.454061	66.0557
GOTERM_BP_DIRECT	GO:0030514~negative regulation of BMP signaling pathway	4	0.00642199	0.0769189	NBL1, CAV1, HTRA1, SFRP2	372	45	16792	4.01243	1	0.794813	74.8599
GOTERM_MF_DIRECT	GO:0042813~Wnt-activated receptor activity	3	0.00481649	0.0788075	SFRP2, SFRP4, FRZB	360	22	16881	6.39432	1	0.635031	69.6122
GOTERM_CC_DIRECT	GO:0031362~anchored component of external side of plasma membrane	3	0.00481649	0.081439	GGTA1P, GGT5, CD59	396	22	18224	6.27548	1	0.47565	69.1489
GOTERM_MF_DIRECT	GO:0008137~NADH dehydrogenase (ubiquinone) activity	4	0.00642199	0.0819066	NDUFB4, NDUFS4, NDUFB7, NDUFC1	360	48	16881	3.90764	1	0.641374	71.0624
GOTERM_MF_DIRECT	GO:0042030~ATPase inhibitor activity	2	0.00321099	0.0823978	PLN, ATPIF1	360	4	16881	23.4458	1	0.635404	71.2863
GOTERM_CC_DIRECT	GO:0030478~actin cap	2	0.00321099	0.0839273	GSN, CALD1	396	4	18224	23.0101	1	0.479596	70.286
GOTERM_CC_DIRECT	GO:0042567~insulin-like growth factor ternary complex	2	0.00321099	0.0839273	IGFBP3, IGFBP5	396	4	18224	23.0101	1	0.479596	70.286
GOTERM_BP_DIRECT	GO:0001954~positive regulation of cell-matrix adhesion	3	0.00481649	0.0841536	CDH13, DMD, EMP2	372	22	16792	6.15543	1	0.821465	78.0508
GOTERM_BP_DIRECT	GO:1901687~glutathione derivative biosynthetic process	3	0.00481649	0.0841536	MGST3, GSTM3, ESD	372	22	16792	6.15543	1	0.821465	78.0508
GOTERM_BP_DIRECT	GO:0031100~organ regeneration	4	0.00642199	0.0851695	HGF, CXCL12, GAS6, NNMT	372	47	16792	3.84168	1	0.822407	78.4671
GOTERM_BP_DIRECT	GO:0045600~positive regulation of fat cell differentiation	4	0.00642199	0.0851695	RARRES2, CMKLR1, SFRP2, FRZB	372	47	16792	3.84168	1	0.822407	78.4671
GOTERM_BP_DIRECT	GO:0031532~actin cytoskeleton reorganization	4	0.00642199	0.0851695	CTTN, EPS8, ANTXR1, MYH9	372	47	16792	3.84168	1	0.822407	78.4671
GOTERM_BP_DIRECT	GO:0060486~Clara cell differentiation	2	0.00321099	0.0854969	GATA6, NFIB	372	4	16792	22.5699	1	0.820754	78.5996
GOTERM_BP_DIRECT	GO:1902177~positive regulation of oxidative stress-induced intrinsic apoptotic signaling pathway	2	0.00321099	0.0854969	SOD1, PARK7	372	4	16792	22.5699	1	0.820754	78.5996
GOTERM_BP_DIRECT	GO:0072012~glomerulus vasculature development	2	0.00321099	0.0854969	HES1, ANGPT1	372	4	16792	22.5699	1	0.820754	78.5996
GOTERM_BP_DIRECT	GO:0051387~negative regulation of neurotrophin TRK receptor signaling pathway	2	0.00321099	0.0854969	SPRY1, AGT	372	4	16792	22.5699	1	0.820754	78.5996
GOTERM_BP_DIRECT	GO:0048659~smooth muscle cell proliferation	2	0.00321099	0.0854969	NOV, AGT	372	4	16792	22.5699	1	0.820754	78.5996
GOTERM_BP_DIRECT	GO:0007161~calcium-independent cell-matrix adhesion	2	0.00321099	0.0854969	ITGB1, FN1	372	4	16792	22.5699	1	0.820754	78.5996
GOTERM_BP_DIRECT	GO:1900746~regulation of vascular endothelial growth factor signaling pathway	2	0.00321099	0.0854969	CD63, TCF4	372	4	16792	22.5699	1	0.820754	78.5996
GOTERM_BP_DIRECT	GO:0045892~negative regulation of transcription, DNA-templated	17	0.0272935	0.0879802	RBFOX2, EID1, CBX1, CBY1, GAS6, PURA, HES1, DKK3, CIR1, GATA6, SFRP2, PFDN5, ZBTB4, ID4, ID3, NR2F2, MPHOSPH8	372	499	16792	1.53783	1	0.827074	79.5803
GOTERM_BP_DIRECT	GO:0048812~neuron projection morphogenesis	4	0.00642199	0.0894302	NBL1, CTTN, DMD, ITGA1	372	48	16792	3.76165	1	0.829469	80.1332
GOTERM_CC_DIRECT	GO:0005783~endoplasmic reticulum	25	0.0401374	0.0900333	CYB5R3, STX8, CAV1, CLU, SEC62, VCAM1, OGN, PTGIS, TGM2, BCAP29, PTN, TMEM98, ARL6IP5, CRTAP, PARK7, LRPAP1, MGST3, PTRF, ITGA8, PLN, NUCB2, SULF1, TFPI, DPM3, UBXN4	396	828	18224	1.3895	1	0.498154	72.9135
GOTERM_BP_DIRECT	GO:0008360~regulation of cell shape	7	0.0112385	0.0904537	EPS8, FBLIM1, PTN, MYH9, S100A13, FN1, MYH10	372	140	16792	2.25699	1	0.830313	80.5149
GOTERM_BP_DIRECT	GO:0000715~nucleotide-excision repair, DNA damage recognition	3	0.00481649	0.0908683	XPA, XPC, COPS6	372	23	16792	5.8878	1	0.82903	80.6675
GOTERM_BP_DIRECT	GO:0033137~negative regulation of peptidyl-serine phosphorylation	3	0.00481649	0.0908683	CAV1, DMD, HGF	372	23	16792	5.8878	1	0.82903	80.6675
GOTERM_BP_DIRECT	GO:0032967~positive regulation of collagen biosynthetic process	3	0.00481649	0.0908683	CTGF, PDGFRB, F2R	372	23	16792	5.8878	1	0.82903	80.6675
GOTERM_BP_DIRECT	GO:0050770~regulation of axonogenesis	3	0.00481649	0.0908683	FMOD, OGN, SLIT3	372	23	16792	5.8878	1	0.82903	80.6675
GOTERM_BP_DIRECT	GO:0060173~limb development	3	0.00481649	0.0908683	PAM, COMP, NR2F2	372	23	16792	5.8878	1	0.82903	80.6675
GOTERM_CC_DIRECT	GO:0009897~external side of plasma membrane	9	0.0144495	0.0929832	VCAM1, CD9, CDH13, ATP6AP2, ITGA1, MFGE8, ANTXR1, CXCL12, ITGB1	396	213	18224	1.94452	1	0.503282	74.1041
GOTERM_BP_DIRECT	GO:0006120~mitochondrial electron transport, NADH to ubiquinone	4	0.00642199	0.0937785	NDUFB4, NDUFS4, NDUFB7, NDUFC1	372	49	16792	3.68488	1	0.83625	81.7078
GOTERM_BP_DIRECT	GO:0071560~cellular response to transforming growth factor beta stimulus	4	0.00642199	0.0937785	MEF2C, CAV1, POSTN, PDGFD	372	49	16792	3.68488	1	0.83625	81.7078
GOTERM_BP_DIRECT	GO:0045666~positive regulation of neuron differentiation	5	0.00802749	0.094066	MEF2C, NBL1, DMD, TCF4, TIMP2	372	78	16792	2.89358	1	0.834566	81.8076
GOTERM_MF_DIRECT	GO:0008022~protein C-terminus binding	8	0.012844	0.0942435	RABAC1, FBLN1, CTGF, FBLN5, PDZD11, YAP1, TCF4, DST	360	182	16881	2.06117	1	0.678955	76.2203
GOTERM_BP_DIRECT	GO:0051924~regulation of calcium ion transport	3	0.00481649	0.0977337	SRI, AGT, PLN	372	24	16792	5.64247	1	0.843802	83.0372
GOTERM_BP_DIRECT	GO:0002092~positive regulation of receptor internalization	3	0.00481649	0.0977337	SFRP4, ANGPT1, CD63	372	24	16792	5.64247	1	0.843802	83.0372
GOTERM_BP_DIRECT	GO:0034341~response to interferon-gamma	3	0.00481649	0.0977337	IFITM1, IFITM2, IFITM3	372	24	16792	5.64247	1	0.843802	83.0372
