# Supplementary material for: Dysregulation of interaction between LOXhigh fibroblast and smooth muscle cells contributes to the pathogenesis of aortic dissection
Source: Theranostics. 2022 Jan 1;12(2):910–28. doi: 10.7150/thno.66059 (PMC8692905; doi:10.7150/thno.66059)
Supplement: Supplementary file 4 — Supplementary table 3. [file thnov12p0910s4.xlsx]

## Sheet: SMC2
Supplementary Data Table 3 Enriched pathways in SMC 2
Category	Term	Count	%	PValue	Genes	List Total	Pop Hits	Pop Total	Fold Enrichment	Bonferroni	Benjamini	FDR
GOTERM_CC_DIRECT	GO:0005743~mitochondrial inner membrane	54	0.0781386	1.79627e-22	MRPS36, CYB5R3, MRPL41, C19ORF70, NDUFAB1, ROMO1, UQCRQ, COX5B, EFHD1, NDUFS5, DNAJC15, NDUFS4, ATP5EP2, ATP5L, ATP5O, ATP5I, MRPL33, ATP5H, HIGD1A, ATP5J, MRPL51, NDUFB10, SLC25A4, NDUFC2, NDUFA13, MRPS6, NDUFC1, NDUFA12, COX6C, NDUFA11, UQCRB, NDUFB3, NDUFB4, NDUFB6, MRPS14, NDUFB7, NDUFB8, COX7C, ATP5G1, ALDH3A2, NDUFB1, NDUFB2, COX6B1, MRPL55, NDUFA4, NDUFA5, NDUFA3, NDUFA6, MRPS21, NDUFA1, M…	439	441	18224	5.08317	7.75988e-20	7.75988e-20	2.53349e-19
GOTERM_CC_DIRECT	GO:0005747~mitochondrial respiratory chain complex I	22	0.0318342	1.26035e-21	NDUFA4, NDUFB3, NDUFA5, NDUFB4, NDUFA3, NDUFB10, NDUFB6, NDUFB7, NDUFB8, NDUFA6, NDUFAB1, NDUFC2, NDUFA13, NDUFC1, NDUFA1, NDUFB1, PARK7, NDUFA12, NDUFB2, NDUFA11, NDUFS5, NDUFS4	439	49	18224	18.6383	5.44472e-19	2.72236e-19	1.77763e-18
GOTERM_BP_DIRECT	GO:0006120~mitochondrial electron transport, NADH to ubiquinone	21	0.0303872	4.87459e-20	NDUFA4, NDUFB3, NDUFA5, NDUFB4, NDUFA3, NDUFB10, NDUFB6, NDUFB7, NDUFB8, NDUFA6, NDUFAB1, NDUFC2, NDUFA13, NDUFC1, NDUFA1, NDUFB1, NDUFA12, NDUFB2, NDUFA11, NDUFS5, NDUFS4	410	49	16792	17.5526	9.15449e-17	9.15449e-17	8.31939e-17
GOTERM_CC_DIRECT	GO:0005925~focal adhesion	48	0.0694565	5.0243e-20	CAV2, TLN1, CAV1, ENAH, CNN3, FHL1, FERMT2, ITGA11, GJA1, CD151, ITGB1, SCARF2, VCL, PFN1, CD9, SORBS1, SORBS2, RPL31, RPLP1, REXO2, PPP1R12A, RRAS, CNN1, ACTB, RSU1, ACTN4, LPP, ITGA1, RPL27, FBLIM1, ACTN1, SYNPO2, CSRP1, CSRP2, NEXN, MCAM, FLNC, PALLD, MYH9, PPP1CB, FLNA, CDH13, TNS1, SVIL, ITGA8, HSPB1, TGFB1I1, DST	439	391	18224	5.09617	2.1705e-17	7.23499e-18	7.08638e-17
GOTERM_MF_DIRECT	GO:0008137~NADH dehydrogenase (ubiquinone) activity	20	0.0289402	6.45094e-19	NDUFA4, NDUFB3, NDUFA5, NDUFB4, NDUFA3, NDUFB6, NDUFB10, NDUFB7, NDUFB8, NDUFA6, NDUFAB1, NDUFC2, NDUFA13, NDUFC1, NDUFA1, NDUFB1, NDUFA12, NDUFB2, NDUFS5, NDUFS4	406	48	16881	17.3245	3.36739e-16	3.36739e-16	9.34585e-16
GOTERM_CC_DIRECT	GO:0070062~extracellular exosome	139	0.201134	6.73116e-18	S100A4, SRP14, S100A6, A2M, CAPZA2, SNRPD2, PPCS, EDIL3, AQP1, COX5B, VCL, ACTG2, OGN, GSTM3, HMCN1, RPLP1, RRAS, ACTN4, CRYAB, SPARCL1, ACTN1, MFGE8, SKP1, MYH9, PPP1CB, KRT18, KRT17, CPE, COL1A2, HSPB1, EDF1, RAB13, MFAP4, SEPT7, DST, MYL6, PAM, TWSG1, IFITM3, CLU, UBE2V2, NEDD8, SNX3, ITGB1, PFN1, PFN2, PSMB6, FAM162A, MOCS2, MYO1C, LGALS1, MYO1D, ITGA1, RPL23A, MYL12B, CSRP1, MYL12A, TINAGL1,…	439	2811	18224	2.05274	2.90786e-15	7.26965e-16	9.49376e-15
GOTERM_BP_DIRECT	GO:0032981~mitochondrial respiratory chain complex I assembly	20	0.0289402	3.18597e-16	NDUFB3, NDUFA5, NDUFB4, NDUFA3, NDUFB10, NDUFB6, NDUFB7, NDUFB8, NDUFA6, NDUFAB1, NDUFC2, NDUFA13, NDUFC1, NDUFA1, NDUFB1, NDUFA12, NDUFB2, NDUFA11, NDUFS5, NDUFS4	410	63	16792	13.0019	6.255e-13	3.1275e-13	5.66214e-13
GOTERM_MF_DIRECT	GO:0003779~actin binding	35	0.0506454	5.39536e-15	S100A4, ENAH, CNN3, PDLIM5, CAPZA2, CALD1, PAWR, TPM2, TPM1, ITGB1, VCL, PFN1, SORBS1, DMD, CNN1, LMOD1, STK38L, SYNPO, KCNMA1, CAP2, ACTN4, MYO1C, MICAL2, SYNPO2, PALLD, MYH9, YWHAH, SMTN, TNS1, TAGLN, EPS8, LIMCH1, DST, MYLK, MYH10	406	278	16881	5.23474	2.83973e-12	1.41986e-12	7.88258e-12
GOTERM_BP_DIRECT	GO:0006936~muscle contraction	22	0.0318342	1.147e-13	MYL6, TLN1, ACTA2, CRYAB, CALD1, ITGA1, GJA1, MYL12B, MYL12A, TPM2, HSBP1, TPM1, VCL, MYL9, ACTG2, SORBS1, SLMAP, MYH11, LMOD1, MYLK, CALM2, CALM1	410	107	16792	8.42088	2.1538e-10	7.17935e-11	1.95732e-10
GOTERM_CC_DIRECT	GO:0005739~mitochondrion	77	0.11142	1.06256e-12	MRPS36, CYB5R3, COX14, PTGES2, MRPL41, COA3, HINT2, PRDX5, ROMO1, GJA1, SLIRP, COX5B, UQCRQ, C14ORF2, NDUFS5, NDUFS4, ATP5EP2, CISD3, ATP5L, ATP5O, ATP5I, COX17, ATP5H, ATP5J, SLC25A4, SSBP1, CRYAB, NOL7, NDUFA13, NDUFC1, PALLD, NDUFA11, COX6C, ISCU, PTRF, CLIC4, HSPB7, ATPIF1, MTFR1L, GSTP1, SIVA1, NDUFB4, NDUFB6, NDUFB7, MRPS14, CCDC90B, NDUFB8, CLU, ADH5, COX7C, ATP5G1, NDUFB1, FIS1, TOMM7, RP…	439	1331	18224	2.40155	4.59041e-10	9.18081e-11	1.4987e-09
GOTERM_CC_DIRECT	GO:0015629~actin cytoskeleton	28	0.0405163	3.00058e-12	CNN3, CAPZA2, PPP1R12B, PDLIM5, CALD1, PDLIM3, PAWR, DSTN, VCL, SORBS2, PPP1R12A, STK38L, SYNPO, ACTN4, ACTA2, SYNPO2, PALLD, MYH9, FLNA, SMTN, CLIC4, CFL2, SVIL, HSPB7, SEPT7, DST, MAP7D3, MYH10	439	218	18224	5.33188	1.29626e-09	2.16043e-10	4.2321e-09
GOTERM_CC_DIRECT	GO:0030018~Z disc	21	0.0303872	6.29614e-12	ACTN4, CRYAB, PPP1R12B, PDLIM3, ACTN1, SYNPO2, MYL12B, MYL12A, PALLD, NEXN, FLNC, FLNA, MYL9, SORBS2, DMD, CFL2, PPP1R12A, HSPB1, FBXO32, DST, SYNPO	439	118	18224	7.38782	2.71995e-09	3.88565e-10	8.88026e-09
GOTERM_CC_DIRECT	GO:0031012~extracellular matrix	32	0.0463043	6.33204e-12	MYL6, ASPN, LTBP1, IGFBP7, COL3A1, CLU, EDIL3, NOV, OGN, HMCN1, COL6A1, ATP5O, COL8A1, CYR61, COL4A2, COL4A1, CRIP2, LGALS1, RPL27, CPXM2, MFGE8, SOD1, MYH9, TINAGL1, FLNA, COL14A1, FBLN5, COL1A2, HSPB1, COL1A1, TGFB1I1, MFAP4	439	296	18224	4.48784	2.73544e-09	3.4193e-10	8.93084e-09
GOTERM_CC_DIRECT	GO:0001725~stress fiber	15	0.0217052	2.35826e-11	MYO1C, ACTN4, FERMT2, FBLIM1, ACTN1, MYL12B, MYL12A, MYH9, TPM1, MYL9, SORBS1, SEPT7, MYLK, SYNPO, MYH10	439	54	18224	11.5313	1.01877e-08	1.13197e-09	3.32615e-08
GOTERM_CC_DIRECT	GO:0005753~mitochondrial proton-transporting ATP synthase complex	10	0.0144701	5.61175e-10	ATP5E, USMG5, ATP5L, ATP5O, ATPIF1, ATP5G1, ATP5I, C14ORF2, ATP5H, ATP5J	439	21	18224	19.7679	2.42427e-07	2.42427e-08	7.91492e-07
GOTERM_MF_DIRECT	GO:0005178~integrin binding	17	0.0245992	3.99946e-09	TLN1, ACTN4, COL3A1, ACTN1, MFGE8, EDIL3, CD151, ECM2, ITGB1, NOV, CD9, WISP2, FBLN5, FGF1, EMP2, DST, CYR61	406	105	16881	6.73181	2.08772e-06	6.95906e-07	5.79425e-06
GOTERM_CC_DIRECT	GO:0005903~brush border	13	0.0188111	1.57523e-08	MYL6, MYO1C, ACTN4, CAPZA2, MYO1D, ACTN1, MYL12B, MYL12A, AQP1, MYH9, VCL, EPS8, MYH10	439	60	18224	8.99438	6.80498e-06	6.18637e-07	2.22174e-05
GOTERM_BP_DIRECT	GO:0070527~platelet aggregation	11	0.0159171	3.76081e-08	ACTB, TLN1, HSPB1, ACTN1, MYL12A, CSRP1, MYH9, FLNA, GAS6, MYL9, VCL	410	41	16792	10.9882	7.06255e-05	1.76568e-05	6.41851e-05
GOTERM_MF_DIRECT	GO:0008307~structural constituent of muscle	11	0.0159171	4.19241e-08	MYL6, SMTN, SORBS2, DMD, PDLIM3, MYH11, SYNM, NEXN, TPM2, TPM1, MYL9	406	42	16881	10.8897	2.18841e-05	5.47108e-06	6.07378e-05
GOTERM_CC_DIRECT	GO:0005829~cytosol	126	0.182323	5.3868e-08	MEF2C, SRP14, S100A6, A2M, ENAH, PDLIM5, CAPZA2, EIF5B, SNRPD2, PPCS, ADH1B, PRKG1, VCL, ACTG2, GSTM3, ISG15, RPLP1, LSM5, SH3BGR, LSM3, CRYAB, ROCK2, ACTN1, SKP1, OPTN, MYH9, PPP1CB, ISCU, PTRF, PDE5A, HSPB1, SEPT7, DST, EMP2, COPZ2, MYL6, ANAPC16, CNBP, CLU, NEDD8, ANAPC11, SNX3, MYL9, PFN1, RPS27, PSMB6, DMD, SERF2, LAMTOR5, MOCS2, MYO1C, MYO1D, RPL23A, MYL12B, MYL12A, TAX1BP1, PSMC3, POMP, MY…	439	3315	18224	1.57785	2.32707e-05	1.93925e-06	7.59765e-05
GOTERM_MF_DIRECT	GO:0051015~actin filament binding	17	0.0245992	1.11464e-07	TLN1, ACTN4, MYO1D, ACTN1, TPM2, NEXN, FLNC, MYH9, TPM1, FLNA, DSTN, CFL2, SVIL, MYH11, ANTXR1, PLS3, MYH10	406	132	16881	5.35485	5.81824e-05	1.16367e-05	0.000161484
GOTERM_MF_DIRECT	GO:0005515~protein binding	263	0.380564	1.29741e-07	S100A4, MEF2C, A2M, S100A6, MRPL41, LTBP1, PDLIM5, PDLIM3, AQP1, PRKG1, NSRP1, NOV, OGN, ISG15, RPLP1, LSM5, LSM3, TMEM14C, TMEM14A, MRPL51, KIF5B, CRYAB, ROCK2, PRKCDBP, OPTN, SKP1, MAGED2, MYH9, KRT18, KRT17, PTRF, TAGLN, AAMDC, RAB13, TGFB1I1, MTFR1L, SIVA1, NAA38, CALU, PFN1, RPS27, PFN2, DMD, FAM162A, UNC45A, LAMTOR5, ZC3H13, LAMTOR4, LGALS1, TPD52L1, CSRP2, TINAGL1, GAS6, TAX1BP1, EPS8, POM…	406	8785	16881	1.24476	6.77224e-05	1.12874e-05	0.000187963
GOTERM_BP_DIRECT	GO:0042776~mitochondrial ATP synthesis coupled proton transport	8	0.0115761	4.18267e-07	ATP5E, ATP5L, ATP5O, ATP5G1, ATP5I, COX5B, ATP5H, ATP5J	410	21	16792	15.6023	0.000785197	0.000157089	0.000713847
GOTERM_BP_DIRECT	GO:0002576~platelet degranulation	14	0.0202581	1.28991e-06	TLN1, A2M, ACTN4, CLU, ACTN1, SPARC, PCDH7, SOD1, GAS6, FLNA, VCL, CD9, CALM2, CALM1	410	103	16792	5.56685	0.00241953	0.000403662	0.00220145
GOTERM_MF_DIRECT	GO:0004129~cytochrome-c oxidase activity	8	0.0115761	5.48781e-06	NDUFA4, COX7A2, COX7A1, COX7C, COX6B1, COX6A1, COX5B, COX6C	406	30	16881	11.0877	0.00286055	0.000409151	0.00795022
GOTERM_BP_DIRECT	GO:0030198~extracellular matrix organization	18	0.0260462	6.38027e-06	COL4A2, COL4A1, COL3A1, ITGA1, ITGA11, SPARC, ECM2, ITGB1, SMOC2, TNFRSF11B, COL14A1, ITGA8, FBLN5, COL1A2, COL6A1, COL1A1, COL8A1, CYR61	410	196	16792	3.76127	0.0119107	0.00171028	0.0108885
GOTERM_MF_DIRECT	GO:0003735~structural constituent of ribosome	19	0.0274932	7.16157e-06	MRPS36, MRPL51, MRPL41, MRPS14, SLC25A4, RPL27, MRPS21, MRPS6, RPS27L, RPL23A, MRPL24, MRPL22, RPS27, RPL31, RPL34, RPLP1, MRPL55, MRPL33, RPL36AL	406	222	16881	3.55855	0.00373137	0.000467185	0.0103749
GOTERM_BP_DIRECT	GO:0007155~cell adhesion	28	0.0405163	2.35244e-05	IGFBP7, ITGA11, EDIL3, CD151, VCL, CD9, WISP2, SORBS1, SORBS2, COL6A1, COL8A1, CYR61, AIMP1, LPP, MFGE8, TINAGL1, MCAM, GAS6, CDH13, ITGA8, SUSD5, COL1A1, TGFB1I1, MFAP4, DST, EMP2, MYH10, AOC3	410	459	16792	2.49841	0.0432176	0.00550719	0.0401411
GOTERM_MF_DIRECT	GO:0046933~proton-transporting ATP synthase activity, rotational mechanism	6	0.00868206	3.78154e-05	ATP5E, ATP5EP2, ATP5L, ATP5O, ATP5G1, ATP5H	406	17	16881	14.6749	0.0195465	0.00219093	0.0547714
GOTERM_BP_DIRECT	GO:0006754~ATP biosynthetic process	7	0.0101291	5.94359e-05	ATP5E, ATP5L, ATP5O, ATP5G1, ATP5I, ATP5H, ATP5J	410	29	16792	9.88595	0.105619	0.0123261	0.10139
GOTERM_BP_DIRECT	GO:0001937~negative regulation of endothelial cell proliferation	7	0.0101291	5.94359e-05	CAV2, CAV1, AIMP1, SULF1, GJA1, ATPIF1, SPARC	410	29	16792	9.88595	0.105619	0.0123261	0.10139
GOTERM_BP_DIRECT	GO:0007517~muscle organ development	11	0.0159171	6.02761e-05	MEF2C, SMTN, TAGLN, SPEG, CRYAB, FHL1, DMD, ITGA11, ZFHX3, SGCB, UNC45A	410	89	16792	5.06199	0.10703	0.0112564	0.102822
GOTERM_BP_DIRECT	GO:0007160~cell-matrix adhesion	11	0.0159171	6.6363e-05	SORBS1, FBLN5, ITGA8, COL3A1, FERMT2, ITGA11, ITGA1, ECM2, EMP2, ITGB1, VCL	410	90	16792	5.00575	0.11718	0.0112664	0.1132
GOTERM_MF_DIRECT	GO:0044822~poly(A) RNA binding	49	0.0709035	8.01601e-05	S100A4, SRP14, MRPL41, U2SURP, EIF5B, SNRPD2, RPS27L, NSRP1, SLIRP, SBDS, PSMD4, LSM3, RBFOX2, SSBP1, ACTN4, ROCK2, NOL7, MYH9, FLNA, KIF1C, RBPMS, KRT18, TNS1, PTRF, LARP7, EIF4A2, PEBP1, HSPB1, EDF1, CNBP, MRPS14, FKBP3, ZCRB1, SF3B6, PFN1, RPS27, RPL31, SORBS2, ZC3H13, LGALS1, RPL27, SAP18, SSB, RPL23A, MRPS21, CSRP1, MRPL22, COL14A1, MAP4	406	1129	16881	1.80457	0.0409818	0.00417578	0.11607
GOTERM_CC_DIRECT	GO:0005737~cytoplasm	163	0.235863	8.32305e-05	ASPN, MEF2C, SRP14, FAM200B, CTHRC1, ENAH, S100A6, PDLIM5, PDLIM3, EIF5B, BBX, PRKG1, AQP1, CBX7, NOV, ACTG2, GSTM3, RPLP1, C1ORF198, PLS3, RBFOX2, KIF5B, ACTN4, CRYAB, PKIG, ACTN1, PRKCDBP, SKP1, OPTN, MYH9, ISCU, RBPMS, KRT18, TNS1, KRT17, TAGLN, PTRF, NAA20, AAMDC, HSPB7, HSPB1, EDF1, RAB13, TGFB1I1, SEPT7, DST, EMP2, DYNLRB1, FILIP1L, MAP7D3, C12ORF57, ANAPC16, SIVA1, EID1, CAMTA1, CLU, UBE2V…	439	5222	18224	1.29578	0.0353183	0.00276211	0.117326
GOTERM_MF_DIRECT	GO:0048407~platelet-derived growth factor binding	5	0.00723505	9.42402e-05	COL4A1, COL3A1, COL1A2, COL6A1, COL1A1	406	11	16881	18.8995	0.0480052	0.00446235	0.136444
GOTERM_BP_DIRECT	GO:0006123~mitochondrial electron transport, cytochrome c to oxygen	6	0.00868206	9.58698e-05	NDUFA4, COX7C, COX6B1, COX6A1, COX5B, COX6C	410	20	16792	12.2868	0.164773	0.0148923	0.163494
GOTERM_BP_DIRECT	GO:1902600~hydrogen ion transmembrane transport	9	0.0130231	0.000110104	NDUFA4, COX7A2, COX7A1, COX7C, COX6B1, COX6A1, UQCRQ, COX6C, UQCRB	410	61	16792	6.0427	0.186807	0.0157808	0.187747
GOTERM_CC_DIRECT	GO:0032154~cleavage furrow	8	0.0115761	0.000120991	HMCN1, SVIL, RHOC, MYH9, SEPT7, ITGB1, MYLK, MYH10	439	47	18224	7.06596	0.0509287	0.0037267	0.170513
GOTERM_BP_DIRECT	GO:0071230~cellular response to amino acid stimulus	8	0.0115761	0.000131026	LAMTOR5, COL4A1, LAMTOR4, COL3A1, COL1A2, COL6A1, COL1A1, ZEB1	410	47	16792	6.97125	0.218142	0.0174237	0.223384
GOTERM_MF_DIRECT	GO:0016887~ATPase activity	15	0.0217052	0.000137936	ATP5E, RALBP1, CLU, MYH9, AK6, KIF1C, ATP5EP2, PSMC3, EIF4A2, ATP5L, ATP5O, ATP5I, ATP5H, DST, ATP5J	406	183	16881	3.4081	0.069476	0.00598265	0.19965
GOTERM_CC_DIRECT	GO:0000276~mitochondrial proton-transporting ATP synthase complex, coupling factor F(o)	5	0.00723505	0.000139779	ATP5L, ATP5G1, ATP5I, ATP5H, ATP5J	439	12	18224	17.2969	0.0586013	0.00401781	0.196966
GOTERM_BP_DIRECT	GO:0034329~cell junction assembly	5	0.00723505	0.000147005	ACTB, FERMT2, FBLIM1, FLNC, FLNA	410	12	16792	17.065	0.24126	0.018238	0.250595
GOTERM_MF_DIRECT	GO:0022857~transmembrane transporter activity	8	0.0115761	0.000156412	ATP5E, RALBP1, ATP5L, ATP5O, ATP5I, AQP1, ATP5H, ATP5J	406	49	16881	6.78838	0.0784085	0.00626133	0.226364
GOTERM_BP_DIRECT	GO:0015986~ATP synthesis coupled proton transport	6	0.00868206	0.000156427	ATP5EP2, ATP5L, ATP5O, ATP5G1, ATP5H, ATP5J	410	22	16792	11.1698	0.254569	0.0181944	0.266635
GOTERM_CC_DIRECT	GO:0005884~actin filament	9	0.0130231	0.000158866	ACTN1, PAWR, LMOD1, GNG12, TPM2, PALLD, TPM1, FLNA, PLS3	439	65	18224	5.74789	0.0663332	0.00428054	0.223835
GOTERM_BP_DIRECT	GO:0006412~translation	18	0.0260462	0.000163119	MRPS36, MRPL51, MRPL41, MRPS14, SLC25A4, RPL27, MRPS21, MRPS6, RPS27L, RPL23A, MRPL24, MRPL22, RPS27, RPL31, RPL34, RPLP1, MRPL55, RPL36AL	410	253	16792	2.91387	0.26388	0.0178599	0.278028
GOTERM_MF_DIRECT	GO:0003774~motor activity	9	0.0130231	0.000174308	MYL6, KIF1C, MYO1C, MYO1D, DYNLT3, MYH11, DYNLT1, MYH9, MYH10	406	66	16881	5.66984	0.0869793	0.00647869	0.252234
GOTERM_MF_DIRECT	GO:0030898~actin-dependent ATPase activity	5	0.00723505	0.000196542	MYL6, MYO1C, MYO1D, MYH9, MYH10	406	13	16881	15.9919	0.0975168	0.006817	0.284365
GOTERM_BP_DIRECT	GO:0070125~mitochondrial translational elongation	10	0.0144701	0.000221841	MRPL24, MRPS36, MRPL22, MRPL51, MRPL41, MRPS14, MRPL55, MRPS21, MRPS6, MRPL33	410	85	16792	4.81836	0.340757	0.0228821	0.377938
GOTERM_MF_DIRECT	GO:0098641~cadherin binding involved in cell-cell adhesion	19	0.0274932	0.000235811	TLN1, CNN3, KIF5B, CALD1, PDLIM5, RPL23A, MYH9, ITGB1, PARK7, FLNA, VCL, PFN1, TJP1, KRT18, PSMB6, RPL34, SEPT7, UNC45A, GOLGA2	406	290	16881	2.72413	0.115832	0.00766471	0.34109
GOTERM_BP_DIRECT	GO:0070126~mitochondrial translational termination	10	0.0144701	0.000242536	MRPL24, MRPS36, MRPL22, MRPL51, MRPL41, MRPS14, MRPL55, MRPS21, MRPS6, MRPL33	410	86	16792	4.76234	0.365893	0.0236906	0.413127
GOTERM_CC_DIRECT	GO:0005578~proteinaceous extracellular matrix	18	0.0260462	0.000280137	ASPN, CTHRC1, LTBP1, SPARCL1, LGALS1, CRTAP, SPARC, ECM2, NOV, SMOC2, OGN, TNFRSF11B, WISP2, COL14A1, FBLN5, COL1A2, FGF1, CYR61	439	268	18224	2.78815	0.113998	0.00709449	0.394387
GOTERM_CC_DIRECT	GO:0005913~cell-cell adherens junction	20	0.0289402	0.000324542	TLN1, CNN3, KIF5B, CALD1, PDLIM5, RPL23A, MYH9, ITGB1, PARK7, FLNA, VCL, PFN1, TJP1, KRT18, PSMB6, SORBS1, RPL34, SEPT7, UNC45A, GOLGA2	439	323	18224	2.57044	0.130837	0.00776	0.456768
GOTERM_CC_DIRECT	GO:0031966~mitochondrial membrane	10	0.0144701	0.000431274	COX14, NDUFB6, CCDC90B, NDUFA6, PLN, CLU, NDUFAB1, NDUFA13, TMEM14C, NDUFA1	439	94	18224	4.41623	0.170018	0.00975999	0.606562
GOTERM_CC_DIRECT	GO:0016460~myosin II complex	4	0.00578804	0.000449076	MYL12B, MYL12A, MYH9, MYH10	439	7	18224	23.7214	0.176379	0.00965531	0.631526
GOTERM_CC_DIRECT	GO:0005856~cytoskeleton	21	0.0303872	0.00069836	ACTB, ENAH, CALD1, HINT1, FERMT2, HSBP1, NEXN, FLNC, TPM1, VCL, PFN1, PFN2, SMTN, TNS1, UACA, DMD, HSPB1, CNN1, TGFB1I1, DST, SGCB	439	371	18224	2.34977	0.260512	0.0142685	0.980487
GOTERM_MF_DIRECT	GO:0005520~insulin-like growth factor binding	5	0.00723505	0.000764818	NOV, WISP2, IGFBP7, CRIM1, CYR61	406	18	16881	11.5497	0.329269	0.0232196	1.10234
GOTERM_CC_DIRECT	GO:0005901~caveola	8	0.0115761	0.000924536	KCNMA1, CDH13, CAV2, CAV1, PTGIS, PTRF, PRKCDBP, EMP2	439	65	18224	5.10923	0.329401	0.017999	1.29611
GOTERM_CC_DIRECT	GO:0043034~costamere	5	0.00723505	0.000957716	DMD, SVIL, SYNM, FLNC, VCL	439	19	18224	10.9243	0.338954	0.0178361	1.34234
GOTERM_CC_DIRECT	GO:0043234~protein complex	22	0.0318342	0.0010578	ACTB, MEF2C, CAV2, CAV1, LTBP1, ACTN4, ACTA2, CLU, PRKCDBP, SOD1, MYH9, VCL, FIS1, PTRF, HAND2, DMD, PLN, SMARCC2, COL6A1, SCP2, HIGD1A, TRMT112	439	412	18224	2.21669	0.366955	0.0188702	1.48165
GOTERM_CC_DIRECT	GO:0016459~myosin complex	7	0.0101291	0.00120961	MYL6, MYO1C, MYO1D, MYH11, MYL12A, MYH9, MYH10	439	50	18224	5.81175	0.407182	0.0206975	1.6926
GOTERM_MF_DIRECT	GO:0017166~vinculin binding	4	0.00578804	0.00145079	TLN1, DMD, ACTN1, SYNM	406	10	16881	16.6315	0.531332	0.0412293	2.0814
GOTERM_CC_DIRECT	GO:0045121~membrane raft	14	0.0202581	0.00148592	CAV2, CAV1, SORBS1, MYO1C, PTRF, DMD, SULF1, ITGA1, GJA1, ANGPT1, ITGB1, EMP2, PARK7, VCL	439	206	18224	2.82124	0.473968	0.0244047	2.07548
GOTERM_CC_DIRECT	GO:0030863~cortical cytoskeleton	5	0.00723505	0.00170734	ACTB, ACTN4, CAPZA2, MYH9, FLNA	439	22	18224	9.43467	0.522027	0.0269704	2.38132
GOTERM_BP_DIRECT	GO:0006091~generation of precursor metabolites and energy	7	0.0101291	0.0017567	COX7A1, SLC25A4, COX7C, COX6A1, ATPIF1, COX17, COX6C	410	53	16792	5.4093	0.96319	0.152191	2.9562
GOTERM_BP_DIRECT	GO:0034394~protein localization to cell surface	5	0.00723505	0.00179123	FBLN5, ANGPT1, EMP2, FLNA, VCL	410	22	16792	9.3082	0.965505	0.148138	3.01347
GOTERM_BP_DIRECT	GO:0007015~actin filament organization	8	0.0115761	0.00182377	SORBS1, SORBS2, PDLIM3, ACTN1, LMOD1, TPM2, EMP2, TPM1	410	72	16792	4.55068	0.967553	0.144291	3.0674
GOTERM_CC_DIRECT	GO:0005758~mitochondrial intermembrane space	8	0.0115761	0.00198742	UQCC2, NDUFS5, NDUFB7, REXO2, COX6B1, SOD1, COX17, PARK7	439	74	18224	4.48784	0.576593	0.0302273	2.76689
GOTERM_BP_DIRECT	GO:0032233~positive regulation of actin filament bundle assembly	4	0.00578804	0.00204601	PFN1, PFN2, SYNPO2, SYNPO	410	11	16792	14.8931	0.978642	0.153997	3.43509
GOTERM_BP_DIRECT	GO:0051764~actin crosslink formation	4	0.00578804	0.00204601	EPS8, ACTN1, FLNA, PLS3	410	11	16792	14.8931	0.978642	0.153997	3.43509
GOTERM_BP_DIRECT	GO:0010811~positive regulation of cell-substrate adhesion	6	0.00868206	0.00216593	SMOC2, RSU1, EDIL3, ECM2, COL8A1, CYR61	410	38	16792	6.46675	0.982957	0.156055	3.63292
GOTERM_CC_DIRECT	GO:0005938~cell cortex	10	0.0144701	0.00290441	PFN1, CAV1, HMCN1, EPS8, CRIP2, FERMT2, FBLIM1, FGF1, DST, MYH10	439	123	18224	3.375	0.71536	0.0424034	4.01939
GOTERM_MF_DIRECT	GO:0005518~collagen binding	7	0.0101291	0.00308465	ASPN, COL14A1, SPARCL1, ITGA11, ITGA1, SPARC, ANTXR1	406	60	16881	4.85086	0.800646	0.0813753	4.37713
GOTERM_CC_DIRECT	GO:0005751~mitochondrial respiratory chain complex IV	4	0.00578804	0.00329538	NDUFA4, COX7C, COX6A1, COX5B	439	13	18224	12.7731	0.759721	0.0464198	4.54883
GOTERM_BP_DIRECT	GO:0001525~angiogenesis	14	0.0202581	0.00330831	COL4A2, CAV1, AIMP1, MFGE8, MCAM, MYH9, NOV, HAND2, CLIC4, ATPIF1, ANGPT1, COL8A1, FGF1, RAMP1	410	223	16792	2.57123	0.998017	0.220367	5.49865
GOTERM_BP_DIRECT	GO:0007512~adult heart development	4	0.00578804	0.00342024	MNAT1, HAND2, GJA1, MYH10	410	13	16792	12.6019	0.998394	0.219226	5.6796
GOTERM_CC_DIRECT	GO:0008305~integrin complex	5	0.00723505	0.0037263	ITGA8, ITGA11, ITGA1, MYH9, ITGB1	439	27	18224	7.68751	0.800665	0.0506946	5.12924
GOTERM_BP_DIRECT	GO:0035987~endodermal cell differentiation	5	0.00723505	0.00390468	INHBA, COL4A2, COL6A1, COL8A1, HSBP1	410	27	16792	7.58446	0.999356	0.23824	6.45906
GOTERM_BP_DIRECT	GO:0031032~actomyosin structure organization	5	0.00723505	0.00390468	CNN3, LIMCH1, CNN1, MYH9, MYH10	410	27	16792	7.58446	0.999356	0.23824	6.45906
GOTERM_CC_DIRECT	GO:0005746~mitochondrial respiratory chain	4	0.00578804	0.00411992	COX7A2, COX7A1, NDUFA13, UQCRB	439	14	18224	11.8607	0.831948	0.0542091	5.65653
GOTERM_CC_DIRECT	GO:0042383~sarcolemma	8	0.0115761	0.00435511	DMD, SLMAP, COL6A1, SYNM, FLNC, AQP1, ITGB1, SGCB	439	85	18224	3.90706	0.848249	0.0555352	5.9703
GOTERM_MF_DIRECT	GO:0005509~calcium ion binding	30	0.0434103	0.0043717	S100A4, MYL6, ASPN, PAM, S100A6, LTBP1, NDUFAB1, EDIL3, MYL9, CALU, SMOC2, EFHD1, HMCN1, PLS3, ACTN4, SCUBE3, SPARCL1, ACTN1, MYL12B, PCDH7, MYL12A, SPARC, GAS6, CDH13, FBLN5, SULF1, DST, CALM2, CALM1, AOC3	406	717	16881	1.7397	0.898432	0.108056	6.15016
GOTERM_CC_DIRECT	GO:0048471~perinuclear region of cytoplasm	27	0.0390693	0.00454044	S100A4, PAM, CAV2, S100A6, CAV1, PTGES2, MRVI1, CLU, PRDX5, SLIRP, ITGB1, SORBS2, UNC45A, ACTN4, KIF5B, TPD52L1, OPTN, FLNA, PARK7, CDH13, INHBA, KRT18, CLIC4, EIF4A2, PLN, SORT1, ARHGAP10	439	621	18224	1.80489	0.859975	0.0561817	6.21686
GOTERM_BP_DIRECT	GO:0030574~collagen catabolic process	7	0.0101291	0.00458802	COL4A2, COL4A1, COL3A1, COL1A2, COL6A1, COL1A1, COL8A1	410	64	16792	4.47957	0.999822	0.265403	7.54823
GOTERM_BP_DIRECT	GO:0006928~movement of cell or subcellular component	8	0.0115761	0.00498137	ACTB, CD9, TLN1, CAPZA2, CALD1, HSPB1, TPM1, VCL	410	86	16792	3.80987	0.999915	0.276311	8.16978
GOTERM_CC_DIRECT	GO:0005868~cytoplasmic dynein complex	4	0.00578804	0.0050589	DYNLT3, DYNLT1, DYNLRB1, DYNC1I2	439	15	18224	11.07	0.888194	0.0606807	6.90343
GOTERM_MF_DIRECT	GO:0005201~extracellular matrix structural constituent	7	0.0101291	0.00534684	COL4A2, COL14A1, COL4A1, COL3A1, COL1A2, COL1A1, TINAGL1	406	67	16881	4.34406	0.939101	0.124766	7.47309
GOTERM_MF_DIRECT	GO:0098639~collagen binding involved in cell-matrix adhesion	3	0.00434103	0.00547271	ITGA11, ITGA1, ITGB1	406	5	16881	24.9473	0.942994	0.122088	7.64257
GOTERM_BP_DIRECT	GO:0070836~caveola assembly	3	0.00434103	0.00563664	CAV2, CAV1, EMP2	410	5	16792	24.5737	0.999975	0.298021	9.19645
GOTERM_CC_DIRECT	GO:0005762~mitochondrial large ribosomal subunit	6	0.00868206	0.00574024	MRPL24, MRPL22, MRPL51, MRPL41, MRPL55, MRPL33	439	48	18224	5.18907	0.916835	0.0667493	7.7986
GOTERM_BP_DIRECT	GO:0051017~actin filament bundle assembly	5	0.00723505	0.00575768	EPS8, ACTN4, ACTN1, PAWR, PLS3	410	30	16792	6.82602	0.99998	0.29518	9.38491
GOTERM_MF_DIRECT	GO:0044325~ion channel binding	9	0.0130231	0.00587322	CAV1, YWHAH, ACTN4, FHL1, ACTN1, PHPT1, FLNA, CALM2, CALM1	406	113	16881	3.31159	0.953804	0.125138	8.17996
GOTERM_MF_DIRECT	GO:0005516~calmodulin binding	12	0.0173641	0.00603691	TJP1, MYO1C, CNN3, CALD1, MYO1D, MYH11, EDF1, ATPIF1, CNN1, MYH9, MYLK, MYH10	406	189	16881	2.63992	0.957609	0.123397	8.39875
GOTERM_MF_DIRECT	GO:0050699~WW domain binding	5	0.00723505	0.00615248	ENAH, TCEAL2, TCEAL1, TCEAL4, TCEAL3	406	31	16881	6.70626	0.960106	0.120904	8.55294
GOTERM_CC_DIRECT	GO:0005615~extracellular space	48	0.0694565	0.00631569	S100A4, PAM, TWSG1, CTHRC1, IGFBP7, CLU, COL3A1, PRDX5, OGN, ACTG2, CD9, WISP2, TNFRSF11B, PTGIS, SCRG1, ANGPT1, NENF, FGF1, RAMP1, ACTB, AIMP1, ACTN4, ACTA2, SPARCL1, LGALS1, CRTAP, CPXM2, ACTN1, MFGE8, SPARC, FRZB, MCAM, ECM2, TINAGL1, SOD1, GAS6, DKK3, CDH13, NBL1, COL14A1, CPE, CFL2, FBLN5, SULF1, COL1A2, HSPB1, COL1A1, GSTP1	439	1347	18224	1.47929	0.935238	0.0713039	8.54839
GOTERM_BP_DIRECT	GO:0000086~G2/M transition of mitotic cell cycle	10	0.0144701	0.00640653	MNAT1, PPP1R12B, PPP1R12A, TPD52L1, SKP1, OPTN, PPP1CB, DYNC1I2, CALM2, CALM1	410	137	16792	2.9895	0.999994	0.314216	10.3889
GOTERM_BP_DIRECT	GO:0021762~substantia nigra development	6	0.00868206	0.00661756	ACTB, YWHAH, COX6B1, CALM2, ATP5J, CALM1	410	49	16792	5.01503	0.999996	0.314667	10.7132
GOTERM_BP_DIRECT	GO:0098609~cell-cell adhesion	15	0.0217052	0.00680177	CNN3, KIF5B, PDLIM5, CALD1, RPL23A, PARK7, PFN1, TMEM47, TJP1, KRT18, PSMB6, RPL34, SEPT7, UNC45A, GOLGA2	410	271	16792	2.26694	0.999997	0.314071	10.9953
GOTERM_MF_DIRECT	GO:0015078~hydrogen ion transmembrane transporter activity	5	0.00723505	0.00690066	ATP5L, ATP5G1, ATP5I, ATP5H, ATP5J	406	32	16881	6.49669	0.973073	0.129793	9.54525
GOTERM_CC_DIRECT	GO:0005840~ribosome	11	0.0159171	0.00694861	MRPL24, RPS27, MRPS14, RPL31, RPL34, RPLP1, RPL27, MRPL55, RPS27L, MRPS21, RPL23A	439	166	18224	2.75083	0.950821	0.07621	9.36654
GOTERM_BP_DIRECT	GO:0007519~skeletal muscle tissue development	6	0.00868206	0.0078368	MYL6, MEF2C, CAV1, DMD, CFL2, SVIL	410	51	16792	4.81836	1	0.344369	12.5652
GOTERM_BP_DIRECT	GO:0006614~SRP-dependent cotranslational protein targeting to membrane	8	0.0115761	0.00804989	SRP14, RPS27, RPL31, RPL34, RPLP1, RPL27, RPL23A, SRP9	410	94	16792	3.48563	1	0.344027	12.8851
GOTERM_BP_DIRECT	GO:0006370~7-methylguanosine mRNA capping	5	0.00723505	0.0081195	MNAT1, POLR2K, POLR2J, POLR2I, GTF2H5	410	33	16792	6.20547	1	0.338868	12.9894
GOTERM_BP_DIRECT	GO:0060087~relaxation of vascular smooth muscle	3	0.00434103	0.00831915	GUCY1A3, PRKG1, SOD1	410	6	16792	20.478	1	0.338246	13.2878
GOTERM_BP_DIRECT	GO:0009404~toxin metabolic process	3	0.00434103	0.00831915	ARL1, PAM, FMO2	410	6	16792	20.478	1	0.338246	13.2878
GOTERM_BP_DIRECT	GO:0006939~smooth muscle contraction	4	0.00578804	0.00891701	SMTN, ROCK2, MYH11, MYLK	410	18	16792	9.10136	1	0.350345	14.1757
GOTERM_BP_DIRECT	GO:0006283~transcription-coupled nucleotide-excision repair	7	0.0101291	0.00926218	XPA, MNAT1, POLR2K, COPS6, POLR2J, POLR2I, GTF2H5	410	74	16792	3.87423	1	0.353955	14.6844
GOTERM_CC_DIRECT	GO:0045177~apical part of cell	7	0.0101291	0.00929044	TJP1, CLIC4, ITGA8, MYL12B, MYL12A, AQP1, EMP2	439	75	18224	3.8745	0.982265	0.0982253	12.3349
GOTERM_BP_DIRECT	GO:0072593~reactive oxygen species metabolic process	5	0.00723505	0.0100019	NDUFS4, NDUFA13, ATPIF1, SOD1, CYR61	410	35	16792	5.85087	1	0.368995	15.765
GOTERM_CC_DIRECT	GO:0031093~platelet alpha granule lumen	6	0.00868206	0.0101771	A2M, ACTN4, CLU, ACTN1, SPARC, GAS6	439	55	18224	4.52864	0.987954	0.104592	13.435
GOTERM_BP_DIRECT	GO:0010881~regulation of cardiac muscle contraction by regulation of the release of sequestered calcium ion	4	0.00578804	0.0104004	DMD, PLN, CALM2, CALM1	410	19	16792	8.62234	1	0.373422	16.3419
GOTERM_BP_DIRECT	GO:0060314~regulation of ryanodine-sensitive calcium-release channel activity	4	0.00578804	0.0104004	DMD, PLN, CALM2, CALM1	410	19	16792	8.62234	1	0.373422	16.3419
GOTERM_BP_DIRECT	GO:0007229~integrin-mediated signaling pathway	8	0.0115761	0.0105668	ITGA8, COL3A1, FERMT2, ITGA11, ITGA1, MYH9, DST, ITGB1	410	99	16792	3.30958	1	0.371208	16.5816
GOTERM_BP_DIRECT	GO:0048251~elastic fiber assembly	3	0.00434103	0.0114601	FBLN5, MYH11, MFAP4	410	7	16792	17.5526	1	0.388575	17.8577
GOTERM_MF_DIRECT	GO:0000146~microfilament motor activity	4	0.00578804	0.011538	MYO1C, MYO1D, MYH9, MYH10	406	20	16881	8.31576	0.997661	0.200976	15.4755
GOTERM_CC_DIRECT	GO:0070469~respiratory chain	4	0.00578804	0.011598	NDUFA6, NDUFC2, UQCRQ, HIGD1A	439	20	18224	8.30251	0.993524	0.115664	15.1714
GOTERM_BP_DIRECT	GO:0051592~response to calcium ion	6	0.00868206	0.0133213	KCNMA1, MNAT1, CAV1, SPARC, CALM2, CALM1	410	58	16792	4.23684	1	0.428606	20.4576
GOTERM_BP_DIRECT	GO:1904706~negative regulation of vascular smooth muscle cell proliferation	3	0.00434103	0.0150357	CNN1, TPM1, GSTP1	410	8	16792	15.3585	1	0.461254	22.7838
GOTERM_BP_DIRECT	GO:0030042~actin filament depolymerization	3	0.00434103	0.0150357	MICAL2, CFL2, DSTN	410	8	16792	15.3585	1	0.461254	22.7838
GOTERM_BP_DIRECT	GO:1901844~regulation of cell communication by electrical coupling involved in cardiac conduction	3	0.00434103	0.0150357	CAV1, CALM2, CALM1	410	8	16792	15.3585	1	0.461254	22.7838
GOTERM_MF_DIRECT	GO:0048365~Rac GTPase binding	5	0.00723505	0.0151014	CAV1, EPS8, RALBP1, SOD1, FLNA	406	40	16881	5.19735	0.999645	0.246993	19.7844
GOTERM_MF_DIRECT	GO:0032947~protein complex scaffold	5	0.00723505	0.0151014	LAMTOR5, ISCU, CAV2, CAV1, LAMTOR4	406	40	16881	5.19735	0.999645	0.246993	19.7844
GOTERM_BP_DIRECT	GO:1901687~glutathione derivative biosynthetic process	4	0.00578804	0.015664	MGST3, GSTM3, ESD, GSTP1	410	22	16792	7.44656	1	0.467859	23.6201
GOTERM_CC_DIRECT	GO:0005794~Golgi apparatus	32	0.0463043	0.0171966	CAV2, CLU, GJA1, AP3S1, PRKG1, CALU, RABAC1, DPY30, PSMB6, SCRG1, TMEM30A, GOLGA2, RAB2A, ARL1, LAPTM4A, AIMP1, OSBPL9, CRYAB, DYNLT1, OPTN, ARL3, PWP1, KIF1C, XPA, CPE, LARP7, SULF1, SORT1, COL1A1, RAB13, EMP2, AOC3	439	863	18224	1.53928	0.999443	0.163407	21.7024
GOTERM_CC_DIRECT	GO:0005788~endoplasmic reticulum lumen	11	0.0159171	0.017982	COL4A2, COL14A1, COL4A1, COL3A1, CRTAP, COL1A2, ESD, COL6A1, COL1A1, COL8A1, GAS6	439	192	18224	2.37832	0.999606	0.166649	22.5803
GOTERM_BP_DIRECT	GO:0030866~cortical actin cytoskeleton organization	4	0.00578804	0.0198646	TLN1, ROCK2, PRKCDBP, RAB13	410	24	16792	6.82602	1	0.543892	28.9963
GOTERM_MF_DIRECT	GO:0051537~2 iron, 2 sulfur cluster binding	4	0.00578804	0.0213168	SIVA1, ISCU, CISD3, ATP5J	406	25	16881	6.65261	0.999987	0.321486	26.8141
GOTERM_CC_DIRECT	GO:0005763~mitochondrial small ribosomal subunit	4	0.00578804	0.0214235	MRPS36, MRPS14, MRPS21, MRPS6	439	25	18224	6.642	0.999914	0.191542	26.3205
GOTERM_CC_DIRECT	GO:0009986~cell surface	22	0.0318342	0.0222018	PAM, TLN1, SCUBE3, AIMP1, CRYAB, LGALS1, FERMT2, CLU, ITGA1, SPARC, ITGB1, TNS1, CLIC4, DMD, ITGA8, SULF1, SORT1, ATPIF1, ANTXR1, RAMP1, EMP2, AOC3	439	542	18224	1.68501	0.999939	0.193893	27.1427
GOTERM_CC_DIRECT	GO:0005916~fascia adherens	3	0.00434103	0.0228261	GJA1, ACTN1, VCL	439	10	18224	12.4538	0.999953	0.19495	27.796
GOTERM_BP_DIRECT	GO:0032780~negative regulation of ATPase activity	3	0.00434103	0.0234	CNN3, PLN, ATPIF1	410	10	16792	12.2868	1	0.596468	33.243
GOTERM_CC_DIRECT	GO:0022625~cytosolic large ribosomal subunit	6	0.00868206	0.0237218	RPL31, RPL34, RPLP1, RPL27, RPL23A, RPL36AL	439	68	18224	3.66287	0.999969	0.198016	28.7239
GOTERM_CC_DIRECT	GO:0031519~PcG protein complex	4	0.00578804	0.0263047	PCGF5, SKP1, CBX7, CBX6	439	27	18224	6.15	0.99999	0.213303	31.338
GOTERM_CC_DIRECT	GO:0031410~cytoplasmic vesicle	12	0.0173641	0.0271759	CAV2, CAV1, MYO1C, MYO1D, ESD, SORT1, PRDX5, RAB13, OPTN, SOD1, EMP2, DST	439	235	18224	2.11979	0.999993	0.215656	32.1994
GOTERM_BP_DIRECT	GO:0042476~odontogenesis	4	0.00578804	0.0272147	INHBA, PAM, COL1A2, AQP1	410	27	16792	6.06757	1	0.645254	37.5564
GOTERM_MF_DIRECT	GO:0043295~glutathione binding	3	0.00434103	0.0273664	GSTM3, PTGES2, GSTP1	406	11	16881	11.3397	0.999999	0.382954	33.1018
GOTERM_BP_DIRECT	GO:0048333~mesodermal cell differentiation	3	0.00434103	0.0281453	INHBA, ITGA8, ITGB1	410	11	16792	11.1698	1	0.650508	38.5681
GOTERM_BP_DIRECT	GO:0030857~negative regulation of epithelial cell differentiation	3	0.00434103	0.0281453	CAV1, YAP1, ZEB1	410	11	16792	11.1698	1	0.650508	38.5681
GOTERM_BP_DIRECT	GO:0000910~cytokinesis	5	0.00723505	0.0290804	ROCK2, RHOC, MYH9, SEPT7, ARL3	410	48	16792	4.26626	1	0.655556	39.5691
GOTERM_BP_DIRECT	GO:0048812~neuron projection morphogenesis	5	0.00723505	0.0290804	NBL1, DMD, ITGA1, GJA1, DYNLT1	410	48	16792	4.26626	1	0.655556	39.5691
GOTERM_BP_DIRECT	GO:0097190~apoptotic signaling pathway	6	0.00868206	0.0293686	CAV1, TNFRSF11B, PTGIS, UACA, NDUFA13, PAWR	410	71	16792	3.46108	1	0.652236	39.8745
GOTERM_BP_DIRECT	GO:0050900~leukocyte migration	8	0.0115761	0.0297574	CAV1, AIMP1, COL1A2, ANGPT1, COL1A1, MYH9, ITGB1, GAS6	410	122	16792	2.68565	1	0.650275	40.2843
GOTERM_BP_DIRECT	GO:0071560~cellular response to transforming growth factor beta stimulus	5	0.00723505	0.0310771	MEF2C, COL4A2, CAV1, COL1A1, PDCD5	410	49	16792	4.17919	1	0.659718	41.6554
GOTERM_CC_DIRECT	GO:1903561~extracellular vesicle	5	0.00723505	0.0318098	CD9, OGN, MFGE8, EDIL3, VCL	439	50	18224	4.15125	0.999999	0.243689	36.615
GOTERM_BP_DIRECT	GO:0050434~positive regulation of viral transcription	4	0.00578804	0.0328124	PFN1, POLR2K, POLR2J, POLR2I	410	29	16792	5.64912	1	0.673344	43.4134
GOTERM_BP_DIRECT	GO:0044319~wound healing, spreading of cells	3	0.00434103	0.0332386	RHOC, FLNA, CYR61	410	12	16792	10.239	1	0.67167	43.8374
GOTERM_BP_DIRECT	GO:0043248~proteasome assembly	3	0.00434103	0.0332386	SHFM1, POMP, PSMD4	410	12	16792	10.239	1	0.67167	43.8374
GOTERM_CC_DIRECT	GO:0014069~postsynaptic density	10	0.0144701	0.0341183	PJA2, CAP2, EPS8, CNN3, CRYAB, PDLIM5, ITGA8, MAP1B, MAP4, SYNPO	439	184	18224	2.25612	1	0.254758	38.7135
GOTERM_CC_DIRECT	GO:0031982~vesicle	8	0.0115761	0.0350442	MYL6, EPS8, KIF5B, PLN, GSTP1, DYNC1I2, CALM2, CALM1	439	128	18224	2.59453	1	0.25648	39.537
GOTERM_MF_DIRECT	GO:0017160~Ral GTPase binding	3	0.00434103	0.037608	MYO1C, RALBP1, FLNA	406	13	16881	9.59511	1	0.475592	42.6134
GOTERM_CC_DIRECT	GO:0031941~filamentous actin	4	0.00578804	0.0376919	MYO1C, FERMT2, TPM1, FLNA	439	31	18224	5.35646	1	0.26887	41.8353
GOTERM_CC_DIRECT	GO:0031092~platelet alpha granule membrane	3	0.00434103	0.0377351	CD9, PCDH7, SPARC	439	13	18224	9.57981	1	0.264882	41.8721
GOTERM_CC_DIRECT	GO:0097440~apical dendrite	3	0.00434103	0.0377351	MYO1D, CLU, FLNA	439	13	18224	9.57981	1	0.264882	41.8721
GOTERM_BP_DIRECT	GO:0051437~positive regulation of ubiquitin-protein ligase activity involved in regulation of mitotic cell cycle transition	6	0.00868206	0.0378227	ANAPC16, PSMB6, PSMC3, PSMD4, ANAPC11, SKP1	410	76	16792	3.23338	1	0.713046	48.2134
GOTERM_BP_DIRECT	GO:0048747~muscle fiber development	3	0.00434103	0.0386601	DMD, FLNC, SGCB	410	13	16792	9.45141	1	0.714921	48.9772
GOTERM_BP_DIRECT	GO:0032516~positive regulation of phosphoprotein phosphatase activity	3	0.00434103	0.0386601	ITGA1, CALM2, CALM1	410	13	16792	9.45141	1	0.714921	48.9772
GOTERM_BP_DIRECT	GO:0006363~termination of RNA polymerase I transcription	4	0.00578804	0.0389613	MNAT1, PTRF, POLR2K, GTF2H5	410	31	16792	5.28466	1	0.711737	49.2494
GOTERM_CC_DIRECT	GO:0030027~lamellipodium	9	0.0130231	0.0397339	ACTG2, ENAH, ACTA2, SORBS2, RAB13, PALLD, ITGB1, MYLK, MYH10	439	160	18224	2.33508	1	0.272733	43.5521
GOTERM_CC_DIRECT	GO:0005604~basement membrane	6	0.00868206	0.0415445	SMOC2, COL4A1, HMCN1, SPARC, CD151, DST	439	79	18224	3.15285	1	0.279157	45.0349
GOTERM_MF_DIRECT	GO:0000166~nucleotide binding	15	0.0217052	0.0423633	RBFOX2, MOCS2, HINT1, HINT2, U2SURP, ZCRB1, SSB, RPL23A, SF3B6, SLIRP, RCAN2, RBPMS, LARP7, GUCY1A3, CYR61	406	348	16881	1.79219	1	0.506442	46.5873
GOTERM_MF_DIRECT	GO:0050998~nitric-oxide synthase binding	3	0.00434103	0.0431931	ACTB, CAV1, DMD	406	14	16881	8.90975	1	0.502635	47.2539
GOTERM_MF_DIRECT	GO:0005523~tropomyosin binding	3	0.00434103	0.0431931	S100A6, CALD1, LMOD1	406	14	16881	8.90975	1	0.502635	47.2539
GOTERM_BP_DIRECT	GO:0007010~cytoskeleton organization	9	0.0130231	0.0436636	ACTB, CAP2, MICAL2, DMD, SVIL, PALLD, TPM1, DST, ARHGAP10	410	161	16792	2.28947	1	0.747033	53.3249
GOTERM_BP_DIRECT	GO:0070208~protein heterotrimerization	3	0.00434103	0.0443909	COL1A2, COL6A1, COL1A1	410	14	16792	8.77631	1	0.747255	53.927
GOTERM_BP_DIRECT	GO:0006937~regulation of muscle contraction	3	0.00434103	0.0443909	PPP1R12B, TPM1, MYL9	410	14	16792	8.77631	1	0.747255	53.927
GOTERM_BP_DIRECT	GO:0019079~viral genome replication	3	0.00434103	0.0443909	LAMTOR5, GAS6, NFIA	410	14	16792	8.77631	1	0.747255	53.927
GOTERM_BP_DIRECT	GO:0005513~detection of calcium ion	3	0.00434103	0.0443909	KCNMB1, CALM2, CALM1	410	14	16792	8.77631	1	0.747255	53.927
GOTERM_MF_DIRECT	GO:0005507~copper ion binding	5	0.00723505	0.0451517	PAM, SOD1, COX17, PARK7, AOC3	406	56	16881	3.71239	1	0.508036	48.7967
GOTERM_BP_DIRECT	GO:0001558~regulation of cell growth	6	0.00868206	0.0455555	NOV, WISP2, FBLN5, IGFBP7, CRIM1, CYR61	410	80	16792	3.07171	1	0.750898	54.876
GOTERM_BP_DIRECT	GO:0006361~transcription initiation from RNA polymerase I promoter	4	0.00578804	0.0456515	MNAT1, PTRF, POLR2K, GTF2H5	410	33	16792	4.96438	1	0.746179	54.9533
GOTERM_CC_DIRECT	GO:0030529~intracellular ribonucleoprotein complex	8	0.0115761	0.0461374	ACTB, MRPL41, ACTN4, LARP7, RPL27, SSB, SLIRP, NSRP1	439	136	18224	2.44191	1	0.300925	48.6354
GOTERM_BP_DIRECT	GO:0006749~glutathione metabolic process	5	0.00723505	0.0472704	GGTA1P, GSTM3, CLIC4, SOD1, GSTP1	410	56	16792	3.65679	1	0.753178	56.2399
GOTERM_CC_DIRECT	GO:0005584~collagen type I trimer	2	0.00289402	0.0474921	COL1A2, COL1A1	439	2	18224	41.5125	1	0.304003	49.6548
GOTERM_CC_DIRECT	GO:0034665~integrin alpha1-beta1 complex	2	0.00289402	0.0474921	ITGA1, ITGB1	439	2	18224	41.5125	1	0.304003	49.6548
GOTERM_CC_DIRECT	GO:0034681~integrin alpha11-beta1 complex	2	0.00289402	0.0474921	ITGA11, ITGB1	439	2	18224	41.5125	1	0.304003	49.6548
GOTERM_CC_DIRECT	GO:0030055~cell-substrate junction	2	0.00289402	0.0474921	DMD, VCL	439	2	18224	41.5125	1	0.304003	49.6548
GOTERM_BP_DIRECT	GO:0046294~formaldehyde catabolic process	2	0.00289402	0.0481218	ADH5, ESD	410	2	16792	40.9561	1	0.754222	56.9025
GOTERM_BP_DIRECT	GO:0051012~microtubule sliding	2	0.00289402	0.0481218	MAP4, SPAG16	410	2	16792	40.9561	1	0.754222	56.9025
GOTERM_MF_DIRECT	GO:0005200~structural constituent of cytoskeleton	7	0.0101291	0.0492025	ACTB, TLN1, KRT17, SORBS2, DMD, SYNM, TPM1	406	110	16881	2.64592	1	0.528807	51.8553
GOTERM_CC_DIRECT	GO:0005921~gap junction	3	0.00434103	0.0492266	NOV, TJP1, GJA1	439	15	18224	8.30251	1	0.308998	50.9325
GOTERM_BP_DIRECT	GO:0033627~cell adhesion mediated by integrin	3	0.00434103	0.0504129	NOV, ITGA11, ITGB1	410	15	16792	8.19122	1	0.765413	58.6391
GOTERM_BP_DIRECT	GO:0045104~intermediate filament cytoskeleton organization	3	0.00434103	0.0504129	KRT18, SYNM, DST	410	15	16792	8.19122	1	0.765413	58.6391
GOTERM_BP_DIRECT	GO:0043122~regulation of I-kappaB kinase/NF-kappaB signaling	3	0.00434103	0.0504129	HSPB1, ANGPT1, OPTN	410	15	16792	8.19122	1	0.765413	58.6391
GOTERM_BP_DIRECT	GO:0006413~translational initiation	8	0.0115761	0.0504796	RPS27, RPL31, RPL34, EIF4A2, RPLP1, EIF5B, RPL27, RPL23A	410	137	16792	2.3916	1	0.760822	58.6886
GOTERM_MF_DIRECT	GO:0004364~glutathione transferase activity	4	0.00578804	0.0509565	MGST3, GSTM3, CLIC4, GSTP1	406	35	16881	4.75186	1	0.531566	53.1261
GOTERM_BP_DIRECT	GO:0009615~response to virus	7	0.0101291	0.0522296	LAMTOR5, MEF2C, ACTA2, IFITM2, IFITM3, CLU, HSPB1	410	110	16792	2.6063	1	0.767769	59.969
GOTERM_BP_DIRECT	GO:0043066~negative regulation of apoptotic process	18	0.0260462	0.054138	LAMTOR5, CRYAB, PRDX5, AQP1, NAA38, TAX1BP1, PARK7, GAS6, FLNA, MNAT1, KRT18, AAMDC, HSPB1, ANGPT1, HIGD1A, GSTP1, CYR61, ARHGAP10	410	455	16792	1.62024	1	0.775356	61.3226
GOTERM_BP_DIRECT	GO:0008360~regulation of cell shape	8	0.0115761	0.0554972	EPS8, FERMT2, FBLIM1, MYL12B, MYL12A, MYH9, TPM1, MYH10	410	140	16792	2.34035	1	0.779144	62.2603
GOTERM_CC_DIRECT	GO:0000502~proteasome complex	5	0.00723505	0.0560332	PSMB6, PSMC3, SHFM1, HSPB1, PSMD4	439	60	18224	3.45938	1	0.33978	55.6611
GOTERM_BP_DIRECT	GO:0010628~positive regulation of gene expression	12	0.0173641	0.0562121	MEF2C, ACTG2, INHBA, CAV1, HAND2, ROCK2, ACTA2, GJA1, PAWR, PDCD5, GAS6, PARK7	410	262	16792	1.87585	1	0.778874	62.7449
GOTERM_BP_DIRECT	GO:0033617~mitochondrial respiratory chain complex IV assembly	3	0.00434103	0.0567084	COX14, COA3, COX17	410	16	16792	7.67927	1	0.777289	63.0779
GOTERM_BP_DIRECT	GO:0045669~positive regulation of osteoblast differentiation	5	0.00723505	0.0582655	MEF2C, CTHRC1, GJA1, ID4, CYR61	410	60	16792	3.41301	1	0.782055	64.1044
GOTERM_BP_DIRECT	GO:0006368~transcription elongation from RNA polymerase II promoter	6	0.00868206	0.0587982	MNAT1, POLR2K, POLR2J, POLR2I, TCEB2, GTF2H5	410	86	16792	2.8574	1	0.780711	64.4493
GOTERM_MF_DIRECT	GO:0042802~identical protein binding	26	0.0376223	0.060333	S100A4, CAV1, ATL3, ESD, HSBP1, RABAC1, DPY30, GSTM3, PSMD4, ACTB, CAP2, GMDS, CRYAB, DYNLT3, DYNLT1, TPD52L1, OPTN, SOD1, PARK7, INHBA, PSMC3, PLN, COL1A2, HSPB1, COL1A1, SEPT7	406	749	16881	1.44332	1	0.584364	59.4064
GOTERM_BP_DIRECT	GO:0061077~chaperone-mediated protein folding	4	0.00578804	0.0606015	CRTAP, CLU, FKBP3, UNC45A	410	37	16792	4.42769	1	0.786644	65.5941
GOTERM_CC_DIRECT	GO:0043005~neuron projection	11	0.0159171	0.0610581	S100A4, PFN1, CDH13, PAM, ACTN4, PDLIM5, MYO1D, ITGA1, MAP4, RAB13, PARK7	439	237	18224	1.92674	1	0.359929	58.8764
GOTERM_BP_DIRECT	GO:0030168~platelet activation	7	0.0101291	0.0621795	CD9, COL3A1, COL1A2, ACTN1, COL1A1, FLNA, GAS6	410	115	16792	2.49298	1	0.791065	66.5673
GOTERM_BP_DIRECT	GO:0031589~cell-substrate adhesion	3	0.00434103	0.0632608	ANGPT1, ITGB1, GAS6	410	17	16792	7.22755	1	0.792668	67.2191
GOTERM_MF_DIRECT	GO:0008017~microtubule binding	10	0.0144701	0.0639569	KIF1C, SBDS, KIF5B, CNN3, CRYAB, MAP1B, MAP4, MAP7D3, GOLGA2, ARL3	406	208	16881	1.99898	1	0.596638	61.6164
GOTERM_BP_DIRECT	GO:0001568~blood vessel development	4	0.00578804	0.0646542	MEF2C, COL1A2, COL1A1, ANTXR1	410	38	16792	4.31117	1	0.795851	68.0414
GOTERM_BP_DIRECT	GO:0030049~muscle filament sliding	4	0.00578804	0.0646542	MYL6, DMD, TPM2, TPM1	410	38	16792	4.31117	1	0.795851	68.0414
GOTERM_CC_DIRECT	GO:0001726~ruffle	6	0.00868206	0.0657406	S100A6, TLN1, ACTN1, MYH9, PALLD, ITGB1	439	90	18224	2.7675	1	0.377377	61.6763
GOTERM_CC_DIRECT	GO:0030017~sarcomere	4	0.00578804	0.066702	LMOD1, TPM1, CALM2, CALM1	439	39	18224	4.2577	1	0.37709	62.2288
GOTERM_BP_DIRECT	GO:0072659~protein localization to plasma membrane	5	0.00723505	0.06733	SLMAP, EMP2, SCP2, RAMP1, FLNA	410	63	16792	3.25048	1	0.805301	69.5665
GOTERM_CC_DIRECT	GO:0005665~DNA-directed RNA polymerase II, core complex	3	0.00434103	0.0684465	POLR2K, POLR2J, POLR2I	439	18	18224	6.91875	1	0.380341	63.2125
GOTERM_CC_DIRECT	GO:0097060~synaptic membrane	3	0.00434103	0.0684465	CPE, CRYAB, ITGB1	439	18	18224	6.91875	1	0.380341	63.2125
GOTERM_BP_DIRECT	GO:0030199~collagen fibril organization	4	0.00578804	0.0688284	COL14A1, COL3A1, COL1A2, COL1A1	410	39	16792	4.20063	1	0.808597	70.3902
GOTERM_BP_DIRECT	GO:0010880~regulation of release of sequestered calcium ion into cytosol by sarcoplasmic reticulum	3	0.00434103	0.0700538	DMD, CALM2, CALM1	410	18	16792	6.82602	1	0.810501	71.0482
GOTERM_BP_DIRECT	GO:0046597~negative regulation of viral entry into host cell	3	0.00434103	0.0700538	IFITM2, IFITM3, SNX3	410	18	16792	6.82602	1	0.810501	71.0482
GOTERM_MF_DIRECT	GO:0031997~N-terminal myristoylation domain binding	2	0.00289402	0.0702655	CALM2, CALM1	406	3	16881	27.7192	1	0.622865	65.1985
GOTERM_CC_DIRECT	GO:0097513~myosin II filament	2	0.00289402	0.0703874	MYH9, MYH10	439	3	18224	27.675	1	0.384355	64.2789
GOTERM_CC_DIRECT	GO:0034678~integrin alpha8-beta1 complex	2	0.00289402	0.0703874	ITGA8, ITGB1	439	3	18224	27.675	1	0.384355	64.2789
GOTERM_CC_DIRECT	GO:0005581~collagen trimer	6	0.00868206	0.070833	CTHRC1, COL14A1, COL3A1, COL1A2, COL6A1, COL1A1	439	92	18224	2.70734	1	0.381757	64.5196
GOTERM_BP_DIRECT	GO:0034465~response to carbon monoxide	2	0.00289402	0.0713093	KCNMA1, SOD1	410	3	16792	27.3041	1	0.812486	71.7082
GOTERM_BP_DIRECT	GO:0003278~apoptotic process involved in heart morphogenesis	2	0.00289402	0.0713093	HAND2, CYR61	410	3	16792	27.3041	1	0.812486	71.7082
GOTERM_BP_DIRECT	GO:0030043~actin filament fragmentation	2	0.00289402	0.0713093	CFL2, DSTN	410	3	16792	27.3041	1	0.812486	71.7082
GOTERM_BP_DIRECT	GO:0019065~receptor-mediated endocytosis of virus by host cell	2	0.00289402	0.0713093	CAV2, CAV1	410	3	16792	27.3041	1	0.812486	71.7082
GOTERM_BP_DIRECT	GO:0060414~aorta smooth muscle tissue morphogenesis	2	0.00289402	0.0713093	COL3A1, MYLK	410	3	16792	27.3041	1	0.812486	71.7082
GOTERM_BP_DIRECT	GO:0008065~establishment of blood-nerve barrier	2	0.00289402	0.0713093	GSTM3, DMD	410	3	16792	27.3041	1	0.812486	71.7082
GOTERM_BP_DIRECT	GO:0030801~positive regulation of cyclic nucleotide metabolic process	2	0.00289402	0.0713093	CALM2, CALM1	410	3	16792	27.3041	1	0.812486	71.7082
GOTERM_BP_DIRECT	GO:0043280~positive regulation of cysteine-type endopeptidase activity involved in apoptotic process	4	0.00578804	0.0731215	FIS1, NDUFA13, PDCD5, CYR61	410	40	16792	4.09561	1	0.816885	72.6358
GOTERM_BP_DIRECT	GO:0009653~anatomical structure morphogenesis	6	0.00868206	0.0740141	DKK3, KRT18, NEDD8, FGF1, MCAM, CYR61	410	92	16792	2.67105	1	0.817125	73.082
GOTERM_MF_DIRECT	GO:0042803~protein homodimerization activity	25	0.0361753	0.0746033	CAV2, S100A6, ADH5, DPY30, GSTM3, PRMT2, HAND2, ACTN4, AIMP1, CRYAB, LGALS1, ACTN1, TPD52L1, SOD1, MYH9, FLNA, PARK7, XPA, CDH13, NBL1, RBPMS, FBLN5, ATPIF1, DST, AOC3	406	730	16881	1.42393	1	0.636437	67.4783
GOTERM_MF_DIRECT	GO:0070064~proline-rich region binding	3	0.00434103	0.0750794	RABAC1, PFN1, YAP1	406	19	16881	6.56508	1	0.629787	67.7198
GOTERM_BP_DIRECT	GO:0030308~negative regulation of cell growth	7	0.0101291	0.0754996	NOV, INHBA, CRYAB, FHL1, NDUFA13, GJA1, FRZB	410	121	16792	2.36936	1	0.819903	73.8096
GOTERM_BP_DIRECT	GO:0046716~muscle cell cellular homeostasis	3	0.00434103	0.0770718	DMD, CFL2, SOD1	410	19	16792	6.46675	1	0.822945	74.5595
GOTERM_BP_DIRECT	GO:0070584~mitochondrion morphogenesis	3	0.00434103	0.0770718	FIS1, SSBP1, SLIRP	410	19	16792	6.46675	1	0.822945	74.5595
GOTERM_BP_DIRECT	GO:0030220~platelet formation	3	0.00434103	0.0770718	MEF2C, ACTN1, MYH9	410	19	16792	6.46675	1	0.822945	74.5595
GOTERM_BP_DIRECT	GO:0051493~regulation of cytoskeleton organization	3	0.00434103	0.0770718	CLIC4, DYNLT1, NEXN	410	19	16792	6.46675	1	0.822945	74.5595
GOTERM_BP_DIRECT	GO:0007507~heart development	9	0.0130231	0.0794723	MEF2C, PAM, HAND2, MICAL2, COL3A1, PDLIM3, GJA1, SPARC, COX17	410	183	16792	2.01423	1	0.82919	75.6654
GOTERM_BP_DIRECT	GO:0060348~bone development	4	0.00578804	0.0820545	SULF1, BBX, SPARC, PLS3	410	42	16792	3.90058	1	0.835792	76.8046
GOTERM_BP_DIRECT	GO:0007566~embryo implantation	4	0.00578804	0.0820545	PTGIS, IGFBP7, SOD1, EMP2	410	42	16792	3.90058	1	0.835792	76.8046
GOTERM_BP_DIRECT	GO:0097191~extrinsic apoptotic signaling pathway	4	0.00578804	0.0820545	SIVA1, INHBA, KRT18, NDUFA13	410	42	16792	3.90058	1	0.835792	76.8046
GOTERM_BP_DIRECT	GO:0034614~cellular response to reactive oxygen species	3	0.00434103	0.0843	ROMO1, PRDX5, TPM1	410	20	16792	6.14341	1	0.84081	77.7542
GOTERM_BP_DIRECT	GO:0031623~receptor internalization	4	0.00578804	0.0866889	CD9, CAV1, RAMP1, ITGB1	410	43	16792	3.80987	1	0.846087	78.7242
GOTERM_BP_DIRECT	GO:0016055~Wnt signaling pathway	9	0.0130231	0.0871074	VPS29, DKK3, CPE, FERMT2, TGFB1I1, SNX3, SKP1, FRZB, DST	410	187	16792	1.97115	1	0.844387	78.89
GOTERM_BP_DIRECT	GO:0043154~negative regulation of cysteine-type endopeptidase activity involved in apoptotic process	5	0.00723505	0.0874949	LAMTOR5, CRYAB, PRDX5, AQP1, GAS6	410	69	16792	2.96783	1	0.842598	79.0424
GOTERM_MF_DIRECT	GO:0008201~heparin binding	8	0.0115761	0.0910443	NOV, OGN, SMOC2, WISP2, ECM2, FGF1, PDCD5, CYR61	406	160	16881	2.07894	1	0.694687	74.9167
GOTERM_BP_DIRECT	GO:0033138~positive regulation of peptidyl-serine phosphorylation	5	0.00723505	0.0911106	PFN2, CAV1, ANGPT1, GAS6, PARK7	410	70	16792	2.92544	1	0.851713	80.4154
GOTERM_BP_DIRECT	GO:0071300~cellular response to retinoic acid	5	0.00723505	0.0911106	MEF2C, NDUFA13, COL1A1, YAP1, AQP1	410	70	16792	2.92544	1	0.851713	80.4154
GOTERM_CC_DIRECT	GO:0030175~filopodium	5	0.00723505	0.0913884	ACTG2, ENAH, ACTA2, DMD, ITGB1	439	71	18224	2.92342	1	0.460945	74.1203
GOTERM_BP_DIRECT	GO:0071480~cellular response to gamma radiation	3	0.00434103	0.091724	CRYAB, YAP1, GTF2H5	410	21	16792	5.85087	1	0.850709	80.6398
GOTERM_MF_DIRECT	GO:0042030~ATPase inhibitor activity	2	0.00289402	0.0925752	PLN, ATPIF1	406	4	16881	20.7894	1	0.692503	75.5219
GOTERM_CC_DIRECT	GO:0005862~muscle thin filament tropomyosin	2	0.00289402	0.0927337	TPM2, TPM1	439	4	18224	20.7563	1	0.46112	74.6555
GOTERM_CC_DIRECT	GO:0048500~signal recognition particle	2	0.00289402	0.0927337	SRP14, SRP9	439	4	18224	20.7563	1	0.46112	74.6555
GOTERM_CC_DIRECT	GO:1990726~Lsm1-7-Pat1 complex	2	0.00289402	0.0927337	LSM5, LSM3	439	4	18224	20.7563	1	0.46112	74.6555
GOTERM_CC_DIRECT	GO:0071953~elastic fiber	2	0.00289402	0.0927337	FBLN5, MFAP4	439	4	18224	20.7563	1	0.46112	74.6555
GOTERM_CC_DIRECT	GO:0000275~mitochondrial proton-transporting ATP synthase complex, catalytic core F(1)	2	0.00289402	0.0927337	ATP5E, ATP5EP2	439	4	18224	20.7563	1	0.46112	74.6555
GOTERM_CC_DIRECT	GO:0043197~dendritic spine	6	0.00868206	0.0932891	CNN3, CRYAB, MAP1B, ITGB1, SYNPO, MYH10	439	100	18224	2.49075	1	0.458351	74.8735
GOTERM_CC_DIRECT	GO:0014704~intercalated disc	4	0.00578804	0.0934248	TJP1, YWHAH, GJA1, ITGB1	439	45	18224	3.69	1	0.45409	74.9265
GOTERM_BP_DIRECT	GO:0000398~mRNA splicing, via spliceosome	10	0.0144701	0.0935009	RBPMS, POLR2K, POLR2J, POLR2I, LSM5, ZCRB1, SNRPD2, LSM3, SF3B6, UBL5	410	222	16792	1.84487	1	0.853446	81.2761
GOTERM_BP_DIRECT	GO:0019673~GDP-mannose metabolic process	2	0.00289402	0.0939333	GMDS, GUK1	410	4	16792	20.478	1	0.85189	81.428
GOTERM_BP_DIRECT	GO:0061333~renal tubule morphogenesis	2	0.00289402	0.0939333	MEF2C, COL4A1	410	4	16792	20.478	1	0.85189	81.428
GOTERM_BP_DIRECT	GO:0060050~positive regulation of protein glycosylation	2	0.00289402	0.0939333	RAMP1, GOLGA2	410	4	16792	20.478	1	0.85189	81.428
GOTERM_BP_DIRECT	GO:1902177~positive regulation of oxidative stress-induced intrinsic apoptotic signaling pathway	2	0.00289402	0.0939333	SOD1, PARK7	410	4	16792	20.478	1	0.85189	81.428
GOTERM_BP_DIRECT	GO:0003104~positive regulation of glomerular filtration	2	0.00289402	0.0939333	GJA1, GAS6	410	4	16792	20.478	1	0.85189	81.428
GOTERM_BP_DIRECT	GO:0051436~negative regulation of ubiquitin-protein ligase activity involved in mitotic cell cycle	5	0.00723505	0.0947967	ANAPC16, PSMB6, PSMC3, PSMD4, ANAPC11	410	71	16792	2.88423	1	0.851709	81.7277
GOTERM_BP_DIRECT	GO:0032088~negative regulation of NF-kappaB transcription factor activity	5	0.00723505	0.0947967	SIVA1, PRMT2, PTGIS, COMMD6, TAX1BP1	410	71	16792	2.88423	1	0.851709	81.7277
GOTERM_CC_DIRECT	GO:0005634~nucleus	144	0.20837	0.096274	MORF4L1, S100A4, MEF2C, SRP14, S100A6, EIF5B, RPS27L, TCEAL2, AQP1, NSRP1, CBX7, TCEAL1, TCEAL4, CBX6, TCEAL3, DPY30, GSTM3, PTGIS, LSM5, LSM3, RPL36AL, RBFOX2, ACTN4, CRYAB, ROCK2, PKIG, SKP1, OPTN, MYH9, PPP1CB, RNASEH2C, ZNF37A, ISCU, CPE, PTRF, NAA20, HSPB7, HSPB1, EDF1, SEPT7, DST, FILIP1L, EMP2, MAP7D3, EID1, CAMTA1, CAV2, CNBP, CLU, UBE2V2, NEDD8, NAA38, PFN1, RPS27, PSMB6, DMD, SERF2, UNC…	439	5415	18224	1.10393	1	0.459861	76.0153
GOTERM_BP_DIRECT	GO:0030838~positive regulation of actin filament polymerization	4	0.00578804	0.0962796	PFN1, PFN2, MYO1C, LMOD1	410	45	16792	3.64054	1	0.853452	82.2319
GOTERM_MF_DIRECT	GO:0005080~protein kinase C binding	4	0.00578804	0.0978356	HINT1, PDLIM5, HSPB1, PRKCDBP	406	46	16881	3.61555	1	0.705201	77.4992
GOTERM_BP_DIRECT	GO:0001954~positive regulation of cell-matrix adhesion	3	0.00434103	0.09933	CDH13, DMD, EMP2	410	22	16792	5.58492	1	0.859801	83.2282
GOTERM_BP_DIRECT	GO:0090103~cochlea morphogenesis	3	0.00434103	0.09933	CTHRC1, ZEB1, FRZB	410	22	16792	5.58492	1	0.859801	83.2282
