# Supplementary material for: Dysregulation of interaction between LOXhigh fibroblast and smooth muscle cells contributes to the pathogenesis of aortic dissection
Source: Theranostics. 2022 Jan 1;12(2):910–28. doi: 10.7150/thno.66059 (PMC8692905; doi:10.7150/thno.66059)
Supplement: Supplementary file 5 — Supplementary table 4. [file thnov12p0910s5.xlsx]

## Sheet: SMC3
Supplementary Data Table 4 Enriched pathways in SMC 3
Category	Term	Count	%	PValue	Genes	List Total	Pop Hits	Pop Total	Fold Enrichment	Bonferroni	Benjamini	FDR
GOTERM_CC_DIRECT	GO:0031012~extracellular matrix	37	0.117022	1.23487e-27	ASPN, AEBP1, PXDN, LTBP1, LTBP2, COL21A1, LTBP3, IGFBP7, LTBP4, COL3A1, EDIL3, TIMP2, NOV, OGN, HMCN1, COL6A2, COL6A1, COL8A1, THBS2, FN1, COL18A1, COL4A2, COL4A1, CRIP2, EFEMP1, MFGE8, MYH9, FLNA, PRELP, COL14A1, BGN, COL1A2, HSPB1, VCAN, COL1A1, TGFB1I1, MFAP4	197	296	18224	11.5635	3.30946e-25	3.30946e-25	1.62175e-24
GOTERM_CC_DIRECT	GO:0005925~focal adhesion	38	0.120185	1.79138e-24	CAV2, TLN1, CAV1, ENAH, LIMS2, FHL1, ITGA11, AKAP12, ITGB5, CD151, VCL, SORBS1, SORBS2, PPP1R12A, CNN1, AHNAK, DIXDC1, ACTN4, LPP, ITGA1, ACTN1, FBLIM1, SYNPO2, ITGA3, CSRP1, NEXN, MCAM, PALLD, MYH9, FLNA, CDH13, TNS1, SVIL, ITGA8, PDGFRB, HSPB1, TGFB1I1, DST	197	391	18224	8.99051	4.80089e-22	2.40044e-22	2.35261e-21
GOTERM_MF_DIRECT	GO:0003779~actin binding	28	0.0885572	3.20406e-18	ENAH, CALD1, PDLIM5, UTRN, PAWR, DAAM1, TPM2, TPM1, VCL, SORBS1, MACF1, DMD, LMOD1, CNN1, SYNPO, DIXDC1, ACTN4, MICAL2, SYNPO2, PALLD, MYH9, SYNE1, TNS1, LIMCH1, SPTBN1, DST, MYLK, MYH10	185	278	16881	9.19051	1.01248e-15	1.01248e-15	4.31551e-15
GOTERM_BP_DIRECT	GO:0030198~extracellular matrix organization	24	0.0759061	2.22553e-17	COL18A1, COL4A2, PXDN, COL4A1, PDGFA, COL3A1, ELN, ITGA11, ITGA1, ITGB5, ITGA3, SPARC, ECM2, SMOC2, BGN, COL14A1, ITGA8, COL1A2, COL6A2, COL6A1, VCAN, COL1A1, COL8A1, FN1	186	196	16792	11.0546	2.93102e-14	2.93102e-14	3.63959e-14
GOTERM_CC_DIRECT	GO:0005578~proteinaceous extracellular matrix	26	0.0822316	1.29178e-16	ASPN, PXDN, LTBP1, COL21A1, LTBP2, LTBP4, ELN, TIMP2, NOV, SMOC2, OGN, CTGF, COL6A2, FN1, COL18A1, SPARCL1, EFEMP1, SPARC, ECM2, PRELP, SLIT3, COL14A1, BGN, COL1A2, VCAN, ADAMTS1	197	268	18224	8.97462	2.9754e-14	9.88098e-15	1.44329e-13
GOTERM_BP_DIRECT	GO:0007155~cell adhesion	31	0.0980454	3.26025e-15	IGFBP7, ITGA11, ITGB5, EDIL3, CD151, VCL, SORBS1, SORBS2, CTGF, COL6A2, COL6A1, COL8A1, THBS2, FN1, COL18A1, LPP, MFGE8, ITGA3, MCAM, SSPN, GAS6, CDH13, ITGA8, SUSD5, VCAN, COL1A1, TGFB1I1, MFAP4, DST, MYH10, AOC3	186	459	16792	6.09731	4.24027e-12	2.12008e-12	5.26246e-12
GOTERM_CC_DIRECT	GO:0015629~actin cytoskeleton	22	0.0695806	2.30139e-14	ACTN4, ACTA2, CALD1, PDLIM5, PPP1R12B, PDLIM3, SYNPO2, PAWR, MYH9, PALLD, FLNA, DSTN, VCL, NOTCH3, SORBS2, SVIL, HSPB7, PPP1R12A, DST, AHNAK, SYNPO, MYH10	197	218	18224	9.33563	6.15907e-12	1.53977e-12	3.0187e-11
GOTERM_CC_DIRECT	GO:0030018~Z disc	17	0.0537668	1.54177e-13	ACTN4, PPP1R12B, PDLIM3, ACTN1, SYNPO2, PALLD, NEXN, FLNA, MYL9, SORBS2, ANK3, DMD, PPP1R12A, HSPB1, FBXO32, DST, SYNPO	197	118	18224	13.3274	4.13283e-11	8.26561e-12	2.02527e-10
GOTERM_MF_DIRECT	GO:0005178~integrin binding	16	0.0506041	4.85007e-13	TLN1, ACTN4, LTBP4, UTRN, COL3A1, ACTN1, ITGA3, MFGE8, EDIL3, TIMP2, CD151, ECM2, NOV, CTGF, DST, FN1	185	105	16881	13.9046	1.53278e-10	7.66389e-11	6.53311e-10
GOTERM_BP_DIRECT	GO:0006936~muscle contraction	16	0.0506041	7.52129e-13	ACTG2, TLN1, SORBS1, ACTA2, CALD1, UTRN, MYH11, ITGA1, ITGB5, LMOD1, TPM2, SSPN, TPM1, MYLK, MYL9, VCL	186	107	16792	13.4997	9.90616e-10	3.30205e-10	1.23009e-09
GOTERM_CC_DIRECT	GO:0005576~extracellular region	52	0.164463	1.01789e-12	MTRNR2L8, TLN1, A2M, LTBP1, MTRNR2L12, COL21A1, PDGFA, LTBP3, IGFBP7, MTRNR2L10, LTBP4, COL3A1, ELN, FSTL1, JAG1, TIMP2, VCL, NOV, OGN, CTGF, COL6A2, COL6A1, ANGPT1, COL8A1, THBS2, CRIM1, FN1, COL18A1, COL4A2, COL4A1, ACTN4, EFEMP1, ACTN1, SERPING1, MFGE8, SPARC, FLNA, GAS6, PRELP, SLIT3, NOTCH3, DKK3, CCDC3, UACA, BGN, COL14A1, COL1A2, VCAN, COL1A1, MEGF6, MFAP4, IGFBP5	197	1610	18224	2.98782	2.72784e-10	4.54641e-11	1.33674e-09
GOTERM_MF_DIRECT	GO:0051015~actin filament binding	17	0.0537668	1.0776e-12	TLN1, ACTN4, UTRN, ACTN1, TPM2, NEXN, MYH9, TPM1, FLNA, DSTN, SYNE1, MACF1, SVIL, MYH11, ANTXR1, PLS3, MYH10	185	132	16881	11.7517	3.40516e-10	1.13505e-10	1.45138e-09
GOTERM_MF_DIRECT	GO:0005509~calcium ion binding	32	0.101208	4.49187e-11	ASPN, LTBP1, LTBP2, LTBP3, LTBP4, FSTL1, JAG1, EDIL3, MYL9, SMOC2, HMCN1, MACF1, PKD2, EHD2, THBS2, PLS3, ACTN4, SPARCL1, EFEMP1, ACTN1, PCDH7, SPARC, GAS6, ITPR1, SLIT3, NOTCH3, CDH13, SULF1, VCAN, MEGF6, DST, AOC3	185	717	16881	4.07246	1.41943e-08	3.54858e-09	6.05004e-08
GOTERM_CC_DIRECT	GO:0001725~stress fiber	11	0.0347903	2.61021e-10	ACTN4, SORBS1, FBLIM1, ACTN1, MYH9, DAAM1, TPM1, MYLK, SYNPO, MYL9, MYH10	197	54	18224	18.8441	6.99537e-08	9.99339e-09	3.42799e-07
GOTERM_MF_DIRECT	GO:0048407~platelet-derived growth factor binding	7	0.0221393	6.82443e-10	COL4A1, PDGFA, COL3A1, COL1A2, PDGFRB, COL6A1, COL1A1	185	11	16881	58.0673	2.15652e-07	4.31304e-08	9.19174e-07
GOTERM_CC_DIRECT	GO:0070062~extracellular exosome	65	0.205579	1.22737e-09	CYB5R3, A2M, AEBP1, TLN1, PXDN, LTBP2, CTDSPL, LTBP3, IGFBP7, LTBP4, UTRN, FSTL1, EDIL3, AQP1, DSTN, VCL, OGN, ACTG2, HMCN1, ANGPT1, FAM129A, AHNAK, ACTN4, SPARCL1, ACTA2, ACTN1, SERPING1, MFGE8, MYH9, FLNA, PRELP, BGN, CPE, COL1A2, HSPB1, PDGFRB, MFAP4, DST, ITGB5, TIMP2, PKD2, COL6A2, PKD1, COL6A1, COL8A1, EHD2, CRIM1, FN1, COL18A1, COL4A2, EFEMP1, ITGA1, ITGA3, ENDOD1, CSRP1, GAS6, CDH13, UACA…	197	2811	18224	2.13909	3.28936e-07	4.1117e-08	1.61191e-06
GOTERM_MF_DIRECT	GO:0005201~extracellular matrix structural constituent	11	0.0347903	2.68342e-09	COL4A2, PXDN, BGN, COL14A1, COL4A1, COL3A1, ELN, COL1A2, VCAN, COL1A1, PRELP	185	67	16881	14.9811	8.4796e-07	1.41327e-07	3.61426e-06
GOTERM_CC_DIRECT	GO:0005615~extracellular space	40	0.12651	1.06664e-08	AEBP1, PXDN, LTBP2, PDGFA, IGFBP7, LTBP4, COL3A1, FSTL1, TIMP2, OGN, ACTG2, PTGIS, CTGF, COL6A2, ANGPT1, RAMP1, FN1, COL18A1, ACTN4, ACTA2, SPARCL1, EFEMP1, ACTN1, MFGE8, SERPING1, SPARC, MCAM, ECM2, GAS6, SLIT3, PRELP, DKK3, CDH13, COL14A1, CPE, SULF1, COL1A2, HSPB1, VCAN, COL1A1	197	1347	18224	2.74707	2.85859e-06	3.17621e-07	1.40081e-05
GOTERM_BP_DIRECT	GO:0070527~platelet aggregation	9	0.0284648	1.30626e-08	TLN1, HSPB1, ACTN1, CSRP1, MYH9, FLNA, GAS6, MYL9, VCL	186	41	16792	19.8175	1.72033e-05	4.30085e-06	2.13623e-05
GOTERM_MF_DIRECT	GO:0008307~structural constituent of muscle	9	0.0284648	1.47119e-08	SORBS2, DMD, PDLIM3, MYH11, SYNM, NEXN, TPM2, TPM1, MYL9	185	42	16881	19.5533	4.64895e-06	6.64137e-07	1.98153e-05
GOTERM_MF_DIRECT	GO:0005518~collagen binding	10	0.0316276	1.63552e-08	ASPN, COL14A1, SPARCL1, PDGFA, ITGA11, ITGA1, ITGA3, SPARC, ANTXR1, FN1	185	60	16881	15.2081	5.16825e-06	6.46032e-07	2.20287e-05
GOTERM_BP_DIRECT	GO:0002576~platelet degranulation	12	0.0379531	1.78272e-08	TLN1, A2M, ACTN4, PDGFA, ACTN1, SERPING1, PCDH7, SPARC, FLNA, GAS6, FN1, VCL	186	103	16792	10.518	2.34781e-05	4.69566e-06	2.91542e-05
GOTERM_BP_DIRECT	GO:0007160~cell-matrix adhesion	11	0.0347903	5.51121e-08	SORBS1, CTGF, ITGA8, COL3A1, ITGA11, ITGA1, PKD1, ITGB5, ITGA3, ECM2, VCL	186	90	16792	11.0342	7.25799e-05	1.2097e-05	9.01291e-05
GOTERM_CC_DIRECT	GO:0042383~sarcolemma	10	0.0316276	3.25993e-07	BGN, ANK3, DMD, UTRN, COL6A2, COL6A1, SYNM, SSPN, AQP1, AHNAK	197	85	18224	10.8832	8.73624e-05	8.73658e-06	0.000428125
GOTERM_BP_DIRECT	GO:0030574~collagen catabolic process	9	0.0284648	4.87581e-07	COL18A1, COL4A2, COL4A1, COL3A1, COL1A2, COL6A2, COL6A1, COL1A1, COL8A1	186	64	16792	12.6956	0.000641938	9.17307e-05	0.000797377
GOTERM_CC_DIRECT	GO:0005788~endoplasmic reticulum lumen	13	0.0411158	1.16632e-06	COL18A1, COL4A2, COL14A1, COL4A1, COL21A1, PDGFA, COL3A1, COL1A2, COL6A2, COL6A1, COL1A1, COL8A1, GAS6	197	192	18224	6.26354	0.000312524	2.84153e-05	0.00153171
GOTERM_BP_DIRECT	GO:0001525~angiogenesis	14	0.0442786	1.16953e-06	COL18A1, COL4A2, CAV1, PDGFA, MFGE8, JAG1, MYH9, MCAM, NOV, CTGF, ANGPT1, COL8A1, RAMP1, FN1	186	223	16792	5.66778	0.00153909	0.000192516	0.00191261
GOTERM_CC_DIRECT	GO:0043034~costamere	6	0.0189765	1.40668e-06	ANK3, DMD, SVIL, SYNM, AHNAK, VCL	197	19	18224	29.2129	0.000376921	3.14155e-05	0.00184738
GOTERM_MF_DIRECT	GO:0008201~heparin binding	12	0.0379531	1.45141e-06	NOV, OGN, SMOC2, LTBP2, CTGF, ADAMTS1, FSTL1, ECM2, THBS2, PRELP, FN1, SLIT3	185	160	16881	6.84365	0.000458542	5.09594e-05	0.00195487
GOTERM_BP_DIRECT	GO:0007229~integrin-mediated signaling pathway	10	0.0316276	1.4526e-06	CTGF, ITGA8, COL3A1, ITGA11, ITGA1, ITGB5, ADAMTS1, ITGA3, MYH9, DST	186	99	16792	9.11915	0.00191125	0.000212542	0.00237553
GOTERM_CC_DIRECT	GO:0031093~platelet alpha granule lumen	8	0.025302	1.96074e-06	A2M, ACTN4, PDGFA, ACTN1, SERPING1, SPARC, GAS6, FN1	197	55	18224	13.4557	0.00052534	4.04206e-05	0.002575
GOTERM_CC_DIRECT	GO:0005604~basement membrane	9	0.0284648	2.10717e-06	COL18A1, SMOC2, COL4A1, HMCN1, ADAMTS1, SPARC, CD151, THBS2, DST	197	79	18224	10.5388	0.000564564	4.03366e-05	0.00276731
GOTERM_MF_DIRECT	GO:0017166~vinculin binding	5	0.0158138	2.72577e-06	TLN1, DMD, UTRN, ACTN1, SYNM	185	10	16881	45.6243	0.000860972	8.61306e-05	0.00367123
GOTERM_CC_DIRECT	GO:0005856~cytoskeleton	17	0.0537668	2.73896e-06	ENAH, CALD1, UTRN, PTPN14, AKAP12, NEXN, TPM1, VCL, SYNE1, TNS1, UACA, MACF1, DMD, HSPB1, TGFB1I1, CNN1, DST	197	371	18224	4.23889	0.000733774	4.8935e-05	0.00359701
GOTERM_CC_DIRECT	GO:0005884~actin filament	8	0.025302	6.14352e-06	ACTN1, PAWR, LMOD1, TPM2, PALLD, TPM1, FLNA, PLS3	197	65	18224	11.3856	0.00164511	0.000102899	0.00806797
GOTERM_CC_DIRECT	GO:0008305~integrin complex	6	0.0189765	9.10652e-06	ITGA8, ITGA11, ITGA1, ITGB5, ITGA3, MYH9	197	27	18224	20.5572	0.00243758	0.000143552	0.0119589
GOTERM_CC_DIRECT	GO:0043234~protein complex	17	0.0537668	1.02898e-05	MEF2C, CAV2, SASH1, CAV1, LTBP1, ACTN4, PTRF, ACTA2, DMD, UTRN, COL6A2, COL6A1, SPTBN1, PRKCDBP, MYH9, ITPR1, VCL	197	412	18224	3.81706	0.00275389	0.000153193	0.0135128
GOTERM_CC_DIRECT	GO:0009986~cell surface	19	0.0600924	2.37395e-05	TLN1, PDGFA, ITGA1, ITGB5, ITGA3, SPARC, TIMP2, BGN, TNS1, ANK3, DMD, ITGA8, SULF1, PKD1, SORT1, PDGFRB, ANTXR1, RAMP1, AOC3	197	542	18224	3.24289	0.00634206	0.0003348	0.0311725
GOTERM_CC_DIRECT	GO:0005938~cell cortex	9	0.0284648	5.56114e-05	CAV1, HMCN1, CRIP2, CTGF, AKAP12, FBLIM1, DST, FRY, MYH10	197	123	18224	6.76885	0.0147938	0.000744936	0.0730097
GOTERM_BP_DIRECT	GO:0007517~muscle organ development	8	0.025302	5.65957e-05	MEF2C, AEBP1, SPEG, FHL1, DMD, UTRN, ITGA11, ZFHX3	186	89	16792	8.11502	0.0718284	0.00742615	0.0925153
GOTERM_MF_DIRECT	GO:0005515~protein binding	123	0.389019	5.72108e-05	MEF2C, A2M, ENAH, LTBP1, LTBP2, PDGFA, LTBP4, PDLIM5, UTRN, PDLIM3, FSTL1, JAG1, AQP1, PRKG1, CBX6, KANK2, VCL, NOV, KIF13A, OGN, PTGIS, ANK3, CTGF, RBFOX2, ACTN4, ROCK2, ACTN1, SERPING1, PRKCDBP, OPTN, MYH9, TNS1, PTRF, HSPB7, COL1A2, PDGFRB, HSPB1, TGFB1I1, COL1A1, MFAP4, DST, CAV2, CAV1, ELN, AKAP12, ITGB5, MUM1, DAAM1, TIMP2, MACF1, DMD, SGIP1, FN1, ZC3H13, DIXDC1, LPP, EFEMP1, PTPN14, ITGA1,…	185	8785	16881	1.27758	0.0179167	0.00164221	0.077029
GOTERM_CC_DIRECT	GO:0005581~collagen trimer	8	0.025302	6.05476e-05	COL18A1, COL14A1, COL21A1, COL3A1, COL1A2, COL6A2, COL6A1, COL1A1	197	92	18224	8.04414	0.0160963	0.000772428	0.0794878
GOTERM_CC_DIRECT	GO:0005901~caveola	7	0.0221393	6.98799e-05	CDH13, CAV2, CAV1, PTGIS, PTRF, PRKCDBP, EHD2	197	65	18224	9.96236	0.0185542	0.000850931	0.0917341
GOTERM_BP_DIRECT	GO:0007015~actin filament organization	7	0.0221393	0.000140963	SORBS1, SORBS2, PDLIM3, ACTN1, LMOD1, TPM2, TPM1	186	72	16792	8.77718	0.169445	0.0167366	0.230279
GOTERM_BP_DIRECT	GO:0010628~positive regulation of gene expression	12	0.0379531	0.000159238	MEF2C, NTRK3, ACTG2, CAV1, ROCK2, ACTA2, CTGF, ANK3, ITGA3, PAWR, GAS6, FN1	186	262	16792	4.13494	0.189199	0.0173259	0.260096
GOTERM_CC_DIRECT	GO:0005737~cytoplasm	81	0.256183	0.00016217	MTRNR2L8, ASPN, CYB5R3, MEF2C, ENAH, AEBP1, TLN1, MTRNR2L12, MTRNR2L10, PDLIM5, UTRN, PDLIM3, TTLL7, PAWR, AQP1, PRKG1, KANK2, SENP6, NOV, ACTG2, GOLGA8B, YAP1, LMOD1, FAM129A, AHNAK, PLS3, PPP1R14A, RBFOX2, PARM1, ACTN4, ACTA2, ACTN1, PRKCDBP, OPTN, MYH9, PALLD, FLNA, TNS1, BGN, PTRF, HSPB7, HSPB1, PDGFRB, ADAMTS1, TGFB1I1, FILIP1L, DST, AOC3, SCAPER, FHL1, PPP1R12B, AKAP12, MUM1, DAAM1, PRUNE2,…	197	5222	18224	1.43491	0.0425341	0.001888	0.212768
GOTERM_CC_DIRECT	GO:1903561~extracellular vesicle	6	0.0189765	0.000195601	OGN, COL6A2, MFGE8, EDIL3, PRELP, VCL	197	50	18224	11.1009	0.0510756	0.00218204	0.256577
GOTERM_BP_DIRECT	GO:0043001~Golgi to plasma membrane protein transport	5	0.0158138	0.000205263	KIF13A, MACF1, ANK3, SPTBN1, OPTN	186	27	16792	16.7184	0.236894	0.0205821	0.335154
GOTERM_BP_DIRECT	GO:0035987~endodermal cell differentiation	5	0.0158138	0.000205263	COL4A2, ITGB5, COL6A1, COL8A1, FN1	186	27	16792	16.7184	0.236894	0.0205821	0.335154
GOTERM_MF_DIRECT	GO:0044325~ion channel binding	8	0.025302	0.000238227	CAV1, ACTN4, ANK3, FHL1, PKD2, PKD1, ACTN1, FLNA	185	113	16881	6.46008	0.0725242	0.0062544	0.320388
GOTERM_BP_DIRECT	GO:0007519~skeletal muscle tissue development	6	0.0189765	0.000239546	MEF2C, CAV1, DMD, SVIL, ELN, NR2F2	186	51	16792	10.6211	0.270591	0.0222851	0.39103
GOTERM_BP_DIRECT	GO:0042060~wound healing	7	0.0221393	0.000252116	MACF1, PDGFA, COL3A1, PDGFRB, SPARC, TPM1, FN1	186	80	16792	7.89946	0.282569	0.0218953	0.411508
GOTERM_BP_DIRECT	GO:0001937~negative regulation of endothelial cell proliferation	5	0.0158138	0.000273053	CAV2, CAV1, SULF1, SPARC, NR2F2	186	29	16792	15.5654	0.302087	0.022228	0.445611
GOTERM_CC_DIRECT	GO:0045121~membrane raft	10	0.0316276	0.000400595	CAV2, CAV1, SORBS1, PTRF, DMD, SULF1, ITGA1, ANGPT1, AHNAK, VCL	197	206	18224	4.49066	0.101816	0.00428602	0.524823
GOTERM_BP_DIRECT	GO:0050900~leukocyte migration	8	0.025302	0.000405843	CAV1, COL1A2, ANGPT1, ITGA3, COL1A1, MYH9, GAS6, FN1	186	122	16792	5.91997	0.414099	0.030958	0.661644
GOTERM_BP_DIRECT	GO:0007010~cytoskeleton organization	9	0.0284648	0.000421141	MACF1, MICAL2, DMD, SVIL, SPTBN1, WTIP, PALLD, TPM1, DST	186	161	16792	5.04668	0.42579	0.0303499	0.686504
GOTERM_BP_DIRECT	GO:0070208~protein heterotrimerization	4	0.012651	0.000437937	COL1A2, COL6A2, COL6A1, COL1A1	186	14	16792	25.7942	0.438357	0.0299063	0.713791
GOTERM_CC_DIRECT	GO:0005903~brush border	6	0.0189765	0.00046228	ACTN4, ACTN1, MYH9, AQP1, VCL, MYH10	197	60	18224	9.25076	0.116549	0.00475481	0.605412
GOTERM_BP_DIRECT	GO:0061333~renal tubule morphogenesis	3	0.00948827	0.000713888	MEF2C, COL4A1, PKD2	186	4	16792	67.7097	0.609578	0.0459377	1.1611
GOTERM_CC_DIRECT	GO:0031527~filopodium membrane	4	0.012651	0.000745425	DMD, UTRN, ITGA3, ANTXR1	197	17	18224	21.7665	0.181145	0.00737447	0.97455
GOTERM_BP_DIRECT	GO:0010811~positive regulation of cell-substrate adhesion	5	0.0158138	0.000785544	SMOC2, ITGA3, EDIL3, ECM2, COL8A1	186	38	16792	11.8789	0.644762	0.0480894	1.27695
GOTERM_MF_DIRECT	GO:0005520~insulin-like growth factor binding	4	0.012651	0.000921488	NOV, CTGF, IGFBP7, CRIM1	185	18	16881	20.2775	0.252727	0.0221604	1.23403
GOTERM_BP_DIRECT	GO:0007507~heart development	9	0.0284648	0.000978387	MEF2C, NTRK3, MICAL2, COL3A1, PKD2, PDLIM3, PKD1, ITGA3, SPARC	186	183	16792	4.43998	0.7245	0.0569146	1.58807
GOTERM_BP_DIRECT	GO:0030335~positive regulation of cell migration	9	0.0284648	0.0010136	NTRK3, COL18A1, CDH13, ACTN4, PDGFA, PDGFRB, COL1A1, MCAM, MYLK	186	184	16792	4.41585	0.736996	0.0564152	1.64478
GOTERM_BP_DIRECT	GO:0001764~neuron migration	7	0.0221393	0.00107662	MEF2C, NTRK3, ITGA3, PRKG1, NR2F2, GAS6, MYH10	186	105	16792	6.01864	0.757964	0.0573981	1.7462
GOTERM_MF_DIRECT	GO:0005200~structural constituent of cytoskeleton	7	0.0221393	0.00129695	TLN1, SORBS2, ANK3, DMD, SPTBN1, SYNM, TPM1	185	110	16881	5.80673	0.336418	0.0288681	1.73279
GOTERM_MF_DIRECT	GO:0030674~protein binding, bridging	6	0.0189765	0.00152694	CAV2, CAV1, COL14A1, ANK3, COL1A2, OPTN	185	77	16881	7.11028	0.382998	0.0316796	2.03716
GOTERM_CC_DIRECT	GO:0032154~cleavage furrow	5	0.0158138	0.00161246	HMCN1, SVIL, MYH9, MYLK, MYH10	197	47	18224	9.84124	0.351108	0.0153273	2.09705
GOTERM_BP_DIRECT	GO:0030168~platelet activation	7	0.0221393	0.00171982	COL3A1, COL1A2, ACTN1, COL1A1, FLNA, GAS6, ITPR1	186	115	16792	5.49528	0.896372	0.0866883	2.77573
GOTERM_CC_DIRECT	GO:0030027~lamellipodium	8	0.025302	0.00174822	ACTG2, ENAH, ACTA2, SORBS2, PKD2, PALLD, MYLK, MYH10	197	160	18224	4.62538	0.374331	0.0160401	2.27174
GOTERM_BP_DIRECT	GO:0071230~cellular response to amino acid stimulus	5	0.0158138	0.00175752	COL4A1, COL3A1, COL1A2, COL6A1, COL1A1	186	47	16792	9.60421	0.9014	0.0852489	2.83575
GOTERM_BP_DIRECT	GO:0007044~cell-substrate junction assembly	3	0.00948827	0.00175893	TLN1, TNS1, FN1	186	6	16792	45.1398	0.901584	0.0822887	2.83801
GOTERM_MF_DIRECT	GO:0008092~cytoskeletal protein binding	5	0.0158138	0.00182838	SORBS1, ANK3, PKD2, PDLIM3, TPM1	185	48	16881	9.50507	0.439147	0.0354982	2.43474
GOTERM_BP_DIRECT	GO:0001558~regulation of cell growth	6	0.0189765	0.00189629	NOV, CTGF, LTBP4, IGFBP7, CRIM1, IGFBP5	186	80	16792	6.77097	0.917898	0.0854089	3.05642
GOTERM_CC_DIRECT	GO:0005912~adherens junction	5	0.0158138	0.00203049	TMEM47, SYNM, JAG1, WTIP, VCL	197	50	18224	9.25076	0.419999	0.0179937	2.63404
GOTERM_BP_DIRECT	GO:0071560~cellular response to transforming growth factor beta stimulus	5	0.0158138	0.00205237	MEF2C, COL4A2, CAV1, PDE3A, COL1A1	186	49	16792	9.2122	0.93318	0.0890813	3.30404
GOTERM_BP_DIRECT	GO:0030866~cortical actin cytoskeleton organization	4	0.012651	0.00224567	TLN1, ROCK2, PRKCDBP, EHD2	186	24	16792	15.0466	0.948227	0.0939818	3.60989
GOTERM_BP_DIRECT	GO:2000134~negative regulation of G1/S transition of mitotic cell cycle	4	0.012651	0.00253138	CTDSPL, FHL1, PKD2, KANK2	186	25	16792	14.4447	0.964494	0.102084	4.06028
GOTERM_CC_DIRECT	GO:0005911~cell-cell junction	8	0.025302	0.00262995	TLN1, TMEM47, ACTN4, PKD2, ACTN1, WTIP, FLNA, VCL	197	172	18224	4.30268	0.506264	0.0225091	3.39933
GOTERM_CC_DIRECT	GO:0005913~cell-cell adherens junction	11	0.0347903	0.00267531	NOTCH3, TLN1, MACF1, SORBS1, CALD1, PDLIM5, SPTBN1, MYH9, FLNA, AHNAK, VCL	197	323	18224	3.15041	0.512246	0.0221859	3.45702
GOTERM_MF_DIRECT	GO:0050840~extracellular matrix binding	4	0.012651	0.00275409	BGN, SPARCL1, ELN, SPARC	185	26	16881	14.0383	0.581673	0.0499724	3.64642
GOTERM_BP_DIRECT	GO:0048146~positive regulation of fibroblast proliferation	5	0.0158138	0.00293555	PDGFA, PDGFRB, AQP1, GAS6, FN1	186	54	16792	8.35922	0.979179	0.11396	4.69405
GOTERM_BP_DIRECT	GO:0031032~actomyosin structure organization	4	0.012651	0.00316771	LIMCH1, CNN1, MYH9, MYH10	186	27	16792	13.3748	0.984679	0.118933	5.05633
GOTERM_CC_DIRECT	GO:0005886~plasma membrane	62	0.196091	0.0035605	ENAH, TLN1, UTRN, JAG1, PAWR, AQP1, CD151, PRKG1, VCL, CTGF, ANK3, GUCY1A3, ANGPT1, FAM129A, RAMP1, AHNAK, PARM1, ROCK2, ACTN1, PCDH7, MYH9, PALLD, FLNA, CPE, HSPB1, SORT1, PDGFRB, AOC3, CAV2, CAV1, LIMS2, FHL1, CALD1, PPP1R12B, AKAP12, ITGA11, ITGB5, DAAM1, SORBS1, MACF1, DMD, PKD2, PKD1, EHD2, CRIM1, SGIP1, LPP, MAP1B, ITGA1, ITGA3, SPARC, MCAM, ITPR1, NOTCH3, CDH13, TMEM47, ITGA8, SVIL, RGS5, …	197	4121	18224	1.39177	0.61554	0.0285516	4.57632
GOTERM_CC_DIRECT	GO:0009925~basal plasma membrane	4	0.012651	0.00401646	ANK3, PKD2, AQP1, DST	197	30	18224	12.3343	0.659921	0.031225	5.14818
GOTERM_MF_DIRECT	GO:0048495~Roundabout binding	3	0.00948827	0.00404507	OGN, TGFB1I1, SLIT3	185	9	16881	30.4162	0.722194	0.0686847	5.31295
GOTERM_MF_DIRECT	GO:0051371~muscle alpha-actinin binding	3	0.00948827	0.00404507	PKD2, SYNPO2, PALLD	185	9	16881	30.4162	0.722194	0.0686847	5.31295
GOTERM_BP_DIRECT	GO:0051017~actin filament bundle assembly	4	0.012651	0.00429187	ACTN4, ACTN1, PAWR, PLS3	186	30	16792	12.0373	0.996533	0.153466	6.79226
GOTERM_BP_DIRECT	GO:0008285~negative regulation of cell proliferation	12	0.0379531	0.00453383	COL18A1, CDH13, SPEG, IGFBP7, PTPN14, PKD2, ITGA1, ADAMTS1, TGFB1I1, TIMP2, KANK2, SLIT3	186	396	16792	2.73574	0.997483	0.157169	7.16198
GOTERM_MF_DIRECT	GO:0098641~cadherin binding involved in cell-cell adhesion	10	0.0316276	0.00460618	NOTCH3, TLN1, MACF1, CALD1, PDLIM5, SPTBN1, MYH9, FLNA, AHNAK, VCL	185	290	16881	3.14651	0.767511	0.073911	6.02894
GOTERM_MF_DIRECT	GO:0005516~calmodulin binding	8	0.025302	0.00473059	AEBP1, CALD1, MYH11, SPTBN1, CNN1, MYH9, MYLK, MYH10	185	189	16881	3.86238	0.776515	0.0721829	6.18701
GOTERM_BP_DIRECT	GO:0016525~negative regulation of angiogenesis	5	0.0158138	0.00483741	COL4A2, ROCK2, SULF1, SPARC, THBS2	186	62	16792	7.28061	0.998316	0.162554	7.62391
GOTERM_BP_DIRECT	GO:0060674~placenta blood vessel development	3	0.00948827	0.00512582	PKD2, PKD1, NR2F2	186	10	16792	27.0839	0.99885	0.167166	8.06076
GOTERM_BP_DIRECT	GO:0001649~osteoblast differentiation	6	0.0189765	0.00587355	MEF2C, ITGA11, COL6A1, VCAN, COL1A1, IGFBP5	186	104	16792	5.20844	0.999573	0.184672	9.18431
GOTERM_BP_DIRECT	GO:0043588~skin development	4	0.012651	0.00612547	PDGFA, COL3A1, PKD1, ITGA3	186	34	16792	10.6211	0.999694	0.187377	9.55993
GOTERM_BP_DIRECT	GO:0051764~actin crosslink formation	3	0.00948827	0.00621969	ACTN1, FLNA, PLS3	186	11	16792	24.6217	0.99973	0.185697	9.70004
GOTERM_CC_DIRECT	GO:0030175~filopodium	5	0.0158138	0.00719496	ACTG2, ENAH, ACTA2, DMD, UTRN	197	71	18224	6.51462	0.855608	0.0537912	9.0475
GOTERM_BP_DIRECT	GO:0034329~cell junction assembly	3	0.00948827	0.00740982	LIMS2, FBLIM1, FLNA	186	12	16792	22.5699	0.999944	0.21251	11.4524
GOTERM_BP_DIRECT	GO:0043206~extracellular fibril organization	3	0.00948827	0.00740982	LTBP2, COL3A1, MFAP4	186	12	16792	22.5699	0.999944	0.21251	11.4524
GOTERM_BP_DIRECT	GO:0071300~cellular response to retinoic acid	5	0.0158138	0.00742929	MEF2C, NTRK3, COL1A1, YAP1, AQP1	186	70	16792	6.44854	0.999946	0.208505	11.4808
GOTERM_CC_DIRECT	GO:0045211~postsynaptic membrane	8	0.025302	0.00791822	SYNE1, ANK3, DMD, PDLIM5, UTRN, TANC1, SSPN, SYNPO	197	211	18224	3.5074	0.881226	0.0574642	9.91384
GOTERM_BP_DIRECT	GO:0001568~blood vessel development	4	0.012651	0.00836261	MEF2C, COL1A2, COL1A1, ANTXR1	186	38	16792	9.50311	0.999984	0.226791	12.8322
GOTERM_BP_DIRECT	GO:0035909~aorta morphogenesis	3	0.00948827	0.00869399	TBX2, PDGFRB, JAG1	186	13	16792	20.8337	0.99999	0.23	13.3074
GOTERM_BP_DIRECT	GO:0030199~collagen fibril organization	4	0.012651	0.00898717	COL14A1, COL3A1, COL1A2, COL1A1	186	39	16792	9.25944	0.999993	0.232191	13.7257
GOTERM_BP_DIRECT	GO:0006937~regulation of muscle contraction	3	0.00948827	0.01007	PPP1R12B, TPM1, MYL9	186	14	16792	19.3456	0.999998	0.251564	15.2545
GOTERM_BP_DIRECT	GO:0043122~regulation of I-kappaB kinase/NF-kappaB signaling	3	0.00948827	0.0115357	HSPB1, ANGPT1, OPTN	186	15	16792	18.0559	1	0.277562	17.2833
GOTERM_BP_DIRECT	GO:0043149~stress fiber assembly	3	0.00948827	0.0115357	SORBS1, ELN, ITGB5	186	15	16792	18.0559	1	0.277562	17.2833
GOTERM_CC_DIRECT	GO:0016010~dystrophin-associated glycoprotein complex	3	0.00948827	0.0125067	DMD, UTRN, SSPN	197	16	18224	17.3452	0.965711	0.0871286	15.2349
GOTERM_MF_DIRECT	GO:0050431~transforming growth factor beta binding	3	0.00948827	0.0128252	LTBP1, LTBP3, LTBP4	185	16	16881	17.1091	0.983075	0.176537	15.9584
GOTERM_BP_DIRECT	GO:0008015~blood circulation	4	0.012651	0.0133003	CYB5R3, ELN, GUCY1A3, SERPING1	186	45	16792	8.02485	1	0.307451	19.6654
GOTERM_CC_DIRECT	GO:0043202~lysosomal lumen	5	0.0158138	0.0133569	OGN, BGN, PDGFRB, VCAN, PRELP	197	85	18224	5.44162	0.972779	0.0904779	16.1883
GOTERM_BP_DIRECT	GO:0010595~positive regulation of endothelial cell migration	4	0.012651	0.0141151	SASH1, ROCK2, ANGPT1, SPARC	186	46	16792	7.8504	1	0.317561	20.7435
GOTERM_CC_DIRECT	GO:0014069~postsynaptic density	7	0.0221393	0.0147306	PDLIM5, ITGA8, MAP1B, TANC1, SPTBN1, ITPR1, SYNPO	197	184	18224	3.51931	0.981262	0.0969514	17.708
GOTERM_BP_DIRECT	GO:0032956~regulation of actin cytoskeleton organization	4	0.012651	0.0149577	DIXDC1, ROCK2, PDGFA, PDGFRB	186	47	16792	7.68337	1	0.32764	21.8439
GOTERM_BP_DIRECT	GO:0006928~movement of cell or subcellular component	5	0.0158138	0.0150319	TLN1, CALD1, HSPB1, TPM1, VCL	186	86	16792	5.24881	1	0.323704	21.9403
GOTERM_CC_DIRECT	GO:0005829~cytosol	49	0.154975	0.0161069	MEF2C, ENAH, A2M, TLN1, PDLIM5, ADH1B, CD151, PRKG1, VCL, ACTG2, CTGF, ANK3, LMOD1, YAP1, AHNAK, PPP1R14A, ROCK2, ACTA2, ACTN1, ARHGEF17, FBLIM1, OPTN, MYH9, FLNA, PTRF, PDE5A, HSPB1, SORT1, DST, LIMS2, FHL1, CALD1, PPP1R12B, DAAM1, TPM2, TPM1, MYL9, SORBS1, DMD, PPP1R12A, EHD2, DIXDC1, MAP1B, PDE3A, NOTCH3, MYH11, SPTBN1, MYLK, MYH10	197	3315	18224	1.36738	0.987116	0.103085	19.2048
GOTERM_MF_DIRECT	GO:0005539~glycosaminoglycan binding	3	0.00948827	0.0161208	BGN, LTBP4, VCAN	185	18	16881	15.2081	0.994117	0.208195	19.6596
GOTERM_BP_DIRECT	GO:0006939~smooth muscle contraction	3	0.00948827	0.0164498	ROCK2, MYH11, MYLK	186	18	16792	15.0466	1	0.343011	23.7578
GOTERM_BP_DIRECT	GO:0035904~aorta development	3	0.00948827	0.0164498	LTBP1, PKD2, MYH10	186	18	16792	15.0466	1	0.343011	23.7578
GOTERM_BP_DIRECT	GO:0001501~skeletal system development	6	0.0189765	0.0178884	AEBP1, COL3A1, COL1A2, VCAN, COL1A1, PRELP	186	137	16792	3.95385	1	0.361437	25.5611
GOTERM_BP_DIRECT	GO:0030220~platelet formation	3	0.00948827	0.0182534	MEF2C, ACTN1, MYH9	186	19	16792	14.2547	1	0.361921	26.0122
GOTERM_BP_DIRECT	GO:0009887~organ morphogenesis	5	0.0158138	0.0188058	COL18A1, PDGFA, FHL1, ELN, SLIT3	186	92	16792	4.9065	1	0.365299	26.6901
GOTERM_CC_DIRECT	GO:0005796~Golgi lumen	5	0.0158138	0.0200201	OGN, BGN, VCAN, GAS6, PRELP	197	96	18224	4.8181	0.995572	0.123826	23.3247
GOTERM_BP_DIRECT	GO:0017015~regulation of transforming growth factor beta receptor signaling pathway	3	0.00948827	0.0201364	DKK3, LTBP4, ITGA3	186	20	16792	13.5419	1	0.380224	28.2991
GOTERM_CC_DIRECT	GO:0031594~neuromuscular junction	4	0.012651	0.0213469	ANK3, UTRN, MYH9, MYH10	197	55	18224	6.72783	0.99692	0.12863	24.6769
GOTERM_CC_DIRECT	GO:0030055~cell-substrate junction	2	0.00632551	0.021395	DMD, VCL	197	2	18224	92.5076	0.996961	0.126103	24.7255
GOTERM_CC_DIRECT	GO:0002133~polycystin complex	2	0.00632551	0.021395	PKD2, PKD1	197	2	18224	92.5076	0.996961	0.126103	24.7255
GOTERM_CC_DIRECT	GO:0005584~collagen type I trimer	2	0.00632551	0.021395	COL1A2, COL1A1	197	2	18224	92.5076	0.996961	0.126103	24.7255
GOTERM_BP_DIRECT	GO:0001869~negative regulation of complement activation, lectin pathway	2	0.00632551	0.0219136	A2M, SERPING1	186	2	16792	90.2796	1	0.400674	30.3965
GOTERM_BP_DIRECT	GO:0071709~membrane assembly	2	0.00632551	0.0219136	ANK3, SPTBN1	186	2	16792	90.2796	1	0.400674	30.3965
GOTERM_BP_DIRECT	GO:0007521~muscle cell fate determination	2	0.00632551	0.0219136	MEF2C, TBX2	186	2	16792	90.2796	1	0.400674	30.3965
GOTERM_BP_DIRECT	GO:0060282~positive regulation of oocyte development	2	0.00632551	0.0219136	PDE5A, PDE3A	186	2	16792	90.2796	1	0.400674	30.3965
GOTERM_MF_DIRECT	GO:0019901~protein kinase binding	10	0.0316276	0.0223956	CAV2, SASH1, CAV1, ACTA2, PPP1R12B, UTRN, PPP1R12A, PKD1, PDGFRB, HSPB1	185	376	16881	2.42683	0.999221	0.267428	26.293
GOTERM_CC_DIRECT	GO:0030863~cortical cytoskeleton	3	0.00948827	0.0230822	ACTN4, MYH9, FLNA	197	22	18224	12.6147	0.998086	0.132587	26.4122
GOTERM_BP_DIRECT	GO:0045665~negative regulation of neuron differentiation	4	0.012651	0.0238034	NOTCH3, DIXDC1, ID4, JAG1	186	56	16792	6.44854	1	0.421339	32.5636
GOTERM_MF_DIRECT	GO:0003714~transcription corepressor activity	7	0.0221393	0.0239153	RBFOX2, AEBP1, ID4, PAWR, WTIP, YAP1, NR2F2	185	203	16881	3.14651	0.999524	0.272914	27.8213
GOTERM_BP_DIRECT	GO:0001954~positive regulation of cell-matrix adhesion	3	0.00948827	0.0241329	CDH13, DMD, UTRN	186	22	16792	12.3109	1	0.420333	32.9348
GOTERM_BP_DIRECT	GO:0034394~protein localization to cell surface	3	0.00948827	0.0241329	ANGPT1, FLNA, VCL	186	22	16792	12.3109	1	0.420333	32.9348
GOTERM_BP_DIRECT	GO:0016337~single organismal cell-cell adhesion	5	0.0158138	0.0254827	COL14A1, LIMS2, ITGA8, PKD1, FBLIM1	186	101	16792	4.46929	1	0.432546	34.4358
GOTERM_MF_DIRECT	GO:0045296~cadherin binding	3	0.00948827	0.0257275	CDH13, ANK3, VCL	185	23	16881	11.902	0.999735	0.280682	29.6055
GOTERM_BP_DIRECT	GO:0043406~positive regulation of MAP kinase activity	4	0.012651	0.0272596	MEF2C, PDGFA, PDE5A, PDGFRB	186	59	16792	6.12065	1	0.449379	36.3637
GOTERM_BP_DIRECT	GO:0000122~negative regulation of transcription from RNA polymerase II promoter	15	0.0474413	0.0283842	MEF2C, CAV1, AEBP1, TBX2, NFIX, PAWR, CBX6, KANK2, NOTCH3, ID4, NFIC, NR2F2, ZFHX3, NFIA, NFIB	186	720	16792	1.88082	1	0.457549	37.5563
GOTERM_BP_DIRECT	GO:0001933~negative regulation of protein phosphorylation	4	0.012651	0.0297043	NTRK3, CTDSPL, ANGPT1, FAM129A	186	61	16792	5.91997	1	0.467606	38.9294
GOTERM_BP_DIRECT	GO:0001947~heart looping	4	0.012651	0.0297043	MEF2C, TBX2, MICAL2, PKD2	186	61	16792	5.91997	1	0.467606	38.9294
GOTERM_MF_DIRECT	GO:0008270~zinc ion binding	21	0.0664179	0.0300974	AEBP1, LIMS2, LPP, SCAPER, CRIP2, FHL1, MICAL2, PDLIM5, UTRN, PDLIM3, ADH1B, FBLIM1, CSRP1, WTIP, CPE, LIMCH1, DMD, ADAMTS1, TGFB1I1, NR2F2, ZFHX3	185	1169	16881	1.6392	0.999936	0.310243	33.7413
GOTERM_CC_DIRECT	GO:0097513~myosin II filament	2	0.00632551	0.0319211	MYH9, MYH10	197	3	18224	61.6717	0.999832	0.17569	34.692
GOTERM_BP_DIRECT	GO:0072659~protein localization to plasma membrane	4	0.012651	0.0322611	ANK3, EHD2, RAMP1, FLNA	186	63	16792	5.73204	1	0.49075	41.5085
GOTERM_BP_DIRECT	GO:0009611~response to wounding	4	0.012651	0.0322611	PDGFA, CTGF, DST, FN1	186	63	16792	5.73204	1	0.49075	41.5085
GOTERM_MF_DIRECT	GO:0001968~fibronectin binding	3	0.00948827	0.032355	CTGF, ITGA3, IGFBP5	185	26	16881	10.5287	0.999969	0.319505	35.7887
GOTERM_MF_DIRECT	GO:0008083~growth factor activity	6	0.0189765	0.0324084	NOV, OGN, PDGFA, CTGF, EFEMP1, JAG1	185	162	16881	3.37958	0.99997	0.310514	35.8364
GOTERM_BP_DIRECT	GO:0035793~positive regulation of metanephric mesenchymal cell migration by platelet-derived growth factor receptor-beta signaling pathway	2	0.00632551	0.0326906	PDGFA, PDGFRB	186	3	16792	60.1864	1	0.490044	41.9316
GOTERM_BP_DIRECT	GO:0019065~receptor-mediated endocytosis of virus by host cell	2	0.00632551	0.0326906	CAV2, CAV1	186	3	16792	60.1864	1	0.490044	41.9316
GOTERM_BP_DIRECT	GO:0060414~aorta smooth muscle tissue morphogenesis	2	0.00632551	0.0326906	COL3A1, MYLK	186	3	16792	60.1864	1	0.490044	41.9316
GOTERM_BP_DIRECT	GO:0072164~mesonephric tubule development	2	0.00632551	0.0326906	PKD2, PKD1	186	3	16792	60.1864	1	0.490044	41.9316
GOTERM_BP_DIRECT	GO:0072661~protein targeting to plasma membrane	3	0.00948827	0.0329955	ANK3, SPTBN1, GAS6	186	26	16792	10.4169	1	0.488044	42.2302
GOTERM_BP_DIRECT	GO:0030512~negative regulation of transforming growth factor beta receptor signaling pathway	4	0.012651	0.0335813	ASPN, CAV2, CAV1, TGFB1I1	186	64	16792	5.64247	1	0.489026	42.7999
GOTERM_CC_DIRECT	GO:0030016~myofibril	3	0.00948827	0.036221	CALD1, LMOD1, TPM1	197	28	18224	9.91153	0.999949	0.193413	38.4006
GOTERM_BP_DIRECT	GO:0007568~aging	6	0.0189765	0.0365019	CTGF, DMD, COL3A1, SERPING1, TIMP2, IGFBP5	186	165	16792	3.28289	1	0.513336	45.5622
GOTERM_CC_DIRECT	GO:0030426~growth cone	5	0.0158138	0.0366489	UTRN, ITGA3, TIMP2, PALLD, MYH10	197	116	18224	3.9874	0.999955	0.191765	38.7588
GOTERM_MF_DIRECT	GO:0017048~Rho GTPase binding	3	0.00948827	0.0371039	ROCK2, DAAM1, FLNA	185	28	16881	9.77664	0.999994	0.337673	39.9056
GOTERM_BP_DIRECT	GO:0007528~neuromuscular junction development	3	0.00948827	0.0378326	COL4A1, ANK3, UTRN	186	28	16792	9.67281	1	0.521033	46.7789
GOTERM_BP_DIRECT	GO:0016050~vesicle organization	3	0.00948827	0.0378326	CAV2, CAV1, SORT1	186	28	16792	9.67281	1	0.521033	46.7789
GOTERM_BP_DIRECT	GO:0000281~mitotic cytokinesis	3	0.00948827	0.0403466	ANK3, SPTBN1, MYH10	186	29	16792	9.33927	1	0.539218	49.008
GOTERM_BP_DIRECT	GO:0035690~cellular response to drug	4	0.012651	0.0405966	MEF2C, PPP1R12A, GAS6, PPP1R14A	186	69	16792	5.2336	1	0.536408	49.2247
GOTERM_BP_DIRECT	GO:0033138~positive regulation of peptidyl-serine phosphorylation	4	0.012651	0.0420817	NTRK3, CAV1, ANGPT1, GAS6	186	70	16792	5.15883	1	0.544523	50.4949
GOTERM_CC_DIRECT	GO:0071953~elastic fiber	2	0.00632551	0.0423346	ELN, MFAP4	197	4	18224	46.2538	0.999991	0.214565	43.3393
GOTERM_CC_DIRECT	GO:0005862~muscle thin filament tropomyosin	2	0.00632551	0.0423346	TPM2, TPM1	197	4	18224	46.2538	0.999991	0.214565	43.3393
GOTERM_CC_DIRECT	GO:0031410~cytoplasmic vesicle	7	0.0221393	0.0423819	CAV2, CAV1, PDGFRB, SORT1, ADAMTS1, OPTN, DST	197	235	18224	2.75555	0.999991	0.210897	43.3761
GOTERM_BP_DIRECT	GO:0016477~cell migration	6	0.0189765	0.0424336	SORBS2, CTGF, PDGFRB, CD151, PALLD, GAS6	186	172	16792	3.14929	1	0.542632	50.7915
GOTERM_BP_DIRECT	GO:0045773~positive regulation of axon extension	3	0.00948827	0.042922	MACF1, MAP1B, FN1	186	30	16792	9.02796	1	0.541948	51.2003
GOTERM_BP_DIRECT	GO:0072177~mesonephric duct development	2	0.00632551	0.0433495	PKD2, PKD1	186	4	16792	45.1398	1	0.540772	51.5556
GOTERM_BP_DIRECT	GO:0051414~response to cortisol	2	0.00632551	0.0433495	IGFBP7, SLIT3	186	4	16792	45.1398	1	0.540772	51.5556
GOTERM_BP_DIRECT	GO:0072006~nephron development	2	0.00632551	0.0433495	ITGA3, JAG1	186	4	16792	45.1398	1	0.540772	51.5556
GOTERM_BP_DIRECT	GO:0007161~calcium-independent cell-matrix adhesion	2	0.00632551	0.0433495	PKD1, FN1	186	4	16792	45.1398	1	0.540772	51.5556
GOTERM_BP_DIRECT	GO:0072218~metanephric ascending thin limb development	2	0.00632551	0.0433495	PKD2, PKD1	186	4	16792	45.1398	1	0.540772	51.5556
GOTERM_BP_DIRECT	GO:0097190~apoptotic signaling pathway	4	0.012651	0.0435938	CAV1, PTGIS, UACA, PAWR	186	71	16792	5.08617	1	0.538095	51.7576
GOTERM_CC_DIRECT	GO:0031941~filamentous actin	3	0.00948827	0.0436375	PKD2, TPM1, FLNA	197	31	18224	8.95235	0.999994	0.212706	44.3435
GOTERM_BP_DIRECT	GO:0070374~positive regulation of ERK1 and ERK2 cascade	6	0.0189765	0.0451418	PDGFA, CTGF, PDGFRB, ANGPT1, PRKCDBP, GAS6	186	175	16792	3.0953	1	0.546187	53.0188
GOTERM_BP_DIRECT	GO:0008016~regulation of heart contraction	3	0.00948827	0.045557	TBX2, HSPB7, TPM1	186	31	16792	8.73673	1	0.544921	53.3518
GOTERM_BP_DIRECT	GO:0001974~blood vessel remodeling	3	0.00948827	0.0482502	MEF2C, BGN, JAG1	186	32	16792	8.46371	1	0.561514	55.4584
GOTERM_BP_DIRECT	GO:0030334~regulation of cell migration	4	0.012651	0.048291	JAG1, NEXN, FLNA, VCL	186	74	16792	4.87998	1	0.557284	55.4896
GOTERM_CC_DIRECT	GO:0043235~receptor complex	5	0.0158138	0.0483792	NOTCH3, NTRK3, ITGB5, ITGA3, RAMP1	197	127	18224	3.64203	0.999998	0.229398	47.8604
GOTERM_MF_DIRECT	GO:0008022~protein C-terminus binding	6	0.0189765	0.049264	SASH1, CTGF, HSPB7, YAP1, OPTN, DST	185	182	16881	3.0082	1	0.412649	49.3602
GOTERM_MF_DIRECT	GO:0043531~ADP binding	3	0.00948827	0.0500361	CYB5R3, MYH9, MYH10	185	33	16881	8.29533	1	0.407407	49.9113
GOTERM_BP_DIRECT	GO:0022617~extracellular matrix disassembly	4	0.012651	0.0515548	A2M, ELN, TIMP2, FN1	186	76	16792	4.75156	1	0.577102	57.9213
GOTERM_BP_DIRECT	GO:0006816~calcium ion transport	4	0.012651	0.0515548	CAV1, PKD2, RAMP1, ITPR1	186	76	16792	4.75156	1	0.577102	57.9213
GOTERM_CC_DIRECT	GO:0016529~sarcoplasmic reticulum	3	0.00948827	0.0515625	ANK3, MRVI1, ITPR1	197	34	18224	8.16244	0.999999	0.238786	50.1051
GOTERM_MF_DIRECT	GO:0098639~collagen binding involved in cell-matrix adhesion	2	0.00632551	0.0533301	ITGA11, ITGA1	185	5	16881	36.4995	1	0.417949	52.2007
GOTERM_BP_DIRECT	GO:0090131~mesenchyme migration	2	0.00632551	0.0538916	ACTG2, ACTA2	186	5	16792	36.1118	1	0.58924	59.585
GOTERM_BP_DIRECT	GO:0072284~metanephric S-shaped body morphogenesis	2	0.00632551	0.0538916	PKD2, PDGFRB	186	5	16792	36.1118	1	0.58924	59.585
GOTERM_BP_DIRECT	GO:2001046~positive regulation of integrin-mediated signaling pathway	2	0.00632551	0.0538916	LIMS2, FLNA	186	5	16792	36.1118	1	0.58924	59.585
GOTERM_BP_DIRECT	GO:0070836~caveola assembly	2	0.00632551	0.0538916	CAV2, CAV1	186	5	16792	36.1118	1	0.58924	59.585
GOTERM_BP_DIRECT	GO:0030036~actin cytoskeleton organization	5	0.0158138	0.0556994	PDGFA, ARHGEF17, PRKG1, PALLD, DAAM1	186	130	16792	3.47229	1	0.597224	60.8296
GOTERM_BP_DIRECT	GO:0016055~Wnt signaling pathway	6	0.0189765	0.0562153	DKK3, DIXDC1, CPE, MACF1, TGFB1I1, DST	186	187	16792	2.89667	1	0.596314	61.1781
GOTERM_CC_DIRECT	GO:0005587~collagen type IV trimer	2	0.00632551	0.0628283	COL4A2, COL4A1	197	6	18224	30.8359	1	0.279721	57.3517
GOTERM_BP_DIRECT	GO:0060087~relaxation of vascular smooth muscle	2	0.00632551	0.0643181	GUCY1A3, PRKG1	186	6	16792	30.0932	1	0.643009	66.2839
GOTERM_BP_DIRECT	GO:0097062~dendritic spine maintenance	2	0.00632551	0.0643181	TANC1, ITGA3	186	6	16792	30.0932	1	0.643009	66.2839
GOTERM_BP_DIRECT	GO:0060056~mammary gland involution	2	0.00632551	0.0643181	CAV1, IGFBP5	186	6	16792	30.0932	1	0.643009	66.2839
GOTERM_BP_DIRECT	GO:0051271~negative regulation of cellular component movement	2	0.00632551	0.0643181	ACTN4, ACTN1	186	6	16792	30.0932	1	0.643009	66.2839
GOTERM_BP_DIRECT	GO:2000651~positive regulation of sodium ion transmembrane transporter activity	2	0.00632551	0.0643181	ANK3, DMD	186	6	16792	30.0932	1	0.643009	66.2839
GOTERM_BP_DIRECT	GO:0038063~collagen-activated tyrosine kinase receptor signaling pathway	2	0.00632551	0.0643181	COL4A2, COL4A1	186	6	16792	30.0932	1	0.643009	66.2839
GOTERM_BP_DIRECT	GO:0034446~substrate adhesion-dependent cell spreading	3	0.00948827	0.0655425	ITGA8, ANTXR1, FN1	186	38	16792	7.12733	1	0.64588	66.9983
GOTERM_BP_DIRECT	GO:0030049~muscle filament sliding	3	0.00948827	0.0655425	DMD, TPM2, TPM1	186	38	16792	7.12733	1	0.64588	66.9983
GOTERM_BP_DIRECT	GO:0051897~positive regulation of protein kinase B signaling	4	0.012651	0.0656372	PDGFA, ANGPT1, GAS6, IGFBP5	186	84	16792	4.29903	1	0.642179	67.0529
GOTERM_CC_DIRECT	GO:0030017~sarcomere	3	0.00948827	0.0657936	SYNE1, LMOD1, TPM1	197	39	18224	7.11597	1	0.28664	59.0903
GOTERM_BP_DIRECT	GO:0002062~chondrocyte differentiation	3	0.00948827	0.0685996	MEF2C, NOV, NFIB	186	39	16792	6.94458	1	0.654778	68.7203
GOTERM_BP_DIRECT	GO:0008360~regulation of cell shape	5	0.0158138	0.0692188	FBLIM1, MYH9, TPM1, FN1, MYH10	186	140	16792	3.22427	1	0.654049	69.0586
GOTERM_BP_DIRECT	GO:0001822~kidney development	4	0.012651	0.0694065	ITGA8, SULF1, PKD1, ADAMTS1	186	86	16792	4.19905	1	0.650977	69.1605
GOTERM_MF_DIRECT	GO:0032947~protein complex scaffold	3	0.00948827	0.070384	CAV2, SASH1, CAV1	185	40	16881	6.84365	1	0.502855	62.5816
GOTERM_BP_DIRECT	GO:0045184~establishment of protein localization	3	0.00948827	0.0717028	ANK3, ITGA8, FLNA	186	40	16792	6.77097	1	0.659318	70.3817
GOTERM_BP_DIRECT	GO:0046426~negative regulation of JAK-STAT cascade	3	0.00948827	0.0717028	ASPN, CAV1, BGN	186	40	16792	6.77097	1	0.659318	70.3817
GOTERM_CC_DIRECT	GO:0048471~perinuclear region of cytoplasm	12	0.0379531	0.072697	CDH13, CAV2, CAV1, ACTN4, SORBS2, CTGF, MRVI1, SORT1, ITGA3, OPTN, EHD2, FLNA	197	621	18224	1.78759	1	0.307723	62.8873
GOTERM_CC_DIRECT	GO:0016460~myosin II complex	2	0.00632551	0.0729109	MYH9, MYH10	197	7	18224	26.4307	1	0.30393	62.9995
GOTERM_CC_DIRECT	GO:0001726~ruffle	4	0.012651	0.0730479	TLN1, ACTN1, MYH9, PALLD	197	90	18224	4.11145	1	0.299978	63.0713
GOTERM_BP_DIRECT	GO:0008284~positive regulation of cell proliferation	10	0.0316276	0.073238	NTRK3, COL18A1, PDGFA, CRIP2, TBX2, CTGF, PDGFRB, ID4, YAP1, FN1	186	466	16792	1.93733	1	0.663378	71.1727
GOTERM_MF_DIRECT	GO:0005024~transforming growth factor beta-activated receptor activity	2	0.00632551	0.0738614	LTBP1, LTBP4	185	7	16881	26.071	1	0.509902	64.4235
GOTERM_MF_DIRECT	GO:0019208~phosphatase regulator activity	2	0.00632551	0.0738614	PPP1R12B, PPP1R12A	185	7	16881	26.071	1	0.509902	64.4235
GOTERM_BP_DIRECT	GO:1901385~regulation of voltage-gated calcium channel activity	2	0.00632551	0.0746303	DMD, AHNAK	186	7	16792	25.7942	1	0.666588	71.8728
GOTERM_BP_DIRECT	GO:1903140~regulation of establishment of endothelial barrier	2	0.00632551	0.0746303	ROCK2, PPP1R12A	186	7	16792	25.7942	1	0.666588	71.8728
GOTERM_BP_DIRECT	GO:0048251~elastic fiber assembly	2	0.00632551	0.0746303	MYH11, MFAP4	186	7	16792	25.7942	1	0.666588	71.8728
GOTERM_BP_DIRECT	GO:0045599~negative regulation of fat cell differentiation	3	0.00948827	0.0780423	SORT1, ID4, JAG1	186	42	16792	6.44854	1	0.679684	73.5217
GOTERM_BP_DIRECT	GO:0060348~bone development	3	0.00948827	0.0780423	SULF1, SPARC, PLS3	186	42	16792	6.44854	1	0.679684	73.5217
GOTERM_BP_DIRECT	GO:0032355~response to estradiol	4	0.012651	0.0792459	CTGF, PDGFRB, COL1A1, NR2F2	186	91	16792	3.96833	1	0.681641	74.0814
GOTERM_BP_DIRECT	GO:0098609~cell-cell adhesion	7	0.0221393	0.0796481	NOTCH3, TMEM47, MACF1, CALD1, PDLIM5, SPTBN1, AHNAK	186	271	16792	2.33194	1	0.679747	74.2659
GOTERM_MF_DIRECT	GO:0046332~SMAD binding	3	0.00948827	0.0797984	COL3A1, COL1A2, FLNA	185	43	16881	6.36618	1	0.52803	67.3754
GOTERM_MF_DIRECT	GO:0030971~receptor tyrosine kinase binding	3	0.00948827	0.0797984	PTPN14, ANGPT1, GAS6	185	43	16881	6.36618	1	0.52803	67.3754
GOTERM_CC_DIRECT	GO:0009897~external side of plasma membrane	6	0.0189765	0.0803613	CDH13, ITGA1, MFGE8, ITGA3, ANTXR1, MCAM	197	213	18224	2.60585	1	0.320974	66.7198
GOTERM_BP_DIRECT	GO:0030155~regulation of cell adhesion	3	0.00948827	0.0812759	ROCK2, PPP1R12A, PKD1	186	43	16792	6.29857	1	0.683661	75.0002
GOTERM_BP_DIRECT	GO:0007179~transforming growth factor beta receptor signaling pathway	4	0.012651	0.0812832	LTBP2, COL3A1, COL1A2, ITGB5	186	92	16792	3.9252	1	0.679958	75.0035
GOTERM_CC_DIRECT	GO:0014731~spectrin-associated cytoskeleton	2	0.00632551	0.0828857	ANK3, SPTBN1	197	8	18224	23.1269	1	0.324985	67.8997
GOTERM_BP_DIRECT	GO:0043434~response to peptide hormone	3	0.00948827	0.0845503	CTGF, COL1A1, SPARC	186	44	16792	6.15543	1	0.691239	76.4182
GOTERM_BP_DIRECT	GO:0051963~regulation of synapse assembly	2	0.00632551	0.0848295	MEF2C, PDLIM5	186	8	16792	22.5699	1	0.688842	76.5355
GOTERM_BP_DIRECT	GO:0031659~positive regulation of cyclin-dependent protein serine/threonine kinase activity involved in G1/S transition of mitotic cell cycle	2	0.00632551	0.0848295	PKD2, PKD1	186	8	16792	22.5699	1	0.688842	76.5355
GOTERM_BP_DIRECT	GO:0030042~actin filament depolymerization	2	0.00632551	0.0848295	MICAL2, DSTN	186	8	16792	22.5699	1	0.688842	76.5355
GOTERM_BP_DIRECT	GO:0014902~myotube differentiation	2	0.00632551	0.0848295	MEF2C, SORT1	186	8	16792	22.5699	1	0.688842	76.5355
GOTERM_BP_DIRECT	GO:1904706~negative regulation of vascular smooth muscle cell proliferation	2	0.00632551	0.0848295	CNN1, TPM1	186	8	16792	22.5699	1	0.688842	76.5355
GOTERM_BP_DIRECT	GO:0072075~metanephric mesenchyme development	2	0.00632551	0.0848295	PKD2, PDGFRB	186	8	16792	22.5699	1	0.688842	76.5355
GOTERM_BP_DIRECT	GO:0048739~cardiac muscle fiber development	2	0.00632551	0.0848295	MYH11, NEXN	186	8	16792	22.5699	1	0.688842	76.5355
GOTERM_BP_DIRECT	GO:0061049~cell growth involved in cardiac muscle cell development	2	0.00632551	0.0848295	SORBS2, PDLIM5	186	8	16792	22.5699	1	0.688842	76.5355
GOTERM_BP_DIRECT	GO:0019934~cGMP-mediated signaling	2	0.00632551	0.0848295	PDE3A, PRKG1	186	8	16792	22.5699	1	0.688842	76.5355
GOTERM_BP_DIRECT	GO:0030336~negative regulation of cell migration	4	0.012651	0.0875296	SULF1, TPM1, IGFBP5, VCL	186	95	16792	3.80125	1	0.697121	77.6424
GOTERM_MF_DIRECT	GO:0005080~protein kinase C binding	3	0.00948827	0.0895777	PDLIM5, HSPB1, PRKCDBP	185	46	16881	5.951	1	0.561224	71.7481
GOTERM_BP_DIRECT	GO:0030900~forebrain development	3	0.00948827	0.0912165	NOTCH3, PRKG1, NR2F2	186	46	16792	5.8878	1	0.709162	79.0748
GOTERM_BP_DIRECT	GO:0051591~response to cAMP	3	0.00948827	0.0912165	PDE3A, COL1A1, SPARC	186	46	16792	5.8878	1	0.709162	79.0748
GOTERM_CC_DIRECT	GO:0031095~platelet dense tubular network membrane	2	0.00632551	0.0927536	MRVI1, ITPR1	197	9	18224	20.5572	1	0.3526	72.1512
GOTERM_CC_DIRECT	GO:0005915~zonula adherens	2	0.00632551	0.0927536	SORBS1, VCL	197	9	18224	20.5572	1	0.3526	72.1512
GOTERM_MF_DIRECT	GO:0002162~dystroglycan binding	2	0.00632551	0.0939497	DMD, VCL	185	9	16881	20.2775	1	0.569417	73.5217
GOTERM_BP_DIRECT	GO:0007409~axonogenesis	4	0.012651	0.0939724	OGN, ANK3, ECM2, PRELP	186	98	16792	3.68488	1	0.716865	80.0887
GOTERM_BP_DIRECT	GO:0031532~actin cytoskeleton reorganization	3	0.00948827	0.0946058	ANTXR1, MYH9, FLNA	186	47	16792	5.76253	1	0.715936	80.3151
GOTERM_BP_DIRECT	GO:2000737~negative regulation of stem cell differentiation	2	0.00632551	0.0949169	JAG1, YAP1	186	9	16792	20.0621	1	0.713747	80.4255
GOTERM_BP_DIRECT	GO:0001960~negative regulation of cytokine-mediated signaling pathway	2	0.00632551	0.0949169	CAV1, PXDN	186	9	16792	20.0621	1	0.713747	80.4255
GOTERM_BP_DIRECT	GO:0034405~response to fluid shear stress	2	0.00632551	0.0949169	PKD1, PDGFRB	186	9	16792	20.0621	1	0.713747	80.4255
GOTERM_BP_DIRECT	GO:0003094~glomerular filtration	2	0.00632551	0.0949169	SULF1, MCAM	186	9	16792	20.0621	1	0.713747	80.4255
GOTERM_BP_DIRECT	GO:0090136~epithelial cell-cell adhesion	2	0.00632551	0.0949169	ITGB5, VCL	186	9	16792	20.0621	1	0.713747	80.4255
GOTERM_BP_DIRECT	GO:0044342~type B pancreatic cell proliferation	2	0.00632551	0.0949169	NOV, IGFBP5	186	9	16792	20.0621	1	0.713747	80.4255
GOTERM_BP_DIRECT	GO:0043589~skin morphogenesis	2	0.00632551	0.0949169	COL1A2, COL1A1	186	9	16792	20.0621	1	0.713747	80.4255
GOTERM_BP_DIRECT	GO:0000910~cytokinesis	3	0.00948827	0.0980309	KIF13A, ROCK2, MYH9	186	48	16792	5.64247	1	0.722491	81.4982
GOTERM_MF_DIRECT	GO:0002020~protease binding	4	0.012651	0.0982134	A2M, ITGA3, TIMP2, FN1	185	101	16881	3.61381	1	0.576696	75.1516
