# Supplementary material for: Dysregulation of interaction between LOXhigh fibroblast and smooth muscle cells contributes to the pathogenesis of aortic dissection
Source: Theranostics. 2022 Jan 1;12(2):910–28. doi: 10.7150/thno.66059 (PMC8692905; doi:10.7150/thno.66059)
Supplement: Supplementary file 6 — Supplementary table 5. [file thnov12p0910s6.xlsx]

## Sheet: FB1
Supplementary Data Table 5 Enriched pathways in FB 1
Category	Term	Count	%	PValue	Genes	List Total	Pop Hits	Pop Total	Fold Enrichment	Bonferroni	Benjamini	FDR
GOTERM_CC_DIRECT	GO:0005634~nucleus	126	0.339559	7.73081e-19	RPL18, HIST2H2AA4, ZC3HAV1, EIF5, MORF4L2, CNOT2, CLK1, H2AFZ, CEP290, DDX21, IFRD1, RPS27A, NET1, HNRNPA2B1, GEM, AHR, WEE1, TNKS2, HES1, EP300, JUN, UBR5, RGCC, EDF1, TNFAIP3, SEPT7, MCL1, SOX4, NFKBIA, ADAP1, ATF2, RPS27, ARIH2, PTK2, DDX3X, CNOT6L, JUND, DNAJA1, HIST1H4C, HNRNPC, FBXO7, IKZF5, KLF6, KLF9, EPAS1, KLF10, NR4A2, NR4A3, DDX5, HNRNPH3, ATF3, RGS2, ETS1, TRPS1, CSRNP1, H3F3B, DNAJB…	214	5415	18224	1.98154	1.92497e-16	1.92497e-16	1.00367e-15
GOTERM_MF_DIRECT	GO:0005515~protein binding	166	0.447355	2.69276e-17	ZC3HAV1, EIF5, MORF4L2, CNOT2, CLK1, MYLIP, MAP3K4, INTS6, DNAJC7, H2AFZ, CEP290, DDX21, RPL12, RPS27A, POLG, HNRNPA2B1, PIM3, GEM, YTHDF3, AHR, WEE1, JUNB, TNKS2, HES1, RND3, EP300, UBR5, JUN, RGCC, EDF1, STMN1, TNFAIP3, SEPT7, ZFAND5, SLC38A2, MCL1, IFITM3, NFKBIA, SOX4, HSPA1A, HSPA1B, ADAP1, ATF2, RPS27, PTK2, ARIH2, RPS28, DDX3X, CD69, CNOT6L, JUND, DNAJA1, HIST1H4C, HSPE1, SKA2, HNRNPC, FBX…	207	8785	16881	1.54097	9.72085e-15	9.72085e-15	3.69977e-14
GOTERM_CC_DIRECT	GO:0005654~nucleoplasm	82	0.220983	3.51054e-16	IER2, CREBRF, HSP90AB1, COPS2, RSF1, COPS3, ARID4B, MORF4L2, VPS37A, HSPH1, FOS, SBDS, ANKRD12, INTS6, DNAJC7, DDX21, KPNB1, MYC, RPS27A, EGR1, SGK1, CCNK, SP100, HSP90AA1, ARID5B, HNRNPA2B1, IFI16, NCL, JUNB, AHR, WEE1, HES1, ANKRD28, EP300, RPS17, JUN, UBR5, UBC, KPNA2, PRKD3, NXT1, BCLAF1, MCL1, TRA2B, SOX4, HSPA1A, HSPA1B, IVNS1ABP, ATF2, RPS27, RPS28, TSPYL2, HNMT, HIST1H4C, HNRNPC, HSPA8, K…	214	2784	18224	2.50827	8.29337e-14	4.15223e-14	4.32987e-13
GOTERM_CC_DIRECT	GO:0005737~cytoplasm	118	0.317999	6.60641e-16	RPL18, ZC3HAV1, EIF5, CNOT2, CLK1, MAP3K4, DNAJC7, CEP290, IFRD1, RPS27A, HNRNPA2B1, PIM3, YTHDF3, AHR, WEE1, TNKS2, HES1, EP300, UBR5, RGCC, EDF1, ADAMTS1, STMN1, TNFAIP3, SEPT7, ZFAND5, MCL1, SOX4, NFKBIA, HSPA1A, HSPA1B, ADAP1, ATF2, ARIH2, PTK2, RPS28, DDX3X, HNMT, CNOT6L, HSPE1, FBXO7, ZMYM2, KLF9, EPAS1, NR4A2, WRN, PPIH, PLK2, RGS2, ETS1, HSPD1, DNAJB1, DNAJB4, KLF4, CREBRF, HSP90AB1, IER2…	214	5222	18224	1.92431	1.65867e-13	5.52891e-14	8.65974e-13
GOTERM_MF_DIRECT	GO:0044822~poly(A) RNA binding	47	0.126661	2.47615e-13	HSP90AB1, BCLAF1, ZC3HAV1, TRA2B, EIF5, FAM46A, RSRC2, ZFP36L1, RPS27, SBDS, RPS28, DDX3X, RPL32, HSPE1, DDX21, HIST1H4C, HNRNPC, RPL12, ZCCHC6, LBR, KPNB1, RPS27A, HSPA8, ZFP36, TCP1, HSP90AA1, SLC25A5, HNRNPA2B1, THUMPD1, PPP1R10, IFI16, DDX5, YTHDF3, NCL, RPF1, RSL1D1, HNRNPH3, FAM120A, RPS17, RPL13A, JUN, RPL21, UBC, EDF1, NOP58, HSPD1, KPNA2	207	1129	16881	3.39494	8.93763e-11	4.46881e-11	3.40172e-10
GOTERM_BP_DIRECT	GO:0045944~positive regulation of transcription from RNA polymerase II promoter	44	0.118576	3.02775e-13	MORF4L2, ARID4B, NFKBIA, SOX4, ATF2, PHIP, FOS, HSPH1, DDX3X, JUND, H2AFZ, PER1, MYC, RPS27A, SERTAD1, CYR61, EGR1, IL6, CCNK, EPAS1, CEBPD, NR4A2, CCNL1, FOSB, IFI16, NR4A3, DDX5, NCL, JUNB, AHR, HES1, ATF3, EP300, ETS1, ITGB1BP1, JUN, CSRNP1, TRPS1, RGCC, IRF1, UBC, ID4, KLF2, KLF4	210	981	16792	3.58647	4.93192e-10	4.93192e-10	5.0806e-10
GOTERM_BP_DIRECT	GO:0006986~response to unfolded protein	11	0.029644	7.47911e-11	HSP90AB1, CREBRF, HSPH1, HSP90AA1, HSPA6, DNAJA1, HSPE1, HSPD1, DNAJB1, DNAJB4, HSPA8	210	42	16792	20.9424	1.21835e-07	6.09173e-08	1.25508e-07
GOTERM_CC_DIRECT	GO:0005829~cytosol	79	0.212898	1.24732e-10	HSP90AB1, RPL18, EIF5, CNOT2, MYLIP, SPRY2, HSPH1, FOS, MAP1LC3B, BAG3, PDE4B, DNAJC7, CEP290, RPL12, MYC, KPNB1, ERRFI1, RPS27A, NET1, ZFP36, SGK1, HSP90AA1, PHKG2, CYCS, IFI16, TNKS2, ANKRD28, BTG2, RPS17, JUN, ITGB1BP1, RGCC, UBC, STMN1, TNFAIP3, SEPT7, PPP1R15A, KPNA2, NXT1, MCL1, USP9X, NFKBIA, HSPA1A, HSPA1B, ZFP36L1, RPS27, PTK2, RPS28, RPL32, HNMT, CNOT6L, ENO2, TBC1D5, DNAJA1, HSPA6, SKA…	214	3315	18224	2.02943	3.10582e-08	7.76455e-09	1.61936e-07
GOTERM_BP_DIRECT	GO:0000122~negative regulation of transcription from RNA polymerase II promoter	33	0.088932	3.56563e-10	CREBRF, COPS2, USP9X, CNOT2, ATF2, JUND, PER1, MYC, RPS27A, EGR1, ZFP36, SP100, ARID5B, KLF10, HNRNPA2B1, NR4A2, FOSB, NR4A3, IFI16, MXD1, DDX5, JUNB, HES1, ATF3, EP300, BTG2, ID2, ID1, TRPS1, UBC, ID4, ID3, KLF4	210	720	16792	3.66492	5.80841e-07	1.93614e-07	5.98353e-07
GOTERM_MF_DIRECT	GO:0051082~unfolded protein binding	14	0.0377287	8.54695e-10	HSP90AB1, TCP1, HSP90AA1, HSPA1A, HSPA1B, HSP90AB3P, HSPA6, DNAJA1, HSPE1, DNAJB1, HSPD1, DNAJB4, HSP90AA2P, HSPA8	207	110	16881	10.3792	3.08545e-07	1.02848e-07	1.17432e-06
GOTERM_MF_DIRECT	GO:0008134~transcription factor binding	18	0.0485084	7.67569e-08	SP100, EPAS1, NFKBIA, IFI16, FOSB, JUNB, AHR, HES1, FOS, EP300, DDX3X, ETS1, ID1, JUN, JUND, PER1, ID3, MYC	207	284	16881	5.16871	2.77089e-05	6.92729e-06	0.000105462
GOTERM_BP_DIRECT	GO:0007623~circadian rhythm	10	0.0269491	3.72378e-07	EGR3, EP300, KLF9, ID1, JUN, KLF10, JUND, PER1, ID4, ID3	210	75	16792	10.6616	0.000606419	0.000151639	0.00062489
GOTERM_BP_DIRECT	GO:1900034~regulation of cellular response to heat	10	0.0269491	3.72378e-07	HSP90AB1, HSPH1, HSP90AA1, EP300, BAG3, DNAJC7, HSPA1A, HSPA1B, DNAJB1, HSPA8	210	75	16792	10.6616	0.000606419	0.000151639	0.00062489
GOTERM_BP_DIRECT	GO:0006457~protein folding	14	0.0377287	4.10288e-07	HSP90AB1, TCP1, HSP90AA1, CWC27, PPIH, BAG3, HSP90AB3P, DNAJC7, DNAJA1, HSPE1, DNAJB1, DNAJB4, HSP90AA2P, HSPA8	210	180	16792	6.21926	0.000668137	0.000133663	0.000688509
GOTERM_BP_DIRECT	GO:0009612~response to mechanical stimulus	9	0.0242542	6.47901e-07	CCL2, BTG2, ETS1, JUN, JUND, FOSB, ANGPT2, CXCL12, JUNB	210	59	16792	12.1976	0.00105487	0.00017589	0.00108725
GOTERM_MF_DIRECT	GO:0031072~heat shock protein binding	8	0.0215593	6.835e-07	ZFP36, HSP90AB1, DNAJC7, HSPA6, NFKBIA, HSPA1A, HSPA1B, HSPA8	207	42	16881	15.5335	0.000246713	4.93475e-05	0.000939104
GOTERM_BP_DIRECT	GO:0042026~protein refolding	6	0.0161695	7.72586e-07	HSP90AA1, HSPA6, HSPA1A, HSPA1B, HSPD1, HSPA8	210	15	16792	31.9848	0.00125775	0.000179776	0.00129648
GOTERM_BP_DIRECT	GO:0006977~DNA damage response, signal transduction by p53 class mediator resulting in cell cycle arrest	9	0.0242542	9.56817e-07	EP300, BTG2, PLK2, CNOT6L, RGCC, UBC, CNOT2, SOX4, RPS27A	210	62	16792	11.6074	0.00155744	0.000194813	0.00160564
GOTERM_BP_DIRECT	GO:0043066~negative regulation of apoptotic process	21	0.0565931	1.08905e-06	EGR3, IL6, MCL1, NFKBIA, PIM3, TOPORS, BIRC2, PHIP, SPRY2, PTK2, DDX3X, PLK2, DUSP1, ID1, BAG3, DNAJA1, UBC, HSPD1, MYC, RPS27A, CYR61	210	455	16792	3.69055	0.00177249	0.000197099	0.00182753
GOTERM_BP_DIRECT	GO:0051591~response to cAMP	8	0.0215593	1.48395e-06	FOS, DUSP1, JUN, JUND, PER1, FOSB, BIRC2, JUNB	210	46	16792	13.9064	0.00241443	0.000241706	0.0024902
GOTERM_BP_DIRECT	GO:0006366~transcription from RNA polymerase II promoter	22	0.059288	1.80549e-06	EGR1, COPS2, CCNK, EPAS1, CEBPD, SOX4, FOSB, JUNB, AHR, ATF2, FOS, EP300, ATF3, ETS1, JUN, CSRNP1, TRPS1, JUND, IRF1, DDX21, MYC, KLF4	210	513	16792	3.42917	0.00293682	0.000267341	0.00302977
GOTERM_BP_DIRECT	GO:0009408~response to heat	8	0.0215593	1.99877e-06	IL6, HSP90AA1, CCL2, DNAJA1, HSPD1, SOD1, DNAJB4, CXCL12	210	48	16792	13.327	0.00325071	0.000271297	0.00335412
GOTERM_BP_DIRECT	GO:0051085~chaperone mediated protein folding requiring cofactor	5	0.0134745	4.61801e-06	HSPH1, HSPE1, HSPD1, DNAJB1, HSPA8	210	10	16792	39.981	0.00749453	0.000578506	0.00774926
GOTERM_MF_DIRECT	GO:0003700~transcription factor activity, sequence-specific DNA binding	30	0.0808473	5.91406e-06	CREBRF, SOX4, ATF2, ZFP36L1, FOS, TSC22D2, JUND, MYC, IKZF5, EGR1, EGR3, EPAS1, KLF9, CEBPD, KLF10, FOSB, MXD1, AHR, HES1, ATF3, ID1, ETS1, JUN, CSRNP1, TRPS1, IRF1, EDF1, ID3, KLF2, KLF4	207	961	16881	2.54581	0.00213271	0.000355767	0.00812544
GOTERM_MF_DIRECT	GO:0051087~chaperone binding	9	0.0242542	6.43686e-06	HES1, BAG3, DNAJA1, HSPE1, HSPD1, DNAJB1, SOD1, DNAJB4, BIRC2	207	81	16881	9.06119	0.00232101	0.000331904	0.00884368
GOTERM_MF_DIRECT	GO:0001077~transcriptional activator activity, RNA polymerase II core promoter proximal region sequence-specific binding	14	0.0377287	6.79061e-06	EGR1, EPAS1, CEBPD, NR4A2, SOX4, NR4A3, FOSB, JUNB, ATF2, FOS, JUN, IRF1, MYC, KLF4	207	236	16881	4.83775	0.00244842	0.00030638	0.00932969
GOTERM_BP_DIRECT	GO:0045893~positive regulation of transcription, DNA-templated	21	0.0565931	7.08535e-06	EGR1, KLF6, IL6, SP100, RSF1, SOX4, TOPORS, AHR, PHIP, FOS, LBH, ID2, ETS1, JUN, IRF1, CKS2, EDF1, CEP290, KLF2, MYC, KLF4	210	515	16792	3.26058	0.0114757	0.000824094	0.0118894
GOTERM_BP_DIRECT	GO:0010941~regulation of cell death	5	0.0134745	7.18613e-06	JUN, JUND, HSPA1A, HSPA1B, JUNB	210	11	16792	36.3463	0.011638	0.000780112	0.0120585
GOTERM_CC_DIRECT	GO:0005730~nucleolus	27	0.0727626	8.33021e-06	RPL18, BCLAF1, MORF4L2, SBDS, TSPYL2, DDX21, RPL12, MYC, HSPA8, RPS27A, SP100, WRN, IFI16, DDX5, NCL, RPF1, WEE1, RSL1D1, ATF3, RGS2, RPL13A, JMJD6, RPL21, EDF1, NOP58, DNAJB1, SEPT7	214	857	18224	2.68295	0.00207208	0.00041476	0.0108144
GOTERM_BP_DIRECT	GO:0045892~negative regulation of transcription, DNA-templated	20	0.0538982	1.59541e-05	COPS2, BCLAF1, SP100, RSF1, CEBPD, KLF10, ARID5B, IFI16, AHR, HES1, ID2, ID1, JUN, IRF1, PER1, ID4, ID3, RASD1, KLF4, HSPA8	210	499	16792	3.20489	0.0256546	0.00162302	0.0267694
GOTERM_BP_DIRECT	GO:0007179~transforming growth factor beta receptor signaling pathway	9	0.0242542	1.91454e-05	FOS, PTK2, CCL2, ID1, USP9X, JUN, KLF10, UBC, RPS27A	210	92	16792	7.82236	0.0307068	0.00183291	0.0321233
GOTERM_BP_DIRECT	GO:0043392~negative regulation of DNA binding	6	0.0161695	2.21625e-05	RSF1, SP100, ID2, JUN, NFKBIA, IFI16	210	28	16792	17.1347	0.0354591	0.00200372	0.0371847
GOTERM_BP_DIRECT	GO:0006614~SRP-dependent cotranslational protein targeting to membrane	9	0.0242542	2.24148e-05	RPL18, RPS27, RPS28, RPL32, RPS17, RPL13A, RPL21, RPL12, RPS27A	210	94	16792	7.65593	0.0358555	0.00191995	0.0376079
GOTERM_BP_DIRECT	GO:0051726~regulation of cell cycle	10	0.0269491	2.48805e-05	EP300, JUN, JUND, IRF1, ID3, GADD45B, BIRC2, JUNB, HSPA8, WEE1	210	124	16792	6.44854	0.0397205	0.00202449	0.0417441
GOTERM_BP_DIRECT	GO:0044344~cellular response to fibroblast growth factor stimulus	6	0.0161695	3.14918e-05	ZFP36, ZFP36L1, EGR3, CCL2, ITGB1BP1, MYC	210	30	16792	15.9924	0.0500073	0.00243992	0.0528337
GOTERM_CC_DIRECT	GO:0030529~intracellular ribonucleoprotein complex	10	0.0269491	3.19247e-05	ZFP36, ZFP36L1, HNRNPH3, RPL13A, JMJD6, HNRNPA2B1, HNRNPC, DDX5, NCL, HSPA8	214	136	18224	6.26168	0.00791787	0.00132402	0.0414392
GOTERM_BP_DIRECT	GO:0045444~fat cell differentiation	8	0.0215593	3.40065e-05	EP300, CEBPD, ARID5B, NR4A2, ID4, NR4A3, KLF4, ATF2	210	73	16792	8.76295	0.053891	0.0025149	0.0570514
GOTERM_MF_DIRECT	GO:0055131~C3HC4-type RING finger domain binding	4	0.0107796	3.4863e-05	DNAJA1, HSPA1A, HSPA1B, HSPA8	207	6	16881	54.3671	0.0125069	0.00139744	0.04789
GOTERM_BP_DIRECT	GO:0046677~response to antibiotic	6	0.0161695	4.36102e-05	IL6, HSP90AA1, CCL2, ID1, ETS1, SOD1	210	32	16792	14.9929	0.0685777	0.00308404	0.0731577
GOTERM_BP_DIRECT	GO:0009416~response to light stimulus	5	0.0134745	4.88728e-05	FOS, DUSP1, POLG, COPS3, JUND	210	17	16792	23.5182	0.0765288	0.00331182	0.0819825
GOTERM_BP_DIRECT	GO:0006413~translational initiation	10	0.0269491	5.46626e-05	RPL18, RPS27, RPS28, RPL32, RPS17, RPL13A, RPL21, EIF5, RPL12, RPS27A	210	137	16792	5.83664	0.0851982	0.00355558	0.0916905
GOTERM_BP_DIRECT	GO:0001666~response to hypoxia	11	0.029644	5.97544e-05	EGR1, CCL2, EP300, EPAS1, CXCR4, ETS1, NR4A2, HSPD1, BIRC2, ANGPT2, CXCL12	210	172	16792	5.11384	0.0927551	0.00373695	0.100227
GOTERM_BP_DIRECT	GO:0006351~transcription, DNA-templated	45	0.121271	6.42387e-05	CREBRF, BCLAF1, MORF4L2, ARID4B, CNOT2, TSPYL2, LBH, DDX3X, CNOT6L, PER1, CHD1, INO80D, HSPA8, SERTAD1, IKZF5, KLF6, NFKBIZ, ZMYM2, BRD2, EGR3, SP100, EPAS1, KLF9, CEBPD, ARID5B, KLF10, CCNL1, NR4A2, PPP1R10, IFI16, NR4A3, TOPORS, MXD1, BIRC2, AHR, HES1, ID2, BTG2, JMJD6, ID1, ITGB1BP1, EDF1, ID4, ID3, KLF2	210	1955	16792	1.84056	0.0993587	0.00386836	0.107745
GOTERM_MF_DIRECT	GO:0043565~sequence-specific DNA binding	19	0.0512033	6.80639e-05	CREBRF, EGR1, EPAS1, NR4A2, NR4A3, FOSB, ATF2, HES1, FOS, ATF3, ETS1, JUN, CSRNP1, TRPS1, JUND, IRF1, EDF1, KLF2, MYC	207	518	16881	2.99124	0.0242725	0.00245417	0.0934771
GOTERM_BP_DIRECT	GO:0001890~placenta development	6	0.0161695	6.8203e-05	HSP90AB1, PTK2, MAP3K4, SOD1, BIRC2, PHLDA2	210	35	16792	13.7078	0.105157	0.00396023	0.114391
GOTERM_BP_DIRECT	GO:0006364~rRNA processing	12	0.0323389	7.84971e-05	RPL18, RPS27, SBDS, RPS28, RPL32, RPS17, RPL13A, RPL21, NOP58, DDX21, RPL12, RPS27A	210	214	16792	4.48385	0.120038	0.00439984	0.131646
GOTERM_BP_DIRECT	GO:0019083~viral transcription	9	0.0242542	7.91061e-05	RPL18, RPS27, RPS28, RPL32, RPS17, RPL13A, RPL21, RPL12, RPS27A	210	112	16792	6.42551	0.120911	0.00428642	0.132666
GOTERM_CC_DIRECT	GO:0005667~transcription factor complex	11	0.029644	9.35105e-05	FOS, EP300, EPAS1, ETS1, JUN, TRPS1, JUND, NR4A3, IVNS1ABP, JUNB, AHR	214	193	18224	4.85361	0.0230162	0.00332093	0.121334
GOTERM_BP_DIRECT	GO:0006950~response to stress	7	0.0188644	0.000108639	HSP90AB1, SGK1, HSP90AA1, HSP90AB3P, GADD45B, ERRFI1, HSP90AA2P	210	61	16792	9.17596	0.162206	0.00569285	0.182153
GOTERM_BP_DIRECT	GO:0000184~nuclear-transcribed mRNA catabolic process, nonsense-mediated decay	9	0.0242542	0.000121149	RPL18, RPS27, RPS28, RPL32, RPS17, RPL13A, RPL21, RPL12, RPS27A	210	119	16792	6.04754	0.179108	0.00614864	0.203108
GOTERM_MF_DIRECT	GO:0000978~RNA polymerase II core promoter proximal region sequence-specific DNA binding	15	0.0404236	0.000122275	FOS, ATF3, CEBPD, JUN, JUND, IRF1, H2AFZ, PER1, FOSB, HNRNPC, IFI16, NR4A3, MXD1, MYC, JUNB	207	355	16881	3.44581	0.0431838	0.00400505	0.167871
GOTERM_BP_DIRECT	GO:0006357~regulation of transcription from RNA polymerase II promoter	17	0.0458135	0.000133379	NFKBIZ, ZMYM2, BRD2, KLF9, ARID4B, CNOT2, FOSB, DDX5, JUNB, AHR, ATF2, FOS, ATF3, JUND, CKS2, CHD1, ID4	210	441	16792	3.08243	0.195302	0.00656287	0.223589
GOTERM_MF_DIRECT	GO:0000982~transcription factor activity, RNA polymerase II core promoter proximal region sequence-specific binding	5	0.0134745	0.000158988	FOS, ATF3, ETS1, JUN, FOSB	207	23	16881	17.7284	0.0557829	0.00477185	0.218223
GOTERM_BP_DIRECT	GO:0033160~positive regulation of protein import into nucleus, translocation	4	0.0107796	0.000213833	HSP90AB1, IL6, HSP90AA1, UBR5	210	10	16792	31.9848	0.294163	0.0101939	0.358231
GOTERM_BP_DIRECT	GO:0032870~cellular response to hormone stimulus	6	0.0161695	0.000232049	FOS, DUSP1, JUN, JUND, FOSB, JUNB	210	45	16792	10.6616	0.314805	0.0107434	0.388693
GOTERM_CC_DIRECT	GO:0016020~membrane	45	0.121271	0.000234117	RPL18, HSP90AB1, MCL1, USP9X, DNAJB14, CNOT2, HECA, FOS, SPRY2, RPL32, PDE4B, BCAP29, DNAJA1, DNAJC7, CEP290, HSPE1, DDX21, HIST1H4C, HNRNPC, RPL12, LBR, KPNB1, RPS27A, PHLDA2, HSPA8, HSP90AA1, SLC25A5, HNRNPA2B1, LGALS8, GEM, IFI16, DDX5, NCL, RSL1D1, FAM120A, RPS17, RPL13A, ITGB1BP1, RPL21, UBR5, NOP58, STMN1, HSPD1, KPNA2, PPP1R15A	214	2200	18224	1.74189	0.056635	0.00726126	0.303523
GOTERM_MF_DIRECT	GO:0003677~DNA binding	38	0.102407	0.000263453	IER2, ZFAND5, BCLAF1, HIST2H2AA4, ARID4B, ZFP36L1, FOS, RPS27, DDX3X, CHD1, HIST1H4C, LBR, MYC, EGR1, ZFP36, KLF6, EGR3, ZMYM2, SP100, EPAS1, KLF9, POLG, ARID5B, NR4A2, PPP1R10, FOSB, NR4A3, TOPORS, WRN, JUNB, AHR, HES1, EP300, ETS1, JUN, IRF1, H3F3B, TNFAIP3	207	1674	16881	1.85121	0.0907354	0.00729015	0.36137
GOTERM_BP_DIRECT	GO:1901653~cellular response to peptide	4	0.0107796	0.000291325	ID1, KLF10, KLF2, KLF4	210	11	16792	29.0771	0.37789	0.0130979	0.487755
GOTERM_BP_DIRECT	GO:0050821~protein stabilization	9	0.0242542	0.000303716	HSP90AB1, TCP1, HSP90AA1, EP300, BAG3, SOX4, HSPA1A, HSPA1B, HSPD1	210	136	16792	5.2916	0.390324	0.0132847	0.50845
GOTERM_BP_DIRECT	GO:0001649~osteoblast differentiation	8	0.0215593	0.000320457	RSL1D1, BCAP29, DDX21, H3F3B, HSPE1, HNRNPC, JUNB, CYR61	210	104	16792	6.15092	0.406732	0.0136457	0.536406
GOTERM_MF_DIRECT	GO:0042623~ATPase activity, coupled	4	0.0107796	0.000363261	HSPA6, HSPA1A, HSPA1B, HSPA8	207	12	16881	27.1836	0.122923	0.00932489	0.497956
GOTERM_BP_DIRECT	GO:0009314~response to radiation	5	0.0134745	0.000377685	JUN, JUND, ANGPT2, CXCL12, JUNB	210	28	16792	14.2789	0.459557	0.0156548	0.631914
GOTERM_BP_DIRECT	GO:0061418~regulation of transcription from RNA polymerase II promoter in response to hypoxia	5	0.0134745	0.000377685	EGR1, EP300, EPAS1, UBC, RPS27A	210	28	16792	14.2789	0.459557	0.0156548	0.631914
GOTERM_BP_DIRECT	GO:0043065~positive regulation of apoptotic process	13	0.0350338	0.000390993	BCLAF1, IL6, SOX4, SOD1, DUSP1, DDX3X, DNAJA1, UBC, ID3, HSPD1, GADD45B, RPS27A, NET1	210	300	16792	3.46502	0.471151	0.0158002	0.654111
GOTERM_BP_DIRECT	GO:0009615~response to virus	8	0.0215593	0.000450877	DDX3X, ZC3HAV1, CXCR4, IFITM3, DDX21, STMN1, IVNS1ABP, CXCL12	210	110	16792	5.81541	0.520324	0.0177586	0.753938
GOTERM_BP_DIRECT	GO:0071409~cellular response to cycloheximide	3	0.00808473	0.000458741	KLF2, MYC, KLF4	210	3	16792	79.9619	0.526432	0.0176393	0.76704
GOTERM_BP_DIRECT	GO:0034097~response to cytokine	6	0.0161695	0.000460038	FOS, SP100, MCL1, JUN, JUND, JUNB	210	52	16792	9.22637	0.527432	0.0172809	0.7692
GOTERM_MF_DIRECT	GO:0046982~protein heterodimerization activity	16	0.0431185	0.000604945	HIST2H2AA4, EPAS1, MCL1, CEBPD, NR4A2, SOX4, AHR, SMC4, ATF2, FOS, ATF3, JUN, H2AFZ, HIST1H4C, H3F3B, FBXO7	207	465	16881	2.80605	0.196237	0.0144579	0.827981
GOTERM_BP_DIRECT	GO:0008283~cell proliferation	14	0.0377287	0.000691046	COPS2, PRG4, KLF10, CLK1, IFI16, MXD1, ZFP36L1, SBDS, RPS27, UBR5, CKS2, H3F3B, MYC, CYR61	210	366	16792	3.05865	0.675706	0.0252685	1.15335
GOTERM_BP_DIRECT	GO:0070301~cellular response to hydrogen peroxide	6	0.0161695	0.000704833	IL6, ETS1, KLF2, TNFAIP3, KLF4, NET1	210	57	16792	8.41704	0.682913	0.025201	1.17623
GOTERM_BP_DIRECT	GO:0071364~cellular response to epidermal growth factor stimulus	5	0.0134745	0.000719007	ZFP36, ZFP36L1, ID1, ERRFI1, MYC	210	33	16792	12.1154	0.690155	0.0251497	1.19975
GOTERM_MF_DIRECT	GO:0019901~protein kinase binding	14	0.0377287	0.000740576	ZFP36, HSP90AB1, SPRY2, PTK2, CCNK, ITGB1BP1, RGCC, CKS2, CCNL1, NR4A3, ERRFI1, PPP1R15A, ATF2, FBXO7	207	376	16881	3.03646	0.234669	0.0165765	1.01274
GOTERM_CC_DIRECT	GO:0005840~ribosome	9	0.0242542	0.000759518	RPL18, RPS27, RPS28, RPL32, RPS17, RPL13A, RPL21, MRPS10, RPS27A	214	166	18224	4.61705	0.172372	0.0208019	0.98159
GOTERM_BP_DIRECT	GO:0070373~negative regulation of ERK1 and ERK2 cascade	6	0.0161695	0.000763621	SPRY2, ATF3, DUSP1, ITGB1BP1, ERRFI1, KLF4	210	58	16792	8.27192	0.71189	0.0261294	1.27375
GOTERM_MF_DIRECT	GO:0031625~ubiquitin protein ligase binding	12	0.0323389	0.000819053	TCP1, MAP1LC3B, CXCR4, SLC25A5, DNAJA1, PER1, NFKBIA, HSPA1A, HSPA1B, HSPD1, HSPA8, FBXO7	207	287	16881	3.40979	0.256063	0.0172495	1.1195
GOTERM_BP_DIRECT	GO:0070370~cellular heat acclimation	3	0.00808473	0.000909949	HSPA6, HSPA1A, HSPA1B	210	4	16792	59.9714	0.77304	0.0304231	1.51608
GOTERM_BP_DIRECT	GO:0031396~regulation of protein ubiquitination	4	0.0107796	0.00094433	HSP90AB1, HSP90AA1, HSPA1A, HSPA1B	210	16	16792	19.9905	0.785413	0.0309208	1.57294
GOTERM_BP_DIRECT	GO:0045597~positive regulation of cell differentiation	5	0.0134745	0.0011163	HSP90AB1, JUN, JUND, JUNB, CYR61	210	37	16792	10.8057	0.837888	0.0357352	1.85687
GOTERM_CC_DIRECT	GO:0022625~cytosolic large ribosomal subunit	6	0.0161695	0.00119351	RPL18, RSL1D1, RPL32, RPL13A, RPL21, RPL12	214	68	18224	7.51402	0.257224	0.0292983	1.53847
GOTERM_BP_DIRECT	GO:0006412~translation	11	0.029644	0.00128528	RPL18, RSL1D1, RPS27, RPS28, RPL32, RPS17, RPL13A, SLC25A5, RPL21, RPL12, RPS27A	210	253	16792	3.4766	0.876938	0.0402474	2.13511
GOTERM_BP_DIRECT	GO:0043524~negative regulation of neuron apoptotic process	8	0.0215593	0.00132773	HSP90AB1, CCL2, BTG2, JUN, NR4A2, HSPD1, NR4A3, SOD1	210	132	16792	4.84618	0.88517	0.0407669	2.20488
GOTERM_BP_DIRECT	GO:0010468~regulation of gene expression	7	0.0188644	0.00156218	ZFP36L1, MAP3K4, LBH, FAM46A, MYC, AHR, PHLDA2	210	100	16792	5.59733	0.921667	0.0469163	2.58945
GOTERM_MF_DIRECT	GO:0042826~histone deacetylase binding	7	0.0188644	0.00156462	HSP90AB1, HES1, HSP90AA1, HSPA1A, HSPA1B, KPNA2, KLF4	207	102	16881	5.59662	0.431792	0.0309158	2.12844
GOTERM_BP_DIRECT	GO:0051276~chromosome organization	4	0.0107796	0.00158969	SMCHD1, GEM, MYC, SMC4	210	19	16792	16.8341	0.925105	0.0468603	2.63448
GOTERM_BP_DIRECT	GO:0031397~negative regulation of protein ubiquitination	5	0.0134745	0.00164661	DNAJA1, SOX4, HSPA1A, HSPA1B, TNFAIP3	210	41	16792	9.75145	0.931747	0.0476377	2.72759
GOTERM_MF_DIRECT	GO:0003735~structural constituent of ribosome	10	0.0269491	0.00165241	RPL18, RPS27, RPS28, RPL32, RPS17, RPL13A, SLC25A5, RPL21, RPL12, RPS27A	207	222	16881	3.67346	0.449547	0.0309333	2.24662
GOTERM_BP_DIRECT	GO:0035690~cellular response to drug	6	0.0161695	0.0016774	HSP90AB1, CCL2, CD69, PDE4B, MT2A, MYC	210	69	16792	6.95321	0.935091	0.047662	2.77791
GOTERM_CC_DIRECT	GO:0000151~ubiquitin ligase complex	7	0.0188644	0.00169043	ARIH2, DNAJA1, HSPA1A, HSPA1B, TOPORS, HSPA8, FBXO7	214	108	18224	5.51956	0.34379	0.0375735	2.17256
GOTERM_BP_DIRECT	GO:0043488~regulation of mRNA stability	7	0.0188644	0.00181717	ZFP36, ZFP36L1, UBC, HSPA1A, HSPA1B, RPS27A, HSPA8	210	103	16792	5.4343	0.948329	0.0506521	3.00608
GOTERM_BP_DIRECT	GO:0045429~positive regulation of nitric oxide biosynthetic process	5	0.0134745	0.00196814	HSP90AB1, IL6, HSP90AA1, KLF2, KLF4	210	43	16792	9.2979	0.959613	0.053829	3.25196
GOTERM_CC_DIRECT	GO:0001740~Barr body	3	0.00808473	0.00197742	SMCHD1, H2AFZ, H3F3B	214	6	18224	42.5794	0.389127	0.0402401	2.53705
GOTERM_CC_DIRECT	GO:0043209~myelin sheath	8	0.0215593	0.00208915	TCP1, HSP90AA1, SLC25A5, ENO2, HSPD1, SOD1, RPS27A, HSPA8	214	152	18224	4.48205	0.40592	0.0392654	2.6786
GOTERM_BP_DIRECT	GO:0060087~relaxation of vascular smooth muscle	3	0.00808473	0.00223772	RGS2, GUCY1A3, SOD1	210	6	16792	39.981	0.973992	0.0599791	3.68957
GOTERM_CC_DIRECT	GO:0022627~cytosolic small ribosomal subunit	5	0.0134745	0.00236079	RPS27, RPS28, DDX3X, RPS17, RPS27A	214	48	18224	8.87072	0.444858	0.0411666	3.02198
GOTERM_MF_DIRECT	GO:0043130~ubiquitin binding	6	0.0161695	0.00264553	CXCR4, UBR5, CKS2, TNFAIP3, BIRC2, FBXO7	207	78	16881	6.27313	0.615689	0.04669	3.57426
GOTERM_MF_DIRECT	GO:0019899~enzyme binding	12	0.0323389	0.00267027	ZFP36, PHKG2, JUN, JUND, HSPA6, NFKBIA, HSPA1A, HSPA1B, DDX5, KPNB1, HSPA8, TNKS2	207	333	16881	2.93876	0.619115	0.0449243	3.60712
GOTERM_BP_DIRECT	GO:0000715~nucleotide-excision repair, DNA damage recognition	4	0.0107796	0.00280099	COPS2, COPS3, UBC, RPS27A	210	23	16792	13.9064	0.989634	0.0733262	4.59792
GOTERM_MF_DIRECT	GO:1990247~N6-methyladenosine-containing RNA binding	3	0.00808473	0.00298908	HNRNPA2B1, HNRNPC, YTHDF3	207	7	16881	34.9503	0.660633	0.0479345	4.02961
GOTERM_MF_DIRECT	GO:0003723~RNA binding	16	0.0431185	0.00302565	RPL18, HNRNPA2B1, THUMPD1, SAMHD1, NCL, YTHDF3, JUNB, RPF1, RSL1D1, HNRNPH3, RPS28, DDX3X, JMJD6, UBR5, RPL21, HNRNPC	207	547	16881	2.3854	0.665098	0.0464482	4.07797
GOTERM_MF_DIRECT	GO:0098641~cadherin binding involved in cell-cell adhesion	11	0.029644	0.00306384	HSP90AB1, RSL1D1, DDX3X, ZC3HAV1, BAG3, EIF5, HSPA1A, HSPA1B, DNAJB1, SEPT7, HSPA8	207	290	16881	3.0933	0.669697	0.0451071	4.12845
GOTERM_BP_DIRECT	GO:1901029~negative regulation of mitochondrial outer membrane permeabilization involved in apoptotic signaling pathway	3	0.00808473	0.00310716	SLC25A5, HSPA1A, HSPA1B	210	7	16792	34.2694	0.993714	0.0797462	5.08828
GOTERM_BP_DIRECT	GO:0035914~skeletal muscle cell differentiation	5	0.0134745	0.0031887	EGR1, COPS2, FOS, ATF3, BTG2	210	49	16792	8.15938	0.994498	0.0804899	5.21845
GOTERM_MF_DIRECT	GO:0003713~transcription coactivator activity	10	0.0269491	0.00347916	SP100, EP300, JUN, ARID5B, JUND, EDF1, DDX5, BIRC2, JUNB, ATF2	207	248	16881	3.28834	0.715826	0.0490813	4.67576
GOTERM_BP_DIRECT	GO:0070423~nucleotide-binding oligomerization domain containing signaling pathway	4	0.0107796	0.00357181	UBC, TNFAIP3, TAB2, RPS27A	210	25	16792	12.7939	0.997059	0.0883709	5.82791
GOTERM_BP_DIRECT	GO:0051090~regulation of sequence-specific DNA binding transcription factor activity	4	0.0107796	0.00357181	FOS, SGK1, JUN, ATF2	210	25	16792	12.7939	0.997059	0.0883709	5.82791
GOTERM_BP_DIRECT	GO:0071277~cellular response to calcium ion	5	0.0134745	0.0036891	FOS, JUN, JUND, FOSB, JUNB	210	51	16792	7.8394	0.997572	0.0897834	6.01376
GOTERM_BP_DIRECT	GO:0075733~intracellular transport of virus	5	0.0134745	0.0036891	UBC, VPS37A, KPNB1, KPNA2, RPS27A	210	51	16792	7.8394	0.997572	0.0897834	6.01376
GOTERM_BP_DIRECT	GO:0042542~response to hydrogen peroxide	5	0.0134745	0.0036891	DUSP1, JUN, HSPD1, NR4A3, SOD1	210	51	16792	7.8394	0.997572	0.0897834	6.01376
GOTERM_BP_DIRECT	GO:0000288~nuclear-transcribed mRNA catabolic process, deadenylation-dependent decay	3	0.00808473	0.004109	ZFP36, ZFP36L1, CNOT2	210	8	16792	29.9857	0.998778	0.0980445	6.67628
GOTERM_CC_DIRECT	GO:0000784~nuclear chromosome, telomeric region	7	0.0188644	0.00426648	SP100, SMCHD1, PPP1R10, H3F3B, HIST1H4C, WRN, TNKS2	214	130	18224	4.58548	0.655143	0.0685148	5.39966
GOTERM_MF_DIRECT	GO:0008270~zinc ion binding	26	0.0700676	0.00439349	ZFAND5, RSF1, MYLIP, ARIH2, RPS27, MT1E, KPNB1, ZCCHC6, EGR1, ZMYM2, SP100, NR4A2, SAMHD1, TOPORS, NR4A3, SOD1, TAB2, BIRC2, EP300, ZFAND2A, TRPS1, UBR5, MT2A, ADAMTS1, TNFAIP3, KLF4	207	1169	16881	1.81379	0.795981	0.059305	5.87046
GOTERM_BP_DIRECT	GO:0006974~cellular response to DNA damage stimulus	9	0.0242542	0.00458825	SGK1, CCNK, BTG2, UBR5, WRN, TOPORS, PPP1R15A, MYC, ATF2	210	208	16792	3.45989	0.999442	0.107302	7.42705
GOTERM_BP_DIRECT	GO:0007568~aging	8	0.0215593	0.00461332	FOS, IL6, CCL2, POLG, JUN, JUND, WRN, SOD1	210	165	16792	3.87694	0.999465	0.106336	7.46618
GOTERM_MF_DIRECT	GO:0035035~histone acetyltransferase binding	4	0.0107796	0.00468564	EGR1, EPAS1, ETS1, NR4A3	207	28	16881	11.6501	0.816491	0.060865	6.24926
GOTERM_CC_DIRECT	GO:0005913~cell-cell adherens junction	11	0.029644	0.00482052	HSP90AB1, RSL1D1, DDX3X, ZC3HAV1, BAG3, EIF5, HSPA1A, HSPA1B, DNAJB1, SEPT7, HSPA8	214	323	18224	2.90015	0.699772	0.0724428	6.08077
GOTERM_BP_DIRECT	GO:0060548~negative regulation of cell death	5	0.0134745	0.00484445	SOX4, HSPA1A, HSPA1B, MYC, CYR61	210	55	16792	7.26926	0.999633	0.109823	7.82608
GOTERM_CC_DIRECT	GO:0005681~spliceosomal complex	6	0.0161695	0.0049249	PPIH, HNRNPH3, HNRNPA2B1, HNRNPC, IVNS1ABP, HSPA8	214	94	18224	5.43567	0.707512	0.0697608	6.20858
GOTERM_MF_DIRECT	GO:0000979~RNA polymerase II core promoter sequence-specific DNA binding	5	0.0134745	0.00513566	FOS, EP300, H2AFZ, NR4A2, H3F3B	207	57	16881	7.15357	0.844133	0.0642285	6.82998
GOTERM_BP_DIRECT	GO:0051973~positive regulation of telomerase activity	4	0.0107796	0.00547131	TCP1, MAP3K4, MYC, KLF4	210	29	16792	11.0292	0.999869	0.121487	8.79558
GOTERM_BP_DIRECT	GO:0071549~cellular response to dexamethasone stimulus	4	0.0107796	0.00547131	IL6, CCL2, RPL32, ERRFI1	210	29	16792	11.0292	0.999869	0.121487	8.79558
GOTERM_BP_DIRECT	GO:0010628~positive regulation of gene expression	10	0.0269491	0.00564372	SPRY2, IL6, DDX3X, ID2, ID1, RGCC, HSPA1A, HSPA1B, MYC, KLF4	210	262	16792	3.05198	0.999901	0.123404	9.06056
GOTERM_CC_DIRECT	GO:0000930~gamma-tubulin complex	3	0.00808473	0.00575212	PDE4B, CEP290, TOPORS	214	10	18224	25.5477	0.762221	0.0766997	7.21582
GOTERM_BP_DIRECT	GO:0010803~regulation of tumor necrosis factor-mediated signaling pathway	4	0.0107796	0.00602414	UBC, TNFAIP3, BIRC2, RPS27A	210	30	16792	10.6616	0.999947	0.129453	9.64264
GOTERM_CC_DIRECT	GO:0070062~extracellular exosome	48	0.129356	0.00620497	HSP90AB1, HIST2H2AA4, IFITM3, CXCL12, PHIP, EFHD1, HSPH1, RPS28, HNMT, DDX3X, CXCR4, HSPA6, DNAJA1, H2AFZ, ENO2, DNAJC7, HSPE1, HIST1H4C, HNRNPC, RPL12, HSP90AA2P, KPNB1, RPS27A, HSPA8, TCP1, HSP90AA1, SLC25A5, POLG, SPARCL1, HNRNPA2B1, LGALS8, SOD1, DDX5, NCL, RND3, BTG2, RPS17, ITGB1BP1, HSP90AB3P, UBC, EDF1, H3F3B, STMN1, HSPD1, DNAJB1, DNAJB4, TNFAIP3, SEPT7	214	2811	18224	1.45415	0.78772	0.0783328	7.76298
GOTERM_BP_DIRECT	GO:0051092~positive regulation of NF-kappaB transcription factor activity	7	0.0188644	0.00641831	IL6, UBC, NFKBIA, HSPA1A, HSPA1B, TAB2, RPS27A	210	133	16792	4.20852	0.999972	0.135568	10.2421
GOTERM_BP_DIRECT	GO:0090084~negative regulation of inclusion body assembly	3	0.00808473	0.00649635	HSPA1A, HSPA1B, DNAJB1	210	10	16792	23.9886	0.999976	0.135358	10.3603
GOTERM_BP_DIRECT	GO:0045616~regulation of keratinocyte differentiation	3	0.00808473	0.00649635	ZFP36, ZFP36L1, ERRFI1	210	10	16792	23.9886	0.999976	0.135358	10.3603
GOTERM_BP_DIRECT	GO:0045669~positive regulation of osteoblast differentiation	5	0.0134745	0.00660143	IL6, CEBPD, JUND, ID4, CYR61	210	60	16792	6.66349	0.999979	0.135671	10.5193
GOTERM_BP_DIRECT	GO:0048661~positive regulation of smooth muscle cell proliferation	5	0.0134745	0.00660143	IL6, ID2, JUN, NR4A3, MYC	210	60	16792	6.66349	0.999979	0.135671	10.5193
GOTERM_BP_DIRECT	GO:0045765~regulation of angiogenesis	4	0.0107796	0.00660919	IL6, SP100, ID1, ETS1	210	31	16792	10.3177	0.99998	0.134137	10.531
GOTERM_BP_DIRECT	GO:0098609~cell-cell adhesion	10	0.0269491	0.00699243	HSP90AB1, RSL1D1, DDX3X, ZC3HAV1, BAG3, EIF5, HSPA1A, DNAJB1, SEPT7, HSPA8	210	271	16792	2.95062	0.999989	0.139639	11.1085
GOTERM_BP_DIRECT	GO:0042220~response to cocaine	4	0.0107796	0.0072269	HSP90AB1, HSP90AA1, HNMT, HSPD1	210	32	16792	9.99524	0.999993	0.142253	11.46
GOTERM_MF_DIRECT	GO:0016887~ATPase activity	8	0.0215593	0.00727562	HSP90AA1, RSF1, DDX3X, HSPA1A, HSPA1B, HSPD1, WRN, HSPA8	207	183	16881	3.56506	0.92836	0.0868909	9.54613
GOTERM_CC_DIRECT	GO:0000790~nuclear chromatin	8	0.0215593	0.00767226	HIST2H2AA4, TRPS1, JUND, IRF1, HNRNPC, MXD1, KLF4, JUNB	214	193	18224	3.5299	0.853064	0.0914341	9.51546
GOTERM_CC_DIRECT	GO:0008180~COP9 signalosome	4	0.0107796	0.00782404	HSP90AB1, COPS2, COPS3, HSPA6	214	35	18224	9.73244	0.858555	0.0889301	9.69498
GOTERM_BP_DIRECT	GO:0009611~response to wounding	5	0.0134745	0.00783502	ZFP36, ZFP36L1, CCL2, ID3, MYC	210	63	16792	6.34618	0.999997	0.151492	12.3657
GOTERM_BP_DIRECT	GO:0048715~negative regulation of oligodendrocyte differentiation	3	0.00808473	0.00787524	HES1, ID2, ID4	210	11	16792	21.8078	0.999997	0.150436	12.4254
GOTERM_BP_DIRECT	GO:0002755~MyD88-dependent toll-like receptor signaling pathway	4	0.0107796	0.00787769	UBC, HSPD1, TAB2, RPS27A	210	33	16792	9.69235	0.999997	0.148746	12.429
GOTERM_BP_DIRECT	GO:0007507~heart development	8	0.0215593	0.00806668	ZFP36L1, EP300, ID1, JMJD6, TRPS1, SOX4, ID3, TAB2	210	183	16792	3.4956	0.999998	0.150313	12.7085
GOTERM_MF_DIRECT	GO:0000980~RNA polymerase II distal enhancer sequence-specific DNA binding	5	0.0134745	0.00816387	JUN, H2AFZ, H3F3B, HNRNPC, ATF2	207	65	16881	6.27313	0.948142	0.0939328	10.6518
GOTERM_CC_DIRECT	GO:0031012~extracellular matrix	10	0.0269491	0.00824846	HSP90AA1, RPS17, SLC25A5, HIST1H4C, HSPD1, RPL12, DDX5, SOD1, HSPA8, CYR61	214	296	18224	2.87699	0.87285	0.0894849	10.1952
GOTERM_BP_DIRECT	GO:0060337~type I interferon signaling pathway	5	0.0134745	0.00827759	EGR1, SP100, IFITM3, IRF1, SAMHD1	210	64	16792	6.24702	0.999999	0.152213	13.0194
GOTERM_BP_DIRECT	GO:0000209~protein polyubiquitination	8	0.0215593	0.00829964	ARIH2, UBR5, UBC, MYLIP, TOPORS, BIRC2, RPS27A, TNKS2	210	184	16792	3.4766	0.999999	0.150895	13.0519
GOTERM_MF_DIRECT	GO:0005524~ATP binding	30	0.0808473	0.00845502	HSP90AB1, HSPA1A, HSPA1B, CLK1, HSPH1, PTK2, MAP3K4, DDX3X, HSPA6, DNAJA1, CHD1, HSPE1, DDX21, HSP90AA2P, HSPA8, SGK1, TCP1, SMCHD1, HSP90AA1, PHKG2, PDK4, PIM3, WRN, DDX5, WEE1, SMC4, PLK2, HSP90AB3P, HSPD1, PRKD3	207	1495	16881	1.63647	0.953357	0.0941474	11.0115
GOTERM_BP_DIRECT	GO:0042127~regulation of cell proliferation	8	0.0215593	0.00849399	SGK1, PTK2, JUN, JUND, NFKBIA, TOPORS, BIRC2, JUNB	210	185	16792	3.45781	0.999999	0.152468	13.3374
GOTERM_BP_DIRECT	GO:0035019~somatic stem cell population maintenance	5	0.0134745	0.00873624	HES1, EPAS1, KLF10, SOX4, KLF4	210	65	16792	6.15092	0.999999	0.154784	13.692
GOTERM_CC_DIRECT	GO:0043234~protein complex	12	0.0323389	0.00934189	HSP90AA1, ID2, POLG, CEP290, H3F3B, HIST1H4C, HSPD1, HNRNPC, SOD1, BIRC2, MYC, FBXO7	214	412	18224	2.48036	0.903389	0.0966196	11.4722
GOTERM_BP_DIRECT	GO:0010939~regulation of necrotic cell death	3	0.00808473	0.00937331	UBC, BIRC2, RPS27A	210	12	16792	19.9905	1	0.16338	14.6182
GOTERM_CC_DIRECT	GO:0016607~nuclear speck	8	0.0215593	0.00949458	NXT1, PPIH, BCLAF1, DDX3X, EPAS1, CCNL1, IFI16, TOPORS	214	201	18224	3.38941	0.907027	0.0942363	11.6492
GOTERM_BP_DIRECT	GO:0009409~response to cold	4	0.0107796	0.0100323	FOS, IL6, HSP90AA1, HSPD1	210	36	16792	8.88466	1	0.172043	15.5663
GOTERM_BP_DIRECT	GO:0042769~DNA damage response, detection of DNA damage	4	0.0107796	0.0100323	UBC, DNAJA1, SOX4, RPS27A	210	36	16792	8.88466	1	0.172043	15.5663
GOTERM_BP_DIRECT	GO:0051091~positive regulation of sequence-specific DNA binding transcription factor activity	6	0.0161695	0.0100719	IL6, SP100, EP300, ARID5B, RGCC, ATF2	210	105	16792	4.56925	1	0.17088	15.623
GOTERM_BP_DIRECT	GO:0001764~neuron migration	6	0.0161695	0.0100719	PTK2, HSP90AA1, USP9X, NR4A2, SPOCK1, CXCL12	210	105	16792	4.56925	1	0.17088	15.623
GOTERM_MF_DIRECT	GO:0046983~protein dimerization activity	7	0.0188644	0.0102915	HSP90AB1, ID2, ID4, ID3, MXD1, MYC, AHR	207	150	16881	3.8057	0.976114	0.11015	13.2495
GOTERM_CC_DIRECT	GO:0005814~centriole	6	0.0161695	0.0105506	PLK2, HSPA6, CEP290, HSPA1A, HSPA1B, TOPORS	214	113	18224	4.52171	0.928714	0.100253	12.8643
GOTERM_BP_DIRECT	GO:0008285~negative regulation of cell proliferation	12	0.0323389	0.0109424	SPRY2, IL6, BTG2, ETS1, ITGB1BP1, JUN, KLF10, RGCC, IRF1, SOX4, ADAMTS1, KLF4	210	396	16792	2.42309	1	0.182404	16.8595
GOTERM_BP_DIRECT	GO:0045088~regulation of innate immune response	3	0.00808473	0.0109874	IRF1, SAMHD1, BIRC2	210	13	16792	18.4527	1	0.181247	16.923
GOTERM_BP_DIRECT	GO:0032897~negative regulation of viral transcription	3	0.00808473	0.0109874	ZFP36, SP100, IFITM3	210	13	16792	18.4527	1	0.181247	16.923
GOTERM_BP_DIRECT	GO:0006915~apoptotic process	15	0.0404236	0.011556	ZFP36L1, SGK1, BCLAF1, EP300, CXCR4, CSRNP1, BCAP29, IRF1, NFKBIA, PIM3, TNFAIP3, GADD45B, PPP1R15A, AHR, PHLDA2	210	567	16792	2.11539	1	0.187849	17.7208
GOTERM_BP_DIRECT	GO:0043923~positive regulation by host of viral transcription	3	0.00808473	0.0127144	EP300, JUN, CHD1	210	14	16792	17.1347	1	0.202738	19.3242
GOTERM_BP_DIRECT	GO:0006283~transcription-coupled nucleotide-excision repair	5	0.0134745	0.0136226	COPS2, EP300, COPS3, UBC, RPS27A	210	74	16792	5.40283	1	0.213573	20.5604
GOTERM_BP_DIRECT	GO:0042493~response to drug	10	0.0269491	0.0140752	FOS, IL6, HSP90AA1, JUN, JUND, HSPD1, FOSB, SOD1, MYC, JUNB	210	304	16792	2.63033	1	0.217807	21.17
GOTERM_BP_DIRECT	GO:0008284~positive regulation of cell proliferation	13	0.0350338	0.0140762	HES1, PHIP, PTK2, IL6, ATF3, CNOT6L, ETS1, SLC25A5, ITGB1BP1, SOX4, ID4, MYC, SERTAD1	210	466	16792	2.2307	1	0.215795	21.1713
GOTERM_BP_DIRECT	GO:0007219~Notch signaling pathway	6	0.0161695	0.0145024	HES1, EP300, ITGB1BP1, UBC, MYC, RPS27A	210	115	16792	4.17193	1	0.219554	21.7412
GOTERM_CC_DIRECT	GO:0030014~CCR4-NOT complex	3	0.00808473	0.0146488	ZFP36, CNOT6L, CNOT2	214	16	18224	15.9673	0.974639	0.131796	17.4354
GOTERM_MF_DIRECT	GO:0044212~transcription regulatory region DNA binding	8	0.0215593	0.015829	FOS, ATF3, JUN, ARID5B, JUND, ARID4B, KLF4, AHR	207	213	16881	3.06294	0.996849	0.160161	19.686
GOTERM_MF_DIRECT	GO:0023026~MHC class II protein complex binding	3	0.00808473	0.0158912	HSP90AB1, HSP90AA1, HSPA8	207	16	16881	15.2908	0.99692	0.156405	19.7557
GOTERM_BP_DIRECT	GO:0035994~response to muscle stretch	3	0.00808473	0.0164953	FOS, JUN, NFKBIA	210	16	16792	14.9929	1	0.243708	24.3549
GOTERM_BP_DIRECT	GO:0042981~regulation of apoptotic process	8	0.0215593	0.0174426	RSL1D1, EGR1, SGK1, MCL1, DUSP1, ETS1, WRN, BIRC2	210	213	16792	3.00326	1	0.253603	25.5684
GOTERM_BP_DIRECT	GO:0035264~multicellular organism growth	5	0.0134745	0.0176838	ZFP36L1, ARID5B, H3F3B, KLF2, TNKS2	210	80	16792	4.99762	1	0.254412	25.8744
GOTERM_CC_DIRECT	GO:0016234~inclusion body	3	0.00808473	0.0183939	HSP90AB1, HSPA1A, HSPA1B	214	18	18224	14.1931	0.990174	0.157357	21.418
GOTERM_BP_DIRECT	GO:2000811~negative regulation of anoikis	3	0.00808473	0.0185431	PTK2, MCL1, PDK4	210	17	16792	14.1109	1	0.262805	26.9551
GOTERM_BP_DIRECT	GO:0031100~organ regeneration	4	0.0107796	0.0206282	CCL2, NR4A3, ANGPT2, CXCL12	210	47	16792	6.80527	1	0.285509	29.516
GOTERM_BP_DIRECT	GO:0009267~cellular response to starvation	4	0.0107796	0.0206282	KLF10, PDK4, WRN, HSPA8	210	47	16792	6.80527	1	0.285509	29.516
GOTERM_BP_DIRECT	GO:0036120~cellular response to platelet-derived growth factor stimulus	3	0.00808473	0.0206921	CCL2, ERRFI1, MYC	210	18	16792	13.327	1	0.283898	29.5932
GOTERM_BP_DIRECT	GO:0000398~mRNA splicing, via spliceosome	8	0.0215593	0.0213347	PPIH, HNRNPH3, CWC27, TRA2B, HNRNPA2B1, HNRNPC, DDX5, HSPA8	210	222	16792	2.88151	1	0.288992	30.3644
GOTERM_MF_DIRECT	GO:0003730~mRNA 3'-UTR binding	4	0.0107796	0.0218707	ZFP36, ZFP36L1, HNRNPA2B1, HNRNPC	207	49	16881	6.6572	0.999659	0.203942	26.2014
GOTERM_BP_DIRECT	GO:0060716~labyrinthine layer blood vessel development	3	0.00808473	0.0229395	HES1, JUNB, CYR61	210	19	16792	12.6256	1	0.304759	32.256
GOTERM_BP_DIRECT	GO:0000028~ribosomal small subunit assembly	3	0.00808473	0.0229395	RPS27, RPS28, RPS17	210	19	16792	12.6256	1	0.304759	32.256
GOTERM_MF_DIRECT	GO:0002135~CTP binding	2	0.00538982	0.0242579	HSP90AB1, HSP90AA1	207	2	16881	81.5507	0.999859	0.218275	28.6381
GOTERM_BP_DIRECT	GO:1902380~positive regulation of endoribonuclease activity	2	0.00538982	0.0247386	HSPA1A, HSPA1B	210	2	16792	79.9619	1	0.322014	34.3192
GOTERM_BP_DIRECT	GO:1903748~negative regulation of establishment of protein localization to mitochondrion	2	0.00538982	0.0247386	HSPH1, DNAJA1	210	2	16792	79.9619	1	0.322014	34.3192
GOTERM_BP_DIRECT	GO:1904722~positive regulation of mRNA endonucleolytic cleavage involved in unfolded protein response	2	0.00538982	0.0247386	HSPA1A, HSPA1B	210	2	16792	79.9619	1	0.322014	34.3192
GOTERM_BP_DIRECT	GO:1904582~positive regulation of intracellular mRNA localization	2	0.00538982	0.0247386	ZFP36, ZFP36L1	210	2	16792	79.9619	1	0.322014	34.3192
GOTERM_BP_DIRECT	GO:0031086~nuclear-transcribed mRNA catabolic process, deadenylation-independent decay	2	0.00538982	0.0247386	ZFP36, ZFP36L1	210	2	16792	79.9619	1	0.322014	34.3192
GOTERM_BP_DIRECT	GO:1902172~regulation of keratinocyte apoptotic process	2	0.00538982	0.0247386	ZFP36, ZFP36L1	210	2	16792	79.9619	1	0.322014	34.3192
GOTERM_BP_DIRECT	GO:0032481~positive regulation of type I interferon production	4	0.0107796	0.0255571	EP300, ZC3HAV1, IRF1, IFI16	210	51	16792	6.27152	1	0.328248	35.2381
GOTERM_MF_DIRECT	GO:0070412~R-SMAD binding	3	0.00808473	0.0267243	FOS, JUN, RGCC	207	21	16881	11.6501	0.999943	0.232249	31.0769
GOTERM_MF_DIRECT	GO:0001228~transcriptional activator activity, RNA polymerase II transcription regulatory region sequence-specific binding	5	0.0134745	0.0290099	ATF3, EP300, CSRNP1, TRPS1, ATF2	207	95	16881	4.29214	0.999976	0.243967	33.2678
GOTERM_MF_DIRECT	GO:0001664~G-protein coupled receptor binding	4	0.0107796	0.0295412	DNAJA1, HSPA1A, HSPA1B, HSPA8	207	55	16881	5.93096	0.99998	0.242374	33.7677
GOTERM_BP_DIRECT	GO:2001243~negative regulation of intrinsic apoptotic signaling pathway	3	0.00808473	0.0302442	MCL1, DDX3X, IVNS1ABP	210	22	16792	10.9039	1	0.373467	40.2718
GOTERM_BP_DIRECT	GO:0007420~brain development	7	0.0188644	0.0317786	TMEM57, HNMT, ID1, BAG3, H3F3B, STMN1, WRN	210	190	16792	2.94596	1	0.3856	41.838
GOTERM_BP_DIRECT	GO:0006607~NLS-bearing protein import into nucleus	3	0.00808473	0.0328579	TRPS1, KPNB1, KPNA2	210	23	16792	10.4298	1	0.39305	42.9165
GOTERM_CC_DIRECT	GO:0034751~aryl hydrocarbon receptor complex	2	0.00538982	0.0346573	HSP90AB1, AHR	214	3	18224	56.7726	0.999847	0.26924	36.7408
GOTERM_BP_DIRECT	GO:0045737~positive regulation of cyclin-dependent protein serine/threonine kinase activity	3	0.00808473	0.0355566	CCNK, CKS2, CCNL1	210	24	16792	9.99524	1	0.415004	45.5314
GOTERM_BP_DIRECT	GO:0048870~cell motility	3	0.00808473	0.0355566	IER2, PTK2, ETS1	210	24	16792	9.99524	1	0.415004	45.5314
GOTERM_BP_DIRECT	GO:0017148~negative regulation of translation	4	0.0107796	0.035566	DDX3X, BTG2, RPL13A, CNOT2	210	58	16792	5.51461	1	0.412256	45.5404
GOTERM_MF_DIRECT	GO:0002134~UTP binding	2	0.00538982	0.0361664	HSP90AB1, HSP90AA1	207	3	16881	54.3671	0.999998	0.282836	39.7172
GOTERM_MF_DIRECT	GO:0017098~sulfonylurea receptor binding	2	0.00538982	0.0361664	HSP90AB1, HSP90AA1	207	3	16881	54.3671	0.999998	0.282836	39.7172
GOTERM_BP_DIRECT	GO:0061684~chaperone-mediated autophagy	2	0.00538982	0.0368786	HSP90AA1, HSPA8	210	3	16792	53.3079	1	0.421043	46.7709
GOTERM_BP_DIRECT	GO:1990646~cellular response to prolactin	2	0.00538982	0.0368786	IL6, MYC	210	3	16792	53.3079	1	0.421043	46.7709
GOTERM_BP_DIRECT	GO:0070434~positive regulation of nucleotide-binding oligomerization domain containing 2 signaling pathway	2	0.00538982	0.0368786	HSPA1A, HSPA1B	210	3	16792	53.3079	1	0.421043	46.7709
GOTERM_BP_DIRECT	GO:0060612~adipose tissue development	3	0.00808473	0.0383379	ID2, ARID5B, ATF2	210	25	16792	9.59543	1	0.430815	48.1082
GOTERM_MF_DIRECT	GO:0003714~transcription corepressor activity	7	0.0188644	0.0385221	COPS2, ATF3, SP100, ID4, ID3, MXD1, JUNB	207	203	16881	2.81209	0.999999	0.292409	41.7104
GOTERM_BP_DIRECT	GO:0043433~negative regulation of sequence-specific DNA binding transcription factor activity	4	0.0107796	0.0387453	SP100, ID2, ID1, ID3	210	60	16792	5.33079	1	0.431447	48.4759
GOTERM_BP_DIRECT	GO:0007249~I-kappaB kinase/NF-kappaB signaling	4	0.0107796	0.0387453	UBC, BIRC2, TAB2, RPS27A	210	60	16792	5.33079	1	0.431447	48.4759
GOTERM_BP_DIRECT	GO:0050679~positive regulation of epithelial cell proliferation	4	0.0107796	0.0387453	IL6, ID1, NR4A3, MYC	210	60	16792	5.33079	1	0.431447	48.4759
GOTERM_BP_DIRECT	GO:0045732~positive regulation of protein catabolic process	4	0.0107796	0.0387453	CREBRF, PLK2, MYLIP, TNFAIP3	210	60	16792	5.33079	1	0.431447	48.4759
GOTERM_CC_DIRECT	GO:0005719~nuclear euchromatin	3	0.00808473	0.0394073	JUN, H2AFZ, KLF4	214	27	18224	9.4621	0.999955	0.291926	40.6649
GOTERM_CC_DIRECT	GO:0005925~focal adhesion	10	0.0269491	0.0408969	RPL18, RND3, PTK2, RPS17, RPL13A, ITGB1BP1, HSPA1A, HSPA1B, RPL12, HSPA8	214	391	18224	2.17798	0.999969	0.292898	41.8485
GOTERM_BP_DIRECT	GO:0005978~glycogen biosynthetic process	3	0.00808473	0.0411993	PHKG2, UBC, RPS27A	210	26	16792	9.22637	1	0.448966	50.6393
GOTERM_BP_DIRECT	GO:0006259~DNA metabolic process	3	0.00808473	0.0411993	POLG, WRN, KPNA2	210	26	16792	9.22637	1	0.448966	50.6393
GOTERM_BP_DIRECT	GO:0045815~positive regulation of gene expression, epigenetic	4	0.0107796	0.0420643	EP300, DDX21, H3F3B, HIST1H4C	210	62	16792	5.15883	1	0.453104	51.3814
GOTERM_BP_DIRECT	GO:0002223~stimulatory C-type lectin receptor signaling pathway	5	0.0134745	0.0421862	EP300, UBC, NFKBIA, TAB2, RPS27A	210	105	16792	3.80771	1	0.451249	51.4851
GOTERM_BP_DIRECT	GO:0042787~protein ubiquitination involved in ubiquitin-dependent protein catabolic process	6	0.0161695	0.0425701	ARIH2, UBR5, UBC, MYLIP, RPS27A, FBXO7	210	153	16792	3.13576	1	0.451495	51.8103
GOTERM_BP_DIRECT	GO:0032728~positive regulation of interferon-beta production	3	0.00808473	0.0441384	DDX3X, ZC3HAV1, IRF1	210	27	16792	8.88466	1	0.460954	53.118
GOTERM_BP_DIRECT	GO:0000187~activation of MAPK activity	5	0.0134745	0.0446945	CXCR4, UBC, SOD1, TAB2, RPS27A	210	107	16792	3.73654	1	0.462435	53.5736
GOTERM_MF_DIRECT	GO:0008139~nuclear localization sequence binding	3	0.00808473	0.0455117	NFKBIA, KPNB1, KPNA2	207	28	16881	8.73758	1	0.329925	47.2704
GOTERM_BP_DIRECT	GO:0032436~positive regulation of proteasomal ubiquitin-dependent protein catabolic process	4	0.0107796	0.0455216	ARIH2, PLK2, ZFAND2A, HSPA1A	210	64	16792	4.99762	1	0.465934	54.2436
GOTERM_BP_DIRECT	GO:0000165~MAPK cascade	8	0.0215593	0.0459685	ZFP36, ZFP36L1, PTK2, MAP3K4, CCL2, UBC, MYC, RPS27A	210	262	16792	2.44158	1	0.466527	54.6017
GOTERM_MF_DIRECT	GO:0001078~transcriptional repressor activity, RNA polymerase II core promoter proximal region sequence-specific binding	5	0.0134745	0.0470746	HES1, ATF3, BTG2, IFI16, MXD1	207	111	16881	3.67346	1	0.332898	48.4444
GOTERM_BP_DIRECT	GO:0043388~positive regulation of DNA binding	3	0.00808473	0.0471529	HES1, EDF1, MYC	210	28	16792	8.56735	1	0.472545	55.5383
GOTERM_BP_DIRECT	GO:0035666~TRIF-dependent toll-like receptor signaling pathway	3	0.00808473	0.0471529	UBC, BIRC2, RPS27A	210	28	16792	8.56735	1	0.472545	55.5383
GOTERM_BP_DIRECT	GO:0051384~response to glucocorticoid	4	0.0107796	0.0473015	IL6, DUSP1, HNMT, HSPD1	210	65	16792	4.92073	1	0.470902	55.6546
GOTERM_BP_DIRECT	GO:0043087~regulation of GTPase activity	4	0.0107796	0.0473015	PTK2, ITGB1BP1, SOD1, ADAP1	210	65	16792	4.92073	1	0.470902	55.6546
GOTERM_MF_DIRECT	GO:0032564~dATP binding	2	0.00538982	0.0479302	HSP90AB1, HSP90AA1	207	4	16881	40.7754	1	0.331676	49.0768
GOTERM_BP_DIRECT	GO:0071356~cellular response to tumor necrosis factor	5	0.0134745	0.0486106	ZFP36, ZFP36L1, IL6, CCL2, KLF2	210	110	16792	3.63463	1	0.477646	56.6661
GOTERM_BP_DIRECT	GO:1901991~negative regulation of mitotic cell cycle phase transition	2	0.00538982	0.0488681	ZFP36L1, RGCC	210	4	16792	39.981	1	0.476781	56.8625
GOTERM_BP_DIRECT	GO:0035910~ascending aorta morphogenesis	2	0.00538982	0.0488681	HES1, SOX4	210	4	16792	39.981	1	0.476781	56.8625
GOTERM_BP_DIRECT	GO:0072012~glomerulus vasculature development	2	0.00538982	0.0488681	HES1, ANGPT2	210	4	16792	39.981	1	0.476781	56.8625
GOTERM_BP_DIRECT	GO:0010574~regulation of vascular endothelial growth factor production	2	0.00538982	0.0488681	IL6, CCL2	210	4	16792	39.981	1	0.476781	56.8625
GOTERM_BP_DIRECT	GO:0000154~rRNA modification	2	0.00538982	0.0488681	THUMPD1, NOP58	210	4	16792	39.981	1	0.476781	56.8625
GOTERM_BP_DIRECT	GO:0000289~nuclear-transcribed mRNA poly(A) tail shortening	3	0.00808473	0.0502404	ZFP36, CNOT6L, CNOT2	210	29	16792	8.27192	1	0.483755	57.8951
GOTERM_BP_DIRECT	GO:0097421~liver regeneration	3	0.00808473	0.0502404	RPL32, NFKBIA, MYC	210	29	16792	8.27192	1	0.483755	57.8951
GOTERM_BP_DIRECT	GO:0048008~platelet-derived growth factor receptor signaling pathway	3	0.00808473	0.0502404	ZFAND5, CSRNP1, ARID5B	210	29	16792	8.27192	1	0.483755	57.8951
GOTERM_BP_DIRECT	GO:0043123~positive regulation of I-kappaB kinase/NF-kappaB signaling	6	0.0161695	0.0510014	PLK2, ZC3HAV1, UBC, BIRC2, TAB2, RPS27A	210	161	16792	2.97995	1	0.486348	58.4577
GOTERM_BP_DIRECT	GO:0071222~cellular response to lipopolysaccharide	5	0.0134745	0.0527105	ZFP36, IL6, CCL2, PDE4B, TNFAIP3	210	113	16792	3.53814	1	0.495309	59.6955
GOTERM_BP_DIRECT	GO:0007059~chromosome segregation	4	0.0107796	0.0528437	DDX3X, SLC25A5, USP9X, SKA2	210	68	16792	4.70364	1	0.49354	59.7905
GOTERM_BP_DIRECT	GO:0032480~negative regulation of type I interferon production	3	0.00808473	0.0533987	UBC, TNFAIP3, RPS27A	210	30	16792	7.99619	1	0.4946	60.1841
GOTERM_BP_DIRECT	GO:0007052~mitotic spindle organization	3	0.00808473	0.0533987	SBDS, PLK2, STMN1	210	30	16792	7.99619	1	0.4946	60.1841
GOTERM_BP_DIRECT	GO:0001938~positive regulation of endothelial cell proliferation	4	0.0107796	0.0547577	EGR3, CCL2, JUN, CXCL12	210	69	16792	4.63547	1	0.500908	61.1325
GOTERM_BP_DIRECT	GO:0051607~defense response to virus	6	0.0161695	0.0550359	IL6, ZC3HAV1, IFITM3, IRF1, SAMHD1, IFI16	210	165	16792	2.90771	1	0.500099	61.324
GOTERM_MF_DIRECT	GO:0003712~transcription cofactor activity	4	0.0107796	0.0559618	NFKBIZ, EP300, DDX5, MXD1	207	71	16881	4.59441	1	0.369971	54.6723
GOTERM_BP_DIRECT	GO:0042771~intrinsic apoptotic signaling pathway in response to DNA damage by p53 class mediator	3	0.00808473	0.0566255	EP300, IFI16, TOPORS	210	31	16792	7.73825	1	0.507686	62.4015
GOTERM_BP_DIRECT	GO:0019058~viral life cycle	3	0.00808473	0.0566255	UBC, VPS37A, RPS27A	210	31	16792	7.73825	1	0.507686	62.4015
GOTERM_BP_DIRECT	GO:0010332~response to gamma radiation	3	0.00808473	0.0566255	CCL2, POLG, MYC	210	31	16792	7.73825	1	0.507686	62.4015
GOTERM_BP_DIRECT	GO:0043967~histone H4 acetylation	3	0.00808473	0.0566255	EP300, MORF4L2, PER1	210	31	16792	7.73825	1	0.507686	62.4015
GOTERM_MF_DIRECT	GO:0004003~ATP-dependent DNA helicase activity	3	0.00808473	0.0578689	DDX3X, CHD1, WRN	207	32	16881	7.64538	1	0.373631	55.9143
GOTERM_BP_DIRECT	GO:0016925~protein sumoylation	5	0.0134745	0.0584612	SP100, NOP58, WRN, HNRNPC, TOPORS	210	117	16792	3.41718	1	0.516591	63.6105
GOTERM_BP_DIRECT	GO:0071347~cellular response to interleukin-1	4	0.0107796	0.0586839	IL6, CCL2, KLF2, MYC	210	71	16792	4.5049	1	0.515376	63.7547
GOTERM_MF_DIRECT	GO:0000981~RNA polymerase II transcription factor activity, sequence-specific DNA binding	6	0.0161695	0.0587288	ZMYM2, EPAS1, ETS1, JUN, JUND, JUNB	207	171	16881	2.86143	1	0.371787	56.464
GOTERM_MF_DIRECT	GO:0030911~TPR domain binding	2	0.00538982	0.0595511	HSP90AB1, HSP90AA1	207	5	16881	32.6203	1	0.369829	56.9837
GOTERM_BP_DIRECT	GO:0046034~ATP metabolic process	3	0.00808473	0.0599188	HSPA1A, HSPA1B, HSPA8	210	32	16792	7.49643	1	0.520352	64.5444
GOTERM_BP_DIRECT	GO:0045595~regulation of cell differentiation	3	0.00808473	0.0599188	SPRY2, BIRC2, KLF4	210	32	16792	7.49643	1	0.520352	64.5444
GOTERM_BP_DIRECT	GO:0032212~positive regulation of telomere maintenance via telomerase	3	0.00808473	0.0599188	TCP1, MAP3K4, TNKS2	210	32	16792	7.49643	1	0.520352	64.5444
GOTERM_BP_DIRECT	GO:0048705~skeletal system morphogenesis	3	0.00808473	0.0599188	ZFAND5, CSRNP1, ARID5B	210	32	16792	7.49643	1	0.520352	64.5444
GOTERM_BP_DIRECT	GO:0044267~cellular protein metabolic process	5	0.0134745	0.0599493	USP9X, UBC, H3F3B, HIST1H4C, RPS27A	210	118	16792	3.38822	1	0.517976	64.5637
GOTERM_CC_DIRECT	GO:0043005~neuron projection	7	0.0188644	0.0600386	FOS, HSP90AA1, HNMT, RGS2, BAG3, STMN1, WRN	214	237	18224	2.51524	1	0.391847	55.2396
GOTERM_BP_DIRECT	GO:0001525~angiogenesis	7	0.0188644	0.060545	PTK2, CCL2, EPAS1, ID1, JUN, ANGPT2, NCL	210	223	16792	2.51001	1	0.519026	64.9387
GOTERM_BP_DIRECT	GO:0070389~chaperone cofactor-dependent protein refolding	2	0.00538982	0.0607091	DNAJC7, DNAJB1	210	5	16792	31.9848	1	0.517486	65.0413
GOTERM_BP_DIRECT	GO:1990441~negative regulation of transcription from RNA polymerase II promoter in response to endoplasmic reticulum stress	2	0.00538982	0.0607091	JUN, PPP1R15A	210	5	16792	31.9848	1	0.517486	65.0413
GOTERM_BP_DIRECT	GO:0006334~nucleosome assembly	5	0.0134745	0.0614574	BRD2, RSF1, TSPYL2, H3F3B, HIST1H4C	210	119	16792	3.35974	1	0.519431	65.5058
GOTERM_BP_DIRECT	GO:0090263~positive regulation of canonical Wnt signaling pathway	5	0.0134745	0.0629855	UBR5, UBC, SOX4, RPS27A, TNKS2	210	120	16792	3.33175	1	0.525891	66.4362
GOTERM_CC_DIRECT	GO:0005813~centrosome	10	0.0269491	0.0637389	TCP1, TSPYL2, ID2, PLK2, ID1, PDE4B, RGCC, VPS37A, CEP290, WRN	214	426	18224	1.99903	1	0.400992	57.4741
GOTERM_MF_DIRECT	GO:0019900~kinase binding	4	0.0107796	0.0638598	HSP90AB1, SP100, PER1, TNFAIP3	207	75	16881	4.34937	1	0.385023	59.6138
GOTERM_MF_DIRECT	GO:0070888~E-box binding	3	0.00808473	0.0644338	PER1, MYC, AHR	207	34	16881	7.19565	1	0.381759	59.9528
GOTERM_BP_DIRECT	GO:0035556~intracellular signal transduction	10	0.0269491	0.0650667	ZFP36, SGK1, MAP3K4, DUSP1, DDX3X, ITGB1BP1, GUCY1A3, STMN1, PRKD3, NET1	210	403	16792	1.98417	1	0.535331	67.6656
GOTERM_MF_DIRECT	GO:0003729~mRNA binding	5	0.0134745	0.0669952	ZFP36, ZFP36L1, HSP90AA1, RPL13A, TRA2B	207	125	16881	3.26203	1	0.387896	61.4332
GOTERM_BP_DIRECT	GO:0030324~lung development	4	0.0107796	0.0690591	HES1, EP300, EPAS1, JMJD6	210	76	16792	4.20852	1	0.554927	69.9062
GOTERM_BP_DIRECT	GO:0072593~reactive oxygen species metabolic process	3	0.00808473	0.0701757	PDK4, SOD1, CYR61	210	35	16792	6.85388	1	0.558429	70.5062
GOTERM_BP_DIRECT	GO:0042594~response to starvation	3	0.00808473	0.0701757	ZFP36, PDK4, TBC1D5	210	35	16792	6.85388	1	0.558429	70.5062
GOTERM_MF_DIRECT	GO:0070087~chromo shadow domain binding	2	0.00538982	0.0710309	SP100, LBR	207	6	16881	27.1836	1	0.400409	63.6632
GOTERM_BP_DIRECT	GO:0032869~cellular response to insulin stimulus	4	0.0107796	0.0712276	ZFP36L1, CCL2, ERRFI1, MYC	210	77	16792	4.15387	1	0.561523	71.0611
GOTERM_MF_DIRECT	GO:0004879~RNA polymerase II transcription factor activity, ligand-activated sequence-specific DNA binding	3	0.00808473	0.0712351	NR4A2, NR4A3, AHR	207	36	16881	6.79589	1	0.3955	63.7727
GOTERM_BP_DIRECT	GO:0038095~Fc-epsilon receptor signaling pathway	6	0.0161695	0.0715214	FOS, JUN, UBC, NFKBIA, TAB2, RPS27A	210	178	16792	2.69535	1	0.5606	71.2144
GOTERM_BP_DIRECT	GO:0071376~cellular response to corticotropin-releasing hormone stimulus	2	0.00538982	0.0724034	NR4A2, NR4A3	210	6	16792	26.654	1	0.56275	71.6698
GOTERM_BP_DIRECT	GO:0060426~lung vasculature development	2	0.00538982	0.0724034	ID1, ERRFI1	210	6	16792	26.654	1	0.56275	71.6698
GOTERM_BP_DIRECT	GO:0042256~mature ribosome assembly	2	0.00538982	0.0724034	SBDS, DDX3X	210	6	16792	26.654	1	0.56275	71.6698
GOTERM_BP_DIRECT	GO:1903265~positive regulation of tumor necrosis factor-mediated signaling pathway	2	0.00538982	0.0724034	HSPA1A, HSPA1B	210	6	16792	26.654	1	0.56275	71.6698
GOTERM_BP_DIRECT	GO:0048667~cell morphogenesis involved in neuron differentiation	2	0.00538982	0.0724034	HES1, ID2	210	6	16792	26.654	1	0.56275	71.6698
GOTERM_BP_DIRECT	GO:0010606~positive regulation of cytoplasmic mRNA processing body assembly	2	0.00538982	0.0724034	CNOT6L, CNOT2	210	6	16792	26.654	1	0.56275	71.6698
GOTERM_BP_DIRECT	GO:0048469~cell maturation	3	0.00808473	0.0737135	HES1, ID2, EPAS1	210	36	16792	6.66349	1	0.567057	72.3339
GOTERM_BP_DIRECT	GO:0043407~negative regulation of MAP kinase activity	3	0.00808473	0.0737135	SPRY2, DUSP1, RGS2	210	36	16792	6.66349	1	0.567057	72.3339
GOTERM_BP_DIRECT	GO:0006352~DNA-templated transcription, initiation	3	0.00808473	0.0737135	RSF1, HIST1H4C, MYC	210	36	16792	6.66349	1	0.567057	72.3339
GOTERM_BP_DIRECT	GO:0042059~negative regulation of epidermal growth factor receptor signaling pathway	3	0.00808473	0.0737135	SPRY2, UBC, RPS27A	210	36	16792	6.66349	1	0.567057	72.3339
GOTERM_BP_DIRECT	GO:0050728~negative regulation of inflammatory response	4	0.0107796	0.0756554	ZFP36, ETS1, TNFAIP3, KLF4	210	79	16792	4.0487	1	0.574445	73.2912
GOTERM_BP_DIRECT	GO:0006511~ubiquitin-dependent protein catabolic process	6	0.0161695	0.0772668	ARIH2, USP9X, UBR5, COPS3, TOPORS, FBXO7	210	182	16792	2.63611	1	0.58001	74.0619
GOTERM_BP_DIRECT	GO:0034605~cellular response to heat	3	0.00808473	0.0773075	HSPA6, HSPA1A, HSPA1B	210	37	16792	6.4834	1	0.577806	74.0811
GOTERM_BP_DIRECT	GO:2001240~negative regulation of extrinsic apoptotic signaling pathway in absence of ligand	3	0.00808473	0.0773075	MCL1, HSPA1A, HSPA1B	210	37	16792	6.4834	1	0.577806	74.0811
GOTERM_BP_DIRECT	GO:0001558~regulation of cell growth	4	0.0107796	0.077914	SGK1, SPOCK1, NET1, CYR61	210	80	16792	3.9981	1	0.578382	74.3656
GOTERM_MF_DIRECT	GO:0001102~RNA polymerase II activating transcription factor binding	3	0.00808473	0.0782574	EP300, JUN, ATF2	207	38	16881	6.43822	1	0.420025	67.3602
GOTERM_BP_DIRECT	GO:0030522~intracellular receptor signaling pathway	3	0.00808473	0.0809557	NR4A2, NR4A3, AHR	210	38	16792	6.31278	1	0.590574	75.7482
GOTERM_BP_DIRECT	GO:0038128~ERBB2 signaling pathway	3	0.00808473	0.0809557	HSP90AA1, UBC, RPS27A	210	38	16792	6.31278	1	0.590574	75.7482
GOTERM_MF_DIRECT	GO:0005516~calmodulin binding	6	0.0161695	0.0821198	RGS2, PHKG2, EDF1, GEM, DDX5, RGS16	207	189	16881	2.58891	1	0.430176	69.19
GOTERM_BP_DIRECT	GO:0045657~positive regulation of monocyte differentiation	2	0.00538982	0.0839527	ZFP36L1, JUN	210	7	16792	22.8463	1	0.602104	77.0418
GOTERM_BP_DIRECT	GO:0019054~modulation by virus of host process	2	0.00538982	0.0839527	KPNB1, KPNA2	210	7	16792	22.8463	1	0.602104	77.0418
GOTERM_BP_DIRECT	GO:1904628~cellular response to phorbol 13-acetate 12-myristate	2	0.00538982	0.0839527	ZFP36L1, MYC	210	7	16792	22.8463	1	0.602104	77.0418
GOTERM_BP_DIRECT	GO:0046826~negative regulation of protein export from nucleus	2	0.00538982	0.0839527	SP100, SOX4	210	7	16792	22.8463	1	0.602104	77.0418
GOTERM_BP_DIRECT	GO:0038066~p38MAPK cascade	2	0.00538982	0.0839527	ZFP36, ZFP36L1	210	7	16792	22.8463	1	0.602104	77.0418
GOTERM_BP_DIRECT	GO:0060710~chorio-allantoic fusion	2	0.00538982	0.0839527	ZFP36L1, CYR61	210	7	16792	22.8463	1	0.602104	77.0418
GOTERM_BP_DIRECT	GO:2000144~positive regulation of DNA-templated transcription, initiation	2	0.00538982	0.0839527	BCLAF1, JUN	210	7	16792	22.8463	1	0.602104	77.0418
GOTERM_BP_DIRECT	GO:0045668~negative regulation of osteoblast differentiation	3	0.00808473	0.0846562	ID2, ID1, ID3	210	39	16792	6.15092	1	0.602945	77.3358
GOTERM_BP_DIRECT	GO:0000302~response to reactive oxygen species	3	0.00808473	0.0846562	TRA2B, CYCS, SOD1	210	39	16792	6.15092	1	0.602945	77.3358
GOTERM_BP_DIRECT	GO:0032570~response to progesterone	3	0.00808473	0.0846562	FOS, CCL2, FOSB	210	39	16792	6.15092	1	0.602945	77.3358
GOTERM_BP_DIRECT	GO:0060070~canonical Wnt signaling pathway	4	0.0107796	0.0848647	NR4A2, SOX4, MYC, KLF4	210	83	16792	3.85359	1	0.601545	77.4223
GOTERM_MF_DIRECT	GO:0019843~rRNA binding	3	0.00808473	0.0854862	SBDS, DDX21, RPL12	207	40	16881	6.1163	1	0.437897	70.7069
GOTERM_CC_DIRECT	GO:0000785~chromatin	4	0.0107796	0.086309	PLK2, JUND, PPP1R10, JUNB	214	89	18224	3.82737	1	0.493927	69.021
GOTERM_CC_DIRECT	GO:0009898~cytoplasmic side of plasma membrane	3	0.00808473	0.0863656	RGS2, GEM, BIRC2	214	42	18224	6.08278	1	0.483921	69.0459
GOTERM_BP_DIRECT	GO:0051897~positive regulation of protein kinase B signaling	4	0.0107796	0.0872386	SPRY2, PTK2, IL6, ITGB1BP1	210	84	16792	3.80771	1	0.609808	78.3853
GOTERM_BP_DIRECT	GO:0045071~negative regulation of viral genome replication	3	0.00808473	0.0884071	ZC3HAV1, IFITM3, IFI16	210	40	16792	5.99714	1	0.612609	78.845
GOTERM_BP_DIRECT	GO:0007346~regulation of mitotic cell cycle	3	0.00808473	0.0884071	CKS2, PIM3, MYC	210	40	16792	5.99714	1	0.612609	78.845
GOTERM_BP_DIRECT	GO:0043280~positive regulation of cysteine-type endopeptidase activity involved in apoptotic process	3	0.00808473	0.0884071	DDX3X, MYC, CYR61	210	40	16792	5.99714	1	0.612609	78.845
GOTERM_BP_DIRECT	GO:0000086~G2/M transition of mitotic cell cycle	5	0.0134745	0.0919381	HSP90AA1, UBC, CEP290, RPS27A, WEE1	210	137	16792	2.91832	1	0.625404	80.1788
GOTERM_BP_DIRECT	GO:0006338~chromatin remodeling	4	0.0107796	0.0920699	RSF1, MORF4L2, CHD1, MYC	210	86	16792	3.71916	1	0.623665	80.227
GOTERM_CC_DIRECT	GO:0071013~catalytic step 2 spliceosome	4	0.0107796	0.0931127	CWC27, HNRNPA2B1, HNRNPC, DDX5	214	92	18224	3.70256	1	0.50109	71.8859
GOTERM_MF_DIRECT	GO:0097157~pre-mRNA intronic binding	2	0.00538982	0.0935737	EP300, HNRNPA2B1	207	8	16881	20.3877	1	0.46325	74.0725
GOTERM_MF_DIRECT	GO:0030235~nitric-oxide synthase regulator activity	2	0.00538982	0.0935737	HSP90AB1, HSP90AA1	207	8	16881	20.3877	1	0.46325	74.0725
GOTERM_BP_DIRECT	GO:0010888~negative regulation of lipid storage	2	0.00538982	0.095359	IL6, NFKBIA	210	8	16792	19.9905	1	0.634956	81.3953
GOTERM_BP_DIRECT	GO:0061469~regulation of type B pancreatic cell proliferation	2	0.00538982	0.095359	NR4A3, ERRFI1	210	8	16792	19.9905	1	0.634956	81.3953
GOTERM_BP_DIRECT	GO:0051451~myoblast migration	2	0.00538982	0.095359	ITGB1BP1, NET1	210	8	16792	19.9905	1	0.634956	81.3953
GOTERM_BP_DIRECT	GO:0032966~negative regulation of collagen biosynthetic process	2	0.00538982	0.095359	IL6, ERRFI1	210	8	16792	19.9905	1	0.634956	81.3953
GOTERM_BP_DIRECT	GO:0051247~positive regulation of protein metabolic process	2	0.00538982	0.095359	KLF2, KLF4	210	8	16792	19.9905	1	0.634956	81.3953
GOTERM_BP_DIRECT	GO:0010837~regulation of keratinocyte proliferation	2	0.00538982	0.095359	ZFP36, ZFP36L1	210	8	16792	19.9905	1	0.634956	81.3953
GOTERM_BP_DIRECT	GO:0071499~cellular response to laminar fluid shear stress	2	0.00538982	0.095359	KLF2, KLF4	210	8	16792	19.9905	1	0.634956	81.3953
GOTERM_MF_DIRECT	GO:0001046~core promoter sequence-specific DNA binding	3	0.00808473	0.096686	KLF10, SOX4, NR4A3	207	43	16881	5.68959	1	0.468952	75.2692
GOTERM_CC_DIRECT	GO:0000786~nucleosome	4	0.0107796	0.0977681	HIST2H2AA4, H2AFZ, H3F3B, HIST1H4C	214	94	18224	3.62378	1	0.509148	73.703
GOTERM_BP_DIRECT	GO:0007565~female pregnancy	4	0.0107796	0.0995196	FOS, SLC38A2, ETS1, FOSB	210	89	16792	3.59379	1	0.64923	82.7803
GOTERM_BP_DIRECT	GO:0014823~response to activity	3	0.00808473	0.0999446	CCL2, HSPD1, ANGPT2	210	43	16792	5.57874	1	0.648634	82.9162
GOTERM_BP_DIRECT	GO:1904837~beta-catenin-TCF complex assembly	3	0.00808473	0.0999446	EP300, HIST1H4C, MYC	210	43	16792	5.57874	1	0.648634	82.9162
