# Supplementary material for: Dysregulation of interaction between LOXhigh fibroblast and smooth muscle cells contributes to the pathogenesis of aortic dissection
Source: Theranostics. 2022 Jan 1;12(2):910–28. doi: 10.7150/thno.66059 (PMC8692905; doi:10.7150/thno.66059)
Supplement: Supplementary file 7 — Supplementary table 6. [file thnov12p0910s7.xlsx]

## Sheet: FB2
Supplementary Data Table 6 Enriched pathways in FB 2
Category	Term	Count	%	PValue	Genes	List Total	Pop Hits	Pop Total	Fold Enrichment	Bonferroni	Benjamini	FDR
GOTERM_CC_DIRECT	GO:0031012~extracellular matrix	56	0.0680694	3.61618e-32	RARRES2, PXDN, CCT2, MMP2, SERPINE2, SERPINE1, SPON1, CYR61, RAN, CPXM2, MGP, CCT6A, RPS18, SERPINF1, F3, COL1A2, SLPI, VCAN, LAMC1, COL1A1, ADAMTS4, TSHZ2, LUM, TNC, COL3A1, CLU, PRKDC, DCN, TIMP2, TIMP3, ABI3BP, PCOLCE, LGALS3BP, COL6A3, COL6A1, HSPA5, RPS20, LAMB1, DPT, HSPA9, PLAT, CKAP4, FBN1, EFEMP1, NID1, COL5A2, COL5A1, RPS7, ANXA2, LAMA2, HSP90B1, FBLN1, SFRP2, FBLN2, ARF4, HSPD1	456	296	18224	7.56093	1.46455e-29	1.46455e-29	5.05299e-29
GOTERM_CC_DIRECT	GO:0070062~extracellular exosome	171	0.207855	3.20413e-31	LDHB, RARRES2, LDHA, RARRES1, PLXNA1, IL6ST, SNRPD3, PITPNB, SNRPD2, SELENBP1, FSTL1, CCT2, CCT3, ST3GAL1, GSTM3, DAB2, SLC16A1, CISD1, APOD, PLOD2, RPLP0, PGRMC1, SERPINE1, CFH, RPL26L1, CFD, PI16, SAR1A, NEGR1, TXNL1, BSG, RAN, MGP, KRT10, SERPING1, COLEC12, THY1, PCOLCE2, RND3, RPS18, CPE, SERPINF1, NME1, F3, SERBP1, PSMA3, COL1A2, PLA2G2A, LAMC1, SNRPE, SRI, IFITM3, CLU, CHCHD3, TIMP2, LMAN1,…	456	2811	18224	2.43116	1.29767e-28	6.48836e-29	4.47721e-28
GOTERM_CC_DIRECT	GO:0005615~extracellular space	95	0.115475	2.00161e-20	PXDN, NRP1, IL6ST, IGFBP6, PRDX4, FSTL1, SELENBP1, MMP2, CFHR1, WISP2, PTGIS, SERPINE2, APOD, GSN, PAPPA, CTGF, GPC6, SERPINE1, GPX3, CFH, SEMA3C, LOX, CFD, FGF2, MTUS1, SPON1, GNL3, EGFR, VASN, CPXM2, KRT10, SERPING1, SLIT2, SLIT3, CTSK, TNFSF13B, C1QBP, SERPINF1, CPE, F3, VEGFA, NUCB2, TFPI, PLA2G2A, COL1A2, SLPI, CTSC, KDSR, VCAN, LAMC1, COL1A1, PROS1, ADAMTS5, ADAMTS4, C3, TNC, LUM, CSF1, CLU…	456	1347	18224	2.81861	8.10653e-18	2.70218e-18	2.79691e-17
GOTERM_MF_DIRECT	GO:0044822~poly(A) RNA binding	86	0.104535	5.96103e-20	RTN4, ZCCHC24, SNRPD3, SNRPD1, SNRPD2, SYNCRIP, RBM7, CCT3, PDIA4, SLIRP, EBNA1BP2, DKC1, EIF1AX, RPLP0, DDX21, FNDC3A, KPNB1, RBMS1, GNL3, RAN, CCT6A, RBBP6, NCL, MRTO4, RSL1D1, EIF4A3, RPS18, DHX29, NME1, SERBP1, EIF2S2, CPSF6, WDR43, KPNA2, SNRPG, MTDH, MRPS12, RPL35, NIFK, RPL36, PRKDC, BICC1, DCN, FAM46A, SERPINH1, SEC63, MRPL20, ZFP36L1, ZFP36L2, MRPL13, RPS28, RPL7, RPL6, BRIX1, NPM1, HSPE…	433	1129	16881	2.96972	3.54681e-17	3.54681e-17	8.79391e-17
GOTERM_CC_DIRECT	GO:0005578~proteinaceous extracellular matrix	40	0.048621	3.94008e-19	PXDN, LUM, CD248, SPOCK1, TIMP2, MMP2, TIMP3, TIMP1, WISP2, LGALS3BP, CRISPLD2, CTGF, GPC6, COL6A3, LOX, DPT, SPON1, ANGPTL4, CYR61, FLRT2, EFEMP1, FBN1, MGP, SPARC, COL16A1, COL5A2, SLIT2, COL5A1, SLIT3, FBLN1, OMD, FBLN2, VEGFA, COL1A2, TGFBR3, ADAMTS1, VCAN, ADAMTS2, ADAMTS5, ADAMTS4	456	268	18224	5.96491	1.59573e-16	3.98933e-17	5.50559e-16
GOTERM_BP_DIRECT	GO:0030198~extracellular matrix organization	31	0.0376813	6.20053e-15	PXDN, LUM, TNC, COL3A1, PRDX4, DCN, DDR2, ABI3BP, CRISPLD2, COL6A3, SERPINE1, COL6A1, LOX, LAMB1, FGF2, CYR61, BSG, FBN1, CCDC80, NID1, SPARC, COL16A1, COL5A2, COL5A1, LAMA2, FBLN1, COL1A2, VCAN, COL1A1, LAMC1, MFAP5	444	196	16792	5.98171	1.5195e-11	1.5195e-11	1.09357e-11
GOTERM_CC_DIRECT	GO:0005576~extracellular region	92	0.111828	7.03602e-14	RARRES2, FGF7, IL6ST, LEPR, IGFBP6, FSTL1, MMP2, HSPH1, SERPINE2, APOD, GSN, PAPPA, CTGF, SERPINE1, GPX3, CFH, HTRA3, LOX, CFD, FGF2, CYR61, PRG4, SERPING1, SLIT2, PCOLCE2, SLIT3, CTSK, CHRDL1, TNFSF13B, SERPINF1, PDGFRL, VEGFA, TFPI, PLA2G2A, COL1A2, VCAN, LAMC1, COL1A1, PROS1, ADAMTS2, MFAP5, ADAMTS5, ADAMTS4, C7, FGFR1, IL1R1, C3, TNC, LUM, CLU, COL3A1, C1R, C1S, DCN, TIMP2, TIMP3, CALU, TIMP1…	456	1610	18224	2.28371	2.85072e-11	5.70144e-12	9.83547e-11
GOTERM_BP_DIRECT	GO:0030199~collagen fibril organization	14	0.0170173	1.09577e-11	CYP1B1, LUM, COL3A1, DDR2, COL5A2, SERPINH1, COL5A1, ANXA2, SFRP2, COL1A2, LOX, COL1A1, ADAMTS2, DPT	444	39	16792	13.5763	2.67808e-08	1.33904e-08	1.92809e-08
GOTERM_MF_DIRECT	GO:0008201~heparin binding	24	0.0291726	1.96633e-11	FGFR1, NRP1, FGF7, FBN1, CCDC80, FSTL1, ABI3BP, COL5A1, PCOLCE, SLIT2, SLIT3, PCOLCE2, WISP2, SERPINE2, CTGF, CRISPLD2, VEGFA, CFH, TGFBR3, ADAMTS1, PDCD5, FGF2, ADAMTS5, CYR61	433	160	16881	5.84792	1.16997e-08	5.84986e-09	2.90081e-08
GOTERM_CC_DIRECT	GO:0016020~membrane	104	0.126415	1.24515e-10	ADCY3, LDHB, LDHA, IL6ST, SYNCRIP, SELENBP1, ST3GAL1, SLC16A1, PGRMC1, RPLP0, DDX21, FNDC3A, GNL3, EGFR, BSG, RAN, KRT10, GEM, RSL1D1, RPS18, NME1, SERBP1, VEGFA, PDGFRA, HSD11B1, KDSR, ADD3, EMP1, SEC61G, TPST1, SRI, IL1R1, DERL1, IFITM1, LMAN1, CALU, LGALS3BP, RPL7, RPL6, NPM1, DNAJA1, HSPE1, RPS20, LAPTM4B, DHX9, RPSA, LAPTM4A, CKAP4, MRC2, GOLIM4, RBMX, RPS7, APOL3, DIO2, CD59, ARF4, RHEB, HS…	456	2200	18224	1.88925	5.04284e-08	8.40474e-09	1.73988e-07
GOTERM_MF_DIRECT	GO:0005515~protein binding	288	0.350071	5.95549e-10	LDHB, LDHA, RARRES2, C16ORF72, IL6ST, LSM7, SYNCRIP, CCT2, FSTL1, SELENBP1, CCT3, USP53, SERPINE2, APOD, CTGF, EIF1AX, RPLP0, SERPINE1, CFH, HTRA3, BSG, RAN, SERPING1, GEM, THY1, RND3, RPS18, SERPINF1, NME1, SERBP1, F3, EIF2S2, VEGFA, PDGFRA, PMP22, ADAMTS5, ADAMTS4, IL1R1, AKAP12, CHCHD3, NIFK, CALU, RPS28, PROCR, TMED10, RPS20, HNRNPAB, PLAT, LAPTM4B, RPSA, DHX9, S100A16, SMAD7, KLF10, TGFBR2, …	433	8785	16881	1.27809	3.54352e-07	1.18117e-07	8.78573e-07
GOTERM_CC_DIRECT	GO:0005604~basement membrane	16	0.0194484	9.06657e-10	RPSA, TNC, FBN1, CCDC80, NID1, SPARC, TIMP3, COL5A1, ANXA2, TIMP1, LAMA2, FBLN1, SERPINF1, ADAMTS1, LAMC1, LAMB1	456	79	18224	8.09416	3.67196e-07	5.24566e-08	1.2669e-06
GOTERM_MF_DIRECT	GO:0005201~extracellular matrix structural constituent	15	0.0182329	1.19081e-09	PXDN, LUM, COL3A1, FBN1, MGP, COL5A2, COL5A1, FBLN1, FBLN2, COL1A2, VCAN, COL1A1, LAMC1, LAMB1, MFAP5	433	67	16881	8.72824	7.0853e-07	1.77133e-07	1.75672e-06
GOTERM_BP_DIRECT	GO:0006364~rRNA processing	25	0.0303881	2.45392e-09	RPSA, EXOSC8, RRP15, RPL35, MPHOSPH10, RPL36, RPL24, RPL37, RPS7, MRTO4, EBNA1BP2, EIF4A3, RPS18, RPS28, NOLC1, RPL7, DKC1, RPL6, RPLP0, RPL26L1, NOP58, DDX21, NOP56, RPS20, WDR43	444	214	16792	4.4182	5.99736e-06	1.99913e-06	4.31782e-06
GOTERM_CC_DIRECT	GO:0005925~focal adhesion	33	0.0401123	4.31143e-09	MPZL1, LIMA1, NRP1, CNN3, TNC, PEAK1, FERMT2, AKAP12, DDR2, SCARF2, DAB2, PROCR, RPL7, GSN, RPL6, RPLP0, REXO2, NPM1, HSPA5, HSPA9, EGFR, FLRT2, BSG, MRC2, THY1, RPS7, EPB41L2, RND3, RPS18, YWHAG, HSP90B1, LRP1, CD59	456	391	18224	3.373	1.74613e-06	2.18266e-07	6.02448e-06
GOTERM_CC_DIRECT	GO:0005730~nucleolus	51	0.0619918	2.16592e-08	PRRX1, SELENBP1, EBNA1BP2, DAB2, PLRG1, DKC1, PGRMC1, DDX21, MYC, GNL3, EXOSC8, RAN, RBBP6, NCL, MRTO4, RSL1D1, PFDN2, C1QBP, WDR43, MTDH, RPL35, PRKDC, RPL36, NIFK, TIMM13, RPL7, REXO2, NPM1, BRIX1, APEX1, HSPA9, DHX9, SSRP1, S100A16, SMAD7, RRP15, PAK1IP1, MPHOSPH10, RPF2, RPS7, LRP1, NOLC1, RGS2, ILF2, NOP16, SPTBN1, NOP58, NOP56, ABL1, KAT6A, NFIB	456	857	18224	2.37831	8.77193e-06	9.74662e-07	3.02649e-05
GOTERM_CC_DIRECT	GO:0030529~intracellular ribonucleoprotein complex	18	0.0218794	5.09763e-08	DHX9, SNRPD1, SYNCRIP, SLIRP, NCL, RBMX, SLBP, RPS7, ZFP36L1, EIF4A3, ZFP36L2, HNRNPH3, RPL7, ILF2, RPLP0, NPM1, CPSF6, HNRNPAB	456	136	18224	5.28947	2.06452e-05	2.06454e-06	7.12305e-05
GOTERM_CC_DIRECT	GO:0005788~endoplasmic reticulum lumen	21	0.025526	7.66119e-08	FKBP7, COL3A1, DNAJC10, PDIA4, COL16A1, COL5A2, SERPINH1, COL5A1, HSP90B1, P4HA2, COL6A3, COL1A2, FKBP14, COL6A1, CTSC, GPX8, COL1A1, HSPA5, RCN1, ADAMTS5, SPON1	456	192	18224	4.37116	3.10273e-05	2.82071e-06	0.000107052
GOTERM_BP_DIRECT	GO:0001649~osteoblast differentiation	16	0.0194484	9.18576e-08	DHX9, RRBP1, TNC, MRC2, SYNCRIP, WWTR1, RBMX, JUNB, RSL1D1, COL6A1, DDX21, HSPE1, VCAN, COL1A1, IGFBP5, CYR61	444	104	16792	5.81843	0.000224475	5.61234e-05	0.000161629
GOTERM_BP_DIRECT	GO:0006614~SRP-dependent cotranslational protein targeting to membrane	15	0.0182329	1.63899e-07	RPSA, RPL35, RPL36, RPL24, RPL37, SEC63, RPS7, RPS18, RPS28, RPL7, RPL6, RPLP0, RPL26L1, RPS20, SSR3	444	94	16792	6.03508	0.000400489	8.01106e-05	0.000288389
GOTERM_CC_DIRECT	GO:0005840~ribosome	19	0.023095	1.87314e-07	MRPS33, RRBP1, RPL35, RPL36, RPL24, RPL37, RPL22L1, MRPL20, RPS7, RPS18, MRPL13, RPS28, RPL7, MRPL27, RPL6, MRPL17, RPLP0, RPS20, APEX1	456	166	18224	4.5743	7.58594e-05	6.32183e-06	0.000261739
GOTERM_BP_DIRECT	GO:0006412~translation	24	0.0291726	2.65571e-07	EGFR, RPSA, MRPS33, RRBP1, MRPS12, RPL35, RPL36, RPL24, RPL37, RPL22L1, MRPL20, RPS7, RSL1D1, RPS18, MRPL13, RPS28, RPL7, MRPL27, RPL6, RPLP0, MRPL17, MRPL36, RPL26L1, RPS20	444	253	16792	3.58765	0.000648844	0.00010817	0.000467286
GOTERM_MF_DIRECT	GO:0003735~structural constituent of ribosome	22	0.0267415	2.79071e-07	RPSA, MRPS33, MRPS12, RPL35, RPL36, RPL24, RPL37, RPL22L1, MRPL20, RPS7, MRTO4, RPS18, MRPL13, RPS28, RPL7, MRPL27, RPL6, RPLP0, MRPL17, MRPL36, RPL26L1, RPS20	433	222	16881	3.86349	0.000166034	3.3209e-05	0.000411695
GOTERM_MF_DIRECT	GO:0005518~collagen binding	12	0.0145863	3.00935e-07	CTSK, SMAD7, LUM, MRC2, NID1, DCN, SPARC, DDR2, SERPINH1, ABI3BP, PCOLCE, PCOLCE2	433	60	16881	7.79723	0.00017904	2.98423e-05	0.000443948
GOTERM_BP_DIRECT	GO:0022617~extracellular matrix disassembly	13	0.0158018	6.59023e-07	SH3PXD2B, BSG, FBN1, NID1, DCN, TIMP2, MMP2, TIMP1, CTSK, GSN, LAMC1, ADAMTS5, ADAMTS4	444	76	16792	6.46918	0.00160936	0.000230067	0.00115958
GOTERM_MF_DIRECT	GO:0051082~unfolded protein binding	15	0.0182329	8.21095e-07	TCP1, CCT2, CCT3, CCT6A, LMAN1, SERPINH1, PFDN2, HSP90B1, NPM1, DNAJA1, HSPE1, HSPA5, HSPD1, DNAJB4, HSPA9	433	110	16881	5.31629	0.000488433	6.97907e-05	0.0012113
GOTERM_BP_DIRECT	GO:0034097~response to cytokine	11	0.0133708	8.65778e-07	FOS, IFI27, IL6ST, COL3A1, SKIL, SPARC, TIMP2, FOSL1, JUNB, PGGT1B, TIMP1	444	52	16792	8.00035	0.00211373	0.00026446	0.00152338
GOTERM_BP_DIRECT	GO:0006457~protein folding	19	0.023095	1.36741e-06	TXNL1, TCP1, FKBP7, VBP1, CCT2, MESDC2, CCT3, CCT6A, PDIA4, LMAN1, PFDN2, HSP90B1, BAG3, PPIC, FKBP14, DNAJA1, HSPE1, DNAJB4, HSPA9	444	180	16792	3.99209	0.00333637	0.000371258	0.00240601
GOTERM_BP_DIRECT	GO:0007155~cell adhesion	32	0.0388968	1.79008e-06	CYP1B1, TNC, SPOCK1, DDR2, ISLR, LGALS3BP, WISP2, SRPX, CTGF, COL6A3, COL6A1, LAMB1, DPT, CYR61, SPON1, RPSA, SVEP1, ACKR3, COL16A1, TPBG, COL5A1, THY1, LAMA2, RND3, OMD, HAS1, CD34, VCAN, COL1A1, LAMC1, ABL2, CDH11	444	459	16792	2.63668	0.0043654	0.000437399	0.0031497
GOTERM_CC_DIRECT	GO:0005829~cytosol	123	0.14951	2.7377e-06	LDHB, LDHA, SNRPD3, LSM7, SNRPD1, SNRPD2, SELENBP1, CCT2, CCT3, GSTM3, SERPINE2, ANK2, CTGF, EIF1AX, RPLP0, RPL26L1, FNDC3A, RAN, THY1, RPS18, NME1, EIF2S2, PSMA3, NFE2L2, SNRPF, SNRPE, ADD3, SEC61G, SNRPG, SRI, FGFR1, SRM, CLU, PSMB5, RPS28, RPL7, RPL6, NPM1, DNAJA1, GLO1, RPS20, DHX9, RPSA, UAP1, S100A16, SMAD7, TGFBR2, TRIO, PPA1, RPS7, TXNDC17, RGS2, NTRK2, ARF4, POMP, RHEB, SPTBN1, AHCYL1, H…	456	3315	18224	1.48286	0.00110816	8.52864e-05	0.00382539
GOTERM_CC_DIRECT	GO:0005581~collagen trimer	13	0.0158018	3.02148e-06	RPS18, COL3A1, COL6A3, COL1A2, COL6A1, COLEC12, COL1A1, LOX, SERPINH1, COL5A2, COL5A1, PCOLCE, TIMP1	456	92	18224	5.64722	0.00122295	8.74033e-05	0.00422191
GOTERM_BP_DIRECT	GO:0000184~nuclear-transcribed mRNA catabolic process, nonsense-mediated decay	15	0.0182329	3.05219e-06	RPSA, RPL35, RPL36, RPL24, RPL37, RPS7, EIF4A3, RPS18, RPS28, RPL7, RPL6, RPLP0, RPL26L1, RPS20, PPP2R2A	444	119	16792	4.7672	0.00743181	0.000677912	0.00537037
GOTERM_BP_DIRECT	GO:0006413~translational initiation	16	0.0194484	3.3783e-06	RPSA, RPL35, RPL36, RPL24, RPL37, RPS7, RPS18, RPS28, RPL7, DHX29, RPL6, EIF1AX, RPLP0, EIF2S2, RPL26L1, RPS20	444	137	16792	4.41691	0.00822259	0.000687812	0.00594415
GOTERM_CC_DIRECT	GO:0005687~U4 snRNP	6	0.00729315	3.8728e-06	SNRPD3, SNRPD1, SNRPD2, SNRPF, SNRPE, SNRPG	456	11	18224	21.799	0.00156726	0.00010456	0.00541143
GOTERM_MF_DIRECT	GO:0048407~platelet-derived growth factor binding	6	0.00729315	4.36303e-06	COL3A1, PDGFRA, COL1A2, COL6A1, COL1A1, COL5A1	433	11	16881	21.2652	0.00259264	0.000324448	0.00643629
GOTERM_CC_DIRECT	GO:0034715~pICln-Sm protein complex	5	0.00607762	5.52838e-06	SNRPD3, SNRPD1, SNRPD2, SNRPF, SNRPE	456	6	18224	33.3041	0.00223649	0.000139928	0.00772467
GOTERM_BP_DIRECT	GO:0030574~collagen catabolic process	11	0.0133708	6.249e-06	CTSK, COL3A1, MRC2, COL6A3, COL1A2, COL6A1, COL1A1, ADAMTS2, MMP2, COL5A2, COL5A1	444	64	16792	6.50028	0.0151566	0.00117413	0.0109949
GOTERM_CC_DIRECT	GO:0034709~methylosome	6	0.00729315	6.50289e-06	SNRPD3, SNRPD1, SNRPD2, SNRPF, SNRPE, SNRPG	456	12	18224	19.9825	0.00263021	0.00015491	0.00908628
GOTERM_CC_DIRECT	GO:0022625~cytosolic large ribosomal subunit	11	0.0133708	6.78765e-06	RSL1D1, RPL7, RPL6, RPLP0, RPL26L1, RPL35, RPL36, RPL24, RPL37, RPL22L1, MRTO4	456	68	18224	6.46491	0.00274523	0.000152711	0.00948415
GOTERM_BP_DIRECT	GO:0007568~aging	17	0.0206639	7.82775e-06	IL6, COL3A1, TGFBR2, SERPING1, DCN, TIMP2, TIMP1, FOS, LRP1, APOD, SERPINF1, CTGF, CTSC, NFE2L2, APEX1, FGF2, IGFBP5	444	165	16792	3.89659	0.0189492	0.00136557	0.0137725
GOTERM_CC_DIRECT	GO:0005732~small nucleolar ribonucleoprotein complex	6	0.00729315	1.03505e-05	LSM7, MPHOSPH10, NOP58, NOP56, SNRPF, SNRPG	456	13	18224	18.4453	0.00418322	0.000220607	0.0144621
GOTERM_BP_DIRECT	GO:0045766~positive regulation of angiogenesis	14	0.0170173	1.06742e-05	MTDH, PTGIS, CYP1B1, SFRP2, GATA6, CD34, C3, F3, VEGFA, TGFBR2, SERPINE1, NFE2L2, FGF2, ANGPTL4	444	115	16792	4.60415	0.0257506	0.00173769	0.0187803
GOTERM_MF_DIRECT	GO:0005178~integrin binding	13	0.0158018	1.53975e-05	EGFR, COL3A1, FBN1, COL16A1, TIMP2, COL5A1, THY1, FBLN1, WISP2, CTGF, SFRP2, ADAMTS5, CYR61	433	105	16881	4.82686	0.00911973	0.00101743	0.0227124
GOTERM_MF_DIRECT	GO:0098641~cadherin binding involved in cell-cell adhesion	22	0.0267415	1.95264e-05	RTN4, VASN, EGFR, LIMA1, BSG, LDHA, CNN3, RAN, RPL24, GPRC5A, ANXA2, BZW2, RSL1D1, DHX29, RPL6, SERBP1, BAG3, SPTBN1, RANBP1, HSPA5, NOP56, PAICS	433	290	16881	2.95757	0.0115511	0.00116116	0.0288021
GOTERM_CC_DIRECT	GO:0005913~cell-cell adherens junction	23	0.0279571	2.23582e-05	RTN4, VASN, EGFR, LIMA1, BSG, LDHA, CNN3, SMAD7, RAN, RPL24, GPRC5A, ANXA2, BZW2, RSL1D1, DHX29, RPL6, SERBP1, BAG3, SPTBN1, RANBP1, HSPA5, NOP56, PAICS	456	323	18224	2.8458	0.0090143	0.000452656	0.0312372
GOTERM_BP_DIRECT	GO:0051591~response to cAMP	9	0.0109397	2.38372e-05	FOS, LDHA, BSG, NME1, COL1A1, FOSB, SPARC, FOSL1, JUNB	444	46	16792	7.39953	0.0565943	0.00363456	0.0419347
GOTERM_CC_DIRECT	GO:0005783~endoplasmic reticulum	42	0.051052	2.42933e-05	RTN4, SLC39A14, PXDN, MTDH, DERL1, CLU, DNAJC10, SYNCRIP, SERPINH1, SEC63, CALU, FOS, PTGIS, SRPX, P4HA2, APOD, PLOD2, PGRMC1, TMED10, HSPA5, SAR1A, APEX1, SEC23A, KDELR2, RRBP1, CKAP4, SMIM14, MESDC2, TPBG, THY1, HSP90B1, CNIH4, NUCB2, POMP, TFPI, PLA2G2A, KDSR, SSR4, ABL1, UBXN4, MGST1, RCN1	456	828	18224	2.02721	0.00979066	0.00046841	0.0339403
GOTERM_BP_DIRECT	GO:0071230~cellular response to amino acid stimulus	9	0.0109397	2.80717e-05	EGFR, COL3A1, NTRK2, COL1A2, COL6A1, COL1A1, COL16A1, MMP2, COL5A2	444	47	16792	7.24209	0.0663077	0.00402765	0.0493824
GOTERM_MF_DIRECT	GO:0003723~RNA binding	32	0.0388968	3.23325e-05	LSM7, SNRPD1, NIFK, SYNCRIP, RPL37, RPS28, RPL7, DKC1, RPL6, BRIX1, NPM1, RBMS3, RPS20, HNRNPAB, RBMS1, RPL24, NCL, RBMX, JUNB, RPS7, RSL1D1, RPS18, HSP90B1, HNRNPH3, ILF2, EIF2S2, CPSF6, AHCYL1, NOP56, SNRPF, SNRPE, SNRPG	433	547	16881	2.28073	0.0190543	0.00174739	0.0476873
GOTERM_CC_DIRECT	GO:0005689~U12-type spliceosomal complex	7	0.00850867	3.52882e-05	SNRPD3, LSM7, SNRPD1, SNRPD2, SNRPF, SNRPE, SNRPG	456	26	18224	10.7598	0.0141903	0.000649425	0.0492979
GOTERM_BP_DIRECT	GO:0098609~cell-cell adhesion	21	0.025526	3.57168e-05	RTN4, VASN, LIMA1, BSG, LDHA, CNN3, RAN, RPL24, GPRC5A, ANXA2, BZW2, RSL1D1, DHX29, RPL6, SERBP1, BAG3, SPTBN1, RANBP1, HSPA5, NOP56, PAICS	444	271	16792	2.93069	0.0835918	0.00483789	0.0628271
GOTERM_BP_DIRECT	GO:0002181~cytoplasmic translation	7	0.00850867	3.76852e-05	RPL7, RPL6, RPLP0, RPL26L1, RPL36, RPL22L1, MRTO4	444	25	16792	10.5895	0.08799	0.00483587	0.0662886
GOTERM_BP_DIRECT	GO:0019083~viral transcription	13	0.0158018	3.98674e-05	RPSA, RPS18, RPS28, RPL7, RPL6, RPLP0, RPL35, RPL26L1, RPL36, RPL24, RPL37, RPS20, RPS7	444	112	16792	4.3898	0.0928414	0.00486005	0.0701259
GOTERM_MF_DIRECT	GO:0050840~extracellular matrix binding	7	0.00850867	4.04275e-05	FBLN2, CD248, VEGFA, DCN, SPARC, ADAMTS5, CYR61	433	26	16881	10.4963	0.0237678	0.00200256	0.0596234
GOTERM_MF_DIRECT	GO:0001968~fibronectin binding	7	0.00850867	4.04275e-05	CTSK, FBLN1, SFRP2, CTGF, VEGFA, CCDC80, IGFBP5	433	26	16881	10.4963	0.0237678	0.00200256	0.0596234
GOTERM_CC_DIRECT	GO:0009986~cell surface	31	0.0376813	4.35081e-05	MPZL1, IL1R1, NRP1, FERMT2, CLU, PDIA4, TIMP2, SRPX, PROCR, HSPA5, NT5E, EGFR, VASN, PLAT, CLMP, AXL, ACKR3, MXRA8, SPARC, TPBG, SLIT2, ANXA2, C1QBP, F3, CD59, SFRP4, VEGFA, TFPI, TGFBR3, HSPD1, SCARA5	456	542	18224	2.28582	0.0174668	0.000765844	0.0607779
GOTERM_CC_DIRECT	GO:0034719~SMN-Sm protein complex	6	0.00729315	4.58143e-05	SNRPD3, SNRPD1, SNRPD2, SNRPF, SNRPE, SNRPG	456	17	18224	14.1053	0.0183841	0.000772836	0.0639986
GOTERM_CC_DIRECT	GO:0030532~small nuclear ribonucleoprotein complex	6	0.00729315	4.58143e-05	SNRPD3, SNRPD1, SNRPD2, SNRPF, SNRPE, SNRPG	456	17	18224	14.1053	0.0183841	0.000772836	0.0639986
GOTERM_BP_DIRECT	GO:0042060~wound healing	11	0.0133708	4.66492e-05	EGFR, IL6, TNC, COL3A1, TGFBR2, PDGFRA, LOX, DCN, SPARC, FGF2, TIMP1	444	80	16792	5.20023	0.107754	0.00541449	0.0820502
GOTERM_BP_DIRECT	GO:0042493~response to drug	22	0.0267415	6.01728e-05	IL6, LDHA, TGFBR2, FOSB, DPYSL2, TIMP2, JUNB, FOS, APOD, SFRP2, GATA6, DAD1, SEMA3C, COL1A1, LOX, HSPD1, ABL1, APEX1, FOSL1, MYC, MGST1, NNMT	444	304	16792	2.73696	0.136764	0.00666256	0.105825
GOTERM_CC_DIRECT	GO:0031093~platelet alpha granule lumen	9	0.0109397	6.17513e-05	ISLR, VEGFA, CLU, SERPINE1, SERPING1, SPARC, CFD, PROS1, TIMP1	456	55	18224	6.53971	0.0246999	0.000999902	0.0862522
GOTERM_BP_DIRECT	GO:0051170~nuclear import	6	0.00729315	8.05646e-05	SNRPD3, SNRPD1, SNRPD2, SNRPF, SNRPE, SNRPG	444	18	16792	12.6066	0.178734	0.00852467	0.141663
GOTERM_CC_DIRECT	GO:0005685~U1 snRNP	6	0.00729315	8.26079e-05	SNRPD3, SNRPD1, SNRPD2, SNRPF, SNRPE, SNRPG	456	19	18224	12.6205	0.0329041	0.001286	0.115368
GOTERM_BP_DIRECT	GO:0010951~negative regulation of endopeptidase activity	13	0.0158018	8.53462e-05	C3, SERPING1, SPOCK1, TIMP2, SERPINH1, TIMP1, SERPINF1, SERPINE2, SERPINE1, COL6A3, TFPI, SLPI, PROS1	444	121	16792	4.06329	0.188276	0.00865379	0.150065
GOTERM_BP_DIRECT	GO:0002576~platelet degranulation	12	0.0145863	8.56854e-05	ISLR, LGALS3BP, RARRES2, VEGFA, CLU, SERPINE1, SERPING1, SPARC, CFD, PROS1, TIMP3, TIMP1	444	103	16792	4.40619	0.188949	0.00834198	0.150661
GOTERM_CC_DIRECT	GO:0071013~catalytic step 2 spliceosome	11	0.0133708	9.87979e-05	EIF4A3, PLRG1, SNRPD3, LSM7, SNRPD1, SNRPD2, SYNCRIP, SNRPF, RBMX, SNRPE, SNRPG	456	92	18224	4.77841	0.0392251	0.00148094	0.137965
GOTERM_BP_DIRECT	GO:0006986~response to unfolded protein	8	0.0097242	0.000102924	HSPH1, DERL1, DNAJA1, HSPE1, HSPD1, DNAJB4, SERPINH1, UBXN4	444	42	16792	7.20378	0.222413	0.00962873	0.180947
GOTERM_BP_DIRECT	GO:0045926~negative regulation of growth	6	0.00729315	0.000106979	MT1M, MT1A, MT2A, MT1E, MT1X, IGFBP5	444	19	16792	11.9431	0.230081	0.00963736	0.188069
GOTERM_BP_DIRECT	GO:0008285~negative regulation of cell proliferation	25	0.0303881	0.00014273	RARRES1, CYP1B1, IFITM1, IGFBP6, SOX4, TIMP2, SERPINE2, NPM1, MEG3, FGF2, FOSL1, DPT, IL6, KLF10, ZNF503, SLIT3, MSX1, NME1, SFRP2, BTG3, SFRP4, ADAMTS1, PDCD5, PMP22, KLF4	444	396	16792	2.38761	0.294506	0.0123819	0.250845
GOTERM_BP_DIRECT	GO:0043065~positive regulation of apoptotic process	21	0.025526	0.000145177	IL6, LDHA, CYP1B1, CLU, TRIO, SOX4, PRKDC, SLIT2, NUPR1, C1QBP, SFRP2, ALDH1A3, SFRP4, DNAJA1, ID3, HSPD1, ABL1, PDCD5, GADD45B, FOSL1, GADD45A	444	300	16792	2.64739	0.298713	0.0121612	0.255139
GOTERM_CC_DIRECT	GO:0097526~spliceosomal tri-snRNP complex	4	0.0048621	0.000148937	SNRPD3, LSM7, SNRPD1, SNRPG	456	5	18224	31.9719	0.0585407	0.00215211	0.207913
GOTERM_BP_DIRECT	GO:0030514~negative regulation of BMP signaling pathway	8	0.0097242	0.000161728	NBL1, CHRDL1, SMAD7, SFRP2, SPG20, SKIL, HTRA3, ABL1	444	45	16792	6.72352	0.326519	0.0130901	0.284189
GOTERM_BP_DIRECT	GO:0050679~positive regulation of epithelial cell proliferation	9	0.0109397	0.000169331	EGFR, IL6, OSR2, FGF7, NME1, VEGFA, LAMC1, LAMB1, MYC	444	60	16792	5.67297	0.33892	0.0132623	0.29753
GOTERM_BP_DIRECT	GO:0045669~positive regulation of osteoblast differentiation	9	0.0109397	0.000169331	IL6, IFITM1, ATRAID, CEBPD, SFRP2, IL6ST, DDR2, FGF2, CYR61	444	60	16792	5.67297	0.33892	0.0132623	0.29753
GOTERM_BP_DIRECT	GO:0030324~lung development	10	0.0121552	0.000169973	EGFR, PDPN, CRISPLD2, CTGF, VEGFA, HSD11B1, LOX, SPARC, ADAMTS2, FGF2	444	76	16792	4.97629	0.339956	0.0128989	0.298656
GOTERM_BP_DIRECT	GO:0000027~ribosomal large subunit assembly	6	0.00729315	0.00017923	RPL6, BRIX1, RPL24, RPF2, MRPL20, MRTO4	444	21	16792	10.8057	0.354725	0.0131874	0.314898
GOTERM_BP_DIRECT	GO:0008334~histone mRNA metabolic process	5	0.00607762	0.00019991	SNRPD3, SNRPF, SNRPE, SLBP, SNRPG	444	12	16792	15.7583	0.386533	0.0142687	0.351171
GOTERM_BP_DIRECT	GO:0009611~response to wounding	9	0.0109397	0.000239247	ZFP36L1, ZFP36L2, NRP1, FGF7, CTGF, TNC, ID3, MYC, GAP43	444	63	16792	5.40283	0.442777	0.0165695	0.420135
GOTERM_MF_DIRECT	GO:0002020~protease binding	11	0.0133708	0.000261613	SRI, IL1R1, DERL1, LRP1, F3, SERPINE1, TIMP2, TIMP3, ANXA2, ADAMTS4, TIMP1	433	101	16881	4.24602	0.144167	0.011904	0.385247
GOTERM_BP_DIRECT	GO:0001501~skeletal system development	13	0.0158018	0.000277642	SH3PXD2B, FGFR1, KLF10, COL3A1, FBN1, COL1A2, SOX4, VCAN, COL1A1, COL5A2, IGFBP4, ADAMTS4, CDH11	444	137	16792	3.58874	0.492699	0.0186748	0.487403
GOTERM_BP_DIRECT	GO:0008284~positive regulation of cell proliferation	27	0.0328192	0.000285875	FGFR1, FGF7, IL6ST, CSF1, TNC, CD248, SOX4, TIMP1, AKR1C2, OSR2, CTGF, NPM1, FOSL1, MYC, FGF2, PGGT1B, EGFR, SHMT2, IL6, TGFBR2, WWTR1, TNFSF13B, SFRP2, VEGFA, NTRK2, PDGFRA, HAS2	444	466	16792	2.19128	0.502808	0.0187087	0.501823
GOTERM_CC_DIRECT	GO:0005737~cytoplasm	165	0.200562	0.000324998	ADCY3, LDHB, LDHA, PLXNA1, SNRPD3, CCT2, CCT3, MEDAG, GSTM3, RPLP0, RBMS3, EGFR, TXNL1, RAN, RAI14, KRT10, MRTO4, MSX1, NAV1, NME1, HAS1, CD34, SERBP1, HSPB8, EIF2S2, VEGFA, PSMA3, PDGFRA, ADAMTS1, HAS2, NFE2L2, ADD3, SRI, CLU, PEAK1, CHCHD3, AKAP12, SOX4, NIFK, BICC1, LMAN1, RPS28, RPL7, NPM1, HSPE1, GLO1, RPS20, SKIL, HNRNPAB, PLAT, RPSA, DHX9, UAP1, S100A16, KLF9, SMAD7, GAS7, PPA1, RPS7, APOL…	456	5222	18224	1.26277	0.123348	0.00452921	0.453172
GOTERM_CC_DIRECT	GO:0071011~precatalytic spliceosome	6	0.00729315	0.000333566	PLRG1, SNRPD3, SNRPD1, SNRPD2, SNRPE, SNRPG	456	25	18224	9.59158	0.126386	0.00449376	0.465093
GOTERM_BP_DIRECT	GO:0014912~negative regulation of smooth muscle cell migration	5	0.00607762	0.000387646	LRP1, SERPINE1, APEX1, SLIT2, IGFBP5	444	14	16792	13.5071	0.612326	0.0246283	0.679897
GOTERM_BP_DIRECT	GO:0043066~negative regulation of apoptotic process	26	0.0316036	0.000465782	MTDH, IL6ST, PRKDC, TIMP1, DAB2, GATA6, BAG3, NPM1, DAD1, DNAJA1, GLO1, HSPA5, MYC, HSPA9, CYR61, ANGPTL4, EGFR, EGR3, IL6, AHI1, HSP90B1, MSX1, CD59, VEGFA, ARF4, HSPD1	444	455	16792	2.16113	0.679744	0.0287737	0.81641
GOTERM_CC_DIRECT	GO:0005683~U7 snRNP	4	0.0048621	0.000502123	SNRPD3, SNRPF, SNRPE, SNRPG	456	7	18224	22.8371	0.184057	0.00654016	0.699349
GOTERM_BP_DIRECT	GO:0048146~positive regulation of fibroblast proliferation	8	0.0097242	0.000514778	EGFR, FBLN1, PDGFRA, PRKDC, ABL1, DDR2, MYC, ANXA2	444	54	16792	5.60294	0.715904	0.0309713	0.901924
GOTERM_BP_DIRECT	GO:0002042~cell migration involved in sprouting angiogenesis	5	0.00607762	0.000517646	EGR3, NRP1, VEGFA, FGF2, SLIT2	444	15	16792	12.6066	0.717889	0.0303933	0.906926
GOTERM_BP_DIRECT	GO:1904874~positive regulation of telomerase RNA localization to Cajal body	5	0.00607762	0.000517646	TCP1, DKC1, CCT2, CCT3, CCT6A	444	15	16792	12.6066	0.717889	0.0303933	0.906926
GOTERM_MF_DIRECT	GO:1990446~U1 snRNP binding	4	0.0048621	0.00053952	SNRPD3, SNRPD1, SNRPD2, SNRPG	433	7	16881	22.2778	0.27465	0.0226748	0.792972
GOTERM_BP_DIRECT	GO:1904628~cellular response to phorbol 13-acetate 12-myristate	4	0.0048621	0.000589773	ZFP36L1, ZFP36L2, RPLP0, MYC	444	7	16792	21.6113	0.763506	0.0337467	1.03268
GOTERM_BP_DIRECT	GO:0010628~positive regulation of gene expression	18	0.0218794	0.000609509	IL6, TNC, CSF1, FBLN1, OSR2, ANK2, ID2, GSN, CD34, CTGF, SFRP4, NTRK2, VEGFA, NFE2L2, NFIL3, PDCD5, MYC, KLF4	444	262	16792	2.59831	0.774649	0.0340598	1.06706
GOTERM_CC_DIRECT	GO:0005682~U5 snRNP	5	0.00607762	0.000704824	SNRPD3, SNRPD1, SNRPD2, SNRPE, SNRPG	456	17	18224	11.7544	0.248403	0.00888388	0.98038
GOTERM_BP_DIRECT	GO:0070301~cellular response to hydrogen peroxide	8	0.0097242	0.000718127	IL6, CYP1B1, PCNA, AXL, NFE2L2, ABL1, APEX1, KLF4	444	57	16792	5.30804	0.82722	0.0391174	1.25609
GOTERM_MF_DIRECT	GO:0046332~SMAD binding	7	0.00850867	0.000741458	DAB2, COL3A1, TGFBR2, COL1A2, TGFBR3, SKIL, COL5A2	433	43	16881	6.34658	0.35682	0.0289935	1.08826
GOTERM_BP_DIRECT	GO:0000387~spliceosomal snRNP assembly	6	0.00729315	0.000743515	SNRPD3, SNRPD1, SNRPD2, SNRPF, SNRPE, SNRPG	444	28	16792	8.10425	0.837622	0.0395911	1.30022
GOTERM_BP_DIRECT	GO:0018108~peptidyl-tyrosine phosphorylation	13	0.0158018	0.000755674	EGFR, FGFR1, FGF7, PEAK1, NTRK2, EFEMP1, PDGFRA, AXL, ABI2, ABL1, FGF2, ABL2, DDR2	444	153	16792	3.21345	0.842379	0.0393685	1.32135
GOTERM_MF_DIRECT	GO:0005509~calcium ion binding	34	0.0413278	0.000851882	SRI, FKBP7, CD248, FSTL1, SPOCK1, C1R, C1S, CALU, GSN, HSPA5, PPP3CA, SVEP1, S100A16, EFEMP1, FBN1, PCDH9, S100A10, MGP, NID1, SPARC, SLIT2, ANXA2, SLIT3, FBLN1, HSP90B1, LRP1, FBLN2, NUCB2, FKBP14, PLA2G2A, VCAN, PROS1, RCN1, CDH11	433	717	16881	1.84872	0.397752	0.0311959	1.24939
GOTERM_BP_DIRECT	GO:1904871~positive regulation of protein localization to Cajal body	4	0.0048621	0.000925185	TCP1, CCT2, CCT3, CCT6A	444	8	16792	18.9099	0.895879	0.0469919	1.61548
GOTERM_MF_DIRECT	GO:0005539~glycosaminoglycan binding	5	0.00607762	0.000973256	SERPINE2, TGFBR2, TGFBR3, VCAN, DCN	433	18	16881	10.8295	0.439748	0.0335064	1.42621
GOTERM_BP_DIRECT	GO:0030449~regulation of complement activation	6	0.00729315	0.00103239	C7, C1QBP, C3, CD59, CFH, PROS1	444	30	16792	7.56396	0.919899	0.051234	1.80107
GOTERM_BP_DIRECT	GO:0006396~RNA processing	10	0.0121552	0.00104894	DHX9, HNRNPH3, DKC1, DHX29, SNRPD3, LSM7, MPHOSPH10, SNRPD1, SYNCRIP, RBMS1	444	97	16792	3.89895	0.923077	0.0509995	1.82969
GOTERM_MF_DIRECT	GO:0051087~chaperone binding	9	0.0109397	0.00108413	BAG3, CLU, DNAJA1, DNAJC10, CTSC, HSPE1, HSPD1, HSPA5, DNAJB4	433	81	16881	4.33179	0.475551	0.0352208	1.58748
GOTERM_CC_DIRECT	GO:0005832~chaperonin-containing T-complex	4	0.0048621	0.00116091	TCP1, CCT2, CCT3, CCT6A	456	9	18224	17.7622	0.375275	0.0141547	1.61002
GOTERM_BP_DIRECT	GO:0007507~heart development	14	0.0170173	0.00116448	SRI, SH3PXD2B, COL3A1, FBN1, TGFBR2, PRKDC, SOX4, BICC1, SPARC, ZFP36L1, PCNA, ID3, LOX, PCSK5	444	183	16792	2.89332	0.942019	0.0553614	2.02929
GOTERM_BP_DIRECT	GO:0001503~ossification	9	0.0109397	0.00121348	EGFR, CHRDL1, IFITM1, CTGF, MGP, SPARC, DDR2, COL5A2, CDH11	444	80	16792	4.25473	0.948571	0.0565268	2.11383
GOTERM_CC_DIRECT	GO:0042383~sarcolemma	9	0.0109397	0.00127327	LAMA2, BSG, SLC38A2, ANK2, CD59, COL6A3, COL6A1, PPP3CA, ANXA2	456	85	18224	4.23158	0.403098	0.0150619	1.76455
GOTERM_BP_DIRECT	GO:0071294~cellular response to zinc ion	5	0.00607762	0.00135194	MT1M, MT1A, MT2A, MT1E, MT1X	444	19	16792	9.95258	0.963352	0.061605	2.35232
GOTERM_CC_DIRECT	GO:0005686~U2 snRNP	5	0.00607762	0.0013522	SNRPD3, SNRPD1, SNRPD2, SNRPE, SNRPG	456	20	18224	9.99123	0.421902	0.0155355	1.87298
GOTERM_BP_DIRECT	GO:1904851~positive regulation of establishment of protein localization to telomere	4	0.0048621	0.00136068	TCP1, DKC1, CCT2, CCT6A	444	9	16792	16.8088	0.964127	0.0608574	2.36735
GOTERM_BP_DIRECT	GO:0010863~positive regulation of phospholipase C activity	4	0.0048621	0.00136068	FGFR1, PDGFRA, ABL2, FGF2	444	9	16792	16.8088	0.964127	0.0608574	2.36735
GOTERM_CC_DIRECT	GO:0072562~blood microparticle	12	0.0145863	0.00153862	CFHR1, LGALS3BP, APOL1, C3, GSN, CLU, CFH, SERPING1, C1R, C1S, PROS1, ANGPTL4	456	152	18224	3.15512	0.463999	0.0171736	2.12862
GOTERM_BP_DIRECT	GO:0071364~cellular response to epidermal growth factor stimulus	6	0.00729315	0.0016114	ZFP36L1, EGFR, ZFP36L2, COL1A1, ERRFI1, MYC	444	33	16792	6.87633	0.98058	0.0703893	2.79775
GOTERM_BP_DIRECT	GO:0051897~positive regulation of protein kinase B signaling	9	0.0109397	0.00166587	EGFR, AKR1C2, IL6, MTDH, C1QBP, F3, AXL, FGF2, IGFBP5	444	84	16792	4.05212	0.983004	0.0714091	2.89103
GOTERM_BP_DIRECT	GO:0071560~cellular response to transforming growth factor beta stimulus	7	0.00850867	0.00174454	ZFP36L1, ZFP36L2, SMAD7, FBN1, COL1A1, PDCD5, ABL1	444	49	16792	5.40283	0.985982	0.0733722	3.02559
GOTERM_BP_DIRECT	GO:0008283~cell proliferation	21	0.025526	0.00178746	EGFR, PRG4, PDPN, KLF10, CSF1, PAK1IP1, PRKDC, ZFP36L1, ZFP36L2, DAB2, LRP1, TNFSF13B, SERPINF1, DKC1, CD34, PCNA, MYC, IGFBP4, EMP1, GNL3, CYR61	444	366	16792	2.16999	0.98738	0.0738416	3.09893
GOTERM_CC_DIRECT	GO:0005589~collagen type VI trimer	3	0.00364657	0.00183513	COL6A3, COL6A1, DCN	456	3	18224	39.9649	0.524748	0.0199049	2.53398
GOTERM_CC_DIRECT	GO:0048471~perinuclear region of cytoplasm	29	0.0352502	0.00199015	MTDH, CSF1, CLU, SLIRP, APOD, MT1A, KIRREL, CTGF, MT1E, DNAJA1, LAMB1, APEX1, EGFR, SEC23A, MT1M, ATRAID, CKAP4, ACKR3, MT1X, ANXA2, HSP90B1, TNFSF13B, SERPINF1, NME1, CD34, SERBP1, MT2A, PLA2G2A, ABL1	456	621	18224	1.86632	0.553723	0.0210082	2.74528
GOTERM_BP_DIRECT	GO:0042730~fibrinolysis	5	0.00607762	0.00200229	PLAT, SERPINE1, SERPING1, PROS1, ANXA2	444	21	16792	9.00472	0.992542	0.0809887	3.46521
GOTERM_BP_DIRECT	GO:0055114~oxidation-reduction process	29	0.0352502	0.0021684	LDHB, STEAP4, LDHA, PXDN, CYP1B1, PRDX4, DNAJC10, UGDH, AKR1C2, PTGIS, P4HA2, PLOD2, ALDH1A3, GPX3, GPX8, LOX, APEX1, AKR1C1, TXNL1, SH3PXD2B, RDH10, TXNDC17, DIO2, AOX1, CYBRD1, HSD11B1, KDSR, STEAP1, MGST1	444	592	16792	1.85266	0.995035	0.0859963	3.74754
GOTERM_MF_DIRECT	GO:0043394~proteoglycan binding	4	0.0048621	0.00235625	CTSK, NID1, SLIT2, COL5A1	433	11	16881	14.1768	0.754295	0.0712122	3.42026
GOTERM_BP_DIRECT	GO:0006090~pyruvate metabolic process	5	0.00607762	0.00239681	LDHB, SLC16A1, LDHA, BSG, GLO1	444	22	16792	8.59541	0.997162	0.0931218	4.13448
GOTERM_BP_DIRECT	GO:1901998~toxin transport	6	0.00729315	0.00239914	TCP1, NRP1, DNAJA1, CCT2, HSPA5, CCT3	444	36	16792	6.3033	0.997179	0.0917527	4.13844
GOTERM_BP_DIRECT	GO:0010976~positive regulation of neuron projection development	9	0.0109397	0.00240835	FGFR1, IL6, SERPINF1, NME1, NTRK2, RANBP1, NFE2L2, ABL2, NEGR1	444	89	16792	3.82448	0.997242	0.0906726	4.154
GOTERM_BP_DIRECT	GO:0030855~epithelial cell differentiation	8	0.0097242	0.00242979	RPSA, AKR1C2, HNRNPH3, CNN3, VEGFA, PCNA, ID3, AKR1C1	444	70	16792	4.32227	0.997383	0.0900586	4.19024
GOTERM_BP_DIRECT	GO:0007179~transforming growth factor beta receptor signaling pathway	9	0.0109397	0.00296481	FOS, SMAD7, KLF10, COL3A1, FERMT2, TGFBR2, COL1A2, TGFBR3, SKIL	444	92	16792	3.69976	0.999295	0.107195	5.09037
GOTERM_BP_DIRECT	GO:0034446~substrate adhesion-dependent cell spreading	6	0.00729315	0.00305962	FERMT2, PEAK1, AXL, LAMC1, ABL1, LAMB1	444	38	16792	5.97155	0.999441	0.108828	5.24905
GOTERM_BP_DIRECT	GO:0060548~negative regulation of cell death	7	0.00850867	0.00316794	WISP2, TMEM109, CTGF, SOX4, FGF2, MYC, CYR61	444	55	16792	4.81343	0.999571	0.110856	5.43003
GOTERM_BP_DIRECT	GO:0050821~protein stabilization	11	0.0133708	0.00326687	TCP1, MSX1, ANK2, SMAD7, BAG3, CLU, SOX4, CCT2, HSPD1, CCT3, CCT6A	444	136	16792	3.05896	0.999664	0.112514	5.59504
GOTERM_CC_DIRECT	GO:0005789~endoplasmic reticulum membrane	36	0.0437589	0.00332989	RTN4, SRI, FKBP7, MTDH, DERL1, CYP1B1, PITPNB, LMAN1, SEC63, CALU, PTGIS, PLOD2, PGRMC1, DAD1, TMED10, HSPA5, EGFR, SEC23A, KDELR2, FLRT2, CKAP4, SMIM14, RDH10, HSP90B1, CD59, FKBP14, PLA2G2A, HSD11B1, RHEB, KDSR, AHCYL1, PROS1, SEC61G, UBXN4, MGST1, SSR3	456	862	18224	1.66907	0.740981	0.0340443	4.55376
GOTERM_BP_DIRECT	GO:0030195~negative regulation of blood coagulation	4	0.0048621	0.00335949	SERPINE2, CD34, SERPINE1, PROS1	444	12	16792	12.6066	0.999732	0.113919	5.74928
GOTERM_BP_DIRECT	GO:0042574~retinal metabolic process	4	0.0048621	0.00335949	RDH10, CYP1B1, ALDH1A3, AKR1C1	444	12	16792	12.6066	0.999732	0.113919	5.74928
GOTERM_MF_DIRECT	GO:0004867~serine-type endopeptidase inhibitor activity	9	0.0109397	0.00342192	SERPINE2, SERPINF1, COL6A3, SERPINE1, TFPI, SLPI, SERPING1, SPOCK1, SERPINH1	433	97	16881	3.61727	0.86991	0.0969493	4.93105
GOTERM_BP_DIRECT	GO:0001570~vasculogenesis	7	0.00850867	0.00347077	ZFP36L1, VEGFA, NTRK2, TGFBR2, HAS2, ACKR3, JUNB	444	56	16792	4.72748	0.999796	0.115869	5.93428
GOTERM_BP_DIRECT	GO:0007623~circadian rhythm	8	0.0097242	0.00359624	EGFR, EGR3, KLF9, KLF10, NTRK2, SERPINE1, ID3, NFIL3	444	75	16792	4.03411	0.99985	0.118197	6.14246
GOTERM_CC_DIRECT	GO:0042470~melanosome	9	0.0109397	0.00378895	HSP90B1, BSG, SERPINF1, RAN, TMED10, HSPA5, PDIA4, ANXA2, CALU	456	101	18224	3.56123	0.785069	0.0377067	5.16622
GOTERM_BP_DIRECT	GO:0060021~palate development	8	0.0097242	0.00387334	MSX1, OSR2, BNC2, ARID5B, TGFBR2, PAK1IP1, PRRX1, TGFBR3	444	76	16792	3.98103	0.999924	0.12505	6.60067
GOTERM_BP_DIRECT	GO:0090090~negative regulation of canonical Wnt signaling pathway	12	0.0145863	0.00403513	EGR1, PSMB5, DAB2, PSMD12, SFRP2, PSME2, PSMA3, SFRP4, IGFBP6, BICC1, WWTR1, IGFBP4	444	163	16792	2.78428	0.999949	0.128245	6.86723
GOTERM_BP_DIRECT	GO:0051592~response to calcium ion	7	0.00850867	0.00414032	EGFR, IL6, S100A16, AHCYL1, RANBP1, PPP3CA, SPARC	444	58	16792	4.56446	0.999961	0.129688	7.04016
GOTERM_BP_DIRECT	GO:0045454~cell redox homeostasis	8	0.0097242	0.00416634	TXNL1, IL6, DIO2, PRDX4, DNAJC10, NFE2L2, PDIA4, APEX1	444	77	16792	3.92933	0.999963	0.128805	7.08289
GOTERM_CC_DIRECT	GO:0015935~small ribosomal subunit	5	0.00607762	0.00426766	RPSA, RPS18, RPS28, MRPS12, RPS20	456	27	18224	7.40091	0.823088	0.0413664	5.80102
GOTERM_BP_DIRECT	GO:0006957~complement activation, alternative pathway	4	0.0048621	0.00428251	C7, C3, CFH, CFD	444	13	16792	11.6369	0.999972	0.130514	7.27343
GOTERM_BP_DIRECT	GO:0002053~positive regulation of mesenchymal cell proliferation	5	0.00607762	0.00450786	FGFR1, VEGFA, TGFBR2, PRRX1, MYC	444	26	16792	7.27304	0.999984	0.13523	7.642
GOTERM_BP_DIRECT	GO:0006259~DNA metabolic process	5	0.00607762	0.00450786	NME1, RAN, NT5E, KPNA2, IGFBP4	444	26	16792	7.27304	0.999984	0.13523	7.642
GOTERM_BP_DIRECT	GO:0000245~spliceosomal complex assembly	5	0.00607762	0.00450786	SNRPD3, SNRPD1, SNRPD2, SNRPE, SNRPG	444	26	16792	7.27304	0.999984	0.13523	7.642
GOTERM_BP_DIRECT	GO:0009612~response to mechanical stimulus	7	0.00850867	0.00450876	TNC, COL3A1, TGFBR2, DCN, FOSB, FOSL1, JUNB	444	59	16792	4.4871	0.999984	0.133621	7.64346
GOTERM_BP_DIRECT	GO:0007566~embryo implantation	6	0.00729315	0.00475809	FBLN1, BSG, PTGIS, TGFBR2, PCSK5, MMP2	444	42	16792	5.40283	0.999991	0.138812	8.04964
GOTERM_MF_DIRECT	GO:0003729~mRNA binding	10	0.0121552	0.00485721	ZFP36L1, EIF4A3, MRPL13, C1QBP, RPL7, RPL35, CPSF6, RBMX, SLBP, HNRNPAB	433	125	16881	3.11889	0.944816	0.128863	6.93107
GOTERM_MF_DIRECT	GO:0044183~protein binding involved in protein folding	4	0.0048621	0.00490967	PFDN2, CCT2, CCT3, CCT6A	433	14	16881	11.1389	0.94652	0.124632	7.00342
GOTERM_BP_DIRECT	GO:0001558~regulation of cell growth	8	0.0097242	0.00514647	WISP2, CTGF, IGFBP6, SPOCK1, HTRA3, IGFBP4, CYR61, IGFBP5	444	80	16792	3.78198	0.999997	0.147537	8.67896
GOTERM_BP_DIRECT	GO:0001656~metanephros development	5	0.00607762	0.0051833	RDH10, OSR2, ID2, FBN1, ID3	444	27	16792	7.00367	0.999997	0.1468	8.73842
GOTERM_BP_DIRECT	GO:0070208~protein heterotrimerization	4	0.0048621	0.00534475	COL1A2, COL6A1, COL1A1, SKIL	444	14	16792	10.8057	0.999998	0.149303	8.99868
GOTERM_BP_DIRECT	GO:0043488~regulation of mRNA stability	9	0.0109397	0.00590129	ZFP36L1, PSMB5, ZFP36L2, EXOSC8, PSMD12, PSME2, SERBP1, PSMA3, APEX1	444	103	16792	3.30464	0.999999	0.161724	9.89047
GOTERM_MF_DIRECT	GO:0042802~identical protein binding	32	0.0388968	0.00595543	SRI, FGFR1, LDHB, LDHA, SRM, GNPNAT1, C1S, GSTM3, PTX3, PTS, ANGPTL4, EGFR, SHMT2, EXOSC8, UAP1, AHI1, DPYSL2, RBMX, NCL, SLIT2, FBLN1, PSME2, NME1, HSPB8, VEGFA, COL1A2, PCNA, CTSC, AHCYL1, COL1A1, OAT, PAICS	433	749	16881	1.66563	0.971392	0.143178	8.43481
GOTERM_BP_DIRECT	GO:0016477~cell migration	12	0.0145863	0.00602238	FGFR1, CTGF, GPC6, CD248, ARF4, PEAK1, ABI2, TGFBR3, LAMC1, ABL1, ABL2, COL5A1	444	172	16792	2.63859	1	0.162949	10.0834
GOTERM_BP_DIRECT	GO:0001525~angiogenesis	14	0.0170173	0.00634049	FGFR1, NRP1, CYP1B1, LEPR, ACKR3, NCL, MMP2, ANXA2, THY1, APOD, CTGF, SERPINE1, VEGFA, ANGPTL4	444	223	16792	2.37434	1	0.16895	10.5884
GOTERM_BP_DIRECT	GO:0060666~dichotomous subdivision of terminal units involved in salivary gland branching	3	0.00364657	0.00658691	NRP1, PLXNA1, SEMA3C	444	5	16792	22.6919	1	0.173057	10.9778
GOTERM_BP_DIRECT	GO:0030512~negative regulation of transforming growth factor beta receptor signaling pathway	7	0.00850867	0.00672237	VASN, SMAD7, TGFBR2, TGFBR3, HSPA5, SKIL, HTRA3	444	64	16792	4.13654	1	0.174433	11.1911
GOTERM_BP_DIRECT	GO:0051973~positive regulation of telomerase activity	5	0.00607762	0.00673032	TCP1, DKC1, CCT2, MYC, KLF4	444	29	16792	6.52066	1	0.172798	11.2036
GOTERM_CC_DIRECT	GO:0005793~endoplasmic reticulum-Golgi intermediate compartment	7	0.00850867	0.00695563	GNPNAT1, CNIH4, NUCB2, TMED10, HSPA5, LMAN1, SERPINH1	456	68	18224	4.11404	0.940802	0.0650914	9.29271
GOTERM_MF_DIRECT	GO:0008191~metalloendopeptidase inhibitor activity	4	0.0048621	0.00727225	SPOCK1, TIMP2, TIMP3, TIMP1	433	16	16881	9.74654	0.987	0.165523	10.208
GOTERM_MF_DIRECT	GO:0005044~scavenger receptor activity	6	0.00729315	0.00743557	LGALS3BP, PRG4, COLEC12, ACKR3, SCARA5, SCARF2	433	48	16881	4.87327	0.988212	0.162746	10.4257
GOTERM_BP_DIRECT	GO:0044344~cellular response to fibroblast growth factor stimulus	5	0.00607762	0.00760692	ZFP36L1, ZFP36L2, EGR3, COL1A1, MYC	444	30	16792	6.3033	1	0.191094	12.5725
GOTERM_BP_DIRECT	GO:0060325~face morphogenesis	5	0.00607762	0.00760692	MSX1, CRISPLD2, ARID5B, COL1A1, MMP2	444	30	16792	6.3033	1	0.191094	12.5725
GOTERM_BP_DIRECT	GO:0001822~kidney development	8	0.0097242	0.00761377	SERPINF1, ARID5B, VEGFA, TMED10, ADAMTS1, HAS2, DCN, PCSK5	444	86	16792	3.51812	1	0.189318	12.5831
GOTERM_BP_DIRECT	GO:0045600~positive regulation of fat cell differentiation	6	0.00729315	0.00770827	ZFP36L1, SH3PXD2B, MEDAG, RARRES2, ID2, SFRP2	444	47	16792	4.82806	1	0.189524	12.7294
GOTERM_BP_DIRECT	GO:0070848~response to growth factor	4	0.0048621	0.00790744	GATA6, LUM, SKIL, MYC	444	16	16792	9.45495	1	0.192018	13.0371
GOTERM_BP_DIRECT	GO:0006956~complement activation	8	0.0097242	0.0080975	CFHR1, C7, C3, CLU, CFH, C1R, C1S, CFD	444	87	16792	3.47768	1	0.194255	13.3298
GOTERM_BP_DIRECT	GO:0044849~estrous cycle	4	0.0048621	0.00941642	EGR1, HAS1, PCNA, HAS2	444	17	16792	8.89878	1	0.220133	15.3354
GOTERM_BP_DIRECT	GO:0032212~positive regulation of telomere maintenance via telomerase	5	0.00607762	0.00957803	TCP1, DKC1, CCT2, CCT3, CCT6A	444	32	16792	5.90935	1	0.221378	15.5781
GOTERM_BP_DIRECT	GO:0035690~cellular response to drug	7	0.00850867	0.00963395	EGFR, NME1, MT2A, RANBP1, PPP3CA, NFE2L2, MYC	444	69	16792	3.83679	1	0.220457	15.6619
GOTERM_BP_DIRECT	GO:0001957~intramembranous ossification	3	0.00364657	0.00970849	CTSK, COL1A1, MMP2	444	6	16792	18.9099	1	0.219928	15.7736
GOTERM_BP_DIRECT	GO:0051045~negative regulation of membrane protein ectodomain proteolysis	3	0.00364657	0.00970849	TIMP2, TIMP3, TIMP1	444	6	16792	18.9099	1	0.219928	15.7736
GOTERM_BP_DIRECT	GO:0032964~collagen biosynthetic process	3	0.00364657	0.00970849	COL1A1, SERPINH1, COL5A1	444	6	16792	18.9099	1	0.219928	15.7736
GOTERM_BP_DIRECT	GO:0030335~positive regulation of cell migration	12	0.0145863	0.00978546	EGFR, DAB2, F3, CSF1, VEGFA, PDGFRA, SEMA3C, HAS2, COL1A1, HSPA5, LAMB1, CYR61	444	184	16792	2.46651	1	0.219459	15.8887
GOTERM_MF_DIRECT	GO:0005520~insulin-like growth factor binding	4	0.0048621	0.0102034	WISP2, CTGF, HTRA3, CYR61	433	18	16881	8.66359	0.997762	0.209193	14.0408
GOTERM_CC_DIRECT	GO:0005796~Golgi lumen	8	0.0097242	0.0102391	OMD, LUM, GPC6, GOLIM4, VCAN, DCN, PROS1, PCSK5	456	96	18224	3.33041	0.98452	0.0923852	13.3949
GOTERM_BP_DIRECT	GO:0098869~cellular oxidant detoxification	7	0.00850867	0.0103093	TXNL1, PXDN, TXNDC17, GPX3, PRDX4, GPX8, MGST1	444	70	16792	3.78198	1	0.227742	16.6682
GOTERM_CC_DIRECT	GO:0030141~secretory granule	7	0.00850867	0.0103974	PLAT, CPE, VEGFA, PLA2G2A, COL1A1, HSPD1, PCSK5	456	74	18224	3.78046	0.985491	0.0917216	13.5882
GOTERM_CC_DIRECT	GO:0005654~nucleoplasm	89	0.108182	0.0104192	SNRPD3, LSM7, FERMT2, SNRPD1, SNRPD2, SYNCRIP, RBM7, HSPH1, FOS, PLRG1, DKC1, GATA6, DDX21, KPNB1, MYC, GNL3, EGR1, EXOSC8, RAN, ARID5B, RAI14, RBBP6, NCL, JUNB, MRTO4, EPB41L2, EIF4A3, PFDN2, RPS18, MSX1, PSME2, HSPB8, PSMA3, CPSF6, SNRPF, ADD3, WDR43, SNRPE, GADD45A, KPNA2, PPP2R2A, SNRPG, SRI, PEAK1, UGDH, SOX4, NIFK, PRKDC, PSMB5, RPS28, NPM1, PPP3CA, RPS20, SKIL, APEX1, HNRNPAB, SSRP1, DHX9,…	456	2784	18224	1.27761	0.98562	0.0899586	13.6149
GOTERM_BP_DIRECT	GO:0006898~receptor-mediated endocytosis	12	0.0145863	0.010558	EGFR, HSPH1, LGALS3BP, DAB2, HSP90B1, APOL1, LRP1, PRG4, TGFBR2, COLEC12, SPARC, SCARA5	444	186	16792	2.43999	1	0.230512	17.0359
GOTERM_BP_DIRECT	GO:0001701~in utero embryonic development	12	0.0145863	0.0109614	FGFR1, RDH10, RARRES2, MSX1, GATA6, VEGFA, TGFBR2, EIF2S2, RBBP6, FOSL1, MYC, RCN1	444	187	16792	2.42694	1	0.236144	17.6291
GOTERM_BP_DIRECT	GO:0036120~cellular response to platelet-derived growth factor stimulus	4	0.0048621	0.0110817	HAS1, HAS2, ERRFI1, MYC	444	18	16792	8.4044	1	0.236355	17.8052
GOTERM_BP_DIRECT	GO:0046597~negative regulation of viral entry into host cell	4	0.0048621	0.0110817	IFITM1, GSN, IFITM3, PTX3	444	18	16792	8.4044	1	0.236355	17.8052
GOTERM_BP_DIRECT	GO:0031668~cellular response to extracellular stimulus	4	0.0048621	0.0110817	FOS, SFRP2, AXL, FOSL1	444	18	16792	8.4044	1	0.236355	17.8052
GOTERM_BP_DIRECT	GO:0030336~negative regulation of cell migration	8	0.0097242	0.0128174	CYP1B1, IFITM1, SMAD7, SFRP2, SERPINE1, SLIT2, IGFBP5, THY1	444	95	16792	3.18483	1	0.265893	20.307
GOTERM_BP_DIRECT	GO:0072593~reactive oxygen species metabolic process	5	0.00607762	0.0131111	CTGF, AOX1, PRDX4, NDUFAF2, CYR61	444	35	16792	5.40283	1	0.268867	20.7231
GOTERM_BP_DIRECT	GO:0071679~commissural neuron axon guidance	3	0.00364657	0.013356	NRP1, VEGFA, NFIB	444	7	16792	16.2085	1	0.270926	21.0685
GOTERM_BP_DIRECT	GO:0090263~positive regulation of canonical Wnt signaling pathway	9	0.0109397	0.0142143	PSMB5, PSMD12, SFRP2, PSME2, PSMA3, SFRP4, SOX4, COL1A1, FGF2	444	120	16792	2.83649	1	0.283394	22.268
GOTERM_CC_DIRECT	GO:0043209~myelin sheath	10	0.0121552	0.0142161	LDHB, TCP1, YWHAG, CCT2, DPYSL2, HSPD1, HSPA5, CCT3, HSPA9, THY1	456	152	18224	2.62927	0.996969	0.11844	18.1327
GOTERM_BP_DIRECT	GO:0042254~ribosome biogenesis	5	0.00607762	0.0144501	RPS18, RPS28, RPLP0, MRPL36, GNL3	444	36	16792	5.25275	1	0.285092	22.5945
GOTERM_BP_DIRECT	GO:0042474~middle ear morphogenesis	4	0.0048621	0.0148915	FGFR1, MSX1, OSR2, PRRX1	444	20	16792	7.56396	1	0.290147	23.2023
GOTERM_BP_DIRECT	GO:0000398~mRNA splicing, via spliceosome	13	0.0158018	0.0148925	DHX9, SNRPD3, LSM7, SNRPD1, SYNCRIP, SNRPD2, RBMX, EIF4A3, HNRNPH3, PLRG1, SNRPF, SNRPE, SNRPG	444	222	16792	2.21467	1	0.287906	23.2036
GOTERM_CC_DIRECT	GO:0005739~mitochondrion	47	0.0571297	0.0155785	SRI, LDHB, CYP1B1, MRPS33, MRPS12, CLU, PRDX4, CHCHD3, SOX4, TIMM13, ATP5G1, SLIRP, MMP2, NDUFAF2, MRPL20, SLC16A1, CISD1, REXO2, DNAJA1, HSPE1, HSPA5, PPP3CA, PTS, MYC, APEX1, MTUS1, HSPA9, VASN, TXNL1, SHMT2, BSG, RRP15, RAI14, DPYSL2, SPARC, SLIT3, PFDN2, IFI27, YWHAG, YWHAH, RGS2, C1QBP, DHX29, HSPD1, ABL1, OAT, MGST1	456	1331	18224	1.41123	0.998269	0.126543	19.6996
GOTERM_MF_DIRECT	GO:0051287~NAD binding	5	0.00607762	0.0157132	LDHB, LDHA, AOX1, UGDH, AHCYL1	433	38	16881	5.12976	0.999919	0.294623	20.8359
GOTERM_MF_DIRECT	GO:0004714~transmembrane receptor protein tyrosine kinase activity	5	0.00607762	0.0157132	EGFR, NTRK2, PDGFRA, AXL, DDR2	433	38	16881	5.12976	0.999919	0.294623	20.8359
GOTERM_BP_DIRECT	GO:0006469~negative regulation of protein kinase activity	8	0.0097242	0.0158027	FLRT2, IL6, YWHAG, DCN, GADD45B, WWTR1, GADD45A, THY1	444	99	16792	3.05615	1	0.300338	24.4427
GOTERM_BP_DIRECT	GO:0001666~response to hypoxia	11	0.0133708	0.0160543	PLAT, EGR1, LDHA, HSP90B1, PLOD2, VEGFA, TGFBR2, TGFBR3, HSPD1, MMP2, ANGPTL4	444	172	16792	2.41871	1	0.302039	24.7818
GOTERM_MF_DIRECT	GO:0031995~insulin-like growth factor II binding	3	0.00364657	0.0165178	IGFBP6, IGFBP4, IGFBP5	433	8	16881	14.6198	0.99995	0.298079	21.7852
GOTERM_MF_DIRECT	GO:0008430~selenium binding	3	0.00364657	0.0165178	DIO2, GPX3, SELENBP1	433	8	16881	14.6198	0.99995	0.298079	21.7852
GOTERM_CC_DIRECT	GO:0005794~Golgi apparatus	33	0.0401123	0.0169922	TPST1, ADCY3, SLC39A14, FGF7, GNPNAT1, IGFBP6, CLU, LMAN1, CALU, ITM2A, ST3GAL1, ARHGAP21, CTGF, TMED10, FNDC3A, SAR1A, PCSK5, MTUS1, ARL1, KDELR2, TCP1, LAPTM4A, CASC4, GOLIM4, CXCL14, CPE, HSPB8, ARF4, NUCB2, COL1A1, SH3D19, HSPD1, KAT6A	456	863	18224	1.52821	0.999033	0.134635	21.2961
GOTERM_BP_DIRECT	GO:0048844~artery morphogenesis	4	0.0048621	0.0170397	NRP1, SMAD7, VEGFA, PRRX1	444	21	16792	7.20378	1	0.315054	26.0964
GOTERM_MF_DIRECT	GO:0032403~protein complex binding	12	0.0145863	0.0172291	FBLN1, LRP1, BAG3, FBN1, ABI2, TMED10, SPTBN1, TCEB1, SKIL, APEX1, MYC, PPP2R2A	433	206	16881	2.27104	0.999968	0.29993	22.6156
GOTERM_BP_DIRECT	GO:0010811~positive regulation of cell-substrate adhesion	5	0.00607762	0.01738	FBLN2, CCDC80, NID1, ABI3BP, CYR61	444	38	16792	4.97629	1	0.317907	26.5451
GOTERM_BP_DIRECT	GO:0016337~single organismal cell-cell adhesion	8	0.0097242	0.0174669	EGFR, RPSA, CD34, PDPN, KIRREL, FNDC3A, NEGR1, THY1	444	101	16792	2.99563	1	0.316903	26.6595
GOTERM_BP_DIRECT	GO:0042698~ovulation cycle	3	0.00364657	0.0174996	EGFR, SERPINF1, AXL	444	8	16792	14.1824	1	0.315104	26.7023
GOTERM_BP_DIRECT	GO:0009629~response to gravity	3	0.00364657	0.0174996	FOS, SPARC, FOSL1	444	8	16792	14.1824	1	0.315104	26.7023
GOTERM_MF_DIRECT	GO:0004601~peroxidase activity	4	0.0048621	0.0178592	PXDN, TXNDC17, GPX3, GPX8	433	22	16881	7.08839	0.999978	0.300513	23.3442
GOTERM_MF_DIRECT	GO:0019843~rRNA binding	5	0.00607762	0.0186967	RPS18, DDX21, RPL37, RPF2, MRPL20	433	40	16881	4.87327	0.999987	0.303893	24.3029
GOTERM_BP_DIRECT	GO:0060045~positive regulation of cardiac muscle cell proliferation	4	0.0048621	0.0193518	FGFR1, GATA6, TGFBR3, FGF2	444	22	16792	6.87633	1	0.339857	29.096
GOTERM_BP_DIRECT	GO:0001934~positive regulation of protein phosphorylation	9	0.0109397	0.0193784	EGFR, DAB2, RARRES2, C3, VEGFA, NTRK2, ABL1, ANXA2, CYR61	444	127	16792	2.68014	1	0.337868	29.1299
GOTERM_CC_DIRECT	GO:0002199~zona pellucida receptor complex	3	0.00364657	0.0199351	TCP1, CCT2, CCT3	456	9	18224	13.3216	0.999713	0.153322	24.5253
GOTERM_MF_DIRECT	GO:0000982~transcription factor activity, RNA polymerase II core promoter proximal region sequence-specific binding	4	0.0048621	0.0201562	FOS, MSX1, FOSB, FOSL1	433	23	16881	6.7802	0.999995	0.315186	25.9469
GOTERM_BP_DIRECT	GO:0048661~positive regulation of smooth muscle cell proliferation	6	0.00729315	0.0208121	EGFR, IL6, ID2, TGFBR2, FGF2, MYC	444	60	16792	3.78198	1	0.355531	30.9311
GOTERM_BP_DIRECT	GO:0006464~cellular protein modification process	8	0.0097242	0.0211588	PLAT, ST3GAL1, CPE, PLOD2, PRKDC, LOX, ABL1, ABL2	444	105	16792	2.88151	1	0.357855	31.3602
GOTERM_BP_DIRECT	GO:0000463~maturation of LSU-rRNA from tricistronic rRNA transcript (SSU-rRNA, 5.8S rRNA, LSU-rRNA)	3	0.00364657	0.0221107	RPL7, RPL35, RPF2	444	9	16792	12.6066	1	0.368212	32.5252
GOTERM_BP_DIRECT	GO:0035767~endothelial cell chemotaxis	3	0.00364657	0.0221107	EGR3, NRP1, VEGFA	444	9	16792	12.6066	1	0.368212	32.5252
GOTERM_BP_DIRECT	GO:0043589~skin morphogenesis	3	0.00364657	0.0221107	COL1A2, COL1A1, ERRFI1	444	9	16792	12.6066	1	0.368212	32.5252
GOTERM_BP_DIRECT	GO:0001933~negative regulation of protein phosphorylation	6	0.00729315	0.0221956	FBLN1, KIRREL, DNAJC10, PRKDC, WWTR1, SLIT2	444	61	16792	3.71998	1	0.366909	32.6282
GOTERM_BP_DIRECT	GO:0006950~response to stress	6	0.00729315	0.0221956	EGFR, HSP90B1, NPM1, GADD45B, ERRFI1, GADD45A	444	61	16792	3.71998	1	0.366909	32.6282
GOTERM_CC_DIRECT	GO:0036464~cytoplasmic ribonucleoprotein granule	4	0.0048621	0.0236586	DHX9, RPL6, RPLP0, NCL	456	25	18224	6.39439	0.999939	0.176291	28.4349
GOTERM_MF_DIRECT	GO:0005516~calmodulin binding	11	0.0133708	0.0238147	ADCY3, EGFR, CNN3, RGS2, CAMSAP2, SPTBN1, EEA1, GEM, PPP3CA, ADD3, GAP43	433	189	16881	2.26903	0.999999	0.352465	29.9229
GOTERM_BP_DIRECT	GO:0045740~positive regulation of DNA replication	5	0.00607762	0.0242846	EGFR, IL6, NPM1, PDGFRA, PCNA	444	42	16792	4.50236	1	0.391381	35.1165
GOTERM_BP_DIRECT	GO:0007596~blood coagulation	11	0.0133708	0.0243851	PLAT, SERPINE2, PROCR, GATA6, F3, CD59, TFPI, COL1A2, COL1A1, LMAN1, PROS1	444	184	16792	2.26097	1	0.390158	35.2339
GOTERM_BP_DIRECT	GO:0070125~mitochondrial translational elongation	7	0.00850867	0.0248161	MRPL13, MRPS33, MRPL27, MRPL17, MRPS12, MRPL36, MRPL20	444	85	16792	3.11457	1	0.393054	35.7355
GOTERM_MF_DIRECT	GO:0016504~peptidase activator activity	3	0.00364657	0.0256647	FBLN1, PCOLCE, PCOLCE2	433	10	16881	11.6958	1	0.36555	31.8567
GOTERM_BP_DIRECT	GO:0070126~mitochondrial translational termination	7	0.00850867	0.0261063	MRPL13, MRPS33, MRPL27, MRPL17, MRPS12, MRPL36, MRPL20	444	86	16792	3.07836	1	0.406301	37.2152
GOTERM_BP_DIRECT	GO:0006888~ER to Golgi vesicle-mediated transport	10	0.0121552	0.0262298	SEC23A, ANK2, CD59, CNIH4, ARF4, TMED10, SPTBN1, CTSC, LMAN1, PROS1	444	160	16792	2.36374	1	0.405296	37.3552
GOTERM_BP_DIRECT	GO:0045429~positive regulation of nitric oxide biosynthetic process	5	0.00607762	0.0262349	EGFR, IL6, CLU, PTX3, KLF4	444	43	16792	4.39765	1	0.402898	37.3609
GOTERM_BP_DIRECT	GO:0006369~termination of RNA polymerase II transcription	6	0.00729315	0.0266989	EIF4A3, SNRPD3, SNRPF, SNRPE, SLBP, SNRPG	444	64	16792	3.54561	1	0.405943	37.8841
GOTERM_BP_DIRECT	GO:0051085~chaperone mediated protein folding requiring cofactor	3	0.00364657	0.0271619	HSPH1, HSPE1, HSPD1	444	10	16792	11.3459	1	0.408915	38.4019
GOTERM_BP_DIRECT	GO:0003214~cardiac left ventricle morphogenesis	3	0.00364657	0.0271619	CPE, SFRP2, TGFBR2	444	10	16792	11.3459	1	0.408915	38.4019
GOTERM_BP_DIRECT	GO:0048048~embryonic eye morphogenesis	3	0.00364657	0.0271619	ALDH1A3, EFEMP1, FBN1	444	10	16792	11.3459	1	0.408915	38.4019
GOTERM_BP_DIRECT	GO:0010038~response to metal ion	3	0.00364657	0.0271619	MT1A, MT2A, MT1X	444	10	16792	11.3459	1	0.408915	38.4019
GOTERM_BP_DIRECT	GO:0060612~adipose tissue development	4	0.0048621	0.0272752	SH3PXD2B, ID2, ARID5B, SPG20	444	25	16792	6.05117	1	0.40781	38.5281
GOTERM_BP_DIRECT	GO:0042273~ribosomal large subunit biogenesis	4	0.0048621	0.0272752	EBNA1BP2, RPL7, NOP16, RPL26L1	444	25	16792	6.05117	1	0.40781	38.5281
GOTERM_BP_DIRECT	GO:0043434~response to peptide hormone	5	0.00607762	0.0282764	BSG, CTGF, COL1A1, SPARC, TIMP1	444	44	16792	4.29771	1	0.416819	39.6319
GOTERM_BP_DIRECT	GO:0010629~negative regulation of gene expression	9	0.0109397	0.0288963	ID2, SERPINF1, CD34, NME1, SFRP2, CTGF, ZNF503, KLF4, SLIT3	444	137	16792	2.48451	1	0.421344	40.306
GOTERM_CC_DIRECT	GO:0030686~90S preribosome	3	0.00364657	0.0294709	RSL1D1, RPSA, RPS7	456	11	18224	10.8995	0.999995	0.211443	34.1634
GOTERM_CC_DIRECT	GO:0034663~endoplasmic reticulum chaperone complex	3	0.00364657	0.0294709	HSP90B1, DNAJC10, HSPA5	456	11	18224	10.8995	0.999995	0.211443	34.1634
GOTERM_BP_DIRECT	GO:0007565~female pregnancy	7	0.00850867	0.0302417	FOS, SLC38A2, PAPPA, FOSB, COL16A1, FOSL1, IGFBP5	444	89	16792	2.97459	1	0.433666	41.7445
GOTERM_BP_DIRECT	GO:0072661~protein targeting to plasma membrane	4	0.0048621	0.0302449	BSG, ANK2, SPTBN1, ANXA2	444	26	16792	5.81843	1	0.431274	41.7479
GOTERM_BP_DIRECT	GO:0045930~negative regulation of mitotic cell cycle	4	0.0048621	0.0302449	EGFR, BTG3, TIMP2, ABL1	444	26	16792	5.81843	1	0.431274	41.7479
GOTERM_CC_DIRECT	GO:0005681~spliceosomal complex	7	0.00850867	0.0303009	HNRNPH3, SNRPD3, SNRPD2, RHEB, SNRPF, SNRPE, SNRPG	456	94	18224	2.97611	0.999996	0.213094	34.9458
GOTERM_BP_DIRECT	GO:0032870~cellular response to hormone stimulus	5	0.00607762	0.0304099	FOS, FOSB, JUNB, SLIT2, SLIT3	444	45	16792	4.2022	1	0.430644	41.9221
GOTERM_BP_DIRECT	GO:0006366~transcription from RNA polymerase II promoter	22	0.0267415	0.0312745	EGR1, SSRP1, CEBPD, SOX4, FOSB, RBMX, JUNB, FOS, MSX1, OSR2, GATA6, EBF1, SUPT16H, DDX21, NFE2L2, TCEB1, NFIL3, FOSL1, MYC, NFIA, KLF4, NFIB	444	513	16792	1.6219	1	0.437422	42.8266
GOTERM_CC_DIRECT	GO:0005762~mitochondrial large ribosomal subunit	5	0.00607762	0.0314653	MRPL13, MRPL27, MRPL17, MRPL36, MRPL20	456	48	18224	4.16301	0.999998	0.216752	36.0289
GOTERM_CC_DIRECT	GO:0022627~cytosolic small ribosomal subunit	5	0.00607762	0.0314653	RPSA, RPS18, RPS28, RPS20, RPS7	456	48	18224	4.16301	0.999998	0.216752	36.0289
GOTERM_BP_DIRECT	GO:0008380~RNA splicing	10	0.0121552	0.0321805	EIF4A3, HNRNPH3, C1QBP, SNRPD3, MPHOSPH10, SNRPD1, SNRPD2, SYNCRIP, SNRPF, SNRPG	444	166	16792	2.2783	1	0.444459	43.7602
GOTERM_BP_DIRECT	GO:0060445~branching involved in salivary gland morphogenesis	3	0.00364657	0.0326268	FGFR1, IL6, FGF7	444	11	16792	10.3145	1	0.446642	44.2148
GOTERM_BP_DIRECT	GO:0001775~cell activation	3	0.00364657	0.0326268	CD59, PDGFRA, TIMP1	444	11	16792	10.3145	1	0.446642	44.2148
GOTERM_BP_DIRECT	GO:1901653~cellular response to peptide	3	0.00364657	0.0326268	KLF10, KLF4, KLF3	444	11	16792	10.3145	1	0.446642	44.2148
GOTERM_BP_DIRECT	GO:0006048~UDP-N-acetylglucosamine biosynthetic process	3	0.00364657	0.0326268	UAP1, GNPNAT1, GFPT2	444	11	16792	10.3145	1	0.446642	44.2148
GOTERM_BP_DIRECT	GO:0048711~positive regulation of astrocyte differentiation	3	0.00364657	0.0326268	ID2, SERPINE2, IL6ST	444	11	16792	10.3145	1	0.446642	44.2148
GOTERM_BP_DIRECT	GO:0003151~outflow tract morphogenesis	5	0.00607762	0.0326359	SFRP2, VEGFA, TGFBR2, TGFBR3, SEMA3C	444	46	16792	4.11085	1	0.444356	44.224
GOTERM_BP_DIRECT	GO:0045893~positive regulation of transcription, DNA-templated	22	0.0267415	0.0327856	EGR1, IL6, FGF7, RAN, SOX4, FOS, RNF6, DAB2, YWHAH, OSR2, ILF2, ID2, GATA6, NPM1, MEG3, COL1A1, SMARCA1, FGF2, MYC, KLF4, KAT6A, HNRNPAB	444	515	16792	1.6156	1	0.443519	44.3758
GOTERM_BP_DIRECT	GO:0060349~bone morphogenesis	4	0.0048621	0.0333776	MSX1, OSR2, SFRP2, HAS2	444	27	16792	5.60294	1	0.447125	44.9717
GOTERM_BP_DIRECT	GO:0042476~odontogenesis	4	0.0048621	0.0333776	OSR2, COL1A2, ID3, LAMB1	444	27	16792	5.60294	1	0.447125	44.9717
GOTERM_CC_DIRECT	GO:0045121~membrane raft	11	0.0133708	0.034673	EGFR, LDHB, BSG, ANK2, KIRREL, TGFBR2, S100A10, HSPD1, SERPINH1, ANXA2, THY1	456	206	18224	2.13405	0.999999	0.232535	38.9266
GOTERM_CC_DIRECT	GO:0005938~cell cortex	8	0.0097242	0.0347055	CTGF, FERMT2, AKAP12, RAI14, ADD3, WDR43, NCL, ANXA2	456	123	18224	2.59934	0.999999	0.229024	38.9553
GOTERM_CC_DIRECT	GO:0030687~preribosome, large subunit precursor	4	0.0048621	0.0349461	EBNA1BP2, RPLP0, RRP15, MRTO4	456	29	18224	5.5124	0.999999	0.22683	39.1676
GOTERM_MF_DIRECT	GO:0051787~misfolded protein binding	3	0.00364657	0.0363968	CLU, DNAJC10, HSPA5	433	12	16881	9.74654	1	0.467561	42.1289
GOTERM_MF_DIRECT	GO:0031994~insulin-like growth factor I binding	3	0.00364657	0.0363968	IGFBP6, IGFBP4, IGFBP5	433	12	16881	9.74654	1	0.467561	42.1289
GOTERM_BP_DIRECT	GO:0001569~patterning of blood vessels	4	0.0048621	0.0366721	NRP1, SFRP2, VEGFA, TGFBR2	444	28	16792	5.40283	1	0.476699	48.1801
GOTERM_BP_DIRECT	GO:2000352~negative regulation of endothelial cell apoptotic process	4	0.0048621	0.0366721	SERPINE1, NFE2L2, ABL1, ANGPTL4	444	28	16792	5.40283	1	0.476699	48.1801
GOTERM_BP_DIRECT	GO:0044267~cellular protein metabolic process	8	0.0097242	0.0368209	GSN, PAPPA, GATA6, CKAP4, IGFBP6, MMP2, IGFBP4, IGFBP5	444	118	16792	2.56406	1	0.475703	48.3208
GOTERM_BP_DIRECT	GO:0071300~cellular response to retinoic acid	6	0.00729315	0.0373522	SERPINF1, TNC, COL1A1, ABL2, MYC, KLF4	444	70	16792	3.2417	1	0.478273	48.8201
GOTERM_BP_DIRECT	GO:0051603~proteolysis involved in cellular protein catabolic process	5	0.00607762	0.0373667	PSMB5, CTSK, PSMA3, CTSC, HSPA5	444	48	16792	3.93956	1	0.476045	48.8337
GOTERM_BP_DIRECT	GO:0043206~extracellular fibril organization	3	0.00364657	0.0384803	COL3A1, MFAP5, COL5A1	444	12	16792	9.45495	1	0.483872	49.8652
GOTERM_BP_DIRECT	GO:0048846~axon extension involved in axon guidance	3	0.00364657	0.0384803	NRP1, SLIT2, SLIT3	444	12	16792	9.45495	1	0.483872	49.8652
GOTERM_BP_DIRECT	GO:0071347~cellular response to interleukin-1	6	0.00729315	0.0393473	IL6, PTGIS, TFPI, HAS2, RBMX, MYC	444	71	16792	3.19604	1	0.489299	50.6547
GOTERM_BP_DIRECT	GO:0048008~platelet-derived growth factor receptor signaling pathway	4	0.0048621	0.0401269	PLAT, NRP1, ARID5B, PDGFRA	444	29	16792	5.21653	1	0.493838	51.3546
GOTERM_BP_DIRECT	GO:0060412~ventricular septum morphogenesis	4	0.0048621	0.0401269	SMAD7, TGFBR2, TGFBR3, SOX4	444	29	16792	5.21653	1	0.493838	51.3546
GOTERM_BP_DIRECT	GO:0071549~cellular response to dexamethasone stimulus	4	0.0048621	0.0401269	EGFR, IL6, SERPINF1, ERRFI1	444	29	16792	5.21653	1	0.493838	51.3546
GOTERM_CC_DIRECT	GO:0043235~receptor complex	8	0.0097242	0.0401878	EGFR, FGFR1, NRP1, LRP1, LEPR, NTRK2, TGFBR2, TGFBR3	456	127	18224	2.51747	1	0.252814	43.6254
GOTERM_CC_DIRECT	GO:0005614~interstitial matrix	3	0.00364657	0.0404483	TNC, CCDC80, ABI3BP	456	13	18224	9.22267	1	0.250472	43.8388
GOTERM_MF_DIRECT	GO:0001077~transcriptional activator activity, RNA polymerase II core promoter proximal region sequence-specific binding	12	0.0145863	0.0408408	EGR1, FOS, CEBPD, EBF1, SOX4, FOSB, FOSL1, MYC, KLF4, JUNB, NFIA, NFIB	433	236	16881	1.98235	1	0.498012	45.9438
GOTERM_MF_DIRECT	GO:0043024~ribosomal small subunit binding	3	0.00364657	0.0422995	DHX29, NME1, NPM1	433	13	16881	8.9968	1	0.50094	47.144
GOTERM_BP_DIRECT	GO:0070374~positive regulation of ERK1 and ERK2 cascade	10	0.0121552	0.0427674	EGFR, IL6, NRP1, CTGF, VEGFA, PDGFRA, PLA2G2A, ACKR3, ABL1, FGF2	444	175	16792	2.16113	1	0.514116	53.6562
GOTERM_BP_DIRECT	GO:0045944~positive regulation of transcription from RNA polymerase II promoter	36	0.0437589	0.0429159	LUM, PRRX1, SOX4, PRKDC, DCN, FOS, HSPH1, OSR2, GATA6, SERPINE1, PPP3CA, FOSL1, MYC, FGF2, CYR61, EGR1, EGFR, IL6, CEBPD, SMAD7, AHI1, FOSB, WWTR1, NCL, RBMX, JUNB, EIF4A3, MSX1, SFRP2, ARF4, VEGFA, EBF1, NFE2L2, KLF4, NFIA, NFIB	444	981	16792	1.38788	1	0.512998	53.7825
GOTERM_BP_DIRECT	GO:0051131~chaperone-mediated protein complex assembly	3	0.00364657	0.0446981	CLU, CCT2, HSPD1	444	13	16792	8.72765	1	0.525294	55.2737
GOTERM_BP_DIRECT	GO:0072657~protein localization to membrane	3	0.00364657	0.0446981	SH3PXD2B, CPE, FERMT2	444	13	16792	8.72765	1	0.525294	55.2737
GOTERM_BP_DIRECT	GO:0034975~protein folding in endoplasmic reticulum	3	0.00364657	0.0446981	HSP90B1, DNAJC10, HSPA5	444	13	16792	8.72765	1	0.525294	55.2737
GOTERM_BP_DIRECT	GO:0060389~pathway-restricted SMAD protein phosphorylation	3	0.00364657	0.0446981	SMAD7, TGFBR2, TGFBR3	444	13	16792	8.72765	1	0.525294	55.2737
GOTERM_BP_DIRECT	GO:0010952~positive regulation of peptidase activity	3	0.00364657	0.0446981	FBLN1, PCOLCE, PCOLCE2	444	13	16792	8.72765	1	0.525294	55.2737
GOTERM_CC_DIRECT	GO:0031089~platelet dense granule lumen	3	0.00364657	0.0464257	LGALS3BP, RARRES2, TIMP3	456	14	18224	8.56391	1	0.278425	48.5346
GOTERM_BP_DIRECT	GO:0006958~complement activation, classical pathway	7	0.00850867	0.0470256	C7, C1QBP, C3, CLU, SERPING1, C1R, C1S	444	99	16792	2.67413	1	0.541414	57.1528
GOTERM_BP_DIRECT	GO:0007229~integrin-mediated signaling pathway	7	0.00850867	0.0470256	DAB2, FBLN1, CTGF, COL3A1, FERMT2, ADAMTS1, COL16A1	444	99	16792	2.67413	1	0.541414	57.1528
GOTERM_BP_DIRECT	GO:0048701~embryonic cranial skeleton morphogenesis	4	0.0048621	0.0475101	EIF4A3, TGFBR2, PDGFRA, PRRX1	444	31	16792	4.87998	1	0.542809	57.5345
GOTERM_BP_DIRECT	GO:0010468~regulation of gene expression	7	0.00850867	0.0489664	ZFP36L1, TSHZ2, ATRAID, TGFBR2, FAM46A, SCARA5, MYC	444	100	16792	2.64739	1	0.55156	58.6625
GOTERM_CC_DIRECT	GO:0005584~collagen type I trimer	2	0.00243105	0.0493121	COL1A2, COL1A1	456	2	18224	39.9649	1	0.289186	50.6692
GOTERM_BP_DIRECT	GO:0006869~lipid transport	6	0.00729315	0.0502831	ABCA8, APOL3, APOL1, ABCA9, APOD, ABCA6	444	76	16792	2.98578	1	0.559023	59.6581
GOTERM_MF_DIRECT	GO:0005006~epidermal growth factor-activated receptor activity	2	0.00243105	0.0505284	EGFR, EFEMP1	433	2	16881	38.9861	1	0.555967	53.4621
GOTERM_BP_DIRECT	GO:0045727~positive regulation of translation	5	0.00607762	0.0508269	EIF4A3, IL6, NPM1, RBMS3, SOX4	444	53	16792	3.56791	1	0.560672	60.0626
GOTERM_BP_DIRECT	GO:0010001~glial cell differentiation	3	0.00364657	0.051257	FGF2, GAP43, NFIB	444	14	16792	8.10425	1	0.561475	60.3798
GOTERM_BP_DIRECT	GO:1902230~negative regulation of intrinsic apoptotic signaling pathway in response to DNA damage	3	0.00364657	0.051257	SFRP2, CLU, ACKR3	444	14	16792	8.10425	1	0.561475	60.3798
GOTERM_BP_DIRECT	GO:0003007~heart morphogenesis	4	0.0048621	0.0514341	FLRT2, VEGFA, TGFBR3, COL5A1	444	32	16792	4.72748	1	0.560445	60.5098
GOTERM_BP_DIRECT	GO:0038190~VEGF-activated neuropilin signaling pathway	2	0.00243105	0.0520688	NRP1, VEGFA	444	2	16792	37.8198	1	0.562704	60.9721
GOTERM_BP_DIRECT	GO:0036018~cellular response to erythropoietin	2	0.00243105	0.0520688	MT2A, MT1X	444	2	16792	37.8198	1	0.562704	60.9721
GOTERM_BP_DIRECT	GO:1903748~negative regulation of establishment of protein localization to mitochondrion	2	0.00243105	0.0520688	HSPH1, DNAJA1	444	2	16792	37.8198	1	0.562704	60.9721
GOTERM_BP_DIRECT	GO:0090259~regulation of retinal ganglion cell axon guidance	2	0.00243105	0.0520688	NRP1, VEGFA	444	2	16792	37.8198	1	0.562704	60.9721
GOTERM_BP_DIRECT	GO:1905049~negative regulation of metallopeptidase activity	2	0.00243105	0.0520688	TIMP2, TIMP1	444	2	16792	37.8198	1	0.562704	60.9721
GOTERM_BP_DIRECT	GO:1902336~positive regulation of retinal ganglion cell axon guidance	2	0.00243105	0.0520688	NRP1, VEGFA	444	2	16792	37.8198	1	0.562704	60.9721
GOTERM_BP_DIRECT	GO:0072750~cellular response to leptomycin B	2	0.00243105	0.0520688	RANBP1, ID3	444	2	16792	37.8198	1	0.562704	60.9721
GOTERM_BP_DIRECT	GO:2000098~negative regulation of smooth muscle cell-matrix adhesion	2	0.00243105	0.0520688	APOD, SERPINE1	444	2	16792	37.8198	1	0.562704	60.9721
GOTERM_BP_DIRECT	GO:1903225~negative regulation of endodermal cell differentiation	2	0.00243105	0.0520688	COL5A2, COL5A1	444	2	16792	37.8198	1	0.562704	60.9721
GOTERM_BP_DIRECT	GO:0016032~viral process	14	0.0170173	0.0536479	IL6ST, RAN, ABI2, SYNCRIP, ACKR3, PSMB5, FBLN1, C1QBP, PSMA3, NPM1, PDGFRA, RANBP1, HSPD1, TCEB1	444	299	16792	1.77083	1	0.571545	62.1004
GOTERM_BP_DIRECT	GO:0006955~immune response	18	0.0218794	0.054324	C7, IL1R1, PXDN, IL6, PRG4, C3, IFITM3, C1R, GEM, TNFSF13B, CXCL14, ILF2, C1QBP, SLPI, TGFBR3, SEMA3C, CTSC, NFIL3	444	421	16792	1.617	1	0.573946	62.574
GOTERM_MF_DIRECT	GO:0005161~platelet-derived growth factor receptor binding	3	0.00364657	0.0550711	IL1R1, VEGFA, PDGFRA	433	15	16881	7.79723	1	0.578615	56.6409
GOTERM_BP_DIRECT	GO:0010718~positive regulation of epithelial to mesenchymal transition	4	0.0048621	0.0555098	DAB2, TGFBR2, COL1A1, WWTR1	444	33	16792	4.58422	1	0.579763	63.3913
GOTERM_CC_DIRECT	GO:0032040~small-subunit processome	4	0.0048621	0.0561601	MPHOSPH10, NOP58, NOP56, RPS7	456	35	18224	4.56742	1	0.318695	55.409
GOTERM_MF_DIRECT	GO:0008237~metallopeptidase activity	6	0.00729315	0.0566019	PAPPA, ADAMTS1, ADAMTS2, MMP2, ADAMTS5, ADAMTS4	433	81	16881	2.88786	1	0.579672	57.6657
GOTERM_BP_DIRECT	GO:0006112~energy reserve metabolic process	3	0.00364657	0.0581347	LEPR, GFPT2, MYC	444	15	16792	7.56396	1	0.59488	65.1408
GOTERM_CC_DIRECT	GO:0071682~endocytic vesicle lumen	3	0.00364657	0.0592608	HSPH1, HSP90B1, SPARC	456	16	18224	7.49342	1	0.329044	57.4128
GOTERM_BP_DIRECT	GO:0045787~positive regulation of cell cycle	4	0.0048621	0.0597346	FGFR1, FOSL1, MYC, PGGT1B	444	34	16792	4.44939	1	0.60288	66.1681
GOTERM_BP_DIRECT	GO:0050919~negative chemotaxis	4	0.0048621	0.0597346	FLRT2, SEMA3C, SLIT2, SLIT3	444	34	16792	4.44939	1	0.60288	66.1681
GOTERM_BP_DIRECT	GO:0043588~skin development	4	0.0048621	0.0597346	COL3A1, ADAMTS2, COL5A2, COL5A1	444	34	16792	4.44939	1	0.60288	66.1681
GOTERM_BP_DIRECT	GO:0021987~cerebral cortex development	5	0.00607762	0.0600165	SLC38A2, LRP1, COL3A1, NTRK2, GNG12	444	56	16792	3.37677	1	0.602419	66.3462
GOTERM_BP_DIRECT	GO:0016049~cell growth	5	0.00607762	0.0600165	IL6, NUPR1, TGFBR3, NOP58, EMP1	444	56	16792	3.37677	1	0.602419	66.3462
GOTERM_BP_DIRECT	GO:0007411~axon guidance	9	0.0109397	0.06012	LAMA2, FLRT2, NRP1, MEG3, SPTBN1, SEMA3C, DPYSL2, SLIT2, SLIT3	444	159	16792	2.14074	1	0.600842	66.4113
GOTERM_MF_DIRECT	GO:0050750~low-density lipoprotein particle receptor binding	3	0.00364657	0.0618995	HSP90B1, DNAJA1, MESDC2	433	16	16881	7.3099	1	0.604381	61.0405
GOTERM_MF_DIRECT	GO:0050431~transforming growth factor beta binding	3	0.00364657	0.0618995	VASN, TGFBR2, TGFBR3	433	16	16881	7.3099	1	0.604381	61.0405
GOTERM_CC_DIRECT	GO:0000502~proteasome complex	5	0.00607762	0.0626964	TXNL1, PSMB5, PSMD12, PSME2, PSMA3	456	60	18224	3.33041	1	0.340477	59.5354
GOTERM_MF_DIRECT	GO:0004252~serine-type endopeptidase activity	12	0.0145863	0.063987	PLAT, CTSK, C3, F3, CTSC, C1R, C1S, HTRA3, CFD, PRSS23, PCSK5, MMP2	433	255	16881	1.83464	1	0.608114	62.3001
GOTERM_BP_DIRECT	GO:0050918~positive chemotaxis	4	0.0048621	0.0641055	NRP1, FGF7, VEGFA, FGF2	444	35	16792	4.32227	1	0.622969	68.8312
GOTERM_BP_DIRECT	GO:0006275~regulation of DNA replication	3	0.00364657	0.0653101	PCNA, ID3, RBBP6	444	16	16792	7.09122	1	0.627842	69.5296
GOTERM_BP_DIRECT	GO:0060216~definitive hemopoiesis	3	0.00364657	0.0653101	ZFP36L2, TGFBR3, MFAP5	444	16	16792	7.09122	1	0.627842	69.5296
GOTERM_BP_DIRECT	GO:1900745~positive regulation of p38MAPK cascade	3	0.00364657	0.0653101	VEGFA, GADD45B, GADD45A	444	16	16792	7.09122	1	0.627842	69.5296
GOTERM_BP_DIRECT	GO:2000045~regulation of G1/S transition of mitotic cell cycle	3	0.00364657	0.0653101	ID2, PDPN, PSME2	444	16	16792	7.09122	1	0.627842	69.5296
GOTERM_MF_DIRECT	GO:0031625~ubiquitin protein ligase binding	13	0.0158018	0.0659556	EGFR, TCP1, DERL1, DIO2, SMAD7, CLU, DNAJA1, SPG20, ABI2, CCT2, HSPD1, HSPA5, HSPA9	433	287	16881	1.76592	1	0.610982	63.453
GOTERM_BP_DIRECT	GO:0006606~protein import into nucleus	5	0.00607762	0.0665995	RAN, RANBP1, PPP3CA, KPNB1, KPNA2	444	58	16792	3.26033	1	0.633089	70.2608
GOTERM_BP_DIRECT	GO:0070373~negative regulation of ERK1 and ERK2 cascade	5	0.00607762	0.0665995	FBLN1, ABL1, ERRFI1, TIMP3, KLF4	444	58	16792	3.26033	1	0.633089	70.2608
GOTERM_CC_DIRECT	GO:0031090~organelle membrane	6	0.00729315	0.0666088	FLRT2, RDH10, CYP1B1, PGRMC1, POMP, TFPI	456	87	18224	2.7562	1	0.353514	61.8327
GOTERM_BP_DIRECT	GO:0048469~cell maturation	4	0.0048621	0.0686196	FGFR1, ID2, VEGFA, AXL	444	36	16792	4.2022	1	0.642291	71.3732
GOTERM_MF_DIRECT	GO:0017091~AU-rich element binding	3	0.00364657	0.0689974	ZFP36L1, ZFP36L2, EXOSC8	433	17	16881	6.87991	1	0.619696	65.17
GOTERM_MF_DIRECT	GO:0016616~oxidoreductase activity, acting on the CH-OH group of donors, NAD or NADP as acceptor	3	0.00364657	0.0689974	LDHB, LDHA, UGDH	433	17	16881	6.87991	1	0.619696	65.17
GOTERM_MF_DIRECT	GO:0004222~metalloendopeptidase activity	7	0.00850867	0.0701849	TSHZ2, PAPPA, ADAMTS1, ADAMTS2, MMP2, ADAMTS5, ADAMTS4	433	113	16881	2.41507	1	0.617939	65.8197
GOTERM_BP_DIRECT	GO:0071276~cellular response to cadmium ion	3	0.00364657	0.0727625	MT1A, MT1E, MT1X	444	17	16792	6.67409	1	0.662463	73.5329
GOTERM_CC_DIRECT	GO:0043259~laminin-10 complex	2	0.00243105	0.0730506	LAMC1, LAMB1	456	3	18224	26.6433	1	0.376648	65.3531
GOTERM_CC_DIRECT	GO:0005588~collagen type V trimer	2	0.00243105	0.0730506	COL5A2, COL5A1	456	3	18224	26.6433	1	0.376648	65.3531
GOTERM_CC_DIRECT	GO:0005896~interleukin-6 receptor complex	2	0.00243105	0.0730506	IL6, IL6ST	456	3	18224	26.6433	1	0.376648	65.3531
GOTERM_CC_DIRECT	GO:0005606~laminin-1 complex	2	0.00243105	0.0730506	LAMC1, LAMB1	456	3	18224	26.6433	1	0.376648	65.3531
GOTERM_BP_DIRECT	GO:0061077~chaperone-mediated protein folding	4	0.0048621	0.0732738	FKBP7, CLU, FKBP14, PDIA4	444	37	16792	4.08863	1	0.662979	73.7885
GOTERM_BP_DIRECT	GO:0030433~ER-associated ubiquitin-dependent protein catabolic process	5	0.00607762	0.0735412	HSP90B1, DERL1, DNAJC10, HSPA5, UBXN4	444	60	16792	3.15165	1	0.662229	73.9213
GOTERM_MF_DIRECT	GO:0046934~phosphatidylinositol-4,5-bisphosphate 3-kinase activity	5	0.00607762	0.0741168	EGFR, FGFR1, FGF7, PDGFRA, FGF2	433	62	16881	3.14404	1	0.630673	67.8911
GOTERM_MF_DIRECT	GO:0047086~ketosteroid monooxygenase activity	2	0.00243105	0.0748291	AKR1C2, AKR1C1	433	3	16881	25.9908	1	0.626419	68.2535
GOTERM_BP_DIRECT	GO:0031440~regulation of mRNA 3'-end processing	2	0.00243105	0.0770797	ZFP36L1, AHCYL1	444	3	16792	25.2132	1	0.67799	75.6194
GOTERM_BP_DIRECT	GO:0044691~tooth eruption	2	0.00243105	0.0770797	COL1A1, ADAMTS5	444	3	16792	25.2132	1	0.67799	75.6194
GOTERM_BP_DIRECT	GO:0060978~angiogenesis involved in coronary vascular morphogenesis	2	0.00243105	0.0770797	NRP1, FGF2	444	3	16792	25.2132	1	0.67799	75.6194
GOTERM_BP_DIRECT	GO:1902174~positive regulation of keratinocyte apoptotic process	2	0.00243105	0.0770797	GSN, SFRP4	444	3	16792	25.2132	1	0.67799	75.6194
GOTERM_BP_DIRECT	GO:0038091~positive regulation of cell proliferation by VEGF-activated platelet derived growth factor receptor signaling pathway	2	0.00243105	0.0770797	VEGFA, PDGFRA	444	3	16792	25.2132	1	0.67799	75.6194
GOTERM_BP_DIRECT	GO:0061364~apoptotic process involved in luteolysis	2	0.00243105	0.0770797	SLIT2, SLIT3	444	3	16792	25.2132	1	0.67799	75.6194
GOTERM_BP_DIRECT	GO:0021834~chemorepulsion involved in embryonic olfactory bulb interneuron precursor migration	2	0.00243105	0.0770797	SLIT2, SLIT3	444	3	16792	25.2132	1	0.67799	75.6194
GOTERM_BP_DIRECT	GO:1990646~cellular response to prolactin	2	0.00243105	0.0770797	IL6, MYC	444	3	16792	25.2132	1	0.67799	75.6194
GOTERM_BP_DIRECT	GO:0071409~cellular response to cycloheximide	2	0.00243105	0.0770797	MYC, KLF4	444	3	16792	25.2132	1	0.67799	75.6194
GOTERM_BP_DIRECT	GO:1902037~negative regulation of hematopoietic stem cell differentiation	2	0.00243105	0.0770797	NFE2L2, HSPA9	444	3	16792	25.2132	1	0.67799	75.6194
GOTERM_BP_DIRECT	GO:0045226~extracellular polysaccharide biosynthetic process	2	0.00243105	0.0770797	HAS1, HAS2	444	3	16792	25.2132	1	0.67799	75.6194
GOTERM_BP_DIRECT	GO:0048592~eye morphogenesis	2	0.00243105	0.0770797	COL5A2, COL5A1	444	3	16792	25.2132	1	0.67799	75.6194
GOTERM_BP_DIRECT	GO:0001523~retinoid metabolic process	5	0.00607762	0.0771444	RDH10, RARRES2, LRP1, GPC6, AKR1C1	444	61	16792	3.09999	1	0.676206	75.6495
GOTERM_BP_DIRECT	GO:0048208~COPII vesicle coating	5	0.00607762	0.0771444	SEC23A, CD59, TMED10, CTSC, LMAN1	444	61	16792	3.09999	1	0.676206	75.6495
GOTERM_BP_DIRECT	GO:0001568~blood vessel development	4	0.0048621	0.0780647	TGFBR2, COL1A2, COL1A1, COL5A1	444	38	16792	3.98103	1	0.678622	76.0732
GOTERM_BP_DIRECT	GO:0010596~negative regulation of endothelial cell migration	3	0.00364657	0.0804726	SERPINF1, DCN, SLIT2	444	18	16792	6.3033	1	0.688078	77.1493
GOTERM_BP_DIRECT	GO:0051412~response to corticosterone	3	0.00364657	0.0804726	FOS, FOSB, FOSL1	444	18	16792	6.3033	1	0.688078	77.1493
GOTERM_BP_DIRECT	GO:2000249~regulation of actin cytoskeleton reorganization	3	0.00364657	0.0804726	PDGFRA, ABL1, ABL2	444	18	16792	6.3033	1	0.688078	77.1493
GOTERM_BP_DIRECT	GO:0030500~regulation of bone mineralization	3	0.00364657	0.0804726	OMD, MGP, DDR2	444	18	16792	6.3033	1	0.688078	77.1493
GOTERM_MF_DIRECT	GO:0004866~endopeptidase inhibitor activity	4	0.0048621	0.08207	C3, TFPI, SLPI, PROS1	433	40	16881	3.89861	1	0.654066	71.7281
GOTERM_MF_DIRECT	GO:0070064~proline-rich region binding	3	0.00364657	0.0839298	ABI2, SH3D19, ABL1	433	19	16881	6.15571	1	0.65509	72.5615
GOTERM_BP_DIRECT	GO:0007517~muscle organ development	6	0.00729315	0.0862371	LAMA2, SRI, EGR3, MSX1, COL6A3, ID3	444	89	16792	2.54965	1	0.712133	79.543
GOTERM_BP_DIRECT	GO:0000165~MAPK cascade	12	0.0145863	0.0864619	ZFP36L1, PSMB5, EGFR, FGFR1, FGF7, PSMD12, PSME2, PSMA3, PDGFRA, SPTBN1, FGF2, MYC	444	262	16792	1.73221	1	0.711089	79.6313
GOTERM_MF_DIRECT	GO:0019904~protein domain specific binding	10	0.0121552	0.0866566	ARL1, YWHAG, YWHAH, GSN, MRPL17, HSPA5, ID3, SKIL, NFE2L2, KPNB1	433	208	16881	1.87433	1	0.659948	73.742
GOTERM_CC_DIRECT	GO:0005801~cis-Golgi network	4	0.0048621	0.0868997	KDELR2, CTGF, GOLIM4, TMED10	456	42	18224	3.80618	1	0.427564	71.9254
GOTERM_BP_DIRECT	GO:0018279~protein N-linked glycosylation via asparagine	4	0.0048621	0.088043	ST3GAL1, OSTC, DAD1, LMAN1	444	40	16792	3.78198	1	0.715878	80.2428
GOTERM_BP_DIRECT	GO:0043280~positive regulation of cysteine-type endopeptidase activity involved in apoptotic process	4	0.0048621	0.088043	CTGF, PDCD5, MYC, CYR61	444	40	16792	3.78198	1	0.715878	80.2428
GOTERM_BP_DIRECT	GO:0045672~positive regulation of osteoclast differentiation	3	0.00364657	0.0884217	FOS, CSF1, KLF10	444	19	16792	5.97155	1	0.715494	80.3866
GOTERM_BP_DIRECT	GO:0043536~positive regulation of blood vessel endothelial cell migration	3	0.00364657	0.0884217	VEGFA, NFE2L2, FGF2	444	19	16792	5.97155	1	0.715494	80.3866
GOTERM_BP_DIRECT	GO:0031290~retinal ganglion cell axon guidance	3	0.00364657	0.0884217	NRP1, RPL24, SLIT2	444	19	16792	5.97155	1	0.715494	80.3866
GOTERM_BP_DIRECT	GO:0043627~response to estrogen	5	0.00607762	0.0924157	GSTM3, LDHA, GATA6, TGFBR2, HSPD1	444	65	16792	2.90922	1	0.730004	81.845
GOTERM_BP_DIRECT	GO:0035019~somatic stem cell population maintenance	5	0.00607762	0.0924157	ZFP36L2, KLF10, SOX4, FGF2, KLF4	444	65	16792	2.90922	1	0.730004	81.845
GOTERM_BP_DIRECT	GO:0032355~response to estradiol	6	0.00729315	0.0927132	IFI27, CTGF, PCNA, TFPI, COL1A1, MYC	444	91	16792	2.49361	1	0.729249	81.9494
GOTERM_CC_DIRECT	GO:0005697~telomerase holoenzyme complex	3	0.00364657	0.0956656	DKC1, SNRPD3, SNRPE	456	21	18224	5.70927	1	0.455474	75.4657
GOTERM_CC_DIRECT	GO:0043218~compact myelin	2	0.00243105	0.0961977	CD59, PMP22	456	4	18224	19.9825	1	0.452507	75.6666
GOTERM_CC_DIRECT	GO:0070022~transforming growth factor beta receptor homodimeric complex	2	0.00243105	0.0961977	DAB2, TGFBR2	456	4	18224	19.9825	1	0.452507	75.6666
GOTERM_BP_DIRECT	GO:0014911~positive regulation of smooth muscle cell migration	3	0.00364657	0.0965917	NRP1, HAS2, MYC	444	20	16792	5.67297	1	0.742473	83.26
GOTERM_BP_DIRECT	GO:0046697~decidualization	3	0.00364657	0.0965917	BSG, PTGIS, JUNB	444	20	16792	5.67297	1	0.742473	83.26
GOTERM_MF_DIRECT	GO:0050501~hyaluronan synthase activity	2	0.00243105	0.0985093	HAS1, HAS2	433	4	16881	19.4931	1	0.701772	78.3442
GOTERM_MF_DIRECT	GO:0071208~histone pre-mRNA DCP binding	2	0.00243105	0.0985093	SNRPD3, SLBP	433	4	16881	19.4931	1	0.701772	78.3442
GOTERM_MF_DIRECT	GO:0018636~phenanthrene 9,10-monooxygenase activity	2	0.00243105	0.0985093	AKR1C2, AKR1C1	433	4	16881	19.4931	1	0.701772	78.3442
GOTERM_MF_DIRECT	GO:0047115~trans-1,2-dihydrobenzene-1,2-diol dehydrogenase activity	2	0.00243105	0.0985093	AKR1C2, AKR1C1	433	4	16881	19.4931	1	0.701772	78.3442
GOTERM_BP_DIRECT	GO:0000122~negative regulation of transcription from RNA polymerase II promoter	26	0.0316036	0.0986142	FGFR1, TSHZ2, MTDH, CHCHD3, PRRX1, OSR2, GATA6, SKIL, NFIL3, MYC, EGR1, SMAD7, KLF10, ARID5B, FOSB, WWTR1, JUNB, IFI27, MSX1, ID2, C1QBP, VEGFA, ID3, NFIA, KLF4, NFIB	444	720	16792	1.36572	1	0.748176	83.9074
GOTERM_MF_DIRECT	GO:0004602~glutathione peroxidase activity	3	0.00364657	0.0997316	GPX3, GPX8, MGST1	433	21	16881	5.56945	1	0.699454	78.7734
GOTERM_MF_DIRECT	GO:0030515~snoRNA binding	3	0.00364657	0.0997316	NOP58, DDX21, NOP56	433	21	16881	5.56945	1	0.699454	78.7734
