# Supplementary material for: Dysregulation of interaction between LOXhigh fibroblast and smooth muscle cells contributes to the pathogenesis of aortic dissection
Source: Theranostics. 2022 Jan 1;12(2):910–28. doi: 10.7150/thno.66059 (PMC8692905; doi:10.7150/thno.66059)
Supplement: Supplementary file 8 — Supplementary table 7. [file thnov12p0910s8.xlsx]

## Sheet: MP1
Supplementary Data Table 7 Enriched pathways in MP 1
Category	Term	Count	%	PValue	Genes	List Total	Pop Hits	Pop Total	Fold Enrichment	Bonferroni	Benjamini	FDR
GOTERM_CC_DIRECT	GO:0070062~extracellular exosome	165	0.248468	3.13745e-29	ATP1B3, S100A8, CNDP2, MMP9, IL18, PITPNA, LGMN, S100A9, CAPZA1, PGD, CD53, PNP, ATP2B1, CD44, APOE, TGFBI, IL1B, H2AFY, DNAJC3, GNG5, NQO2, ADAM9, FTL, PDXK, HLA-A, HLA-C, HLA-B, BASP1, SIRPA, PLAUR, C1QA, MGAT1, GNS, C1QB, GLUL, NPC2, VAMP8, F3, LILRB4, CSTB, SDCBP, ARL8B, VSIG4, RAB10, HLA-DRA, RAB7A, TALDO1, HLA-DRB1, FGR, GRB2, STK10, APOC1, PPT1, KMO, ITGB2, ATP6V1B2, ARPC5, CD74, ITGAM, FT…	447	2811	18224	2.39309	1.27067e-26	1.27067e-26	4.38404e-26
GOTERM_BP_DIRECT	GO:0006954~inflammatory response	50	0.0752933	7.07596e-21	S100A8, PTGS2, AIF1, IL18, LY86, S100A9, TLR2, NFKB1, TLR4, IL10, CCRL2, CCL3L3, IL1B, ADAM8, TNIP1, IL1A, TNIP3, IRAK2, PTGER2, C5AR1, LYN, LYZ, CCL4L2, TNFAIP6, CXCL1, CCL3, TNF, CXCL5, CXCL3, CXCL2, FPR1, CXCL8, ITGB2, CCL4, CCL7, SLC11A1, TNFRSF1B, CCL20, THBS1, SPP1, HAVCR2, CEBPB, LIPA, OLR1, HCK, SPHK1, CCL18, CYBA, CYBB, CD14	436	379	16792	5.08097	1.8539e-17	1.8539e-17	1.25493e-17
GOTERM_BP_DIRECT	GO:0006955~immune response	52	0.078305	1.97693e-20	AQP9, IL18, TLR2, TLR4, HLA-DMA, PNP, IL10, IL4R, IL1B, SEMA3C, FCGR3A, IL1A, C5AR1, HLA-A, CCL4L2, HLA-C, CTSS, HLA-B, HLA-DQA1, IGSF6, LILRB2, SERPINB9, CD86, CD36, HLA-DPA1, GBP2, LCP2, HLA-DRA, CXCL1, GPR183, CCL3, LST1, TNF, CXCL5, HLA-DRB1, CXCL3, CXCL2, CXCL8, CCL4, FTH1, CD74, SLC11A1, TNFRSF1B, CCL20, XBP1, HLA-DRB5, HLA-DPB1, THBS1, CEBPB, IL1RN, CCL18, IRF8	436	421	16792	4.75704	5.17956e-17	2.58978e-17	3.5061e-17
GOTERM_CC_DIRECT	GO:0005615~extracellular space	90	0.135528	2.17051e-18	NAMPT, C9ORF72, S100A8, MMP9, LY86, IL18, S100A9, ANPEP, PRDX1, IL10, ASAH1, DMXL2, APOE, HMOX1, IL4R, CREG1, TGFBI, CCL3L3, SEMA3C, IL1B, SERPINA1, MSN, IL1A, ADAM9, ICAM1, STX4, CTSZ, CECR1, LYZ, CCL4L2, CLIC1, CTSS, IL6R, SERPINB9, LILRB2, TNFAIP6, CTSL, THBD, CD36, EREG, F3, SERPINB8, GRN, CFL1, VEGFA, SERPINB2, CSTB, SDCBP, CTSD, SERPINB1, CTSB, TNFAIP2, CTSH, LCP1, CXCL1, CCL3, YWHAZ, CPM, …	447	1347	18224	2.72403	8.79057e-16	4.39528e-16	3.03291e-15
GOTERM_CC_DIRECT	GO:0009986~cell surface	51	0.0767991	5.63302e-16	TLR2, TLR4, CD53, HLA-DMA, SLC1A3, CD93, CD44, ADAM8, ADAM9, ICAM1, STX4, C5AR1, HLA-A, HLA-C, IL6R, HLA-B, SLC7A11, LILRB2, CD86, THBD, CD36, F3, VEGFA, HLA-DPA1, PRNP, CLEC5A, HLA-DRA, CPM, TNF, HLA-DRB1, CD109, ITGB2, ITGAM, ADA, CD74, SLC11A2, ITGAX, ITGAV, FCER1G, HSPA5, HLA-DPB1, THBS1, TYROBP, HAVCR2, MRC1, CD63, ANXA2, NOTCH2, TFRC, ITGA5, AREG	447	542	18224	3.83625	2.2482e-13	7.49401e-14	7.77156e-13
GOTERM_BP_DIRECT	GO:0030593~neutrophil chemotaxis	18	0.0271056	6.13345e-13	CCL3, C5AR1, S100A8, LGALS3, CXCL3, S100A9, CXCL8, ITGB2, CCL4L2, CCL4, CCL18, CCL7, CCL20, CCL3L3, IL1B, FCER1G, CSF3R, TREM1	436	66	16792	10.5038	1.6071e-09	5.35701e-10	1.08786e-09
GOTERM_BP_DIRECT	GO:0050900~leukocyte migration	23	0.0346349	6.36782e-13	ICAM1, C5AR1, ATP1B3, OLR1, LYN, GRB2, MMP9, FPR1, ITGB2, SIRPA, ITGAM, CD74, SLC7A11, SLC7A7, CD84, THBD, ITGAX, CD44, ITGA5, ITGAV, FCER1G, MSN, TREM1	436	122	16792	7.26079	1.66848e-09	4.1712e-10	1.12941e-09
GOTERM_BP_DIRECT	GO:0071222~cellular response to lipopolysaccharide	22	0.033129	1.16427e-12	HAVCR2, MRC1, ICAM1, TNF, CEBPB, LITAF, CXCL8, NFKB1, TLR4, ABCA1, IL10, LILRB2, CD86, TNFRSF1B, CD36, CCL20, XBP1, CXCL16, IRF8, CD14, TNIP3, ADAM9	436	113	16792	7.49825	3.05044e-09	6.10088e-10	2.06488e-09
GOTERM_CC_DIRECT	GO:0016020~membrane	108	0.162633	1.23356e-12	FOXO3, ANKLE2, ATP2B1, SLC2A6, APOE, ASPH, DNAJC3, RAPGEF2, GNG5, FTL, DDX39A, HLA-A, HLA-C, HLA-B, SIRPA, HLA-DQA1, BCAP31, OGFRL1, MGAT1, PNPLA8, LILRB2, SEC61B, CD36, VAMP8, VEGFA, SDCBP, ARL8B, ARL6IP1, ARFGAP3, LST1, HLA-DRB1, ASAP1, MYO9B, ITGB2, PPT1, CD74, ADA, SLC11A2, SLC11A1, RILPL2, ARPC3, ITGAX, ITGAV, HLA-DRB5, HLA-DPB1, LGALS3, MAP2K3, MYO1G, SPPL2A, ATP13A3, DOCK4, PPIF, NOTCH2, L…	447	2200	18224	2.00142	4.99595e-10	1.24899e-10	1.7237e-09
GOTERM_CC_DIRECT	GO:0005764~lysosome	29	0.0436701	1.80672e-12	RAB7A, C9ORF72, LGMN, PPT1, ADA, ASAH1, RRAGC, SLC11A2, SLC11A1, LAPTM5, TPP1, RNASET2, IL1B, CTSZ, LIPA, PSAP, HCK, CTSS, CD63, GNS, CTSL, LAMP1, NPC2, GLA, CTSD, CTSB, CTSH, DRAM1, HLA-DRA	447	226	18224	5.23149	7.31745e-10	1.46349e-10	2.52466e-09
GOTERM_BP_DIRECT	GO:0019882~antigen processing and presentation	16	0.0240938	5.76511e-12	HLA-DRB1, HLA-A, FCGRT, HLA-C, CTSS, HLA-B, CD74, HLA-DQA1, CTSL, RAB32, HLA-DRB5, HLA-DPA1, HLA-DPB1, RAB10, CTSH, HLA-DRA	436	55	16792	11.204	1.51044e-08	2.51741e-09	1.02244e-08
GOTERM_CC_DIRECT	GO:0005829~cytosol	140	0.210821	1.38194e-11	S100A8, CNDP2, AIF1, IL18, S100A9, CAPZA1, PGD, FOXO3, PMAIP1, PNP, MAP3K8, IL1B, SMOX, RAPGEF2, DNAJC3, IL1A, FTL, PDXK, NCF2, CECR1, BCAP31, GLUL, HIF1A, SEC61B, MAPK6, VAMP8, SDCBP, GBP2, TRAF1, ARL6IP1, RAB7A, ARFGAP3, CCL3, TALDO1, FGR, GRB2, PFKFB3, NFKBIA, ASAP1, PPT1, MYO9B, KMO, ATP6V1B2, ARPC5, GCLM, FTH1, ADA, RRAGC, UBE2D3, OAZ1, RILPL2, ARPC3, ARPC2, CFLAR, PHACTR1, MAP2K3, SPHK1, NP…	447	3315	18224	1.72179	5.59685e-09	9.32809e-10	1.93102e-08
GOTERM_BP_DIRECT	GO:0043066~negative regulation of apoptotic process	41	0.0617405	1.454e-11	ARL6IP1, IER3, YWHAZ, AIF1, MMP9, NFKBIA, NFKB1, PPT1, ANKLE2, IL10, CD74, STK40, CD44, XBP1, HSPA5, THBS1, DNAJC3, IRAK1, CFLAR, HCK, TMBIM6, BCL2A1, SPHK1, PIM3, BIRC3, ANXA5, PLAUR, SOD2, PPIF, NOTCH2, SERPINB9, MAP4K4, CDKN1A, CFL1, BNIP3L, VEGFA, TNFAIP8, SERPINB2, PRNP, CTSH, CLEC5A	436	455	16792	3.47047	3.80946e-08	5.44209e-09	2.57867e-08
GOTERM_CC_DIRECT	GO:0071556~integral component of lumenal side of endoplasmic reticulum membrane	12	0.0180704	3.88226e-11	HLA-DRB1, HLA-A, HLA-DRB5, SPPL2A, HLA-C, HLA-DPA1, HLA-B, HLA-DPB1, CD74, HLA-DQA1, HLA-DRA, BCAP31	447	29	18224	16.8702	1.57232e-08	2.24617e-09	5.42479e-08
GOTERM_BP_DIRECT	GO:0031663~lipopolysaccharide-mediated signaling pathway	12	0.0180704	2.45766e-10	IRAK2, IRAK1, CCL3, TNF, LYN, IL18, HCK, TLR2, NFKBIA, IL1B, TLR4, CD14	436	32	16792	14.4427	6.43906e-07	8.04883e-08	4.35868e-07
GOTERM_BP_DIRECT	GO:0060333~interferon-gamma-mediated signaling pathway	16	0.0240938	3.03316e-10	ICAM1, HLA-DRB1, HCK, HLA-A, HLA-C, HLA-B, PRKCD, HLA-DQA1, CD44, IRF8, HLA-DRB5, HLA-DPA1, HLA-DPB1, IFNGR2, GBP2, HLA-DRA	436	71	16792	8.67916	7.94687e-07	8.82986e-08	5.37933e-07
GOTERM_CC_DIRECT	GO:0042613~MHC class II protein complex	10	0.0150587	1.08997e-09	HLA-DRB1, HLA-A, HLA-DRB5, HLA-C, HLA-DPA1, HLA-DPB1, HLA-DMA, CD74, HLA-DQA1, HLA-DRA	447	22	18224	18.5316	4.41436e-07	5.51795e-08	1.52304e-06
GOTERM_CC_DIRECT	GO:0005925~focal adhesion	33	0.0496936	2.62254e-09	LIMS1, YWHAZ, VIM, ARPC5, ACTR3, ALCAM, ACTR2, LPXN, CD44, ARPC3, ARPC2, ITGAV, NUMB, RHOA, HSPA5, MSN, ADAM9, ACTB, ICAM1, HCK, ANXA5, HMGA1, PTPN12, PLAUR, CORO1C, CYBA, ARF1, ITGA5, CFL1, SDCBP, MARCKS, RAB10, LCP1	447	391	18224	3.44091	1.06213e-06	1.18014e-07	3.66455e-06
GOTERM_MF_DIRECT	GO:0008009~chemokine activity	13	0.0195762	2.65345e-09	CXCL1, CCL3, CXCL5, CCL20, CXCL16, CXCL3, CCL3L3, CXCL2, CXCL8, CCL4L2, CCL4, CCL7, CCL18	433	49	16881	10.3433	1.82292e-06	1.82292e-06	3.99152e-06
GOTERM_CC_DIRECT	GO:0042470~melanosome	17	0.0255997	3.01296e-09	YWHAZ, ATP1B3, ATP6V1B2, CD63, PRDX1, ANXA2, ANXA2P2, RAB32, LAMP1, TFRC, TPP1, CAPG, SDCBP, CTSD, CTSB, HSPA5, GPNMB	447	101	18224	6.86221	1.22025e-06	1.22025e-07	4.21009e-06
GOTERM_CC_DIRECT	GO:0005765~lysosomal membrane	27	0.0406584	4.06753e-09	RAB7A, HLA-DRB1, LITAF, ANPEP, ATP6V1B2, HLA-DMA, CD74, SLC11A2, LAPTM5, AP1S2, BLOC1S2, HLA-DRB5, HLA-DPB1, RNF13, PSAP, ATP6V1H, SPPL2A, CD63, HLA-DQA1, ANXA2, ATP6V1C1, LAMP1, VAMP8, HLA-DPA1, ARL8B, DRAM1, HLA-DRA	447	274	18224	4.01744	1.64735e-06	1.49759e-07	5.68366e-06
GOTERM_BP_DIRECT	GO:0050729~positive regulation of inflammatory response	15	0.022588	4.56716e-09	CCL3, S100A8, IL18, S100A9, TLR2, CCL4L2, TLR4, CCL4, CCL7, CCL18, MAPK13, CCL3L3, PLA2G7, FABP4, TNIP1	436	73	16792	7.91379	1.19659e-05	1.1966e-06	8.0999e-06
GOTERM_BP_DIRECT	GO:0006928~movement of cell or subcellular component	16	0.0240938	5.06393e-09	ACTB, MTSS1, PTGS2, CAPZA1, VIM, CXCL8, ABI1, ARPC5, CCL4, PLAUR, ACTR3, ACTR2, ARPC3, ARPC2, TXN, MSN	436	86	16792	7.16535	1.32674e-05	1.20613e-06	8.98092e-06
GOTERM_CC_DIRECT	GO:0005887~integral component of plasma membrane	71	0.106916	1.09394e-08	GPR84, MSR1, AQP9, SLC16A10, TLR2, ANPEP, MFSD2A, TLR4, CD53, SLC7A7, ATP2B1, MARCO, CCRL2, SLC2A6, CD44, IL4R, CSF3R, RAPGEF2, ADAM8, IFNGR2, SLC43A2, CSF2RA, PILRA, ICAM1, PTGER2, C5AR1, MPP1, HLA-A, HLA-C, HLA-B, HLA-DQA1, SLC7A11, CD163, PLAUR, BCAP31, CD84, IGSF6, CD83, LILRB2, CD36, THBD, EREG, CD82, HLA-DPA1, CLEC5A, HLA-DRA, GPR183, TNF, HLA-DRB1, FPR1, ABCA1, SLC11A2, ALCAM, SLC11A1, TNF…	447	1415	18224	2.04568	4.43047e-06	3.69206e-07	1.5286e-05
GOTERM_BP_DIRECT	GO:0019886~antigen processing and presentation of exogenous peptide antigen via MHC class II	16	0.0240938	1.3214e-08	RAB7A, HLA-DRB1, LGMN, CTSS, HLA-DMA, HLA-DQA1, CD74, CTSL, AP1S2, ARF1, FCER1G, HLA-DRB5, CTSD, HLA-DPA1, HLA-DPB1, HLA-DRA	436	92	16792	6.69805	3.46202e-05	2.88506e-06	2.34352e-05
GOTERM_BP_DIRECT	GO:0030335~positive regulation of cell migration	22	0.033129	1.32765e-08	CCL3, STX4, FGR, LYN, AIF1, FERMT3, SPHK1, CCL7, TNFAIP6, ITGA5, XBP1, ITGAV, F3, CXCL16, NUMB, VEGFA, SEMA3C, SDCBP, HSPA5, THBS1, GPNMB, CTSH	436	184	16792	4.60491	3.4784e-05	2.67573e-06	2.35461e-05
GOTERM_CC_DIRECT	GO:0009897~external side of plasma membrane	23	0.0346349	1.39282e-08	ICAM1, TNF, HLA-DRB1, TLR4, ANPEP, ABCA1, ANXA5, CD74, ADA, ALCAM, LAMP1, CD83, CD86, CD36, ITGAX, TFRC, ITGA5, ITGAV, TMEM123, FCER1G, HLA-DRB5, THBS1, FCGR3A	447	213	18224	4.40235	5.64091e-06	4.33918e-07	1.94623e-05
GOTERM_CC_DIRECT	GO:0005886~plasma membrane	153	0.230397	1.46901e-08	GNA15, ATP1B3, S100A8, AQP9, S100A9, TLR2, TLR4, CD53, KANK1, SLC7A7, ATP2B1, MARCO, SLC2A6, CD44, APOE, TGFBI, CSF3R, ASPH, RAPGEF2, ADAM8, GNG5, C5AR1, HLA-A, HLA-C, GPR132, HLA-B, BASP1, SIRPA, HLA-DQA1, PLAUR, LILRB2, THBD, CD36, VAMP8, F3, LILRB4, SDCBP, HLA-DPA1, RAB10, CLEC5A, HLA-DRA, HLA-DRB1, FGR, LITAF, GRB2, STK10, NFKBIA, FCGRT, ITGB2, ABCA1, ATP6V1B2, CD74, ADA, ITGAM, SLC11A2, SLC1…	447	4121	18224	1.51365	5.94946e-06	4.24962e-07	2.05268e-05
GOTERM_MF_DIRECT	GO:0042605~peptide antigen binding	10	0.0150587	1.94331e-08	HLA-DRB1, HLA-A, HLA-DRB5, HLA-C, HLA-DPA1, FCGRT, HLA-B, HLA-DPB1, HLA-DQA1, HLA-DRA	433	28	16881	13.9236	1.33505e-05	6.67526e-06	2.92328e-05
GOTERM_BP_DIRECT	GO:0045766~positive regulation of angiogenesis	17	0.0255997	4.47281e-08	CYP1B1, C5AR1, SPHK1, CXCL8, ITGB2, CYBB, HIF1A, BTG1, XBP1, F3, HMOX1, VEGFA, HIPK2, IL1B, THBS1, CTSH, IL1A	436	115	16792	5.69334	0.000117181	8.37051e-06	7.93257e-05
GOTERM_MF_DIRECT	GO:0005515~protein binding	279	0.420136	1.10303e-07	PTGS2, S100A8, S100A9, CD53, ANKLE2, WTAP, ATP2B1, CD44, APOE, MAP3K8, INSIG1, H2AFY, RAPGEF2, ADAM8, GNG5, ADAM9, FTL, NCF2, PIM3, PLAUR, C1QA, C1QB, LILRB2, GLUL, NPC2, CD36, BAZ1A, MAPK6, F3, LILRB4, VEGFA, PDE4DIP, ARL8B, RAB10, TALDO1, NFKBIA, ASAP1, PPT1, MYO9B, CD74, ADA, SLC11A2, ALCAM, CEP170, TMEM123, FCER1G, SPP1, TYROBP, LGALS3, MAP2K3, SPHK1, IL1RN, NPL, S100A11, S100A10, OXSR1, CD63…	433	8785	16881	1.23815	7.57756e-05	2.52592e-05	0.000165927
GOTERM_CC_DIRECT	GO:0043202~lysosomal lumen	14	0.0210821	1.41387e-07	GM2A, PSAP, LGMN, PPT1, CTSS, MANBA, ASAH1, CD74, GNS, CTSL, GLA, TPP1, RNASET2, CTSD	447	85	18224	6.71499	5.72603e-05	3.81745e-06	0.000197564
GOTERM_BP_DIRECT	GO:0070374~positive regulation of ERK1 and ERK2 cascade	20	0.0301173	1.45927e-07	HAVCR2, ICAM1, GPR183, CCL3, TNF, C5AR1, TLR4, CCL4L2, CCL4, CD74, CCL18, CCL7, CD36, CD44, CCL20, CCL3L3, VEGFA, GPNMB, RAPGEF2, NQO2	436	175	16792	4.40157	0.000382255	2.54882e-05	0.000258802
GOTERM_CC_DIRECT	GO:0030670~phagocytic vesicle membrane	12	0.0180704	1.62058e-07	RAB32, CYBA, SLC11A1, RAB7A, CYBB, RAB31, HLA-A, TLR2, HLA-C, HLA-B, RAB10, ATP6V0B	447	59	18224	8.29212	6.56313e-05	4.10208e-06	0.000226448
GOTERM_BP_DIRECT	GO:0032755~positive regulation of interleukin-6 production	11	0.0165645	1.73965e-07	CYBA, LILRB2, TNF, CD36, MAPK13, TLR2, FCER1G, IL1B, TLR4, IL6R, IL1A	436	45	16792	9.41448	0.000455685	2.84864e-05	0.000308528
GOTERM_BP_DIRECT	GO:0034142~toll-like receptor 4 signaling pathway	8	0.0120469	1.85486e-07	IRAK1, NFKBIA, PIK3AP1, TLR4, ITGB2, ITGAM, CD14, TNIP3	436	18	16792	17.1172	0.000485855	2.85862e-05	0.00032896
GOTERM_BP_DIRECT	GO:0032729~positive regulation of interferon-gamma production	11	0.0165645	2.17199e-07	HAVCR2, SLC11A1, TNF, IL18, IRF8, HLA-A, IL1B, TLR4, HLA-DPA1, HLA-DPB1, CD14	436	46	16792	9.20981	0.000568899	3.1614e-05	0.000385203
GOTERM_BP_DIRECT	GO:0070098~chemokine-mediated signaling pathway	13	0.0195762	2.52101e-07	CCRL2, CXCL1, CCL3, CXCL5, CCL20, CXCL3, CCL3L3, CXCL2, CXCL8, CCL4L2, CCL4, CCL7, CCL18	436	71	16792	7.05182	0.000660287	3.47628e-05	0.000447103
GOTERM_BP_DIRECT	GO:0051092~positive regulation of NF-kappaB transcription factor activity	17	0.0255997	3.49074e-07	TRAF1, IRAK2, IRAK1, ICAM1, CFLAR, TNF, S100A8, SPHK1, S100A9, TLR2, NFKBIA, NFKB1, ITGB2, TLR4, IRAK3, IL1B, ADAM8	436	133	16792	4.92281	0.000914156	4.57277e-05	0.000619084
GOTERM_CC_DIRECT	GO:0012507~ER to Golgi transport vesicle membrane	11	0.0165645	4.39474e-07	HLA-DRB1, HLA-A, HLA-DRB5, HLA-C, HLA-DPA1, HLA-B, AREG, HLA-DPB1, CD74, HLA-DQA1, HLA-DRA	447	52	18224	8.62433	0.000177971	1.04698e-05	0.000614087
GOTERM_BP_DIRECT	GO:0042346~positive regulation of NF-kappaB import into nucleus	8	0.0120469	6.33543e-07	TNF, PTGS2, IL18, SPHK1, RHOA, TLR2, IL1B, TLR4	436	21	16792	14.6719	0.00165851	7.90389e-05	0.00112359
GOTERM_CC_DIRECT	GO:0031902~late endosome membrane	14	0.0210821	1.09515e-06	RAB7A, HLA-DRB1, SPPL2A, CD63, HLA-DMA, ANXA2, SLC11A2, SLC11A1, CHMP1B, VAMP8, HLA-DRB5, ARL8B, RNF13, HLA-DRA	447	101	18224	5.65123	0.000443437	2.46406e-05	0.00153027
GOTERM_MF_DIRECT	GO:0032395~MHC class II receptor activity	7	0.0105411	1.11634e-06	HLA-DRB1, HLA-C, HLA-DPA1, HLA-DPB1, HLA-DMA, HLA-DQA1, HLA-DRA	433	15	16881	18.1935	0.000766635	0.000191714	0.00167928
GOTERM_BP_DIRECT	GO:0071347~cellular response to interleukin-1	12	0.0180704	1.96453e-06	ICAM1, CCL3, HIF1A, CEBPB, CCL20, CCL3L3, CXCL8, NFKB1, CCL4L2, CCL4, CCL7, CCL18	436	71	16792	6.50937	0.00513384	0.00023393	0.00348405
GOTERM_BP_DIRECT	GO:0007165~signal transduction	58	0.0873402	2.27716e-06	NAMPT, S100A9, TLR2, NFKB1, CD53, IL4R, CSF3R, IL1B, CASP1, GNG5, AGAP3, PILRA, IRAK1, C5AR1, MPP1, LYN, CLIC1, PRKCD, PLAUR, TNFAIP6, CD83, LILRB2, THBD, HIF1A, MAPK6, GRN, TXN, LILRB4, TXNRD1, VOPP1, CLEC5A, RIN3, CXCL1, TRAF1, YWHAZ, LITAF, CXCL5, FPR1, CXCL8, MYO9B, CCL4, CD74, CCL7, ALCAM, LPXN, CCL20, NFAT5, SH2B3, TYROBP, MRC1, MAP2K3, SPHK1, S100A11, ANXA5, CCL18, CORO1C, HIVEP2, RIT1	436	1161	16792	1.92403	0.0059484	0.000259365	0.00403849
GOTERM_BP_DIRECT	GO:0002504~antigen processing and presentation of peptide or polysaccharide antigen via MHC class II	7	0.0105411	2.83571e-06	HLA-DRB1, HLA-DRB5, HLA-DPA1, HLA-DPB1, HLA-DMA, HLA-DQA1, HLA-DRA	436	17	16792	15.8586	0.00740204	0.000309517	0.00502904
GOTERM_BP_DIRECT	GO:0048661~positive regulation of smooth muscle cell proliferation	11	0.0165645	2.90579e-06	IRAK1, CYBA, NAMPT, TNF, EREG, PTGS2, AIF1, IL18, HMOX1, IL6R, THBS1	436	60	16792	7.06086	0.00758428	0.000304481	0.00515332
GOTERM_MF_DIRECT	GO:0004872~receptor activity	20	0.0301173	3.28311e-06	NRP2, MRC1, ICAM1, TLR2, TLR4, ANPEP, ITGB2, PLAUR, OGFRL1, NOTCH2, LILRB2, CD86, THBD, ITGAX, CD93, LILRB4, TMEM123, CSF3R, TREM1, CSF2RA	433	217	16881	3.59319	0.00225296	0.000450998	0.00493859
GOTERM_CC_DIRECT	GO:0045121~membrane raft	19	0.0286114	3.35278e-06	ICAM1, CFLAR, TNF, OLR1, LYN, TLR2, S100A10, PPT1, ABCA1, BIRC3, ANXA2, ATP2B1, EFHD2, TNFRSF1B, CD36, SDCBP, CTSD, PRNP, CD14	447	206	18224	3.7603	0.00135696	7.14647e-05	0.00468483
GOTERM_CC_DIRECT	GO:0030666~endocytic vesicle membrane	11	0.0165645	4.31702e-06	MARCO, MSR1, CD36, HLA-DRB1, HLA-DRB5, HLA-DPA1, HLA-DPB1, CD74, HLA-DQA1, HLA-DRA, CD163	447	66	18224	6.79493	0.00174687	8.74161e-05	0.00603213
GOTERM_BP_DIRECT	GO:0038096~Fc-gamma receptor signaling pathway involved in phagocytosis	15	0.022588	5.36026e-06	ACTB, FGR, LYN, GRB2, HCK, MYO1G, ABI1, ARPC5, PRKCD, ACTR3, ACTR2, ARPC3, ARPC2, FCGR2A, FCGR3A	436	127	16792	4.54887	0.0139458	0.000540005	0.00950605
GOTERM_BP_DIRECT	GO:0032496~response to lipopolysaccharide	17	0.0255997	5.75651e-06	CXCL1, IRAK1, PTGER2, C5AR1, S100A8, CXCL5, PTGS2, CXCL3, CXCL2, TLR2, TLR4, GCH1, SOD2, SLC11A1, IRAK3, THBD, CASP1	436	164	16792	3.99228	0.0149689	0.000558441	0.0102087
GOTERM_BP_DIRECT	GO:0007229~integrin-mediated signaling pathway	13	0.0195762	9.46252e-06	FGR, PLEK, HCK, FERMT3, ITGB2, ITGAM, ITGAX, ITGA5, ITGAV, FCER1G, ADAM8, ADAM9, TYROBP	436	99	16792	5.05736	0.0244871	0.000885034	0.0167805
GOTERM_BP_DIRECT	GO:0002548~monocyte chemotaxis	9	0.0135528	1.03596e-05	CCL3, LGALS3, CCL20, CCL3L3, CCL4L2, IL6R, CCL4, CCL7, CCL18	436	42	16792	8.25295	0.0267771	0.000935499	0.0183712
GOTERM_BP_DIRECT	GO:0006915~apoptotic process	34	0.0511994	1.3203e-05	ARL6IP1, TRAF1, IER3, S100A8, LITAF, LY86, S100A9, TLR2, NFKBIA, NFKB1, ITGB2, PMAIP1, RRAGC, UBE2D3, MAP3K8, IL1B, CASP1, IL1A, PHLDA1, RNF144B, CFLAR, C5AR1, PIM3, BIRC3, PRKCD, NOTCH2, SERPINB9, EPB41L3, RNF130, TNFAIP8, CTSH, DRAM1, PPP1R15A, CD14	436	567	16792	2.30947	0.0340007	0.00115241	0.0234131
GOTERM_BP_DIRECT	GO:0071346~cellular response to interferon-gamma	10	0.0150587	1.44481e-05	MRC1, CCL3, CCL20, AIF1, CCL3L3, CCL4L2, HLA-DPA1, CCL4, CCL7, CCL18	436	57	16792	6.7568	0.0371467	0.00122036	0.0256207
GOTERM_BP_DIRECT	GO:0048010~vascular endothelial growth factor receptor signaling pathway	11	0.0165645	1.5667e-05	ACTB, NRP2, CYBA, CYBB, NCF2, XBP1, MAPK13, ITGAV, VEGFA, RHOA, ABI1	436	72	16792	5.88405	0.0402167	0.00128192	0.0277819
GOTERM_BP_DIRECT	GO:0006935~chemotaxis	14	0.0210821	1.67686e-05	CXCL1, CCL3, C5AR1, CXCL5, CXCL2, FPR1, CXCL8, CCL7, CCL18, PLAUR, CCRL2, CCL20, CXCL16, CMTM6	436	122	16792	4.41961	0.0429831	0.00133045	0.0297352
GOTERM_BP_DIRECT	GO:0002755~MyD88-dependent toll-like receptor signaling pathway	8	0.0120469	1.77854e-05	IRAK2, IRAK1, IRAK3, CD36, TLR2, TLR4, TNIP1, CD14	436	33	16792	9.33667	0.0455293	0.0013696	0.031538
GOTERM_BP_DIRECT	GO:0001525~angiogenesis	19	0.0286114	2.12877e-05	NRP2, SAT1, CYP1B1, PTGS2, IL18, MMP19, CXCL8, ANPEP, ANXA2, HIF1A, EREG, ITGA5, XBP1, ITGAV, HMOX1, VEGFA, TGFBI, ADAM8, TNFAIP2	436	223	16792	3.28144	0.0542474	0.00159228	0.0377472
GOTERM_MF_DIRECT	GO:0004197~cysteine-type endopeptidase activity	10	0.0150587	2.3096e-05	CTSL, CFLAR, CTSZ, LGMN, USP12, CTSD, CTSS, CTSB, CASP1, CTSH	433	61	16881	6.39117	0.0157419	0.00264103	0.0347372
GOTERM_BP_DIRECT	GO:0051044~positive regulation of membrane protein ectodomain proteolysis	6	0.00903519	2.76229e-05	TNFRSF1B, TNF, APOE, IL1B, ADAM8, ADAM9	436	15	16792	15.4055	0.0698161	0.00200834	0.0489781
GOTERM_BP_DIRECT	GO:0045454~cell redox homeostasis	11	0.0165645	2.85639e-05	CYBA, GPX1, SLC11A1, CYBB, NCF2, TXN, TXNRD1, SH3BGRL3, QSOX1, PRDX1, GLRX	436	77	16792	5.50197	0.0721067	0.00202062	0.0506463
GOTERM_BP_DIRECT	GO:0051603~proteolysis involved in cellular protein catabolic process	9	0.0135528	2.89103e-05	CTSL, CTSZ, LGMN, HSPA5, CTSS, CTSB, DNAJC3, CTSH, CPVL	436	48	16792	7.22133	0.0729485	0.00199134	0.0512603
GOTERM_BP_DIRECT	GO:0007267~cell-cell signaling	20	0.0301173	3.64281e-05	NAMPT, CCL3, CXCL5, GRB2, IL18, S100A9, ITGB2, CCL4, IL10, CCL18, CCL7, C1QA, TNFAIP6, LILRB2, CD86, CCL20, EREG, TXN, IL1B, AREG	436	254	16792	3.03258	0.0910301	0.00244427	0.0645858
GOTERM_BP_DIRECT	GO:0042130~negative regulation of T cell proliferation	8	0.0120469	3.91955e-05	HAVCR2, LILRB2, CEBPB, HLA-DRB1, HLA-DRB5, GPNMB, VSIG4, IL10	436	37	16792	8.3273	0.0975973	0.00256407	0.0694909
GOTERM_BP_DIRECT	GO:0046718~viral entry into host cell	11	0.0165645	4.00107e-05	MRC1, ICAM1, LAMP1, CD86, TFRC, VAMP8, ITGA5, ITGAV, ANPEP, CTSB, CLEC5A	436	80	16792	5.29564	0.0995226	0.00255357	0.0709357
GOTERM_BP_DIRECT	GO:0060326~cell chemotaxis	10	0.0150587	4.27571e-05	CXCL1, CCL3, C5AR1, CXCL5, CCL20, CXCL2, FPR1, CCL4L2, PRKCD, DOCK4	436	65	16792	5.92519	0.105979	0.00266373	0.0758029
GOTERM_BP_DIRECT	GO:0071223~cellular response to lipoteichoic acid	5	0.00752933	5.04753e-05	CD36, CCL20, TLR2, TLR4, CD14	436	9	16792	21.3965	0.123877	0.00307083	0.0894806
GOTERM_CC_DIRECT	GO:0010008~endosome membrane	16	0.0240938	5.22426e-05	MRC1, IRAK2, IRAK1, RAB7A, TLR4, CD63, ATP6V0B, HLA-DQA1, LAMP1, SLC11A1, UBE2D3, CHMP1B, HLA-DPA1, HLA-DPB1, EHD1, CD14	447	185	18224	3.52602	0.0209365	0.00100706	0.0729753
GOTERM_BP_DIRECT	GO:0002224~toll-like receptor signaling pathway	7	0.0105411	5.44305e-05	IRAK2, CTSL, IRAK1, LGMN, TLR4, CTSS, CTSB	436	27	16792	9.98505	0.132909	0.00323593	0.0964891
GOTERM_BP_DIRECT	GO:0032722~positive regulation of chemokine production	6	0.00903519	5.45305e-05	HAVCR2, TNF, HIF1A, TLR2, TLR4, IL6R	436	17	16792	13.5931	0.133136	0.00316994	0.0966662
GOTERM_CC_DIRECT	GO:0030669~clathrin-coated endocytic vesicle membrane	8	0.0120469	5.48976e-05	AP1S2, HLA-DRB1, HLA-DRB5, HLA-DPA1, HLA-DPB1, CD74, HLA-DQA1, HLA-DRA	447	41	18224	7.95504	0.0219888	0.00101013	0.0766826
GOTERM_BP_DIRECT	GO:0000302~response to reactive oxygen species	8	0.0120469	5.59984e-05	CYBA, GPX1, CYBB, APOE, TXN, TXNRD1, PRDX1, SOD2	436	39	16792	7.90026	0.136464	0.00318448	0.0992671
GOTERM_BP_DIRECT	GO:0045087~innate immune response	27	0.0406584	5.86324e-05	S100A8, FGR, LY86, CAPZA1, S100A9, TLR2, TLR4, NFKB1, MARCO, FCER1G, TYROBP, HAVCR2, IRAK1, LGALS3, NCF2, LYN, CD300E, HLA-C, HLA-B, C1QA, CD84, C1QB, CYBA, CYBB, TREM1, CLEC5A, CD14	436	430	16792	2.41831	0.142403	0.0032632	0.103934
GOTERM_BP_DIRECT	GO:0051897~positive regulation of protein kinase B signaling	11	0.0165645	6.11955e-05	GPX1, CCL3, TNF, XBP1, F3, HCLS1, IL18, TXN, PIK3R5, THBS1, ADAM8	436	84	16792	5.04347	0.148144	0.00333479	0.108475
GOTERM_MF_DIRECT	GO:0001618~virus receptor activity	10	0.0150587	7.06988e-05	MRC1, ICAM1, LAMP1, CD86, TFRC, HLA-DRB1, ITGA5, ITGAV, ANPEP, CLEC5A	433	70	16881	5.56945	0.0474111	0.00691481	0.106298
GOTERM_CC_DIRECT	GO:0005741~mitochondrial outer membrane	14	0.0210821	7.76217e-05	BID, BCL2A1, KMO, PMAIP1, ST20, SLC11A2, RAB32, ACSL1, BNIP3L, GK, ACSL4, PRNP, PPP1R15A, ACSL5	447	149	18224	3.8307	0.030949	0.00136594	0.108408
GOTERM_MF_DIRECT	GO:0042802~identical protein binding	38	0.0572229	0.000104643	ARL6IP1, TRAF1, BCAT1, MTSS1, CCL3, YWHAZ, TNF, GRB2, MMP9, STK10, VIM, NFKBIA, NFKB1, DAZAP2, CCL4, PRDX1, CD74, APLP2, RILPL2, APOE, PIK3AP1, SERPINA1, THBS1, TNIP1, TYROBP, FTL, ACTB, DDX39A, LYZ, NPL, SOD2, GLUL, TFRC, BNIP3L, VEGFA, SDCBP, PRNP, LCP1	433	749	16881	1.97794	0.06937	0.00894643	0.157296
GOTERM_BP_DIRECT	GO:0045429~positive regulation of nitric oxide biosynthetic process	8	0.0120469	0.000107305	ICAM1, TNF, PTGS2, AIF1, IL1B, TLR4, ITGB2, SOD2	436	43	16792	7.16535	0.245088	0.00572142	0.190136
GOTERM_MF_DIRECT	GO:0043394~proteoglycan binding	5	0.00752933	0.000121006	CTSL, CECR1, CTSS, CTSB, THBS1	433	11	16881	17.721	0.0797741	0.00919481	0.181872
GOTERM_BP_DIRECT	GO:0071356~cellular response to tumor necrosis factor	12	0.0180704	0.000132458	ICAM1, CYBA, CCL3, CCL20, CCL3L3, CXCL8, FABP4, CCL4L2, THBS1, CCL4, CCL7, CCL18	436	110	16792	4.2015	0.293239	0.00691723	0.234655
GOTERM_BP_DIRECT	GO:0071407~cellular response to organic cyclic compound	9	0.0135528	0.000132495	CYBA, CCL3, TNF, MSR1, CYP1B1, CEBPB, IL18, NFKBIA, IL1B	436	59	16792	5.87498	0.293308	0.00678396	0.234721
GOTERM_CC_DIRECT	GO:0005885~Arp2/3 protein complex	5	0.00752933	0.000149883	ACTR3, ACTR2, ARPC3, ARPC2, ARPC5	447	12	18224	16.9873	0.0589014	0.00252628	0.209233
GOTERM_CC_DIRECT	GO:0005783~endoplasmic reticulum	39	0.0587287	0.000154507	CYB5R4, PTGS2, APOC1, ABI1, DSE, PLIN2, XBP1, APOE, ALOX5AP, HMOX1, INSIG1, SERPINA1, HSPA5, ASPH, THBS1, DNAJC3, IFNGR2, ACSL5, SOAT1, CTSZ, CCDC88A, TMBIM6, HLA-A, HLA-C, HLA-B, PRKCD, BCAP31, RAB32, SEC61B, NPC2, ITGA5, GRINA, BNIP3L, PTPN1, PRNP, CLN8, PPP1R15A, SNX10, SERP1	447	828	18224	1.92031	0.0606621	0.00250007	0.21568
GOTERM_BP_DIRECT	GO:0031295~T cell costimulation	10	0.0150587	0.000181346	CD86, HLA-DRB1, LYN, GRB2, MAP3K8, HLA-DRB5, HLA-DPA1, HLA-DPB1, HLA-DQA1, HLA-DRA	436	78	16792	4.93766	0.378221	0.00909626	0.321132
GOTERM_BP_DIRECT	GO:0071456~cellular response to hypoxia	11	0.0165645	0.000189781	ICAM1, IRAK1, HIF1A, PTGS2, HMOX1, VEGFA, BNIP3L, HIPK2, FOXO3, PMAIP1, ADAM8	436	96	16792	4.41304	0.391813	0.00933863	0.336044
GOTERM_CC_DIRECT	GO:0005811~lipid particle	9	0.0135528	0.000200251	IRAK1, RAB7A, PLIN2, FABP4, G0S2, ACSL4, EHD1, ANXA2, BCAP31	447	66	18224	5.55949	0.0779075	0.00311474	0.279453
GOTERM_BP_DIRECT	GO:0090023~positive regulation of neutrophil chemotaxis	6	0.00903519	0.000208518	CXCL1, C5AR1, CXCL3, CXCL2, CXCL8, CD74	436	22	16792	10.5038	0.420955	0.010067	0.369165
GOTERM_CC_DIRECT	GO:0005576~extracellular region	63	0.0948695	0.000231965	NRP2, S100A8, MMP9, IL18, S100A9, CAPZA1, PNP, IL10, APOE, CCL3L3, TGFBI, CSF3R, IL1B, SERPINA1, CASP1, IL1A, CSF2RA, MMP19, LYZ, CECR1, HLA-C, CCL4L2, IL6R, CTSS, CD163, C1QA, CTSL, C1QB, EREG, VEGFA, SERPINB2, PLA2G7, CTSD, CTSB, TREM1, CXCL1, CCL3, TNF, CXCL5, CXCL3, CXCL2, APOC1, CXCL8, PPT1, CCL4, CCL7, TNFRSF1B, PLIN2, CCL20, RNASET2, FCN1, THBS1, QSOX1, SRGN, SPP1, PLEK, PSAP, EMILIN2, NOT…	447	1610	18224	1.59533	0.0896778	0.00347383	0.323644
GOTERM_BP_DIRECT	GO:0006641~triglyceride metabolic process	7	0.0105411	0.000250484	GPX1, ACSL1, APOE, INSIG1, APOC1, GK, ACSL4	436	35	16792	7.70275	0.481259	0.0118627	0.443306
GOTERM_BP_DIRECT	GO:0033572~transferrin transport	7	0.0105411	0.000250484	SLC11A2, ATP6V1C1, TFRC, ATP6V1H, ATP6V1B2, ATP6V0B, ATP6V1F	436	35	16792	7.70275	0.481259	0.0118627	0.443306
GOTERM_MF_DIRECT	GO:0004896~cytokine receptor activity	7	0.0105411	0.000275469	CD44, F3, IL4R, CSF3R, IL6R, CSF2RA, CD74	433	36	16881	7.58064	0.17244	0.0187494	0.413582
GOTERM_CC_DIRECT	GO:0030658~transport vesicle membrane	7	0.0105411	0.000295126	HLA-DRB1, HLA-DRB5, HLA-DPA1, HLA-DPB1, CD74, HLA-DQA1, HLA-DRA	447	38	18224	7.51018	0.112675	0.00426031	0.411599
GOTERM_BP_DIRECT	GO:0002576~platelet degranulation	11	0.0165645	0.000338076	CD36, PLEK, LYN, PSAP, VEGFA, SERPINA1, THBS1, CD63, QSOX1, APLP2, SRGN	436	103	16792	4.11312	0.58766	0.0156953	0.597887
GOTERM_BP_DIRECT	GO:0042127~regulation of cell proliferation	15	0.022588	0.000338733	BID, MAFG, SAT1, PTGER2, TNF, CCDC88A, FGR, CXCL3, CXCL2, S100A11, NFKBIA, TNFRSF1B, TFRC, IL4R, RAPGEF2	436	185	16792	3.12274	0.58837	0.0154519	0.599047
GOTERM_CC_DIRECT	GO:0045335~phagocytic vesicle	7	0.0105411	0.000341662	RAB32, RAB7A, CYBB, RAB31, CD36, ITGAV, ABCA1	447	39	18224	7.31762	0.129247	0.00476094	0.476357
GOTERM_BP_DIRECT	GO:0034605~cellular response to heat	7	0.0105411	0.000343414	IRAK1, CDKN1A, LYN, TFEC, HMOX1, THBS1, IL1A	436	37	16792	7.28639	0.59339	0.0153958	0.607301
GOTERM_BP_DIRECT	GO:0048013~ephrin receptor signaling pathway	10	0.0150587	0.000381221	ACTB, ACTR3, ACTR2, ARPC3, LYN, ARPC2, MMP9, RHOA, SDCBP, ARPC5	436	86	16792	4.47834	0.631749	0.0167895	0.673947
GOTERM_BP_DIRECT	GO:0007159~leukocyte cell-cell adhesion	6	0.00903519	0.000394603	ICAM1, ITGA5, FERMT3, ITGB2, MSN, TNIP1	436	25	16792	9.2433	0.644441	0.0170867	0.697526
GOTERM_BP_DIRECT	GO:0050715~positive regulation of cytokine secretion	6	0.00903519	0.000394603	TNF, FGR, CLEC5A, IL10, CD14, IL1A	436	25	16792	9.2433	0.644441	0.0170867	0.697526
GOTERM_BP_DIRECT	GO:0007155~cell adhesion	26	0.0391525	0.000404958	NRP2, MTSS1, CYP1B1, NINJ1, ITGB2, CCL4, ITGAM, ALCAM, LPXN, ITGAX, CD44, ITGAV, TGFBI, CSF3R, GPNMB, THBS1, SPP1, ADAM9, ICAM1, OLR1, HCK, EMILIN2, SIRPA, TNFAIP6, CD36, ITGA5	436	459	16792	2.18161	0.653961	0.0172463	0.715767
GOTERM_BP_DIRECT	GO:0010575~positive regulation of vascular endothelial growth factor production	6	0.00903519	0.000574576	HIF1A, CYP1B1, C5AR1, PTGS2, IL1B, IL1A	436	27	16792	8.55861	0.778165	0.0239949	1.01413
GOTERM_BP_DIRECT	GO:0090383~phagosome acidification	6	0.00903519	0.000574576	ATP6V1C1, RAB7A, ATP6V1H, ATP6V1B2, ATP6V0B, ATP6V1F	436	27	16792	8.55861	0.778165	0.0239949	1.01413
GOTERM_BP_DIRECT	GO:0008285~negative regulation of cell proliferation	23	0.0346349	0.000684006	CXCL1, DFNA5, CYP1B1, LYN, PTGS2, TLR2, S100A11, CXCL8, ABI1, HMGA1, IL10, FTH1, SOD2, NOTCH2, CDKN1A, EREG, BTG1, CCL3L3, IL1B, GPNMB, RAPGEF2, QSOX1, IL1A	436	396	16792	2.23691	0.833492	0.0280547	1.20617
GOTERM_BP_DIRECT	GO:0032689~negative regulation of interferon-gamma production	6	0.00903519	0.00068475	HAVCR2, HLA-DRB1, HLA-DRB5, TLR4, PRNP, IL10	436	28	16792	8.25295	0.833816	0.0276521	1.20748
GOTERM_BP_DIRECT	GO:0048247~lymphocyte chemotaxis	6	0.00903519	0.00068475	CCL3, CCL20, CCL3L3, CCL4L2, ADAM8, CCL18	436	28	16792	8.25295	0.833816	0.0276521	1.20748
GOTERM_CC_DIRECT	GO:0048471~perinuclear region of cytoplasm	30	0.045176	0.000712854	CYB5R4, LIMS1, AIF1, MYO9B, TLR4, ABCA1, SLC11A2, LPXN, TNFRSF1B, HMOX1, MSN, RAPGEF2, EHD1, SPP1, STX4, LYN, CLIC1, PRKCD, ANXA2, PNPLA8, LAMP1, CDKN1A, CYBB, EIF4E, TFRC, ARF1, VAMP8, CTSB, DNAJB6, GBP2	447	621	18224	1.96954	0.250845	0.00958077	0.991498
GOTERM_BP_DIRECT	GO:0022617~extracellular matrix disassembly	9	0.0135528	0.000768516	CTSL, CD44, MMP9, MMP19, CAPG, CTSS, ADAM8, LCP1, SPP1	436	76	16792	4.56084	0.866585	0.0305138	1.35424
GOTERM_BP_DIRECT	GO:0031623~receptor internalization	7	0.0105411	0.000790088	RAB31, CD36, TFRC, GRB2, CXCL8, FCER1G, ITGB2	436	43	16792	6.26968	0.873921	0.0308894	1.392
GOTERM_MF_DIRECT	GO:0005518~collagen binding	8	0.0120469	0.000820861	CTSL, CD44, MMP9, TGFBI, CTSS, CTSB, SRGN, ADAM9	433	60	16881	5.19815	0.431164	0.0499946	1.22771
GOTERM_BP_DIRECT	GO:0042102~positive regulation of T cell proliferation	8	0.0120469	0.000881496	HAVCR2, LILRB2, TFRC, AIF1, IL1B, HLA-DPA1, HLA-DPB1, PNP	436	60	16792	5.13517	0.900792	0.0338978	1.55186
GOTERM_BP_DIRECT	GO:0006879~cellular iron ion homeostasis	7	0.0105411	0.000895134	SLC11A2, SLC11A1, HIF1A, TFRC, HMOX1, FTH1, FTL	436	44	16792	6.12719	0.904278	0.033916	1.57569
GOTERM_CC_DIRECT	GO:0032588~trans-Golgi network membrane	9	0.0135528	0.000958566	RAB31, AP1S2, HLA-DRB1, HLA-DRB5, HLA-DPA1, HLA-DPB1, CD74, HLA-DQA1, HLA-DRA	447	83	18224	4.4208	0.321863	0.012451	1.33113
GOTERM_MF_DIRECT	GO:0017124~SH3 domain binding	11	0.0165645	0.000964735	CYBA, GPX1, LYN, GRB2, HCLS1, QKI, ABI1, SIRPA, PTPN12, DOCK4, ADAM9	433	119	16881	3.60376	0.484745	0.0537587	1.44144
GOTERM_BP_DIRECT	GO:0042493~response to drug	19	0.0286114	0.00100446	ICAM1, LYN, PTGS2, ABCA1, PNP, GCLM, IL10, ADA, SOD2, TOP1, CYBA, CDKN1A, CYBB, CD86, ACSL1, SLC1A3, PLIN2, SEMA3C, THBS1	436	304	16792	2.40711	0.928139	0.0374407	1.76653
GOTERM_BP_DIRECT	GO:0002479~antigen processing and presentation of exogenous peptide antigen via MHC class I, TAP-dependent	8	0.0120469	0.0011817	CYBA, CYBB, CD36, NCF2, ITGAV, HLA-A, HLA-C, HLA-B	436	63	16792	4.89064	0.954855	0.0432903	2.07515
GOTERM_BP_DIRECT	GO:0050727~regulation of inflammatory response	8	0.0120469	0.0011817	PTGS2, LYN, HCK, FABP4, PIK3AP1, BIRC3, CASP1, TNIP1	436	63	16792	4.89064	0.954855	0.0432903	2.07515
GOTERM_MF_DIRECT	GO:0045236~CXCR chemokine receptor binding	4	0.00602346	0.00124622	CXCL1, CXCL5, CXCL3, CXCL2	433	9	16881	17.3272	0.575435	0.0637748	1.85835
GOTERM_BP_DIRECT	GO:0007568~aging	13	0.0195762	0.00124902	IRAK1, LITAF, GRB2, TPRA1, BCL2A1, ITGB2, FOXO3, GCLM, IL10, ADA, ATP2B1, CD86, TNFRSF1B	436	165	16792	3.03442	0.962163	0.0450721	2.19215
GOTERM_BP_DIRECT	GO:0032760~positive regulation of tumor necrosis factor production	7	0.0105411	0.00127558	CYBA, CCL3, CD36, TLR2, FCER1G, TLR4, CD14	436	47	16792	5.73609	0.96471	0.0453845	2.23827
GOTERM_BP_DIRECT	GO:0008630~intrinsic apoptotic signaling pathway in response to DNA damage	7	0.0105411	0.00127558	TNFRSF1B, TNF, HMOX1, BCL2A1, ST20, FNIP2, SOD2	436	47	16792	5.73609	0.96471	0.0453845	2.23827
GOTERM_BP_DIRECT	GO:0002237~response to molecule of bacterial origin	4	0.00602346	0.00129093	CXCL2, TLR2, CXCL8, IL10	436	9	16792	17.1172	0.966102	0.0453035	2.2649
GOTERM_BP_DIRECT	GO:0042632~cholesterol homeostasis	8	0.0120469	0.0012978	SOAT1, NPC2, APOE, XBP1, IL18, FABP4, ABCA1, EHD1	436	64	16792	4.81422	0.966708	0.044938	2.27683
GOTERM_MF_DIRECT	GO:0001948~glycoprotein binding	8	0.0120469	0.00132655	TFRC, VIM, SDCBP, ITGB2, SERPINA1, HSPA5, THBS1, ITGAM	433	65	16881	4.79829	0.598258	0.0630627	1.97702
GOTERM_BP_DIRECT	GO:0006919~activation of cysteine-type endopeptidase activity involved in apoptotic process	9	0.0135528	0.00137416	BID, SLC11A2, TNF, S100A8, F3, S100A9, PMAIP1, CASP1, CTSH	436	83	16792	4.17619	0.972752	0.0469016	2.40927
GOTERM_BP_DIRECT	GO:2001244~positive regulation of intrinsic apoptotic signaling pathway	6	0.00903519	0.00148695	BID, DFNA5, S100A8, S100A9, PMAIP1, BCAP31	436	33	16792	7.0025	0.979732	0.0500052	2.60456
GOTERM_CC_DIRECT	GO:0000139~Golgi membrane	28	0.0421642	0.00150638	ARFGAP3, LST1, HLA-DRB1, DSE, CD74, AP1S2, HLA-DRB5, SERPINA1, HLA-DPB1, IFNGR2, SRGN, B4GALT5, RNF13, CTSZ, HLA-A, HLA-C, HLA-B, HLA-DQA1, MGAT1, NOTCH2, PNPLA8, ARF1, CSGALNACT2, HLA-DPA1, AREG, RAB10, GBP2, HLA-DRA	447	591	18224	1.93155	0.456945	0.0188986	2.08446
GOTERM_BP_DIRECT	GO:0006801~superoxide metabolic process	5	0.00752933	0.00154778	CYBA, CYB5R4, CYBB, NCF2, SOD2	436	20	16792	9.62844	0.982722	0.0513407	2.70974
GOTERM_BP_DIRECT	GO:0050830~defense response to Gram-positive bacterium	9	0.0135528	0.00160322	HAVCR2, TNF, CD36, C5AR1, FGR, HLA-A, LYZ, TLR2, IL6R	436	85	16792	4.07793	0.985062	0.0524685	2.80551
GOTERM_BP_DIRECT	GO:0002250~adaptive immune response	12	0.0180704	0.00165511	CD84, HAVCR2, ALCAM, CTSL, GPR183, LAIR1, LILRB2, CD86, LYN, LILRB4, CTSS, CTSH	436	148	16792	3.12274	0.986963	0.0534547	2.89505
GOTERM_BP_DIRECT	GO:0097192~extrinsic apoptotic signaling pathway in absence of ligand	6	0.00903519	0.00170675	ITGAV, BCL2A1, IL1B, FOXO3, ST20, IL1A	436	34	16792	6.79655	0.988615	0.0544076	2.98409
GOTERM_BP_DIRECT	GO:0071803~positive regulation of podosome assembly	4	0.00602346	0.00180886	TNF, CAPG, MSN, LCP1	436	10	16792	15.4055	0.991292	0.0568801	3.15994
GOTERM_MF_DIRECT	GO:0008047~enzyme activator activity	7	0.0105411	0.00184463	CXCL1, CFLAR, GM2A, GMFG, PSAP, ALOX5AP, PRKCD	433	51	16881	5.35104	0.718728	0.0810854	2.73918
GOTERM_BP_DIRECT	GO:0000187~activation of MAPK activity	10	0.0150587	0.00184719	IRAK2, IRAK1, TNF, C5AR1, MAP2K3, FPR1, IL1B, TLR4, THBS1, CD74	436	107	16792	3.59942	0.992125	0.0573635	3.22586
GOTERM_MF_DIRECT	GO:0046977~TAP binding	3	0.0045176	0.00192696	HLA-A, HLA-C, HLA-B	433	3	16881	38.9861	0.734223	0.0794819	2.85979
GOTERM_MF_DIRECT	GO:0005125~cytokine activity	13	0.0195762	0.00195197	NAMPT, TNF, GRN, IL18, VEGFA, IL1RN, IL1B, AREG, CCL4, IL10, CMTM6, IL1A, SPP1	433	176	16881	2.87966	0.738759	0.0759227	2.8964
GOTERM_BP_DIRECT	GO:0042542~response to hydrogen peroxide	7	0.0105411	0.00196149	GPX1, HMOX1, AREG, PPP1R15B, ADA, ADAM9, SOD2	436	51	16792	5.2862	0.994167	0.0600961	3.4222
GOTERM_BP_DIRECT	GO:0002486~antigen processing and presentation of endogenous peptide antigen via MHC class I via ER pathway, TAP-independent	3	0.0045176	0.00197419	HLA-A, HLA-C, HLA-B	436	3	16792	38.5138	0.994358	0.0597758	3.44401
GOTERM_BP_DIRECT	GO:0003032~detection of oxygen	3	0.0045176	0.00197419	SLC11A2, CYB5R4, SOD2	436	3	16792	38.5138	0.994358	0.0597758	3.44401
GOTERM_BP_DIRECT	GO:0043154~negative regulation of cysteine-type endopeptidase activity involved in apoptotic process	8	0.0120469	0.00201832	ARL6IP1, GPX1, SERPINB9, CD44, TNFAIP8, VEGFA, THBS1, DNAJB6	436	69	16792	4.46536	0.994975	0.0603753	3.5197
GOTERM_BP_DIRECT	GO:0098869~cellular oxidant detoxification	8	0.0120469	0.00219366	GPX1, PTGS2, APOE, GPX4, TXN, S100A9, TXNRD1, GSTO1	436	70	16792	4.40157	0.996829	0.0647147	3.81988
GOTERM_BP_DIRECT	GO:0043407~negative regulation of MAP kinase activity	6	0.00903519	0.00221645	IRAK3, LYN, APOE, IL1B, PTPN1, PRKCD	436	36	16792	6.41896	0.997013	0.0646387	3.85884
GOTERM_BP_DIRECT	GO:0006979~response to oxidative stress	10	0.0150587	0.00223556	GPX1, PTGS2, APOE, BTG1, GPX4, HMOX1, OXSR1, PRNP, GCLM, SLC7A11	436	110	16792	3.50125	0.997159	0.0644619	3.89149
GOTERM_BP_DIRECT	GO:0034113~heterotypic cell-cell adhesion	5	0.00752933	0.00224317	LILRB2, ITGAX, ITGA5, ITGAV, ITGB2	436	22	16792	8.75313	0.997216	0.0639713	3.90449
GOTERM_BP_DIRECT	GO:0034314~Arp2/3 complex-mediated actin nucleation	5	0.00752933	0.00224317	ACTR3, ACTR2, ARPC3, ARPC2, ARPC5	436	22	16792	8.75313	0.997216	0.0639713	3.90449
GOTERM_MF_DIRECT	GO:0004859~phospholipase inhibitor activity	4	0.00602346	0.00235625	APOC1, ANXA5, ANXA2, ANXA2P2	433	11	16881	14.1768	0.802231	0.0861021	3.48641
GOTERM_MF_DIRECT	GO:0019864~IgG binding	4	0.00602346	0.00235625	FCER1G, FCGRT, FCGR2A, FCGR3A	433	11	16881	14.1768	0.802231	0.0861021	3.48641
GOTERM_CC_DIRECT	GO:0042995~cell projection	8	0.0120469	0.00237718	ACTR2, LPXN, AGFG1, FERMT3, HCK, TLR2, PTPN12, SPP1	447	75	18224	4.34875	0.618598	0.0287867	3.27095
GOTERM_MF_DIRECT	GO:0019899~enzyme binding	19	0.0286114	0.00239351	LYN, PTGS2, TMBIM6, NFKBIA, IL6R, COTL1, PRKCD, HMGA1, PLAUR, LAMP1, NPC2, HIF1A, EIF4E, BTG1, HMOX1, H2AFY, PDE4DIP, HSPA5, PTPN1	433	333	16881	2.22443	0.80724	0.0830001	3.54061
GOTERM_CC_DIRECT	GO:0005789~endoplasmic reticulum membrane	36	0.0542112	0.002416	ARL6IP1, CYB5R4, CYP1B1, PTGS2, MFSD2A, ABCA1, ANKLE2, ACSL1, XBP1, ALOX5AP, HMOX1, INSIG1, RHOA, HSPA5, ASPH, ACSL4, IFNGR2, ACSL5, RNF13, SOAT1, TMBIM6, TMEM189, PLAUR, BCAP31, NOTCH2, PNPLA8, CYBA, CYBB, SEC61B, SDF2L1, SDCBP, AREG, RAB10, CLN8, PPP1R15A, SERP1	447	862	18224	1.70267	0.624562	0.0284025	3.32354
GOTERM_BP_DIRECT	GO:0002523~leukocyte migration involved in inflammatory response	4	0.00602346	0.00243962	S100A8, S100A9, ITGB2, ADAM8	436	11	16792	14.005	0.998338	0.0686375	4.23948
GOTERM_BP_DIRECT	GO:0034116~positive regulation of heterotypic cell-cell adhesion	4	0.00602346	0.00243962	TNF, CD44, IL1B, IL10	436	11	16792	14.005	0.998338	0.0686375	4.23948
GOTERM_BP_DIRECT	GO:0016064~immunoglobulin mediated immune response	4	0.00602346	0.00243962	IL4R, FCER1G, PRKCD, CD74	436	11	16792	14.005	0.998338	0.0686375	4.23948
GOTERM_MF_DIRECT	GO:0048020~CCR chemokine receptor binding	5	0.00752933	0.00254562	CCRL2, CCL20, CCL3L3, CCL4L2, CCL18	433	23	16881	8.47525	0.826412	0.0838303	3.76163
GOTERM_CC_DIRECT	GO:0002102~podosome	5	0.00752933	0.00254977	LPXN, FERMT3, ADAM8, LCP1, PTPN12	447	24	18224	8.49366	0.64441	0.0291101	3.50454
GOTERM_CC_DIRECT	GO:0005913~cell-cell adherens junction	18	0.0271056	0.00265006	YWHAZ, LYN, CAPZA1, S100A11, ASAP1, ABI1, CLIC1, PRDX1, ANXA2, EFHD2, BZW1, NUMB, CAPG, SDCBP, HSPA5, PTPN1, RAB10, EHD1	447	323	18224	2.27199	0.6586	0.0294116	3.64002
GOTERM_BP_DIRECT	GO:0001836~release of cytochrome c from mitochondria	5	0.00752933	0.00266051	BID, BCL2A1, PMAIP1, ST20, SOD2	436	23	16792	8.37256	0.99907	0.0738337	4.61485
GOTERM_BP_DIRECT	GO:2001237~negative regulation of extrinsic apoptotic signaling pathway	6	0.00903519	0.00282883	CFLAR, LGALS3, ITGAV, RB1CC1, THBS1, GCLM	436	38	16792	6.08112	0.999402	0.0775059	4.89995
GOTERM_CC_DIRECT	GO:0015629~actin cytoskeleton	14	0.0210821	0.00287593	C9ORF72, MTSS1, FGR, CAPZA1, MYO9B, ARPC5, ACTR3, CORO1C, ACTR2, ARPC3, ARPC2, CFL1, MARCKS, LCP1	447	218	18224	2.61823	0.688523	0.0310334	3.9445
GOTERM_BP_DIRECT	GO:0034341~response to interferon-gamma	5	0.00752933	0.00312812	SLC11A1, KYNU, CD86, CXCL16, GCH1	436	24	16792	8.0237	0.999728	0.0844804	5.40489
GOTERM_BP_DIRECT	GO:0030890~positive regulation of B cell proliferation	6	0.00903519	0.00317699	GPR183, CDKN1A, TFRC, TLR4, CD74, ADA	436	39	16792	5.92519	0.999761	0.0848718	5.4871
GOTERM_BP_DIRECT	GO:0043032~positive regulation of macrophage activation	4	0.00602346	0.0031907	HAVCR2, IL4R, THBS1, IL10	436	12	16792	12.8379	0.999769	0.0843643	5.51015
GOTERM_BP_DIRECT	GO:0030728~ovulation	4	0.00602346	0.0031907	TNFAIP6, EREG, PTGS2, IL4R	436	12	16792	12.8379	0.999769	0.0843643	5.51015
GOTERM_BP_DIRECT	GO:0042088~T-helper 1 type immune response	4	0.00602346	0.0031907	HLA-DRB1, IL18, HLA-DRB5, TLR4	436	12	16792	12.8379	0.999769	0.0843643	5.51015
GOTERM_BP_DIRECT	GO:0097067~cellular response to thyroid hormone stimulus	4	0.00602346	0.0031907	CTSL, CTSS, CTSB, CTSH	436	12	16792	12.8379	0.999769	0.0843643	5.51015
GOTERM_MF_DIRECT	GO:0098641~cadherin binding involved in cell-cell adhesion	17	0.0255997	0.00337872	YWHAZ, CAPZA1, S100A11, ASAP1, ABI1, CLIC1, PRDX1, ANXA2, EFHD2, BZW1, NUMB, CAPG, SDCBP, HSPA5, PTPN1, RAB10, EHD1	433	290	16881	2.28539	0.902227	0.10481	4.96371
GOTERM_CC_DIRECT	GO:0036021~endolysosome lumen	3	0.0045176	0.00347034	CTSL, CTSS, CTSB	447	4	18224	30.5772	0.755351	0.0363728	4.74154
GOTERM_CC_DIRECT	GO:0005784~Sec61 translocon complex	3	0.0045176	0.00347034	ARL6IP1, SEC61B, BCAP31	447	4	18224	30.5772	0.755351	0.0363728	4.74154
GOTERM_BP_DIRECT	GO:0010628~positive regulation of gene expression	16	0.0240938	0.00353561	MAFG, CCL3, LIMS1, TNF, VIM, TLR2, TLR4, SERPINB9, SLC11A1, HIF1A, VEGFA, QKI, IL1B, MSN, CTSH, IL1A	436	262	16792	2.35199	0.999907	0.0921387	6.08833
GOTERM_BP_DIRECT	GO:0001816~cytokine production	5	0.00752933	0.00364879	LIPA, S100A8, S100A9, NFAT5, FABP4	436	25	16792	7.70275	0.999931	0.0940173	6.27731
GOTERM_BP_DIRECT	GO:0034612~response to tumor necrosis factor	5	0.00752933	0.00364879	PTGS2, CXCL16, CD14, ADAM9, GCH1	436	25	16792	7.70275	0.999931	0.0940173	6.27731
GOTERM_BP_DIRECT	GO:0033344~cholesterol efflux	5	0.00752933	0.00364879	SOAT1, NPC2, APOE, APOC1, ABCA1	436	25	16792	7.70275	0.999931	0.0940173	6.27731
GOTERM_BP_DIRECT	GO:0070574~cadmium ion transmembrane transport	3	0.0045176	0.00388065	SLC11A2, SLC11A1, SLC39A8	436	4	16792	28.8853	0.999962	0.0987294	6.66337
GOTERM_BP_DIRECT	GO:0071726~cellular response to diacyl bacterial lipopeptide	3	0.0045176	0.00388065	CD36, TLR2, CD14	436	4	16792	28.8853	0.999962	0.0987294	6.66337
GOTERM_BP_DIRECT	GO:0038124~toll-like receptor TLR6:TLR2 signaling pathway	3	0.0045176	0.00388065	CD36, TLR2, CD14	436	4	16792	28.8853	0.999962	0.0987294	6.66337
GOTERM_CC_DIRECT	GO:0032587~ruffle membrane	8	0.0120469	0.00393675	PLEK, FGR, AIF1, ITGA5, ITGAV, CFL1, KANK1, LCP1	447	82	18224	3.97752	0.797604	0.0401347	5.36263
GOTERM_CC_DIRECT	GO:0008305~integrin complex	5	0.00752933	0.00397482	ITGAX, ITGA5, ITGAV, ITGB2, ITGAM	447	27	18224	7.54992	0.800713	0.039523	5.41316
GOTERM_MF_DIRECT	GO:0001968~fibronectin binding	5	0.00752933	0.00404578	CTSL, ITGAV, VEGFA, CTSS, THBS1	433	26	16881	7.49734	0.938276	0.118909	5.91609
GOTERM_MF_DIRECT	GO:0050840~extracellular matrix binding	5	0.00752933	0.00404578	ITGAV, TGFBI, VEGFA, THBS1, SPP1	433	26	16881	7.49734	0.938276	0.118909	5.91609
GOTERM_MF_DIRECT	GO:0046961~proton-transporting ATPase activity, rotational mechanism	5	0.00752933	0.00404578	ATP6V1C1, ATP6V1H, ATP6V1B2, ATP6V0B, ATP6V1F	433	26	16881	7.49734	0.938276	0.118909	5.91609
GOTERM_BP_DIRECT	GO:0008286~insulin receptor signaling pathway	8	0.0120469	0.00405388	ATP6V1C1, NAMPT, GRB2, ATP6V1H, PTPN1, ATP6V1B2, ATP6V0B, ATP6V1F	436	78	16792	3.95013	0.999976	0.101926	6.95082
GOTERM_BP_DIRECT	GO:0045730~respiratory burst	4	0.00602346	0.00406878	CYBA, SLC11A1, CYBB, NCF2	436	13	16792	11.8504	0.999977	0.101312	6.97552
GOTERM_BP_DIRECT	GO:0051770~positive regulation of nitric-oxide synthase biosynthetic process	4	0.00602346	0.00406878	NAMPT, CCL20, TLR2, TLR4	436	13	16792	11.8504	0.999977	0.101312	6.97552
GOTERM_BP_DIRECT	GO:0016045~detection of bacterium	4	0.00602346	0.00406878	HLA-DRB1, HLA-A, HLA-DRB5, HLA-B	436	13	16792	11.8504	0.999977	0.101312	6.97552
GOTERM_BP_DIRECT	GO:0019372~lipoxygenase pathway	4	0.00602346	0.00406878	GPX1, PTGS2, ALOX5AP, GPX4	436	13	16792	11.8504	0.999977	0.101312	6.97552
GOTERM_BP_DIRECT	GO:0036498~IRE1-mediated unfolded protein response	7	0.0105411	0.00412722	SEC61B, XBP1, TPP1, PTPN1, HSPA5, DNAJC3, SERP1	436	59	16792	4.56943	0.99998	0.101729	7.07226
GOTERM_MF_DIRECT	GO:0042803~protein homodimerization activity	32	0.0481877	0.00417849	NAMPT, KYNU, PTGS2, STK10, NFKB1, MYO9B, GCH1, SLC11A1, IRAK3, APOE, XBP1, HMOX1, IRAK2, IRAK1, CCDC88A, PDXK, CEBPB, PLEK, BCL2A1, CECR1, S100A11, SPPL2A, S100A10, IL6R, ST20, C1QB, TFRC, GLA, SDS, BNIP3L, VEGFA, SDCBP	433	730	16881	1.70898	0.943676	0.117566	6.10451
GOTERM_MF_DIRECT	GO:0002020~protease binding	9	0.0135528	0.0043822	CFLAR, SERPINB9, TNF, XBP1, ITGAV, F3, CSTB, SERPINA1, ANXA2	433	101	16881	3.47401	0.951061	0.118135	6.39303
GOTERM_BP_DIRECT	GO:0098609~cell-cell adhesion	16	0.0240938	0.00481774	YWHAZ, CAPZA1, S100A11, ASAP1, ABI1, PRDX1, ANXA2, EFHD2, BZW1, NUMB, CAPG, SDCBP, HSPA5, PTPN1, RAB10, EHD1	436	271	16792	2.27388	0.999997	0.116663	8.20841
GOTERM_CC_DIRECT	GO:0016323~basolateral plasma membrane	12	0.0180704	0.00488364	ATP2B1, STX4, C5AR1, TFRC, AQP9, SLC16A10, NUMB, MSN, IL6R, ANXA2, ADAM9, SLC7A7	447	180	18224	2.71797	0.862306	0.0472083	6.61203
GOTERM_BP_DIRECT	GO:0043085~positive regulation of catalytic activity	8	0.0120469	0.00499547	CXCL1, CFLAR, STX4, ARF1, GMFG, PSAP, ALOX5AP, APOC1	436	81	16792	3.80383	0.999998	0.119608	8.49871
GOTERM_BP_DIRECT	GO:0016032~viral process	17	0.0255997	0.00505592	CFLAR, LYN, GRB2, HCK, VIM, HLA-A, NFKBIA, ATP6V1H, HLA-C, ABI1, HLA-B, TOP1, EIF4E, CD93, RHOA, HLA-DRA, PILRA	436	299	16792	2.18975	0.999998	0.119877	8.59725
GOTERM_BP_DIRECT	GO:0070498~interleukin-1-mediated signaling pathway	4	0.00602346	0.00507981	IRAK2, IRAK1, IRAK3, IL1A	436	14	16792	11.0039	0.999998	0.119334	8.63616
GOTERM_BP_DIRECT	GO:0007035~vacuolar acidification	4	0.00602346	0.00507981	SLC11A1, DMXL2, ATP6V1H, ATP6V0B	436	14	16792	11.0039	0.999998	0.119334	8.63616
GOTERM_BP_DIRECT	GO:0042554~superoxide anion generation	4	0.00602346	0.00507981	CYBA, CYBB, NCF2, SOD2	436	14	16792	11.0039	0.999998	0.119334	8.63616
GOTERM_BP_DIRECT	GO:0050731~positive regulation of peptidyl-tyrosine phosphorylation	8	0.0120469	0.00534319	ICAM1, CD36, CD44, ITGA5, HCLS1, VEGFA, IL6R, CD74	436	82	16792	3.75744	0.999999	0.124028	9.06417
GOTERM_BP_DIRECT	GO:0090200~positive regulation of release of cytochrome c from mitochondria	5	0.00752933	0.00555604	BID, PPIF, MMP9, PMAIP1, PLAUR	436	28	16792	6.87746	1	0.127528	9.40867
GOTERM_BP_DIRECT	GO:0050690~regulation of defense response to virus by virus	5	0.00752933	0.00555604	AP1S2, ARF1, HCK, HLA-A, ATP6V1H	436	28	16792	6.87746	1	0.127528	9.40867
GOTERM_BP_DIRECT	GO:0032715~negative regulation of interleukin-6 production	5	0.00752933	0.00555604	HAVCR2, IRAK3, TNF, TLR4, IL10	436	28	16792	6.87746	1	0.127528	9.40867
GOTERM_CC_DIRECT	GO:0016021~integral component of membrane	152	0.228892	0.00566637	C15ORF48, AQP9, TLR2, CD53, DSE, SLC7A7, ATP2B1, MARCO, SLC2A6, CD44, INSIG1, SMIM3, CSF3R, ASPH, ADAM8, FNDC3B, ADAM9, MS4A7, HLA-A, HLA-C, GPR132, HLA-B, SIRPA, HLA-DQA1, PLAUR, BCAP31, IGSF6, MGAT1, LHFPL2, LILRB2, RNF130, PNPLA8, SEC61B, CD36, VAMP8, F3, LILRB4, SDCBP, SLC25A37, HLA-DPA1, VSIG4, CLEC5A, HLA-DRA, ARL6IP1, LST1, CYP1B1, HLA-DRB1, LITAF, NINJ1, ASAP1, FCGRT, KMO, ATP6V1B2, CD74,…	447	5163	18224	1.20027	0.899882	0.0533212	7.63324
GOTERM_BP_DIRECT	GO:0001934~positive regulation of protein phosphorylation	10	0.0150587	0.00582014	TNF, AIF1, XBP1, RB1CC1, MMP9, VEGFA, IL1B, GPNMB, ANXA2, PLAUR	436	127	16792	3.03258	1	0.132036	9.83441
GOTERM_MF_DIRECT	GO:0050544~arachidonic acid binding	3	0.0045176	0.00620755	S100A8, ALOX5AP, S100A9	433	5	16881	23.3917	0.986128	0.157275	8.94166
GOTERM_BP_DIRECT	GO:0034162~toll-like receptor 9 signaling pathway	4	0.00602346	0.00622897	HAVCR2, IRAK2, IRAK1, PIK3AP1	436	15	16792	10.2703	1	0.139457	10.4897
GOTERM_BP_DIRECT	GO:1904707~positive regulation of vascular smooth muscle cell proliferation	4	0.00602346	0.00622897	XBP1, MMP9, IL10, NQO2	436	15	16792	10.2703	1	0.139457	10.4897
GOTERM_BP_DIRECT	GO:0008631~intrinsic apoptotic signaling pathway in response to oxidative stress	4	0.00602346	0.00622897	GPX1, CYP1B1, PRKCD, SOD2	436	15	16792	10.2703	1	0.139457	10.4897
GOTERM_BP_DIRECT	GO:0033627~cell adhesion mediated by integrin	4	0.00602346	0.00622897	ICAM1, ITGA5, ITGAV, ADAM9	436	15	16792	10.2703	1	0.139457	10.4897
GOTERM_BP_DIRECT	GO:0050766~positive regulation of phagocytosis	5	0.00752933	0.00631541	CYBA, SLC11A1, TNF, FCER1G, IL1B	436	29	16792	6.6403	1	0.140065	10.6277
GOTERM_BP_DIRECT	GO:0038027~apolipoprotein A-I-mediated signaling pathway	3	0.0045176	0.00635702	ITGAV, RHOA, ABCA1	436	5	16792	23.1083	1	0.139746	10.6941
GOTERM_BP_DIRECT	GO:1903898~negative regulation of PERK-mediated unfolded protein response	3	0.0045176	0.00635702	PTPN1, PPP1R15B, PPP1R15A	436	5	16792	23.1083	1	0.139746	10.6941
GOTERM_BP_DIRECT	GO:0002503~peptide antigen assembly with MHC class II protein complex	3	0.0045176	0.00635702	HLA-DRB1, HLA-DMA, HLA-DRA	436	5	16792	23.1083	1	0.139746	10.6941
GOTERM_BP_DIRECT	GO:0071447~cellular response to hydroperoxide	3	0.0045176	0.00635702	CD36, AIF1, PRKCD	436	5	16792	23.1083	1	0.139746	10.6941
GOTERM_BP_DIRECT	GO:0042270~protection from natural killer cell mediated cytotoxicity	3	0.0045176	0.00635702	SERPINB9, HLA-A, HLA-B	436	5	16792	23.1083	1	0.139746	10.6941
GOTERM_BP_DIRECT	GO:0031622~positive regulation of fever generation	3	0.0045176	0.00635702	TNF, PTGS2, IL1B	436	5	16792	23.1083	1	0.139746	10.6941
GOTERM_BP_DIRECT	GO:1903912~negative regulation of endoplasmic reticulum stress-induced eIF2 alpha phosphorylation	3	0.0045176	0.00635702	DNAJC3, PPP1R15B, PPP1R15A	436	5	16792	23.1083	1	0.139746	10.6941
GOTERM_CC_DIRECT	GO:0031012~extracellular matrix	16	0.0240938	0.0064955	LGALS3, MMP19, VIM, S100A9, EMILIN2, PRDX1, ANXA2, CD93, APOE, F3, SFPQ, TGFBI, CFL1, CTSD, HSPA5, THBS1	447	296	18224	2.20376	0.928586	0.0595324	8.70366
GOTERM_BP_DIRECT	GO:0051384~response to glucocorticoid	7	0.0105411	0.00664792	TNF, PTGS2, AIF1, IL1RN, AREG, IL10, ADAM9	436	65	16792	4.14764	1	0.144469	11.1566
GOTERM_BP_DIRECT	GO:0046330~positive regulation of JNK cascade	7	0.0105411	0.00664792	TNF, RB1CC1, HIPK2, SDCBP, IL1B, TLR4, IL1A	436	65	16792	4.14764	1	0.144469	11.1566
GOTERM_BP_DIRECT	GO:0050776~regulation of immune response	12	0.0180704	0.00678117	ICAM1, LAIR1, LILRB2, HLA-A, CD300E, SPPL2A, HLA-C, ITGB2, HLA-B, TREM1, FCGR3A, TYROBP	436	178	16792	2.59643	1	0.145947	11.3677
GOTERM_MF_DIRECT	GO:0015171~amino acid transmembrane transporter activity	6	0.00903519	0.00680066	SLC1A3, SLC16A10, SLC6A6, SLC43A2, SLC7A11, SLC7A7	433	47	16881	4.97695	0.990795	0.164987	9.75574
GOTERM_MF_DIRECT	GO:0051015~actin filament binding	10	0.0150587	0.00690113	CORO1C, ACTR3, ACTR2, ARPC3, AIF1, ARPC2, CFL1, MARCKS, ARPC5, LCP1	433	132	16881	2.9535	0.991413	0.161553	9.89296
GOTERM_BP_DIRECT	GO:0055072~iron ion homeostasis	5	0.00752933	0.00714062	SLC11A1, HMOX1, SLC25A37, FTL, SOD2	436	30	16792	6.41896	1	0.15185	11.9349
GOTERM_BP_DIRECT	GO:2000379~positive regulation of reactive oxygen species metabolic process	5	0.00752933	0.00714062	CDKN1A, CD36, GRB2, THBS1, NQO2	436	30	16792	6.41896	1	0.15185	11.9349
GOTERM_BP_DIRECT	GO:0045860~positive regulation of protein kinase activity	6	0.00903519	0.00715155	CDKN1A, TNF, EREG, MAP2K3, RAPGEF2, LCP2	436	47	16792	4.91665	1	0.150847	11.9521
GOTERM_MF_DIRECT	GO:0050431~transforming growth factor beta binding	4	0.00602346	0.00727225	CD36, ITGAV, CD109, THBS1	433	16	16881	9.74654	0.993358	0.163963	10.3982
GOTERM_MF_DIRECT	GO:0023026~MHC class II protein complex binding	4	0.00602346	0.00727225	HLA-DRB1, HLA-DMA, CD74, HLA-DRA	433	16	16881	9.74654	0.993358	0.163963	10.3982
GOTERM_MF_DIRECT	GO:0005200~structural constituent of cytoskeleton	9	0.0135528	0.00729212	ACTB, ACTR3, ACTR2, EPB41L3, ARPC3, ARPC2, VIM, MSN, ARPC5	433	110	16881	3.18978	0.993448	0.159183	10.4252
GOTERM_CC_DIRECT	GO:1903561~extracellular vesicle	6	0.00903519	0.0073602	MGAT1, TFRC, APOE, SDCBP, ITGB2, DNAJC3	447	50	18224	4.89235	0.949808	0.0657375	9.80773
GOTERM_BP_DIRECT	GO:0043524~negative regulation of neuron apoptotic process	10	0.0150587	0.00744816	CEBPB, C5AR1, APOE, HMOX1, LGMN, HIPK2, PPT1, ADAM8, GCLM, SOD2	436	132	16792	2.91771	1	0.155369	12.4174
GOTERM_BP_DIRECT	GO:0010744~positive regulation of macrophage derived foam cell differentiation	4	0.00602346	0.00752077	MSR1, CD36, IL18, NFKB1	436	16	16792	9.62844	1	0.155534	12.531
GOTERM_BP_DIRECT	GO:0030949~positive regulation of vascular endothelial growth factor receptor signaling pathway	4	0.00602346	0.00752077	HIF1A, ITGA5, VEGFA, IL1B	436	16	16792	9.62844	1	0.155534	12.531
GOTERM_BP_DIRECT	GO:0044130~negative regulation of growth of symbiont in host	4	0.00602346	0.00752077	TNF, CD36, IRF8, IL10	436	16	16792	9.62844	1	0.155534	12.531
GOTERM_BP_DIRECT	GO:0014002~astrocyte development	4	0.00602346	0.00752077	S100A8, VIM, S100A9, TLR4	436	16	16792	9.62844	1	0.155534	12.531
GOTERM_BP_DIRECT	GO:0006952~defense response	7	0.0105411	0.00769378	CD84, KCNN4, CD83, CSF3R, HLA-B, TNIP1, CD74	436	67	16792	4.02383	1	0.15759	12.801
GOTERM_BP_DIRECT	GO:0006909~phagocytosis	6	0.00903519	0.00781726	CORO1C, SLC11A1, CD93, IRF8, ITGB2, CD14	436	48	16792	4.81422	1	0.158683	12.9933
GOTERM_BP_DIRECT	GO:0008203~cholesterol metabolic process	7	0.0105411	0.00825891	SOAT1, NPC2, APOE, INSIG1, APOC1, ABCA1, CLN8	436	68	16792	3.96465	1	0.165622	13.6776
GOTERM_MF_DIRECT	GO:0009055~electron carrier activity	8	0.0120469	0.00827253	CYBA, CYBB, NCF2, TXNRD1, ASPH, SH3BGRL3, NQO2, GLRX	433	90	16881	3.46543	0.996677	0.17323	11.7467
GOTERM_CC_DIRECT	GO:0097208~alveolar lamellar body	3	0.0045176	0.00839768	RAB7A, LAMP1, CTSH	447	6	18224	20.3848	0.967137	0.0730895	11.116
GOTERM_BP_DIRECT	GO:0014070~response to organic cyclic compound	6	0.00903519	0.00852484	ICAM1, NAMPT, CD83, ACSL1, PLIN2, LYN	436	49	16792	4.71597	1	0.16921	14.0872
GOTERM_BP_DIRECT	GO:0007596~blood coagulation	12	0.0180704	0.00860897	MAFG, THBD, CD36, LYN, F3, CAPZA1, SH2B3, FCER1G, SERPINA1, EHD1, ANXA5, PLAUR	436	184	16792	2.51177	1	0.169462	14.2164
GOTERM_MF_DIRECT	GO:0015078~hydrogen ion transmembrane transporter activity	5	0.00752933	0.00862801	SLC11A2, ATP6V1C1, ATP6V1B2, ATP6V0B, ATP6V1F	433	32	16881	6.09158	0.997402	0.174724	12.2214
GOTERM_MF_DIRECT	GO:0046982~protein heterodimerization activity	22	0.033129	0.00879856	IRAK2, MAFG, IRAK1, CEBPB, BCL2A1, TLR2, NFKB1, ITGB2, GCLM, ST20, ITGAM, RRAGC, IRAK3, CYBA, CYBB, HIF1A, MAPK6, XBP1, BNIP3L, VEGFA, SDCBP, H2AFY	433	465	16881	1.84451	0.997692	0.172818	12.4483
GOTERM_BP_DIRECT	GO:0015991~ATP hydrolysis coupled proton transport	5	0.00752933	0.00899755	ATP6V1C1, ATP6V1H, ATP6V1B2, ATP6V0B, ATP6V1F	436	32	16792	6.01778	1	0.175124	14.8107
GOTERM_CC_DIRECT	GO:0001772~immunological synapse	5	0.00752933	0.0091843	HAVCR2, ALCAM, ICAM1, LGALS3, CD53	447	34	18224	5.99553	0.97617	0.0780234	12.0962
GOTERM_BP_DIRECT	GO:0034134~toll-like receptor 2 signaling pathway	3	0.0045176	0.00937265	IRAK1, TLR2, PIK3AP1	436	6	16792	19.2569	1	0.180425	15.3808
GOTERM_BP_DIRECT	GO:0010042~response to manganese ion	3	0.0045176	0.00937265	PTGS2, ADAM9, SOD2	436	6	16792	19.2569	1	0.180425	15.3808
GOTERM_BP_DIRECT	GO:0090382~phagosome maturation	3	0.0045176	0.00937265	RAB32, RAB7A, RAB31	436	6	16792	19.2569	1	0.180425	15.3808
GOTERM_BP_DIRECT	GO:0033138~positive regulation of peptidyl-serine phosphorylation	7	0.0105411	0.00947759	TNF, CD44, HCLS1, VEGFA, TXN, PPP1R15A, FNIP2	436	70	16792	3.85138	1	0.18094	15.5396
GOTERM_CC_DIRECT	GO:0005911~cell-cell junction	11	0.0165645	0.00994351	ACTR3, EPB41L3, LIMS1, GRB2, ITGA5, CD53, RAPGEF2, RAB10, PRKCD, ANXA2, LCP2	447	172	18224	2.60736	0.98253	0.0825088	13.0328
GOTERM_BP_DIRECT	GO:0070059~intrinsic apoptotic signaling pathway in response to endoplasmic reticulum stress	5	0.00752933	0.0100335	CEBPB, XBP1, TMBIM6, PMAIP1, PPP1R15A	436	33	16792	5.83542	1	0.189162	16.3763
GOTERM_CC_DIRECT	GO:0045177~apical part of cell	7	0.0105411	0.0101003	SLC11A2, ATP6V1C1, CD36, C5AR1, LGMN, NUMB, MSN	447	75	18224	3.80516	0.983616	0.0820889	13.225
GOTERM_CC_DIRECT	GO:0005770~late endosome	9	0.0135528	0.0103031	SLC11A2, SLC11A1, RAB7A, LAMP1, ARF1, LGMN, SPPL2A, CD63, RAPGEF2	447	122	18224	3.00759	0.98492	0.0820383	13.473
GOTERM_CC_DIRECT	GO:0001891~phagocytic cup	4	0.00602346	0.0105402	TNF, AIF1, MYO1G, LCP1	447	19	18224	8.58307	0.986314	0.0822482	13.7622
GOTERM_CC_DIRECT	GO:0043231~intracellular membrane-bounded organelle	24	0.0361408	0.0106951	RAB7A, CTSZ, CYP1B1, TALDO1, OLR1, AQP9, AGFG1, LITAF, SPPL2A, CTSS, ATP6V1B2, ATP13A3, MANBA, RRAGC, ATP2B1, CD86, AP1S2, TFRC, PLIN2, DCP2, ZMIZ1, GRN, CTSB, QSOX1	447	558	18224	1.75353	0.987155	0.0818448	13.9507
GOTERM_BP_DIRECT	GO:0008360~regulation of cell shape	10	0.0150587	0.0107488	ICAM1, EPB41L3, CCL3, LST1, FGR, HCK, VEGFA, ITGB2, MSN, CCL7	436	140	16792	2.75098	1	0.199843	17.4415
GOTERM_CC_DIRECT	GO:0005623~cell	8	0.0120469	0.0114255	APOE, TXNRD1, SH3BGRL3, QSOX1, PRDX1, CCL7, FTH1, FTL	447	100	18224	3.26157	0.990476	0.0856112	14.8342
GOTERM_BP_DIRECT	GO:0007264~small GTPase mediated signal transduction	14	0.0210821	0.0120209	RAB32, RAB7A, RAB31, CHML, ARF1, HMOX1, RHOA, RIT1, ARL8B, RAB10, RAPGEF2, AGAP3, DOCK4, RRAGC	436	246	16792	2.19184	1	0.219285	19.3042
GOTERM_MF_DIRECT	GO:0019003~GDP binding	6	0.00903519	0.0121295	RAB7A, RAB31, ARF1, ARL8B, RAB10, RRAGC	433	54	16881	4.33179	0.999771	0.224354	16.7713
GOTERM_BP_DIRECT	GO:1902236~negative regulation of endoplasmic reticulum stress-induced intrinsic apoptotic signaling pathway	4	0.00602346	0.0122879	XBP1, GRINA, TMBIM6, PTPN1	436	19	16792	8.10816	1	0.222066	19.69
GOTERM_BP_DIRECT	GO:0042832~defense response to protozoan	4	0.00602346	0.0122879	SLC11A1, IL4R, IRF8, IL10	436	19	16792	8.10816	1	0.222066	19.69
GOTERM_BP_DIRECT	GO:0006865~amino acid transport	5	0.00752933	0.0123301	SLC16A10, SLC6A6, SLC43A2, SLC7A11, SLC7A7	436	35	16792	5.50197	1	0.221233	19.7509
GOTERM_BP_DIRECT	GO:0043547~positive regulation of GTPase activity	25	0.0376466	0.0124602	ARFGAP3, DENND5A, CCL3, LIMS1, AGFG1, GRB2, ASAP1, MYO9B, CCL4, CCL7, CCL20, CCL3L3, RAPGEF2, AGAP3, CSF2RA, ICAM1, S100A10, CCL4L2, CCL18, DOCK4, SEC61B, CHML, EREG, SH3BGRL3, RIN3	436	565	16792	1.70415	1	0.221799	19.9382
GOTERM_MF_DIRECT	GO:0008329~signaling pattern recognition receptor activity	3	0.0045176	0.0126001	MARCO, FCN1, TLR2	433	7	16881	16.7083	0.999835	0.226023	17.3656
GOTERM_MF_DIRECT	GO:0031726~CCR1 chemokine receptor binding	3	0.0045176	0.0126001	CCL3, CCL4, CCL7	433	7	16881	16.7083	0.999835	0.226023	17.3656
GOTERM_BP_DIRECT	GO:0048146~positive regulation of fibroblast proliferation	6	0.00903519	0.0127331	CDKN1A, EREG, ZMIZ1, SPHK1, CD74, ANXA2	436	54	16792	4.27931	1	0.224584	20.3297
GOTERM_BP_DIRECT	GO:0010886~positive regulation of cholesterol storage	3	0.0045176	0.0128981	MSR1, CD36, EHD1	436	7	16792	16.5059	1	0.225653	20.5654
GOTERM_BP_DIRECT	GO:2000503~positive regulation of natural killer cell chemotaxis	3	0.0045176	0.0128981	CCL3, CCL4, CCL7	436	7	16792	16.5059	1	0.225653	20.5654
GOTERM_BP_DIRECT	GO:0012501~programmed cell death	3	0.0045176	0.0128981	TOP1, DFNA5, RNF130	436	7	16792	16.5059	1	0.225653	20.5654
GOTERM_BP_DIRECT	GO:0060907~positive regulation of macrophage cytokine production	3	0.0045176	0.0128981	CD36, TLR4, CD74	436	7	16792	16.5059	1	0.225653	20.5654
GOTERM_CC_DIRECT	GO:0005794~Golgi apparatus	33	0.0496936	0.0130887	RAB7A, ARFGAP3, LST1, LITAF, GRB2, TLR2, PPT1, ABCA1, DSE, AP1S2, CD44, APOE, ARPC2, SERPINA1, QSOX1, SRGN, CCDC88A, LYN, HCK, HLA-A, HLA-C, HLA-B, CYBA, CYBB, CD36, GLA, ITGA5, GRINA, PDE4DIP, RAB10, PRNP, PPP1R15A, CD14	447	863	18224	1.55898	0.995185	0.0957755	16.8147
GOTERM_BP_DIRECT	GO:0042742~defense response to bacterium	10	0.0150587	0.0133062	SLC11A1, CEBPB, S100A8, CCL20, IRF8, S100A9, FCER1G, TLR4, PRKCD, IL10	436	145	16792	2.65612	1	0.230421	21.1458
GOTERM_BP_DIRECT	GO:0030198~extracellular matrix organization	12	0.0180704	0.0133479	ICAM1, TNF, ITGAX, CD44, ITGA5, ITGAV, TGFBI, ITGB2, THBS1, ITGAM, DNAJB6, SPP1	436	196	16792	2.35799	1	0.229559	21.205
GOTERM_CC_DIRECT	GO:0031982~vesicle	9	0.0135528	0.0134982	CORO1C, KCNN4, VAMP8, CFL1, RHOA, CLIC1, MSN, BASP1, ANXA2	447	128	18224	2.86661	0.99593	0.0969034	17.2957
GOTERM_BP_DIRECT	GO:0050714~positive regulation of protein secretion	5	0.00752933	0.0135943	KCNN4, ARF1, ADAM8, IL1A, ADAM9	436	36	16792	5.34913	1	0.231786	21.5532
GOTERM_BP_DIRECT	GO:0016477~cell migration	11	0.0165645	0.0143088	CCDC88A, FGR, BTG1, ITGAV, RHOA, ARPC5, THBS1, CD63, LCP1, PSTPIP2, ADAM9	436	172	16792	2.46309	1	0.240898	22.5549
GOTERM_CC_DIRECT	GO:0044754~autolysosome	3	0.0045176	0.0151751	NCOA4, FTH1, FTL	447	8	18224	15.2886	0.997956	0.106493	19.2386
GOTERM_CC_DIRECT	GO:0033180~proton-transporting V-type ATPase, V1 domain	3	0.0045176	0.0151751	ATP6V1C1, ATP6V1B2, ATP6V1F	447	8	18224	15.2886	0.997956	0.106493	19.2386
GOTERM_MF_DIRECT	GO:0008234~cysteine-type peptidase activity	5	0.00752933	0.0157132	CTSL, CTSZ, CTSS, CTSB, CTSH	433	38	16881	5.12976	0.999981	0.267196	21.1992
GOTERM_BP_DIRECT	GO:0032720~negative regulation of tumor necrosis factor production	5	0.00752933	0.0163626	HAVCR2, IRAK3, TLR4, GPNMB, IL10	436	38	16792	5.0676	1	0.268912	25.3673
GOTERM_MF_DIRECT	GO:0102391~decanoate--CoA ligase activity	3	0.0045176	0.0165178	ACSL1, ACSL4, ACSL5	433	8	16881	14.6198	0.999989	0.272286	22.1626
GOTERM_BP_DIRECT	GO:0050728~negative regulation of inflammatory response	7	0.0105411	0.0165718	TNFAIP6, TNFRSF1B, APOE, NFKB1, METRNL, PRKCD, ADA	436	79	16792	3.41261	1	0.270195	25.6484
GOTERM_BP_DIRECT	GO:0010818~T cell chemotaxis	3	0.0045176	0.0169049	GPR183, CCL3, CXCL16	436	8	16792	14.4427	1	0.273174	26.0938
GOTERM_BP_DIRECT	GO:0050702~interleukin-1 beta secretion	3	0.0045176	0.0169049	CD36, TLR4, ABCA1	436	8	16792	14.4427	1	0.273174	26.0938
GOTERM_BP_DIRECT	GO:0045348~positive regulation of MHC class II biosynthetic process	3	0.0045176	0.0169049	XBP1, TLR4, IL10	436	8	16792	14.4427	1	0.273174	26.0938
GOTERM_BP_DIRECT	GO:0097345~mitochondrial outer membrane permeabilization	3	0.0045176	0.0169049	BID, BLOC1S2, BNIP3L	436	8	16792	14.4427	1	0.273174	26.0938
GOTERM_BP_DIRECT	GO:0034383~low-density lipoprotein particle clearance	3	0.0045176	0.0169049	CD36, HMOX1, EHD1	436	8	16792	14.4427	1	0.273174	26.0938
GOTERM_BP_DIRECT	GO:0034379~very-low-density lipoprotein particle assembly	3	0.0045176	0.0169049	SOAT1, ARF1, APOC1	436	8	16792	14.4427	1	0.273174	26.0938
GOTERM_BP_DIRECT	GO:0045630~positive regulation of T-helper 2 cell differentiation	3	0.0045176	0.0169049	CD86, IL4R, IL18	436	8	16792	14.4427	1	0.273174	26.0938
GOTERM_BP_DIRECT	GO:0010888~negative regulation of lipid storage	3	0.0045176	0.0169049	TNF, ITGAV, NFKBIA	436	8	16792	14.4427	1	0.273174	26.0938
GOTERM_CC_DIRECT	GO:0030027~lamellipodium	10	0.0150587	0.0171331	CORO1C, ACTR3, STX4, CCDC88A, ARPC3, AIF1, MYO1G, RHOA, ABI1, SH3BGRL3	447	160	18224	2.5481	0.999087	0.117488	21.4536
GOTERM_MF_DIRECT	GO:0019901~protein kinase binding	18	0.0271056	0.0172473	LIMS1, YWHAZ, FGR, GRB2, HCLS1, MAP2K3, ITGB2, FOXO3, PRKCD, HIF1A, MAPK6, XBP1, RB1CC1, H2AFY, MSN, PTPN1, DNAJC3, PPP1R15A	433	376	16881	1.86636	0.999994	0.276051	23.0266
GOTERM_MF_DIRECT	GO:0051087~chaperone binding	7	0.0105411	0.0175706	SDF2L1, HSPA5, HLA-B, DNAJC3, PRNP, DNAJB6, FNIP2	433	81	16881	3.36917	0.999995	0.274201	23.4067
GOTERM_BP_DIRECT	GO:0006953~acute-phase response	5	0.00752933	0.0178695	CEBPB, IL1RN, SERPINA1, IL6R, CD163	436	39	16792	4.93766	1	0.284694	27.3693
GOTERM_MF_DIRECT	GO:0005178~integrin binding	8	0.0120469	0.0182501	ICAM1, LYN, ITGA5, FERMT3, TGFBI, THBS1, GPNMB, ADAM9	433	105	16881	2.97037	0.999997	0.277077	24.1997
GOTERM_BP_DIRECT	GO:0007249~I-kappaB kinase/NF-kappaB signaling	6	0.00903519	0.019404	IRAK2, TNF, NFKB1, TLR4, BIRC3, CD14	436	60	16792	3.85138	1	0.303395	29.3558
GOTERM_BP_DIRECT	GO:0030036~actin cytoskeleton organization	9	0.0135528	0.0199401	CORO1C, CXCL1, MTSS1, CFL1, RHOA, SDCBP, PDE4DIP, ARPC5, DNAJB6	436	130	16792	2.66634	1	0.308594	30.0377
GOTERM_BP_DIRECT	GO:0019221~cytokine-mediated signaling pathway	9	0.0135528	0.0207754	IRAK3, EREG, F3, HCK, IL1B, CSF3R, IL6R, CSF2RA, IL1A	436	131	16792	2.64598	1	0.31749	31.0876
GOTERM_BP_DIRECT	GO:0032733~positive regulation of interleukin-10 production	4	0.00602346	0.0208116	CD83, TLR2, FCER1G, TLR4	436	23	16792	6.69805	1	0.316147	31.1328
GOTERM_BP_DIRECT	GO:0030316~osteoclast differentiation	4	0.00602346	0.0208116	GPR183, TNF, TFRC, SNX10	436	23	16792	6.69805	1	0.316147	31.1328
GOTERM_CC_DIRECT	GO:0005856~cytoskeleton	17	0.0255997	0.0209838	ACTB, S100A8, FGR, HCK, CAPZA1, VIM, S100A9, ABI1, BASP1, COTL1, PNP, SLC7A11, EPB41L3, RHOA, SDCBP, MSN, PSTPIP2	447	371	18224	1.86815	0.999814	0.139879	25.646
GOTERM_BP_DIRECT	GO:0070527~platelet aggregation	5	0.00752933	0.0211352	ACTB, PLEK, FERMT3, CLIC1, SLC7A11	436	41	16792	4.6968	1	0.31842	31.5353
GOTERM_BP_DIRECT	GO:0006629~lipid metabolic process	10	0.0150587	0.0212525	PNPLA8, CD36, LIPA, TPP1, PITPNA, TPRA1, IL1RN, APOC1, ACSL4, ASAH1	436	157	16792	2.45311	1	0.318098	31.6807
GOTERM_BP_DIRECT	GO:0048245~eosinophil chemotaxis	3	0.0045176	0.0213661	CCL3, LGALS3, CCL7	436	9	16792	12.8379	1	0.317735	31.8212
GOTERM_BP_DIRECT	GO:0071243~cellular response to arsenic-containing substance	3	0.0045176	0.0213661	PPIF, HMOX1, GSTO1	436	9	16792	12.8379	1	0.317735	31.8212
GOTERM_BP_DIRECT	GO:0006596~polyamine biosynthetic process	3	0.0045176	0.0213661	SAT1, OAZ1, SMOX	436	9	16792	12.8379	1	0.317735	31.8212
GOTERM_BP_DIRECT	GO:0071404~cellular response to low-density lipoprotein particle stimulus	3	0.0045176	0.0213661	CD36, FCER1G, ITGB2	436	9	16792	12.8379	1	0.317735	31.8212
GOTERM_BP_DIRECT	GO:0002480~antigen processing and presentation of exogenous peptide antigen via MHC class I, TAP-independent	3	0.0045176	0.0213661	HLA-A, HLA-C, HLA-B	436	9	16792	12.8379	1	0.317735	31.8212
GOTERM_BP_DIRECT	GO:0050764~regulation of phagocytosis	3	0.0045176	0.0213661	FGR, ITGAV, HCK	436	9	16792	12.8379	1	0.317735	31.8212
GOTERM_BP_DIRECT	GO:0034101~erythrocyte homeostasis	3	0.0045176	0.0213661	HMOX1, AMPD3, PRDX1	436	9	16792	12.8379	1	0.317735	31.8212
GOTERM_BP_DIRECT	GO:0050665~hydrogen peroxide biosynthetic process	3	0.0045176	0.0213661	CYBA, CYBB, SOD2	436	9	16792	12.8379	1	0.317735	31.8212
GOTERM_BP_DIRECT	GO:0030307~positive regulation of cell growth	7	0.0105411	0.0217844	CYBA, S100A8, CXCL16, S100A9, SPHK1, SDCBP, ACSL4	436	84	16792	3.20948	1	0.321104	32.3361
GOTERM_BP_DIRECT	GO:0006914~autophagy	9	0.0135528	0.0225199	LAMP1, C9ORF72, S100A8, XBP1, RB1CC1, TMBIM6, S100A9, CTSD, DRAM1	436	133	16792	2.60619	1	0.328234	33.2328
GOTERM_MF_DIRECT	GO:0015035~protein disulfide oxidoreductase activity	4	0.00602346	0.022608	TXN, TXNRD1, SH3BGRL3, GLRX	433	24	16881	6.49769	1	0.324801	29.1064
GOTERM_BP_DIRECT	GO:0009636~response to toxic substance	7	0.0105411	0.0229455	CDKN1A, CCL3, CYP1B1, LYN, TLR2, CCL4, SLC7A11	436	85	16792	3.17172	1	0.331532	33.7465
GOTERM_CC_DIRECT	GO:0001726~ruffle	7	0.0105411	0.0230784	MTSS1, ITGA5, S100A11, ATP6V1B2, SAMSN1, LCP1, ANXA2	447	90	18224	3.17097	0.999922	0.150442	27.8382
GOTERM_BP_DIRECT	GO:0019915~lipid storage	4	0.00602346	0.0233378	CD36, PLIN2, GM2A, NRIP1	436	24	16792	6.41896	1	0.334381	34.2167
GOTERM_BP_DIRECT	GO:0072659~protein localization to plasma membrane	6	0.00903519	0.0234636	EPB41L3, TNF, ATP1B3, FCER1G, RAPGEF2, RAB10	436	63	16792	3.66798	1	0.334078	34.3668
GOTERM_BP_DIRECT	GO:0009615~response to virus	8	0.0120469	0.0243	IRAK3, TNF, NPC2, FGR, CFL1, HMGA1, IFNGR2, CCL4	436	110	16792	2.801	1	0.341981	35.3567
GOTERM_BP_DIRECT	GO:0043123~positive regulation of I-kappaB kinase/NF-kappaB signaling	10	0.0150587	0.0245337	IRAK1, CFLAR, TNF, CD36, LITAF, HMOX1, RHOA, BIRC3, CASP1, IL1A	436	161	16792	2.39216	1	0.342869	35.6308
GOTERM_BP_DIRECT	GO:0045785~positive regulation of cell adhesion	5	0.00752933	0.0247438	STX4, TNF, ITGAV, VEGFA, ADAM8	436	43	16792	4.47834	1	0.343476	35.8762
GOTERM_BP_DIRECT	GO:0030574~collagen catabolic process	6	0.00903519	0.0249295	CTSL, MMP9, MMP19, CTSD, CTSS, CTSB	436	64	16792	3.61067	1	0.343803	36.0924
GOTERM_MF_DIRECT	GO:0043236~laminin binding	4	0.00602346	0.0252146	LGALS3, CTSS, THBS1, ADAM9	433	25	16881	6.23778	1	0.348134	31.8978
GOTERM_CC_DIRECT	GO:0005581~collagen trimer	7	0.0105411	0.0253914	MARCO, C1QA, C1QB, MSR1, CD36, FCN1, EMILIN2	447	92	18224	3.10203	0.99997	0.161842	30.1893
GOTERM_BP_DIRECT	GO:0042327~positive regulation of phosphorylation	4	0.00602346	0.0260227	EREG, SDCBP, AREG, THBS1	436	25	16792	6.1622	1	0.354176	37.3512
GOTERM_BP_DIRECT	GO:0032735~positive regulation of interleukin-12 production	4	0.00602346	0.0260227	CD36, IRF8, TLR2, TLR4	436	25	16792	6.1622	1	0.354176	37.3512
GOTERM_BP_DIRECT	GO:0045080~positive regulation of chemokine biosynthetic process	3	0.0045176	0.0262554	TNF, HMOX1, IL1B	436	10	16792	11.5541	1	0.354943	37.6161
GOTERM_BP_DIRECT	GO:0042116~macrophage activation	3	0.0045176	0.0262554	SLC11A1, CD93, TLR4	436	10	16792	11.5541	1	0.354943	37.6161
GOTERM_CC_DIRECT	GO:0042612~MHC class I protein complex	3	0.0045176	0.0283992	HLA-A, HLA-C, HLA-B	447	11	18224	11.119	0.999991	0.176729	33.1403
GOTERM_BP_DIRECT	GO:0030968~endoplasmic reticulum unfolded protein response	5	0.00752933	0.0287021	XBP1, PTPN1, HSPA5, PPP1R15A, SERP1	436	45	16792	4.27931	1	0.379279	40.3385
GOTERM_BP_DIRECT	GO:0032757~positive regulation of interleukin-8 production	4	0.00602346	0.0288658	TNF, TLR2, IL1B, TLR4	436	26	16792	5.92519	1	0.379143	40.5165
GOTERM_BP_DIRECT	GO:0030168~platelet activation	8	0.0120469	0.0300315	GNA15, YWHAZ, LYN, RHOA, FCER1G, PIK3R5, PRKCD, LCP2	436	115	16792	2.67922	1	0.389292	41.7702
GOTERM_CC_DIRECT	GO:0031226~intrinsic component of plasma membrane	4	0.00602346	0.0303212	ALCAM, TLR2, TLR4, CD63	447	28	18224	5.82422	0.999996	0.184886	34.9648
GOTERM_CC_DIRECT	GO:0031410~cytoplasmic vesicle	12	0.0180704	0.0303683	SLC11A2, ATP6V1C1, C9ORF72, CCDC88A, C5AR1, TFRC, AGFG1, ITGA5, PTPN1, PHLDA1, GCH1, RIN3	447	235	18224	2.08185	0.999996	0.182454	35.009
GOTERM_MF_DIRECT	GO:0016175~superoxide-generating NADPH oxidase activity	3	0.0045176	0.0308444	CYBA, CYBB, NCF2	433	11	16881	10.6326	1	0.400986	37.5804
GOTERM_MF_DIRECT	GO:0050786~RAGE receptor binding	3	0.0045176	0.0308444	S100A8, S100A9, FPR1	433	11	16881	10.6326	1	0.400986	37.5804
GOTERM_MF_DIRECT	GO:0042056~chemoattractant activity	4	0.00602346	0.0308908	CCL3, LGALS3, VEGFA, GPNMB	433	27	16881	5.77572	1	0.394268	37.6254
GOTERM_BP_DIRECT	GO:0008152~metabolic process	10	0.0150587	0.0311163	BCAT1, ACSL1, AQP9, CNDP2, INSIG1, NPL, LYZ, GSTO1, ACSL4, PRNP	436	168	16792	2.29249	1	0.398362	42.9144
GOTERM_CC_DIRECT	GO:0005737~cytoplasm	147	0.221362	0.0314251	MTSS1, PTGS2, CNDP2, AIF1, PITPNA, TLR2, TLR4, FOXO3, PNP, IL10, KANK1, CD44, APOE, MAP3K8, EIF1, SMOX, RAPGEF2, ADAM8, DNAJC3, NQO2, FTL, DDX39A, PDXK, NCF2, PIM3, BASP1, ELL2, MAP4K4, LILRB2, RNF130, GLUL, HIF1A, MAPK6, VAMP8, VEGFA, TNFAIP8, CSTB, SDCBP, PDE4DIP, ARL8B, TRAF1, ARFGAP3, CCL3, LST1, TALDO1, LITAF, GRB2, STK10, NFKBIA, MYO9B, ARPC5, DAZAP2, FTH1, ADA, RRAGC, SLC11A2, IRAK3, OAZ1,…	447	5222	18224	1.14767	0.999998	0.185565	35.9918
GOTERM_BP_DIRECT	GO:0050707~regulation of cytokine secretion	3	0.0045176	0.0315478	LYN, TLR2, TLR4	436	11	16792	10.5038	1	0.400774	43.3636
GOTERM_BP_DIRECT	GO:0043306~positive regulation of mast cell degranulation	3	0.0045176	0.0315478	FGR, IL4R, FCER1G	436	11	16792	10.5038	1	0.400774	43.3636
GOTERM_BP_DIRECT	GO:0042535~positive regulation of tumor necrosis factor biosynthetic process	3	0.0045176	0.0315478	CYBB, TLR4, THBS1	436	11	16792	10.5038	1	0.400774	43.3636
GOTERM_BP_DIRECT	GO:0032703~negative regulation of interleukin-2 production	3	0.0045176	0.0315478	HAVCR2, VSIG4, PRNP	436	11	16792	10.5038	1	0.400774	43.3636
GOTERM_MF_DIRECT	GO:0004252~serine-type endopeptidase activity	13	0.0195762	0.0315808	MMP9, MMP19, CTSS, C1QA, CTSL, C1QB, TPP1, F3, FCN1, CTSD, CTSB, ADAM8, CTSH	433	255	16881	1.98753	1	0.394103	38.2901
GOTERM_BP_DIRECT	GO:0035987~endodermal cell differentiation	4	0.00602346	0.0318665	ITGA5, ITGAV, MMP9, ITGB2	436	27	16792	5.70574	1	0.402045	43.6933
GOTERM_BP_DIRECT	GO:0031532~actin cytoskeleton reorganization	5	0.00752933	0.0330153	PHACTR1, PLEK, S100A9, RHOA, PTPN1	436	47	16792	4.09721	1	0.411325	44.8665
GOTERM_CC_DIRECT	GO:0043020~NADPH oxidase complex	3	0.0045176	0.0335357	CYBA, CYBB, NCF2	447	12	18224	10.1924	0.999999	0.19415	37.9135
GOTERM_CC_DIRECT	GO:0043209~myelin sheath	9	0.0135528	0.0336345	ACTB, GLUL, PITPNA, ATP6V1B2, HSPA5, MSN, EHD1, PRDX1, SOD2	447	152	18224	2.41399	0.999999	0.191985	38.0021
GOTERM_BP_DIRECT	GO:0043388~positive regulation of DNA binding	4	0.00602346	0.0350238	MMP9, HIPK2, TXN, PLAUR	436	28	16792	5.50197	1	0.428407	46.8625
GOTERM_BP_DIRECT	GO:0061418~regulation of transcription from RNA polymerase II promoter in response to hypoxia	4	0.00602346	0.0350238	BACH1, UBE2D3, HIF1A, VEGFA	436	28	16792	5.50197	1	0.428407	46.8625
GOTERM_BP_DIRECT	GO:0000060~protein import into nucleus, translocation	4	0.00602346	0.0350238	SLC11A1, TNF, SEC61B, NFKBIA	436	28	16792	5.50197	1	0.428407	46.8625
GOTERM_BP_DIRECT	GO:0035666~TRIF-dependent toll-like receptor signaling pathway	4	0.00602346	0.0350238	UBE2D3, TLR4, BIRC3, CD14	436	28	16792	5.50197	1	0.428407	46.8625
GOTERM_BP_DIRECT	GO:0001666~response to hypoxia	10	0.0150587	0.0353848	SLC11A2, CYBA, HIF1A, HMOX1, VEGFA, TLR2, THBS1, CASP1, ADA, SOD2	436	172	16792	2.23917	1	0.429838	47.214
GOTERM_BP_DIRECT	GO:0055114~oxidation-reduction process	24	0.0361408	0.0357825	C15ORF48, CYB5R4, CYP1B1, NCF2, PTGS2, PGD, KMO, PRDX1, FTH1, SOD2, CYBA, CYBB, CHML, GPX4, TXN, CREG1, TXNRD1, SMOX, SH3BGRL3, GSTO1, ASPH, QSOX1, NQO2, GLRX	436	592	16792	1.56137	1	0.431585	47.5987
GOTERM_MF_DIRECT	GO:0051787~misfolded protein binding	3	0.0045176	0.0363968	SDF2L1, HSPA5, DNAJC3	433	12	16881	9.74654	1	0.43222	42.7488
GOTERM_BP_DIRECT	GO:0071260~cellular response to mechanical stimulus	6	0.00903519	0.0368343	CYBA, PTGS2, IL1B, NFKB1, TLR4, CASP1	436	71	16792	3.25468	1	0.439205	48.6032
GOTERM_BP_DIRECT	GO:0032088~negative regulation of NF-kappaB transcription factor activity	6	0.00903519	0.0368343	HAVCR2, IRAK2, IRAK1, IRAK3, CYP1B1, NFKBIA	436	71	16792	3.25468	1	0.439205	48.6032
GOTERM_BP_DIRECT	GO:0006508~proteolysis	21	0.0316232	0.0369762	NRIP3, CFLAR, CTSZ, OLR1, CNDP2, MMP9, LGMN, MMP19, ANPEP, CTSS, C1QA, CTSL, C1QB, TPP1, FCN1, CTSD, CTSB, ADAM8, CASP1, CTSH, TNIP1	436	500	16792	1.61758	1	0.438575	48.7374
GOTERM_BP_DIRECT	GO:0006826~iron ion transport	3	0.0045176	0.0372192	SLC11A1, FTH1, FTL	436	12	16792	9.62844	1	0.438848	48.9663
GOTERM_BP_DIRECT	GO:0045086~positive regulation of interleukin-2 biosynthetic process	3	0.0045176	0.0372192	CD86, IL1B, IL1A	436	12	16792	9.62844	1	0.438848	48.9663
GOTERM_BP_DIRECT	GO:0015908~fatty acid transport	3	0.0045176	0.0372192	ACSL1, MFSD2A, ACSL4	436	12	16792	9.62844	1	0.438848	48.9663
GOTERM_BP_DIRECT	GO:1990440~positive regulation of transcription from RNA polymerase II promoter in response to endoplasmic reticulum stress	3	0.0045176	0.0372192	CEBPB, XBP1, HSPA5	436	12	16792	9.62844	1	0.438848	48.9663
GOTERM_BP_DIRECT	GO:0071498~cellular response to fluid shear stress	3	0.0045176	0.0372192	MTSS1, PTGS2, XBP1	436	12	16792	9.62844	1	0.438848	48.9663
GOTERM_BP_DIRECT	GO:0032695~negative regulation of interleukin-12 production	3	0.0045176	0.0372192	IRAK3, THBS1, IL10	436	12	16792	9.62844	1	0.438848	48.9663
GOTERM_BP_DIRECT	GO:0015992~proton transport	5	0.00752933	0.0376865	ATP6V1C1, SLC2A6, ATP6V1B2, ATP6V0B, ATP6V1F	436	49	16792	3.92998	1	0.441096	49.4038
GOTERM_BP_DIRECT	GO:0010951~negative regulation of endopeptidase activity	8	0.0120469	0.0380313	SERPINB9, SERPINB8, CD109, CSTB, SERPINB2, SERPINB1, SERPINA1, APLP2	436	121	16792	2.54636	1	0.442242	49.7244
GOTERM_MF_DIRECT	GO:0004867~serine-type endopeptidase inhibitor activity	7	0.0105411	0.0382546	SERPINB9, SERPINB8, CD109, SERPINB2, SERPINB1, SERPINA1, APLP2	433	97	16881	2.81343	1	0.441521	44.3869
GOTERM_BP_DIRECT	GO:0097421~liver regeneration	4	0.00602346	0.0383363	CEBPB, HMOX1, NFKBIA, IL10	436	29	16792	5.31224	1	0.443028	50.0063
GOTERM_BP_DIRECT	GO:0042149~cellular response to glucose starvation	4	0.00602346	0.0383363	XBP1, UPP1, HSPA5, PMAIP1	436	29	16792	5.31224	1	0.443028	50.0063
GOTERM_BP_DIRECT	GO:0035774~positive regulation of insulin secretion involved in cellular response to glucose stimulus	4	0.00602346	0.0383363	STX4, HIF1A, HLA-DRB1, HLA-DRB5	436	29	16792	5.31224	1	0.443028	50.0063
GOTERM_BP_DIRECT	GO:0046627~negative regulation of insulin receptor signaling pathway	4	0.00602346	0.0383363	IL1B, PTPN1, PRKCD, KANK1	436	29	16792	5.31224	1	0.443028	50.0063
GOTERM_BP_DIRECT	GO:0007169~transmembrane receptor protein tyrosine kinase signaling pathway	7	0.0105411	0.0385243	MTSS1, LYN, FGR, HCK, ABI1, LCP2, PILRA	436	96	16792	2.8083	1	0.442797	50.1794
GOTERM_MF_DIRECT	GO:0003924~GTPase activity	12	0.0180704	0.0387718	RAB32, RAB7A, GNA15, RAB31, ARF1, RHOA, RIT1, ARL8B, RAB10, GNG5, GBP2, RRAGC	433	234	16881	1.99929	1	0.438985	44.8351
GOTERM_BP_DIRECT	GO:0050852~T cell receptor signaling pathway	9	0.0135528	0.0389882	HLA-DRB1, HLA-DRB5, NFKBIA, NFKB1, HLA-DPA1, HLA-DPB1, HLA-DQA1, HLA-DRA, LCP2	436	148	16792	2.34205	1	0.444932	50.6039
GOTERM_BP_DIRECT	GO:0010506~regulation of autophagy	5	0.00752933	0.0401571	XBP1, PSAP, CASP1, DRAM1, RRAGC	436	50	16792	3.85138	1	0.452981	51.6587
GOTERM_BP_DIRECT	GO:0002474~antigen processing and presentation of peptide antigen via MHC class I	4	0.00602346	0.0418025	HLA-A, HLA-C, HLA-B, BCAP31	436	30	16792	5.13517	1	0.464746	53.1075
GOTERM_BP_DIRECT	GO:0010803~regulation of tumor necrosis factor-mediated signaling pathway	4	0.00602346	0.0418025	TRAF1, TNF, SPHK1, BIRC3	436	30	16792	5.13517	1	0.464746	53.1075
GOTERM_MF_DIRECT	GO:0001784~phosphotyrosine binding	3	0.0045176	0.0422995	FGR, GRB2, SAMSN1	433	13	16881	8.9968	1	0.461296	47.8034
GOTERM_MF_DIRECT	GO:0005041~low-density lipoprotein receptor activity	3	0.0045176	0.0422995	CD36, OLR1, CXCL16	433	13	16881	8.9968	1	0.461296	47.8034
GOTERM_MF_DIRECT	GO:0004467~long-chain fatty acid-CoA ligase activity	3	0.0045176	0.0422995	ACSL1, ACSL4, ACSL5	433	13	16881	8.9968	1	0.461296	47.8034
GOTERM_MF_DIRECT	GO:0005149~interleukin-1 receptor binding	3	0.0045176	0.0422995	IL1RN, IL1B, IL1A	433	13	16881	8.9968	1	0.461296	47.8034
GOTERM_BP_DIRECT	GO:0045780~positive regulation of bone resorption	3	0.0045176	0.0432465	TFRC, ADAM8, SPP1	436	13	16792	8.88779	1	0.474547	54.3451
GOTERM_BP_DIRECT	GO:0051926~negative regulation of calcium ion transport	3	0.0045176	0.0432465	ICAM1, LILRB2, PTGS2	436	13	16792	8.88779	1	0.474547	54.3451
GOTERM_BP_DIRECT	GO:0001817~regulation of cytokine production	3	0.0045176	0.0432465	CD83, LITAF, LYN	436	13	16792	8.88779	1	0.474547	54.3451
GOTERM_BP_DIRECT	GO:0002756~MyD88-independent toll-like receptor signaling pathway	3	0.0045176	0.0432465	TLR4, CD14, TNIP3	436	13	16792	8.88779	1	0.474547	54.3451
GOTERM_BP_DIRECT	GO:0010745~negative regulation of macrophage derived foam cell differentiation	3	0.0045176	0.0432465	ITGAV, NFKBIA, ABCA1	436	13	16792	8.88779	1	0.474547	54.3451
GOTERM_MF_DIRECT	GO:0005154~epidermal growth factor receptor binding	4	0.00602346	0.044069	EREG, GRB2, ITGA5, AREG	433	31	16881	5.03047	1	0.468416	49.2354
GOTERM_CC_DIRECT	GO:0034362~low-density lipoprotein particle	3	0.0045176	0.0447805	MSR1, APOE, PLA2G7	447	14	18224	8.73634	1	0.245072	47.2799
GOTERM_BP_DIRECT	GO:0043086~negative regulation of catalytic activity	6	0.00903519	0.044969	PHACTR1, OAZ1, ANXA5, ANXA2, FNIP2, ANXA2P2	436	75	16792	3.0811	1	0.486252	55.7811
GOTERM_BP_DIRECT	GO:0071333~cellular response to glucose stimulus	5	0.00752933	0.0453682	ICAM1, CYBA, XBP1, FOXO3, GCLM	436	52	16792	3.70325	1	0.487462	56.1077
GOTERM_CC_DIRECT	GO:0031093~platelet alpha granule lumen	5	0.00752933	0.045395	VEGFA, SERPINA1, THBS1, QSOX1, SRGN	447	55	18224	3.70632	1	0.24484	47.7518
GOTERM_BP_DIRECT	GO:1990090~cellular response to nerve growth factor stimulus	4	0.00602346	0.0454205	ARPC3, FOXO3, RAPGEF2, EHD1	436	31	16792	4.96952	1	0.485991	56.1504
GOTERM_CC_DIRECT	GO:0090575~RNA polymerase II transcription factor complex	4	0.00602346	0.0462053	HIF1A, SFPQ, HIPK2, HMGA1	447	33	18224	4.94177	1	0.24554	48.3681
GOTERM_CC_DIRECT	GO:0005602~complement component C1 complex	2	0.00301173	0.0483488	C1QA, C1QB	447	2	18224	40.7696	1	0.252392	49.9661
GOTERM_CC_DIRECT	GO:0008043~intracellular ferritin complex	2	0.00301173	0.0483488	FTH1, FTL	447	2	18224	40.7696	1	0.252392	49.9661
GOTERM_CC_DIRECT	GO:0035692~macrophage migration inhibitory factor receptor complex	2	0.00301173	0.0483488	CD44, CD74	447	2	18224	40.7696	1	0.252392	49.9661
GOTERM_BP_DIRECT	GO:0050873~brown fat cell differentiation	4	0.00602346	0.0491884	CEBPB, PTGS2, FABP4, METRNL	436	32	16792	4.81422	1	0.512377	59.1207
GOTERM_BP_DIRECT	GO:0001516~prostaglandin biosynthetic process	3	0.0045176	0.0496077	PNPLA8, PTGS2, CD74	436	14	16792	8.25295	1	0.513528	59.4392
GOTERM_BP_DIRECT	GO:0042311~vasodilation	3	0.0045176	0.0496077	GPX1, APOE, GCH1	436	14	16792	8.25295	1	0.513528	59.4392
GOTERM_BP_DIRECT	GO:0010875~positive regulation of cholesterol efflux	3	0.0045176	0.0496077	APOE, NFKBIA, ABCA1	436	14	16792	8.25295	1	0.513528	59.4392
GOTERM_BP_DIRECT	GO:0043101~purine-containing compound salvage	3	0.0045176	0.0496077	PNP, AMPD3, ADA	436	14	16792	8.25295	1	0.513528	59.4392
GOTERM_BP_DIRECT	GO:0008610~lipid biosynthetic process	3	0.0045176	0.0496077	ACSL1, ACSL4, CLN8	436	14	16792	8.25295	1	0.513528	59.4392
GOTERM_BP_DIRECT	GO:0030194~positive regulation of blood coagulation	3	0.0045176	0.0496077	CD36, S100A9, THBS1	436	14	16792	8.25295	1	0.513528	59.4392
GOTERM_BP_DIRECT	GO:0033700~phospholipid efflux	3	0.0045176	0.0496077	APOE, APOC1, ABCA1	436	14	16792	8.25295	1	0.513528	59.4392
GOTERM_BP_DIRECT	GO:0071361~cellular response to ethanol	3	0.0045176	0.0496077	CYBB, CCL7, SOD2	436	14	16792	8.25295	1	0.513528	59.4392
GOTERM_BP_DIRECT	GO:2000353~positive regulation of endothelial cell apoptotic process	3	0.0045176	0.0496077	XBP1, FOXO3, THBS1	436	14	16792	8.25295	1	0.513528	59.4392
GOTERM_CC_DIRECT	GO:0005802~trans-Golgi network	8	0.0120469	0.0499631	SLC11A2, RAB32, STX4, DENND5A, ARF1, TGFBI, GSAP, RAB10	447	136	18224	2.39821	1	0.256617	51.1391
GOTERM_MF_DIRECT	GO:0046915~transition metal ion transmembrane transporter activity	2	0.00301173	0.0505284	SLC11A2, SLC11A1	433	2	16881	38.9861	1	0.509541	54.1577
GOTERM_MF_DIRECT	GO:0033570~transferrin transmembrane transporter activity	2	0.00301173	0.0505284	SLC11A2, TFRC	433	2	16881	38.9861	1	0.509541	54.1577
GOTERM_CC_DIRECT	GO:0005768~endosome	11	0.0165645	0.0507744	CYBA, C9ORF72, STX4, TFRC, GRB2, ARPC2, RHOA, VOPP1, RAB10, ATP6V0B, ANXA2	447	225	18224	1.99318	1	0.257134	51.7189
GOTERM_BP_DIRECT	GO:1900426~positive regulation of defense response to bacterium	2	0.00301173	0.0511408	HAVCR2, CYBA	436	2	16792	38.5138	1	0.522621	60.5841
GOTERM_BP_DIRECT	GO:0033206~meiotic cytokinesis	2	0.00301173	0.0511408	ACTR3, ACTR2	436	2	16792	38.5138	1	0.522621	60.5841
GOTERM_BP_DIRECT	GO:0070488~neutrophil aggregation	2	0.00301173	0.0511408	S100A8, S100A9	436	2	16792	38.5138	1	0.522621	60.5841
GOTERM_BP_DIRECT	GO:0048002~antigen processing and presentation of peptide antigen	2	0.00301173	0.0511408	SLC11A1, CTSS	436	2	16792	38.5138	1	0.522621	60.5841
GOTERM_BP_DIRECT	GO:2001198~regulation of dendritic cell differentiation	2	0.00301173	0.0511408	LILRB2, HLA-B	436	2	16792	38.5138	1	0.522621	60.5841
GOTERM_BP_DIRECT	GO:0032701~negative regulation of interleukin-18 production	2	0.00301173	0.0511408	CD84, IL10	436	2	16792	38.5138	1	0.522621	60.5841
GOTERM_BP_DIRECT	GO:0034381~plasma lipoprotein particle clearance	2	0.00301173	0.0511408	MSR1, CD36	436	2	16792	38.5138	1	0.522621	60.5841
GOTERM_BP_DIRECT	GO:2000334~positive regulation of blood microparticle formation	2	0.00301173	0.0511408	TNF, CD36	436	2	16792	38.5138	1	0.522621	60.5841
GOTERM_BP_DIRECT	GO:0002506~polysaccharide assembly with MHC class II protein complex	2	0.00301173	0.0511408	HLA-DRB1, HLA-DRA	436	2	16792	38.5138	1	0.522621	60.5841
GOTERM_BP_DIRECT	GO:0016344~meiotic chromosome movement towards spindle pole	2	0.00301173	0.0511408	ACTR3, ACTR2	436	2	16792	38.5138	1	0.522621	60.5841
GOTERM_BP_DIRECT	GO:2000521~negative regulation of immunological synapse formation	2	0.00301173	0.0511408	HAVCR2, LGALS3	436	2	16792	38.5138	1	0.522621	60.5841
GOTERM_BP_DIRECT	GO:0002431~Fc receptor mediated stimulatory signaling pathway	2	0.00301173	0.0511408	LYN, FCER1G	436	2	16792	38.5138	1	0.522621	60.5841
GOTERM_BP_DIRECT	GO:1902042~negative regulation of extrinsic apoptotic signaling pathway via death domain receptors	4	0.00602346	0.0531039	ICAM1, CFLAR, GPX1, HMOX1	436	33	16792	4.66833	1	0.534436	62.0056
GOTERM_BP_DIRECT	GO:0070555~response to interleukin-1	4	0.00602346	0.0531039	IRAK2, IRAK1, CYBA, IRAK3	436	33	16792	4.66833	1	0.534436	62.0056
GOTERM_CC_DIRECT	GO:0016023~cytoplasmic, membrane-bounded vesicle	8	0.0120469	0.0532699	CCDC88A, C5AR1, TFRC, CD93, AGFG1, NUMB, PHLDA1, RIN3	447	138	18224	2.36345	1	0.265025	53.4626
GOTERM_BP_DIRECT	GO:0006898~receptor-mediated endocytosis	10	0.0150587	0.053444	MRC1, MARCO, MSR1, CD36, OLR1, APOE, CXCL16, PPT1, CD14, CD163	436	186	16792	2.07063	1	0.534873	62.2469
GOTERM_MF_DIRECT	GO:0003779~actin binding	13	0.0195762	0.0545293	EPB41L3, PHACTR1, CCDC88A, GMFG, HCLS1, CAPZA1, CAPG, MYO1G, MYO9B, MSN, COTL1, LCP1, PSTPIP2	433	278	16881	1.82309	1	0.530143	56.9791
GOTERM_MF_DIRECT	GO:0005161~platelet-derived growth factor receptor binding	3	0.0045176	0.0550711	LYN, ITGA5, VEGFA	433	15	16881	7.79723	1	0.526865	57.3485
GOTERM_MF_DIRECT	GO:0030169~low-density lipoprotein particle binding	3	0.0045176	0.0550711	MSR1, CD36, THBS1	433	15	16881	7.79723	1	0.526865	57.3485
GOTERM_CC_DIRECT	GO:0005769~early endosome	11	0.0165645	0.0559189	HAVCR2, SLC11A2, RAB32, RAB31, VAMP8, APOE, NUMB, PTPN1, EHD1, ANXA2, RIN3	447	229	18224	1.95836	1	0.273304	55.2495
GOTERM_BP_DIRECT	GO:0030502~negative regulation of bone mineralization	3	0.0045176	0.0562813	CCL3, HIF1A, SRGN	436	15	16792	7.70275	1	0.552022	64.2043
GOTERM_BP_DIRECT	GO:0043277~apoptotic cell clearance	3	0.0045176	0.0562813	MARCO, CD36, ITGAV	436	15	16792	7.70275	1	0.552022	64.2043
GOTERM_BP_DIRECT	GO:0046688~response to copper ion	3	0.0045176	0.0562813	ICAM1, PRNP, IL1A	436	15	16792	7.70275	1	0.552022	64.2043
GOTERM_BP_DIRECT	GO:0001932~regulation of protein phosphorylation	4	0.00602346	0.0571645	CORO1C, CCDC88A, LYN, FNIP2	436	34	16792	4.53103	1	0.555896	64.7939
GOTERM_BP_DIRECT	GO:0050919~negative chemotaxis	4	0.00602346	0.0571645	NRP2, ITGAV, RHOA, SEMA3C	436	34	16792	4.53103	1	0.555896	64.7939
GOTERM_BP_DIRECT	GO:0006959~humoral immune response	5	0.00752933	0.0599629	GPR183, CD83, TNF, LY86, TREM1	436	57	16792	3.3784	1	0.571824	66.6017
GOTERM_BP_DIRECT	GO:0008284~positive regulation of cell proliferation	19	0.0286114	0.0603564	NAMPT, STX4, CXCL5, LYN, HCLS1, HCK, IL6R, DOT1L, CD86, BLOC1S2, EREG, XBP1, ITGAV, VEGFA, HIPK2, SDCBP, AREG, THBS1, CTSH	436	466	16792	1.5703	1	0.572378	66.8488
GOTERM_BP_DIRECT	GO:0050918~positive chemotaxis	4	0.00602346	0.0613678	CCL3, LGALS3, VEGFA, GPNMB	436	35	16792	4.40157	1	0.576725	67.476
GOTERM_BP_DIRECT	GO:0070373~negative regulation of ERK1 and ERK2 cascade	5	0.00752933	0.0631475	LYN, XBP1, TLR4, PTPN1, TNIP1	436	58	16792	3.32015	1	0.585604	68.5524
GOTERM_BP_DIRECT	GO:0061028~establishment of endothelial barrier	3	0.0045176	0.0632471	ICAM1, MSN, RAPGEF2	436	16	16792	7.22133	1	0.584322	68.6117
GOTERM_BP_DIRECT	GO:0030301~cholesterol transport	3	0.0045176	0.0632471	MSR1, CD36, NPC2	436	16	16792	7.22133	1	0.584322	68.6117
GOTERM_BP_DIRECT	GO:0045109~intermediate filament organization	3	0.0045176	0.0632471	AGFG1, VIM, DNAJB6	436	16	16792	7.22133	1	0.584322	68.6117
GOTERM_BP_DIRECT	GO:0048566~embryonic digestive tract development	3	0.0045176	0.0632471	TNF, CXCL8, ADA	436	16	16792	7.22133	1	0.584322	68.6117
GOTERM_BP_DIRECT	GO:0050995~negative regulation of lipid catabolic process	3	0.0045176	0.0632471	TNF, APOC1, IL1B	436	16	16792	7.22133	1	0.584322	68.6117
GOTERM_CC_DIRECT	GO:0005773~vacuole	3	0.0045176	0.0638008	SLC11A2, STX4, CD74	447	17	18224	7.19463	1	0.302893	60.1965
GOTERM_BP_DIRECT	GO:1901741~positive regulation of myoblast fusion	3	0.0045176	0.0704855	IL4R, CD53, EHD1	436	17	16792	6.79655	1	0.623583	72.646
GOTERM_BP_DIRECT	GO:1902041~regulation of extrinsic apoptotic signaling pathway via death domain receptors	3	0.0045176	0.0704855	CFLAR, STX4, LGALS3	436	17	16792	6.79655	1	0.623583	72.646
GOTERM_BP_DIRECT	GO:0070542~response to fatty acid	3	0.0045176	0.0704855	CD36, PTGS2, TLR2	436	17	16792	6.79655	1	0.623583	72.646
GOTERM_BP_DIRECT	GO:0071310~cellular response to organic substance	3	0.0045176	0.0704855	PSAP, IL1B, CASP1	436	17	16792	6.79655	1	0.623583	72.646
GOTERM_BP_DIRECT	GO:0031589~cell-substrate adhesion	3	0.0045176	0.0704855	ITGA5, ITGAV, MYO1G	436	17	16792	6.79655	1	0.623583	72.646
GOTERM_CC_DIRECT	GO:0033116~endoplasmic reticulum-Golgi intermediate compartment membrane	5	0.00752933	0.0715097	CTSZ, SERPINA1, AREG, CLN8, BCAP31	447	64	18224	3.18512	1	0.330119	64.5395
GOTERM_CC_DIRECT	GO:0000221~vacuolar proton-transporting V-type ATPase, V1 domain	2	0.00301173	0.0716413	ATP6V1C1, ATP6V1H	447	3	18224	27.1797	1	0.327087	64.6097
GOTERM_CC_DIRECT	GO:0031205~endoplasmic reticulum Sec complex	2	0.00301173	0.0716413	SEC61B, DNAJC3	447	3	18224	27.1797	1	0.327087	64.6097
GOTERM_BP_DIRECT	GO:0001933~negative regulation of protein phosphorylation	5	0.00752933	0.0732214	CORO1C, LYN, CD109, PPP1R15B, PRNP	436	61	16792	3.15687	1	0.636254	74.0393
GOTERM_MF_DIRECT	GO:0005384~manganese ion transmembrane transporter activity	2	0.00301173	0.0748291	SLC11A2, SLC11A1	433	3	16881	25.9908	1	0.635111	68.9626
GOTERM_BP_DIRECT	GO:0002774~Fc receptor mediated inhibitory signaling pathway	2	0.00301173	0.0757241	LILRB2, LYN	436	3	16792	25.6758	1	0.647243	75.2549
GOTERM_BP_DIRECT	GO:2000670~positive regulation of dendritic cell apoptotic process	2	0.00301173	0.0757241	LYN, RAPGEF2	436	3	16792	25.6758	1	0.647243	75.2549
GOTERM_BP_DIRECT	GO:0071386~cellular response to corticosterone stimulus	2	0.00301173	0.0757241	ATP2B1, FOXO3	436	3	16792	25.6758	1	0.647243	75.2549
GOTERM_BP_DIRECT	GO:0001660~fever generation	2	0.00301173	0.0757241	IL1B, IL1A	436	3	16792	25.6758	1	0.647243	75.2549
GOTERM_BP_DIRECT	GO:0046103~inosine biosynthetic process	2	0.00301173	0.0757241	CECR1, ADA	436	3	16792	25.6758	1	0.647243	75.2549
GOTERM_BP_DIRECT	GO:0001959~regulation of cytokine-mediated signaling pathway	2	0.00301173	0.0757241	IRAK2, IRAK1	436	3	16792	25.6758	1	0.647243	75.2549
GOTERM_BP_DIRECT	GO:0071727~cellular response to triacyl bacterial lipopeptide	2	0.00301173	0.0757241	TLR2, CD14	436	3	16792	25.6758	1	0.647243	75.2549
GOTERM_BP_DIRECT	GO:0006991~response to sterol depletion	2	0.00301173	0.0757241	LYN, INSIG1	436	3	16792	25.6758	1	0.647243	75.2549
GOTERM_BP_DIRECT	GO:0038123~toll-like receptor TLR1:TLR2 signaling pathway	2	0.00301173	0.0757241	TLR2, CD14	436	3	16792	25.6758	1	0.647243	75.2549
GOTERM_BP_DIRECT	GO:0097286~iron ion import	2	0.00301173	0.0757241	TFRC, FTH1	436	3	16792	25.6758	1	0.647243	75.2549
GOTERM_BP_DIRECT	GO:0071221~cellular response to bacterial lipopeptide	2	0.00301173	0.0757241	CD36, TLR2	436	3	16792	25.6758	1	0.647243	75.2549
GOTERM_BP_DIRECT	GO:0060559~positive regulation of calcidiol 1-monooxygenase activity	2	0.00301173	0.0757241	TNF, IL1B	436	3	16792	25.6758	1	0.647243	75.2549
GOTERM_BP_DIRECT	GO:1904044~response to aldosterone	2	0.00301173	0.0757241	CYBA, CYBB	436	3	16792	25.6758	1	0.647243	75.2549
GOTERM_BP_DIRECT	GO:0032800~receptor biosynthetic process	2	0.00301173	0.0757241	TNF, IL10	436	3	16792	25.6758	1	0.647243	75.2549
GOTERM_BP_DIRECT	GO:2000391~positive regulation of neutrophil extravasation	2	0.00301173	0.0757241	ADAM8, IL1A	436	3	16792	25.6758	1	0.647243	75.2549
GOTERM_BP_DIRECT	GO:2001179~regulation of interleukin-10 secretion	2	0.00301173	0.0757241	HLA-DRB1, HLA-DRB5	436	3	16792	25.6758	1	0.647243	75.2549
GOTERM_BP_DIRECT	GO:1904845~cellular response to L-glutamine	2	0.00301173	0.0757241	CYBA, CYBB	436	3	16792	25.6758	1	0.647243	75.2549
GOTERM_BP_DIRECT	GO:0032602~chemokine production	2	0.00301173	0.0757241	S100A8, S100A9	436	3	16792	25.6758	1	0.647243	75.2549
GOTERM_BP_DIRECT	GO:0032613~interleukin-10 production	2	0.00301173	0.0757241	TLR2, PRKCD	436	3	16792	25.6758	1	0.647243	75.2549
GOTERM_BP_DIRECT	GO:0070487~monocyte aggregation	2	0.00301173	0.0757241	CD44, IL1B	436	3	16792	25.6758	1	0.647243	75.2549
GOTERM_BP_DIRECT	GO:0010572~positive regulation of platelet activation	2	0.00301173	0.0757241	PLEK, TLR4	436	3	16792	25.6758	1	0.647243	75.2549
GOTERM_BP_DIRECT	GO:0030886~negative regulation of myeloid dendritic cell activation	2	0.00301173	0.0757241	HAVCR2, IL10	436	3	16792	25.6758	1	0.647243	75.2549
GOTERM_BP_DIRECT	GO:0034447~very-low-density lipoprotein particle clearance	2	0.00301173	0.0757241	APOE, APOC1	436	3	16792	25.6758	1	0.647243	75.2549
GOTERM_BP_DIRECT	GO:0002374~cytokine secretion involved in immune response	2	0.00301173	0.0757241	TLR2, TREM1	436	3	16792	25.6758	1	0.647243	75.2549
GOTERM_BP_DIRECT	GO:0006598~polyamine catabolic process	2	0.00301173	0.0757241	SAT1, SMOX	436	3	16792	25.6758	1	0.647243	75.2549
GOTERM_BP_DIRECT	GO:0033632~regulation of cell-cell adhesion mediated by integrin	2	0.00301173	0.0757241	FERMT3, ADA	436	3	16792	25.6758	1	0.647243	75.2549
GOTERM_BP_DIRECT	GO:0006154~adenosine catabolic process	2	0.00301173	0.0757241	CECR1, ADA	436	3	16792	25.6758	1	0.647243	75.2549
GOTERM_BP_DIRECT	GO:0060544~regulation of necroptotic process	2	0.00301173	0.0757241	CFLAR, BIRC3	436	3	16792	25.6758	1	0.647243	75.2549
GOTERM_BP_DIRECT	GO:2001189~negative regulation of T cell activation via T cell receptor contact with antigen bound to MHC molecule on antigen presenting cell	2	0.00301173	0.0757241	HAVCR2, LGALS3	436	3	16792	25.6758	1	0.647243	75.2549
GOTERM_BP_DIRECT	GO:0019805~quinolinate biosynthetic process	2	0.00301173	0.0757241	KYNU, KMO	436	3	16792	25.6758	1	0.647243	75.2549
GOTERM_BP_DIRECT	GO:0043420~anthranilate metabolic process	2	0.00301173	0.0757241	KYNU, KMO	436	3	16792	25.6758	1	0.647243	75.2549
GOTERM_CC_DIRECT	GO:0005622~intracellular	42	0.0632463	0.0759907	CXCL1, SAT1, RAB7A, CCL3, PITPNA, FPR1, CXCL8, MYO9B, ABI1, PNP, CD74, FAM49A, CCL20, ITGAV, RHOA, RAPGEF2, TNIP1, AGAP3, CSF2RA, TYROBP, ZNF267, STX4, MPP1, IL1RN, OXSR1, COTL1, ANXA5, PRKCD, DOCK4, SERPINB9, PNPLA8, RAB31, NPC2, EREG, MAPK13, GMFG, SDCBP, RIT1, ARL8B, CTSB, TREM1, RAB10	447	1332	18224	1.28553	1	0.340118	66.8574
GOTERM_MF_DIRECT	GO:0008157~protein phosphatase 1 binding	3	0.0045176	0.0763467	PHACTR1, LILRB2, PPP1R15A	433	18	16881	6.49769	1	0.635919	69.7197
GOTERM_BP_DIRECT	GO:0006968~cellular defense response	5	0.00752933	0.0767501	LILRB2, C5AR1, NCF2, CLEC5A, TYROBP	436	62	16792	3.10595	1	0.650538	75.7376
GOTERM_BP_DIRECT	GO:0070266~necroptotic process	3	0.0045176	0.0779778	PPIF, TLR4, CD14	436	18	16792	6.41896	1	0.654767	76.3034
GOTERM_BP_DIRECT	GO:0031668~cellular response to extracellular stimulus	3	0.0045176	0.0779778	CDKN1A, LYN, AIF1	436	18	16792	6.41896	1	0.654767	76.3034
GOTERM_BP_DIRECT	GO:0006970~response to osmotic stress	3	0.0045176	0.0779778	AQP9, MAPK13, NFAT5	436	18	16792	6.41896	1	0.654767	76.3034
GOTERM_CC_DIRECT	GO:0072562~blood microparticle	8	0.0120469	0.0802024	ACTB, C1QB, YWHAZ, TFRC, APOE, SDCBP, CLIC1, MSN	447	152	18224	2.14577	1	0.352143	68.907
GOTERM_BP_DIRECT	GO:0006461~protein complex assembly	7	0.0105411	0.0810678	TRAF1, LPXN, CAPZA1, CAPG, HMGA1, CD74, SLC7A7	436	116	16792	2.32411	1	0.667795	77.6731
GOTERM_MF_DIRECT	GO:0048365~Rac GTPase binding	4	0.00602346	0.08207	CORO1C, RAB7A, NCF2, DOCK4	433	40	16881	3.89861	1	0.656871	72.4226
GOTERM_MF_DIRECT	GO:0042288~MHC class I protein binding	3	0.0045176	0.0839298	LILRB2, PILRA, BCAP31	433	19	16881	6.15571	1	0.658849	73.2513
GOTERM_BP_DIRECT	GO:0060337~type I interferon signaling pathway	5	0.00752933	0.0840583	IRF8, HLA-A, HLA-C, HLA-B, GBP2	436	64	16792	3.00889	1	0.679805	78.9272
GOTERM_MF_DIRECT	GO:0000980~RNA polymerase II distal enhancer sequence-specific DNA binding	5	0.00752933	0.0848792	ACTB, BACH1, SFPQ, NFKB1, MSC	433	65	16881	2.99893	1	0.656669	73.6653
GOTERM_BP_DIRECT	GO:0008637~apoptotic mitochondrial changes	3	0.0045176	0.085706	BID, PPIF, GCLM	436	19	16792	6.08112	1	0.6854	79.5895
GOTERM_BP_DIRECT	GO:0006892~post-Golgi vesicle-mediated transport	3	0.0045176	0.085706	STX4, ARF1, VAMP8	436	19	16792	6.08112	1	0.6854	79.5895
GOTERM_BP_DIRECT	GO:0007263~nitric oxide mediated signal transduction	3	0.0045176	0.085706	CD36, APOE, FPR1	436	19	16792	6.08112	1	0.6854	79.5895
GOTERM_MF_DIRECT	GO:0015485~cholesterol binding	4	0.00602346	0.0869457	SOAT1, NPC2, APOE, ABCA1	433	41	16881	3.80353	1	0.659522	74.5458
GOTERM_BP_DIRECT	GO:0030163~protein catabolic process	4	0.00602346	0.0894176	TPP1, CTSD, PPT1, CLN8	436	41	16792	3.75744	1	0.699716	81.0101
GOTERM_BP_DIRECT	GO:0050790~regulation of catalytic activity	5	0.00752933	0.0916938	ATP6V1H, ZEB2, CTSB, ANKLE2, SOD2	436	66	16792	2.91771	1	0.707458	81.8346
GOTERM_MF_DIRECT	GO:0016209~antioxidant activity	3	0.0045176	0.0917301	APOE, S100A9, PRDX1	433	20	16881	5.84792	1	0.673824	76.4801
GOTERM_BP_DIRECT	GO:0050850~positive regulation of calcium-mediated signaling	3	0.0045176	0.093653	CCL3, CCL4, ADA	436	20	16792	5.77706	1	0.713679	82.5171
GOTERM_BP_DIRECT	GO:0046697~decidualization	3	0.0045176	0.093653	PTGS2, CTSB, SPP1	436	20	16792	5.77706	1	0.713679	82.5171
GOTERM_CC_DIRECT	GO:0031233~intrinsic component of external side of plasma membrane	2	0.00301173	0.094365	F3, ADAM9	447	4	18224	20.3848	1	0.398387	74.968
GOTERM_CC_DIRECT	GO:0032010~phagolysosome	2	0.00301173	0.094365	NCF2, ADAM8	447	4	18224	20.3848	1	0.398387	74.968
GOTERM_BP_DIRECT	GO:0097191~extrinsic apoptotic signaling pathway	4	0.00602346	0.0945346	TNFRSF1B, TNF, G0S2, IL6R	436	42	16792	3.66798	1	0.715471	82.8162
GOTERM_BP_DIRECT	GO:0001541~ovarian follicle development	4	0.00602346	0.0945346	ICAM1, CEBPB, MMP19, VEGFA	436	42	16792	3.66798	1	0.715471	82.8162
GOTERM_BP_DIRECT	GO:0007566~embryo implantation	4	0.00602346	0.0945346	PTGS2, MMP9, IL1B, SPP1	436	42	16792	3.66798	1	0.715471	82.8162
GOTERM_BP_DIRECT	GO:0035338~long-chain fatty-acyl-CoA biosynthetic process	4	0.00602346	0.0945346	ACSL1, PPT1, ACSL4, ACSL5	436	42	16792	3.66798	1	0.715471	82.8162
GOTERM_BP_DIRECT	GO:0008283~cell proliferation	15	0.022588	0.0947125	CXCL1, BCAT1, LIPA, PDXK, LY86, PRDX1, CD74, GLUL, TXN, CREG1, INSIG1, TGFBI, TXNRD1, AREG, IL1A	436	366	16792	1.57843	1	0.714454	82.876
GOTERM_MF_DIRECT	GO:0035662~Toll-like receptor 4 binding	2	0.00301173	0.0985093	S100A8, S100A9	433	4	16881	19.4931	1	0.694995	78.9868
GOTERM_BP_DIRECT	GO:0043103~hypoxanthine salvage	2	0.00301173	0.0996719	CECR1, ADA	436	4	16792	19.2569	1	0.731853	84.4656
GOTERM_BP_DIRECT	GO:0002793~positive regulation of peptide secretion	2	0.00301173	0.0996719	S100A8, S100A9	436	4	16792	19.2569	1	0.731853	84.4656
GOTERM_BP_DIRECT	GO:0038094~Fc-gamma receptor signaling pathway	2	0.00301173	0.0996719	FCER1G, FCGRT	436	4	16792	19.2569	1	0.731853	84.4656
GOTERM_BP_DIRECT	GO:0071677~positive regulation of mononuclear cell migration	2	0.00301173	0.0996719	TNF, LGALS3	436	4	16792	19.2569	1	0.731853	84.4656
GOTERM_BP_DIRECT	GO:0031670~cellular response to nutrient	2	0.00301173	0.0996719	XBP1, HMOX1	436	4	16792	19.2569	1	0.731853	84.4656
GOTERM_BP_DIRECT	GO:0061419~positive regulation of transcription from RNA polymerase II promoter in response to hypoxia	2	0.00301173	0.0996719	HIF1A, VEGFA	436	4	16792	19.2569	1	0.731853	84.4656
GOTERM_BP_DIRECT	GO:0043308~eosinophil degranulation	2	0.00301173	0.0996719	CCL3, VAMP8	436	4	16792	19.2569	1	0.731853	84.4656
GOTERM_BP_DIRECT	GO:0033631~cell-cell adhesion mediated by integrin	2	0.00301173	0.0996719	ITGA5, ADAM9	436	4	16792	19.2569	1	0.731853	84.4656
GOTERM_BP_DIRECT	GO:0002283~neutrophil activation involved in immune response	2	0.00301173	0.0996719	FCER1G, TYROBP	436	4	16792	19.2569	1	0.731853	84.4656
GOTERM_BP_DIRECT	GO:0002248~connective tissue replacement involved in inflammatory response wound healing	2	0.00301173	0.0996719	HIF1A, IL1A	436	4	16792	19.2569	1	0.731853	84.4656
GOTERM_BP_DIRECT	GO:0043242~negative regulation of protein complex disassembly	2	0.00301173	0.0996719	IRAK3, TNF	436	4	16792	19.2569	1	0.731853	84.4656
GOTERM_BP_DIRECT	GO:0032732~positive regulation of interleukin-1 production	2	0.00301173	0.0996719	HAVCR2, TLR4	436	4	16792	19.2569	1	0.731853	84.4656
GOTERM_BP_DIRECT	GO:0045123~cellular extravasation	2	0.00301173	0.0996719	TNF, ITGB2	436	4	16792	19.2569	1	0.731853	84.4656
GOTERM_BP_DIRECT	GO:0034154~toll-like receptor 7 signaling pathway	2	0.00301173	0.0996719	HAVCR2, PIK3AP1	436	4	16792	19.2569	1	0.731853	84.4656
GOTERM_BP_DIRECT	GO:0045833~negative regulation of lipid metabolic process	2	0.00301173	0.0996719	APOC1, IL1B	436	4	16792	19.2569	1	0.731853	84.4656
GOTERM_BP_DIRECT	GO:0008356~asymmetric cell division	2	0.00301173	0.0996719	ACTR3, ACTR2	436	4	16792	19.2569	1	0.731853	84.4656
GOTERM_BP_DIRECT	GO:0008626~granzyme-mediated apoptotic signaling pathway	2	0.00301173	0.0996719	LAMP1, SRGN	436	4	16792	19.2569	1	0.731853	84.4656
GOTERM_BP_DIRECT	GO:0097411~hypoxia-inducible factor-1alpha signaling pathway	2	0.00301173	0.0996719	CYBB, HIF1A	436	4	16792	19.2569	1	0.731853	84.4656
GOTERM_BP_DIRECT	GO:0060574~intestinal epithelial cell maturation	2	0.00301173	0.0996719	CDKN1A, HIF1A	436	4	16792	19.2569	1	0.731853	84.4656
GOTERM_BP_DIRECT	GO:0030730~sequestering of triglyceride	2	0.00301173	0.0996719	TNF, IL1B	436	4	16792	19.2569	1	0.731853	84.4656
GOTERM_BP_DIRECT	GO:0032673~regulation of interleukin-4 production	2	0.00301173	0.0996719	HLA-DRB1, HLA-DRB5	436	4	16792	19.2569	1	0.731853	84.4656
GOTERM_BP_DIRECT	GO:0034354~'de novo' NAD biosynthetic process from tryptophan	2	0.00301173	0.0996719	KYNU, KMO	436	4	16792	19.2569	1	0.731853	84.4656
GOTERM_BP_DIRECT	GO:0032119~sequestering of zinc ion	2	0.00301173	0.0996719	S100A8, S100A9	436	4	16792	19.2569	1	0.731853	84.4656
GOTERM_BP_DIRECT	GO:0032375~negative regulation of cholesterol transport	2	0.00301173	0.0996719	APOC1, NFKB1	436	4	16792	19.2569	1	0.731853	84.4656
GOTERM_BP_DIRECT	GO:2000401~regulation of lymphocyte migration	2	0.00301173	0.0996719	STK10, MSN	436	4	16792	19.2569	1	0.731853	84.4656
GOTERM_BP_DIRECT	GO:0002906~negative regulation of mature B cell apoptotic process	2	0.00301173	0.0996719	CD74, ADA	436	4	16792	19.2569	1	0.731853	84.4656
GOTERM_BP_DIRECT	GO:0042345~regulation of NF-kappaB import into nucleus	2	0.00301173	0.0996719	NFKBIA, PRDX1	436	4	16792	19.2569	1	0.731853	84.4656
GOTERM_BP_DIRECT	GO:0033158~regulation of protein import into nucleus, translocation	2	0.00301173	0.0996719	CDKN1A, TXN	436	4	16792	19.2569	1	0.731853	84.4656
GOTERM_BP_DIRECT	GO:0002768~immune response-regulating cell surface receptor signaling pathway	2	0.00301173	0.0996719	LYN, FGR	436	4	16792	19.2569	1	0.731853	84.4656
GOTERM_MF_DIRECT	GO:0004602~glutathione peroxidase activity	3	0.0045176	0.0997316	GPX1, ALOX5AP, GPX4	433	21	16881	5.56945	1	0.693716	79.4113
GOTERM_BP_DIRECT	GO:0043525~positive regulation of neuron apoptotic process	4	0.00602346	0.0997689	CCL3, FOXO3, PMAIP1, NQO2	436	43	16792	3.58268	1	0.730529	84.4953
GOTERM_BP_DIRECT	GO:0014823~response to activity	4	0.00602346	0.0997689	CYBA, GCLM, IL10, SOD2	436	43	16792	3.58268	1	0.730529	84.4953
