# Supplementary material for: Dysregulation of interaction between LOXhigh fibroblast and smooth muscle cells contributes to the pathogenesis of aortic dissection
Source: Theranostics. 2022 Jan 1;12(2):910–28. doi: 10.7150/thno.66059 (PMC8692905; doi:10.7150/thno.66059)
Supplement: Supplementary file 9 — Supplementary table 8. [file thnov12p0910s9.xlsx]

## Sheet: MP2
Supplementary Data Table 8 Enriched pathways in MP 2
Category	Term	Count	%	PValue	Genes	List Total	Pop Hits	Pop Total	Fold Enrichment	Bonferroni	Benjamini	FDR
GOTERM_CC_DIRECT	GO:0070062~extracellular exosome	160	0.272916	2.8152e-32	GNA13, HIST2H2AA4, GNPDA1, ATP6AP2, MMP9, IL18, LGMN, ATP6AP1, IQGAP2, CD53, C1QC, FAH, B2M, UQCR10, DAB2, NANS, FAM49B, APOE, TGFBI, ST3GAL6, H2AFY, FTL, PLD3, SCAMP2, BST2, HLA-A, CST3, TCN2, PLAUR, C1QA, MGAT1, GNS, C1QB, ARPC1B, GLUL, NPC2, VAMP8, LILRB4, MNDA, CSTB, SDCBP, NEU1, VSIG4, TNFAIP3, HLA-DRA, RAB7A, HLA-DRB1, GRB2, MRAS, APOC1, SNX2, ACP5, PPT1, ITGB2, ATP6V1B2, SNX3, CD74, ITGAM,…	405	2811	18224	2.56123	9.68428e-30	9.68428e-30	3.84039e-29
GOTERM_BP_DIRECT	GO:0006955~immune response	51	0.0869921	1.48729e-21	IL18, HLA-DMB, HLA-DMA, C1QC, B2M, FCGR3A, FCGR3B, C5AR1, NCF4, HLA-A, CCL4L2, CTSS, HLA-DQA2, HLA-DQA1, IGSF6, CD86, CD36, TNFSF13B, HLA-DPA1, CTSC, LCP2, HLA-DRA, CXCL1, HLA-DQB1, GPR183, HLA-DQB2, CCL3, LST1, TNF, HLA-DRB1, CXCL3, CXCL2, CXCL8, CCL4, FTH1, CD74, FCGR1A, FCGR1B, HLA-DRB5, CD4, HLA-DPB1, HLA-DOA, FYB, CEBPB, CCL18, MARCH1, RGS1, FCGR2B, FCGR2C, IRF8, IFI6	395	421	16792	5.14984	3.45497e-18	3.45497e-18	2.60182e-18
GOTERM_CC_DIRECT	GO:0043202~lysosomal lumen	23	0.0392317	7.57473e-18	HSP90AA1, GM2A, PSAP, HEXA, LGMN, HEXB, PPT1, CTSS, TCN2, FUCA1, MANBA, CD74, ASAH1, GNS, CTSL, LAMP2, GLA, TPP1, RNASET2, GAA, CTSD, NEU1, HSPA8	405	85	18224	12.1758	2.60571e-15	1.30285e-15	1.03332e-14
GOTERM_CC_DIRECT	GO:0042613~MHC class II protein complex	14	0.0238802	1.05582e-16	HLA-DQB1, HLA-DQB2, HLA-DRB1, HLA-A, HLA-DMB, HLA-DMA, HLA-DQA2, HLA-DQA1, CD74, HLA-DRB5, HLA-DPA1, HLA-DPB1, HLA-DOA, HLA-DRA	405	22	18224	28.6348	3.81917e-14	1.27676e-14	1.55431e-13
GOTERM_CC_DIRECT	GO:0005765~lysosomal membrane	35	0.0597005	3.0004e-16	HLA-DQB1, RAB7A, HLA-DQB2, HLA-DRB1, AP1B1, ATP6V1B2, HLA-DMB, HLA-DMA, CD74, SLC11A2, DAB2, LAPTM5, AP1S2, BLOC1S2, HLA-DRB5, HLA-DPB1, HLA-DOA, HSPA8, RNF13, PSAP, LAMTOR2, GPR137B, HLA-DQA2, HLA-DQA1, ATP6V1C1, MARCH1, P2RX4, LAMP2, DRAM2, VAMP8, GAA, UBC, NEU1, HLA-DPA1, HLA-DRA	405	274	18224	5.74786	1.14575e-13	2.86438e-14	4.55191e-13
GOTERM_CC_DIRECT	GO:0005764~lysosome	31	0.0528776	3.26332e-15	MYO5A, RAB7A, C9ORF72, LGMN, ACP5, PPT1, ASAH1, SLC11A2, LAPTM5, TPP1, RNASET2, CTSZ, LIPA, PSAP, CST3, CTSS, GNS, MARCH1, CTSL, LAMP2, DRAM2, NPC2, GLA, GAA, CTSD, CTSC, NEU1, CTSB, TNFAIP3, CTSH, HLA-DRA	405	226	18224	6.17223	1.10756e-12	2.21489e-13	4.39648e-12
GOTERM_BP_DIRECT	GO:0002504~antigen processing and presentation of peptide or polysaccharide antigen via MHC class II	12	0.0204687	1.12538e-14	HLA-DQB1, HLA-DQB2, HLA-DRB1, HLA-DRB5, HLA-DPA1, HLA-DPB1, HLA-DMB, HLA-DOA, HLA-DMA, HLA-DQA2, HLA-DQA1, HLA-DRA	395	17	16792	30.008	2.60484e-11	1.30242e-11	1.96176e-11
GOTERM_BP_DIRECT	GO:0019886~antigen processing and presentation of exogenous peptide antigen via MHC class II	21	0.0358203	2.8209e-14	HLA-DQB1, RAB7A, HLA-DQB2, HLA-DRB1, AP1B1, LGMN, CTSS, HLA-DMB, HLA-DMA, HLA-DQA2, CD74, HLA-DQA1, CTSL, AP1S2, FCER1G, HLA-DRB5, CTSD, HLA-DPA1, HLA-DPB1, HLA-DOA, HLA-DRA	395	92	16792	9.70369	6.55078e-11	2.1836e-11	4.93272e-11
GOTERM_BP_DIRECT	GO:0006954~inflammatory response	39	0.0665234	4.03854e-14	CXCL1, C3AR1, CCL3, TNF, AIF1, LY86, CXCL3, IL18, CXCL2, FPR1, CXCL8, ITGB2, CCL4, CCRL2, FOLR2, REL, CCL3L3, PYCARD, SPP1, CSF1R, SYK, HAVCR2, NFKBIZ, LIPA, C5AR1, CEBPB, LY96, CCL4L2, NLRP3, CCL18, SIGLEC1, CYBA, CYBB, STAB1, CLEC7A, NFE2L2, TNFAIP3, THEMIS2, CD14	395	379	16792	4.37452	9.38774e-11	2.34693e-11	7.0699e-11
GOTERM_CC_DIRECT	GO:0030669~clathrin-coated endocytic vesicle membrane	15	0.0255859	1.13223e-13	HLA-DQB1, HLA-DQB2, HLA-DRB1, AP1B1, HLA-DQA2, CD74, HLA-DQA1, AP1S2, FCGR1A, FCGR1B, HLA-DRB5, HBEGF, HLA-DPA1, HLA-DPB1, HLA-DRA	405	41	18224	16.4625	3.89555e-11	6.49258e-12	1.54476e-10
GOTERM_CC_DIRECT	GO:0030666~endocytic vesicle membrane	17	0.0289974	7.87854e-13	HLA-DQB1, HLA-DQB2, MSR1, HLA-DRB1, HLA-DQA2, HLA-DQA1, CD74, CD163, MARCO, CD36, STAB1, UBC, HLA-DRB5, HBEGF, HLA-DPA1, HLA-DPB1, HLA-DRA	405	66	18224	11.5903	2.71008e-10	3.87155e-11	1.07471e-09
GOTERM_MF_DIRECT	GO:0032395~MHC class II receptor activity	10	0.0170573	7.57638e-12	HLA-DQB1, HLA-DQB2, HLA-DRB1, HLA-DPA1, HLA-DPB1, HLA-DOA, HLA-DMA, HLA-DQA2, HLA-DQA1, HLA-DRA	391	15	16881	28.7826	4.9398e-09	4.9398e-09	1.1317e-08
GOTERM_MF_DIRECT	GO:0019864~IgG binding	9	0.0153516	1.17401e-11	FCGR2B, FCGR2C, FCGR1A, FCGR1B, FCER1G, FCGRT, FCGR2A, FCGR3A, FCGR3B	391	11	16881	35.3241	7.65459e-09	3.82729e-09	1.75365e-08
GOTERM_CC_DIRECT	GO:0071556~integral component of lumenal side of endoplasmic reticulum membrane	12	0.0204687	1.34207e-11	HLA-DQB1, HLA-DQB2, HLA-DRB1, HLA-A, HLA-DRB5, HLA-DPA1, HLA-DPB1, HLA-DQA2, CD74, HLA-DQA1, HLA-DRA, BCAP31	405	29	18224	18.6197	4.61669e-09	5.77086e-10	1.83079e-08
GOTERM_BP_DIRECT	GO:0019882~antigen processing and presentation	15	0.0255859	2.21382e-11	HLA-DQB1, HLA-DRB1, HLA-A, FCGRT, CTSS, HLA-DMB, HLA-DQA2, HLA-DQA1, CD74, CTSL, HLA-DRB5, HLA-DPA1, HLA-DPB1, CTSH, HLA-DRA	395	55	16792	11.594	5.1427e-08	1.02854e-08	3.87279e-08
GOTERM_CC_DIRECT	GO:0010008~endosome membrane	24	0.0409375	2.31902e-11	MRC1, HLA-DQB1, VPS29, RAB7A, HLA-DQB2, ATP6V0E1, LY96, LAMTOR2, ATP6AP1, NCF4, SNX2, NDFIP1, SNX3, ITM2B, HLA-DQA2, HLA-DQA1, ATP6V0B, UBC, SPG21, ATP6V0A1, HLA-DPA1, HLA-DPB1, HLA-DOA, CD14	405	185	18224	5.83752	7.97744e-09	8.86382e-10	3.16352e-08
GOTERM_CC_DIRECT	GO:0005615~extracellular space	70	0.119401	4.23169e-11	NAMPT, C9ORF72, MMP9, LY86, IL18, HEXB, SORL1, C1QC, ASAH1, B2M, DMXL2, APOE, HMOX1, CREG1, TGFBI, CCL3L3, CTSZ, LY96, CST3, CECR1, CCL4L2, CTSS, TCN2, CTSL, THBD, CD36, TNFSF13B, ADM, GRN, CFL1, FRMD4B, UBC, CSTB, CTSD, SDCBP, CTSC, CTSB, CTSH, LCP1, CXCL1, CCL3, CPM, TNF, CXCL3, CXCL2, CXCL8, PPT1, ITM2B, CCL4, ITGAM, TPI1, AKR1A1, RNASET2, HLA-DRB5, C2, HSPA8, PLTP, SRGN, SPP1, LGALS3, PSAP, S…	405	1347	18224	2.3384	1.4557e-08	1.4557e-09	5.77272e-08
GOTERM_CC_DIRECT	GO:0016020~membrane	94	0.160338	3.94246e-10	GNA13, NRP2, ATP6V0E1, MSR1, KCNAB2, HEXA, FERMT3, HEXB, SORL1, HLA-DMA, B2M, ACTR3, ACTR2, CISD2, FAM49B, SLC1A3, RNF141, APOE, HMOX1, CSF2RA, IFNGR1, FTL, HSP90AA1, CCDC88A, BST2, MPP1, NCF4, HLA-A, SLC3A2, HLA-DQA1, CD163, ATP6V1F, BCAP31, OGFRL1, MGAT1, EIF4A3, CD36, TNFSF13B, VAMP8, CFL1, GAA, SDCBP, CTSC, NEU1, PPP1R15A, DEGS1, HLA-DQB1, MYO5A, TNF, ME2, LST1, MCL1, HLA-DRB1, MRAS, SNX2, PP…	405	2200	18224	1.92262	1.35621e-07	1.23292e-08	5.37816e-07
GOTERM_BP_DIRECT	GO:0060333~interferon-gamma-mediated signaling pathway	15	0.0255859	8.70343e-10	HLA-DQB1, HLA-DQB2, HLA-DRB1, HLA-A, HLA-DQA2, HLA-DQA1, B2M, FCGR1A, FCGR1B, IRF8, HLA-DRB5, HLA-DPA1, HLA-DPB1, IFNGR1, HLA-DRA	395	71	16792	8.98128	2.0218e-06	3.36968e-07	1.52255e-06
GOTERM_CC_DIRECT	GO:0032588~trans-Golgi network membrane	15	0.0255859	3.64605e-09	TGOLN2, HLA-DQB1, HLA-DQB2, SCAMP2, HLA-DRB1, AP1B1, HLA-DQA2, HLA-DQA1, CD74, MARCH1, AP1S2, HLA-DRB5, HLA-DPA1, HLA-DPB1, HLA-DRA	405	83	18224	8.13208	1.25424e-06	1.0452e-07	4.9738e-06
GOTERM_CC_DIRECT	GO:0012507~ER to Golgi transport vesicle membrane	12	0.0204687	1.48185e-08	HLA-DQB1, HLA-DQB2, HLA-DRB1, HLA-A, HLA-DRB5, HLA-DPA1, HLA-DPB1, HLA-DQA2, CD74, HLA-DQA1, HLA-DRA, B2M	405	52	18224	10.384	5.09755e-06	3.9212e-07	2.02148e-05
GOTERM_BP_DIRECT	GO:0031295~T cell costimulation	14	0.0238802	2.97344e-08	HLA-DQB1, HLA-DQB2, HLA-DRB1, GRB2, HLA-DQA2, HLA-DQA1, CD86, TNFSF13B, MAP3K8, HLA-DRB5, CD4, HLA-DPA1, HLA-DPB1, HLA-DRA	395	78	16792	7.63025	6.90705e-05	9.86751e-06	5.20164e-05
GOTERM_MF_DIRECT	GO:0023026~MHC class II protein complex binding	8	0.0136458	3.18268e-08	HSP90AA1, HLA-DRB1, HLA-DMB, HLA-DOA, HLA-DMA, CD74, HSPA8, HLA-DRA	391	16	16881	21.587	2.07508e-05	6.917e-06	4.75402e-05
GOTERM_BP_DIRECT	GO:0071222~cellular response to lipopolysaccharide	16	0.0272916	6.16116e-08	HAVCR2, MRC1, TNF, CEBPB, CXCL8, ABCA1, NLRP3, B2M, CD86, CD36, CXCL16, IRF8, PYCARD, TNFAIP3, CD14, NR1H3	395	113	16792	6.01931	0.000143113	1.78903e-05	0.000107781
GOTERM_CC_DIRECT	GO:0030658~transport vesicle membrane	10	0.0170573	1.09158e-07	HLA-DQB1, HLA-DQB2, HLA-DRB1, HLA-DRB5, HLA-DPA1, HLA-DPB1, HLA-DQA2, CD74, HLA-DQA1, HLA-DRA	405	38	18224	11.8415	3.75498e-05	2.68217e-06	0.00014891
GOTERM_MF_DIRECT	GO:0042605~peptide antigen binding	9	0.0153516	1.56654e-07	HLA-DQB1, HLA-DRB1, HLA-A, HLA-DRB5, HLA-DPA1, FCGRT, HLA-DPB1, HLA-DQA1, HLA-DRA	391	28	16881	13.8773	0.000102133	2.55342e-05	0.000233996
GOTERM_BP_DIRECT	GO:0030593~neutrophil chemotaxis	12	0.0204687	3.48341e-07	CCL3, C5AR1, LGALS3, CXCL3, CCL3L3, CXCL8, FCER1G, CCL4L2, ITGB2, CCL4, CCL18, SYK	395	66	16792	7.72934	0.000808868	8.99065e-05	0.000609375
GOTERM_BP_DIRECT	GO:0042026~protein refolding	7	0.0119401	6.72116e-07	HSP90AA1, HSPA6, HSPA1A, HSPA1B, DNAJA4, HSPA8, B2M	395	15	16792	19.8386	0.00156011	0.00015612	0.00117577
GOTERM_CC_DIRECT	GO:0005829~cytosol	114	0.194453	7.03274e-07	TGOLN2, GNPDA1, AIF1, IL18, IQGAP2, PMAIP1, RGL1, FAH, NANS, MAP3K8, FTL, SYK, NCF4, CECR1, BCAP31, ARPC1B, GLUL, HIF1A, VAMP8, SDCBP, NFE2L2, TNFAIP3, RAB7A, CCL3, MCL1, GRB2, SNX2, ACP5, NFKBIA, PPT1, HSPA1A, MYO9B, HSPA1B, ATP6V1B2, SNX3, FTH1, PFN1, TPI1, DOCK2, OAZ1, ARPC3, HNMT, IDH1, DNAJA4, ARHGDIB, CFLAR, PHACTR1, PELI1, MAP2K3, DUSP23, NPL, EIF4E, RGS1, RGS2, DNAJB1, ABL2, SAT1, IER3, N…	405	3315	18224	1.54743	0.000241897	1.61283e-05	0.000959376
GOTERM_CC_DIRECT	GO:0005886~plasma membrane	134	0.228568	1.02741e-06	TGOLN2, GNA13, ATP6AP2, CD53, B2M, MARCO, DAB2, APOE, TGFBI, SYK, C5AR1, BST2, HLA-A, HLA-DQA2, HLA-DQA1, PLAUR, THBD, CD36, VAMP8, LPAR6, LILRB4, SDCBP, HLA-DPA1, NEU1, NFE2L2, HLA-DRA, C3AR1, ME2, HLA-DRB1, GRB2, MRAS, NFKBIA, FCGRT, ITGB2, ABCA1, ATP6V1B2, CD74, ITGAM, SLC11A2, ITGAX, HLA-DRB5, FCER1G, HLA-DPB1, EMB, HLA-DOA, PLXND1, CSF1R, TYROBP, MRC1, ADAM28, LGALS3, SLCO2B1, FNIP2, P2RX4, …	405	4121	18224	1.46316	0.000353368	2.20892e-05	0.00140155
GOTERM_BP_DIRECT	GO:0007165~signal transduction	55	0.093815	1.05595e-06	GNA13, NAMPT, SORL1, IQGAP2, CD53, SKAP2, EVI2A, CAP1, IFNGR1, PILRA, HSP90AA1, C5AR1, MPP1, NLRP3, PLAUR, DAPK1, CD83, THBD, HIF1A, TNFSF13B, ADM, GRN, LILRB4, CXCL1, FPR1, CXCL8, MYO9B, CCL4, CD74, FCGR1A, PYCARD, SH2B3, CD4, HLA-DOA, RUNX1, TYROBP, CSF1R, MRC1, FYB, MAP2K3, S100A11, NDFIP1, NR4A2, CCL18, RASSF4, P2RX4, LYVE1, RGS1, FCGR2B, CD300A, FCGR2C, BRE, HBEGF, ABL2, PLAU	395	1161	16792	2.01389	0.00244997	0.000222973	0.00184723
GOTERM_MF_DIRECT	GO:0005515~protein binding	250	0.426432	1.27033e-06	TGOLN2, PRR13, CD53, B2M, FAH, APOE, INSIG1, MAP3K8, H2AFY, SYK, FTL, PLD3, NCF4, PLAUR, C1QA, C1QB, GLUL, NPC2, BAZ1A, CD36, LILRB4, CHORDC1, NFKBIA, HSPA1A, PPT1, MYO9B, HSPA1B, CD74, SLC11A2, PFN1, TPI1, FCER1G, HLA-DOA, SPP1, NR1H3, TYROBP, KLF6, PELI1, LGALS3, LAMTOR2, MAP2K3, NPL, NDFIP1, DUSP23, S100A11, EMILIN2, FNIP2, ADAP2, RGS2, CD300A, ETS2, CLEC7A, FCGBP, PLAU, MSR1, FAM96A, AP1B1, C…	391	8785	16881	1.22863	0.000827911	0.000165637	0.00189749
GOTERM_MF_DIRECT	GO:0008009~chemokine activity	10	0.0170573	1.55132e-06	CXCL1, CCL3, CXCL3, CXCL16, CCL3L3, CXCL2, CXCL8, CCL4L2, CCL4, CCL18	391	49	16881	8.811	0.00101095	0.000168563	0.00231722
GOTERM_CC_DIRECT	GO:0009986~cell surface	32	0.0545833	1.55302e-06	CPM, TNF, HLA-DRB1, IQGAP2, ITGB2, CD53, HLA-DMA, CD74, ITGAM, SLC11A2, SLC1A3, ITGAX, FOLR2, FCER1G, HLA-DPB1, TYROBP, CSF1R, HAVCR2, MRC1, HSP90AA1, C5AR1, BST2, HLA-A, SLC3A2, CD86, CD36, THBD, HBEGF, HLA-DPA1, PRNP, PLAU, HLA-DRA	405	542	18224	2.65668	0.000534095	3.14253e-05	0.00211855
GOTERM_BP_DIRECT	GO:0006898~receptor-mediated endocytosis	18	0.0307031	1.89702e-06	MRC1, MSR1, HSP90AA1, SORL1, PPT1, CD163, MARCO, HSPH1, DAB2, CD36, FOLR2, STAB1, APOE, FCGR1A, CXCL16, FCGR1B, CAP1, CD14	395	186	16792	4.11401	0.00439708	0.000367164	0.00331854
GOTERM_CC_DIRECT	GO:0042470~melanosome	13	0.0221745	2.41074e-06	GNA13, MYO5A, HSP90AA1, TPP1, CAPG, SLC3A2, ATP6V0A1, CTSD, SDCBP, CTSB, ATP6V1B2, GPNMB, HSPA8	405	101	18224	5.79176	0.000828952	4.60709e-05	0.00328859
GOTERM_BP_DIRECT	GO:0006928~movement of cell or subcellular component	12	0.0204687	5.21399e-06	ACTR3, GNA13, ACTR2, ARPC1B, MTSS1, LYVE1, ARPC3, CXCL8, CCL4, TPM3, ARHGDIB, PLAUR	395	86	16792	5.93182	0.0120391	0.000931269	0.00912081
GOTERM_BP_DIRECT	GO:0050900~leukocyte migration	14	0.0238802	5.83242e-06	C3AR1, C5AR1, GRB2, MMP9, FPR1, SLC3A2, ITGB2, ITGAM, CD74, CD84, THBD, ITGAX, FCER1G, MERTK	395	122	16792	4.87836	0.0134574	0.000967299	0.0102026
GOTERM_BP_DIRECT	GO:0006935~chemotaxis	14	0.0238802	5.83242e-06	CXCL1, C3AR1, CCL3, C5AR1, CXCL2, FPR1, CXCL8, CCL18, PLAUR, CCRL2, DOCK2, TYMP, CXCL16, PLAU	395	122	16792	4.87836	0.0134574	0.000967299	0.0102026
GOTERM_BP_DIRECT	GO:0090023~positive regulation of neutrophil chemotaxis	7	0.0119401	8.71561e-06	CXCL1, C3AR1, C5AR1, CXCL3, CXCL2, CXCL8, CD74	395	22	16792	13.5264	0.0200429	0.00134885	0.0152457
GOTERM_BP_DIRECT	GO:0048661~positive regulation of smooth muscle cell proliferation	10	0.0170573	1.00971e-05	CYBA, NAMPT, TNF, ID2, AIF1, IL18, HMOX1, AKR1B1, HBEGF, NR4A3	395	60	16792	7.08523	0.0231828	0.00146491	0.0176621
GOTERM_BP_DIRECT	GO:0032729~positive regulation of interferon-gamma production	9	0.0153516	1.02299e-05	HAVCR2, TNF, IL18, IRF8, HLA-A, PYCARD, HLA-DPA1, HLA-DPB1, CD14	395	46	16792	8.31745	0.023484	0.00139691	0.0178943
GOTERM_BP_DIRECT	GO:0050852~T cell receptor signaling pathway	15	0.0255859	1.03554e-05	FYB, HLA-DQB1, HLA-DQB2, HLA-DRB1, NFKBIA, HLA-DQA2, HLA-DQA1, UBC, HLA-DRB5, CD4, HLA-DPA1, HLA-DPB1, THEMIS2, HLA-DRA, LCP2	395	148	16792	4.30859	0.0237687	0.00133554	0.0181139
GOTERM_BP_DIRECT	GO:0045087~innate immune response	27	0.0460547	1.09045e-05	LY86, C1QC, B2M, MARCO, REL, PYCARD, FCER1G, C2, TYROBP, SYK, CSF1R, HAVCR2, LGALS3, BST2, LY96, CNPY3, NLRP3, C1QA, CD84, C1QB, CYBA, CYBB, UBC, CLEC7A, TREM2, ABL2, CD14	395	430	16792	2.66932	0.0250131	0.00133234	0.0190743
GOTERM_BP_DIRECT	GO:0033572~transferrin transport	8	0.0136458	1.41519e-05	SLC11A2, ATP6V1C1, ATP6V0E1, ATP6AP1, ATP6V0A1, ATP6V1B2, ATP6V0B, ATP6V1F	395	35	16792	9.71689	0.0323407	0.00164241	0.0247541
GOTERM_BP_DIRECT	GO:0070374~positive regulation of ERK1 and ERK2 cascade	16	0.0272916	1.65936e-05	HAVCR2, GPR183, CCL3, TNF, C5AR1, ATP6AP1, CCL4L2, CCL4, CCL18, CD74, CD36, CCL3L3, PYCARD, GPNMB, TREM2, CSF1R	395	175	16792	3.88676	0.0378138	0.0018339	0.0290244
GOTERM_BP_DIRECT	GO:0042130~negative regulation of T cell proliferation	8	0.0136458	2.08088e-05	HAVCR2, PELI1, CEBPB, HLA-DRB1, NDFIP1, HLA-DRB5, GPNMB, VSIG4	395	37	16792	9.19165	0.0471896	0.00219483	0.0363961
GOTERM_MF_DIRECT	GO:0046961~proton-transporting ATPase activity, rotational mechanism	7	0.0119401	2.27659e-05	ATP6V1C1, ATP6V0E1, ATP6AP1, ATP6V0A1, ATP6V1B2, ATP6V0B, ATP6V1F	391	26	16881	11.6237	0.0147339	0.00211826	0.0340005
GOTERM_CC_DIRECT	GO:0005576~extracellular region	62	0.105755	2.37443e-05	NRP2, MMP9, IL18, F13A1, C1QC, B2M, HSPH1, APOE, CCL3L3, TGFBI, CSF2RA, HSP90AA1, MMP19, CST3, CECR1, CCL4L2, CTSS, NLRP3, TCN2, CD163, C1QA, SIGLEC1, CTSL, C1QB, TNFSF13B, ADM, PLA2G7, CTSD, TMSB4X, CTSB, TREM2, CXCL1, CCL3, TNF, CXCL3, CXCL2, APOC1, CXCL8, PPT1, ITM2B, CCL4, C1ORF54, PLIN2, FOLR2, RNASET2, PYCARD, C2, PLTP, SRGN, SPP1, ADAM28, PLEK, PSAP, RNASE6, NDFIP1, EMILIN2, GLA, CXCL16, C…	405	1610	18224	1.73282	0.00813486	0.000429809	0.0323862
GOTERM_BP_DIRECT	GO:0090383~phagosome acidification	7	0.0119401	3.13068e-05	ATP6V1C1, RAB7A, ATP6V0E1, ATP6V0A1, ATP6V1B2, ATP6V0B, ATP6V1F	395	27	16792	11.0215	0.0701453	0.00315705	0.0547531
GOTERM_BP_DIRECT	GO:0070098~chemokine-mediated signaling pathway	10	0.0170573	4.05312e-05	CCRL2, CXCL1, CCL3, CXCL3, CCL3L3, CXCL2, CXCL8, CCL4L2, CCL4, CCL18	395	71	16792	5.98752	0.089859	0.00391547	0.0708803
GOTERM_CC_DIRECT	GO:0030670~phagocytic vesicle membrane	9	0.0153516	4.49008e-05	CYBA, RAB7A, CYBB, LAMP2, ATP6V0E1, HLA-A, ATP6V0A1, ATP6V0B, B2M	405	59	18224	6.86403	0.0153275	0.000772013	0.0612346
GOTERM_BP_DIRECT	GO:0071346~cellular response to interferon-gamma	9	0.0153516	5.17329e-05	MRC1, CCL3, AIF1, CCL3L3, CCL4L2, HLA-DPA1, CCL4, CCL18, DAPK1	395	57	16792	6.71233	0.113238	0.00479561	0.0904613
GOTERM_CC_DIRECT	GO:0005887~integral component of plasma membrane	55	0.093815	6.12135e-05	MSR1, SLC16A10, SORL1, MFSD2A, CD53, CCRL2, MARCO, EVI2B, IFNGR1, CSF2RA, PILRA, C5AR1, MPP1, BST2, HLA-A, HLA-DQA2, HLA-DQA1, CD163, PLAUR, BCAP31, IGSF6, CD84, CD83, CD36, THBD, LPAR6, HLA-DPA1, DEGS1, HLA-DRA, GPR183, C3AR1, TNF, HLA-DRB1, FPR1, ABCA1, SLC11A2, LAPTM5, RASGRP3, FCER1G, EMB, GPNMB, PLXND1, TYROBP, CSF1R, MRC1, TMBIM6, GPR137B, SLCO2B1, P2RX4, CYBB, LYVE1, GPR34, STAB1, HBEGF, M…	405	1415	18224	1.74902	0.0208379	0.00100226	0.0834728
GOTERM_MF_DIRECT	GO:0004197~cysteine-type endopeptidase activity	9	0.0153516	7.62947e-05	CTSL, CFLAR, CTSZ, LGMN, CTSD, CTSC, CTSS, CTSB, CTSH	391	61	16881	6.36992	0.048529	0.00619897	0.113902
GOTERM_MF_DIRECT	GO:0015078~hydrogen ion transmembrane transporter activity	7	0.0119401	7.97004e-05	SLC11A2, ATP6V1C1, ATP6V0E1, ATP6V0A1, ATP6V1B2, ATP6V0B, ATP6V1F	391	32	16881	9.44429	0.0506396	0.00575745	0.118984
GOTERM_BP_DIRECT	GO:0050850~positive regulation of calcium-mediated signaling	6	0.0102344	8.03614e-05	P2RX4, CCL3, CD4, TREM2, CCL4, SYK	395	20	16792	12.7534	0.170297	0.00715456	0.140489
GOTERM_CC_DIRECT	GO:0031902~late endosome membrane	11	0.018763	8.18651e-05	SLC11A2, MARCH1, RAB7A, LAMP2, HLA-DRB1, VAMP8, HLA-DRB5, HLA-DMB, HLA-DMA, HLA-DRA, RNF13	405	101	18224	4.90072	0.0277699	0.00127931	0.11162
GOTERM_BP_DIRECT	GO:0015991~ATP hydrolysis coupled proton transport	7	0.0119401	8.67942e-05	ATP6V1C1, ATP6V0E1, ATP6AP1, ATP6V0A1, ATP6V1B2, ATP6V0B, ATP6V1F	395	32	16792	9.29937	0.182604	0.00744003	0.151727
GOTERM_BP_DIRECT	GO:0051603~proteolysis involved in cellular protein catabolic process	8	0.0136458	0.000119208	CTSL, CTSZ, LGMN, CTSC, CTSS, CTSB, CTSH, CPVL	395	48	16792	7.08523	0.241898	0.00984189	0.208335
GOTERM_BP_DIRECT	GO:0002503~peptide antigen assembly with MHC class II protein complex	4	0.00682291	0.000123779	HLA-DRB1, HLA-DMB, HLA-DMA, HLA-DRA	395	5	16792	34.0091	0.249906	0.00986677	0.216315
GOTERM_BP_DIRECT	GO:0032496~response to lipopolysaccharide	14	0.0238802	0.00013398	CXCL1, PELI1, C5AR1, LY96, CXCL3, CXCL2, ACP5, COMT, PRDX3, SOD2, TRIB1, THBD, ADM, IL10RA	395	164	16792	3.62902	0.267475	0.0103216	0.234122
GOTERM_BP_DIRECT	GO:0006915~apoptotic process	29	0.0494661	0.000180708	IER3, LY86, NFKBIA, ITGB2, PMAIP1, PRDX3, ZFP36L1, DAB2, MAP3K8, PYCARD, PHLDA1, CFLAR, SGK1, C5AR1, RMDN3, CST3, RB1, NLRP3, DAPK1, RNF130, DRAM2, KIF1B, TNFAIP8, BRE, CTSC, TNFAIP3, CTSH, PPP1R15A, CD14	395	567	16792	2.1743	0.342837	0.0134514	0.315654
GOTERM_BP_DIRECT	GO:0002250~adaptive immune response	13	0.0221745	0.000195107	HAVCR2, LAIR1, GPR183, CTSS, CD84, CTSL, CD86, LILRB5, LILRB4, FCGR1B, CD4, CTSH, SYK	395	148	16792	3.73411	0.364459	0.0140651	0.340766
GOTERM_MF_DIRECT	GO:0051015~actin filament binding	12	0.0204687	0.000247213	ACTR3, ACTR2, ARPC1B, SHTN1, ARPC3, AIF1, CFL1, IQGAP2, MARCKS, ABL2, LCP1, TPM3	391	132	16881	3.9249	0.14888	0.015991	0.36863
GOTERM_BP_DIRECT	GO:0010875~positive regulation of cholesterol efflux	5	0.00852864	0.000247934	APOE, NFKBIA, ABCA1, PLTP, NR1H3	395	14	16792	15.1826	0.43787	0.0173038	0.432843
GOTERM_BP_DIRECT	GO:0071347~cellular response to interleukin-1	9	0.0153516	0.000250395	CCL3, HIF1A, CEBPB, CCL3L3, PYCARD, CXCL8, CCL4L2, CCL4, CCL18	395	71	16792	5.38877	0.441075	0.0169645	0.43713
GOTERM_BP_DIRECT	GO:0045766~positive regulation of angiogenesis	11	0.018763	0.000376851	C3AR1, CYBB, HIF1A, C5AR1, ADM, HMOX1, CXCL8, ITGB2, NFE2L2, RUNX1, CTSH	395	115	16792	4.06631	0.583384	0.0247065	0.657207
GOTERM_BP_DIRECT	GO:0006986~response to unfolded protein	7	0.0119401	0.000412317	HSPH1, HERPUD1, HSP90AA1, TMBIM6, HSPA6, DNAJB1, HSPA8	395	42	16792	7.08523	0.616344	0.0262604	0.718847
GOTERM_BP_DIRECT	GO:0002548~monocyte chemotaxis	7	0.0119401	0.000412317	CCL3, LGALS3, FOLR2, CCL3L3, CCL4L2, CCL4, CCL18	395	42	16792	7.08523	0.616344	0.0262604	0.718847
GOTERM_BP_DIRECT	GO:0050690~regulation of defense response to virus by virus	6	0.0102344	0.000436511	DOCK2, AP1S2, AP1B1, HLA-A, CD4, B2M	395	28	16792	9.10958	0.637321	0.0270395	0.760877
GOTERM_BP_DIRECT	GO:0031623~receptor internalization	7	0.0119401	0.000469822	CD36, ADM, GRB2, CXCL8, FCER1G, ITGB2, SYK	395	43	16792	6.92046	0.664339	0.028319	0.818715
GOTERM_BP_DIRECT	GO:0008286~insulin receptor signaling pathway	9	0.0153516	0.000478653	ATP6V1C1, NAMPT, ATP6V0E1, GRB2, ATP6AP1, ATP6V0A1, ATP6V1B2, ATP6V0B, ATP6V1F	395	78	16792	4.90516	0.671157	0.0281146	0.834043
GOTERM_BP_DIRECT	GO:0050766~positive regulation of phagocytosis	6	0.0102344	0.000517392	CYBA, DOCK2, TNF, PYCARD, FCER1G, MERTK	395	29	16792	8.79546	0.699471	0.0296081	0.901258
GOTERM_MF_DIRECT	GO:0004872~receptor activity	15	0.0255859	0.000539953	NRP2, MRC1, ATP6AP2, ITGB2, PLAUR, OGFRL1, LYVE1, CD86, THBD, ITGAX, IL10RA, LILRB4, CD4, TREM2, CSF2RA	391	217	16881	2.98437	0.296822	0.0315062	0.80351
GOTERM_CC_DIRECT	GO:0033180~proton-transporting V-type ATPase, V1 domain	4	0.00682291	0.000557415	ATP6V1C1, ATP6AP1, ATP6V1B2, ATP6V1F	405	8	18224	22.4988	0.174532	0.00830464	0.757732
GOTERM_BP_DIRECT	GO:0006687~glycosphingolipid metabolic process	7	0.0119401	0.000603438	GLA, GM2A, PSAP, HEXA, HEXB, NEU1, ASAH1	395	45	16792	6.61288	0.753947	0.033622	1.0504
GOTERM_BP_DIRECT	GO:0002479~antigen processing and presentation of exogenous peptide antigen via MHC class I, TAP-dependent	8	0.0136458	0.000662816	CYBA, CYBB, CD36, FCGR1A, NCF4, FCGR1B, HLA-A, B2M	395	63	16792	5.39827	0.785669	0.0360079	1.15319
GOTERM_BP_DIRECT	GO:0034142~toll-like receptor 4 signaling pathway	5	0.00852864	0.000703593	LY96, NFKBIA, ITGB2, ITGAM, CD14	395	18	16792	11.8087	0.805052	0.03731	1.22373
GOTERM_BP_DIRECT	GO:0008630~intrinsic apoptotic signaling pathway in response to DNA damage	7	0.0119401	0.00076479	TNF, MCL1, HMOX1, BCL2A1, ST20, FNIP2, SOD2	395	47	16792	6.33148	0.830904	0.039588	1.3295
GOTERM_BP_DIRECT	GO:0032760~positive regulation of tumor necrosis factor production	7	0.0119401	0.00076479	CYBA, CCL3, CD36, LY96, PYCARD, FCER1G, CD14	395	47	16792	6.33148	0.830904	0.039588	1.3295
GOTERM_BP_DIRECT	GO:0060326~cell chemotaxis	8	0.0136458	0.0008013	CXCL1, C3AR1, CCL3, C5AR1, CXCL2, FPR1, HBEGF, CCL4L2	395	65	16792	5.23217	0.844664	0.0405369	1.39255
GOTERM_BP_DIRECT	GO:0031663~lipopolysaccharide-mediated signaling pathway	6	0.0102344	0.000828164	CCL3, TNF, LY96, IL18, NFKBIA, CD14	395	32	16792	7.97089	0.854069	0.0409764	1.43891
GOTERM_BP_DIRECT	GO:1902236~negative regulation of endoplasmic reticulum stress-induced intrinsic apoptotic signaling pathway	5	0.00852864	0.000874832	TXNDC12, HERPUD1, TMBIM6, HSPA1A, HSPA1B	395	19	16792	11.1872	0.869074	0.0423357	1.51941
GOTERM_BP_DIRECT	GO:0015992~proton transport	7	0.0119401	0.000957581	ATP6V1C1, ATP6V0E1, UCP2, ATP6AP1, ATP6V1B2, ATP6V0B, ATP6V1F	395	49	16792	6.07306	0.891989	0.0453067	1.662
GOTERM_BP_DIRECT	GO:0014070~response to organic cyclic compound	7	0.0119401	0.000957581	EIF4A3, NAMPT, CD83, PLIN2, COMT, TET2, ACSL3	395	49	16792	6.07306	0.891989	0.0453067	1.662
GOTERM_CC_DIRECT	GO:0009897~external side of plasma membrane	14	0.0238802	0.000966756	TNF, HLA-DRB1, ATP6AP2, ABCA1, CD74, B2M, CD83, CD86, CD36, ITGAX, FCER1G, HLA-DRB5, CD4, FCGR3A	405	213	18224	2.95758	0.283033	0.0137679	1.31078
GOTERM_BP_DIRECT	GO:0071404~cellular response to low-density lipoprotein particle stimulus	4	0.00682291	0.00096926	CD36, FCER1G, ITGB2, SYK	395	9	16792	18.894	0.894883	0.0449324	1.68211
GOTERM_BP_DIRECT	GO:0030036~actin cytoskeleton organization	11	0.018763	0.000988183	CXCL1, PFN1, MTSS1, DOCK2, MRAS, CFL1, SDCBP, TMSB10, TMSB4X, CAP1, ABL2	395	130	16792	3.59712	0.899408	0.0448947	1.71468
GOTERM_BP_DIRECT	GO:0071356~cellular response to tumor necrosis factor	10	0.0170573	0.00113451	ZFP36L1, CYBA, CCL3, CCL3L3, PYCARD, CXCL8, CCL4L2, NFE2L2, CCL4, CCL18	395	110	16792	3.86467	0.928421	0.0503911	1.96621
GOTERM_CC_DIRECT	GO:0015629~actin cytoskeleton	14	0.0238802	0.00119076	ACTR3, FYB, ARPC1B, MTSS1, ACTR2, C9ORF72, ARPC3, CFL1, IQGAP2, MARCKS, MYO9B, ABL2, LCP1, DAPK1	405	218	18224	2.88975	0.33626	0.0162609	1.61222
GOTERM_CC_DIRECT	GO:0005925~focal adhesion	20	0.0341146	0.00122341	GNA13, HSPA1A, HSPA1B, PLAUR, B2M, LAP3, ACTR3, ARPC1B, ACTR2, CYBA, PFN1, DAB2, ARPC3, CFL1, SDCBP, MARCKS, CAP1, PLAU, HSPA8, LCP1	405	391	18224	2.30166	0.343683	0.0160661	1.65609
GOTERM_BP_DIRECT	GO:0051085~chaperone mediated protein folding requiring cofactor	4	0.00682291	0.00136064	HSPH1, DNAJB1, CD74, HSPA8	395	10	16792	17.0046	0.957698	0.0590124	2.35374
GOTERM_BP_DIRECT	GO:0090084~negative regulation of inclusion body assembly	4	0.00682291	0.00136064	HSPA1A, HSPA1B, DNAJB1, DNAJA4	395	10	16792	17.0046	0.957698	0.0590124	2.35374
GOTERM_BP_DIRECT	GO:0034314~Arp2/3 complex-mediated actin nucleation	5	0.00852864	0.00156176	ACTR3, ACTR2, ARPC1B, ARPC3, IQGAP2	395	22	16792	9.66168	0.973505	0.0662121	2.6972
GOTERM_BP_DIRECT	GO:2001243~negative regulation of intrinsic apoptotic signaling pathway	5	0.00852864	0.00156176	PPIF, HERPUD1, MCL1, MMP9, PLAUR	395	22	16792	9.66168	0.973505	0.0662121	2.6972
GOTERM_BP_DIRECT	GO:0050729~positive regulation of inflammatory response	8	0.0136458	0.00159829	CCL3, MAPK13, IL18, CCL3L3, PLA2G7, CCL4L2, CCL4, CCL18	395	73	16792	4.65878	0.975664	0.066497	2.75945
GOTERM_BP_DIRECT	GO:0061684~chaperone-mediated autophagy	3	0.00511718	0.00162188	LAMP2, HSP90AA1, HSPA8	395	3	16792	42.5114	0.976964	0.0662605	2.79963
GOTERM_MF_DIRECT	GO:0042803~protein homodimerization activity	31	0.0528776	0.00171354	NAMPT, MCL1, HEXB, SNX2, MYO9B, CISD2, APOE, HMOX1, PYCARD, IDH1, CD4, RUNX1, BHLHE41, CSF1R, CCDC88A, CEBPB, HSP90AA1, PLEK, BST2, BCL2A1, S100A11, NR4A2, CECR1, NR4A3, ST20, P2RX4, C1QB, GLA, PYGL, SDS, SDCBP	391	730	16881	1.83341	0.673127	0.0889723	2.5292
GOTERM_MF_DIRECT	GO:0008234~cysteine-type peptidase activity	6	0.0102344	0.00171918	CTSL, CTSZ, CTSC, CTSS, CTSB, CTSH	391	38	16881	6.81693	0.674329	0.0826787	2.53743
GOTERM_MF_DIRECT	GO:0035259~glucocorticoid receptor binding	4	0.00682291	0.00175867	CEBPB, ETS2, NR4A2, NR4A3	391	11	16881	15.6996	0.682622	0.0787059	2.59501
GOTERM_MF_DIRECT	GO:0043394~proteoglycan binding	4	0.00682291	0.00175867	CTSL, CECR1, CTSS, CTSB	391	11	16881	15.6996	0.682622	0.0787059	2.59501
GOTERM_BP_DIRECT	GO:0009313~oligosaccharide catabolic process	4	0.00682291	0.00183846	GM2A, HEXB, NEU1, MANBA	395	11	16792	15.4587	0.986084	0.0734929	3.16785
GOTERM_BP_DIRECT	GO:0032703~negative regulation of interleukin-2 production	4	0.00682291	0.00183846	HAVCR2, VSIG4, TNFAIP3, PRNP	395	11	16792	15.4587	0.986084	0.0734929	3.16785
GOTERM_BP_DIRECT	GO:0001836~release of cytochrome c from mitochondria	5	0.00852864	0.00185591	BCL2A1, PMAIP1, ST20, IFI6, SOD2	395	23	16792	9.24161	0.986637	0.0729119	3.19745
GOTERM_CC_DIRECT	GO:0005885~Arp2/3 protein complex	4	0.00682291	0.00204978	ACTR3, ACTR2, ARPC1B, ARPC3	405	12	18224	14.9992	0.50631	0.0258037	2.76029
GOTERM_BP_DIRECT	GO:0000302~response to reactive oxygen species	6	0.0102344	0.00207038	CYBA, GPX1, CYBB, APOE, PRDX3, SOD2	395	39	16792	6.54021	0.991889	0.0796566	3.56068
GOTERM_CC_DIRECT	GO:0072562~blood microparticle	11	0.018763	0.00211215	PFN1, C1QB, APOE, F13A1, HSPA6, SDCBP, HSPA7, HSPA1A, HSPA1B, C1QC, HSPA8	405	152	18224	3.2564	0.516811	0.0256422	2.84316
GOTERM_BP_DIRECT	GO:0006959~humoral immune response	7	0.0119401	0.00212387	GPR183, CD83, TNF, BST2, LY86, POU2F2, TREM2	395	57	16792	5.2207	0.992838	0.0803036	3.65106
GOTERM_BP_DIRECT	GO:0045454~cell redox homeostasis	8	0.0136458	0.00217815	CYBA, GPX1, TXNDC12, CYBB, NCF4, PRDX3, NFE2L2, GLRX	395	77	16792	4.41677	0.993688	0.0809572	3.7427
GOTERM_BP_DIRECT	GO:0007229~integrin-mediated signaling pathway	9	0.0153516	0.00228482	DAB2, ITGAX, PLEK, FERMT3, FCER1G, ITGB2, ITGAM, SYK, TYROBP	395	99	16792	3.86467	0.995076	0.0834237	3.92256
GOTERM_MF_DIRECT	GO:0042623~ATPase activity, coupled	4	0.00682291	0.00230494	HSPA6, HSPA1A, HSPA1B, HSPA8	391	12	16881	14.3913	0.777884	0.0954372	3.38817
GOTERM_BP_DIRECT	GO:0043280~positive regulation of cysteine-type endopeptidase activity involved in apoptotic process	6	0.0102344	0.00232132	TNF, PYCARD, PMAIP1, NLRP3, DAPK1, BCAP31	395	40	16792	6.37671	0.995478	0.0833923	3.98403
GOTERM_BP_DIRECT	GO:0097067~cellular response to thyroid hormone stimulus	4	0.00682291	0.00240886	CTSL, CTSS, CTSB, CTSH	395	12	16792	14.1705	0.996312	0.0850897	4.13131
GOTERM_BP_DIRECT	GO:0071407~cellular response to organic cyclic compound	7	0.0119401	0.00253583	CYBA, CCL3, TNF, MSR1, CEBPB, IL18, NFKBIA	395	59	16792	5.04372	0.997256	0.0880405	4.34454
GOTERM_BP_DIRECT	GO:0043066~negative regulation of apoptotic process	22	0.037526	0.00259564	CFLAR, IER3, MCL1, AIF1, MMP9, TMBIM6, BCL2A1, NFKBIA, PPT1, PRDX3, CD74, SOD2, PLAUR, PPIF, DAB2, UCP2, CFL1, TNFAIP8, UBC, PRNP, CTSH, CSF1R	395	455	16792	2.0555	0.997613	0.0887016	4.44483
GOTERM_MF_DIRECT	GO:0031072~heat shock protein binding	6	0.0102344	0.00270217	HSPA6, NFKBIA, HSPA1A, HSPA1B, DNAJA4, HSPA8	391	42	16881	6.1677	0.828677	0.104401	3.96116
GOTERM_BP_DIRECT	GO:0005975~carbohydrate metabolic process	12	0.0204687	0.00273942	MGAT1, GGTA1P, GNPDA1, GLA, PYGL, HEXA, HEXB, AKR1B1, SLC3A2, NPL, GAA, MANBA	395	174	16792	2.93182	0.998292	0.0920369	4.68551
GOTERM_BP_DIRECT	GO:0042102~positive regulation of T cell proliferation	7	0.0119401	0.002763	HAVCR2, TNFSF13B, AIF1, CD4, HLA-DPA1, HLA-DPB1, HLA-DMB	395	60	16792	4.95966	0.998383	0.0914727	4.72493
GOTERM_MF_DIRECT	GO:0003785~actin monomer binding	5	0.00852864	0.00280364	PFN1, MTSS1, TMSB10, TMSB4X, ABL2	391	26	16881	8.30268	0.839674	0.102084	4.10701
GOTERM_CC_DIRECT	GO:0036021~endolysosome lumen	3	0.00511718	0.00285572	CTSL, CTSS, CTSB	405	4	18224	33.7481	0.626103	0.0333543	3.82613
GOTERM_BP_DIRECT	GO:0043085~positive regulation of catalytic activity	8	0.0136458	0.00290842	CXCL1, CFLAR, GMFG, PSAP, ALOX5AP, NCF4, APOC1, NR4A2	395	81	16792	4.19866	0.998848	0.0947113	4.96767
GOTERM_BP_DIRECT	GO:0038096~Fc-gamma receptor signaling pathway involved in phagocytosis	10	0.0170573	0.00306149	ACTR3, ACTR2, ARPC1B, HSP90AA1, ARPC3, GRB2, FCGR1A, FCGR2A, FCGR3A, SYK	395	127	16792	3.34735	0.999193	0.0980788	5.22257
GOTERM_BP_DIRECT	GO:0045651~positive regulation of macrophage differentiation	4	0.00682291	0.0030774	ID2, HCLS1, RB1, TRIB1	395	13	16792	13.0804	0.999223	0.097226	5.24902
GOTERM_BP_DIRECT	GO:0002283~neutrophil activation involved in immune response	3	0.00511718	0.00319336	FCER1G, SYK, TYROBP	395	4	16792	31.8835	0.999407	0.0993591	5.44166
GOTERM_BP_DIRECT	GO:0070370~cellular heat acclimation	3	0.00511718	0.00319336	HSPA6, HSPA1A, HSPA1B	395	4	16792	31.8835	0.999407	0.0993591	5.44166
GOTERM_BP_DIRECT	GO:0045429~positive regulation of nitric oxide biosynthetic process	6	0.0102344	0.00320668	P2RX4, TNF, HSP90AA1, AIF1, ITGB2, SOD2	395	43	16792	5.93182	0.999425	0.0984376	5.46374
GOTERM_CC_DIRECT	GO:0034362~low-density lipoprotein particle	4	0.00682291	0.00328156	MSR1, APOE, SORL1, PLA2G7	405	14	18224	12.8564	0.677197	0.036989	4.38491
GOTERM_BP_DIRECT	GO:0002224~toll-like receptor signaling pathway	5	0.00852864	0.00341647	CTSL, LGMN, CNPY3, CTSS, CTSB	395	27	16792	7.87248	0.999647	0.103184	5.81121
GOTERM_BP_DIRECT	GO:0006879~cellular iron ion homeostasis	6	0.0102344	0.00354941	SLC11A2, HIF1A, HMOX1, NDFIP1, FTH1, FTL	395	44	16792	5.79701	0.999741	0.105617	6.03076
GOTERM_MF_DIRECT	GO:0005102~receptor binding	18	0.0307031	0.00362232	CXCL1, FYB, MTSS1, HLA-A, CNPY3, HSPA1A, HSPA1B, ABCA1, PLAUR, P2RX4, PFN1, CD86, TNFSF13B, GLA, ADM, IDH1, ABL2, TYROBP	391	353	16881	2.2015	0.906148	0.123174	5.27625
GOTERM_BP_DIRECT	GO:0050830~defense response to Gram-positive bacterium	8	0.0136458	0.00381293	HAVCR2, TNF, CD36, C5AR1, ADM, HLA-A, ACP5, B2M	395	85	16792	4.00107	0.99986	0.111593	6.46456
GOTERM_BP_DIRECT	GO:0034599~cellular response to oxidative stress	7	0.0119401	0.00382667	SLC11A2, GPX1, NR4A2, HSPA1A, HSPA1B, PRDX3, NFE2L2	395	64	16792	4.64968	0.999864	0.110583	6.48712
GOTERM_BP_DIRECT	GO:0030574~collagen catabolic process	7	0.0119401	0.00382667	CTSL, PEPD, MMP9, MMP19, CTSD, CTSS, CTSB	395	64	16792	4.64968	0.999864	0.110583	6.48712
GOTERM_BP_DIRECT	GO:0007035~vacuolar acidification	4	0.00682291	0.00384907	ATP6V0E1, DMXL2, ATP6V0A1, ATP6V0B	395	14	16792	12.1461	0.999871	0.109833	6.5239
GOTERM_BP_DIRECT	GO:0090200~positive regulation of release of cytochrome c from mitochondria	5	0.00852864	0.00391313	PPIF, MMP9, PYCARD, PMAIP1, PLAUR	395	28	16792	7.59132	0.999889	0.11021	6.629
GOTERM_BP_DIRECT	GO:0032755~positive regulation of interleukin-6 production	6	0.0102344	0.00391765	CYBA, TNF, CD36, MAPK13, PYCARD, FCER1G	395	45	16792	5.66819	0.99989	0.109013	6.63642
GOTERM_BP_DIRECT	GO:0043524~negative regulation of neuron apoptotic process	10	0.0170573	0.00395903	CEBPB, C5AR1, APOE, HMOX1, LGMN, CPEB4, NR4A2, PPT1, NR4A3, SOD2	395	132	16792	3.22056	0.9999	0.108802	6.70424
GOTERM_BP_DIRECT	GO:0051092~positive regulation of NF-kappaB transcription factor activity	10	0.0170573	0.00416098	CFLAR, TNF, PYCARD, UBC, NFKBIA, ITGB2, HSPA1A, HSPA1B, PRDX3, NLRP3	395	133	16792	3.19635	0.999938	0.112708	7.0346
GOTERM_BP_DIRECT	GO:0050885~neuromuscular process controlling balance	6	0.0102344	0.00431244	SLC1A3, GM2A, TPP1, HEXB, GAA, NR4A3	395	46	16792	5.54496	0.999956	0.115234	7.28163
GOTERM_BP_DIRECT	GO:0048662~negative regulation of smooth muscle cell proliferation	5	0.00852864	0.00445645	AIF1, HMOX1, COMT, TNFAIP3, TRIB1	395	29	16792	7.32955	0.999969	0.117508	7.51595
GOTERM_MF_DIRECT	GO:0030169~low-density lipoprotein particle binding	4	0.00682291	0.00452801	MSR1, CD36, STAB1, SORL1	391	15	16881	11.513	0.948128	0.144214	6.55426
GOTERM_CC_DIRECT	GO:0016469~proton-transporting two-sector ATPase complex	3	0.00511718	0.0046898	ATP6V1C1, ATP6AP1, ATP6V1F	405	5	18224	26.9985	0.801523	0.0508268	6.21141
GOTERM_BP_DIRECT	GO:0043277~apoptotic cell clearance	4	0.00682291	0.00472837	MARCO, CD36, MERTK, NR1H3	395	15	16792	11.3364	0.999983	0.122845	7.95687
GOTERM_MF_DIRECT	GO:0004553~hydrolase activity, hydrolyzing O-glycosyl compounds	5	0.00852864	0.00477984	GLA, HEXA, HEXB, GAA, MANBA	391	30	16881	7.19565	0.956016	0.144609	6.90676
GOTERM_BP_DIRECT	GO:0006952~defense response	7	0.0119401	0.00480399	CD84, CD83, LILRB5, RNASE6, CST3, NLRP3, CD74	395	67	16792	4.44149	0.999986	0.123314	8.07913
GOTERM_BP_DIRECT	GO:0010803~regulation of tumor necrosis factor-mediated signaling pathway	5	0.00852864	0.00504836	TNF, PYCARD, UBC, TNFAIP3, SYK	395	30	16792	7.08523	0.999992	0.127777	8.47318
GOTERM_BP_DIRECT	GO:0002381~immunoglobulin production involved in immunoglobulin mediated immune response	3	0.00511718	0.00523976	HLA-DQB1, HLA-DRB1, HLA-DRB5	395	5	16792	25.5068	0.999995	0.130881	8.7807
GOTERM_CC_DIRECT	GO:0016021~integral component of membrane	139	0.237096	0.00563115	TGOLN2, ATP6AP2, ATP6AP1, CD53, MARCO, CISD2, INSIG1, ST3GAL6, PLD3, MS4A7, SCAMP2, BST2, HLA-A, HLA-DQA2, HLA-DQA1, BCAP31, PLAUR, MGAT1, IGSF6, LHFPL2, RNF130, CD36, LILRB5, LPAR6, VAMP8, LILRB4, SDCBP, HLA-DPA1, NEU1, VSIG4, HLA-DRA, C3AR1, LST1, HLA-DRB1, MCL1, NINJ1, ACP5, FCGRT, ATP6V1B2, CD74, FTH1, ATP6V0B, ITGAM, SLC11A2, B3GNT5, HLA-DRB5, FCER1G, HLA-DPB1, EMB, HLA-DOA, RUNX1, RNF13, CS…	405	5163	18224	1.21144	0.856668	0.0589001	7.41427
GOTERM_BP_DIRECT	GO:0031396~regulation of protein ubiquitination	4	0.00682291	0.0057193	HERPUD1, HSP90AA1, HSPA1A, HSPA1B	395	16	16792	10.6278	0.999998	0.140505	9.54693
GOTERM_CC_DIRECT	GO:0005770~late endosome	9	0.0153516	0.00584176	SLC11A2, MYO5A, VPS29, RAB7A, LAMP2, LAMTOR2, LGMN, RASGEF1B, HSPA8	405	122	18224	3.31949	0.86674	0.0592468	7.68142
GOTERM_CC_DIRECT	GO:0005741~mitochondrial outer membrane	10	0.0170573	0.00606195	SLC11A2, CISD2, MCL1, BCL2A1, RMDN3, PMAIP1, PRNP, ACSL3, PPP1R15A, ST20	405	149	18224	3.01997	0.876518	0.0596653	7.95997
GOTERM_BP_DIRECT	GO:0010506~regulation of autophagy	6	0.0102344	0.00617716	CISD2, DRAM2, PSAP, PYCARD, ABL2, DAPK1	395	50	16792	5.10137	0.999999	0.14933	10.2728
GOTERM_MF_DIRECT	GO:0008047~enzyme activator activity	6	0.0102344	0.00630281	CXCL1, CFLAR, GM2A, GMFG, PSAP, ALOX5AP	391	51	16881	5.07928	0.983795	0.17824	9.01215
GOTERM_MF_DIRECT	GO:0004252~serine-type endopeptidase activity	14	0.0238802	0.00653272	MMP9, MMP19, CTSS, C1QC, C1QA, CTSL, C1QB, TPP1, CTSD, CTSC, C2, CTSB, CTSH, PLAU	391	255	16881	2.37033	0.986064	0.176541	9.32609
GOTERM_BP_DIRECT	GO:0044267~cellular protein metabolic process	9	0.0153516	0.00666225	TGFBI, HEXB, CST3, CECR1, UBC, ITM2B, CTSH, CSF2RA, B2M	395	118	16792	3.24239	1	0.158471	11.0359
GOTERM_CC_DIRECT	GO:0043231~intracellular membrane-bounded organelle	23	0.0392317	0.00682674	VPS29, RAB7A, CTSZ, SCAMP2, ME2, CTSS, ATP6V1B2, ITM2B, MANBA, CISD2, CD86, DRAM2, DAB2, AP1S2, PLIN2, GRN, SPG21, ATP6V0A1, NEU1, CLEC7A, CTSB, TREM2, RUNX1	405	558	18224	1.85474	0.905244	0.0651107	8.92139
GOTERM_CC_DIRECT	GO:0000139~Golgi membrane	24	0.0409375	0.00690627	HLA-DQB1, HLA-DQB2, CTSZ, LST1, HLA-DRB1, AP1B1, HLA-A, NDFIP1, ITM2B, HLA-DQA2, CD74, HLA-DQA1, B2M, MGAT1, AP1S2, B3GNT5, ST3GAL6, HLA-DRB5, CTSC, HLA-DPA1, HLA-DPB1, SRGN, RNF13, HLA-DRA	405	591	18224	1.82731	0.907819	0.0640771	9.02082
GOTERM_BP_DIRECT	GO:1902042~negative regulation of extrinsic apoptotic signaling pathway via death domain receptors	5	0.00852864	0.00713406	CFLAR, GPX1, HMOX1, TNFAIP3, DAPK1	395	33	16792	6.44112	1	0.167038	11.7722
GOTERM_MF_DIRECT	GO:0055131~C3HC4-type RING finger domain binding	3	0.00511718	0.00750904	HSPA1A, HSPA1B, HSPA8	391	6	16881	21.587	0.99266	0.192384	10.648
GOTERM_MF_DIRECT	GO:0001540~beta-amyloid binding	5	0.00852864	0.00752462	APOE, SORL1, CST3, ITM2B, CD74	391	34	16881	6.3491	0.992734	0.185509	10.669
GOTERM_BP_DIRECT	GO:0006508~proteolysis	22	0.037526	0.00756257	ADAM28, NRIP3, CFLAR, CTSZ, PEPD, MMP9, LGMN, MMP19, CTSS, C1QC, C1QA, LAP3, CTSL, C1QB, TPP1, CTSD, CTSC, FGL2, CTSB, C2, CTSH, PLAU	395	500	16792	1.8705	1	0.17443	12.436
GOTERM_BP_DIRECT	GO:0006689~ganglioside catabolic process	3	0.00511718	0.00773801	GM2A, HEXB, NEU1	395	6	16792	21.2557	1	0.176371	12.7064
GOTERM_BP_DIRECT	GO:0048667~cell morphogenesis involved in neuron differentiation	3	0.00511718	0.00773801	SLC1A3, ID2, RB1	395	6	16792	21.2557	1	0.176371	12.7064
GOTERM_BP_DIRECT	GO:2000249~regulation of actin cytoskeleton reorganization	4	0.00682291	0.00804977	GMFG, ABL2, CSF1R, ARHGDIB	395	18	16792	9.44698	1	0.181054	13.1849
GOTERM_BP_DIRECT	GO:0070266~necroptotic process	4	0.00682291	0.00804977	PPIF, PYGL, LY96, CD14	395	18	16792	9.44698	1	0.181054	13.1849
GOTERM_BP_DIRECT	GO:1900034~regulation of cellular response to heat	7	0.0119401	0.00829602	HSPH1, HSP90AA1, HSPA1A, HSPA1B, DNAJB1, CHORDC1, HSPA8	395	75	16792	3.96773	1	0.184298	13.5612
GOTERM_BP_DIRECT	GO:0006911~phagocytosis, engulfment	5	0.00852864	0.00880013	AIF1, FCGR1A, FCER1G, ABCA1, TREM2	395	35	16792	6.07306	1	0.192561	14.3266
GOTERM_BP_DIRECT	GO:0022617~extracellular matrix disassembly	7	0.0119401	0.00883397	CTSL, MMP9, MMP19, CAPG, CTSS, LCP1, SPP1	395	76	16792	3.91552	1	0.19144	14.3778
GOTERM_BP_DIRECT	GO:0006892~post-Golgi vesicle-mediated transport	4	0.00682291	0.00939507	MYO5A, SCAMP2, VAMP8, SORL1	395	19	16792	8.94977	1	0.200488	15.2218
GOTERM_BP_DIRECT	GO:0042167~heme catabolic process	3	0.00511718	0.0106659	BLVRA, HMOX1, BLVRB	395	7	16792	18.2192	1	0.222457	17.1044
GOTERM_BP_DIRECT	GO:0043305~negative regulation of mast cell degranulation	3	0.00511718	0.0106659	CD84, CD300A, HMOX1	395	7	16792	18.2192	1	0.222457	17.1044
GOTERM_BP_DIRECT	GO:0002455~humoral immune response mediated by circulating immunoglobulin	3	0.00511718	0.0106659	HLA-DQB1, HLA-DRB1, HLA-DRB5	395	7	16792	18.2192	1	0.222457	17.1044
GOTERM_BP_DIRECT	GO:0070301~cellular response to hydrogen peroxide	6	0.0102344	0.01069	PPIF, AKR1B1, CST3, NFE2L2, TNFAIP3, KDM6B	395	57	16792	4.47488	1	0.220939	17.1398
GOTERM_BP_DIRECT	GO:2001240~negative regulation of extrinsic apoptotic signaling pathway in absence of ligand	5	0.00852864	0.0107015	TNF, MCL1, HSPA1A, HSPA1B, IFI6	395	37	16792	5.74478	1	0.21922	17.1566
GOTERM_BP_DIRECT	GO:0002576~platelet degranulation	8	0.0136458	0.0107196	LAMP2, CD36, PLEK, PSAP, F13A1, CALM3, TMSB4X, SRGN	395	103	16792	3.30186	1	0.217648	17.183
GOTERM_MF_DIRECT	GO:0019899~enzyme binding	16	0.0272916	0.010897	TMBIM6, NFKBIA, HSPA1A, HSPA1B, COTL1, PLAUR, LAMP2, HIF1A, EIF4E, NPC2, HMOX1, HSPA6, PYCARD, H2AFY, CD4, HSPA8	391	333	16881	2.07442	0.99921	0.248552	15.0973
GOTERM_BP_DIRECT	GO:0030335~positive regulation of cell migration	11	0.018763	0.0116807	DAB2, CCL3, AIF1, FERMT3, CXCL16, SDCBP, HBEGF, GPNMB, CTSH, PLAU, CSF1R	395	184	16792	2.54144	1	0.232786	18.5794
GOTERM_CC_DIRECT	GO:0030904~retromer complex	4	0.00682291	0.0121789	VPS29, RAB7A, SNX2, SNX3	405	22	18224	8.18137	0.985232	0.107676	15.3936
GOTERM_MF_DIRECT	GO:0005518~collagen binding	6	0.0102344	0.0123896	CTSL, MMP9, TGFBI, CTSS, CTSB, SRGN	391	60	16881	4.31739	0.999705	0.268483	16.9911
GOTERM_CC_DIRECT	GO:0044754~autolysosome	3	0.00511718	0.0125646	LAMP2, FTH1, FTL	405	8	18224	16.8741	0.987088	0.108156	15.8432
GOTERM_MF_DIRECT	GO:0051082~unfolded protein binding	8	0.0136458	0.0138856	HSP90AA1, HSPA6, HSPA1A, HSPA1B, DNAJB1, DNAJA4, HSP90AA2P, HSPA8	391	110	16881	3.13992	0.99989	0.286563	18.8495
GOTERM_BP_DIRECT	GO:1903071~positive regulation of ER-associated ubiquitin-dependent protein catabolic process	3	0.00511718	0.014002	HERPUD1, NFE2L2, BCAP31	395	8	16792	15.9418	1	0.270187	21.8608
GOTERM_BP_DIRECT	GO:0045630~positive regulation of T-helper 2 cell differentiation	3	0.00511718	0.014002	CD86, IL18, NLRP3	395	8	16792	15.9418	1	0.270187	21.8608
GOTERM_BP_DIRECT	GO:0010818~T cell chemotaxis	3	0.00511718	0.014002	GPR183, CCL3, CXCL16	395	8	16792	15.9418	1	0.270187	21.8608
GOTERM_BP_DIRECT	GO:0071345~cellular response to cytokine stimulus	4	0.00682291	0.0141776	CD86, HCLS1, NFKBIA, CSF1R	395	22	16792	7.72934	1	0.270873	22.1038
GOTERM_BP_DIRECT	GO:0043547~positive regulation of GTPase activity	23	0.0392317	0.0145528	CCL3, GRB2, LAMTOR2, RASGEF1B, ARHGAP18, CCL4L2, MYO9B, CCL4, RGL1, CCL18, RCBTB2, RGS10, DOCK2, ADAP2, RGS1, RGS2, RASGRP3, CCL3L3, CALM3, HBEGF, DENND4A, CSF2RA, ARHGDIB	395	565	16792	1.73055	1	0.274772	22.6208
GOTERM_CC_DIRECT	GO:0031901~early endosome membrane	8	0.0136458	0.0148007	MARCH1, VAMP8, FCGR1A, FCGR1B, SNX2, HLA-A, SNX3, B2M	405	116	18224	3.10328	0.99408	0.123243	18.406
GOTERM_MF_DIRECT	GO:0048020~CCR chemokine receptor binding	4	0.00682291	0.0153792	CCRL2, CCL3L3, CCL4L2, CCL18	391	23	16881	7.50851	0.999959	0.30295	20.6663
GOTERM_CC_DIRECT	GO:0033179~proton-transporting V-type ATPase, V0 domain	3	0.00511718	0.0159196	ATP6V0E1, ATP6V0A1, ATP6V0B	405	9	18224	14.9992	0.995996	0.12891	19.6611
GOTERM_BP_DIRECT	GO:0030316~osteoclast differentiation	4	0.00682291	0.0160258	GPR183, TNF, SNX10, CSF1R	395	23	16792	7.39329	1	0.295836	24.6195
GOTERM_CC_DIRECT	GO:0005581~collagen trimer	7	0.0119401	0.0165064	MARCO, C1QA, C1QB, MSR1, CD36, EMILIN2, C1QC	405	92	18224	3.42373	0.996739	0.130336	20.3122
GOTERM_CC_DIRECT	GO:0045121~membrane raft	11	0.018763	0.0167774	CFLAR, TNF, CD36, BST2, SDCBP, CTSD, CD4, PPT1, ABCA1, PRNP, CD14	405	206	18224	2.40278	0.997034	0.129407	20.6112
GOTERM_BP_DIRECT	GO:0007267~cell-cell signaling	13	0.0221745	0.0170443	NAMPT, CCL3, BST2, GRB2, IL18, ITGB2, CCL4, CCL18, C1QA, CD86, ADM, STAB1, MERTK	395	254	16792	2.17578	1	0.309107	25.9728
GOTERM_MF_DIRECT	GO:0001948~glycoprotein binding	6	0.0102344	0.0170769	HSP90AA1, SDCBP, CD4, ITGB2, ITGAM, B2M	391	65	16881	3.98528	0.999987	0.32108	22.6851
GOTERM_MF_DIRECT	GO:0045236~CXCR chemokine receptor binding	3	0.00511718	0.0172135	CXCL1, CXCL3, CXCL2	391	9	16881	14.3913	0.999988	0.314333	22.8454
GOTERM_MF_DIRECT	GO:0098641~cadherin binding involved in cell-cell adhesion	14	0.0238802	0.0176857	FMNL2, SHTN1, SNX2, S100A11, SLC3A2, ARHGAP18, HSPA1A, HSPA1B, PFN1, CAPG, SDCBP, IDH1, DNAJB1, HSPA8	391	290	16881	2.08426	0.999991	0.312916	23.3974
GOTERM_BP_DIRECT	GO:0071223~cellular response to lipoteichoic acid	3	0.00511718	0.0177257	CD36, TREM2, CD14	395	9	16792	14.1705	1	0.316929	26.8654
GOTERM_BP_DIRECT	GO:0002281~macrophage activation involved in immune response	3	0.00511718	0.0177257	HAVCR2, SYK, TYROBP	395	9	16792	14.1705	1	0.316929	26.8654
GOTERM_BP_DIRECT	GO:0050665~hydrogen peroxide biosynthetic process	3	0.00511718	0.0177257	CYBA, CYBB, SOD2	395	9	16792	14.1705	1	0.316929	26.8654
GOTERM_BP_DIRECT	GO:0002237~response to molecule of bacterial origin	3	0.00511718	0.0177257	CXCL2, CXCL8, TNFAIP3	395	9	16792	14.1705	1	0.316929	26.8654
GOTERM_MF_DIRECT	GO:0009055~electron carrier activity	7	0.0119401	0.0179313	CYBA, CYBB, ME2, AKR1A1, AKR1B1, GLRX, DEGS1	391	90	16881	3.35797	0.999992	0.308343	23.6829
GOTERM_BP_DIRECT	GO:0030099~myeloid cell differentiation	4	0.00682291	0.0180029	IRF8, PRDX3, RUNX1, TET2	395	24	16792	7.08523	1	0.318632	27.2257
GOTERM_BP_DIRECT	GO:0019915~lipid storage	4	0.00682291	0.0180029	CD36, PLIN2, GM2A, HEXB	395	24	16792	7.08523	1	0.318632	27.2257
GOTERM_BP_DIRECT	GO:0016241~regulation of macroautophagy	5	0.00852864	0.0193632	ATP6V1C1, ATP6V0E1, ATP6V0A1, ATP6V1B2, ATP6V0B	395	44	16792	4.83084	1	0.335823	28.9692
GOTERM_BP_DIRECT	GO:0033344~cholesterol efflux	4	0.00682291	0.0201094	NPC2, APOE, APOC1, ABCA1	395	25	16792	6.80182	1	0.343834	29.9088
GOTERM_BP_DIRECT	GO:0001666~response to hypoxia	10	0.0170573	0.020414	SLC11A2, CYBA, HIF1A, ADM, UCP2, HMOX1, CST3, NR4A2, PLAU, SOD2	395	172	16792	2.47159	1	0.345579	30.289
GOTERM_BP_DIRECT	GO:0000165~MAPK cascade	13	0.0221745	0.0211165	ZFP36L1, CCL3, TNF, RASGRP3, LAMTOR2, GRB2, MAPK13, IL18, MAP2K3, UBC, CALM3, HBEGF, CSF2RA	395	262	16792	2.10934	1	0.352673	31.1584
GOTERM_MF_DIRECT	GO:0008199~ferric iron binding	3	0.00511718	0.0211915	ACP5, FTH1, FTL	391	10	16881	12.9522	0.999999	0.345048	27.381
GOTERM_BP_DIRECT	GO:0008203~cholesterol metabolic process	6	0.0102344	0.0216307	NPC2, APOE, INSIG1, SORL1, APOC1, ABCA1	395	68	16792	3.75101	1	0.35708	31.7882
GOTERM_BP_DIRECT	GO:0071803~positive regulation of podosome assembly	3	0.00511718	0.0218169	TNF, CAPG, LCP1	395	10	16792	12.7534	1	0.357082	32.015
GOTERM_MF_DIRECT	GO:0001618~virus receptor activity	6	0.0102344	0.0228115	MRC1, CD86, HLA-DRB1, CD4, HSPA1A, HSPA1B	391	70	16881	3.70062	1	0.357578	29.1557
GOTERM_CC_DIRECT	GO:0042612~MHC class I protein complex	3	0.00511718	0.0236212	HLA-DQB1, HLA-A, B2M	405	11	18224	12.2721	0.999732	0.174063	27.8265
GOTERM_CC_DIRECT	GO:0097038~perinuclear endoplasmic reticulum	3	0.00511718	0.0236212	CYBA, DBI, BCAP31	405	11	18224	12.2721	0.999732	0.174063	27.8265
GOTERM_BP_DIRECT	GO:0007265~Ras protein signal transduction	6	0.0102344	0.0241896	SHTN1, RASGRP3, GRB2, MRAS, SDCBP, RB1	395	70	16792	3.64383	1	0.385029	34.8428
GOTERM_MF_DIRECT	GO:0005044~scavenger receptor activity	5	0.00852864	0.0245623	MARCO, MSR1, STAB1, CXCL16, CD163	391	48	16881	4.49728	1	0.37078	31.0282
GOTERM_BP_DIRECT	GO:0050776~regulation of immune response	10	0.0170573	0.0248239	LAIR1, FCGR2B, CD300A, FCGR1A, HLA-A, ITGB2, FCGR3A, TREM2, TYROBP, B2M	395	178	16792	2.38828	1	0.390346	35.5798
GOTERM_BP_DIRECT	GO:0007169~transmembrane receptor protein tyrosine kinase signaling pathway	7	0.0119401	0.0254639	MTSS1, CD4, ABL2, CSF1R, SYK, LCP2, PILRA	395	96	16792	3.09979	1	0.3956	36.3154
GOTERM_BP_DIRECT	GO:0032088~negative regulation of NF-kappaB transcription factor activity	6	0.0102344	0.0255389	HAVCR2, PELI1, PYCARD, NFKBIA, NLRP3, TNFAIP3	395	71	16792	3.59251	1	0.393963	36.4011
GOTERM_MF_DIRECT	GO:0042802~identical protein binding	27	0.0460547	0.025607	MTSS1, CCL3, IER5, TNF, GRB2, MMP9, NFKBIA, PRDX3, CCL4, CD74, B2M, APOE, PYCARD, TYROBP, FTL, HSP90AA1, NPL, CST3, RB1, SOD2, DAPK1, GLUL, SDCBP, CTSC, TNFAIP3, PRNP, LCP1	391	749	16881	1.55634	1	0.374881	32.1234
GOTERM_MF_DIRECT	GO:0017048~Rho GTPase binding	4	0.00682291	0.0261439	PFN1, FMNL2, IQGAP2, MYO9B	391	28	16881	6.1677	1	0.373011	32.6799
GOTERM_BP_DIRECT	GO:0098609~cell-cell adhesion	13	0.0221745	0.0266092	FMNL2, SHTN1, SNX2, S100A11, SLC3A2, ARHGAP18, HSPA1A, PFN1, CAPG, SDCBP, IDH1, DNAJB1, HSPA8	395	271	16792	2.03929	1	0.404154	37.6121
GOTERM_BP_DIRECT	GO:0034220~ion transmembrane transport	11	0.018763	0.02667	ATP6V1C1, P2RX4, SGK1, ATP6V0E1, ATP6AP1, UBC, CALM3, ATP6V0A1, ATP6V1B2, ATP6V0B, ATP6V1F	395	210	16792	2.22679	1	0.402331	37.6803
GOTERM_BP_DIRECT	GO:0048010~vascular endothelial growth factor receptor signaling pathway	6	0.0102344	0.0269356	NRP2, CYBA, CYBB, HSP90AA1, MAPK13, NCF4	395	72	16792	3.54262	1	0.40291	37.9771
GOTERM_BP_DIRECT	GO:0048247~lymphocyte chemotaxis	4	0.00682291	0.0272077	CCL3, CCL3L3, CCL4L2, CCL18	395	28	16792	6.07306	1	0.403555	38.2798
GOTERM_BP_DIRECT	GO:0032689~negative regulation of interferon-gamma production	4	0.00682291	0.0272077	HAVCR2, HLA-DRB1, HLA-DRB5, PRNP	395	28	16792	6.07306	1	0.403555	38.2798
GOTERM_MF_DIRECT	GO:0004888~transmembrane signaling receptor activity	11	0.018763	0.0273217	MRC1, IGSF6, MARCO, LYVE1, THBD, FCGR2B, LILRB5, EVI2A, FCGR2C, SORL1, CD4	391	214	16881	2.21922	1	0.378305	33.8859
GOTERM_CC_DIRECT	GO:0043020~NADPH oxidase complex	3	0.00511718	0.0279354	CYBA, CYBB, NCF4	405	12	18224	11.2494	0.999942	0.198694	32.0575
GOTERM_MF_DIRECT	GO:0030145~manganese ion binding	5	0.00852864	0.0280545	LAP3, GLUL, PEPD, ABL2, SOD2	391	50	16881	4.31739	1	0.378561	34.626
GOTERM_CC_DIRECT	GO:0005913~cell-cell adherens junction	14	0.0238802	0.0285163	FMNL2, SHTN1, SNX2, S100A11, SLC3A2, ARHGAP18, HSPA1A, HSPA1B, PFN1, CAPG, SDCBP, IDH1, DNAJB1, HSPA8	405	323	18224	1.95036	0.999952	0.198412	32.6093
GOTERM_MF_DIRECT	GO:0003779~actin binding	13	0.0221745	0.0285633	MYO5A, FMNL2, PHACTR1, CCDC88A, HCLS1, IQGAP2, MYO9B, COTL1, PFN1, GMFG, CAPG, CAP1, LCP1	391	278	16881	2.01892	1	0.376471	35.1353
GOTERM_CC_DIRECT	GO:0005794~Golgi apparatus	29	0.0494661	0.0286914	TGOLN2, MYO5A, RAB7A, LST1, GRB2, SORL1, PPT1, ABCA1, ITM2B, B2M, AP1S2, APOE, ST3GAL6, ACSL3, SRGN, CCDC88A, SCAMP2, BST2, HLA-A, DBI, CYBA, CYBB, DRAM2, CD36, GLA, ATP6V0A1, PRNP, PPP1R15A, CD14	405	863	18224	1.51208	0.999955	0.195633	32.7748
GOTERM_CC_DIRECT	GO:0005783~endoplasmic reticulum	28	0.0477604	0.0292198	MYO5A, CPEB4, SORL1, APOC1, CISD2, PLIN2, APOE, ALOX5AP, HMOX1, INSIG1, PYCARD, ACSL3, IFNGR1, CTSZ, HERPUD1, CCDC88A, SCD, TMBIM6, CST3, HLA-A, NLRP3, DBI, BCAP31, NPC2, PRNP, PPP1R15A, SNX10, DEGS1	405	828	18224	1.52166	0.999963	0.195111	33.2719
GOTERM_MF_DIRECT	GO:0002020~protease binding	7	0.0119401	0.0296433	CFLAR, TNF, CST3, PYCARD, UBC, CSTB, TNFAIP3	391	101	16881	2.99225	1	0.380306	36.2042
GOTERM_BP_DIRECT	GO:0007163~establishment or maintenance of cell polarity	4	0.00682291	0.0298329	ACTR3, ACTR2, CAP1, CCL4	395	29	16792	5.86364	1	0.430418	41.1295
GOTERM_BP_DIRECT	GO:0042149~cellular response to glucose starvation	4	0.00682291	0.0298329	CPEB4, UPP1, NFE2L2, PMAIP1	395	29	16792	5.86364	1	0.430418	41.1295
GOTERM_BP_DIRECT	GO:0097421~liver regeneration	4	0.00682291	0.0298329	CEBPB, UCP2, HMOX1, NFKBIA	395	29	16792	5.86364	1	0.430418	41.1295
GOTERM_BP_DIRECT	GO:0042127~regulation of cell proliferation	10	0.0170573	0.0306369	SAT1, SGK1, TNF, CCDC88A, CXCL3, CXCL2, S100A11, NFKBIA, ABL2, PLAU	395	185	16792	2.29791	1	0.436546	41.9772
GOTERM_BP_DIRECT	GO:0045744~negative regulation of G-protein coupled receptor protein signaling pathway	3	0.00511718	0.0310261	PLEK, RGS2, CXCL8	395	12	16792	10.6278	1	0.438138	42.3834
GOTERM_BP_DIRECT	GO:0036499~PERK-mediated unfolded protein response	3	0.00511718	0.0310261	HERPUD1, CXCL8, NFE2L2	395	12	16792	10.6278	1	0.438138	42.3834
GOTERM_BP_DIRECT	GO:0042340~keratan sulfate catabolic process	3	0.00511718	0.0310261	GNS, HEXA, HEXB	395	12	16792	10.6278	1	0.438138	42.3834
GOTERM_BP_DIRECT	GO:0042088~T-helper 1 type immune response	3	0.00511718	0.0310261	HLA-DRB1, IL18, HLA-DRB5	395	12	16792	10.6278	1	0.438138	42.3834
GOTERM_BP_DIRECT	GO:0045670~regulation of osteoclast differentiation	3	0.00511718	0.0310261	TNF, CEBPB, MITF	395	12	16792	10.6278	1	0.438138	42.3834
GOTERM_BP_DIRECT	GO:0042542~response to hydrogen peroxide	5	0.00852864	0.0314038	GPX1, HMOX1, PRDX3, NR4A3, SOD2	395	51	16792	4.16778	1	0.439581	42.775
GOTERM_CC_DIRECT	GO:0005769~early endosome	11	0.018763	0.0318561	HAVCR2, SLC11A2, MYO5A, VPS29, VAMP8, APOE, SORL1, RASGEF1B, CD4, PRDX3, SNX3	405	229	18224	2.16145	0.999985	0.207068	35.702
GOTERM_BP_DIRECT	GO:0055072~iron ion homeostasis	4	0.00682291	0.0325867	HMOX1, FTL, SOD2, B2M	395	30	16792	5.66819	1	0.449312	43.9854
GOTERM_BP_DIRECT	GO:0002474~antigen processing and presentation of peptide antigen via MHC class I	4	0.00682291	0.0325867	HLA-DQB1, HLA-A, BCAP31, B2M	395	30	16792	5.66819	1	0.449312	43.9854
GOTERM_MF_DIRECT	GO:0005041~low-density lipoprotein receptor activity	3	0.00511718	0.0350974	CD36, STAB1, CXCL16	391	13	16881	9.96321	1	0.425719	41.3556
GOTERM_BP_DIRECT	GO:0048147~negative regulation of fibroblast proliferation	4	0.00682291	0.0354684	CD300A, PMAIP1, FTH1, SOD2	395	31	16792	5.48534	1	0.475498	46.8337
GOTERM_BP_DIRECT	GO:0002756~MyD88-independent toll-like receptor signaling pathway	3	0.00511718	0.0361077	LY96, UBC, CD14	395	13	16792	9.81032	1	0.479069	47.4467
GOTERM_BP_DIRECT	GO:0045780~positive regulation of bone resorption	3	0.00511718	0.0361077	ATP6AP1, SPP1, SYK	395	13	16792	9.81032	1	0.479069	47.4467
GOTERM_BP_DIRECT	GO:0032516~positive regulation of phosphoprotein phosphatase activity	3	0.00511718	0.0361077	CD300A, CALM3, PPP1R15A	395	13	16792	9.81032	1	0.479069	47.4467
GOTERM_BP_DIRECT	GO:0016045~detection of bacterium	3	0.00511718	0.0361077	HLA-DRB1, HLA-A, HLA-DRB5	395	13	16792	9.81032	1	0.479069	47.4467
GOTERM_BP_DIRECT	GO:0010745~negative regulation of macrophage derived foam cell differentiation	3	0.00511718	0.0361077	NFKBIA, ABCA1, NR1H3	395	13	16792	9.81032	1	0.479069	47.4467
GOTERM_BP_DIRECT	GO:0043123~positive regulation of I-kappaB kinase/NF-kappaB signaling	9	0.0153516	0.0363358	CFLAR, PELI1, TNF, CD36, REL, BST2, HMOX1, NDFIP1, UBC	395	161	16792	2.37641	1	0.478665	47.6639
GOTERM_CC_DIRECT	GO:0005774~vacuolar membrane	3	0.00511718	0.0374141	RAB7A, THBD, ATP6AP1	405	14	18224	9.64233	0.999998	0.234864	40.5588
GOTERM_BP_DIRECT	GO:0001525~angiogenesis	11	0.018763	0.0379743	NRP2, SAT1, TYMP, HIF1A, IL18, HMOX1, TGFBI, MMP19, CXCL8, PLXND1, SYK	395	223	16792	2.09697	1	0.491448	49.1989
GOTERM_BP_DIRECT	GO:0050728~negative regulation of inflammatory response	6	0.0102344	0.0380713	APOE, NDFIP1, ACP5, NLRP3, TNFAIP3, NR1H3	395	79	16792	3.22871	1	0.489767	49.2885
GOTERM_BP_DIRECT	GO:0046034~ATP metabolic process	4	0.00682291	0.038477	HSPA1A, HSPA1B, ATP6V1B2, HSPA8	395	32	16792	5.31392	1	0.490927	49.6613
GOTERM_BP_DIRECT	GO:0007204~positive regulation of cytosolic calcium ion concentration	8	0.0136458	0.0387084	GNA13, C3AR1, CD36, C5AR1, ADM, FPR1, ABL2, BCAP31	395	134	16792	2.53799	1	0.490492	49.8728
GOTERM_BP_DIRECT	GO:0046718~viral entry into host cell	6	0.0102344	0.0398602	MRC1, CD86, VAMP8, HSPA1A, HSPA1B, CTSB	395	80	16792	3.18835	1	0.498282	50.9133
GOTERM_MF_DIRECT	GO:0044183~protein binding involved in protein folding	3	0.00511718	0.0403328	HSPA1A, HSPA1B, CD74	391	14	16881	9.25155	1	0.464328	45.9329
GOTERM_BP_DIRECT	GO:0007568~aging	9	0.0153516	0.041045	CD86, ADM, GRB2, UCP2, TPRA1, BCL2A1, CTSC, ITGB2, NFE2L2	395	165	16792	2.3188	1	0.50614	51.9621
GOTERM_BP_DIRECT	GO:1902176~negative regulation of oxidative stress-induced intrinsic apoptotic signaling pathway	3	0.00511718	0.0414841	GPX1, NFE2L2, SOD2	395	14	16792	9.10958	1	0.507412	52.3455
GOTERM_BP_DIRECT	GO:0033700~phospholipid efflux	3	0.00511718	0.0414841	APOE, APOC1, ABCA1	395	14	16792	9.10958	1	0.507412	52.3455
GOTERM_BP_DIRECT	GO:0042554~superoxide anion generation	3	0.00511718	0.0414841	CYBA, CYBB, SOD2	395	14	16792	9.10958	1	0.507412	52.3455
GOTERM_BP_DIRECT	GO:0002755~MyD88-dependent toll-like receptor signaling pathway	4	0.00682291	0.0416113	CD36, LY96, UBC, CD14	395	33	16792	5.1529	1	0.506004	52.456
GOTERM_BP_DIRECT	GO:0070059~intrinsic apoptotic signaling pathway in response to endoplasmic reticulum stress	4	0.00682291	0.0416113	CEBPB, TMBIM6, PMAIP1, PPP1R15A	395	33	16792	5.1529	1	0.506004	52.456
GOTERM_BP_DIRECT	GO:0043491~protein kinase B signaling	4	0.00682291	0.0416113	ZFP36L1, CCL3, TNF, MERTK	395	33	16792	5.1529	1	0.506004	52.456
GOTERM_BP_DIRECT	GO:0010629~negative regulation of gene expression	8	0.0136458	0.0427917	HAVCR2, CCL3, TNF, ID2, REL, AIF1, NDFIP1, RB1	395	137	16792	2.48242	1	0.513505	53.47
GOTERM_MF_DIRECT	GO:0046982~protein heterodimerization activity	18	0.0307031	0.0429897	HIST2H2AA4, CEBPB, MCL1, HEXA, HEXB, BCL2A1, SNX2, NR4A2, ITGB2, ST20, ITGAM, CYBA, CYBB, HIF1A, SDCBP, H2AFY, BHLHE41, RUNX1	391	465	16881	1.67125	1	0.478543	48.1262
GOTERM_BP_DIRECT	GO:0007155~cell adhesion	18	0.0307031	0.0433696	NRP2, MTSS1, NINJ1, ITGB2, EMILIN2, CCL4, ITGAM, LYVE1, CD36, ITGAX, STAB1, CD300A, TGFBI, CD4, GPNMB, ABL2, THEMIS2, SPP1	395	459	16792	1.66711	1	0.515838	53.959
GOTERM_BP_DIRECT	GO:0050731~positive regulation of peptidyl-tyrosine phosphorylation	6	0.0102344	0.0435893	CD36, HCLS1, CD4, TREM2, CD74, SYK	395	82	16792	3.11059	1	0.515188	54.1437
GOTERM_CC_DIRECT	GO:0008043~intracellular ferritin complex	2	0.00341146	0.0438469	FTH1, FTL	405	2	18224	44.9975	1	0.265437	45.7546
GOTERM_CC_DIRECT	GO:0005602~complement component C1 complex	2	0.00341146	0.0438469	C1QA, C1QB	405	2	18224	44.9975	1	0.265437	45.7546
GOTERM_BP_DIRECT	GO:0006919~activation of cysteine-type endopeptidase activity involved in apoptotic process	6	0.0102344	0.0455298	SLC11A2, TNF, PYCARD, PMAIP1, NLRP3, CTSH	395	83	16792	3.07311	1	0.52845	55.7443
GOTERM_MF_DIRECT	GO:0016763~transferase activity, transferring pentosyl groups	2	0.00341146	0.0456734	TYMP, UPP1	391	2	16881	43.1739	1	0.492036	50.2571
GOTERM_MF_DIRECT	GO:0004074~biliverdin reductase activity	2	0.00341146	0.0456734	BLVRA, BLVRB	391	2	16881	43.1739	1	0.492036	50.2571
GOTERM_MF_DIRECT	GO:0004033~aldo-keto reductase (NADP) activity	3	0.00511718	0.0458413	KCNAB2, AKR1A1, AKR1B1	391	15	16881	8.63478	1	0.485785	50.3877
GOTERM_BP_DIRECT	GO:0002588~positive regulation of antigen processing and presentation of peptide antigen via MHC class II	2	0.00341146	0.0463779	PYCARD, TREM2	395	2	16792	42.5114	1	0.532702	56.4272
GOTERM_BP_DIRECT	GO:0033206~meiotic cytokinesis	2	0.00341146	0.0463779	ACTR3, ACTR2	395	2	16792	42.5114	1	0.532702	56.4272
GOTERM_BP_DIRECT	GO:2000521~negative regulation of immunological synapse formation	2	0.00341146	0.0463779	HAVCR2, LGALS3	395	2	16792	42.5114	1	0.532702	56.4272
GOTERM_BP_DIRECT	GO:0016344~meiotic chromosome movement towards spindle pole	2	0.00341146	0.0463779	ACTR3, ACTR2	395	2	16792	42.5114	1	0.532702	56.4272
GOTERM_BP_DIRECT	GO:1904722~positive regulation of mRNA endonucleolytic cleavage involved in unfolded protein response	2	0.00341146	0.0463779	HSPA1A, HSPA1B	395	2	16792	42.5114	1	0.532702	56.4272
GOTERM_BP_DIRECT	GO:0034381~plasma lipoprotein particle clearance	2	0.00341146	0.0463779	MSR1, CD36	395	2	16792	42.5114	1	0.532702	56.4272
GOTERM_BP_DIRECT	GO:1902380~positive regulation of endoribonuclease activity	2	0.00341146	0.0463779	HSPA1A, HSPA1B	395	2	16792	42.5114	1	0.532702	56.4272
GOTERM_BP_DIRECT	GO:1900426~positive regulation of defense response to bacterium	2	0.00341146	0.0463779	HAVCR2, CYBA	395	2	16792	42.5114	1	0.532702	56.4272
GOTERM_BP_DIRECT	GO:0043331~response to dsRNA	2	0.00341146	0.0463779	PELI1, PMAIP1	395	2	16792	42.5114	1	0.532702	56.4272
GOTERM_BP_DIRECT	GO:2000334~positive regulation of blood microparticle formation	2	0.00341146	0.0463779	TNF, CD36	395	2	16792	42.5114	1	0.532702	56.4272
GOTERM_BP_DIRECT	GO:0002506~polysaccharide assembly with MHC class II protein complex	2	0.00341146	0.0463779	HLA-DRB1, HLA-DRA	395	2	16792	42.5114	1	0.532702	56.4272
GOTERM_BP_DIRECT	GO:0034375~high-density lipoprotein particle remodeling	3	0.00511718	0.0471389	APOE, APOC1, PLTP	395	15	16792	8.50228	1	0.536189	57.0315
GOTERM_BP_DIRECT	GO:0030502~negative regulation of bone mineralization	3	0.00511718	0.0471389	CCL3, HIF1A, SRGN	395	15	16792	8.50228	1	0.536189	57.0315
GOTERM_BP_DIRECT	GO:0030214~hyaluronan catabolic process	3	0.00511718	0.0471389	LYVE1, HEXA, HEXB	395	15	16792	8.50228	1	0.536189	57.0315
GOTERM_BP_DIRECT	GO:0002437~inflammatory response to antigenic stimulus	3	0.00511718	0.0471389	HLA-DRB1, HLA-DRB5, KDM6B	395	15	16792	8.50228	1	0.536189	57.0315
GOTERM_BP_DIRECT	GO:0051897~positive regulation of protein kinase B signaling	6	0.0102344	0.0475211	GPX1, CCL3, TNF, HCLS1, IL18, HBEGF	395	84	16792	3.03653	1	0.536705	57.332
GOTERM_CC_DIRECT	GO:0071682~endocytic vesicle lumen	3	0.00511718	0.0479299	HSPH1, HSP90AA1, APOE	405	16	18224	8.43704	1	0.282008	48.8307
GOTERM_BP_DIRECT	GO:0006641~triglyceride metabolic process	4	0.00682291	0.0482515	GPX1, APOE, INSIG1, APOC1	395	35	16792	4.85844	1	0.539865	57.9008
GOTERM_CC_DIRECT	GO:0001726~ruffle	6	0.0102344	0.0497611	MYO5A, MTSS1, FRMD4B, S100A11, ATP6V1B2, LCP1	405	90	18224	2.99984	1	0.286563	50.1571
GOTERM_BP_DIRECT	GO:0008283~cell proliferation	15	0.0255859	0.0500954	CXCL1, LIPA, BST2, LY86, CD74, ZFP36L1, DAB2, GLUL, TNFSF13B, CREG1, INSIG1, TGFBI, BHLHE41, SYK, CSF1R	395	366	16792	1.74227	1	0.551237	59.3051
GOTERM_BP_DIRECT	GO:0048013~ephrin receptor signaling pathway	6	0.0102344	0.0516563	ACTR3, ACTR2, ARPC1B, ARPC3, MMP9, SDCBP	395	86	16792	2.96591	1	0.560179	60.4592
GOTERM_BP_DIRECT	GO:0007040~lysosome organization	4	0.00682291	0.0517543	TPP1, HEXB, GAA, ABCA1	395	36	16792	4.72349	1	0.558482	60.5306
GOTERM_BP_DIRECT	GO:0043407~negative regulation of MAP kinase activity	4	0.00682291	0.0517543	RGS2, APOE, CD300A, SORL1	395	36	16792	4.72349	1	0.558482	60.5306
GOTERM_BP_DIRECT	GO:0007249~I-kappaB kinase/NF-kappaB signaling	5	0.00852864	0.0521326	TNF, REL, LY96, UBC, CD14	395	60	16792	3.54262	1	0.558799	60.8051
GOTERM_BP_DIRECT	GO:0043433~negative regulation of sequence-specific DNA binding transcription factor activity	5	0.00852864	0.0521326	ID2, HMOX1, RB1, PRNP, TRIB1	395	60	16792	3.54262	1	0.558799	60.8051
GOTERM_BP_DIRECT	GO:0045732~positive regulation of protein catabolic process	5	0.00852864	0.0521326	RAB7A, OAZ1, SORL1, NDFIP1, TNFAIP3	395	60	16792	3.54262	1	0.558799	60.8051
GOTERM_BP_DIRECT	GO:0044130~negative regulation of growth of symbiont in host	3	0.00511718	0.0530559	TNF, CD36, IRF8	395	16	16792	7.97089	1	0.562949	61.4677
GOTERM_BP_DIRECT	GO:0010744~positive regulation of macrophage derived foam cell differentiation	3	0.00511718	0.0530559	MSR1, CD36, IL18	395	16	16792	7.97089	1	0.562949	61.4677
GOTERM_BP_DIRECT	GO:0030301~cholesterol transport	3	0.00511718	0.0530559	MSR1, CD36, NPC2	395	16	16792	7.97089	1	0.562949	61.4677
GOTERM_BP_DIRECT	GO:0006950~response to stress	5	0.00852864	0.0548027	SGK1, HSP90AA1, MAPK13, AKR1B1, HSP90AA2P	395	61	16792	3.48454	1	0.572663	62.6924
GOTERM_CC_DIRECT	GO:0045335~phagocytic vesicle	4	0.00682291	0.0549417	RAB7A, CYBB, CD36, ABCA1	405	39	18224	4.61513	1	0.307033	53.739
GOTERM_BP_DIRECT	GO:0034605~cellular response to heat	4	0.00682291	0.0553766	HMOX1, HSPA6, HSPA1A, HSPA1B	395	37	16792	4.59583	1	0.574206	63.0867
GOTERM_CC_DIRECT	GO:0005884~actin filament	5	0.00852864	0.0560563	MYO5A, AIF1, MYO9B, LCP1, TPM3	405	65	18224	3.46135	1	0.307536	54.4777
GOTERM_MF_DIRECT	GO:0008375~acetylglucosaminyltransferase activity	3	0.00511718	0.0576164	MGAT1, HEXA, HEXB	391	17	16881	7.61893	1	0.560986	58.7869
GOTERM_CC_DIRECT	GO:0005811~lipid particle	5	0.00852864	0.0586755	RAB7A, PLIN2, G0S2, ACSL3, BCAP31	405	66	18224	3.4089	1	0.314904	56.171
GOTERM_BP_DIRECT	GO:0032720~negative regulation of tumor necrosis factor production	4	0.00682291	0.0591166	HAVCR2, ACP5, GPNMB, TNFAIP3	395	38	16792	4.47488	1	0.596428	65.5615
GOTERM_BP_DIRECT	GO:0038128~ERBB2 signaling pathway	4	0.00682291	0.0591166	HSP90AA1, GRB2, UBC, HBEGF	395	38	16792	4.47488	1	0.596428	65.5615
GOTERM_BP_DIRECT	GO:0032722~positive regulation of chemokine production	3	0.00511718	0.05922	HAVCR2, TNF, HIF1A	395	17	16792	7.50201	1	0.594748	65.6277
GOTERM_BP_DIRECT	GO:0070542~response to fatty acid	3	0.00511718	0.05922	CD36, TBXAS1, UCP2	395	17	16792	7.50201	1	0.594748	65.6277
GOTERM_CC_DIRECT	GO:0048471~perinuclear region of cytoplasm	21	0.0358203	0.0619248	HSP90AA1, SHTN1, AIF1, NDFIP1, CST3, MYO9B, HSPA1A, HSPA1B, ABCA1, SLC11A2, P2RX4, CYBB, EIF4E, TNFSF13B, RASGRP3, VAMP8, HMOX1, AKR1B1, CTSB, ACSL3, SPP1	405	621	18224	1.52166	1	0.324758	58.1904
GOTERM_BP_DIRECT	GO:0030890~positive regulation of B cell proliferation	4	0.00682291	0.0629721	GPR183, PELI1, TNFSF13B, CD74	395	39	16792	4.36014	1	0.615682	67.9486
GOTERM_BP_DIRECT	GO:0042632~cholesterol homeostasis	5	0.00852864	0.0632474	NPC2, APOE, IL18, ABCA1, NR1H3	395	64	16792	3.3212	1	0.61502	68.1129
GOTERM_CC_DIRECT	GO:0001891~phagocytic cup	3	0.00511718	0.0654125	TNF, AIF1, LCP1	405	19	18224	7.10487	1	0.335203	60.2618
GOTERM_BP_DIRECT	GO:0050870~positive regulation of T cell activation	3	0.00511718	0.0656163	PYCARD, HLA-DPA1, HLA-DPB1	395	18	16792	7.08523	1	0.626695	69.4945
GOTERM_CC_DIRECT	GO:0030027~lamellipodium	8	0.0136458	0.0659239	ACTR3, CCDC88A, SHTN1, ARPC3, AIF1, SNX2, IQGAP2, PLXND1	405	160	18224	2.24988	1	0.332677	60.5574
GOTERM_BP_DIRECT	GO:1901215~negative regulation of neuron death	4	0.00682291	0.0669413	REL, APOE, SORL1, GPNMB	395	40	16792	4.25114	1	0.632015	70.2425
GOTERM_MF_DIRECT	GO:0004563~beta-N-acetylhexosaminidase activity	2	0.00341146	0.0677237	HEXA, HEXB	391	3	16881	28.7826	1	0.614242	64.9181
GOTERM_MF_DIRECT	GO:0042625~ATPase coupled ion transmembrane transporter activity	2	0.00341146	0.0677237	ATP6V0E1, ATP6V1F	391	3	16881	28.7826	1	0.614242	64.9181
GOTERM_MF_DIRECT	GO:0015485~cholesterol binding	4	0.00682291	0.0684695	NPC2, APOE, ABCA1, NR1H3	391	41	16881	4.21209	1	0.610836	65.335
GOTERM_BP_DIRECT	GO:0007596~blood coagulation	9	0.0153516	0.0685169	P2RX4, MAFF, THBD, CD36, F13A1, SH2B3, FCER1G, PLAU, PLAUR	395	184	16792	2.07936	1	0.638603	71.1094
GOTERM_BP_DIRECT	GO:0002554~serotonin secretion by platelet	2	0.00341146	0.068756	FCER1G, SYK	395	3	16792	28.3409	1	0.637667	71.2388
GOTERM_BP_DIRECT	GO:1904845~cellular response to L-glutamine	2	0.00341146	0.068756	CYBA, CYBB	395	3	16792	28.3409	1	0.637667	71.2388
GOTERM_BP_DIRECT	GO:0034447~very-low-density lipoprotein particle clearance	2	0.00341146	0.068756	APOE, APOC1	395	3	16792	28.3409	1	0.637667	71.2388
GOTERM_BP_DIRECT	GO:2001179~regulation of interleukin-10 secretion	2	0.00341146	0.068756	HLA-DRB1, HLA-DRB5	395	3	16792	28.3409	1	0.637667	71.2388
GOTERM_BP_DIRECT	GO:0002366~leukocyte activation involved in immune response	2	0.00341146	0.068756	CLEC7A, SYK	395	3	16792	28.3409	1	0.637667	71.2388
GOTERM_BP_DIRECT	GO:0032765~positive regulation of mast cell cytokine production	2	0.00341146	0.068756	FCER1G, NR4A3	395	3	16792	28.3409	1	0.637667	71.2388
GOTERM_BP_DIRECT	GO:0045058~T cell selection	2	0.00341146	0.068756	CD4, CD74	395	3	16792	28.3409	1	0.637667	71.2388
GOTERM_BP_DIRECT	GO:0003032~detection of oxygen	2	0.00341146	0.068756	SLC11A2, SOD2	395	3	16792	28.3409	1	0.637667	71.2388
GOTERM_BP_DIRECT	GO:2001189~negative regulation of T cell activation via T cell receptor contact with antigen bound to MHC molecule on antigen presenting cell	2	0.00341146	0.068756	HAVCR2, LGALS3	395	3	16792	28.3409	1	0.637667	71.2388
GOTERM_BP_DIRECT	GO:0071226~cellular response to molecule of fungal origin	2	0.00341146	0.068756	CLEC7A, SYK	395	3	16792	28.3409	1	0.637667	71.2388
GOTERM_BP_DIRECT	GO:0070434~positive regulation of nucleotide-binding oligomerization domain containing 2 signaling pathway	2	0.00341146	0.068756	HSPA1A, HSPA1B	395	3	16792	28.3409	1	0.637667	71.2388
GOTERM_BP_DIRECT	GO:1904044~response to aldosterone	2	0.00341146	0.068756	CYBA, CYBB	395	3	16792	28.3409	1	0.637667	71.2388
GOTERM_BP_DIRECT	GO:0002277~myeloid dendritic cell activation involved in immune response	2	0.00341146	0.068756	DOCK2, PYCARD	395	3	16792	28.3409	1	0.637667	71.2388
GOTERM_MF_DIRECT	GO:0001965~G-protein alpha-subunit binding	3	0.00511718	0.0703068	RGS10, RGS1, RGS2	391	19	16881	6.81693	1	0.6135	66.3423
GOTERM_MF_DIRECT	GO:0019955~cytokine binding	3	0.00511718	0.0703068	NRP2, CD74, CSF1R	391	19	16881	6.81693	1	0.6135	66.3423
GOTERM_MF_DIRECT	GO:0003824~catalytic activity	9	0.0153516	0.0707201	PLD3, NANS, GLA, ATP6AP2, SLC3A2, GAA, UPP1, ACSL3, ASAH1	391	188	16881	2.06684	1	0.608461	66.5652
GOTERM_BP_DIRECT	GO:0007263~nitric oxide mediated signal transduction	3	0.00511718	0.0722305	CD36, APOE, FPR1	395	19	16792	6.71233	1	0.654219	73.0595
GOTERM_BP_DIRECT	GO:0001894~tissue homeostasis	3	0.00511718	0.0722305	P2RX4, AKR1B1, RB1	395	19	16792	6.71233	1	0.654219	73.0595
GOTERM_BP_DIRECT	GO:0046716~muscle cell cellular homeostasis	3	0.00511718	0.0722305	LAMP2, HIF1A, GAA	395	19	16792	6.71233	1	0.654219	73.0595
GOTERM_CC_DIRECT	GO:0042629~mast cell granule	3	0.00511718	0.0780619	AKR1B1, NR4A3, SRGN	405	21	18224	6.42822	1	0.377423	67.003
GOTERM_BP_DIRECT	GO:0043154~negative regulation of cysteine-type endopeptidase activity involved in apoptotic process	5	0.00852864	0.078741	GPX1, HERPUD1, TNFAIP8, PRDX3, IFI6	395	69	16792	3.08054	1	0.684835	76.182
GOTERM_BP_DIRECT	GO:0001934~positive regulation of protein phosphorylation	7	0.0119401	0.0787492	DAB2, TNF, AIF1, MMP9, GPNMB, CSF1R, PLAUR	395	127	16792	2.34315	1	0.682674	76.1857
GOTERM_BP_DIRECT	GO:0006801~superoxide metabolic process	3	0.00511718	0.0790491	CYBA, CYBB, SOD2	395	20	16792	6.37671	1	0.68193	76.321
GOTERM_BP_DIRECT	GO:0032753~positive regulation of interleukin-4 production	3	0.00511718	0.0790491	HAVCR2, CEBPB, NLRP3	395	20	16792	6.37671	1	0.68193	76.321
GOTERM_BP_DIRECT	GO:0019370~leukotriene biosynthetic process	3	0.00511718	0.0790491	GGTA1P, ALOX5AP, SYK	395	20	16792	6.37671	1	0.68193	76.321
GOTERM_CC_DIRECT	GO:0031362~anchored component of external side of plasma membrane	3	0.00511718	0.0846502	GGTA1P, FOLR2, CD14	405	22	18224	6.13603	1	0.397765	70.0784
GOTERM_CC_DIRECT	GO:0005771~multivesicular body	3	0.00511718	0.0846502	BST2, CST3, CD74	405	22	18224	6.13603	1	0.397765	70.0784
GOTERM_CC_DIRECT	GO:0034364~high-density lipoprotein particle	3	0.00511718	0.0846502	APOE, APOC1, ABCA1	405	22	18224	6.13603	1	0.397765	70.0784
GOTERM_CC_DIRECT	GO:0045177~apical part of cell	5	0.00852864	0.0850874	SLC11A2, ATP6V1C1, CD36, C5AR1, LGMN	405	75	18224	2.99984	1	0.394371	70.2727
GOTERM_BP_DIRECT	GO:0005980~glycogen catabolic process	3	0.00511718	0.0860588	PYGL, GAA, CALM3	395	21	16792	6.07306	1	0.711861	79.2835
GOTERM_BP_DIRECT	GO:0045861~negative regulation of proteolysis	3	0.00511718	0.0860588	CST3, CSTB, NR1H3	395	21	16792	6.07306	1	0.711861	79.2835
GOTERM_MF_DIRECT	GO:0042826~histone deacetylase binding	6	0.0102344	0.0875343	HSP90AA1, HIF1A, CEBPB, HSPA1A, HSPA1B, BHLHE41	391	102	16881	2.53964	1	0.682914	74.5465
GOTERM_MF_DIRECT	GO:0004713~protein tyrosine kinase activity	7	0.0119401	0.0882273	HSP90AA1, MAP2K3, HBEGF, MERTK, ABL2, CSF2RA, SYK	391	133	16881	2.27231	1	0.678982	74.8337
GOTERM_MF_DIRECT	GO:0004771~sterol esterase activity	2	0.00341146	0.0892658	LIPA, NCEH1	391	4	16881	21.587	1	0.676636	75.2585
GOTERM_MF_DIRECT	GO:0070891~lipoteichoic acid binding	2	0.00341146	0.0892658	TREM2, CD14	391	4	16881	21.587	1	0.676636	75.2585
GOTERM_BP_DIRECT	GO:0045123~cellular extravasation	2	0.00341146	0.0906102	TNF, ITGB2	395	4	16792	21.2557	1	0.728983	81.016
GOTERM_BP_DIRECT	GO:0038124~toll-like receptor TLR6:TLR2 signaling pathway	2	0.00341146	0.0906102	CD36, CD14	395	4	16792	21.2557	1	0.728983	81.016
GOTERM_BP_DIRECT	GO:0071677~positive regulation of mononuclear cell migration	2	0.00341146	0.0906102	TNF, LGALS3	395	4	16792	21.2557	1	0.728983	81.016
GOTERM_BP_DIRECT	GO:0061030~epithelial cell differentiation involved in mammary gland alveolus development	2	0.00341146	0.0906102	HIF1A, ID2	395	4	16792	21.2557	1	0.728983	81.016
GOTERM_BP_DIRECT	GO:0022615~protein to membrane docking	2	0.00341146	0.0906102	RAB7A, SNX3	395	4	16792	21.2557	1	0.728983	81.016
GOTERM_BP_DIRECT	GO:0038094~Fc-gamma receptor signaling pathway	2	0.00341146	0.0906102	FCER1G, FCGRT	395	4	16792	21.2557	1	0.728983	81.016
GOTERM_BP_DIRECT	GO:0001922~B-1 B cell homeostasis	2	0.00341146	0.0906102	HIF1A, TNFAIP3	395	4	16792	21.2557	1	0.728983	81.016
GOTERM_BP_DIRECT	GO:0034103~regulation of tissue remodeling	2	0.00341146	0.0906102	CST3, GPNMB	395	4	16792	21.2557	1	0.728983	81.016
GOTERM_BP_DIRECT	GO:0043308~eosinophil degranulation	2	0.00341146	0.0906102	CCL3, VAMP8	395	4	16792	21.2557	1	0.728983	81.016
GOTERM_BP_DIRECT	GO:0097411~hypoxia-inducible factor-1alpha signaling pathway	2	0.00341146	0.0906102	CYBB, HIF1A	395	4	16792	21.2557	1	0.728983	81.016
GOTERM_BP_DIRECT	GO:0071726~cellular response to diacyl bacterial lipopeptide	2	0.00341146	0.0906102	CD36, CD14	395	4	16792	21.2557	1	0.728983	81.016
GOTERM_BP_DIRECT	GO:1901991~negative regulation of mitotic cell cycle phase transition	2	0.00341146	0.0906102	ZFP36L1, TPRA1	395	4	16792	21.2557	1	0.728983	81.016
GOTERM_BP_DIRECT	GO:0032497~detection of lipopolysaccharide	2	0.00341146	0.0906102	LY96, TREM2	395	4	16792	21.2557	1	0.728983	81.016
GOTERM_BP_DIRECT	GO:0008356~asymmetric cell division	2	0.00341146	0.0906102	ACTR3, ACTR2	395	4	16792	21.2557	1	0.728983	81.016
GOTERM_BP_DIRECT	GO:0032673~regulation of interleukin-4 production	2	0.00341146	0.0906102	HLA-DRB1, HLA-DRB5	395	4	16792	21.2557	1	0.728983	81.016
GOTERM_CC_DIRECT	GO:0043025~neuronal cell body	12	0.0204687	0.0922361	MYO5A, P2RX4, CYBA, RGS10, EIF4A3, CYBB, HSP90AA1, SLC1A3, APOE, CST3, PYCARD, PPT1	405	315	18224	1.71419	1	0.415456	73.2895
GOTERM_BP_DIRECT	GO:0050718~positive regulation of interleukin-1 beta secretion	3	0.00511718	0.0932469	CCL3, PYCARD, NLRP3	395	22	16792	5.79701	1	0.737517	81.9563
GOTERM_BP_DIRECT	GO:0045453~bone resorption	3	0.00511718	0.0932469	RAB7A, TPP1, ACP5	395	22	16792	5.79701	1	0.737517	81.9563
GOTERM_BP_DIRECT	GO:0051000~positive regulation of nitric-oxide synthase activity	3	0.00511718	0.0932469	HIF1A, APOE, CALM3	395	22	16792	5.79701	1	0.737517	81.9563
GOTERM_MF_DIRECT	GO:0019900~kinase binding	5	0.00852864	0.0954204	CEBPB, RASGRP3, PRDX3, RB1, TNFAIP3	391	75	16881	2.87826	1	0.695423	77.6417
GOTERM_MF_DIRECT	GO:0005215~transporter activity	9	0.0153516	0.0971119	SLC11A2, ATP6V1C1, ATP6V0E1, AP1B1, SLC16A10, ATP6AP1, ABCA1, SLCO2B1, ATP6V0B	391	202	16881	1.92359	1	0.695595	78.2582
GOTERM_BP_DIRECT	GO:0045860~positive regulation of protein kinase activity	4	0.00682291	0.0977126	TNF, MAP2K3, CD4, LCP2	395	47	16792	3.61799	1	0.752617	83.4493
GOTERM_BP_DIRECT	GO:0031100~organ regeneration	4	0.00682291	0.0977126	C5AR1, ADM, NR4A3, LCP1	395	47	16792	3.61799	1	0.752617	83.4493
GOTERM_BP_DIRECT	GO:0071230~cellular response to amino acid stimulus	4	0.00682291	0.0977126	TNF, CEBPB, LAMTOR2, CPEB4	395	47	16792	3.61799	1	0.752617	83.4493
GOTERM_MF_DIRECT	GO:0019901~protein kinase binding	14	0.0238802	0.0987269	AP1B1, GRB2, MAP2K3, HCLS1, ITGB2, NR4A3, PRDX3, HIF1A, CALM3, H2AFY, CD4, ACSL3, PPP1R15A, SYK	391	376	16881	1.60754	1	0.695477	78.8319
GOTERM_CC_DIRECT	GO:1903561~extracellular vesicle	4	0.00682291	0.0989857	MGAT1, APOE, SDCBP, ITGB2	405	50	18224	3.5998	1	0.433995	75.8751
