# Supplementary material for: Dysregulation of interaction between LOXhigh fibroblast and smooth muscle cells contributes to the pathogenesis of aortic dissection
Source: Theranostics. 2022 Jan 1;12(2):910–28. doi: 10.7150/thno.66059 (PMC8692905; doi:10.7150/thno.66059)
Supplement: Supplementary file 10 — Supplementary table 9. [file thnov12p0910s10.xlsx]

## Sheet: MP3
Supplementary Data Table 9 Enriched pathways in GR
Category	Term	Count	%	PValue	Genes	List Total	Pop Hits	Pop Total	Fold Enrichment	Bonferroni	Benjamini	FDR
GOTERM_BP_DIRECT	GO:0006954~inflammatory response	24	0.139697	3.02375e-15	CXCL1, NFKBIZ, CCL3, C5AR1, S100A8, OLR1, CXCL5, PTGS2, CXCL3, CXCL2, S100A9, FPR1, CXCL8, CCL4L2, NFKB2, NLRP3, SLC11A1, TNFAIP6, CCL20, CCL3L3, IL1B, THBS1, TNFAIP3, TNIP1	122	379	16792	8.71595	3.13249e-12	3.13249e-12	4.76286e-12
GOTERM_BP_DIRECT	GO:0030593~neutrophil chemotaxis	13	0.0756694	3.98603e-14	CCL3, C5AR1, S100A8, CXCL3, S100A9, CXCL8, CCL4L2, CCL20, CCL3L3, IL1B, FCER1G, CSF3R, TREM1	122	66	16792	27.1108	4.16506e-11	2.08253e-11	6.33271e-11
GOTERM_BP_DIRECT	GO:0006955~immune response	21	0.122235	2.12229e-11	CXCL1, IL1R2, CCL3, C5AR1, LST1, AQP9, CXCL5, CXCL3, IL1RN, CXCL2, CXCL8, HLA-C, CCL4L2, HLA-B, CTSS, HLA-E, SLC11A1, CCL20, IL1B, THBS1, LCP2	122	421	16792	6.86562	2.21779e-08	7.39265e-09	3.37197e-08
GOTERM_MF_DIRECT	GO:0008009~chemokine activity	9	0.0523865	2.2174e-09	CXCL1, CCL3, CXCL5, CCL20, CXCL3, CCL3L3, CXCL2, CXCL8, CCL4L2	124	49	16881	25.0048	6.25306e-07	6.25306e-07	2.93514e-06
GOTERM_BP_DIRECT	GO:0070098~chemokine-mediated signaling pathway	9	0.0523865	4.19122e-08	CXCL1, CCL3, CXCL5, CCL20, CXCL3, CCL3L3, CXCL2, CXCL8, CCL4L2	122	71	16792	17.4472	4.37973e-05	1.09495e-05	6.65916e-05
GOTERM_BP_DIRECT	GO:0032496~response to lipopolysaccharide	11	0.0640279	2.99093e-07	CXCL1, SLC11A1, IRAK3, C5AR1, S100A8, CXCL5, PTGS2, CXCL3, CXCL2, NFKB2, SOD2	122	164	16792	9.23191	0.000312503	6.25085e-05	0.000475208
GOTERM_BP_DIRECT	GO:0060326~cell chemotaxis	8	0.0465658	4.17197e-07	CXCL1, CCL3, C5AR1, CXCL5, CCL20, CXCL2, FPR1, CCL4L2	122	65	16792	16.9402	0.000435876	7.26592e-05	0.000662855
GOTERM_CC_DIRECT	GO:0005615~extracellular space	27	0.157159	1.42266e-06	CXCL1, NAMPT, CCL3, S100A8, CXCL5, CXCL3, CXCL2, S100A9, SORL1, CXCL8, ANPEP, CCL20, CCL3L3, IL1B, SERPINA1, THBS1, SRGN, IL1RN, CCL4L2, CTSS, TNFAIP6, EREG, SERPINB2, SDCBP, TNFAIP2, LCP1, SMARCA4	127	1347	18224	2.87631	0.000227599	0.000227599	0.00171783
GOTERM_BP_DIRECT	GO:0006935~chemotaxis	9	0.0523865	2.79489e-06	CXCL1, CCL3, C5AR1, CXCL5, CCL20, CXCL2, FPR1, CXCL8, PLAUR	122	122	16792	10.1537	0.0029164	0.00041715	0.00444052
GOTERM_BP_DIRECT	GO:0090023~positive regulation of neutrophil chemotaxis	5	0.0291036	1.69714e-05	CXCL1, C5AR1, CXCL3, CXCL2, CXCL8	122	22	16792	31.2817	0.0175789	0.00221445	0.0269614
GOTERM_MF_DIRECT	GO:0045236~CXCR chemokine receptor binding	4	0.0232829	3.07108e-05	CXCL1, CXCL5, CXCL3, CXCL2	124	9	16881	60.5054	0.00862318	0.00432093	0.0406439
GOTERM_CC_DIRECT	GO:0005576~extracellular region	27	0.157159	3.45754e-05	CXCL1, IL1R2, CCL3, S100A8, CXCL5, CXCL3, CXCL2, MTRNR2L1, S100A9, CXCL8, CCL20, FCN1, CCL3L3, IL1B, CSF3R, SERPINA1, THBS1, SRGN, PLEK, CCL4L2, HLA-C, CTSS, NLRP3, CD55, EREG, SERPINB2, TREM1	127	1610	18224	2.40646	0.00551688	0.00276225	0.0417413
GOTERM_BP_DIRECT	GO:0051092~positive regulation of NF-kappaB transcription factor activity	8	0.0465658	4.97935e-05	CFLAR, IRAK3, S100A8, S100A9, NFKBIA, IL1B, NFKB2, NLRP3	122	133	16792	8.27906	0.0507048	0.00576504	0.0790843
GOTERM_BP_DIRECT	GO:0045087~innate immune response	13	0.0756694	6.42818e-05	S100A8, S100A9, HLA-C, NFKB2, HLA-B, HLA-E, NLRP3, MARCO, CD55, CLEC4E, FCER1G, TREM1, TYROBP	122	430	16792	4.16119	0.06497	0.00669515	0.102084
GOTERM_BP_DIRECT	GO:0050729~positive regulation of inflammatory response	6	0.0349243	0.000181612	CCL3, S100A8, CCL3L3, S100A9, CCL4L2, TNIP1	122	73	16792	11.3128	0.172877	0.0171067	0.288161
GOTERM_BP_DIRECT	GO:0050900~leukocyte migration	7	0.0407451	0.000252954	C5AR1, ITGAX, OLR1, CD44, FPR1, FCER1G, TREM1	122	122	16792	7.89734	0.232311	0.02179	0.401146
GOTERM_CC_DIRECT	GO:0005887~integral component of plasma membrane	23	0.133877	0.000263019	C5AR1, OLR1, AQP9, SORL1, FPR1, HLA-C, ANPEP, HLA-B, ATP13A3, PLAUR, ATP2B1, MARCO, SLC11A1, CD55, LAPTM5, CD44, EREG, CD82, SLC6A6, FCER1G, CSF3R, SLC43A2, TYROBP	127	1415	18224	2.33244	0.0412152	0.0139316	0.31713
GOTERM_BP_DIRECT	GO:0043066~negative regulation of apoptotic process	12	0.0698487	0.00044975	MAP4K4, IER3, CFLAR, STK40, CD44, TNFAIP8, BCL2A1, SERPINB2, NFKBIA, THBS1, SOD2, PLAUR	122	455	16792	3.63005	0.375057	0.0355151	0.712191
GOTERM_BP_DIRECT	GO:0001836~release of cytochrome c from mitochondria	4	0.0232829	0.000581742	BCL2A1, PMAIP1, ST20, SOD2	122	23	16792	23.9373	0.455614	0.0425057	0.920299
GOTERM_BP_DIRECT	GO:0006915~apoptotic process	13	0.0756694	0.000805922	RNF144B, IER3, CFLAR, C5AR1, S100A8, TNFAIP8, S100A9, NFKBIA, IL1B, PMAIP1, TNFAIP3, NLRP3, PPP1R15A	122	567	16792	3.15575	0.569379	0.0546202	1.27282
GOTERM_BP_DIRECT	GO:0048247~lymphocyte chemotaxis	4	0.0232829	0.00104823	CCL3, CCL20, CCL3L3, CCL4L2	122	28	16792	19.6628	0.665787	0.0662052	1.65253
GOTERM_BP_DIRECT	GO:0071356~cellular response to tumor necrosis factor	6	0.0349243	0.00119789	CCL3, CCL20, CCL3L3, CXCL8, CCL4L2, THBS1	122	110	16792	7.5076	0.714222	0.07103	1.88636
GOTERM_CC_DIRECT	GO:0005829~cytosol	38	0.221187	0.00144628	BACH1, SAT1, IER3, NAMPT, CCL3, KYNU, DENND5A, S100A8, STAT5A, S100A9, VIM, NFKBIA, ANPEP, NFKB2, PMAIP1, CUL5, RILPL2, IL1B, PIK3AP1, CDC42EP3, CFLAR, RNF144B, PHACTR1, PLEK, SAMSN1, NLRP3, DOCK6, VASP, ARHGAP26, MSRB3, OASL, RGS2, SDCBP, GK, TNFAIP3, PPP1R15A, LCP1, LCP2	127	3315	18224	1.6449	0.206715	0.0562491	1.73245
GOTERM_BP_DIRECT	GO:0071347~cellular response to interleukin-1	5	0.0291036	0.00171786	CCL3, CCL20, CCL3L3, CXCL8, CCL4L2	122	71	16792	9.69291	0.834157	0.0949973	2.69477
GOTERM_BP_DIRECT	GO:0060333~interferon-gamma-mediated signaling pathway	5	0.0291036	0.00171786	OASL, CD44, HLA-C, HLA-B, HLA-E	122	71	16792	9.69291	0.834157	0.0949973	2.69477
GOTERM_BP_DIRECT	GO:0002237~response to molecule of bacterial origin	3	0.0174622	0.00179356	CXCL2, CXCL8, TNFAIP3	122	9	16792	45.8798	0.846791	0.0940166	2.81193
GOTERM_BP_DIRECT	GO:0002480~antigen processing and presentation of exogenous peptide antigen via MHC class I, TAP-independent	3	0.0174622	0.00179356	HLA-C, HLA-B, HLA-E	122	9	16792	45.8798	0.846791	0.0940166	2.81193
GOTERM_BP_DIRECT	GO:0043407~negative regulation of MAP kinase activity	4	0.0232829	0.00219085	IRAK3, RGS2, SORL1, IL1B	122	36	16792	15.2933	0.898931	0.108275	3.4247
GOTERM_BP_DIRECT	GO:0007267~cell-cell signaling	8	0.0465658	0.00244064	NAMPT, TNFAIP6, CCL3, CXCL5, EREG, CCL20, S100A9, IL1B	122	254	16792	4.3351	0.922198	0.114497	3.80812
GOTERM_CC_DIRECT	GO:0042612~MHC class I protein complex	3	0.0174622	0.00250406	HLA-C, HLA-B, HLA-E	127	11	18224	39.1353	0.330452	0.0770964	2.98205
GOTERM_BP_DIRECT	GO:0019221~cytokine-mediated signaling pathway	6	0.0349243	0.0025847	IL1R2, IRAK3, EREG, IL1B, CSF3R, SOCS5	122	131	16792	6.30409	0.933097	0.115676	4.02858
GOTERM_BP_DIRECT	GO:0042060~wound healing	5	0.0291036	0.0026609	SLC11A1, S100A8, EREG, CCL20, SERPINB2	122	80	16792	8.60246	0.938231	0.114018	4.14501
GOTERM_MF_DIRECT	GO:0050786~RAGE receptor binding	3	0.0174622	0.00277443	S100A8, S100A9, FPR1	124	11	16881	37.1283	0.543185	0.229842	3.61078
GOTERM_MF_DIRECT	GO:0042802~identical protein binding	14	0.0814901	0.00319902	CCL3, VIM, HMG20A, NFKBIA, SOD2, RILPL2, SDCBP, SERPINA1, PIK3AP1, THBS1, TNFAIP3, TNIP1, LCP1, TYROBP	124	749	16881	2.54462	0.59488	0.202196	4.15261
GOTERM_BP_DIRECT	GO:0045744~negative regulation of G-protein coupled receptor protein signaling pathway	3	0.0174622	0.003242	PLEK, RGS2, CXCL8	122	12	16792	34.4098	0.966406	0.131851	5.02854
GOTERM_BP_DIRECT	GO:0030728~ovulation	3	0.0174622	0.003242	TNFAIP6, EREG, PTGS2	122	12	16792	34.4098	0.966406	0.131851	5.02854
GOTERM_BP_DIRECT	GO:0002548~monocyte chemotaxis	4	0.0232829	0.0034138	CCL3, CCL20, CCL3L3, CCL4L2	122	42	16792	13.1085	0.971943	0.133195	5.28829
GOTERM_CC_DIRECT	GO:0005886~plasma membrane	43	0.250291	0.00373062	IL1R2, S100A8, AQP9, S100A9, VIM, FPR1, NFKBIA, ATP2B1, MARCO, SLC11A1, ACSL1, CD44, ITGAX, CLEC4E, CSF3R, FCER1G, PIK3AP1, EHD1, HCAR2, CDC42EP3, SLC43A2, TYROBP, C10ORF54, C5AR1, PTPRE, OLR1, IL1RN, HLA-C, HLA-B, BASP1, HLA-E, VASP, PLAUR, CD55, RGS2, ETS2, CD82, SLC6A6, SERPINB2, SDCBP, MARCKS, TREM1, LCP1	127	4121	18224	1.49729	0.450098	0.0948631	4.41277
GOTERM_CC_DIRECT	GO:0005741~mitochondrial outer membrane	6	0.0349243	0.00377796	ACSL1, BCL2A1, GK, PMAIP1, PPP1R15A, ST20	127	149	18224	5.77836	0.454263	0.08288	4.46761
GOTERM_BP_DIRECT	GO:0042742~defense response to bacterium	6	0.0349243	0.00399633	SLC11A1, S100A8, CLEC4E, CCL20, S100A9, FCER1G	122	145	16792	5.69542	0.984771	0.14866	6.16407
GOTERM_CC_DIRECT	GO:0005856~cytoskeleton	9	0.0523865	0.00428271	S100A8, SIPA1L1, VIM, S100A9, SDCBP, BASP1, COTL1, VASP, ARHGAP26	127	371	18224	3.48104	0.496769	0.0822573	5.05043
GOTERM_CC_DIRECT	GO:0009986~cell surface	11	0.0640279	0.00441078	C10ORF54, CD55, C5AR1, ITGAX, CD44, FCER1G, HLA-C, HLA-B, THBS1, HLA-E, TYROBP	127	542	18224	2.91228	0.50702	0.0755787	5.19779
GOTERM_BP_DIRECT	GO:0031532~actin cytoskeleton reorganization	4	0.0232829	0.00469771	PHACTR1, PLEK, SIPA1L1, S100A9	122	47	16792	11.714	0.992706	0.166605	7.20845
GOTERM_MF_DIRECT	GO:0004872~receptor activity	7	0.0407451	0.00514638	CUL5, CLEC4E, ITGAX, CSF3R, ANPEP, TREM1, PLAUR	124	217	16881	4.39152	0.766606	0.252488	6.60178
GOTERM_BP_DIRECT	GO:0014002~astrocyte development	3	0.0174622	0.00578463	S100A8, VIM, S100A9	122	16	16792	25.8074	0.997671	0.194682	8.80545
GOTERM_BP_DIRECT	GO:0019882~antigen processing and presentation	4	0.0232829	0.00729062	HLA-C, HLA-B, CTSS, HLA-E	122	55	16792	10.0101	0.999522	0.231778	10.9756
GOTERM_CC_DIRECT	GO:0030670~phagocytic vesicle membrane	4	0.0232829	0.00791473	SLC11A1, HLA-C, HLA-B, HLA-E	127	59	18224	9.72855	0.71956	0.119389	9.14902
GOTERM_BP_DIRECT	GO:0008285~negative regulation of cell proliferation	9	0.0523865	0.00794383	CXCL1, CUL5, EREG, PTGS2, BTG1, CCL3L3, CXCL8, IL1B, SOD2	122	396	16792	3.12817	0.99976	0.242563	11.9018
GOTERM_BP_DIRECT	GO:0071346~cellular response to interferon-gamma	4	0.0232829	0.00804719	CCL3, CCL20, CCL3L3, CCL4L2	122	57	16792	9.6589	0.999785	0.238424	12.0475
GOTERM_BP_DIRECT	GO:0070374~positive regulation of ERK1 and ERK2 cascade	6	0.0349243	0.00874094	CCL3, C5AR1, CD44, CCL20, CCL3L3, CCL4L2	122	175	16792	4.71906	0.999896	0.249264	13.0198
GOTERM_CC_DIRECT	GO:0070062~extracellular exosome	31	0.180442	0.00880122	NAMPT, S100A8, SORL1, VIM, S100A9, ANPEP, ATP2B1, RILPL2, CD44, IL1B, SERPINA1, THBS1, EHD1, OLR1, IL1RN, HLA-C, HLA-B, BASP1, HLA-E, COTL1, VASP, SOD2, PLAUR, CD55, CD82, MNDA, SDCBP, MARCKS, GK, TNFAIP3, LCP1	127	2811	18224	1.58249	0.756936	0.120661	10.1244
GOTERM_BP_DIRECT	GO:0007165~signal transduction	17	0.0989523	0.00914939	CXCL1, NAMPT, C5AR1, CXCL5, SORL1, S100A9, FPR1, CXCL8, NLRP3, ARHGAP26, PLAUR, TNFAIP6, CCL20, IL1B, CSF3R, CDC42EP3, TYROBP	122	1161	16792	2.01539	0.999933	0.252532	13.5875
GOTERM_BP_DIRECT	GO:0048661~positive regulation of smooth muscle cell proliferation	4	0.0232829	0.00926584	NAMPT, EREG, PTGS2, THBS1	122	60	16792	9.17596	0.99994	0.248825	13.7487
GOTERM_BP_DIRECT	GO:0045766~positive regulation of angiogenesis	5	0.0291036	0.009599	C5AR1, BTG1, CXCL8, IL1B, THBS1	122	115	16792	5.98432	0.999958	0.250226	14.2084
GOTERM_BP_DIRECT	GO:0050727~regulation of inflammatory response	4	0.0232829	0.0105866	PTGS2, PIK3AP1, TNFAIP3, TNIP1	122	63	16792	8.73901	0.999985	0.265779	15.5576
GOTERM_BP_DIRECT	GO:0060337~type I interferon signaling pathway	4	0.0232829	0.0110499	OASL, HLA-C, HLA-B, HLA-E	122	64	16792	8.60246	0.999991	0.26935	16.1836
GOTERM_MF_DIRECT	GO:0001948~glycoprotein binding	4	0.0232829	0.0118757	VIM, SDCBP, SERPINA1, THBS1	124	65	16881	8.37767	0.965576	0.429647	14.6268
GOTERM_MF_DIRECT	GO:0048020~CCR chemokine receptor binding	3	0.0174622	0.0120551	CCL20, CCL3L3, CCL4L2	124	23	16881	17.757	0.967294	0.386514	14.8317
GOTERM_BP_DIRECT	GO:0006952~defense response	4	0.0232829	0.0125092	CSF3R, HLA-B, NLRP3, TNIP1	122	67	16792	8.21727	0.999998	0.292609	18.1272
GOTERM_BP_DIRECT	GO:0042327~positive regulation of phosphorylation	3	0.0174622	0.013864	EREG, SDCBP, THBS1	122	25	16792	16.5167	1	0.31208	19.8938
GOTERM_CC_DIRECT	GO:0045121~membrane raft	6	0.0349243	0.0142758	ATP2B1, EFHD2, CFLAR, CD55, OLR1, SDCBP	127	206	18224	4.1795	0.8998	0.174458	15.9384
GOTERM_BP_DIRECT	GO:0048002~antigen processing and presentation of peptide antigen	2	0.0116414	0.0143601	SLC11A1, CTSS	122	2	16792	137.639	1	0.314686	20.5318
GOTERM_BP_DIRECT	GO:0070488~neutrophil aggregation	2	0.0116414	0.0143601	S100A8, S100A9	122	2	16792	137.639	1	0.314686	20.5318
GOTERM_BP_DIRECT	GO:0032088~negative regulation of NF-kappaB transcription factor activity	4	0.0232829	0.0146189	IRAK3, NFKBIA, NLRP3, TNFAIP3	122	71	16792	7.75433	1	0.312954	20.8626
GOTERM_BP_DIRECT	GO:0010575~positive regulation of vascular endothelial growth factor production	3	0.0174622	0.0160699	C5AR1, PTGS2, IL1B	122	27	16792	15.2933	1	0.331743	22.694
GOTERM_BP_DIRECT	GO:0050832~defense response to fungus	3	0.0174622	0.0160699	S100A8, S100A9, COTL1	122	27	16792	15.2933	1	0.331743	22.694
GOTERM_CC_DIRECT	GO:0071556~integral component of lumenal side of endoplasmic reticulum membrane	3	0.0174622	0.017045	HLA-C, HLA-B, HLA-E	127	29	18224	14.8444	0.936117	0.190706	18.746
GOTERM_BP_DIRECT	GO:0032715~negative regulation of interleukin-6 production	3	0.0174622	0.0172255	IRAK3, SOCS5, TNFAIP3	122	28	16792	14.7471	1	0.344441	24.1239
GOTERM_MF_DIRECT	GO:0042605~peptide antigen binding	3	0.0174622	0.0175903	HLA-C, HLA-B, HLA-E	124	28	16881	14.5861	0.993293	0.465047	20.936
GOTERM_BP_DIRECT	GO:0050766~positive regulation of phagocytosis	3	0.0174622	0.0184153	SLC11A1, FCER1G, IL1B	122	29	16792	14.2386	1	0.35689	25.5703
GOTERM_CC_DIRECT	GO:0005925~focal adhesion	8	0.0465658	0.0190114	CD44, VIM, SDCBP, MARCKS, LCP1, VASP, ARHGAP26, PLAUR	127	391	18224	2.93598	0.953631	0.196972	20.6872
GOTERM_BP_DIRECT	GO:0050728~negative regulation of inflammatory response	4	0.0232829	0.0194081	TNFAIP6, SOCS5, NLRP3, TNFAIP3	122	79	16792	6.96908	1	0.365635	26.7575
GOTERM_BP_DIRECT	GO:0055072~iron ion homeostasis	3	0.0174622	0.0196388	SLC11A1, SLC25A37, SOD2	122	30	16792	13.7639	1	0.362743	27.0308
GOTERM_BP_DIRECT	GO:0002474~antigen processing and presentation of peptide antigen via MHC class I	3	0.0174622	0.0196388	HLA-C, HLA-B, HLA-E	122	30	16792	13.7639	1	0.362743	27.0308
GOTERM_BP_DIRECT	GO:0043547~positive regulation of GTPase activity	10	0.0582072	0.0210293	DENND5A, CCL3, EREG, RGS2, CCL20, CCL3L3, CCL4L2, CDC42EP3, DOCK6, ARHGAP26	122	565	16792	2.43609	1	0.376591	28.6579
GOTERM_BP_DIRECT	GO:0002486~antigen processing and presentation of endogenous peptide antigen via MHC class I via ER pathway, TAP-independent	2	0.0116414	0.0214633	HLA-C, HLA-B	122	3	16792	91.7596	1	0.376472	29.1588
GOTERM_BP_DIRECT	GO:0032602~chemokine production	2	0.0116414	0.0214633	S100A8, S100A9	122	3	16792	91.7596	1	0.376472	29.1588
GOTERM_BP_DIRECT	GO:0002292~T cell differentiation involved in immune response	2	0.0116414	0.0214633	CLEC4E, FCER1G	122	3	16792	91.7596	1	0.376472	29.1588
GOTERM_BP_DIRECT	GO:0070487~monocyte aggregation	2	0.0116414	0.0214633	CD44, IL1B	122	3	16792	91.7596	1	0.376472	29.1588
GOTERM_MF_DIRECT	GO:0046977~TAP binding	2	0.0116414	0.0217013	HLA-C, HLA-B	124	3	16881	90.7581	0.997944	0.497148	25.2051
GOTERM_BP_DIRECT	GO:0006919~activation of cysteine-type endopeptidase activity involved in apoptotic process	4	0.0232829	0.0220901	S100A8, S100A9, PMAIP1, NLRP3	122	83	16792	6.63322	1	0.378977	29.8764
GOTERM_BP_DIRECT	GO:0031663~lipopolysaccharide-mediated signaling pathway	3	0.0174622	0.022185	CCL3, NFKBIA, IL1B	122	32	16792	12.9037	1	0.374302	29.9844
GOTERM_BP_DIRECT	GO:0001525~angiogenesis	6	0.0349243	0.0227073	SAT1, EREG, PTGS2, CXCL8, ANPEP, TNFAIP2	122	223	16792	3.7033	1	0.375399	30.5763
GOTERM_BP_DIRECT	GO:2001244~positive regulation of intrinsic apoptotic signaling pathway	3	0.0174622	0.0235066	S100A8, S100A9, PMAIP1	122	33	16792	12.5127	1	0.379998	31.4729
GOTERM_BP_DIRECT	GO:0006928~movement of cell or subcellular component	4	0.0232829	0.0242278	PTGS2, VIM, CXCL8, PLAUR	122	86	16792	6.40183	1	0.383429	32.2726
GOTERM_BP_DIRECT	GO:0045944~positive regulation of transcription from RNA polymerase II promoter	14	0.0814901	0.0244309	BACH1, SLC11A1, NAMPT, ETS2, MAML2, NFKBIA, IL1B, ZEB2, NFKB2, TET2, NLRP3, TNIP1, KDM6B, SMARCA4	122	981	16792	1.96427	1	0.380383	32.4962
GOTERM_BP_DIRECT	GO:0097192~extrinsic apoptotic signaling pathway in absence of ligand	3	0.0174622	0.0248598	BCL2A1, IL1B, ST20	122	34	16792	12.1446	1	0.380168	32.9662
GOTERM_MF_DIRECT	GO:0005515~protein binding	76	0.442375	0.0282748	SAT1, BACH1, NAMPT, IER3, PTGS2, S100A8, STAT5A, SORL1, S100A9, ZEB2, PMAIP1, NFKB2, ATP2B1, CUL5, CD44, CSF3R, SERPINA1, TNIP1, NFKBIZ, BCL2A1, HMG20A, BASP1, SOCS5, NLRP3, MXD1, ARHGAP26, VASP, PLAUR, MAP4K4, TNFAIP6, BAZ1A, EREG, BTG1, CD82, TNFAIP8, MNDA, SDCBP, TNFAIP3, PPP1R15A, GRAMD1A, KDM6B, SMARCA4, LCP2, IL1R2, CCL3, VIM, CXCL2, FPR1, NFKBIA, CXCL8, LAPTM5, N4BP1, CCL20, ITGAX, STK40, …	124	8785	16881	1.17774	0.999693	0.554625	31.5908
GOTERM_BP_DIRECT	GO:0032119~sequestering of zinc ion	2	0.0116414	0.0285157	S100A8, S100A9	122	4	16792	68.8197	1	0.417169	36.8497
GOTERM_BP_DIRECT	GO:0038094~Fc-gamma receptor signaling pathway	2	0.0116414	0.0285157	CLEC4E, FCER1G	122	4	16792	68.8197	1	0.417169	36.8497
GOTERM_BP_DIRECT	GO:2001137~positive regulation of endocytic recycling	2	0.0116414	0.0285157	SORL1, EHD1	122	4	16792	68.8197	1	0.417169	36.8497
GOTERM_BP_DIRECT	GO:2000660~negative regulation of interleukin-1-mediated signaling pathway	2	0.0116414	0.0285157	IL1R2, IL1RN	122	4	16792	68.8197	1	0.417169	36.8497
GOTERM_BP_DIRECT	GO:0002793~positive regulation of peptide secretion	2	0.0116414	0.0285157	S100A8, S100A9	122	4	16792	68.8197	1	0.417169	36.8497
GOTERM_BP_DIRECT	GO:0002283~neutrophil activation involved in immune response	2	0.0116414	0.0285157	FCER1G, TYROBP	122	4	16792	68.8197	1	0.417169	36.8497
GOTERM_MF_DIRECT	GO:0035662~Toll-like receptor 4 binding	2	0.0116414	0.0288307	S100A8, S100A9	124	4	16881	68.0685	0.999739	0.527624	32.1071
GOTERM_BP_DIRECT	GO:0007229~integrin-mediated signaling pathway	4	0.0232829	0.0347363	ITGAX, PLEK, FCER1G, TYROBP	122	99	16792	5.56119	1	0.476991	42.977
GOTERM_BP_DIRECT	GO:0031622~positive regulation of fever generation	2	0.0116414	0.0355177	PTGS2, IL1B	122	5	16792	55.0557	1	0.478774	43.706
GOTERM_BP_DIRECT	GO:0042270~protection from natural killer cell mediated cytotoxicity	2	0.0116414	0.0355177	HLA-B, HLA-E	122	5	16792	55.0557	1	0.478774	43.706
GOTERM_BP_DIRECT	GO:0032611~interleukin-1 beta production	2	0.0116414	0.0355177	IL1B, NLRP3	122	5	16792	55.0557	1	0.478774	43.706
GOTERM_MF_DIRECT	GO:0050544~arachidonic acid binding	2	0.0116414	0.0359086	S100A8, S100A9	124	5	16881	54.4548	0.999967	0.576574	38.3725
GOTERM_BP_DIRECT	GO:0002576~platelet degranulation	4	0.0232829	0.0383728	PLEK, SERPINA1, THBS1, SRGN	122	103	16792	5.34522	1	0.499946	46.2962
GOTERM_BP_DIRECT	GO:0045429~positive regulation of nitric oxide biosynthetic process	3	0.0174622	0.0383782	PTGS2, IL1B, SOD2	122	43	16792	9.60274	1	0.494185	46.3009
GOTERM_BP_DIRECT	GO:0050776~regulation of immune response	5	0.0291036	0.039889	HLA-C, HLA-B, TREM1, HLA-E, TYROBP	122	178	16792	3.86627	1	0.502095	47.6258
GOTERM_BP_DIRECT	GO:0043434~response to peptide hormone	3	0.0174622	0.0400201	CD55, EREG, BTG1	122	44	16792	9.3845	1	0.497621	47.7394
GOTERM_BP_DIRECT	GO:0000187~activation of MAPK activity	4	0.0232829	0.0421961	C5AR1, FPR1, IL1B, THBS1	122	107	16792	5.1454	1	0.510864	49.59
GOTERM_BP_DIRECT	GO:0010042~response to manganese ion	2	0.0116414	0.0424697	PTGS2, SOD2	122	6	16792	45.8798	1	0.50767	49.8183
GOTERM_BP_DIRECT	GO:0032494~response to peptidoglycan	2	0.0116414	0.0424697	IRAK3, C5AR1	122	6	16792	45.8798	1	0.50767	49.8183
GOTERM_BP_DIRECT	GO:0007596~blood coagulation	5	0.0291036	0.0441483	FCER1G, SERPINA1, EHD1, DOCK6, PLAUR	122	184	16792	3.7402	1	0.516117	51.1979
GOTERM_BP_DIRECT	GO:0032760~positive regulation of tumor necrosis factor production	3	0.0174622	0.0451016	CCL3, FCER1G, HLA-E	122	47	16792	8.78549	1	0.518435	51.9656
GOTERM_BP_DIRECT	GO:0008630~intrinsic apoptotic signaling pathway in response to DNA damage	3	0.0174622	0.0451016	BCL2A1, ST20, SOD2	122	47	16792	8.78549	1	0.518435	51.9656
GOTERM_CC_DIRECT	GO:0031901~early endosome membrane	4	0.0232829	0.0465616	HLA-C, HLA-B, HLA-E, EHD1	127	116	18224	4.94814	0.999514	0.398658	43.7709
GOTERM_BP_DIRECT	GO:0071222~cellular response to lipopolysaccharide	4	0.0232829	0.0482757	CCL20, CXCL8, NLRP3, TNFAIP3	122	113	16792	4.87219	1	0.537791	54.4406
GOTERM_BP_DIRECT	GO:0014070~response to organic cyclic compound	3	0.0174622	0.0486145	NAMPT, ACSL1, TET2	122	49	16792	8.4269	1	0.535066	54.6976
GOTERM_BP_DIRECT	GO:0050869~negative regulation of B cell activation	2	0.0116414	0.0493719	TNFAIP3, SAMSN1	122	7	16792	39.3255	1	0.535514	55.2673
GOTERM_BP_DIRECT	GO:0032736~positive regulation of interleukin-13 production	2	0.0116414	0.0493719	NLRP3, HLA-E	122	7	16792	39.3255	1	0.535514	55.2673
GOTERM_BP_DIRECT	GO:0006769~nicotinamide metabolic process	2	0.0116414	0.0493719	NAMPT, PTGS2	122	7	16792	39.3255	1	0.535514	55.2673
GOTERM_MF_DIRECT	GO:0008329~signaling pattern recognition receptor activity	2	0.0116414	0.0499113	MARCO, FCN1	124	7	16881	38.8963	0.999999	0.670654	49.223
GOTERM_CC_DIRECT	GO:0012507~ER to Golgi transport vesicle membrane	3	0.0174622	0.0502493	HLA-C, HLA-B, HLA-E	127	52	18224	8.27862	0.999738	0.402832	46.3414
GOTERM_CC_DIRECT	GO:0005737~cytoplasm	46	0.267753	0.0506134	BACH1, IL1R2, NAMPT, CCL3, KYNU, LST1, PTGS2, STAT5A, MTRNR2L1, VIM, NFKBIA, NFKB2, IRAK3, RILPL2, STK40, CD44, CDC42EP3, TNIP1, NBPF14, CFLAR, RNF144B, PTPRE, PLEK, NBPF10, IL1RN, BASP1, SOCS5, COTL1, NLRP3, DOCK6, VASP, UBE2E3, MAP4K4, OASL, RGS2, BTG1, ETS2, SIPA1L1, TNFAIP8, MNDA, SERPINB2, SDCBP, TNFAIP3, PPP1R15A, NBPF19, LCP1	127	5222	18224	1.26404	0.999754	0.386662	46.5893
GOTERM_BP_DIRECT	GO:0019722~calcium-mediated signaling	3	0.0174622	0.0522234	CCL3, CXCL8, MCTP1	122	51	16792	8.09643	1	0.550992	57.3522
GOTERM_CC_DIRECT	GO:0031093~platelet alpha granule lumen	3	0.0174622	0.0555333	SERPINA1, THBS1, SRGN	127	55	18224	7.82706	0.999893	0.398221	49.8372
GOTERM_BP_DIRECT	GO:0045576~mast cell activation	2	0.0116414	0.0562248	FCER1G, LCP2	122	8	16792	34.4098	1	0.573315	60.1248
GOTERM_BP_DIRECT	GO:0045410~positive regulation of interleukin-6 biosynthetic process	2	0.0116414	0.0562248	EREG, IL1B	122	8	16792	34.4098	1	0.573315	60.1248
GOTERM_BP_DIRECT	GO:0007186~G-protein coupled receptor signaling pathway	12	0.0698487	0.0596335	CXCL1, CCL3, CXCL5, CCL20, CXCL3, CCL3L3, CXCL2, FCN1, FPR1, CXCL8, CCL4L2, HCAR2	122	899	16792	1.83723	1	0.590327	62.3525
GOTERM_BP_DIRECT	GO:0002544~chronic inflammatory response	2	0.0116414	0.0630287	S100A8, THBS1	122	9	16792	30.5865	1	0.606215	64.4551
GOTERM_BP_DIRECT	GO:0001960~negative regulation of cytokine-mediated signaling pathway	2	0.0116414	0.0630287	IRAK3, IL1RN	122	9	16792	30.5865	1	0.606215	64.4551
GOTERM_BP_DIRECT	GO:0016032~viral process	6	0.0349243	0.0652499	CFLAR, CUL5, VIM, NFKBIA, HLA-C, HLA-B	122	299	16792	2.76199	1	0.614368	65.7705
GOTERM_BP_DIRECT	GO:0071407~cellular response to organic cyclic compound	3	0.0174622	0.0675522	CCL3, NFKBIA, IL1B	122	59	16792	6.99861	1	0.622629	67.0858
GOTERM_MF_DIRECT	GO:0008599~protein phosphatase type 1 regulator activity	2	0.0116414	0.070538	PHACTR1, PPP1R15A	124	10	16881	27.2274	1	0.770863	62.026
GOTERM_MF_DIRECT	GO:0005518~collagen binding	3	0.0174622	0.0709182	CD44, CTSS, SRGN	124	60	16881	6.80685	1	0.74915	62.2311
GOTERM_BP_DIRECT	GO:0035556~intracellular signal transduction	7	0.0407451	0.071428	CXCL1, MAP4K4, SDCBP, CXCL8, TREM1, LCP2, TYROBP	122	403	16792	2.39076	1	0.639036	69.1935
GOTERM_CC_DIRECT	GO:0005764~lysosome	5	0.0291036	0.0718731	SLC11A1, LAPTM5, IL1B, CTSS, TNFAIP3	127	226	18224	3.17469	0.999993	0.466395	59.3685
GOTERM_BP_DIRECT	GO:0006968~cellular defense response	3	0.0174622	0.0736401	C5AR1, MNDA, TYROBP	122	62	16792	6.65997	1	0.645877	70.339
GOTERM_BP_DIRECT	GO:0002479~antigen processing and presentation of exogenous peptide antigen via MHC class I, TAP-dependent	3	0.0174622	0.0757074	HLA-C, HLA-B, HLA-E	122	63	16792	6.55425	1	0.651715	71.3734
GOTERM_BP_DIRECT	GO:0045824~negative regulation of innate immune response	2	0.0116414	0.0764909	IRAK3, TNFAIP3	122	11	16792	25.0253	1	0.650972	71.7566
GOTERM_BP_DIRECT	GO:0002523~leukocyte migration involved in inflammatory response	2	0.0116414	0.0764909	S100A8, S100A9	122	11	16792	25.0253	1	0.650972	71.7566
GOTERM_BP_DIRECT	GO:0010759~positive regulation of macrophage chemotaxis	2	0.0116414	0.0764909	C5AR1, THBS1	122	11	16792	25.0253	1	0.650972	71.7566
GOTERM_BP_DIRECT	GO:0032495~response to muramyl dipeptide	2	0.0116414	0.0764909	NFKBIA, TNFAIP3	122	11	16792	25.0253	1	0.650972	71.7566
GOTERM_BP_DIRECT	GO:0034116~positive regulation of heterotypic cell-cell adhesion	2	0.0116414	0.0764909	CD44, IL1B	122	11	16792	25.0253	1	0.650972	71.7566
GOTERM_MF_DIRECT	GO:0043394~proteoglycan binding	2	0.0116414	0.0773143	CTSS, THBS1	124	11	16881	24.7522	1	0.757856	65.5316
GOTERM_BP_DIRECT	GO:0007050~cell cycle arrest	4	0.0232829	0.0818236	CUL5, CXCL8, THBS1, PPP1R15A	122	141	16792	3.90466	1	0.672114	74.2393
GOTERM_BP_DIRECT	GO:0032695~negative regulation of interleukin-12 production	2	0.0116414	0.0831499	IRAK3, THBS1	122	12	16792	22.9399	1	0.673712	74.8242
GOTERM_BP_DIRECT	GO:0009435~NAD biosynthetic process	2	0.0116414	0.0831499	NAMPT, KYNU	122	12	16792	22.9399	1	0.673712	74.8242
GOTERM_MF_DIRECT	GO:0015267~channel activity	2	0.0116414	0.0840416	BCL2A1, ST20	124	12	16881	22.6895	1	0.766877	68.7137
GOTERM_BP_DIRECT	GO:0043154~negative regulation of cysteine-type endopeptidase activity involved in apoptotic process	3	0.0174622	0.0884851	CD44, TNFAIP8, THBS1	122	69	16792	5.98432	1	0.692933	77.0537
GOTERM_BP_DIRECT	GO:0034122~negative regulation of toll-like receptor signaling pathway	2	0.0116414	0.0897613	IRAK3, PIK3AP1	122	13	16792	21.1753	1	0.69398	77.5588
GOTERM_BP_DIRECT	GO:0051770~positive regulation of nitric-oxide synthase biosynthetic process	2	0.0116414	0.0897613	NAMPT, CCL20	122	13	16792	21.1753	1	0.69398	77.5588
GOTERM_BP_DIRECT	GO:0045730~respiratory burst	2	0.0116414	0.0897613	SLC11A1, CD55	122	13	16792	21.1753	1	0.69398	77.5588
GOTERM_BP_DIRECT	GO:0001916~positive regulation of T cell mediated cytotoxicity	2	0.0116414	0.0897613	HLA-B, HLA-E	122	13	16792	21.1753	1	0.69398	77.5588
GOTERM_MF_DIRECT	GO:0005149~interleukin-1 receptor binding	2	0.0116414	0.0907203	IL1RN, IL1B	124	13	16881	20.9442	1	0.774614	71.6023
GOTERM_MF_DIRECT	GO:0003712~transcription cofactor activity	3	0.0174622	0.0946366	NFKBIZ, BTG1, MXD1	124	71	16881	5.75227	1	0.771355	73.1793
GOTERM_BP_DIRECT	GO:0030194~positive regulation of blood coagulation	2	0.0116414	0.0963254	S100A9, THBS1	122	14	16792	19.6628	1	0.716359	79.9966
GOTERM_BP_DIRECT	GO:0003407~neural retina development	2	0.0116414	0.0963254	ATP2B1, SMARCA4	122	14	16792	19.6628	1	0.716359	79.9966
GOTERM_BP_DIRECT	GO:1902043~positive regulation of extrinsic apoptotic signaling pathway via death domain receptors	2	0.0116414	0.0963254	PMAIP1, THBS1	122	14	16792	19.6628	1	0.716359	79.9966
