# Supplementary material for: Dysregulation of interaction between LOXhigh fibroblast and smooth muscle cells contributes to the pathogenesis of aortic dissection
Source: Theranostics. 2022 Jan 1;12(2):910–28. doi: 10.7150/thno.66059 (PMC8692905; doi:10.7150/thno.66059)
Supplement: Supplementary file 11 — Supplementary table 10. [file thnov12p0910s11.xlsx]

## Sheet: FB1_var
Supplementary Data Table 10 Variable genes within clusters
gene	p_val	avg_logFC	pct.1	pct.2	p_val_adj	group	type
CXCL8	2.98082e-97	3.7293	0.988	0.719	9.2781e-93	FB1_var_AAD	ligand
IL1B	8.37524e-79	2.73022	0.94	0.664	2.60688e-74	FB1_var_AAD	ligand
SPP1	1.08555e-70	2.55623	0.857	0.014	3.37887e-66	FB1_var_AAD	ligand
CCL20	1.04459e-60	2.6006	0.797	0.082	3.25138e-56	FB1_var_AAD	ligand
CCL4	2.05422e-59	2.74823	0.829	0.568	6.39395e-55	FB1_var_AAD	ligand
SRGN	9.64421e-59	2.24081	0.936	0.541	3.00186e-54	FB1_var_AAD	ligand
RPL23AP65	1.60098e-57	-1.37501	0.195	0.932	4.98322e-53	FB1_var_NAA	#N/A
CCL3L3	4.94329e-57	2.40511	0.896	0.753	1.53865e-52	FB1_var_AAD	#N/A
RPL7P26	4.38974e-53	-0.825522	0.251	0.938	1.36635e-48	FB1_var_NAA	#N/A
MYH11	9.6006e-53	-1.92759	0.263	0.973	2.98828e-48	FB1_var_NAA	#N/A
CCL4L2	9.18887e-51	2.4574	0.793	0.459	2.86013e-46	FB1_var_AAD	#N/A
RP11-267J23.4	2.51635e-50	-0.728746	0.203	0.918	7.83239e-46	FB1_var_NAA	#N/A
BCL2A1	5.15059e-50	1.99557	0.721	0.055	1.60317e-45	FB1_var_AAD	#N/A
RP3-423B22.5	6.93673e-50	-1.19408	0.693	0.979	2.15913e-45	FB1_var_NAA	#N/A
RPL23AP83	1.04762e-49	-0.531431	0.072	0.781	3.26081e-45	FB1_var_NAA	#N/A
RP11-79E3.1	3.0166e-49	-0.917664	0.135	0.856	9.38946e-45	FB1_var_NAA	#N/A
RP11-330M2.4	1.03354e-48	-0.832466	0.215	0.89	3.21699e-44	FB1_var_NAA	#N/A
SERPINB2	2.3478e-48	2.07666	0.793	0.322	7.30777e-44	FB1_var_AAD	ligand
RPL7P32	2.41138e-48	-1.21776	0.371	0.959	7.50565e-44	FB1_var_NAA	#N/A
RPL23AP69	2.72858e-48	-0.618568	0.108	0.829	8.49298e-44	FB1_var_NAA	#N/A
SPARCL1	3.0448e-48	-1.74895	0.673	0.993	9.47724e-44	FB1_var_NAA	ligand
RP11-10G12.1	2.21293e-46	-0.687987	0.363	0.973	6.88798e-42	FB1_var_NAA	#N/A
RPL34P34	1.07931e-44	-1.02777	0.311	0.938	3.35946e-40	FB1_var_NAA	#N/A
HLA-B	1.31418e-44	1.44242	0.996	0.87	4.09053e-40	FB1_var_AAD	#N/A
TYROBP	2.19678e-44	1.7006	0.677	0.315	6.83768e-40	FB1_var_AAD	#N/A
CALD1	4.41665e-44	-1.39145	0.622	0.993	1.37473e-39	FB1_var_NAA	#N/A
CXCL3	5.64188e-44	1.57173	0.876	0.418	1.75609e-39	FB1_var_AAD	ligand
RPL31P2	2.87849e-43	-0.666164	0.104	0.774	8.95959e-39	FB1_var_NAA	#N/A
RP11-16F15.2	4.53935e-43	-1.0569	0.382	0.945	1.41292e-38	FB1_var_NAA	#N/A
CD74	3.01988e-42	2.1109	0.785	0.712	9.39967e-38	FB1_var_AAD	#N/A
CALM2P2	4.31517e-42	-1.2984	0.335	0.904	1.34314e-37	FB1_var_NAA	#N/A
ADH1B	7.23509e-42	-1.47206	0.124	0.795	2.252e-37	FB1_var_NAA	#N/A
RPL31P12	1.0018e-41	-0.662285	0.131	0.795	3.11819e-37	FB1_var_NAA	#N/A
COL14A1	1.30489e-41	-1.79262	0.219	0.87	4.06161e-37	FB1_var_NAA	ligand
RP11-422P24.9	1.55802e-41	-0.738531	0.239	0.897	4.84951e-37	FB1_var_NAA	#N/A
BGN	2.05683e-41	-1.64187	0.323	0.911	6.40208e-37	FB1_var_NAA	ligand
IGKC	6.49214e-41	1.69635	0.602	0	2.02074e-36	FB1_var_AAD	ligand
MYL9	7.47958e-41	-1.36983	0.315	0.952	2.3281e-36	FB1_var_NAA	#N/A
C2orf40	1.43979e-40	-1.18459	0.036	0.644	4.48148e-36	FB1_var_NAA	#N/A
RPL21P2	1.74033e-40	-0.516637	0.195	0.849	5.41695e-36	FB1_var_NAA	#N/A
RPL21P33	1.81778e-40	-0.334041	0.131	0.801	5.65802e-36	FB1_var_NAA	#N/A
RPL41P1	3.72249e-40	-0.592792	0.179	0.842	1.15866e-35	FB1_var_NAA	#N/A
CXCL2	6.98939e-40	1.74073	0.924	0.555	2.17552e-35	FB1_var_AAD	ligand
RP11-416L21.2	8.06556e-40	-0.456761	0.12	0.774	2.51048e-35	FB1_var_NAA	#N/A
RP11-20O24.1	8.84847e-40	-0.894649	0.769	0.979	2.75417e-35	FB1_var_NAA	#N/A
PRG4	2.22684e-39	2.04853	0.586	0	6.93126e-35	FB1_var_AAD	ligand
LMOD1	3.21647e-39	-1.66581	0.215	0.863	1.00116e-34	FB1_var_NAA	#N/A
HBB	6.92323e-39	-3.65586	0.211	0.801	2.15493e-34	FB1_var_NAA	#N/A
CD163	7.89336e-39	1.58413	0.594	0.068	2.45689e-34	FB1_var_AAD	#N/A
PLEK	8.25127e-39	1.76095	0.618	0.144	2.56829e-34	FB1_var_AAD	#N/A
RPL34P31	1.19522e-38	-0.831207	0.319	0.911	3.72024e-34	FB1_var_NAA	#N/A
CTSB	1.35617e-38	1.60723	0.9	0.596	4.22123e-34	FB1_var_AAD	ligand
RP11-777B9.5	1.56232e-38	-1.09798	0.92	1	4.86288e-34	FB1_var_NAA	#N/A
RP1-181J22.1	1.56335e-38	-0.650093	0.263	0.911	4.86609e-34	FB1_var_NAA	#N/A
RPL18AP3	3.07981e-38	-1.04779	0.53	0.979	9.58621e-34	FB1_var_NAA	#N/A
RPL7P9	1.68439e-37	-0.960949	0.629	0.993	5.24283e-33	FB1_var_NAA	#N/A
EREG	1.7145e-37	1.99333	0.677	0.144	5.33655e-33	FB1_var_AAD	#N/A
CXCL1	2.00541e-37	1.73569	0.837	0.37	6.24203e-33	FB1_var_AAD	ligand
PTPRC	6.46977e-37	1.71671	0.669	0.11	2.01378e-32	FB1_var_AAD	#N/A
CCL3	1.09766e-36	1.29467	0.61	0.219	3.41656e-32	FB1_var_AAD	ligand
AC010970.2	1.38643e-36	0.386022	0.518	0.596	4.31541e-32	FB1_var_AAD	#N/A
GUCY1A3	2.12858e-36	-1.58299	0.04	0.603	6.62542e-32	FB1_var_NAA	#N/A
AC016739.2	2.44585e-36	-1.11381	0.637	0.986	7.61296e-32	FB1_var_NAA	#N/A
HBA1	3.72561e-36	-2.80403	0.215	0.774	1.15963e-31	FB1_var_NAA	#N/A
AP000936.1	7.45977e-36	-0.892083	0.873	0.986	2.32193e-31	FB1_var_NAA	#N/A
PPP1R14A	8.18072e-36	-0.468786	0.179	0.788	2.54633e-31	FB1_var_NAA	#N/A
SAMSN1	9.37494e-36	1.72431	0.57	0.075	2.91804e-31	FB1_var_AAD	#N/A
RP11-621K7.1	1.22833e-35	-0.584723	0.108	0.692	3.8233e-31	FB1_var_NAA	#N/A
OGN	1.42569e-35	-2.02645	0.155	0.747	4.4376e-31	FB1_var_NAA	ligand
SAT1	1.73434e-35	1.57615	0.948	0.76	5.3983e-31	FB1_var_AAD	#N/A
CALM2P3	1.84073e-35	-0.678086	0.171	0.774	5.72944e-31	FB1_var_NAA	#N/A
IFITM3	2.69411e-35	-1.04598	0.956	0.993	8.3857e-31	FB1_var_NAA	#N/A
RPL34P33	4.60931e-35	-0.415596	0.151	0.774	1.43469e-30	FB1_var_NAA	#N/A
RP11-543P15.1	5.38838e-35	-0.866755	0.936	0.993	1.67719e-30	FB1_var_NAA	#N/A
RP11-750B16.1	2.23292e-34	0.644985	0.685	0.685	6.95018e-30	FB1_var_AAD	#N/A
EGR1	2.99232e-34	-1.38478	0.737	0.986	9.31388e-30	FB1_var_NAA	#N/A
NPPA	3.73194e-34	-1.29343	0.028	0.541	1.1616e-29	FB1_var_NAA	ligand
RPL23AP3	4.40736e-34	-0.4935	0.203	0.822	1.37183e-29	FB1_var_NAA	#N/A
RP11-146N23.1	8.15738e-34	-0.63236	0.259	0.87	2.53907e-29	FB1_var_NAA	#N/A
TNFAIP3	3.43638e-33	1.8214	0.681	0.185	1.06961e-28	FB1_var_AAD	#N/A
PTMAP2	9.53391e-33	-0.835661	0.546	0.986	2.96752e-28	FB1_var_NAA	#N/A
PTMAP5	2.14771e-32	-0.970354	0.813	0.986	6.68495e-28	FB1_var_NAA	#N/A
CD44	3.52341e-32	1.50742	0.884	0.493	1.0967e-27	FB1_var_AAD	#N/A
VIM2P	4.46298e-32	-0.257164	0.088	0.644	1.38915e-27	FB1_var_NAA	#N/A
RP11-791G16.2	4.85613e-32	-0.483285	0.175	0.774	1.51152e-27	FB1_var_NAA	#N/A
RPL23AP57	5.56254e-32	-0.40818	0.207	0.808	1.7314e-27	FB1_var_NAA	#N/A
DOCK6	1.87054e-31	1.70926	0.849	0.521	5.82224e-27	FB1_var_AAD	#N/A
RP11-613F7.1	2.43308e-31	-0.495645	0.139	0.685	7.5732e-27	FB1_var_NAA	#N/A
MGP	6.95153e-31	-2.01897	0.884	1	2.16373e-26	FB1_var_NAA	ligand
FTH1P3	7.7797e-31	0.434433	0.598	0.705	2.42151e-26	FB1_var_AAD	#N/A
LTBP4	8.95066e-31	-0.612529	0.064	0.603	2.78598e-26	FB1_var_NAA	ligand
MSRB3	9.39303e-31	1.18563	0.952	0.973	2.92367e-26	FB1_var_AAD	#N/A
COX7A1	9.55899e-31	-1.17222	0.382	0.932	2.97533e-26	FB1_var_NAA	#N/A
RPS19P1	9.94896e-31	-0.778489	0.494	0.966	3.09671e-26	FB1_var_NAA	#N/A
HLA-DRA	1.02055e-30	1.57992	0.745	0.623	3.17657e-26	FB1_var_AAD	#N/A
HBA2	2.17766e-30	-2.87273	0.454	0.877	6.77817e-26	FB1_var_NAA	#N/A
RP11-380G5.3	2.34237e-30	-0.488612	0.124	0.692	7.29086e-26	FB1_var_NAA	#N/A
AC016712.2	4.02388e-30	-0.708316	0.275	0.849	1.25247e-25	FB1_var_NAA	#N/A
CALM1P2	4.71797e-30	-0.274917	0.104	0.664	1.46852e-25	FB1_var_NAA	#N/A
S100A9	6.12134e-30	1.6803	0.57	0.253	1.90533e-25	FB1_var_AAD	ligand
FRZB	6.24299e-30	-1.15311	0.131	0.705	1.94319e-25	FB1_var_NAA	ligand
RP11-147I3.1	7.53485e-30	-0.274273	0.1	0.651	2.3453e-25	FB1_var_NAA	#N/A
RP11-364M6.1	2.55793e-29	-0.376941	0.096	0.637	7.96182e-25	FB1_var_NAA	#N/A
MYL6P2	2.61148e-29	-0.332739	0.139	0.705	8.1285e-25	FB1_var_NAA	#N/A
SEPT7P6	2.69045e-29	-0.98048	0.243	0.76	8.3743e-25	FB1_var_NAA	#N/A
PRELP	5.11318e-29	-1.16522	0.191	0.767	1.59153e-24	FB1_var_NAA	ligand
AIF1	7.35545e-29	1.7265	0.594	0.116	2.28946e-24	FB1_var_AAD	#N/A
DSTN	7.39096e-29	-1.21439	0.622	0.973	2.30051e-24	FB1_var_NAA	#N/A
MYL6P1	8.83524e-29	-0.390978	0.131	0.692	2.75006e-24	FB1_var_NAA	#N/A
IGFBP7	8.8382e-29	-1.14184	0.614	0.959	2.75098e-24	FB1_var_NAA	ligand
DKK3	1.09488e-28	-1.36172	0.167	0.719	3.40791e-24	FB1_var_NAA	ligand
RPL21	1.15363e-28	0.768799	0.721	0.808	3.59078e-24	FB1_var_AAD	#N/A
AQP9	1.17126e-28	1.15701	0.47	0.062	3.64565e-24	FB1_var_AAD	#N/A
MYLK	1.22815e-28	-1.39317	0.235	0.788	3.82273e-24	FB1_var_NAA	#N/A
CXCR4	1.27244e-28	1.75218	0.649	0.13	3.96058e-24	FB1_var_AAD	#N/A
LTBP2	1.32622e-28	-1.65459	0.259	0.774	4.12798e-24	FB1_var_NAA	ligand
RP11-114H7.1	1.57319e-28	-0.699063	0.127	0.658	4.89671e-24	FB1_var_NAA	#N/A
AEBP1	2.00446e-28	-1.44029	0.422	0.918	6.2391e-24	FB1_var_NAA	ligand
RP11-229M1.2	2.55531e-28	-0.253704	0.171	0.719	7.95367e-24	FB1_var_NAA	#N/A
IGFBP5	2.73099e-28	-0.921837	0.303	0.87	8.50049e-24	FB1_var_NAA	ligand
GPR183	3.6316e-28	1.0407	0.474	0.055	1.13037e-23	FB1_var_AAD	#N/A
RP11-761N21.2	6.34262e-28	-0.694117	0.729	0.979	1.9742e-23	FB1_var_NAA	#N/A
CCL2	6.88806e-28	-1.69121	0.789	0.918	2.14398e-23	FB1_var_NAA	ligand
IL1RN	7.90915e-28	1.07935	0.442	0.164	2.4618e-23	FB1_var_AAD	ligand
C11orf96	8.005e-28	-1.30415	0.179	0.685	2.49164e-23	FB1_var_NAA	#N/A
LAPTM5	9.34753e-28	1.32736	0.625	0.226	2.90951e-23	FB1_var_AAD	#N/A
CXCL5	1.05148e-27	1.1679	0.466	0.055	3.27282e-23	FB1_var_AAD	ligand
MYL6P3	1.89411e-27	-0.420004	0.175	0.733	5.89559e-23	FB1_var_NAA	#N/A
RP11-467L13.5	1.9534e-27	-0.500091	0.247	0.815	6.08014e-23	FB1_var_NAA	#N/A
RP11-475J5.4	2.13529e-27	0.864026	0.594	0.568	6.64631e-23	FB1_var_AAD	#N/A
CRISPLD2	2.14624e-27	-0.568542	0.327	0.884	6.68039e-23	FB1_var_NAA	ligand
FMO2	2.45599e-27	-1.40653	0.151	0.678	7.64453e-23	FB1_var_NAA	#N/A
RP4-575N6.2	2.47102e-27	-0.420942	0.211	0.76	7.69131e-23	FB1_var_NAA	#N/A
LCP1	3.61964e-27	1.42287	0.506	0.075	1.12665e-22	FB1_var_AAD	#N/A
BTG1	3.70845e-27	1.38823	0.869	0.473	1.15429e-22	FB1_var_AAD	#N/A
RPL31P28	3.71969e-27	-0.357856	0.088	0.582	1.15779e-22	FB1_var_NAA	#N/A
ACTA2	3.72627e-27	-1.06439	0.191	0.753	1.15984e-22	FB1_var_NAA	#N/A
CPE	4.5188e-27	-1.1475	0.247	0.795	1.40652e-22	FB1_var_NAA	ligand
ASPN	5.8372e-27	-1.35992	0.147	0.692	1.81689e-22	FB1_var_NAA	ligand
HES1	6.36377e-27	-1.45813	0.518	0.911	1.98079e-22	FB1_var_NAA	#N/A
RP5-1056L3.3	6.86755e-27	-0.757744	0.713	0.993	2.13759e-22	FB1_var_NAA	#N/A
ANGPT1	6.91432e-27	-1.25153	0.084	0.596	2.15215e-22	FB1_var_NAA	ligand
IFITM9P	7.4855e-27	-0.571748	0.307	0.863	2.32994e-22	FB1_var_NAA	#N/A
NPM1P34	9.02672e-27	-0.6518	0.112	0.63	2.80966e-22	FB1_var_NAA	#N/A
RPL35AP21	1.2126e-26	-0.336758	0.124	0.623	3.77433e-22	FB1_var_NAA	#N/A
GADD45B	1.43445e-26	-1.23736	0.785	0.959	4.46488e-22	FB1_var_NAA	#N/A
RPS26P8	1.52571e-26	0.258277	0.315	0.541	4.74893e-22	FB1_var_AAD	#N/A
FCER1G	1.58373e-26	1.29481	0.633	0.322	4.92952e-22	FB1_var_AAD	#N/A
ITGA8	3.20023e-26	-1.1296	0.084	0.582	9.96104e-22	FB1_var_NAA	#N/A
RP11-396M11.1	3.37494e-26	-0.489777	0.339	0.884	1.05048e-21	FB1_var_NAA	#N/A
PLAUR	3.46807e-26	1.40322	0.797	0.39	1.07947e-21	FB1_var_AAD	ligand
PLAC9	3.5627e-26	-1.33281	0.347	0.822	1.10893e-21	FB1_var_NAA	ligand
RPS19P3	5.01889e-26	-0.419222	0.367	0.89	1.56218e-21	FB1_var_NAA	#N/A
RP11-3P17.5	5.03518e-26	-0.42778	0.386	0.911	1.56725e-21	FB1_var_NAA	#N/A
WDR31	5.79736e-26	0.583873	0.426	0.014	1.80449e-21	FB1_var_AAD	#N/A
KLF6	7.03668e-26	1.25556	0.932	0.705	2.19024e-21	FB1_var_AAD	#N/A
RPL12P4	9.31627e-26	-0.765437	0.215	0.733	2.89978e-21	FB1_var_NAA	#N/A
MIR130B	1.30829e-25	0.451343	0.243	0.349	4.07218e-21	FB1_var_AAD	#N/A
C5AR1	1.31387e-25	0.923596	0.458	0.041	4.08957e-21	FB1_var_AAD	#N/A
PTMAP8	1.99787e-25	-0.602879	0.482	0.932	6.21856e-21	FB1_var_NAA	#N/A
RPS11P5	2.23653e-25	-0.974668	0.43	0.829	6.96143e-21	FB1_var_NAA	#N/A
RGS5	2.79941e-25	-0.969375	0.363	0.884	8.71344e-21	FB1_var_NAA	#N/A
PLA2G2A	2.86207e-25	1.07636	0.378	0.116	8.90848e-21	FB1_var_AAD	ligand
RP11-179H18.5	2.89825e-25	-0.451493	0.108	0.616	9.02109e-21	FB1_var_NAA	#N/A
COL18A1	3.14607e-25	-0.575223	0.124	0.644	9.79245e-21	FB1_var_NAA	ligand
ATP5LP4	3.68299e-25	-0.395427	0.124	0.644	1.14637e-20	FB1_var_NAA	#N/A
PLEKHA4	4.0027e-25	-1.19321	0.187	0.712	1.24588e-20	FB1_var_NAA	#N/A
CTSL	5.21184e-25	1.50689	0.761	0.349	1.62224e-20	FB1_var_AAD	#N/A
RPS14P8	5.5648e-25	-0.283247	0.303	0.822	1.7321e-20	FB1_var_NAA	#N/A
RPL7P47	5.7684e-25	-0.556049	0.414	0.911	1.79547e-20	FB1_var_NAA	#N/A
RP11-458F8.3	6.79637e-25	-0.290107	0.092	0.575	2.11544e-20	FB1_var_NAA	#N/A
RP4-725G10.3	6.86522e-25	-0.422069	0.382	0.897	2.13687e-20	FB1_var_NAA	#N/A
A2M	9.23992e-25	-1.11282	0.359	0.863	2.87602e-20	FB1_var_NAA	ligand
MYH10	1.85408e-24	-1.08287	0.243	0.753	5.77102e-20	FB1_var_NAA	#N/A
RP11-529H20.3	1.87129e-24	-0.555985	0.434	0.897	5.82457e-20	FB1_var_NAA	#N/A
MTRNR2L6	2.62703e-24	0.356402	0.558	0.733	8.1769e-20	FB1_var_AAD	ligand
RP11-270C12.3	2.9462e-24	-0.795086	0.211	0.726	9.17035e-20	FB1_var_NAA	#N/A
IL7R	3.38613e-24	1.32404	0.51	0.068	1.05397e-19	FB1_var_AAD	#N/A
AC009362.2	4.19308e-24	-0.368641	0.155	0.651	1.30514e-19	FB1_var_NAA	#N/A
RPL23AP43	5.10554e-24	-0.540164	0.47	0.938	1.58915e-19	FB1_var_NAA	#N/A
FOSB	5.8001e-24	-1.04449	0.797	0.979	1.80534e-19	FB1_var_NAA	#N/A
HLA-C	6.76861e-24	0.829659	0.785	0.658	2.1068e-19	FB1_var_AAD	#N/A
SOD2	6.98369e-24	1.16443	0.98	0.87	2.17374e-19	FB1_var_AAD	#N/A
NUPR1	7.94236e-24	-1.17088	0.49	0.904	2.47214e-19	FB1_var_NAA	#N/A
FHL1	8.14613e-24	-0.942539	0.359	0.863	2.53556e-19	FB1_var_NAA	#N/A
MTRNR2L1	1.35579e-23	1.21013	0.972	1	4.22002e-19	FB1_var_AAD	ligand
FTH1P15	1.71873e-23	-0.391172	0.418	0.904	5.34971e-19	FB1_var_NAA	#N/A
ATP2B1	1.74413e-23	1.42907	0.705	0.24	5.42879e-19	FB1_var_AAD	#N/A
EPAS1	2.30915e-23	-1.23984	0.474	0.877	7.18746e-19	FB1_var_NAA	#N/A
RP11-51L5.2	2.41185e-23	-0.255416	0.076	0.527	7.50712e-19	FB1_var_NAA	#N/A
RPSA	2.74224e-23	0.919842	0.486	0.342	8.53549e-19	FB1_var_AAD	#N/A
GSN	3.7169e-23	-1.30137	0.466	0.897	1.15692e-18	FB1_var_NAA	ligand
NBL1	4.404e-23	-0.681166	0.347	0.856	1.37079e-18	FB1_var_NAA	ligand
SEPT7P7	6.8848e-23	-0.887185	0.263	0.753	2.14296e-18	FB1_var_NAA	#N/A
RGCC	7.80848e-23	1.4557	0.649	0.205	2.43047e-18	FB1_var_AAD	#N/A
PTMAP3	1.07546e-22	-0.576721	0.542	0.952	3.34749e-18	FB1_var_NAA	#N/A
MTRNR2L3	1.18087e-22	0.328367	0.622	0.87	3.67557e-18	FB1_var_AAD	ligand
RPS20P10	1.44038e-22	-0.29294	0.207	0.712	4.48332e-18	FB1_var_NAA	#N/A
RPL31P7	1.50417e-22	-0.349027	0.223	0.74	4.68187e-18	FB1_var_NAA	#N/A
SYNPO	1.5752e-22	-0.905117	0.207	0.719	4.90297e-18	FB1_var_NAA	#N/A
RP11-367E12.4	1.68427e-22	-0.429555	0.147	0.63	5.24244e-18	FB1_var_NAA	#N/A
UBBP4	1.77437e-22	-0.45529	0.606	0.979	5.52292e-18	FB1_var_NAA	#N/A
CD83	2.14247e-22	1.25489	0.653	0.219	6.66864e-18	FB1_var_AAD	#N/A
RGS16	2.38395e-22	-1.91298	0.195	0.623	7.4203e-18	FB1_var_NAA	#N/A
TTLL7	2.71542e-22	-0.735801	0.044	0.452	8.452e-18	FB1_var_NAA	#N/A
RP11-390K5.1	2.95291e-22	-0.3647	0.207	0.699	9.19123e-18	FB1_var_NAA	#N/A
CD93	3.16141e-22	1.04628	0.45	0.055	9.84021e-18	FB1_var_AAD	#N/A
RP11-428G5.2	3.84124e-22	-0.325105	0.108	0.568	1.19562e-17	FB1_var_NAA	#N/A
TAGLN	4.24736e-22	-0.393826	0.044	0.459	1.32203e-17	FB1_var_NAA	#N/A
RPS28	4.47901e-22	1.01937	0.773	0.753	1.39414e-17	FB1_var_AAD	#N/A
RP11-34P1.2	5.16592e-22	-0.399304	0.104	0.568	1.60795e-17	FB1_var_NAA	#N/A
NEXN	6.19723e-22	-0.892994	0.167	0.664	1.92895e-17	FB1_var_NAA	#N/A
LTBP1	7.23805e-22	-1.00321	0.215	0.719	2.25292e-17	FB1_var_NAA	ligand
CLEC2B	7.68135e-22	0.825751	0.394	0.034	2.3909e-17	FB1_var_AAD	#N/A
NDUFB8P2	7.78407e-22	-0.445105	0.127	0.61	2.42287e-17	FB1_var_NAA	#N/A
JUNB	1.03841e-21	-0.538892	0.526	0.952	3.23214e-17	FB1_var_NAA	#N/A
ATF3	1.05962e-21	-1.05514	0.59	0.938	3.29816e-17	FB1_var_NAA	#N/A
TPM2	1.45554e-21	-0.726183	0.367	0.856	4.5305e-17	FB1_var_NAA	#N/A
PDGFRB	1.49104e-21	-0.785613	0.159	0.651	4.64101e-17	FB1_var_NAA	#N/A
RP11-331N16.1	1.55782e-21	-0.382608	0.43	0.897	4.84886e-17	FB1_var_NAA	#N/A
MYL6P5	2.11323e-21	-0.456686	0.251	0.753	6.57763e-17	FB1_var_NAA	#N/A
FTH1P4	2.13401e-21	0.337944	0.693	0.877	6.64232e-17	FB1_var_AAD	#N/A
CTD-2206G10.2	2.32151e-21	-0.280983	0.068	0.5	7.22594e-17	FB1_var_NAA	#N/A
EEF1DP1	3.04987e-21	-0.395773	0.167	0.658	9.49304e-17	FB1_var_NAA	#N/A
UBBP1	3.85547e-21	-0.384183	0.518	0.945	1.20005e-16	FB1_var_NAA	#N/A
MYL7	4.54201e-21	-0.312172	0.04	0.404	1.41375e-16	FB1_var_NAA	#N/A
AC005480.1	5.08834e-21	-0.288613	0.418	0.884	1.5838e-16	FB1_var_NAA	#N/A
COL1A1	5.0892e-21	1.35507	0.538	0.486	1.58407e-16	FB1_var_AAD	ligand
SORBS2	5.43562e-21	-1.30681	0.048	0.438	1.69189e-16	FB1_var_NAA	#N/A
AREG	5.45051e-21	0.929561	0.371	0.014	1.69653e-16	FB1_var_AAD	#N/A
ITGAX	5.47536e-21	1.22797	0.41	0.11	1.70426e-16	FB1_var_AAD	#N/A
MAP1B	5.56279e-21	-1.00537	0.542	0.918	1.73147e-16	FB1_var_NAA	#N/A
G0S2	5.71387e-21	1.33725	0.606	0.164	1.7785e-16	FB1_var_AAD	#N/A
RPS18P9	6.29114e-21	-0.429453	0.482	0.932	1.95818e-16	FB1_var_NAA	#N/A
RPL23AP12	8.63144e-21	-0.276128	0.235	0.733	2.68662e-16	FB1_var_NAA	#N/A
MSR1	8.76608e-21	0.748876	0.351	0.075	2.72853e-16	FB1_var_AAD	#N/A
RPL21P75	8.90394e-21	-0.660831	0.789	0.979	2.77144e-16	FB1_var_NAA	#N/A
RPL23AP58	1.06113e-20	-0.31296	0.371	0.842	3.30286e-16	FB1_var_NAA	#N/A
DMD	1.41733e-20	-1.06709	0.072	0.493	4.41158e-16	FB1_var_NAA	#N/A
SMOC2	1.45669e-20	-0.845801	0.088	0.527	4.5341e-16	FB1_var_NAA	ligand
KRT17	1.55594e-20	-0.849202	0.02	0.377	4.84302e-16	FB1_var_NAA	#N/A
COX7A2P2	1.65665e-20	-0.538787	0.143	0.61	5.15649e-16	FB1_var_NAA	#N/A
KYNU	2.13669e-20	0.928871	0.359	0.021	6.65067e-16	FB1_var_AAD	#N/A
GGTA1P	4.27682e-20	-0.744391	0.032	0.404	1.3312e-15	FB1_var_NAA	#N/A
MATN2	4.49537e-20	-0.963103	0.024	0.384	1.39923e-15	FB1_var_NAA	ligand
RPL30P4	4.5279e-20	-0.582114	0.211	0.685	1.40936e-15	FB1_var_NAA	#N/A
MYO9B	5.4294e-20	1.02811	0.502	0.144	1.68996e-15	FB1_var_AAD	#N/A
RP11-372E1.1	5.83125e-20	-0.423638	0.235	0.719	1.81503e-15	FB1_var_NAA	#N/A
CTSD	6.40448e-20	1.0516	0.673	0.562	1.99346e-15	FB1_var_AAD	ligand
EZR	6.5573e-20	1.40393	0.697	0.397	2.04103e-15	FB1_var_AAD	#N/A
HMGN2P3	6.60848e-20	-0.405567	0.044	0.432	2.05696e-15	FB1_var_NAA	#N/A
FAM177B	6.92246e-20	0.605203	0.498	0.356	2.15468e-15	FB1_var_AAD	#N/A
OMD	7.94547e-20	-1.34383	0.167	0.568	2.47311e-15	FB1_var_NAA	ligand
SYNPO2	8.79499e-20	-0.717412	0.104	0.541	2.73753e-15	FB1_var_NAA	#N/A
CFH	9.16093e-20	-1.39464	0.287	0.712	2.85143e-15	FB1_var_NAA	ligand
RARRES2	1.0661e-19	-1.02623	0.211	0.678	3.31834e-15	FB1_var_NAA	ligand
SEPT7P8	1.08112e-19	-0.297677	0.072	0.479	3.36509e-15	FB1_var_NAA	#N/A
RPL7P24	1.10503e-19	-0.289918	0.486	0.918	3.43953e-15	FB1_var_NAA	#N/A
RP11-40C6.2	1.28076e-19	0.457219	0.446	0.486	3.98649e-15	FB1_var_AAD	#N/A
RPS3AP47	1.37921e-19	-0.331921	0.363	0.822	4.29294e-15	FB1_var_NAA	#N/A
RP11-314A20.1	1.41804e-19	-0.279119	0.143	0.603	4.41379e-15	FB1_var_NAA	#N/A
NFIA	1.48263e-19	-0.936835	0.259	0.733	4.61484e-15	FB1_var_NAA	#N/A
UBB	1.60126e-19	-0.397115	0.637	0.986	4.98409e-15	FB1_var_NAA	#N/A
CD69	1.66695e-19	1.42484	0.351	0.021	5.18856e-15	FB1_var_AAD	#N/A
RP11-343H5.4	1.6988e-19	-0.429292	0.633	0.979	5.28768e-15	FB1_var_NAA	#N/A
AC009960.5	1.79471e-19	-0.278694	0.016	0.329	5.58621e-15	FB1_var_NAA	#N/A
FAUP1	1.83175e-19	-0.736531	0.235	0.699	5.70151e-15	FB1_var_NAA	#N/A
RPL23AP63	1.84188e-19	-0.429663	0.474	0.918	5.73305e-15	FB1_var_NAA	#N/A
PDGFA	2.01023e-19	-0.750226	0.096	0.527	6.25703e-15	FB1_var_NAA	ligand
AP000251.3	2.23257e-19	0.876834	0.968	1	6.94909e-15	FB1_var_AAD	#N/A
NFIB	2.30084e-19	-0.82385	0.247	0.705	7.16158e-15	FB1_var_NAA	#N/A
SEPT7P2	2.69337e-19	-0.506396	0.155	0.616	8.38338e-15	FB1_var_NAA	#N/A
RPL23AP45	2.75044e-19	0.648001	0.41	0.034	8.56101e-15	FB1_var_AAD	#N/A
NEAT1	2.84987e-19	1.00996	0.976	0.952	8.87051e-15	FB1_var_AAD	#N/A
CALM2	2.93834e-19	-0.681857	0.833	0.993	9.14588e-15	FB1_var_NAA	#N/A
PRKG1	3.14523e-19	-0.567067	0.04	0.411	9.78985e-15	FB1_var_NAA	#N/A
CLU	3.33115e-19	-1.09151	0.502	0.877	1.03685e-14	FB1_var_NAA	ligand
PLN	3.55589e-19	-0.773209	0.127	0.575	1.10681e-14	FB1_var_NAA	#N/A
ATP5JP1	3.66742e-19	-0.408194	0.151	0.603	1.14152e-14	FB1_var_NAA	#N/A
FTLP2	3.95198e-19	0.498427	0.749	0.952	1.23009e-14	FB1_var_AAD	#N/A
RGS1	4.47205e-19	1.08997	0.351	0.014	1.39197e-14	FB1_var_AAD	#N/A
MFGE8	6.1828e-19	-0.47423	0.135	0.582	1.92446e-14	FB1_var_NAA	ligand
RPL37AP1	6.42676e-19	-0.264286	0.187	0.644	2.00039e-14	FB1_var_NAA	#N/A
SGK1	7.11959e-19	1.13242	0.789	0.452	2.21604e-14	FB1_var_AAD	#N/A
RPL21P134	9.08063e-19	-0.444295	0.534	0.938	2.82644e-14	FB1_var_NAA	#N/A
CH507-513H4.5	9.26673e-19	0.697509	1	1	2.88436e-14	FB1_var_AAD	#N/A
ATP6V0B	1.02046e-18	1.00304	0.729	0.329	3.17627e-14	FB1_var_AAD	#N/A
SPTBN1	1.04319e-18	-1.17754	0.367	0.774	3.24702e-14	FB1_var_NAA	#N/A
LGALS1	1.08643e-18	-0.744455	0.96	0.993	3.38162e-14	FB1_var_NAA	ligand
CTSS	1.19675e-18	0.938875	0.522	0.123	3.72501e-14	FB1_var_AAD	#N/A
RPL7P1	1.31776e-18	-0.416787	0.582	0.966	4.10167e-14	FB1_var_NAA	#N/A
COX6CP1	1.34902e-18	-0.323622	0.116	0.548	4.19895e-14	FB1_var_NAA	#N/A
CTB-79E8.3	1.42081e-18	-0.288175	0.215	0.678	4.42242e-14	FB1_var_NAA	#N/A
UBL5P2	1.55287e-18	-0.353952	0.092	0.5	4.83346e-14	FB1_var_NAA	#N/A
ID4	1.78998e-18	-0.471323	0.191	0.651	5.57148e-14	FB1_var_NAA	#N/A
PLIN2	2.58926e-18	1.14862	0.717	0.301	8.05933e-14	FB1_var_AAD	#N/A
AC114498.1	2.68645e-18	-0.505935	0.43	0.877	8.36185e-14	FB1_var_NAA	#N/A
TPM3	2.82568e-18	1.30859	0.721	0.329	8.79522e-14	FB1_var_AAD	#N/A
TLR2	2.95877e-18	0.743431	0.343	0.007	9.20946e-14	FB1_var_AAD	#N/A
AC002075.4	3.10387e-18	-0.499513	0.936	1	9.66111e-14	FB1_var_NAA	#N/A
CRIP1P4	3.1875e-18	-0.254666	0.04	0.397	9.9214e-14	FB1_var_NAA	#N/A
RCAN2	3.30975e-18	-0.782937	0.068	0.459	1.03019e-13	FB1_var_NAA	#N/A
MICAL2	3.76507e-18	-0.746837	0.068	0.459	1.17192e-13	FB1_var_NAA	#N/A
ANKRD28	3.79307e-18	1.25969	0.454	0.103	1.18063e-13	FB1_var_AAD	#N/A
SEPT4	3.9536e-18	-0.71547	0.052	0.425	1.2306e-13	FB1_var_NAA	#N/A
RP11-434O22.1	4.38701e-18	-0.316165	0.155	0.596	1.3655e-13	FB1_var_NAA	#N/A
HSP90AB3P	4.65398e-18	-0.48007	0.458	0.863	1.4486e-13	FB1_var_NAA	#N/A
SULF1	4.80887e-18	-1.13959	0.223	0.644	1.49681e-13	FB1_var_NAA	#N/A
PDLIM3	4.92912e-18	-0.959325	0.139	0.568	1.53424e-13	FB1_var_NAA	#N/A
CLEC2D	5.6693e-18	0.736629	0.331	0.034	1.76463e-13	FB1_var_AAD	#N/A
RPL21P28	6.80445e-18	-0.495886	0.629	0.973	2.11795e-13	FB1_var_NAA	#N/A
ARHGAP9	8.14904e-18	0.838845	0.255	0.068	2.53647e-13	FB1_var_AAD	#N/A
CTD-3035D6.1	8.77743e-18	-0.595605	0.625	0.952	2.73206e-13	FB1_var_NAA	#N/A
TIMP2	1.07815e-17	-0.932573	0.382	0.808	3.35586e-13	FB1_var_NAA	ligand
TMSB10	1.18827e-17	0.848085	0.964	0.87	3.6986e-13	FB1_var_AAD	#N/A
AC093698.2	1.29886e-17	-0.375535	0.159	0.582	4.04283e-13	FB1_var_NAA	#N/A
KCNK17	1.37036e-17	-0.533163	0.008	0.288	4.26538e-13	FB1_var_NAA	#N/A
LBH	1.38717e-17	-1.35299	0.231	0.582	4.31772e-13	FB1_var_NAA	#N/A
AC007383.6	1.49119e-17	-0.253343	0.032	0.37	4.64147e-13	FB1_var_NAA	#N/A
EFEMP1	1.73505e-17	-1.09095	0.482	0.836	5.4005e-13	FB1_var_NAA	ligand
RPS27	1.84943e-17	0.870824	0.98	0.986	5.75652e-13	FB1_var_AAD	#N/A
OLR1	1.93406e-17	0.675562	0.323	0.034	6.01997e-13	FB1_var_AAD	#N/A
LUCAT1	2.00709e-17	0.853734	0.355	0.014	6.24725e-13	FB1_var_AAD	#N/A
CTD-2184D3.1	2.02235e-17	-0.291704	0.283	0.733	6.29475e-13	FB1_var_NAA	#N/A
CDH13	2.93727e-17	-0.66931	0.112	0.521	9.14253e-13	FB1_var_NAA	#N/A
IGHG2	3.16296e-17	1.00854	0.327	0.007	9.84503e-13	FB1_var_AAD	ligand
RPL7P23	3.16949e-17	-0.494814	0.837	1	9.86534e-13	FB1_var_NAA	#N/A
RPL34P27	4.24407e-17	-0.457774	0.665	0.979	1.32101e-12	FB1_var_NAA	#N/A
FYB	4.35711e-17	1.08448	0.39	0.041	1.35619e-12	FB1_var_AAD	#N/A
LPP	5.05458e-17	-0.97294	0.331	0.76	1.57329e-12	FB1_var_NAA	#N/A
PKIG	5.51748e-17	-0.892619	0.203	0.603	1.71737e-12	FB1_var_NAA	#N/A
STK4	5.85623e-17	1.2047	0.478	0.137	1.82281e-12	FB1_var_AAD	#N/A
RPS3AP6	6.1252e-17	-0.471488	0.402	0.829	1.90653e-12	FB1_var_NAA	#N/A
NPM1P5	6.8865e-17	-0.387763	0.167	0.596	2.14349e-12	FB1_var_NAA	#N/A
COTL1	6.90269e-17	1.33123	0.478	0.089	2.14853e-12	FB1_var_AAD	#N/A
RPL34P18	8.70243e-17	-0.57003	0.757	0.993	2.70872e-12	FB1_var_NAA	#N/A
CRIP2	8.77937e-17	-0.89644	0.41	0.829	2.73267e-12	FB1_var_NAA	#N/A
AC009245.3	9.14577e-17	-0.256601	0.191	0.623	2.84671e-12	FB1_var_NAA	#N/A
RP11-343B5.1	1.14531e-16	-0.2511	0.167	0.589	3.56489e-12	FB1_var_NAA	#N/A
RPL9P7	1.16032e-16	0.298751	0.466	0.596	3.6116e-12	FB1_var_AAD	#N/A
CTSF	1.19597e-16	-0.447179	0.028	0.336	3.72257e-12	FB1_var_NAA	#N/A
ITGB2	1.20309e-16	0.677173	0.279	0.096	3.74475e-12	FB1_var_AAD	#N/A
CTD-2270N23.1	1.57605e-16	-0.316037	0.151	0.568	4.9056e-12	FB1_var_NAA	#N/A
SLA	1.62338e-16	0.980627	0.363	0.041	5.05293e-12	FB1_var_AAD	#N/A
ARL4C	1.75958e-16	1.04816	0.426	0.062	5.47687e-12	FB1_var_AAD	#N/A
HBD	1.98418e-16	-1.26995	0.008	0.274	6.17597e-12	FB1_var_NAA	#N/A
RPS2P35	2.15345e-16	0.386914	0.434	0.486	6.70283e-12	FB1_var_AAD	#N/A
PDK4	2.17217e-16	-1.62559	0.255	0.63	6.76109e-12	FB1_var_NAA	#N/A
MGST3	2.31318e-16	-1.10186	0.283	0.685	7.19999e-12	FB1_var_NAA	#N/A
RP11-367G18.2	2.36829e-16	-0.349211	0.335	0.767	7.37154e-12	FB1_var_NAA	#N/A
SLIT3	2.40373e-16	-0.397842	0.124	0.514	7.48184e-12	FB1_var_NAA	ligand
CNN3	2.6763e-16	-0.712628	0.295	0.733	8.33026e-12	FB1_var_NAA	#N/A
SERPING1	2.78889e-16	-0.718478	0.478	0.884	8.68071e-12	FB1_var_NAA	ligand
FOXC1	2.88602e-16	-0.871064	0.108	0.486	8.98304e-12	FB1_var_NAA	#N/A
CUL5	2.91891e-16	0.596125	0.502	0.11	9.0854e-12	FB1_var_AAD	#N/A
AKAP12	3.46106e-16	-0.954622	0.394	0.795	1.07729e-11	FB1_var_NAA	#N/A
SELM	3.6573e-16	-0.403965	0.514	0.884	1.13837e-11	FB1_var_NAA	#N/A
ATP5LP3	3.82702e-16	-0.282296	0.215	0.63	1.1912e-11	FB1_var_NAA	#N/A
RPS28P7	3.87974e-16	-0.685915	0.371	0.774	1.20761e-11	FB1_var_NAA	#N/A
YBX1	3.93898e-16	1.13058	0.721	0.63	1.22605e-11	FB1_var_AAD	ligand
HLA-DRB1	5.94537e-16	1.19825	0.594	0.37	1.85056e-11	FB1_var_AAD	#N/A
AC010468.1	7.10183e-16	-0.364211	0.574	0.932	2.21051e-11	FB1_var_NAA	#N/A
MMP9	7.68578e-16	0.315126	0.199	0.103	2.39228e-11	FB1_var_AAD	ligand
RBPMS	7.88127e-16	-0.762726	0.076	0.397	2.45313e-11	FB1_var_NAA	#N/A
MRC1	9.01658e-16	0.716851	0.255	0.034	2.8065e-11	FB1_var_AAD	#N/A
KLF10	1.00327e-15	-0.855815	0.386	0.788	3.12277e-11	FB1_var_NAA	#N/A
PRKCDBP	1.17167e-15	-0.831864	0.259	0.664	3.64694e-11	FB1_var_NAA	#N/A
FCGR3A	1.34491e-15	0.635324	0.327	0.027	4.18615e-11	FB1_var_AAD	#N/A
GGT5	1.34673e-15	-0.466641	0.052	0.39	4.19184e-11	FB1_var_NAA	#N/A
MTND5P11	1.37774e-15	0.2895	0.494	0.692	4.28835e-11	FB1_var_AAD	#N/A
RRAS	1.41475e-15	-0.570991	0.068	0.418	4.40354e-11	FB1_var_NAA	#N/A
CASP8	1.42652e-15	0.690294	0.275	0.014	4.44018e-11	FB1_var_AAD	#N/A
NTN4	1.52429e-15	-0.492965	0.02	0.308	4.74452e-11	FB1_var_NAA	ligand
RP11-183G22.1	1.76163e-15	0.303463	0.398	0.479	5.48324e-11	FB1_var_AAD	#N/A
TCEAL4	1.94061e-15	-0.911882	0.363	0.767	6.04036e-11	FB1_var_NAA	#N/A
SARAF	2.04421e-15	1.11286	0.673	0.445	6.36282e-11	FB1_var_AAD	#N/A
CCDC3	2.10305e-15	-0.940747	0.052	0.356	6.54597e-11	FB1_var_NAA	ligand
S100A10	2.18651e-15	0.989341	0.857	0.555	6.80574e-11	FB1_var_AAD	#N/A
TNFAIP8	2.20357e-15	1.02466	0.434	0.164	6.85882e-11	FB1_var_AAD	#N/A
CRLF1	2.20846e-15	-0.939582	0.044	0.336	6.87406e-11	FB1_var_NAA	ligand
IGHG1	2.33334e-15	0.93922	0.279	0.021	7.26276e-11	FB1_var_AAD	ligand
SLC11A1	2.41901e-15	0.665065	0.319	0.089	7.52942e-11	FB1_var_AAD	#N/A
BIRC3	2.52257e-15	1.20711	0.57	0.178	7.85174e-11	FB1_var_AAD	#N/A
TNS1	2.52885e-15	-0.739774	0.339	0.753	7.8713e-11	FB1_var_NAA	#N/A
ZEB1	2.71129e-15	-1.25616	0.215	0.521	8.43918e-11	FB1_var_NAA	#N/A
CTC-575D19.1	2.88054e-15	-0.661449	0.765	0.959	8.96596e-11	FB1_var_NAA	#N/A
SMAP2	2.91054e-15	0.79352	0.49	0.103	9.05934e-11	FB1_var_AAD	#N/A
MALAT1	3.03836e-15	0.586467	1	1	9.4572e-11	FB1_var_AAD	#N/A
RP11-43D4.2	3.0591e-15	0.418115	0.151	0.144	9.52174e-11	FB1_var_AAD	#N/A
RPS27P27	3.17258e-15	-0.325114	0.076	0.425	9.87498e-11	FB1_var_NAA	#N/A
MTND6P3	3.24233e-15	-0.447804	0.641	0.966	1.00921e-10	FB1_var_NAA	#N/A
B3GNT5	3.27916e-15	0.700781	0.311	0.021	1.02067e-10	FB1_var_AAD	#N/A
SNORA73B	3.35561e-15	0.527339	0.275	0.178	1.04447e-10	FB1_var_AAD	#N/A
RP11-553N16.1	3.67629e-15	-0.251978	0.143	0.541	1.14428e-10	FB1_var_NAA	#N/A
NCF1B	3.80745e-15	0.331621	0.104	0.116	1.18511e-10	FB1_var_AAD	#N/A
TAGAP	4.21591e-15	0.844308	0.295	0.007	1.31224e-10	FB1_var_AAD	#N/A
AQP1	4.73897e-15	-0.893565	0.203	0.603	1.47505e-10	FB1_var_NAA	#N/A
CFL1	4.7426e-15	0.789775	0.701	0.575	1.47618e-10	FB1_var_AAD	#N/A
IPCEF1	6.45721e-15	0.580315	0.267	0	2.00987e-10	FB1_var_AAD	#N/A
HLA-DPB1	6.72116e-15	1.35294	0.522	0.233	2.09203e-10	FB1_var_AAD	#N/A
ECM2	7.45896e-15	-0.775457	0.052	0.377	2.32167e-10	FB1_var_NAA	ligand
SEPW1	7.58737e-15	-0.88446	0.434	0.795	2.36165e-10	FB1_var_NAA	#N/A
UACA	8.21299e-15	-1.10084	0.382	0.712	2.55637e-10	FB1_var_NAA	#N/A
STK36	8.35835e-15	0.296171	0.08	0.13	2.60162e-10	FB1_var_AAD	#N/A
ENAH	8.85999e-15	-1.17136	0.183	0.555	2.75776e-10	FB1_var_NAA	#N/A
FYN	9.07148e-15	0.727399	0.339	0.103	2.82359e-10	FB1_var_AAD	#N/A
TIMP3	9.09022e-15	-0.749867	0.359	0.774	2.82942e-10	FB1_var_NAA	ligand
BIRC2	9.94299e-15	1.08304	0.594	0.253	3.09486e-10	FB1_var_AAD	#N/A
SERPINE2	1.08919e-14	0.782254	0.45	0.082	3.39021e-10	FB1_var_AAD	ligand
RPL3P4	1.1282e-14	-0.651744	0.825	0.979	3.51165e-10	FB1_var_NAA	#N/A
SYNM	1.23289e-14	-0.401761	0.024	0.301	3.8375e-10	FB1_var_NAA	#N/A
ABL2	1.2992e-14	0.989951	0.53	0.185	4.04389e-10	FB1_var_AAD	#N/A
PDE1A	1.34485e-14	-0.508004	0.028	0.308	4.18597e-10	FB1_var_NAA	#N/A
RP11-112J1.1	1.3488e-14	-0.520179	0.51	0.884	4.19828e-10	FB1_var_NAA	#N/A
RP11-778D9.4	1.39867e-14	-0.287928	0.458	0.849	4.35349e-10	FB1_var_NAA	#N/A
THBS1	1.50774e-14	0.991317	0.892	0.692	4.69299e-10	FB1_var_AAD	ligand
RPL23A	1.57484e-14	0.523478	0.749	0.767	4.90184e-10	FB1_var_AAD	#N/A
LIMCH1	1.7904e-14	-0.816203	0.147	0.521	5.57281e-10	FB1_var_NAA	#N/A
RP11-475J5.6	1.85956e-14	0.265708	0.355	0.322	5.78807e-10	FB1_var_AAD	#N/A
RPL12P38	1.86009e-14	-0.267964	0.251	0.658	5.78972e-10	FB1_var_NAA	#N/A
PIK3AP1	2.0175e-14	0.713837	0.267	0.034	6.27966e-10	FB1_var_AAD	#N/A
CLEC4E	2.05484e-14	0.804246	0.291	0.014	6.39591e-10	FB1_var_AAD	#N/A
IFITM2	2.23638e-14	-0.830084	0.837	0.973	6.96095e-10	FB1_var_NAA	#N/A
PTRF	2.26157e-14	-0.635741	0.482	0.863	7.03936e-10	FB1_var_NAA	#N/A
ACSL5	2.66309e-14	0.529499	0.279	0.014	8.28915e-10	FB1_var_AAD	#N/A
CTSC	3.02126e-14	0.70858	0.446	0.089	9.40396e-10	FB1_var_AAD	#N/A
TINAGL1	3.05317e-14	-0.79503	0.072	0.39	9.5033e-10	FB1_var_NAA	ligand
CTD-2192J16.15	3.61743e-14	-0.500786	0.578	0.918	1.12596e-09	FB1_var_NAA	#N/A
SLPI	3.70988e-14	0.52549	0.223	0.048	1.15474e-09	FB1_var_AAD	ligand
FTLP3	3.78035e-14	0.421866	0.801	0.979	1.17667e-09	FB1_var_AAD	#N/A
HMGB1P10	3.79605e-14	-0.605339	0.291	0.671	1.18156e-09	FB1_var_NAA	#N/A
RP11-588K22.2	3.8925e-14	-0.610891	0.032	0.322	1.21158e-09	FB1_var_NAA	#N/A
FAM107B	3.89847e-14	1.06425	0.53	0.233	1.21344e-09	FB1_var_AAD	#N/A
RP13-942N8.1	4.25236e-14	0.34145	0.438	0.555	1.32359e-09	FB1_var_AAD	#N/A
RP11-36C20.1	4.34868e-14	-0.509013	0.359	0.753	1.35357e-09	FB1_var_NAA	#N/A
RPL26P19	4.39962e-14	-0.345269	0.271	0.678	1.36943e-09	FB1_var_NAA	#N/A
SSPN	4.68233e-14	-0.728105	0.056	0.356	1.45742e-09	FB1_var_NAA	#N/A
ST20	5.42037e-14	0.701834	0.335	0.027	1.68715e-09	FB1_var_AAD	#N/A
RABAC1	5.68226e-14	-0.934685	0.331	0.719	1.76866e-09	FB1_var_NAA	#N/A
RPL41	5.85441e-14	-0.534191	0.928	0.986	1.82224e-09	FB1_var_NAA	#N/A
TCEB2P2	6.31201e-14	-0.305298	0.319	0.726	1.96468e-09	FB1_var_NAA	#N/A
ITGA1	6.33557e-14	-0.578817	0.131	0.5	1.97201e-09	FB1_var_NAA	#N/A
CSRP2	6.39413e-14	-1.04702	0.096	0.418	1.99024e-09	FB1_var_NAA	#N/A
RP11-889L3.1	6.59881e-14	-0.389241	0.295	0.692	2.05394e-09	FB1_var_NAA	#N/A
CPED1	6.62986e-14	-0.719518	0.056	0.363	2.06361e-09	FB1_var_NAA	#N/A
RERGL	6.99558e-14	-1.00208	0	0.205	2.17745e-09	FB1_var_NAA	#N/A
SLC16A3	7.15599e-14	0.422788	0.199	0.096	2.22737e-09	FB1_var_AAD	#N/A
COL21A1	7.99775e-14	-0.442418	0.056	0.363	2.48938e-09	FB1_var_NAA	ligand
TNFSF14	8.26318e-14	0.594225	0.191	0.055	2.572e-09	FB1_var_AAD	ligand
CSF3R	8.45705e-14	0.766246	0.303	0.082	2.63234e-09	FB1_var_AAD	#N/A
C1QB	8.4665e-14	0.506663	0.247	0.062	2.63528e-09	FB1_var_AAD	ligand
USMG5P1	8.76537e-14	-0.255891	0.139	0.514	2.72831e-09	FB1_var_NAA	#N/A
CSRP1	1.04454e-13	-0.636446	0.287	0.692	3.25125e-09	FB1_var_NAA	#N/A
RPL5P4	1.18376e-13	-0.661365	0.442	0.801	3.68457e-09	FB1_var_NAA	#N/A
RP11-480I12.2	1.3052e-13	-0.502013	0.131	0.493	4.06256e-09	FB1_var_NAA	#N/A
ABCA6	1.71124e-13	-0.507499	0.028	0.274	5.32642e-09	FB1_var_NAA	#N/A
S100A6	1.72437e-13	-0.766101	0.932	0.959	5.36727e-09	FB1_var_NAA	#N/A
CD55	1.80154e-13	1.15419	0.61	0.329	5.60748e-09	FB1_var_AAD	ligand
PFN1	1.8375e-13	0.531243	0.805	0.884	5.71939e-09	FB1_var_AAD	#N/A
RP11-627K11.1	1.86925e-13	-0.328716	0.359	0.76	5.81824e-09	FB1_var_NAA	#N/A
BBX	2.1067e-13	-0.880814	0.191	0.568	6.55733e-09	FB1_var_NAA	#N/A
AIM1	2.15459e-13	0.761868	0.295	0.014	6.70639e-09	FB1_var_AAD	#N/A
PIH1D2	2.22824e-13	0.585958	0.243	0.014	6.93562e-09	FB1_var_AAD	#N/A
CD53	2.30339e-13	0.717923	0.291	0.034	7.16954e-09	FB1_var_AAD	#N/A
RP11-673C5.1	2.60142e-13	-0.299443	0.199	0.582	8.09719e-09	FB1_var_NAA	#N/A
PFDN5	2.82838e-13	-0.90219	0.821	0.932	8.80362e-09	FB1_var_NAA	#N/A
EDIL3	2.98236e-13	-0.819923	0.112	0.445	9.28289e-09	FB1_var_NAA	ligand
RP11-475C16.1	3.12356e-13	-0.314224	0.279	0.671	9.72238e-09	FB1_var_NAA	#N/A
MNDA	3.33788e-13	0.650457	0.291	0.014	1.03895e-08	FB1_var_AAD	#N/A
CKAP2	3.42534e-13	0.917528	0.239	0	1.06617e-08	FB1_var_AAD	#N/A
MYC	3.79398e-13	-0.731877	0.203	0.575	1.18091e-08	FB1_var_NAA	#N/A
C15orf48	3.7975e-13	0.699371	0.255	0.082	1.18201e-08	FB1_var_AAD	#N/A
RPSAP4	4.01277e-13	0.429253	0.414	0.432	1.24901e-08	FB1_var_AAD	#N/A
MGST1	4.55702e-13	1.05657	0.363	0.082	1.41842e-08	FB1_var_AAD	#N/A
CD52	4.78056e-13	0.787313	0.239	0.185	1.488e-08	FB1_var_AAD	#N/A
S100A8	4.88984e-13	1.20271	0.394	0.295	1.52201e-08	FB1_var_AAD	ligand
MARCO	4.95423e-13	0.827573	0.263	0.007	1.54205e-08	FB1_var_AAD	#N/A
RPL9	5.30739e-13	0.728527	0.873	0.87	1.65198e-08	FB1_var_AAD	#N/A
CIRBP	5.45156e-13	-0.312214	0.299	0.678	1.69685e-08	FB1_var_NAA	#N/A
TOMM7	6.04206e-13	-0.863768	0.53	0.829	1.88065e-08	FB1_var_NAA	#N/A
POLG	6.22066e-13	0.677397	0.295	0.041	1.93624e-08	FB1_var_AAD	#N/A
MTRNR2L11	7.46007e-13	0.270712	0.434	0.459	2.32202e-08	FB1_var_AAD	ligand
TXNIP	7.49434e-13	1.1699	0.574	0.253	2.33269e-08	FB1_var_AAD	#N/A
SLC16A10	7.63441e-13	0.599535	0.255	0.014	2.37629e-08	FB1_var_AAD	#N/A
TMEM123	7.84264e-13	0.871762	0.526	0.219	2.4411e-08	FB1_var_AAD	#N/A
EIF5AL1	8.16822e-13	0.366224	0.299	0.301	2.54244e-08	FB1_var_AAD	#N/A
ADAP1	9.76632e-13	1.14946	0.406	0.089	3.03986e-08	FB1_var_AAD	#N/A
ADI1	9.80441e-13	-0.443893	0.215	0.596	3.05172e-08	FB1_var_NAA	#N/A
TRAC	1.00857e-12	0.591833	0.307	0.048	3.13929e-08	FB1_var_AAD	#N/A
B2M	1.06457e-12	0.582094	1	1	3.31358e-08	FB1_var_AAD	ligand
PCNP	1.09105e-12	-0.648882	0.231	0.61	3.39601e-08	FB1_var_NAA	#N/A
DYNC1I2P1	1.14532e-12	-0.356496	0.124	0.473	3.56493e-08	FB1_var_NAA	#N/A
ATPIF1	1.17963e-12	-1.00541	0.363	0.705	3.67172e-08	FB1_var_NAA	#N/A
MTND1P23	1.19306e-12	0.684467	0.984	1	3.71352e-08	FB1_var_AAD	#N/A
C10orf10	1.20612e-12	-1.04371	0.08	0.384	3.75416e-08	FB1_var_NAA	#N/A
RPS29	1.28815e-12	0.862961	0.869	0.801	4.00951e-08	FB1_var_AAD	#N/A
COL6A2	1.33266e-12	-0.392207	0.199	0.568	4.14804e-08	FB1_var_NAA	ligand
CYBB	1.37403e-12	0.67402	0.291	0.068	4.2768e-08	FB1_var_AAD	#N/A
EEF1A1P5	1.38491e-12	-0.293163	0.614	0.938	4.31069e-08	FB1_var_NAA	#N/A
ANTXR1	1.3931e-12	-0.672296	0.147	0.507	4.33617e-08	FB1_var_NAA	#N/A
GPRIN3	1.40151e-12	0.69565	0.315	0.027	4.36233e-08	FB1_var_AAD	#N/A
PLAU	1.41313e-12	0.723293	0.359	0.068	4.39851e-08	FB1_var_AAD	ligand
ZCCHC6	1.50447e-12	1.01097	0.478	0.13	4.68282e-08	FB1_var_AAD	#N/A
RP11-305B6.1	1.65127e-12	-0.422822	0.139	0.479	5.13975e-08	FB1_var_NAA	#N/A
PAM	1.99413e-12	-0.599235	0.183	0.548	6.20692e-08	FB1_var_NAA	#N/A
WWTR1	2.11058e-12	-0.578307	0.243	0.623	6.56939e-08	FB1_var_NAA	#N/A
MT2P1	2.14525e-12	-0.502771	0.231	0.582	6.6773e-08	FB1_var_NAA	#N/A
COX6A1P2	2.16065e-12	-0.802438	0.546	0.829	6.72524e-08	FB1_var_NAA	#N/A
GPX3	2.18935e-12	-0.487863	0.219	0.596	6.81458e-08	FB1_var_NAA	ligand
CD86	2.23113e-12	0.500673	0.251	0.007	6.94461e-08	FB1_var_AAD	#N/A
THSD7A	2.57955e-12	0.728141	0.223	0.027	8.02911e-08	FB1_var_AAD	#N/A
LRRC17	2.64257e-12	-0.591284	0.016	0.219	8.22526e-08	FB1_var_NAA	ligand
TRBC2	2.93385e-12	0.736148	0.327	0.171	9.1319e-08	FB1_var_AAD	#N/A
EIF5P1	2.9714e-12	-0.465024	0.355	0.74	9.24877e-08	FB1_var_NAA	#N/A
NOV	3.08814e-12	-0.84671	0.155	0.5	9.61215e-08	FB1_var_NAA	#N/A
EMB	3.21232e-12	0.754126	0.247	0.027	9.99868e-08	FB1_var_AAD	#N/A
TCEA1	3.31686e-12	0.327895	0.191	0.329	1.0324e-07	FB1_var_AAD	#N/A
TCEAL3	3.41853e-12	-0.266955	0.108	0.425	1.06405e-07	FB1_var_NAA	#N/A
ANKRD12	3.42749e-12	1.05001	0.725	0.582	1.06684e-07	FB1_var_AAD	#N/A
TAGLN2	3.52143e-12	0.485452	0.51	0.493	1.09608e-07	FB1_var_AAD	#N/A
SC22CB-1E7.1	3.54459e-12	-0.468925	0.243	0.596	1.10329e-07	FB1_var_NAA	#N/A
AC012354.8	3.75209e-12	-0.368751	0.104	0.432	1.16788e-07	FB1_var_NAA	#N/A
PDE4B	4.04866e-12	1.09966	0.502	0.185	1.26018e-07	FB1_var_AAD	#N/A
PHPT1	4.26293e-12	-0.760732	0.371	0.733	1.32688e-07	FB1_var_NAA	#N/A
IL1A	4.32379e-12	0.684508	0.287	0.13	1.34582e-07	FB1_var_AAD	ligand
GEM	4.63191e-12	-0.826733	0.323	0.678	1.44173e-07	FB1_var_NAA	#N/A
CXCL12	4.92142e-12	-0.87866	0.43	0.74	1.53184e-07	FB1_var_NAA	ligand
AMPD3	4.95585e-12	0.60129	0.287	0.068	1.54256e-07	FB1_var_AAD	#N/A
RPS13P2	5.43118e-12	-0.429345	0.542	0.884	1.69051e-07	FB1_var_NAA	#N/A
AC116366.5	5.4358e-12	0.621399	0.219	0	1.69195e-07	FB1_var_AAD	#N/A
RPL24P4	5.59196e-12	-0.303522	0.235	0.603	1.74055e-07	FB1_var_NAA	#N/A
ENO1	5.59215e-12	0.895807	0.821	0.623	1.74061e-07	FB1_var_AAD	#N/A
ENDOD1	5.80283e-12	-0.628368	0.056	0.342	1.80619e-07	FB1_var_NAA	ligand
BIN2	5.942e-12	0.548047	0.231	0.021	1.84951e-07	FB1_var_AAD	#N/A
IL1R2	6.3196e-12	0.515468	0.199	0.021	1.96704e-07	FB1_var_AAD	#N/A
MXD1	6.77475e-12	0.968685	0.526	0.205	2.10871e-07	FB1_var_AAD	#N/A
YTHDF3	6.88378e-12	0.89827	0.43	0.199	2.14265e-07	FB1_var_AAD	#N/A
LCP2	7.19863e-12	0.795277	0.315	0.062	2.24065e-07	FB1_var_AAD	#N/A
VAMP5	7.29207e-12	-0.382783	0.223	0.589	2.26973e-07	FB1_var_NAA	#N/A
RP11-360D2.2	7.31806e-12	-0.319123	0.869	0.979	2.27782e-07	FB1_var_NAA	#N/A
SOCS3	7.43501e-12	-0.557569	0.215	0.582	2.31422e-07	FB1_var_NAA	#N/A
SKP1P1	7.53823e-12	-0.345771	0.343	0.719	2.34635e-07	FB1_var_NAA	#N/A
JAK1	8.06786e-12	1.03481	0.59	0.397	2.5112e-07	FB1_var_AAD	#N/A
CSF1R	8.40444e-12	0.533369	0.279	0.082	2.61597e-07	FB1_var_AAD	#N/A
MAGED2	9.10908e-12	-0.629307	0.235	0.589	2.83529e-07	FB1_var_NAA	#N/A
COL8A1	9.2368e-12	-0.521707	0.183	0.541	2.87505e-07	FB1_var_NAA	ligand
RP11-106M3.1	9.6448e-12	-0.379352	0.275	0.644	3.00204e-07	FB1_var_NAA	#N/A
PLA2G5	9.89007e-12	-0.335592	0.008	0.205	3.07838e-07	FB1_var_NAA	ligand
ESM1	1.01666e-11	0.84744	0.239	0.027	3.16446e-07	FB1_var_AAD	ligand
AOC3	1.0793e-11	-0.588168	0.032	0.281	3.35944e-07	FB1_var_NAA	#N/A
CLN8	1.08882e-11	0.343759	0.116	0.082	3.38905e-07	FB1_var_AAD	#N/A
AGT	1.13103e-11	-0.568983	0.024	0.26	3.52045e-07	FB1_var_NAA	ligand
KLF9	1.14183e-11	-0.772584	0.343	0.705	3.55405e-07	FB1_var_NAA	#N/A
HNRNPL	1.16664e-11	0.482158	0.287	0.24	3.63128e-07	FB1_var_AAD	#N/A
ALDH1A1	1.16964e-11	-0.611865	0.084	0.39	3.64061e-07	FB1_var_NAA	#N/A
RP11-183C12.1	1.18861e-11	-0.373169	0.096	0.404	3.69967e-07	FB1_var_NAA	#N/A
ETS1	1.1933e-11	0.527374	0.494	0.233	3.71426e-07	FB1_var_AAD	#N/A
SRRM2	1.20105e-11	0.80771	0.697	0.527	3.7384e-07	FB1_var_AAD	#N/A
FGR	1.22046e-11	0.552451	0.259	0.068	3.79882e-07	FB1_var_AAD	#N/A
ALOX5AP	1.23446e-11	0.878286	0.343	0.171	3.84239e-07	FB1_var_AAD	#N/A
NDRG2	1.26525e-11	-0.3192	0.088	0.39	3.9382e-07	FB1_var_NAA	#N/A
ITGA4	1.32549e-11	0.524519	0.247	0.014	4.12573e-07	FB1_var_AAD	#N/A
AC079250.1	1.47519e-11	-0.46945	0.837	0.986	4.59168e-07	FB1_var_NAA	#N/A
RPS15P5	1.51535e-11	-0.253147	0.486	0.836	4.71667e-07	FB1_var_NAA	#N/A
HEYL	1.52271e-11	-0.585682	0.028	0.274	4.7396e-07	FB1_var_NAA	#N/A
SLC39A8	1.54844e-11	0.488753	0.279	0.021	4.81967e-07	FB1_var_AAD	#N/A
RP11-81A1.7	1.61573e-11	0.617689	0.211	0	5.02914e-07	FB1_var_AAD	#N/A
NR2F2	1.62737e-11	-0.342602	0.163	0.5	5.06534e-07	FB1_var_NAA	#N/A
EIF5A	1.63312e-11	0.388636	0.343	0.377	5.08324e-07	FB1_var_AAD	#N/A
ALDH2	1.64796e-11	-0.589813	0.167	0.473	5.12943e-07	FB1_var_NAA	#N/A
ECH1	1.82833e-11	-0.56308	0.251	0.616	5.69086e-07	FB1_var_NAA	#N/A
ARHGAP29	1.90485e-11	-0.383536	0.104	0.404	5.92904e-07	FB1_var_NAA	#N/A
RPL13AP5	1.92234e-11	-0.6088	0.773	0.925	5.98346e-07	FB1_var_NAA	#N/A
CD300E	1.93088e-11	0.61953	0.191	0.014	6.01007e-07	FB1_var_AAD	#N/A
CCRL2	1.97653e-11	0.412928	0.251	0.055	6.15214e-07	FB1_var_AAD	#N/A
CCDC64	1.99717e-11	0.411818	0.187	0.021	6.21638e-07	FB1_var_AAD	#N/A
TADA3	2.00189e-11	0.405503	0.135	0.075	6.23107e-07	FB1_var_AAD	#N/A
RP11-120B7.1	2.10234e-11	-0.380169	0.574	0.89	6.54374e-07	FB1_var_NAA	#N/A
RPS3A	2.14738e-11	-0.407106	0.693	0.959	6.68393e-07	FB1_var_NAA	#N/A
JAG1	2.16368e-11	-0.580094	0.191	0.541	6.73466e-07	FB1_var_NAA	#N/A
NCF2	2.19284e-11	0.647424	0.211	0.041	6.82543e-07	FB1_var_AAD	#N/A
CD3D	2.24707e-11	0.489268	0.171	0.082	6.99425e-07	FB1_var_AAD	#N/A
LINC00936	2.3163e-11	0.457839	0.203	0.034	7.20972e-07	FB1_var_AAD	#N/A
C12orf57	2.38365e-11	-0.626585	0.363	0.719	7.41936e-07	FB1_var_NAA	#N/A
MS4A4A	2.39239e-11	0.655826	0.215	0.021	7.44655e-07	FB1_var_AAD	#N/A
CCT6A	2.41024e-11	0.991164	0.558	0.247	7.5021e-07	FB1_var_AAD	#N/A
MFAP4	2.54481e-11	-0.333689	0.243	0.589	7.92098e-07	FB1_var_NAA	ligand
EEF1A1	2.63331e-11	0.332385	0.904	0.986	8.19645e-07	FB1_var_AAD	#N/A
HIF1A	2.65288e-11	0.923594	0.705	0.384	8.25737e-07	FB1_var_AAD	#N/A
AC007969.5	2.69243e-11	-0.630634	0.817	0.973	8.38046e-07	FB1_var_NAA	#N/A
HLA-DRB5	2.82149e-11	0.799599	0.363	0.096	8.78218e-07	FB1_var_AAD	#N/A
EID1	2.83454e-11	-0.84733	0.426	0.733	8.82278e-07	FB1_var_NAA	#N/A
NFKB2	2.86775e-11	0.510236	0.247	0.096	8.92615e-07	FB1_var_AAD	#N/A
RAMP1	2.88671e-11	-0.442667	0.127	0.452	8.98518e-07	FB1_var_NAA	#N/A
RNASE1	3.04356e-11	0.652974	0.454	0.418	9.47337e-07	FB1_var_AAD	ligand
HCLS1	3.13595e-11	0.693891	0.319	0.075	9.76097e-07	FB1_var_AAD	#N/A
INMT	3.20454e-11	-0.48248	0.088	0.384	9.97445e-07	FB1_var_NAA	#N/A
LPXN	3.37431e-11	0.393865	0.203	0.116	1.05029e-06	FB1_var_AAD	#N/A
CFLAR	3.39796e-11	0.771552	0.622	0.349	1.05765e-06	FB1_var_AAD	#N/A
ACTB	3.43723e-11	0.491405	0.853	0.911	1.06987e-06	FB1_var_AAD	#N/A
REL	3.458e-11	0.988739	0.394	0.11	1.07634e-06	FB1_var_AAD	#N/A
C3	3.48054e-11	0.840667	0.375	0.164	1.08335e-06	FB1_var_AAD	ligand
VSIG4	3.70449e-11	0.493718	0.219	0.014	1.15306e-06	FB1_var_AAD	#N/A
AP000892.6	3.81445e-11	-0.306006	0.056	0.329	1.18729e-06	FB1_var_NAA	#N/A
AKR1C2	3.83139e-11	-0.578939	0.151	0.486	1.19256e-06	FB1_var_NAA	#N/A
KPNB1	4.04462e-11	0.953994	0.55	0.411	1.25893e-06	FB1_var_AAD	#N/A
ABCA9	4.13937e-11	-0.298285	0.012	0.192	1.28842e-06	FB1_var_NAA	#N/A
SPEG	4.15256e-11	-0.481314	0.06	0.315	1.29253e-06	FB1_var_NAA	#N/A
AKAP13	4.15933e-11	0.939214	0.641	0.356	1.29463e-06	FB1_var_AAD	#N/A
LST1	4.22695e-11	0.721904	0.231	0.034	1.31568e-06	FB1_var_AAD	#N/A
EDEM1	4.30269e-11	0.54068	0.235	0.021	1.33925e-06	FB1_var_AAD	#N/A
FBLN5	4.55242e-11	-0.618763	0.215	0.562	1.41699e-06	FB1_var_NAA	ligand
PARK7	4.66789e-11	-0.721259	0.49	0.795	1.45293e-06	FB1_var_NAA	#N/A
CYTH1	4.69728e-11	0.828496	0.355	0.082	1.46208e-06	FB1_var_AAD	#N/A
ABCA8	4.73492e-11	-0.468358	0.04	0.295	1.47379e-06	FB1_var_NAA	#N/A
ARHGAP25	4.75853e-11	0.44524	0.203	0	1.48114e-06	FB1_var_AAD	#N/A
RP11-864N7.2	4.79999e-11	-0.586992	0.562	0.829	1.49405e-06	FB1_var_NAA	#N/A
IGHG4	4.9149e-11	0.471002	0.211	0.014	1.52981e-06	FB1_var_AAD	ligand
ILF3	5.23097e-11	0.795261	0.494	0.329	1.62819e-06	FB1_var_AAD	#N/A
YAP1	5.27641e-11	-0.461258	0.076	0.363	1.64234e-06	FB1_var_NAA	#N/A
NTRK3	5.41738e-11	-0.807408	0.04	0.26	1.68622e-06	FB1_var_NAA	#N/A
NKTR	5.5767e-11	0.914206	0.502	0.205	1.7358e-06	FB1_var_AAD	#N/A
RP11-489E7.4	6.795e-11	0.529182	0.287	0.082	2.11501e-06	FB1_var_AAD	#N/A
MAOA	6.79718e-11	-0.474078	0.064	0.336	2.11569e-06	FB1_var_NAA	#N/A
GMFG	7.10785e-11	0.880938	0.219	0.082	2.21239e-06	FB1_var_AAD	#N/A
PCAT19	7.15392e-11	1.21518	0.311	0.103	2.22673e-06	FB1_var_AAD	#N/A
EMILIN2	7.55152e-11	0.598699	0.283	0.034	2.35049e-06	FB1_var_AAD	ligand
PTPN22	7.99631e-11	0.368662	0.151	0.041	2.48893e-06	FB1_var_AAD	#N/A
PGK1	8.22616e-11	1.17971	0.673	0.438	2.56047e-06	FB1_var_AAD	#N/A
RP11-867G23.3	8.28678e-11	0.35581	0.171	0.014	2.57934e-06	FB1_var_AAD	#N/A
RP11-82H13.2	8.3271e-11	-0.41759	0.203	0.541	2.59189e-06	FB1_var_NAA	#N/A
TPM1	8.51192e-11	-0.664652	0.327	0.685	2.64942e-06	FB1_var_NAA	#N/A
ATHL1	8.66771e-11	0.582781	0.195	0.171	2.69791e-06	FB1_var_AAD	#N/A
TNF	9.16854e-11	0.84438	0.323	0.062	2.8538e-06	FB1_var_AAD	ligand
YARS	9.77764e-11	0.450655	0.167	0.089	3.04339e-06	FB1_var_AAD	#N/A
ZC3H12C	9.97922e-11	0.458353	0.159	0.103	3.10613e-06	FB1_var_AAD	#N/A
HSPE1P2	1.08491e-10	0.328879	0.279	0.404	3.37691e-06	FB1_var_AAD	#N/A
TIGD2	1.10636e-10	0.435059	0.311	0.041	3.44367e-06	FB1_var_AAD	#N/A
FILIP1L	1.17695e-10	-0.734598	0.331	0.664	3.66338e-06	FB1_var_NAA	#N/A
RPS2	1.27476e-10	0.706361	0.785	0.753	3.96781e-06	FB1_var_AAD	#N/A
ITGA5	1.36775e-10	0.590582	0.386	0.164	4.25727e-06	FB1_var_AAD	#N/A
RPS2P46	1.40131e-10	0.256539	0.442	0.534	4.36173e-06	FB1_var_AAD	#N/A
IFITM1	1.41498e-10	-0.92992	0.363	0.63	4.40427e-06	FB1_var_NAA	#N/A
HAS1	1.41841e-10	0.472899	0.179	0.021	4.41496e-06	FB1_var_AAD	#N/A
CHD1L	1.45375e-10	0.327273	0.155	0.048	4.52493e-06	FB1_var_AAD	#N/A
SCARA3	1.50789e-10	-0.692952	0.108	0.397	4.69346e-06	FB1_var_NAA	#N/A
PCDH7	1.51786e-10	-0.758217	0.08	0.301	4.72449e-06	FB1_var_NAA	#N/A
THBD	1.58333e-10	1.20449	0.474	0.226	4.92829e-06	FB1_var_AAD	#N/A
SH2D1A	1.7062e-10	0.686215	0.219	0.014	5.31071e-06	FB1_var_AAD	#N/A
LMCD1	1.71351e-10	-0.601419	0.096	0.377	5.33347e-06	FB1_var_NAA	#N/A
COX6A1	1.75196e-10	-0.710825	0.633	0.87	5.45315e-06	FB1_var_NAA	#N/A
CDC42EP3	1.91313e-10	0.683186	0.446	0.199	5.95482e-06	FB1_var_AAD	#N/A
TCF7	1.91507e-10	0.530174	0.231	0.021	5.96086e-06	FB1_var_AAD	#N/A
SMG5	1.96837e-10	0.555357	0.231	0.103	6.12675e-06	FB1_var_AAD	#N/A
EIF3LP2	2.01075e-10	-0.290713	0.048	0.301	6.25867e-06	FB1_var_NAA	#N/A
MS4A7	2.05737e-10	0.686389	0.275	0.027	6.40377e-06	FB1_var_AAD	#N/A
WASF4P	2.07335e-10	-0.577412	0.084	0.363	6.4535e-06	FB1_var_NAA	#N/A
MOB1A	2.1205e-10	1.06476	0.458	0.212	6.60027e-06	FB1_var_AAD	#N/A
PTK2B	2.14767e-10	0.466709	0.203	0.027	6.68484e-06	FB1_var_AAD	#N/A
EPPK1	2.16309e-10	0.325788	0.259	0.027	6.73285e-06	FB1_var_AAD	#N/A
FCGR2A	2.19944e-10	0.633903	0.295	0.041	6.84598e-06	FB1_var_AAD	#N/A
KANK2	2.2062e-10	-0.413254	0.538	0.856	6.86702e-06	FB1_var_NAA	#N/A
ARHGEF17	2.21234e-10	-0.482702	0.068	0.336	6.88612e-06	FB1_var_NAA	#N/A
GUCY1A2	2.35076e-10	-0.374242	0.004	0.164	7.31698e-06	FB1_var_NAA	#N/A
EMP3	2.3833e-10	0.266685	0.319	0.267	7.41826e-06	FB1_var_AAD	#N/A
GALNT7	2.55031e-10	1.12663	0.271	0.041	7.93809e-06	FB1_var_AAD	#N/A
MTRNR2L10	2.555e-10	-0.541636	0.956	1	7.9527e-06	FB1_var_NAA	ligand
LYN	2.66673e-10	0.690621	0.279	0.034	8.30045e-06	FB1_var_AAD	#N/A
CA5B	2.86013e-10	0.681211	0.287	0.048	8.90244e-06	FB1_var_AAD	#N/A
RAP1B	2.89164e-10	0.743074	0.474	0.336	9.00052e-06	FB1_var_AAD	#N/A
TMEM14A	2.93181e-10	-0.486944	0.12	0.425	9.12554e-06	FB1_var_NAA	#N/A
CD151	3.06891e-10	-0.320165	0.267	0.61	9.5523e-06	FB1_var_NAA	#N/A
PTX3	3.13156e-10	0.313492	0.279	0.041	9.7473e-06	FB1_var_AAD	ligand
NEGR1	3.13517e-10	-0.52437	0.036	0.253	9.75852e-06	FB1_var_NAA	#N/A
DSE	3.19597e-10	0.815034	0.371	0.13	9.94779e-06	FB1_var_AAD	#N/A
HELB	3.23186e-10	0.610132	0.263	0.027	1.00595e-05	FB1_var_AAD	#N/A
AC012005.3	3.36046e-10	-0.257472	0.665	0.932	1.04598e-05	FB1_var_NAA	#N/A
TGFBI	3.36281e-10	0.792054	0.574	0.233	1.04671e-05	FB1_var_AAD	ligand
PMAIP1	3.41496e-10	0.808466	0.359	0.103	1.06294e-05	FB1_var_AAD	#N/A
ANO1	3.57738e-10	-0.445321	0.068	0.322	1.1135e-05	FB1_var_NAA	#N/A
PPP1R12B	3.61071e-10	-0.811042	0.159	0.473	1.12387e-05	FB1_var_NAA	#N/A
ITGAL	4.01301e-10	0.50282	0.207	0.007	1.24909e-05	FB1_var_AAD	#N/A
IL10	4.01612e-10	0.360186	0.187	0	1.25006e-05	FB1_var_AAD	ligand
GUCY1B3	4.08878e-10	-0.904708	0.056	0.281	1.27267e-05	FB1_var_NAA	#N/A
RPS17P2	4.12623e-10	0.290015	0.422	0.534	1.28433e-05	FB1_var_AAD	#N/A
GAMT	4.23828e-10	-0.310556	0.06	0.301	1.31921e-05	FB1_var_NAA	#N/A
CCL5	4.31869e-10	1.15482	0.307	0.13	1.34424e-05	FB1_var_AAD	ligand
IKZF1	4.51257e-10	0.727063	0.12	0.027	1.40458e-05	FB1_var_AAD	#N/A
SGCB	4.58735e-10	-0.5345	0.127	0.411	1.42786e-05	FB1_var_NAA	#N/A
FAF1	4.59146e-10	0.695357	0.279	0.048	1.42914e-05	FB1_var_AAD	#N/A
TYMP	4.65147e-10	0.617792	0.319	0.103	1.44782e-05	FB1_var_AAD	#N/A
DMXL2	4.7522e-10	0.748666	0.295	0.068	1.47917e-05	FB1_var_AAD	#N/A
RPS26	4.75547e-10	0.511816	0.287	0.062	1.48019e-05	FB1_var_AAD	#N/A
MAP3K4	4.83647e-10	0.790321	0.327	0.082	1.5054e-05	FB1_var_AAD	#N/A
CD2	5.16625e-10	0.759483	0.279	0.048	1.60805e-05	FB1_var_AAD	#N/A
RPL41P2	5.24105e-10	-0.35111	0.813	0.966	1.63133e-05	FB1_var_NAA	#N/A
LRRC32	5.29235e-10	-0.517982	0.092	0.363	1.6473e-05	FB1_var_NAA	#N/A
DUSP2	5.35093e-10	0.791042	0.335	0.11	1.66553e-05	FB1_var_AAD	#N/A
SELENBP1	5.42628e-10	-0.370138	0.096	0.377	1.68899e-05	FB1_var_NAA	#N/A
MIR155HG	5.43049e-10	0.475817	0.291	0.041	1.6903e-05	FB1_var_AAD	#N/A
MAP2K3	5.70017e-10	0.835179	0.382	0.199	1.77423e-05	FB1_var_AAD	#N/A
ARAF	5.75034e-10	0.274963	0.155	0.075	1.78985e-05	FB1_var_AAD	#N/A
SELE	5.87515e-10	0.359608	0.251	0.336	1.8287e-05	FB1_var_AAD	#N/A
PDE3B	5.95935e-10	0.371257	0.159	0.014	1.85491e-05	FB1_var_AAD	#N/A
TNIP1	6.00501e-10	0.989687	0.406	0.164	1.86912e-05	FB1_var_AAD	#N/A
C1QA	6.01928e-10	0.652259	0.295	0.137	1.87356e-05	FB1_var_AAD	ligand
DNAH17	6.04832e-10	0.553316	0.167	0.034	1.8826e-05	FB1_var_AAD	#N/A
RP11-796G6.1	6.76743e-10	-0.444107	0.347	0.685	2.10643e-05	FB1_var_NAA	#N/A
SVIL	6.92191e-10	-0.690562	0.343	0.651	2.15451e-05	FB1_var_NAA	#N/A
CD9	7.18005e-10	-0.379588	0.291	0.63	2.23486e-05	FB1_var_NAA	#N/A
MS4A6A	7.29409e-10	0.67873	0.235	0.021	2.27036e-05	FB1_var_AAD	#N/A
CDH5	7.44696e-10	0.424935	0.187	0.014	2.31794e-05	FB1_var_AAD	#N/A
PJA2	7.50372e-10	-0.59679	0.267	0.603	2.33561e-05	FB1_var_NAA	#N/A
CEBPD	7.50735e-10	-0.37471	0.351	0.692	2.33674e-05	FB1_var_NAA	#N/A
BASP1	7.55976e-10	0.616427	0.506	0.199	2.35305e-05	FB1_var_AAD	#N/A
IGHG3	7.75734e-10	0.455229	0.171	0.014	2.41455e-05	FB1_var_AAD	ligand
SIRPA	7.88627e-10	0.590073	0.247	0.041	2.45468e-05	FB1_var_AAD	#N/A
NDUFB10	8.12776e-10	-0.800012	0.307	0.63	2.52985e-05	FB1_var_NAA	#N/A
RPL10AP2	8.42233e-10	-0.380437	0.462	0.795	2.62153e-05	FB1_var_NAA	#N/A
LIPA	8.4839e-10	0.7023	0.319	0.075	2.6407e-05	FB1_var_AAD	#N/A
CSF3	8.51097e-10	0.492497	0.191	0.082	2.64912e-05	FB1_var_AAD	ligand
RBMS3	8.6156e-10	-0.44274	0.116	0.411	2.68169e-05	FB1_var_NAA	#N/A
FBLIM1	9.12869e-10	-0.414016	0.112	0.37	2.8414e-05	FB1_var_NAA	#N/A
HEY2	9.22114e-10	-0.46813	0.04	0.205	2.87017e-05	FB1_var_NAA	#N/A
ADAMTS1	9.2732e-10	-0.747262	0.514	0.781	2.88638e-05	FB1_var_NAA	ligand
TMEM181	9.92766e-10	0.35997	0.267	0.041	3.09008e-05	FB1_var_AAD	#N/A
ZNF267	9.97874e-10	0.799216	0.39	0.11	3.10598e-05	FB1_var_AAD	#N/A
AFG3L2	1.0039e-09	0.509182	0.191	0.048	3.12473e-05	FB1_var_AAD	#N/A
ZNF207	1.04213e-09	0.774728	0.49	0.301	3.24372e-05	FB1_var_AAD	#N/A
DYNC1I2	1.05226e-09	-0.305986	0.211	0.534	3.27528e-05	FB1_var_NAA	#N/A
CYBA	1.18733e-09	0.639845	0.542	0.301	3.69569e-05	FB1_var_AAD	#N/A
EIF4A2	1.26177e-09	-0.532011	0.442	0.767	3.92738e-05	FB1_var_NAA	#N/A
STX3	1.31399e-09	0.82278	0.299	0.075	4.08993e-05	FB1_var_AAD	#N/A
ARAP2	1.326e-09	0.429605	0.187	0.027	4.12731e-05	FB1_var_AAD	#N/A
CPVL	1.3315e-09	0.464908	0.227	0.027	4.14442e-05	FB1_var_AAD	#N/A
RBM47	1.36162e-09	0.692239	0.163	0.034	4.23817e-05	FB1_var_AAD	#N/A
RNF180	1.42173e-09	-0.426938	0.052	0.281	4.42527e-05	FB1_var_NAA	#N/A
SDCBP	1.43493e-09	0.840925	0.633	0.479	4.46636e-05	FB1_var_AAD	ligand
SMOC1	1.46937e-09	-0.413815	0	0.144	4.57357e-05	FB1_var_NAA	ligand
XPA	1.48034e-09	-0.733535	0.06	0.295	4.6077e-05	FB1_var_NAA	#N/A
APOD	1.52819e-09	-1.16233	0.355	0.623	4.75666e-05	FB1_var_NAA	ligand
GAPDH	1.54303e-09	-0.27721	0.279	0.61	4.80282e-05	FB1_var_NAA	#N/A
FMN1	1.54434e-09	0.337127	0.175	0.041	4.80692e-05	FB1_var_AAD	#N/A
RP11-364L4.1	1.60762e-09	0.323373	0.446	0.514	5.00387e-05	FB1_var_AAD	#N/A
CLEC5A	1.61627e-09	0.370337	0.199	0.027	5.03081e-05	FB1_var_AAD	#N/A
FAM127A	1.65958e-09	-0.326132	0.151	0.452	5.16559e-05	FB1_var_NAA	#N/A
PCBD1	1.68419e-09	-0.542161	0.052	0.253	5.24221e-05	FB1_var_NAA	#N/A
AC016708.2	1.69944e-09	-0.338504	0.641	0.918	5.28969e-05	FB1_var_NAA	#N/A
LHFP	1.74633e-09	-0.714267	0.175	0.459	5.43562e-05	FB1_var_NAA	#N/A
CAV1	1.75568e-09	-0.669419	0.259	0.568	5.46474e-05	FB1_var_NAA	#N/A
TNFRSF1B	1.83946e-09	0.749971	0.295	0.123	5.72552e-05	FB1_var_AAD	#N/A
PCMTD1	1.84788e-09	-0.578865	0.1	0.37	5.75172e-05	FB1_var_NAA	#N/A
HNRNPH1	1.93562e-09	0.655936	0.853	0.795	6.02482e-05	FB1_var_AAD	#N/A
ANLN	1.94217e-09	0.406639	0.175	0	6.04518e-05	FB1_var_AAD	#N/A
RP11-215A21.2	2.0956e-09	-0.263757	0.259	0.589	6.52275e-05	FB1_var_NAA	#N/A
PTMA	2.19575e-09	-0.388912	0.976	1	6.83448e-05	FB1_var_NAA	#N/A
ELOVL5	2.20103e-09	0.627588	0.438	0.137	6.85092e-05	FB1_var_AAD	#N/A
GPX4	2.28401e-09	-0.315491	0.327	0.664	7.1092e-05	FB1_var_NAA	#N/A
IGLC3	2.46805e-09	0.482825	0.219	0.021	7.68205e-05	FB1_var_AAD	ligand
F3	2.63486e-09	0.642622	0.343	0.171	8.20126e-05	FB1_var_AAD	#N/A
RTFDC1	2.74317e-09	-0.514893	0.116	0.377	8.53838e-05	FB1_var_NAA	#N/A
RBFOX2	2.75619e-09	-0.531332	0.143	0.438	8.5789e-05	FB1_var_NAA	#N/A
MARCKS	2.80991e-09	0.973591	0.514	0.39	8.74612e-05	FB1_var_AAD	#N/A
RNF149	2.86272e-09	0.685723	0.355	0.164	8.91049e-05	FB1_var_AAD	#N/A
VPS37A	2.93263e-09	0.580875	0.355	0.089	9.12812e-05	FB1_var_AAD	#N/A
LGALS3BP	3.00529e-09	-0.448312	0.147	0.432	9.35427e-05	FB1_var_NAA	ligand
CAP2	3.04816e-09	-0.551135	0.032	0.212	9.48771e-05	FB1_var_NAA	#N/A
LAMA2	3.05181e-09	-0.691142	0.131	0.397	9.49906e-05	FB1_var_NAA	ligand
CYTIP	3.10355e-09	0.642477	0.187	0.034	9.66011e-05	FB1_var_AAD	#N/A
ATP13A3	3.12449e-09	0.685803	0.554	0.274	9.7253e-05	FB1_var_AAD	#N/A
CD302	3.15265e-09	-0.524481	0.036	0.226	9.81294e-05	FB1_var_NAA	#N/A
ANKRD35	3.20493e-09	-0.306203	0.032	0.24	9.97568e-05	FB1_var_NAA	#N/A
DST	3.31429e-09	-0.695974	0.542	0.774	0.000103161	FB1_var_NAA	#N/A
DENND3	3.54949e-09	0.799063	0.299	0.082	0.000110481	FB1_var_AAD	#N/A
SQRDL	3.58063e-09	0.263795	0.163	0.178	0.000111451	FB1_var_AAD	#N/A
CD84	3.64805e-09	0.384746	0.199	0.041	0.000113549	FB1_var_AAD	#N/A
RPL7	3.76334e-09	0.310604	0.916	0.993	0.000117138	FB1_var_AAD	#N/A
MT1M	3.77134e-09	-1.01615	0.112	0.384	0.000117387	FB1_var_NAA	#N/A
CDC42SE2	3.80938e-09	0.714709	0.303	0.075	0.000118571	FB1_var_AAD	#N/A
CYR61	3.89091e-09	-0.457313	0.478	0.788	0.000121109	FB1_var_NAA	#N/A
DTNBP1	4.06245e-09	-0.303383	0.012	0.151	0.000126448	FB1_var_NAA	#N/A
MTATP6P1	4.06553e-09	-0.51857	0.992	1	0.000126544	FB1_var_NAA	#N/A
AAMDC	4.07457e-09	-0.53381	0.076	0.329	0.000126825	FB1_var_NAA	#N/A
PILRA	4.08422e-09	0.413339	0.171	0.021	0.000127125	FB1_var_AAD	#N/A
CD3G	4.161e-09	0.459034	0.199	0.055	0.000129515	FB1_var_AAD	#N/A
RP11-234A1.1	4.23e-09	-0.486884	0.956	0.993	0.000131663	FB1_var_NAA	#N/A
ARIH2	4.29642e-09	0.756758	0.347	0.11	0.00013373	FB1_var_AAD	#N/A
DNAJA1P3	4.32459e-09	-0.294019	0.227	0.548	0.000134607	FB1_var_NAA	#N/A
FBXO32	4.67716e-09	-0.648326	0.08	0.322	0.000145581	FB1_var_NAA	#N/A
SLC25A4	4.69507e-09	-0.2518	0.124	0.39	0.000146139	FB1_var_NAA	#N/A
FGD3	4.7211e-09	0.358907	0.112	0.041	0.000146949	FB1_var_AAD	#N/A
F13A1	4.77638e-09	0.514795	0.235	0.034	0.000148669	FB1_var_AAD	ligand
GGA2	4.87886e-09	0.57878	0.291	0.062	0.000151859	FB1_var_AAD	#N/A
CYTL1	5.10428e-09	-0.618468	0.064	0.308	0.000158876	FB1_var_NAA	ligand
MEF2C	5.27744e-09	-0.563073	0.239	0.555	0.000164266	FB1_var_NAA	#N/A
BTG2	5.33995e-09	-0.558287	0.323	0.644	0.000166211	FB1_var_NAA	#N/A
FEM1C	5.42094e-09	0.459005	0.211	0.082	0.000168732	FB1_var_AAD	#N/A
HSP90B1	5.6608e-09	0.692981	0.908	0.781	0.000176198	FB1_var_AAD	#N/A
PEBP1	5.69793e-09	-0.357934	0.442	0.753	0.000177354	FB1_var_NAA	#N/A
CRIM1	5.71002e-09	-0.513155	0.231	0.541	0.00017773	FB1_var_NAA	#N/A
SKAP2	5.71746e-09	0.350113	0.171	0.014	0.000177962	FB1_var_AAD	#N/A
RPS19	5.77362e-09	-0.381521	0.992	1	0.00017971	FB1_var_NAA	#N/A
EMP2	5.7745e-09	-0.417963	0.199	0.507	0.000179737	FB1_var_NAA	#N/A
CCR7	5.99453e-09	0.496116	0.191	0.007	0.000186586	FB1_var_AAD	#N/A
AL590762.6	6.07163e-09	-0.318101	0.036	0.219	0.000188986	FB1_var_NAA	#N/A
SMCHD1	6.16576e-09	0.76922	0.53	0.26	0.000191916	FB1_var_AAD	#N/A
RPL29	6.6121e-09	0.494215	0.502	0.548	0.000205808	FB1_var_AAD	#N/A
TSC22D3	6.61744e-09	0.865144	0.709	0.452	0.000205974	FB1_var_AAD	#N/A
EPB41L3	6.85754e-09	0.546247	0.263	0.034	0.000213448	FB1_var_AAD	#N/A
PIK3R5	6.91845e-09	0.562644	0.279	0.055	0.000215344	FB1_var_AAD	#N/A
DTWD1	7.1428e-09	-0.752591	0.08	0.24	0.000222327	FB1_var_NAA	#N/A
DDIT3	7.39429e-09	-0.754295	0.143	0.39	0.000230155	FB1_var_NAA	#N/A
NPL	7.77574e-09	0.393815	0.191	0.021	0.000242028	FB1_var_AAD	#N/A
NAA16	8.25568e-09	0.393687	0.143	0.096	0.000256966	FB1_var_AAD	#N/A
PTK2	8.68153e-09	-0.795819	0.143	0.411	0.000270221	FB1_var_NAA	#N/A
HSPA6	8.82504e-09	1.50536	0.466	0.205	0.000274688	FB1_var_AAD	#N/A
C11orf58	8.85046e-09	-0.518838	0.478	0.76	0.000275479	FB1_var_NAA	#N/A
ID1	9.03445e-09	-0.308146	0.215	0.521	0.000281206	FB1_var_NAA	#N/A
THRA1/BTR	9.20548e-09	0.487901	0.163	0	0.00028653	FB1_var_AAD	#N/A
HIVEP3	9.20548e-09	0.456325	0.163	0	0.00028653	FB1_var_AAD	#N/A
RPS7P10	9.25379e-09	-0.409088	0.39	0.705	0.000288034	FB1_var_NAA	#N/A
RPS14	9.77279e-09	-0.337758	0.988	1	0.000304188	FB1_var_NAA	#N/A
CFD	9.87574e-09	0.726329	0.438	0.349	0.000307392	FB1_var_AAD	ligand
ATP5J	9.89608e-09	-0.660414	0.594	0.795	0.000308025	FB1_var_NAA	#N/A
PTGS2	1.04299e-08	0.791514	0.618	0.342	0.00032464	FB1_var_AAD	#N/A
RP11-321A17.3	1.07108e-08	-0.276454	0.195	0.5	0.000333384	FB1_var_NAA	#N/A
TNKS2	1.08218e-08	0.986026	0.323	0.164	0.000336839	FB1_var_AAD	#N/A
OAF	1.08874e-08	0.451055	0.199	0.014	0.000338882	FB1_var_AAD	#N/A
WRN	1.0994e-08	0.664976	0.291	0.089	0.000342198	FB1_var_AAD	#N/A
PPBP	1.10228e-08	0.727898	0.191	0.007	0.000343095	FB1_var_AAD	ligand
NNMT	1.1048e-08	-0.537053	0.542	0.829	0.00034388	FB1_var_NAA	#N/A
ANXA1	1.15655e-08	0.739936	0.92	0.808	0.000359988	FB1_var_AAD	ligand
FAM49B	1.17585e-08	0.456772	0.203	0.027	0.000365995	FB1_var_AAD	#N/A
INSIG1	1.19731e-08	0.592543	0.414	0.233	0.000372674	FB1_var_AAD	#N/A
HNRNPC	1.20431e-08	0.701301	0.741	0.678	0.000374853	FB1_var_AAD	#N/A
RERG	1.25124e-08	-0.281409	0	0.13	0.00038946	FB1_var_NAA	#N/A
SLC4A3	1.28198e-08	-0.773489	0.004	0.151	0.000399028	FB1_var_NAA	#N/A
EPS8	1.28465e-08	-0.716082	0.275	0.548	0.000399859	FB1_var_NAA	#N/A
NDUFB8	1.29327e-08	-0.305686	0.434	0.753	0.000402542	FB1_var_NAA	#N/A
NACA2	1.36732e-08	-0.509784	0.474	0.747	0.000425593	FB1_var_NAA	#N/A
CIPC	1.37595e-08	0.531064	0.215	0.034	0.000428279	FB1_var_AAD	#N/A
HTT	1.37806e-08	0.268614	0.056	0.103	0.000428935	FB1_var_AAD	#N/A
U2AF1	1.41487e-08	0.441867	0.243	0.178	0.000440393	FB1_var_AAD	#N/A
MCOLN1	1.4261e-08	0.296067	0.112	0.082	0.000443888	FB1_var_AAD	#N/A
TCF4	1.43587e-08	-0.703087	0.406	0.692	0.000446929	FB1_var_NAA	#N/A
SH3BGRL3	1.437e-08	0.711501	0.725	0.582	0.000447282	FB1_var_AAD	#N/A
MT1JP	1.44167e-08	-0.31809	0.08	0.329	0.000448734	FB1_var_NAA	#N/A
ARPC3	1.5043e-08	0.622222	0.39	0.336	0.000468228	FB1_var_AAD	#N/A
CENPU	1.52761e-08	0.56394	0.191	0.007	0.000475485	FB1_var_AAD	#N/A
ZFP36	1.53688e-08	-0.655971	0.769	0.932	0.000478371	FB1_var_NAA	#N/A
DYNLRB1	1.74168e-08	-0.708498	0.163	0.438	0.000542115	FB1_var_NAA	#N/A
ATP1A2	1.75994e-08	-0.435268	0.008	0.13	0.000547798	FB1_var_NAA	#N/A
SELL	1.76983e-08	0.572124	0.191	0.007	0.000550878	FB1_var_AAD	#N/A
SMARCC2	1.80013e-08	-0.650034	0.08	0.295	0.000560309	FB1_var_NAA	#N/A
CDK5RAP2	1.80618e-08	-0.511311	0.084	0.329	0.000562191	FB1_var_NAA	#N/A
INPP5D	1.86458e-08	0.419403	0.191	0.055	0.000580369	FB1_var_AAD	#N/A
LAIR1	1.86496e-08	0.251708	0.147	0.027	0.000580488	FB1_var_AAD	#N/A
PODXL	1.89626e-08	0.439869	0.187	0.007	0.00059023	FB1_var_AAD	#N/A
PCYOX1	1.92217e-08	-0.651309	0.096	0.329	0.000598294	FB1_var_NAA	#N/A
PPP4C	1.92311e-08	0.283848	0.159	0.048	0.000598589	FB1_var_AAD	#N/A
SSBP2	2.11219e-08	-0.440785	0.06	0.288	0.00065744	FB1_var_NAA	#N/A
HLA-DMA	2.18296e-08	0.715364	0.199	0.103	0.000679467	FB1_var_AAD	#N/A
SLC43A3	2.21317e-08	0.544297	0.287	0.075	0.000688871	FB1_var_AAD	#N/A
KMT2C	2.28037e-08	0.772715	0.546	0.308	0.000709789	FB1_var_AAD	#N/A
TCF3	2.42998e-08	0.405459	0.171	0.089	0.000756355	FB1_var_AAD	#N/A
PECAM1	2.45402e-08	0.504821	0.247	0.13	0.000763837	FB1_var_AAD	#N/A
SBF2	2.49581e-08	0.27834	0.299	0.301	0.000776846	FB1_var_AAD	#N/A
PARM1	2.49762e-08	-0.454529	0.056	0.274	0.000777408	FB1_var_NAA	#N/A
EPB41L5	2.5079e-08	0.550407	0.219	0.027	0.000780608	FB1_var_AAD	#N/A
CXCL6	2.56881e-08	0.411185	0.155	0	0.000799567	FB1_var_AAD	ligand
DTHD1	2.56881e-08	0.409795	0.155	0	0.000799567	FB1_var_AAD	#N/A
COMP	2.59679e-08	-0.486444	0.088	0.322	0.000808277	FB1_var_NAA	ligand
PIM3	2.60221e-08	0.77471	0.398	0.164	0.000809964	FB1_var_AAD	#N/A
PDE2A	2.66037e-08	0.965609	0.175	0.027	0.000828068	FB1_var_AAD	#N/A
PPP1R14B	2.68221e-08	0.659051	0.371	0.144	0.000834865	FB1_var_AAD	#N/A
C8orf4	2.70167e-08	0.503972	0.215	0.021	0.000840921	FB1_var_AAD	#N/A
NDUFA4	2.8986e-08	-0.585581	0.693	0.911	0.000902219	FB1_var_NAA	#N/A
CUL3	2.93071e-08	0.537296	0.191	0.151	0.000912211	FB1_var_AAD	#N/A
PBX1	2.94176e-08	-0.337078	0.088	0.329	0.000915653	FB1_var_NAA	#N/A
SH3BGR	2.94943e-08	-0.486153	0.028	0.192	0.000918041	FB1_var_NAA	#N/A
SMARCA4	2.97488e-08	0.464618	0.538	0.493	0.000925962	FB1_var_AAD	#N/A
DNAJC6	3.0488e-08	0.279607	0.199	0.192	0.000948969	FB1_var_AAD	#N/A
TMEM59	3.21796e-08	-0.406819	0.359	0.671	0.00100162	FB1_var_NAA	#N/A
SERPINA1	3.27945e-08	0.379309	0.267	0.13	0.00102076	FB1_var_AAD	ligand
C9orf3	3.35974e-08	-0.278512	0.076	0.315	0.00104575	FB1_var_NAA	#N/A
DDX54	3.37782e-08	0.252233	0.135	0.089	0.00105138	FB1_var_AAD	#N/A
TLN1	3.5071e-08	-0.739614	0.502	0.712	0.00109162	FB1_var_NAA	#N/A
PHTF2	3.83427e-08	0.595292	0.275	0.082	0.00119345	FB1_var_AAD	#N/A
S1PR3	3.92273e-08	-0.588627	0.056	0.247	0.00122099	FB1_var_NAA	#N/A
GULP1	3.97669e-08	-0.303265	0.052	0.267	0.00123778	FB1_var_NAA	#N/A
GPATCH4	4.15882e-08	0.640923	0.303	0.137	0.00129448	FB1_var_AAD	#N/A
GRN	4.20296e-08	0.521636	0.562	0.349	0.00130821	FB1_var_AAD	ligand
PTP4A3	4.24001e-08	-0.334589	0.024	0.205	0.00131975	FB1_var_NAA	#N/A
ETV1	4.2551e-08	-0.412256	0.012	0.171	0.00132444	FB1_var_NAA	#N/A
DIXDC1	4.2611e-08	-0.790784	0.072	0.274	0.00132631	FB1_var_NAA	#N/A
FCGR3B	4.27691e-08	0.3085	0.151	0	0.00133123	FB1_var_AAD	ligand
FABP5	4.46532e-08	0.334011	0.175	0.027	0.00138988	FB1_var_AAD	ligand
HSPE1P4	4.61546e-08	0.252697	0.303	0.473	0.00143661	FB1_var_AAD	#N/A
ZMAT3	4.80817e-08	-0.504545	0.108	0.349	0.00149659	FB1_var_NAA	#N/A
SLIT2	4.88736e-08	-0.41919	0.072	0.253	0.00152124	FB1_var_NAA	ligand
TES	4.90527e-08	0.771285	0.45	0.205	0.00152681	FB1_var_AAD	#N/A
EFHD2	4.95109e-08	0.47708	0.247	0.089	0.00154108	FB1_var_AAD	#N/A
SBDSP1	4.96123e-08	-0.2704	0.112	0.342	0.00154423	FB1_var_NAA	#N/A
AR	5.06534e-08	-0.278699	0.016	0.151	0.00157664	FB1_var_NAA	#N/A
GAPVD1	5.19035e-08	0.352511	0.474	0.548	0.00161555	FB1_var_AAD	#N/A
IRAK2	5.33965e-08	0.451213	0.251	0.062	0.00166202	FB1_var_AAD	#N/A
SLC38A1	5.65195e-08	0.77346	0.371	0.13	0.00175923	FB1_var_AAD	#N/A
MYOCD	5.70221e-08	-0.349185	0.032	0.205	0.00177487	FB1_var_NAA	#N/A
PHF14	5.70915e-08	0.63006	0.307	0.151	0.00177703	FB1_var_AAD	#N/A
C1QBP	5.98372e-08	0.614205	0.378	0.151	0.00186249	FB1_var_AAD	ligand
MBNL2	6.03566e-08	-0.568324	0.131	0.363	0.00187866	FB1_var_NAA	#N/A
ARHGAP10	6.0788e-08	-0.49552	0.112	0.363	0.00189209	FB1_var_NAA	#N/A
CCDC109B	6.2772e-08	0.634336	0.247	0.041	0.00195384	FB1_var_AAD	#N/A
APOF	6.28283e-08	0.434335	0.167	0.007	0.00195559	FB1_var_AAD	ligand
FAM120A	6.36601e-08	0.81789	0.474	0.199	0.00198149	FB1_var_AAD	#N/A
PALLD	6.57933e-08	-0.582348	0.275	0.575	0.00204788	FB1_var_NAA	#N/A
SERTAD1	6.81343e-08	-0.586329	0.243	0.534	0.00212075	FB1_var_NAA	#N/A
AC004453.8	6.86746e-08	-0.37406	0.741	0.904	0.00213756	FB1_var_NAA	#N/A
GSPT1	7.01312e-08	0.905977	0.47	0.281	0.0021829	FB1_var_AAD	#N/A
THBS2	7.09508e-08	-0.728435	0.359	0.637	0.00220841	FB1_var_NAA	#N/A
LINC01272	7.10501e-08	0.406248	0.147	0	0.00221151	FB1_var_AAD	#N/A
RP11-108M9.6	7.10501e-08	0.357522	0.147	0	0.00221151	FB1_var_AAD	#N/A
NDUFB7	7.25777e-08	-0.645833	0.339	0.623	0.00225905	FB1_var_NAA	#N/A
MOB3A	7.40488e-08	0.314075	0.151	0.014	0.00230484	FB1_var_AAD	#N/A
TRANK1	7.42176e-08	0.612501	0.179	0.048	0.0023101	FB1_var_AAD	#N/A
NPM1P27	7.7819e-08	-0.392657	0.526	0.788	0.0024222	FB1_var_NAA	#N/A
BAZ1A	8.30118e-08	0.621659	0.522	0.24	0.00258382	FB1_var_AAD	#N/A
MORF4L1P1	8.72274e-08	-0.45392	0.343	0.644	0.00271504	FB1_var_NAA	#N/A
DNAJB6	9.53782e-08	0.78553	0.59	0.473	0.00296874	FB1_var_AAD	#N/A
PDCL3	9.54202e-08	0.695251	0.247	0.082	0.00297005	FB1_var_AAD	#N/A
ANGPTL4	1.02455e-07	-0.474105	0.116	0.356	0.00318903	FB1_var_NAA	ligand
CAPG	1.02485e-07	0.283171	0.175	0.048	0.00318995	FB1_var_AAD	#N/A
SERTAD3	1.02923e-07	-0.319255	0.048	0.24	0.0032036	FB1_var_NAA	#N/A
PHKG2	1.03033e-07	0.605847	0.303	0.11	0.00320701	FB1_var_AAD	#N/A
LYVE1	1.05111e-07	0.717552	0.187	0.014	0.00327167	FB1_var_AAD	#N/A
RPS27A	1.07569e-07	0.666945	0.908	0.918	0.00334821	FB1_var_AAD	#N/A
FPR1	1.07779e-07	0.417043	0.195	0.014	0.00335474	FB1_var_AAD	#N/A
TP53INP1	1.08265e-07	0.254385	0.151	0.041	0.00336986	FB1_var_AAD	#N/A
SPI1	1.10313e-07	0.26351	0.135	0.027	0.00343361	FB1_var_AAD	#N/A
MTRNR2L8	1.10322e-07	-0.373787	1	1	0.00343389	FB1_var_NAA	ligand
SPRY1	1.17084e-07	-0.701773	0.247	0.473	0.00364436	FB1_var_NAA	#N/A
ITGA11	1.17703e-07	-0.381588	0.084	0.315	0.00366363	FB1_var_NAA	#N/A
IBSP	1.1777e-07	0.437194	0.143	0	0.00366572	FB1_var_AAD	ligand
PI15	1.1777e-07	0.353102	0.143	0	0.00366572	FB1_var_AAD	ligand
HPGD	1.1777e-07	0.286564	0.143	0	0.00366572	FB1_var_AAD	#N/A
FHL5	1.1778e-07	-0.692945	0.008	0.11	0.00366601	FB1_var_NAA	#N/A
STAT4	1.21271e-07	0.293749	0.163	0.021	0.00377468	FB1_var_AAD	#N/A
CALM1	1.22152e-07	-0.442527	0.928	0.993	0.0038021	FB1_var_NAA	#N/A
RP11-156E6.1	1.23105e-07	0.64879	0.207	0.021	0.00383177	FB1_var_AAD	#N/A
RP11-157G21.2	1.23429e-07	-0.427786	0.135	0.39	0.00384186	FB1_var_NAA	#N/A
FTL	1.24815e-07	0.739184	0.996	0.993	0.00388499	FB1_var_AAD	#N/A
RAB34	1.25727e-07	-0.317941	0.159	0.432	0.00391339	FB1_var_NAA	#N/A
HP	1.32583e-07	0.406846	0.147	0.027	0.00412679	FB1_var_AAD	ligand
GIMAP7	1.3311e-07	0.514227	0.243	0.048	0.00414319	FB1_var_AAD	#N/A
DPT	1.33396e-07	-0.624809	0.131	0.37	0.00415209	FB1_var_NAA	ligand
PSME1	1.33804e-07	-0.447929	0.283	0.575	0.00416479	FB1_var_NAA	#N/A
PPIF	1.35395e-07	0.587046	0.331	0.103	0.00421429	FB1_var_AAD	#N/A
HLA-DPA1	1.41897e-07	0.778669	0.418	0.24	0.0044167	FB1_var_AAD	#N/A
PDGFD	1.41925e-07	-0.463546	0.072	0.288	0.00441757	FB1_var_NAA	ligand
CDV3	1.42255e-07	0.63501	0.47	0.247	0.00442783	FB1_var_AAD	#N/A
CLEC4A	1.44936e-07	0.300859	0.116	0.014	0.00451126	FB1_var_AAD	#N/A
HMGB2	1.45394e-07	0.659583	0.59	0.521	0.00452553	FB1_var_AAD	ligand
ZC3H13	1.48638e-07	-0.828432	0.315	0.568	0.00462651	FB1_var_NAA	#N/A
ANXA2P2	1.50119e-07	-0.294148	0.371	0.671	0.00467259	FB1_var_NAA	ligand
LBR	1.51299e-07	0.510704	0.402	0.144	0.00470934	FB1_var_AAD	#N/A
MGAT4A	1.51857e-07	0.457238	0.155	0.055	0.00472669	FB1_var_AAD	ligand
STC1	1.58897e-07	0.434489	0.187	0.089	0.00494582	FB1_var_AAD	ligand
SERPINH1	1.62765e-07	0.367269	0.251	0.336	0.00506622	FB1_var_AAD	#N/A
RNF152	1.63892e-07	-0.267193	0.052	0.253	0.00510131	FB1_var_NAA	#N/A
CRTAP	1.65312e-07	-0.496644	0.247	0.514	0.00514551	FB1_var_NAA	ligand
PSME4	1.65605e-07	0.736808	0.295	0.075	0.00515463	FB1_var_AAD	#N/A
TACC1	1.76522e-07	-0.62648	0.446	0.719	0.00549443	FB1_var_NAA	#N/A
HLA-DQA1	1.77748e-07	0.365502	0.179	0.11	0.0055326	FB1_var_AAD	#N/A
NCEH1	1.83822e-07	0.44612	0.191	0.055	0.00572165	FB1_var_AAD	#N/A
RNF214	1.85572e-07	-0.849037	0.008	0.11	0.00577612	FB1_var_NAA	#N/A
RAPGEF1	1.90189e-07	0.277969	0.191	0.068	0.00591983	FB1_var_AAD	#N/A
CCL7	1.94779e-07	0.372181	0.139	0	0.00606269	FB1_var_AAD	ligand
RBP5	1.94779e-07	0.279358	0.139	0	0.00606269	FB1_var_AAD	#N/A
DAAM1	1.95851e-07	-0.541571	0.116	0.356	0.00609607	FB1_var_NAA	#N/A
PLEKHA2	1.9788e-07	0.623928	0.347	0.123	0.0061592	FB1_var_AAD	#N/A
RP11-46H11.11	2.02571e-07	0.338744	0.159	0.007	0.00630524	FB1_var_AAD	#N/A
IL1R1	2.04091e-07	0.609452	0.414	0.226	0.00635253	FB1_var_AAD	#N/A
AC084082.3	2.04499e-07	0.253933	0.127	0.137	0.00636524	FB1_var_AAD	#N/A
XRCC6P2	2.20196e-07	0.255083	0.088	0.144	0.00685383	FB1_var_AAD	#N/A
LGI4	2.22929e-07	-0.406066	0.028	0.205	0.00693888	FB1_var_NAA	ligand
RAB1A	2.3635e-07	0.671177	0.57	0.425	0.00735663	FB1_var_AAD	#N/A
PRMT2	2.41033e-07	-0.4137	0.211	0.486	0.00750239	FB1_var_NAA	#N/A
HCST	2.41055e-07	0.334998	0.131	0.034	0.00750307	FB1_var_AAD	#N/A
UBN1	2.46317e-07	0.476241	0.227	0.055	0.00766686	FB1_var_AAD	#N/A
KIAA1551	2.49599e-07	0.711569	0.414	0.158	0.00776901	FB1_var_AAD	#N/A
RFK	2.50079e-07	0.960208	0.223	0.048	0.00778396	FB1_var_AAD	#N/A
XG	2.59382e-07	-0.432737	0.004	0.13	0.00807354	FB1_var_NAA	#N/A
RGS4	2.59668e-07	-0.623074	0.04	0.205	0.00808244	FB1_var_NAA	#N/A
MPHOSPH8	2.60994e-07	-0.404559	0.299	0.582	0.00812369	FB1_var_NAA	#N/A
PABPC1	2.63528e-07	0.590122	0.948	0.959	0.00820257	FB1_var_AAD	#N/A
CX3CL1	2.66478e-07	-0.36969	0.036	0.199	0.00829441	FB1_var_NAA	#N/A
MYL6	2.66924e-07	-0.569396	0.988	0.993	0.00830827	FB1_var_NAA	#N/A
CTD-2287O16.1	2.69381e-07	-0.396387	0.546	0.808	0.00838476	FB1_var_NAA	#N/A
RPS17	2.69621e-07	0.646081	0.845	0.781	0.00839222	FB1_var_AAD	#N/A
DUSP1	2.72999e-07	0.73676	0.873	0.884	0.00849738	FB1_var_AAD	#N/A
CNOT6L	2.79384e-07	0.831443	0.378	0.144	0.00869609	FB1_var_AAD	#N/A
STK39	2.7968e-07	0.380537	0.143	0.014	0.00870531	FB1_var_AAD	#N/A
HNRNPAB	2.88638e-07	0.481078	0.271	0.267	0.00898415	FB1_var_AAD	#N/A
KMO	2.91414e-07	0.280208	0.131	0.027	0.00907056	FB1_var_AAD	#N/A
PHLDA2	2.94897e-07	-0.727782	0.255	0.5	0.00917898	FB1_var_NAA	#N/A
SMARCD3	3.06444e-07	-0.269093	0.024	0.192	0.00953837	FB1_var_NAA	#N/A
PSMA4	3.17107e-07	0.611031	0.546	0.384	0.00987027	FB1_var_AAD	#N/A
FCN1	3.19997e-07	0.461312	0.12	0.027	0.00996024	FB1_var_AAD	ligand
PSMD5	3.20531e-07	0.32963	0.139	0.075	0.00997685	FB1_var_AAD	#N/A
NLRP3	3.2185e-07	0.341299	0.147	0.014	0.0100179	FB1_var_AAD	ligand
SNHG14	3.2947e-07	-0.472676	0.088	0.301	0.0102551	FB1_var_NAA	#N/A
THRB	3.4592e-07	-0.254651	0.028	0.192	0.0107671	FB1_var_NAA	#N/A
EMC2	3.5404e-07	-0.36595	0.064	0.233	0.0110198	FB1_var_NAA	#N/A
RHEB	3.54781e-07	0.262835	0.251	0.397	0.0110429	FB1_var_AAD	#N/A
PTPRE	3.59038e-07	0.840073	0.303	0.089	0.0111754	FB1_var_AAD	#N/A
ADD1	3.59381e-07	-0.52377	0.183	0.445	0.0111861	FB1_var_NAA	#N/A
ANXA5	3.71397e-07	0.745481	0.9	0.781	0.0115601	FB1_var_AAD	#N/A
FRMD4B	3.7205e-07	0.583316	0.207	0.11	0.0115804	FB1_var_AAD	#N/A
CAMTA1	3.7306e-07	-0.435899	0.386	0.678	0.0116119	FB1_var_NAA	#N/A
NCOA7	3.7433e-07	-0.483869	0.163	0.418	0.0116514	FB1_var_NAA	#N/A
LUC7L3	3.77826e-07	0.50419	0.546	0.397	0.0117602	FB1_var_AAD	#N/A
RPL10AP6	3.79317e-07	-0.345838	0.506	0.781	0.0118066	FB1_var_NAA	#N/A
MIER1	3.82241e-07	-0.550848	0.247	0.527	0.0118976	FB1_var_NAA	#N/A
ENO2	3.95604e-07	0.611308	0.291	0.103	0.0123136	FB1_var_AAD	#N/A
STK25	4.06885e-07	0.387856	0.179	0.144	0.0126647	FB1_var_AAD	#N/A
COX6C	4.07971e-07	-0.659548	0.518	0.747	0.0126985	FB1_var_NAA	#N/A
TNFAIP2	4.11774e-07	0.337905	0.574	0.322	0.0128169	FB1_var_AAD	#N/A
GALNT16	4.15566e-07	-0.282409	0.024	0.11	0.0129349	FB1_var_NAA	#N/A
GABPB1	4.23529e-07	0.534119	0.211	0.068	0.0131828	FB1_var_AAD	#N/A
GOLIM4	4.28745e-07	-0.432155	0.215	0.486	0.0133451	FB1_var_NAA	#N/A
TSPAN8	4.44399e-07	-0.426916	0.02	0.158	0.0138324	FB1_var_NAA	#N/A
DPP4	4.54859e-07	0.405841	0.167	0.021	0.0141579	FB1_var_AAD	#N/A
NRIP2	4.56644e-07	-0.424572	0.008	0.123	0.0142135	FB1_var_NAA	#N/A
TAB2	4.68459e-07	0.600628	0.375	0.178	0.0145812	FB1_var_AAD	#N/A
HLA-DRB6	4.70829e-07	0.480199	0.339	0.205	0.014655	FB1_var_AAD	#N/A
VEGFA	4.73888e-07	0.683813	0.442	0.205	0.0147502	FB1_var_AAD	ligand
HSPA9	4.759e-07	0.614347	0.466	0.404	0.0148129	FB1_var_AAD	#N/A
ERAP1	4.81044e-07	0.605989	0.235	0.048	0.014973	FB1_var_AAD	#N/A
ARHGAP31	4.8172e-07	0.545917	0.203	0.034	0.014994	FB1_var_AAD	#N/A
SORBS1	4.81929e-07	-0.619138	0.171	0.418	0.0150005	FB1_var_NAA	#N/A
FUNDC2	4.86779e-07	-0.622923	0.143	0.39	0.0151515	FB1_var_NAA	#N/A
RHBDF1	4.99968e-07	-0.36097	0.052	0.247	0.015562	FB1_var_NAA	#N/A
CMSS1	5.07762e-07	0.633404	0.371	0.158	0.0158046	FB1_var_AAD	#N/A
CD81	5.15326e-07	-0.356739	0.538	0.808	0.01604	FB1_var_NAA	#N/A
LDOC1	5.23434e-07	-0.274638	0.024	0.178	0.0162924	FB1_var_NAA	#N/A
NCKAP1L	5.36457e-07	0.274779	0.135	0.027	0.0166978	FB1_var_AAD	#N/A
WISP2	5.45214e-07	-0.311092	0.096	0.308	0.0169703	FB1_var_NAA	ligand
NSMAF	5.48814e-07	0.619921	0.231	0.041	0.0170824	FB1_var_AAD	#N/A
CTHRC1	5.62941e-07	0.393439	0.171	0.075	0.0175221	FB1_var_AAD	ligand
MBD1	5.63162e-07	0.300614	0.147	0.062	0.017529	FB1_var_AAD	#N/A
PHYKPL	5.66141e-07	0.411926	0.195	0.103	0.0176217	FB1_var_AAD	#N/A
IL10RA	5.77396e-07	0.389931	0.183	0.021	0.017972	FB1_var_AAD	#N/A
RN7SK	5.84173e-07	0.519774	0.406	0.24	0.018183	FB1_var_AAD	#N/A
GBF1	5.92146e-07	0.44795	0.223	0.055	0.0184311	FB1_var_AAD	#N/A
ECHDC2	6.00659e-07	-0.466923	0.08	0.26	0.0186961	FB1_var_NAA	#N/A
LIMK2	6.02724e-07	0.373254	0.227	0.13	0.0187604	FB1_var_AAD	#N/A
TIMP1	6.03148e-07	0.474963	0.984	0.918	0.0187736	FB1_var_AAD	ligand
CAMLG	6.3472e-07	-0.493079	0.155	0.411	0.0197563	FB1_var_NAA	#N/A
SMARCD2	6.37642e-07	0.30087	0.163	0.068	0.0198472	FB1_var_AAD	#N/A
ITK	6.48152e-07	0.430566	0.167	0.014	0.0201744	FB1_var_AAD	#N/A
TRBV25-1	6.53282e-07	0.378029	0.179	0.123	0.020334	FB1_var_AAD	#N/A
SNRPGP15	6.63772e-07	0.253524	0.267	0.322	0.0206606	FB1_var_AAD	#N/A
COPZ2	6.69457e-07	-0.255986	0.076	0.281	0.0208375	FB1_var_NAA	#N/A
FNDC3B	6.71053e-07	0.33576	0.43	0.178	0.0208872	FB1_var_AAD	#N/A
HMGN2	6.88927e-07	-0.263016	0.422	0.705	0.0214436	FB1_var_NAA	#N/A
MFSD2A	6.88948e-07	0.474183	0.215	0.034	0.0214442	FB1_var_AAD	#N/A
HK2	6.99091e-07	0.362247	0.108	0.034	0.0217599	FB1_var_AAD	#N/A
RP11-92K2.2	7.04272e-07	-0.284658	0.602	0.856	0.0219212	FB1_var_NAA	#N/A
DCTN3	7.05705e-07	-0.369121	0.163	0.418	0.0219658	FB1_var_NAA	#N/A
CLMP	7.06052e-07	0.53619	0.175	0.014	0.0219766	FB1_var_AAD	#N/A
HIAT1	7.09613e-07	0.538367	0.219	0.137	0.0220874	FB1_var_AAD	#N/A
STK17B	7.11057e-07	0.679769	0.347	0.123	0.0221324	FB1_var_AAD	#N/A
TGFBR3	7.13108e-07	0.377429	0.147	0.158	0.0221962	FB1_var_AAD	#N/A
RNF144B	7.1915e-07	0.46585	0.139	0.027	0.0223843	FB1_var_AAD	#N/A
RP11-670E13.6	7.36156e-07	0.875826	0.295	0.082	0.0229136	FB1_var_AAD	#N/A
MTSS1	7.44761e-07	0.372432	0.179	0.014	0.0231814	FB1_var_AAD	#N/A
RPLP0	7.58772e-07	0.475408	0.777	0.788	0.0236176	FB1_var_AAD	#N/A
RP11-138A9.2	7.79168e-07	0.840766	0.207	0.048	0.0242524	FB1_var_AAD	#N/A
PDIA6	7.93492e-07	0.617385	0.307	0.116	0.0246982	FB1_var_AAD	#N/A
RPL22	7.96598e-07	-0.428797	0.57	0.815	0.0247949	FB1_var_NAA	#N/A
H3F3A	8.09895e-07	0.266991	0.331	0.432	0.0252088	FB1_var_AAD	#N/A
ADO	8.12904e-07	0.48424	0.191	0.034	0.0253024	FB1_var_AAD	#N/A
ANPEP	8.24162e-07	0.387472	0.251	0.062	0.0256529	FB1_var_AAD	#N/A
COA6	8.32194e-07	0.404439	0.271	0.062	0.0259029	FB1_var_AAD	#N/A
NUS1P1	8.42058e-07	0.360452	0.108	0.021	0.0262099	FB1_var_AAD	#N/A
PDE3A	8.44585e-07	-0.466895	0.06	0.26	0.0262886	FB1_var_NAA	#N/A
OTUD1	8.45137e-07	0.54819	0.207	0.096	0.0263057	FB1_var_AAD	#N/A
MAP2K1	8.48227e-07	0.606597	0.259	0.082	0.0264019	FB1_var_AAD	#N/A
GNA13	8.5358e-07	0.730328	0.267	0.062	0.0265685	FB1_var_AAD	#N/A
CYHR1	8.63271e-07	-0.300201	0.04	0.192	0.0268702	FB1_var_NAA	#N/A
JMJD1C	8.72583e-07	0.406412	0.697	0.5	0.02716	FB1_var_AAD	#N/A
HDGF	8.87575e-07	0.643983	0.426	0.247	0.0276267	FB1_var_AAD	ligand
POLR2J	8.91379e-07	-0.507359	0.195	0.459	0.0277451	FB1_var_NAA	#N/A
RSU1	8.95635e-07	-0.571199	0.279	0.534	0.0278775	FB1_var_NAA	#N/A
LINC00493	9.1016e-07	-0.309883	0.127	0.363	0.0283296	FB1_var_NAA	#N/A
GK	9.22588e-07	0.272329	0.155	0.007	0.0287165	FB1_var_AAD	#N/A
PLAT	9.33046e-07	0.935597	0.267	0.144	0.029042	FB1_var_AAD	ligand
TNFAIP1	9.44794e-07	0.630336	0.187	0.048	0.0294077	FB1_var_AAD	#N/A
RASA1	9.50327e-07	0.559004	0.275	0.068	0.0295799	FB1_var_AAD	#N/A
DNAJA1	9.62545e-07	-0.630792	0.88	0.911	0.0299602	FB1_var_NAA	#N/A
LDB3	9.65726e-07	-0.432057	0.016	0.151	0.0300592	FB1_var_NAA	#N/A
H1F0	9.67288e-07	-0.796498	0.096	0.288	0.0301078	FB1_var_NAA	#N/A
SEPT7	9.68091e-07	-0.561213	0.697	0.877	0.0301328	FB1_var_NAA	#N/A
TNFRSF11B	9.69986e-07	-0.640932	0.052	0.219	0.0301918	FB1_var_NAA	ligand
VASP	9.71492e-07	0.338049	0.219	0.055	0.0302387	FB1_var_AAD	#N/A
PSMD14	9.72437e-07	0.59723	0.363	0.151	0.0302681	FB1_var_AAD	#N/A
TBC1D5	9.77242e-07	0.62213	0.367	0.158	0.0304176	FB1_var_AAD	#N/A
PSMB6	9.85149e-07	-0.471071	0.458	0.726	0.0306637	FB1_var_NAA	#N/A
CD96	9.99324e-07	0.410037	0.151	0.007	0.031105	FB1_var_AAD	#N/A
TPI1	1.00232e-06	0.590641	0.761	0.705	0.0311981	FB1_var_AAD	#N/A
FNIP2	1.00786e-06	0.68262	0.367	0.171	0.0313705	FB1_var_AAD	#N/A
SAMD4B	1.03521e-06	0.3569	0.167	0.062	0.0322219	FB1_var_AAD	#N/A
DTD2	1.04438e-06	0.326958	0.155	0.007	0.0325075	FB1_var_AAD	#N/A
HNRNPD	1.04697e-06	0.652776	0.641	0.39	0.0325879	FB1_var_AAD	#N/A
NMT1	1.05376e-06	0.66216	0.279	0.24	0.0327992	FB1_var_AAD	#N/A
IFI16	1.06547e-06	0.389798	0.645	0.459	0.0331639	FB1_var_AAD	#N/A
TBXAS1	1.08884e-06	0.596432	0.159	0.014	0.0338911	FB1_var_AAD	#N/A
NBPF14	1.10378e-06	0.386798	0.378	0.397	0.0343564	FB1_var_AAD	#N/A
RPS27L	1.12453e-06	-0.590585	0.482	0.733	0.0350021	FB1_var_NAA	#N/A
RPL7AP6	1.14158e-06	-0.285753	0.398	0.678	0.0355328	FB1_var_NAA	#N/A
CAPZA1	1.15171e-06	0.420361	0.363	0.144	0.0358482	FB1_var_AAD	#N/A
ARPC2	1.15481e-06	0.464714	0.793	0.678	0.0359445	FB1_var_AAD	#N/A
TNIP2	1.16227e-06	0.45551	0.315	0.089	0.0361768	FB1_var_AAD	#N/A
EVI2B	1.21166e-06	0.418584	0.151	0.007	0.0377141	FB1_var_AAD	#N/A
EIF3B	1.23886e-06	0.503756	0.327	0.158	0.0385609	FB1_var_AAD	#N/A
CCDC93	1.24138e-06	0.462377	0.283	0.096	0.0386392	FB1_var_AAD	#N/A
TMEM259	1.2497e-06	0.268638	0.127	0.116	0.0388983	FB1_var_AAD	#N/A
SERF1A	1.25147e-06	-0.262256	0.135	0.37	0.0389533	FB1_var_NAA	#N/A
ODF2L	1.25589e-06	0.523804	0.343	0.137	0.0390907	FB1_var_AAD	#N/A
HP1BP3	1.27461e-06	-0.65497	0.446	0.678	0.0396734	FB1_var_NAA	#N/A
TSC22D1	1.28829e-06	-0.421753	0.378	0.651	0.0400994	FB1_var_NAA	#N/A
HCK	1.31099e-06	0.259331	0.151	0.082	0.040806	FB1_var_AAD	#N/A
TTC19	1.32331e-06	0.658529	0.255	0.096	0.0411895	FB1_var_AAD	#N/A
OAZ1	1.32856e-06	0.461824	0.932	0.959	0.0413529	FB1_var_AAD	#N/A
PRDM1	1.33782e-06	0.406624	0.239	0.048	0.0416409	FB1_var_AAD	#N/A
UCP2	1.37128e-06	0.464591	0.131	0.034	0.0426824	FB1_var_AAD	#N/A
SLC16A7	1.39598e-06	0.427752	0.131	0.062	0.0434512	FB1_var_AAD	#N/A
CCNI	1.41095e-06	-0.453223	0.649	0.829	0.0439172	FB1_var_NAA	#N/A
ZNF800	1.42173e-06	0.556551	0.283	0.123	0.0442529	FB1_var_AAD	#N/A
CRYAB	1.43101e-06	-0.36284	0.494	0.767	0.0445417	FB1_var_NAA	#N/A
CPEB4	1.45044e-06	0.70085	0.279	0.185	0.0451462	FB1_var_AAD	#N/A
PRKCH	1.47891e-06	0.288831	0.187	0.048	0.0460327	FB1_var_AAD	#N/A
RIPK2	1.47974e-06	0.40797	0.147	0.048	0.0460585	FB1_var_AAD	#N/A
SNX10	1.49069e-06	0.260163	0.151	0.007	0.0463992	FB1_var_AAD	#N/A
IER5	1.49756e-06	0.757485	0.526	0.486	0.0466131	FB1_var_AAD	#N/A
MAP4	1.51052e-06	-0.313401	0.339	0.521	0.0470166	FB1_var_NAA	#N/A
SLC11A2	1.51142e-06	0.365975	0.151	0.082	0.0470444	FB1_var_AAD	#N/A
TMEM80	1.55137e-06	-0.483064	0.056	0.199	0.0482879	FB1_var_NAA	#N/A
IRF1	1.55985e-06	-0.611023	0.327	0.521	0.0485519	FB1_var_NAA	#N/A
RNPS1	1.59398e-06	0.254594	0.171	0.233	0.0496142	FB1_var_AAD	#N/A
JUN	1.62208e-06	-0.573978	0.884	0.959	0.0504889	FB1_var_NAA	#N/A
SORL1	1.7004e-06	0.32948	0.231	0.048	0.0529268	FB1_var_AAD	ligand
ITGAV	1.70541e-06	0.843508	0.538	0.349	0.0530827	FB1_var_AAD	#N/A
DNAJA4	1.70861e-06	0.694547	0.235	0.048	0.0531822	FB1_var_AAD	#N/A
OST4	1.71646e-06	-0.310875	0.474	0.74	0.0534266	FB1_var_NAA	#N/A
SASH1	1.72165e-06	-0.478672	0.163	0.404	0.0535881	FB1_var_NAA	#N/A
RGN	1.74908e-06	-0.283437	0.02	0.158	0.0544419	FB1_var_NAA	#N/A
RPL5	1.76781e-06	-0.413407	0.685	0.897	0.0550248	FB1_var_NAA	#N/A
SORT1	1.76881e-06	-0.619678	0.127	0.349	0.0550558	FB1_var_NAA	#N/A
CSNK1D	1.78908e-06	0.559159	0.355	0.226	0.0556869	FB1_var_AAD	#N/A
SLC6A6	1.84971e-06	0.301985	0.143	0.034	0.057574	FB1_var_AAD	#N/A
CDKN1A	1.91031e-06	-0.463297	0.689	0.884	0.0594602	FB1_var_NAA	#N/A
PRPF38B	1.9369e-06	0.294408	0.53	0.308	0.0602878	FB1_var_AAD	#N/A
TMEM237	1.94389e-06	0.442788	0.167	0.075	0.0605056	FB1_var_AAD	#N/A
SDCCAG8	1.94524e-06	-0.731898	0.076	0.212	0.0605474	FB1_var_NAA	#N/A
GAS2L3	1.95939e-06	0.460056	0.151	0.007	0.0609879	FB1_var_AAD	#N/A
PPIH	1.97174e-06	1.02798	0.275	0.096	0.0613724	FB1_var_AAD	#N/A
SMIM10	2.02673e-06	-0.453636	0.024	0.171	0.063084	FB1_var_NAA	#N/A
ARF6	2.05478e-06	0.436102	0.299	0.281	0.063957	FB1_var_AAD	#N/A
CSGALNACT2	2.0746e-06	0.660204	0.394	0.24	0.0645741	FB1_var_AAD	#N/A
PTGER4	2.07578e-06	0.811995	0.323	0.137	0.0646107	FB1_var_AAD	#N/A
NET1	2.15484e-06	-0.558223	0.147	0.377	0.0670715	FB1_var_NAA	#N/A
DCAF16	2.1777e-06	0.441092	0.219	0.11	0.067783	FB1_var_AAD	#N/A
PLEKHB2	2.18345e-06	0.374936	0.363	0.151	0.0679619	FB1_var_AAD	#N/A
PAWR	2.20001e-06	-0.382004	0.131	0.363	0.0684776	FB1_var_NAA	#N/A
TNC	2.21376e-06	0.700246	0.359	0.144	0.0689056	FB1_var_AAD	ligand
LRP12	2.24192e-06	0.416328	0.191	0.041	0.069782	FB1_var_AAD	#N/A
GFM1	2.24226e-06	0.396411	0.263	0.068	0.0697926	FB1_var_AAD	#N/A
CMTM6	2.27463e-06	0.735473	0.339	0.199	0.0708002	FB1_var_AAD	#N/A
ARL3	2.28148e-06	-0.350243	0.155	0.39	0.0710135	FB1_var_NAA	#N/A
NAMPTP1	2.28822e-06	0.707344	0.685	0.534	0.0712231	FB1_var_AAD	#N/A
ACTG2	2.32611e-06	-0.445934	0.1	0.308	0.0724025	FB1_var_NAA	#N/A
GCNT1	2.3307e-06	0.613829	0.12	0	0.0725455	FB1_var_AAD	#N/A
IGHGP	2.3307e-06	0.304054	0.12	0	0.0725455	FB1_var_AAD	#N/A
GMDS	2.33478e-06	-0.350471	0.064	0.253	0.0726723	FB1_var_NAA	#N/A
APOLD1	2.34565e-06	-0.588946	0.104	0.233	0.0730107	FB1_var_NAA	#N/A
MMP19	2.41178e-06	0.489043	0.291	0.11	0.0750691	FB1_var_AAD	ligand
ATP5O	2.43231e-06	-0.663997	0.311	0.541	0.0757081	FB1_var_NAA	#N/A
RP13-444K19.1	2.44754e-06	-0.279103	0.072	0.267	0.076182	FB1_var_NAA	#N/A
GRINA	2.46441e-06	0.323355	0.207	0.068	0.0767073	FB1_var_AAD	#N/A
ASXL2	2.47049e-06	0.388808	0.287	0.075	0.0768966	FB1_var_AAD	#N/A
UBE2Q2	2.50146e-06	-0.692561	0.116	0.281	0.0778604	FB1_var_NAA	#N/A
MAPK6	2.58525e-06	0.363327	0.331	0.103	0.0804684	FB1_var_AAD	#N/A
MXRA8	2.6701e-06	-0.499659	0.056	0.233	0.0831095	FB1_var_NAA	#N/A
MAPK13	2.71269e-06	0.325453	0.147	0.014	0.0844353	FB1_var_AAD	#N/A
MMAB	2.72118e-06	0.487226	0.155	0.144	0.0846994	FB1_var_AAD	#N/A
C1orf162	2.75976e-06	0.419553	0.139	0.034	0.0859002	FB1_var_AAD	#N/A
ZBTB43	2.83856e-06	0.678256	0.279	0.103	0.0883529	FB1_var_AAD	#N/A
PTN	2.84395e-06	-0.730518	0.124	0.315	0.0885209	FB1_var_NAA	ligand
CYB5R4	2.89357e-06	0.511007	0.267	0.068	0.0900652	FB1_var_AAD	#N/A
PRKAR1A	2.90988e-06	-0.305868	0.347	0.616	0.090573	FB1_var_NAA	#N/A
RP11-54D18.4	2.91348e-06	-0.26863	0.072	0.267	0.090685	FB1_var_NAA	#N/A
RPL6	2.93339e-06	0.446425	0.769	0.815	0.0913048	FB1_var_AAD	#N/A
SUSD6	3.04979e-06	0.60057	0.299	0.144	0.0949279	FB1_var_AAD	#N/A
SERTAD2	3.12906e-06	0.57113	0.319	0.096	0.097395	FB1_var_AAD	#N/A
CYB5R3	3.176e-06	-0.294149	0.279	0.527	0.0988563	FB1_var_NAA	#N/A
NFKB1	3.18498e-06	0.648675	0.47	0.24	0.0991358	FB1_var_AAD	#N/A
PRRC2C	3.21886e-06	0.434065	0.765	0.678	0.10019	FB1_var_AAD	#N/A
TMEM33	3.26368e-06	0.495966	0.263	0.068	0.101585	FB1_var_AAD	#N/A
CEP290	3.32383e-06	0.513689	0.327	0.116	0.103457	FB1_var_AAD	#N/A
TBX2-AS1	3.34355e-06	-0.366727	0.012	0.123	0.104071	FB1_var_NAA	#N/A
ZNF667-AS1	3.37274e-06	-0.333987	0.036	0.164	0.10498	FB1_var_NAA	#N/A
TMED5	3.37544e-06	0.764738	0.311	0.144	0.105064	FB1_var_AAD	#N/A
ITIH3	3.3833e-06	-0.266313	0.004	0.116	0.105309	FB1_var_NAA	ligand
TFRC	3.41962e-06	0.506846	0.43	0.178	0.106439	FB1_var_AAD	#N/A
PSMD11	3.42079e-06	0.538311	0.303	0.219	0.106475	FB1_var_AAD	#N/A
MGLL	3.43079e-06	-0.569011	0.247	0.466	0.106787	FB1_var_NAA	#N/A
CTSO	3.4443e-06	-0.253427	0.032	0.151	0.107207	FB1_var_NAA	#N/A
DNAJC7	3.4462e-06	0.463658	0.343	0.13	0.107266	FB1_var_AAD	#N/A
ZFAND1	3.47067e-06	-0.513616	0.06	0.24	0.108028	FB1_var_NAA	#N/A
ARID5B	3.49551e-06	-0.947319	0.653	0.719	0.108801	FB1_var_NAA	#N/A
IFNGR2	3.49601e-06	0.596046	0.307	0.178	0.108817	FB1_var_AAD	#N/A
BID	3.53708e-06	0.405658	0.299	0.096	0.110095	FB1_var_AAD	#N/A
CSK	3.55844e-06	0.273319	0.155	0.021	0.11076	FB1_var_AAD	#N/A
HNRNPF	3.56214e-06	0.506648	0.486	0.452	0.110875	FB1_var_AAD	#N/A
ZFC3H1	3.5643e-06	0.560391	0.303	0.11	0.110942	FB1_var_AAD	#N/A
SLC40A1	3.75769e-06	-0.360868	0.088	0.295	0.116962	FB1_var_NAA	#N/A
HMOX1	3.77978e-06	0.499099	0.331	0.26	0.117649	FB1_var_AAD	#N/A
FKBP1A	3.78516e-06	0.489518	0.434	0.24	0.117817	FB1_var_AAD	#N/A
PI4KAP2	3.83863e-06	0.506841	0.251	0.11	0.119481	FB1_var_AAD	#N/A
NDUFS4	3.84938e-06	-0.635037	0.143	0.37	0.119816	FB1_var_NAA	#N/A
ATP6V0D1	3.93916e-06	0.394068	0.231	0.075	0.12261	FB1_var_AAD	#N/A
FANCG	3.95253e-06	0.434806	0.151	0.014	0.123026	FB1_var_AAD	#N/A
USP36	3.99721e-06	0.514976	0.199	0.151	0.124417	FB1_var_AAD	#N/A
NXT2	3.99881e-06	0.391944	0.255	0.219	0.124467	FB1_var_AAD	#N/A
NAMPT	4.01485e-06	0.631826	0.649	0.452	0.124966	FB1_var_AAD	ligand
ARHGEF3	4.03354e-06	0.403839	0.104	0.014	0.125548	FB1_var_AAD	#N/A
RARA	4.04171e-06	0.362381	0.175	0.089	0.125802	FB1_var_AAD	#N/A
CNDP2	4.12326e-06	0.341326	0.171	0.034	0.128341	FB1_var_AAD	#N/A
GOLM1	4.22182e-06	0.333953	0.171	0.048	0.131408	FB1_var_AAD	#N/A
SLC43A2	4.22877e-06	0.318177	0.155	0.055	0.131625	FB1_var_AAD	#N/A
PELO	4.34493e-06	-0.254147	0.056	0.233	0.13524	FB1_var_NAA	#N/A
HADHA	4.35798e-06	-0.451261	0.227	0.459	0.135647	FB1_var_NAA	#N/A
CTNNAL1	4.3827e-06	-0.524785	0.155	0.363	0.136416	FB1_var_NAA	#N/A
DLC1	4.39085e-06	-0.459775	0.183	0.411	0.13667	FB1_var_NAA	#N/A
ARPC1B	4.44406e-06	0.426667	0.434	0.26	0.138326	FB1_var_AAD	#N/A
CASQ2	4.46352e-06	-0.532281	0.012	0.137	0.138931	FB1_var_NAA	#N/A
SLC5A3	4.57795e-06	0.442974	0.263	0.068	0.142493	FB1_var_AAD	#N/A
DPYSL2	4.58126e-06	-0.554401	0.279	0.521	0.142596	FB1_var_NAA	#N/A
GNLY	4.66589e-06	0.252951	0.124	0.103	0.14523	FB1_var_AAD	ligand
NCL	4.66903e-06	0.566754	0.821	0.795	0.145328	FB1_var_AAD	#N/A
SPAG16	4.72077e-06	-0.473201	0.044	0.212	0.146939	FB1_var_NAA	#N/A
H3F3B	4.86406e-06	-0.381158	0.976	0.993	0.151399	FB1_var_NAA	#N/A
THRA	4.88789e-06	-0.378995	0.044	0.151	0.15214	FB1_var_NAA	#N/A
NUP107	4.90046e-06	0.475261	0.104	0.041	0.152532	FB1_var_AAD	#N/A
THYN1	4.90295e-06	-0.494567	0.072	0.253	0.152609	FB1_var_NAA	#N/A
NUBP2	4.93651e-06	0.254468	0.219	0.171	0.153654	FB1_var_AAD	#N/A
PRPF38A	4.95399e-06	0.546634	0.307	0.199	0.154198	FB1_var_AAD	#N/A
MCTP1	5.02234e-06	0.25653	0.155	0.027	0.156325	FB1_var_AAD	#N/A
FNBP1	5.02702e-06	0.52945	0.43	0.267	0.156471	FB1_var_AAD	#N/A
SLC44A2	5.05338e-06	0.526148	0.159	0.178	0.157291	FB1_var_AAD	#N/A
ACSL3	5.08852e-06	-0.612368	0.295	0.308	0.158385	FB1_var_NAA	#N/A
PLEC	5.1261e-06	0.511847	0.307	0.274	0.159555	FB1_var_AAD	#N/A
FNIP1	5.25085e-06	0.503459	0.287	0.123	0.163438	FB1_var_AAD	#N/A
PIN1	5.28039e-06	0.28296	0.259	0.329	0.164357	FB1_var_AAD	#N/A
GABARAPL1	5.43285e-06	0.343909	0.291	0.329	0.169103	FB1_var_AAD	#N/A
SEMA5A	5.48162e-06	-0.319318	0.016	0.151	0.170621	FB1_var_NAA	#N/A
LACC1	5.54064e-06	0.584699	0.259	0.082	0.172458	FB1_var_AAD	#N/A
RPL10A	5.62913e-06	-0.422535	0.637	0.849	0.175212	FB1_var_NAA	#N/A
CCNG2	5.69079e-06	-0.346859	0.044	0.192	0.177131	FB1_var_NAA	#N/A
KDM4C	5.71622e-06	0.284605	0.159	0.014	0.177923	FB1_var_AAD	#N/A
SH3BGRL	5.71894e-06	-0.608084	0.39	0.644	0.178008	FB1_var_NAA	#N/A
COL3A1	5.77498e-06	0.928368	0.498	0.473	0.179752	FB1_var_AAD	ligand
LILRB4	5.79244e-06	0.341392	0.104	0.014	0.180295	FB1_var_AAD	#N/A
KPNA5	5.81848e-06	0.507749	0.239	0.082	0.181106	FB1_var_AAD	#N/A
ZNF641	5.85073e-06	-0.402419	0.024	0.151	0.18211	FB1_var_NAA	#N/A
DYNLL2	5.93585e-06	0.381182	0.371	0.315	0.184759	FB1_var_AAD	#N/A
SAMM50	5.98122e-06	-0.330905	0.02	0.158	0.186171	FB1_var_NAA	#N/A
RP11-320A16.1	6.03137e-06	-0.381711	0.056	0.226	0.187732	FB1_var_NAA	#N/A
S100A16	6.03767e-06	0.542709	0.371	0.178	0.187928	FB1_var_AAD	#N/A
LPCAT1	6.05152e-06	0.36229	0.147	0.103	0.188359	FB1_var_AAD	#N/A
CH507-513H4.1	6.05223e-06	-0.515403	0.064	0.247	0.188382	FB1_var_NAA	#N/A
GLRX3	6.07112e-06	0.543106	0.263	0.151	0.18897	FB1_var_AAD	#N/A
KIF13A	6.17476e-06	-0.497395	0.064	0.226	0.192196	FB1_var_NAA	#N/A
PTCD2	6.19047e-06	0.369928	0.12	0.034	0.192685	FB1_var_AAD	#N/A
F2RL3	6.19105e-06	0.268998	0.112	0	0.192703	FB1_var_AAD	#N/A
CTD-3222D19.8	6.19105e-06	0.277339	0.112	0	0.192703	FB1_var_AAD	#N/A
TMEM71	6.19105e-06	0.260498	0.112	0	0.192703	FB1_var_AAD	#N/A
CELF2	6.23077e-06	0.659129	0.454	0.219	0.193939	FB1_var_AAD	#N/A
NUS1	6.24673e-06	0.390246	0.151	0.048	0.194436	FB1_var_AAD	#N/A
CXCL14	6.24941e-06	0.852744	0.323	0.219	0.194519	FB1_var_AAD	ligand
PLS3	6.33942e-06	-0.570262	0.371	0.575	0.197321	FB1_var_NAA	#N/A
MRVI1	6.4031e-06	-0.314158	0.068	0.253	0.199303	FB1_var_NAA	#N/A
SRGAP2C	6.48613e-06	0.255872	0.163	0.158	0.201887	FB1_var_AAD	#N/A
ATP5I	6.5995e-06	-0.366844	0.649	0.863	0.205416	FB1_var_NAA	#N/A
ENPP4	6.61469e-06	0.422067	0.139	0.014	0.205889	FB1_var_AAD	#N/A
NACA3P	6.65609e-06	-0.264153	0.546	0.788	0.207178	FB1_var_NAA	#N/A
BIN1	6.68644e-06	0.591542	0.171	0.034	0.208122	FB1_var_AAD	#N/A
SEMA4D	6.75817e-06	0.638749	0.199	0.082	0.210355	FB1_var_AAD	#N/A
GSTM3	6.78655e-06	-0.334279	0.139	0.329	0.211238	FB1_var_NAA	#N/A
CLIC1	6.79247e-06	0.311585	0.335	0.377	0.211422	FB1_var_AAD	#N/A
RP4-635A23.6	6.82986e-06	0.372552	0.167	0.027	0.212586	FB1_var_AAD	#N/A
CST3	6.91104e-06	-0.390397	0.59	0.815	0.215113	FB1_var_NAA	ligand
GTPBP4	6.96082e-06	0.550261	0.255	0.062	0.216663	FB1_var_AAD	#N/A
ZFHX3	7.02303e-06	-0.323891	0.239	0.493	0.218599	FB1_var_NAA	#N/A
TTF2	7.09627e-06	-0.436199	0.116	0.137	0.220878	FB1_var_NAA	#N/A
PKD2	7.23518e-06	-0.337935	0.108	0.281	0.225202	FB1_var_NAA	#N/A
DDX23	7.23748e-06	0.445316	0.08	0.123	0.225274	FB1_var_AAD	#N/A
CASD1	7.24954e-06	0.372891	0.155	0.041	0.225649	FB1_var_AAD	#N/A
RBM3	7.26534e-06	0.364195	0.57	0.514	0.226141	FB1_var_AAD	#N/A
SAFB2	7.45493e-06	0.463074	0.295	0.199	0.232042	FB1_var_AAD	#N/A
LAMB2	7.48908e-06	-0.493142	0.187	0.411	0.233105	FB1_var_NAA	ligand
PHACTR1	7.71117e-06	0.386707	0.219	0.055	0.240018	FB1_var_AAD	#N/A
PDE5A	7.77965e-06	-0.490963	0.163	0.384	0.24215	FB1_var_NAA	#N/A
FABP4	7.79099e-06	-0.62513	0.243	0.226	0.242502	FB1_var_NAA	#N/A
PSIP1	7.8278e-06	-0.362904	0.211	0.459	0.243648	FB1_var_NAA	#N/A
NSMCE1	7.89329e-06	-0.563732	0.08	0.247	0.245687	FB1_var_NAA	#N/A
RP11-701P16.5	8.06864e-06	0.447853	0.112	0.014	0.251145	FB1_var_AAD	#N/A
MYO1C	8.08095e-06	-0.409393	0.191	0.363	0.251528	FB1_var_NAA	#N/A
PAPOLA	8.17956e-06	0.697912	0.562	0.349	0.254597	FB1_var_AAD	#N/A
NUP210L	8.3981e-06	0.471984	0.131	0.021	0.261399	FB1_var_AAD	#N/A
SNHG3	8.64802e-06	0.36245	0.223	0.048	0.269178	FB1_var_AAD	#N/A
MED12	8.88271e-06	0.251311	0.124	0.068	0.276483	FB1_var_AAD	#N/A
MRPL51	8.91904e-06	-0.592433	0.347	0.568	0.277614	FB1_var_NAA	#N/A
PRPF40A	9.02204e-06	0.601206	0.522	0.315	0.28082	FB1_var_AAD	#N/A
HIRIP3	9.26945e-06	-0.390465	0.032	0.137	0.288521	FB1_var_NAA	#N/A
VCAN	9.41819e-06	-0.535559	0.789	0.815	0.293151	FB1_var_NAA	ligand
ST3GAL6	9.61758e-06	0.334875	0.135	0.007	0.299357	FB1_var_AAD	#N/A
ZBTB2	9.77422e-06	-0.290348	0.04	0.199	0.304232	FB1_var_NAA	#N/A
TSPAN33	9.85708e-06	0.420775	0.127	0.007	0.306811	FB1_var_AAD	#N/A
CCDC88A	9.90464e-06	0.370365	0.458	0.233	0.308292	FB1_var_AAD	#N/A
C3AR1	9.91703e-06	0.470402	0.171	0.041	0.308678	FB1_var_AAD	#N/A
WDR47	9.92212e-06	0.589597	0.295	0.158	0.308836	FB1_var_AAD	#N/A
LSM3	9.95941e-06	-0.72706	0.335	0.459	0.309997	FB1_var_NAA	#N/A
EHD1	1.00266e-05	0.510969	0.51	0.301	0.312089	FB1_var_AAD	#N/A
RNU2-63P	1.00553e-05	0.419836	0.108	0	0.31298	FB1_var_AAD	#N/A
BATF	1.00553e-05	0.258277	0.108	0	0.31298	FB1_var_AAD	#N/A
MORC3	1.01807e-05	0.683652	0.315	0.123	0.316885	FB1_var_AAD	#N/A
ITIH5	1.01957e-05	-0.381696	0.032	0.178	0.317351	FB1_var_NAA	ligand
ACTN4	1.0534e-05	-0.411896	0.151	0.363	0.327883	FB1_var_NAA	#N/A
H2AFJ	1.05399e-05	-0.323808	0.151	0.377	0.328065	FB1_var_NAA	#N/A
CDC37	1.08362e-05	0.652528	0.426	0.336	0.337286	FB1_var_AAD	#N/A
TCEAL8	1.08854e-05	-0.341537	0.104	0.288	0.338818	FB1_var_NAA	#N/A
NETO2	1.09515e-05	0.597717	0.127	0.007	0.340878	FB1_var_AAD	#N/A
MALT1	1.12038e-05	0.56403	0.319	0.11	0.348728	FB1_var_AAD	#N/A
SOX4	1.12295e-05	-0.759407	0.518	0.658	0.349531	FB1_var_NAA	#N/A
CHD3	1.1296e-05	0.483046	0.323	0.24	0.351599	FB1_var_AAD	#N/A
HSPB2	1.13133e-05	-0.263524	0.016	0.144	0.352137	FB1_var_NAA	#N/A
MBP	1.13792e-05	0.641248	0.167	0.103	0.354188	FB1_var_AAD	#N/A
RHOB	1.14284e-05	-0.333776	0.303	0.555	0.355722	FB1_var_NAA	#N/A
CFHR1	1.14611e-05	-0.445229	0.12	0.329	0.356737	FB1_var_NAA	ligand
PHACTR2	1.16062e-05	0.478144	0.211	0.329	0.361254	FB1_var_AAD	#N/A
SEC23IP	1.16339e-05	0.275179	0.147	0.034	0.362116	FB1_var_AAD	#N/A
LFNG	1.16588e-05	0.403289	0.231	0.096	0.362892	FB1_var_AAD	#N/A
TNFRSF1A	1.17075e-05	0.424609	0.219	0.199	0.364408	FB1_var_AAD	#N/A
RPL18A	1.19309e-05	-0.27638	0.916	0.993	0.371361	FB1_var_NAA	#N/A
UPF1	1.20929e-05	0.464772	0.112	0.096	0.376404	FB1_var_AAD	#N/A
CHTOP	1.21071e-05	0.426698	0.187	0.178	0.376845	FB1_var_AAD	#N/A
MAP9	1.22133e-05	-0.454041	0.084	0.267	0.38015	FB1_var_NAA	#N/A
ACSL1	1.22208e-05	0.385113	0.311	0.116	0.380386	FB1_var_AAD	#N/A
DOT1L	1.23383e-05	0.286448	0.116	0.082	0.384042	FB1_var_AAD	#N/A
CTGF	1.2415e-05	-0.698231	0.458	0.671	0.386431	FB1_var_NAA	#N/A
FHOD1	1.24664e-05	0.344156	0.191	0.089	0.388028	FB1_var_AAD	#N/A
SLC38A2	1.2562e-05	-0.326587	0.689	0.877	0.391005	FB1_var_NAA	#N/A
FBXO7	1.2682e-05	0.581349	0.327	0.247	0.39474	FB1_var_AAD	#N/A
UBL3	1.26948e-05	0.512419	0.291	0.144	0.39514	FB1_var_AAD	#N/A
AKNA	1.26991e-05	0.629158	0.299	0.123	0.395272	FB1_var_AAD	#N/A
FAM102A	1.27225e-05	0.393501	0.259	0.075	0.395999	FB1_var_AAD	#N/A
SLC12A6	1.28122e-05	0.353725	0.112	0.075	0.398793	FB1_var_AAD	#N/A
CD82	1.29172e-05	0.430848	0.211	0.164	0.402061	FB1_var_AAD	#N/A
ATG5	1.2948e-05	0.479921	0.231	0.082	0.40302	FB1_var_AAD	#N/A
C4orf3	1.29563e-05	-0.362596	0.434	0.678	0.403278	FB1_var_NAA	#N/A
GATA3	1.30009e-05	0.428125	0.151	0.014	0.404666	FB1_var_AAD	#N/A
AVEN	1.30638e-05	0.288502	0.112	0.021	0.406625	FB1_var_AAD	#N/A
CD36	1.3222e-05	0.384268	0.267	0.089	0.411547	FB1_var_AAD	#N/A
SEPT11	1.34604e-05	-0.537736	0.235	0.473	0.418969	FB1_var_NAA	#N/A
RPS6KA3	1.35633e-05	0.529479	0.287	0.158	0.422172	FB1_var_AAD	#N/A
FAM114A1	1.35961e-05	-0.453245	0.127	0.322	0.423192	FB1_var_NAA	#N/A
ZC3H6	1.36036e-05	-0.386419	0.068	0.24	0.423424	FB1_var_NAA	#N/A
HTRA1	1.36318e-05	-0.278522	0.183	0.377	0.424303	FB1_var_NAA	ligand
RPL38	1.37378e-05	0.501431	0.789	0.753	0.427603	FB1_var_AAD	#N/A
F2R	1.3805e-05	-0.51939	0.239	0.466	0.429695	FB1_var_NAA	#N/A
MYDGF	1.38072e-05	0.268214	0.267	0.26	0.429764	FB1_var_AAD	ligand
CHI3L1	1.38952e-05	0.283208	0.131	0.007	0.432502	FB1_var_AAD	ligand
RN7SKP255	1.39511e-05	0.403284	0.303	0.158	0.434241	FB1_var_AAD	#N/A
POP5	1.40081e-05	-0.38502	0.048	0.178	0.436016	FB1_var_NAA	#N/A
RTF1	1.40733e-05	-0.592115	0.259	0.445	0.438044	FB1_var_NAA	#N/A
ZFP36L2	1.41959e-05	0.518619	0.637	0.678	0.44186	FB1_var_AAD	#N/A
UQCRFS1	1.44888e-05	0.550302	0.43	0.274	0.450978	FB1_var_AAD	#N/A
H2AFY	1.46241e-05	0.666321	0.295	0.158	0.455188	FB1_var_AAD	#N/A
MFSD1	1.46923e-05	0.396905	0.355	0.151	0.457311	FB1_var_AAD	#N/A
ALDH3A2	1.49139e-05	-0.567256	0.076	0.253	0.464211	FB1_var_NAA	#N/A
RPS7	1.49466e-05	0.426892	0.665	0.678	0.465227	FB1_var_AAD	#N/A
MOB3C	1.49469e-05	0.648377	0.203	0.055	0.465237	FB1_var_AAD	#N/A
RAD23B	1.5011e-05	0.427673	0.402	0.205	0.467233	FB1_var_AAD	#N/A
TJP1	1.50195e-05	-0.356883	0.116	0.308	0.467496	FB1_var_NAA	#N/A
CNOT2	1.52029e-05	0.66213	0.367	0.164	0.473206	FB1_var_AAD	#N/A
MDM4	1.52249e-05	0.439863	0.231	0.11	0.473889	FB1_var_AAD	#N/A
MIR143HG	1.56975e-05	-0.363082	0.032	0.144	0.4886	FB1_var_NAA	#N/A
DUSP5	1.60142e-05	0.794515	0.219	0.11	0.498459	FB1_var_AAD	#N/A
GFOD1	1.63504e-05	0.256	0.247	0.096	0.508924	FB1_var_AAD	ligand
SRSF11	1.64134e-05	0.528092	0.665	0.527	0.510885	FB1_var_AAD	#N/A
FAM133B	1.66472e-05	0.339482	0.239	0.205	0.518161	FB1_var_AAD	#N/A
HN1	1.66744e-05	0.43974	0.251	0.082	0.519006	FB1_var_AAD	#N/A
NSUN2	1.67369e-05	0.253215	0.116	0.014	0.520952	FB1_var_AAD	ligand
BCAT1	1.70127e-05	0.339951	0.255	0.075	0.529538	FB1_var_AAD	#N/A
CSF2RA	1.71868e-05	0.256693	0.143	0.062	0.534955	FB1_var_AAD	#N/A
FAM198B	1.72791e-05	0.514873	0.299	0.178	0.537829	FB1_var_AAD	#N/A
NFKBID	1.74256e-05	0.342981	0.195	0.116	0.542389	FB1_var_AAD	#N/A
B3GNT2	1.74703e-05	0.47149	0.323	0.178	0.54378	FB1_var_AAD	#N/A
HNRNPKP4	1.74938e-05	-0.345508	0.06	0.219	0.544511	FB1_var_NAA	#N/A
HYOU1	1.77378e-05	0.517364	0.227	0.075	0.552107	FB1_var_AAD	#N/A
RP5-857K21.11	1.77556e-05	-0.472771	0.98	1	0.55266	FB1_var_NAA	#N/A
SPCS3	1.77691e-05	0.385687	0.478	0.281	0.553081	FB1_var_AAD	#N/A
HNRNPA2B1	1.79447e-05	0.462545	0.928	0.849	0.558548	FB1_var_AAD	ligand
INAFM1	1.79934e-05	-0.369743	0.112	0.308	0.560063	FB1_var_NAA	#N/A
CMPK1	1.8258e-05	0.275294	0.271	0.329	0.568299	FB1_var_AAD	#N/A
VCL	1.84107e-05	-0.510294	0.307	0.541	0.573051	FB1_var_NAA	#N/A
CLMN	1.90634e-05	0.278019	0.347	0.13	0.593368	FB1_var_AAD	#N/A
NBPF10	1.92096e-05	0.295874	0.247	0.308	0.597919	FB1_var_AAD	#N/A
GRK5	1.9441e-05	-0.325809	0.056	0.219	0.60512	FB1_var_NAA	#N/A
PFDN1	1.95206e-05	0.449699	0.351	0.164	0.6076	FB1_var_AAD	#N/A
VPS39	2.01359e-05	0.360611	0.1	0.158	0.626749	FB1_var_AAD	#N/A
HNRNPU	2.03549e-05	0.642557	0.641	0.548	0.633568	FB1_var_AAD	#N/A
TCF7L2	2.04335e-05	-0.466888	0.104	0.267	0.636014	FB1_var_NAA	#N/A
ANXA2R	2.0989e-05	0.482561	0.131	0.007	0.653303	FB1_var_AAD	#N/A
WIPF1	2.10278e-05	0.594175	0.371	0.295	0.654512	FB1_var_AAD	#N/A
DNAJB2	2.10364e-05	0.292054	0.135	0.199	0.654779	FB1_var_AAD	#N/A
ISLR	2.14141e-05	-0.318503	0.139	0.336	0.666536	FB1_var_NAA	ligand
ATP5L	2.17698e-05	-0.473495	0.689	0.863	0.677607	FB1_var_NAA	#N/A
AMD1	2.19344e-05	0.471529	0.558	0.562	0.682731	FB1_var_AAD	#N/A
CTC-303L1.1	2.19876e-05	0.424515	0.127	0.007	0.684386	FB1_var_AAD	#N/A
WDR13	2.21307e-05	0.284127	0.151	0.288	0.688841	FB1_var_AAD	#N/A
CTSK	2.22549e-05	-0.293415	0.116	0.295	0.692706	FB1_var_NAA	#N/A
AAK1	2.22858e-05	0.42679	0.414	0.315	0.693669	FB1_var_AAD	#N/A
FGF7	2.23209e-05	0.522536	0.299	0.123	0.69476	FB1_var_AAD	ligand
DDX60L	2.28682e-05	0.31616	0.199	0.048	0.711795	FB1_var_AAD	#N/A
PRDX3	2.29178e-05	0.388973	0.299	0.342	0.713339	FB1_var_AAD	#N/A
RP11-334L9.1	2.29522e-05	0.29601	0.339	0.342	0.714411	FB1_var_AAD	#N/A
PDPN	2.29798e-05	0.319411	0.127	0.007	0.715269	FB1_var_AAD	#N/A
TUBGCP6	2.30112e-05	0.490979	0.159	0.116	0.716245	FB1_var_AAD	#N/A
VSTM4	2.30605e-05	-0.365284	0.024	0.13	0.717782	FB1_var_NAA	#N/A
MDK	2.31414e-05	-0.425783	0.08	0.13	0.720298	FB1_var_NAA	ligand
IARS	2.33607e-05	0.440702	0.279	0.116	0.727126	FB1_var_AAD	#N/A
LTB	2.35061e-05	0.364646	0.124	0.007	0.731652	FB1_var_AAD	#N/A
UBE2E1	2.38065e-05	0.428616	0.355	0.171	0.741	FB1_var_AAD	#N/A
C17orf85	2.40415e-05	0.570225	0.175	0.192	0.748314	FB1_var_AAD	#N/A
PARVA	2.43413e-05	-0.344229	0.072	0.24	0.757648	FB1_var_NAA	#N/A
MFAP5	2.44249e-05	0.670549	0.203	0.096	0.76025	FB1_var_AAD	ligand
PCDH10	2.4449e-05	-0.346801	0.088	0.26	0.760999	FB1_var_NAA	#N/A
FIS1	2.45066e-05	-0.539882	0.335	0.568	0.762792	FB1_var_NAA	#N/A
OSBPL8	2.46694e-05	0.420778	0.582	0.349	0.767861	FB1_var_AAD	#N/A
OGT	2.47027e-05	0.364199	0.315	0.288	0.768895	FB1_var_AAD	#N/A
SPHK1	2.56794e-05	0.622517	0.402	0.192	0.799298	FB1_var_AAD	#N/A
ALDH1A3	2.58193e-05	0.421975	0.131	0.014	0.803652	FB1_var_AAD	#N/A
TCEAL2	2.59753e-05	-0.352184	0.056	0.205	0.808506	FB1_var_NAA	#N/A
NEU1	2.60649e-05	0.404202	0.231	0.103	0.811295	FB1_var_AAD	#N/A
CDC42EP4	2.64451e-05	-0.274313	0.06	0.219	0.82313	FB1_var_NAA	#N/A
HSPD1	2.69461e-05	0.870995	0.745	0.596	0.838726	FB1_var_AAD	#N/A
AGL	2.69937e-05	-0.544324	0.048	0.185	0.840207	FB1_var_NAA	#N/A
RRAD	2.71923e-05	-0.363674	0.247	0.486	0.846387	FB1_var_NAA	#N/A
GUSB	2.77865e-05	0.509106	0.267	0.13	0.864883	FB1_var_AAD	#N/A
IER2	2.79775e-05	-0.253823	0.534	0.733	0.870827	FB1_var_NAA	#N/A
LHFPL2	2.80724e-05	0.469457	0.307	0.123	0.873782	FB1_var_AAD	#N/A
PLEKHA5	2.83763e-05	-0.415072	0.088	0.253	0.883242	FB1_var_NAA	#N/A
DIO2	2.83904e-05	-0.668934	0.108	0.281	0.88368	FB1_var_NAA	#N/A
PLA2G12A	2.91153e-05	-0.416061	0.044	0.185	0.906244	FB1_var_NAA	ligand
GNPTAB	2.9403e-05	0.377668	0.227	0.055	0.915198	FB1_var_AAD	#N/A
ITCH	2.97778e-05	0.547313	0.187	0.116	0.926864	FB1_var_AAD	#N/A
GPR132	3.13648e-05	0.389762	0.12	0.007	0.97626	FB1_var_AAD	#N/A
LRRFIP1	3.14543e-05	0.580194	0.713	0.651	0.979046	FB1_var_AAD	#N/A
ROMO1	3.16827e-05	-0.517456	0.458	0.685	0.986155	FB1_var_NAA	#N/A
UBE2D3	3.18345e-05	0.503366	0.717	0.747	0.99088	FB1_var_AAD	#N/A
AC113404.1	3.21614e-05	0.642463	0.426	0.37	1	FB1_var_AAD	#N/A
PDLIM4	3.22597e-05	0.619371	0.251	0.103	1	FB1_var_AAD	#N/A
UTP15	3.24467e-05	0.283647	0.155	0.021	1	FB1_var_AAD	#N/A
TP53TG1	3.27217e-05	-0.354683	0.04	0.178	1	FB1_var_NAA	#N/A
FCF1	3.33727e-05	-0.287565	0.076	0.192	1	FB1_var_NAA	#N/A
SF3B3	3.34482e-05	0.462988	0.195	0.068	1	FB1_var_AAD	#N/A
UBE2B	3.34552e-05	0.65172	0.422	0.342	1	FB1_var_AAD	#N/A
AIG1	3.38492e-05	-0.409298	0.064	0.219	1	FB1_var_NAA	#N/A
ADAMTS4	3.38703e-05	-0.576055	0.191	0.336	1	FB1_var_NAA	ligand
TMEM50B	3.39407e-05	-0.267027	0.084	0.267	1	FB1_var_NAA	#N/A
CHCHD2	3.40407e-05	0.388787	0.522	0.568	1	FB1_var_AAD	#N/A
VTRNA1-3	3.41295e-05	0.46791	0.183	0.048	1	FB1_var_AAD	#N/A
MGAT1	3.4461e-05	0.618899	0.319	0.199	1	FB1_var_AAD	#N/A
RCAN3	3.44745e-05	0.374912	0.163	0.027	1	FB1_var_AAD	#N/A
NFASC	3.47649e-05	-0.455666	0.04	0.151	1	FB1_var_NAA	#N/A
EP300	3.48072e-05	0.548567	0.39	0.281	1	FB1_var_AAD	#N/A
GAK	3.49612e-05	0.371991	0.207	0.123	1	FB1_var_AAD	#N/A
IRAK1	3.50592e-05	0.567396	0.295	0.13	1	FB1_var_AAD	#N/A
SPOCK2	3.51785e-05	0.444034	0.12	0.007	1	FB1_var_AAD	ligand
PTGES3P2	3.53462e-05	0.341018	0.127	0.041	1	FB1_var_AAD	#N/A
STX7	3.54834e-05	-0.381488	0.088	0.247	1	FB1_var_NAA	#N/A
RNF6	3.57877e-05	0.445506	0.235	0.068	1	FB1_var_AAD	#N/A
NPDC1	3.65617e-05	-0.590391	0.052	0.192	1	FB1_var_NAA	#N/A
JAZF1	3.70662e-05	-0.270709	0.008	0.11	1	FB1_var_NAA	#N/A
PLEKHH2	3.74688e-05	-0.516121	0.024	0.151	1	FB1_var_NAA	#N/A
DDR2	3.76318e-05	-0.455987	0.283	0.521	1	FB1_var_NAA	#N/A
RPL14P1	3.7808e-05	-0.325931	0.331	0.575	1	FB1_var_NAA	#N/A
CYSTM1	3.82691e-05	-0.281901	0.287	0.514	1	FB1_var_NAA	#N/A
USPL1	3.83885e-05	0.366148	0.135	0.164	1	FB1_var_AAD	#N/A
EVI5	3.85647e-05	-0.512736	0.124	0.301	1	FB1_var_NAA	#N/A
PGF	3.85783e-05	-0.27349	0.096	0.267	1	FB1_var_NAA	ligand
ART4	3.87062e-05	-0.467102	0.024	0.144	1	FB1_var_NAA	#N/A
FAM162A	3.89171e-05	-0.538188	0.135	0.336	1	FB1_var_NAA	#N/A
TAOK3	3.90976e-05	0.26233	0.375	0.164	1	FB1_var_AAD	#N/A
PRR13	3.93048e-05	0.587535	0.295	0.212	1	FB1_var_AAD	#N/A
ADPGK	3.93627e-05	0.2949	0.155	0.048	1	FB1_var_AAD	ligand
RILPL2	3.9422e-05	0.561506	0.287	0.267	1	FB1_var_AAD	#N/A
BLOC1S2	3.96407e-05	0.280217	0.359	0.158	1	FB1_var_AAD	#N/A
XPC	3.9649e-05	-0.597687	0.1	0.24	1	FB1_var_NAA	#N/A
SAMHD1	3.98289e-05	0.64189	0.518	0.342	1	FB1_var_AAD	#N/A
AQR	4.00486e-05	0.488868	0.271	0.096	1	FB1_var_AAD	#N/A
MIAT	4.0763e-05	0.30949	0.175	0.027	1	FB1_var_AAD	#N/A
ARHGAP30	4.14529e-05	0.560875	0.12	0.021	1	FB1_var_AAD	#N/A
EIF3I	4.16143e-05	0.267204	0.255	0.301	1	FB1_var_AAD	#N/A
FRY	4.26858e-05	-0.627346	0.072	0.219	1	FB1_var_NAA	#N/A
GNAS	4.33011e-05	-0.310359	0.709	0.897	1	FB1_var_NAA	ligand
SRSF1	4.43654e-05	0.405151	0.215	0.103	1	FB1_var_AAD	#N/A
EML4	4.45584e-05	0.605662	0.406	0.308	1	FB1_var_AAD	#N/A
TUBGCP5	4.45642e-05	0.411776	0.207	0.062	1	FB1_var_AAD	#N/A
RN7SKP71	4.61748e-05	0.358359	0.271	0.247	1	FB1_var_AAD	#N/A
PARP8	4.6211e-05	0.38025	0.199	0.041	1	FB1_var_AAD	#N/A
CNOT4	4.64019e-05	-0.52633	0.127	0.301	1	FB1_var_NAA	#N/A
CPXM1	4.66192e-05	0.271153	0.139	0.014	1	FB1_var_AAD	ligand
SPARC	4.68065e-05	-0.461767	0.582	0.788	1	FB1_var_NAA	ligand
ZMYM2	4.73045e-05	0.455188	0.343	0.158	1	FB1_var_AAD	#N/A
ZNF181	4.73198e-05	-0.412364	0.032	0.164	1	FB1_var_NAA	#N/A
NCR3LG1	4.73497e-05	0.412037	0.127	0.048	1	FB1_var_AAD	#N/A
ARL4D	4.80773e-05	-0.374775	0.052	0.199	1	FB1_var_NAA	#N/A
COX4I1	4.8117e-05	-0.455619	0.733	0.877	1	FB1_var_NAA	#N/A
C12orf75	4.84451e-05	-0.495175	0.183	0.39	1	FB1_var_NAA	#N/A
SLFN5	4.88558e-05	0.612391	0.339	0.164	1	FB1_var_AAD	#N/A
C4orf48	5.00182e-05	0.441285	0.255	0.13	1	FB1_var_AAD	ligand
LRRK2	5.07986e-05	-0.461859	0.06	0.164	1	FB1_var_NAA	#N/A
NIPBL	5.09746e-05	0.501099	0.458	0.315	1	FB1_var_AAD	#N/A
NFKBIE	5.10049e-05	0.347683	0.12	0.062	1	FB1_var_AAD	#N/A
TGFB1I1	5.11356e-05	-0.366476	0.1	0.288	1	FB1_var_NAA	#N/A
ANXA2	5.1181e-05	0.498639	0.88	0.87	1	FB1_var_AAD	ligand
C1QC	5.14101e-05	0.250848	0.12	0.007	1	FB1_var_AAD	ligand
SGCD	5.14661e-05	-0.280146	0.032	0.144	1	FB1_var_NAA	#N/A
CDKN2C	5.14925e-05	-0.453035	0.04	0.171	1	FB1_var_NAA	#N/A
CLEC7A	5.17639e-05	0.452084	0.147	0.034	1	FB1_var_AAD	#N/A
PYGB	5.18852e-05	-0.303594	0.088	0.226	1	FB1_var_NAA	#N/A
RARRES1	5.285e-05	0.530221	0.151	0.027	1	FB1_var_AAD	#N/A
DNAJC19P9	5.29797e-05	-0.28371	0.084	0.26	1	FB1_var_NAA	#N/A
ZBTB7A	5.35006e-05	0.349896	0.251	0.267	1	FB1_var_AAD	#N/A
DCN	5.43172e-05	0.281348	0.677	0.644	1	FB1_var_AAD	ligand
FAM63B	5.44426e-05	-0.701868	0.076	0.226	1	FB1_var_NAA	#N/A
RP1-308E4.1	5.49377e-05	-0.254453	0.112	0.288	1	FB1_var_NAA	#N/A
CDC42	5.50509e-05	0.52984	0.59	0.514	1	FB1_var_AAD	#N/A
UPF3AP1	5.5837e-05	-0.387315	0.04	0.185	1	FB1_var_NAA	#N/A
NID1	5.64946e-05	-0.474889	0.096	0.253	1	FB1_var_NAA	ligand
FERMT2	5.75632e-05	-0.378278	0.263	0.486	1	FB1_var_NAA	#N/A
IKZF5	5.76913e-05	0.374439	0.279	0.137	1	FB1_var_AAD	#N/A
COX14	5.77063e-05	-0.464551	0.215	0.438	1	FB1_var_NAA	#N/A
PDLIM1	5.79818e-05	-0.315811	0.211	0.425	1	FB1_var_NAA	#N/A
RP11-102M11.1	5.90124e-05	-0.417571	0.179	0.336	1	FB1_var_NAA	#N/A
FAM188A	6.04006e-05	0.284902	0.151	0.021	1	FB1_var_AAD	#N/A
C12orf10	6.04084e-05	-0.567375	0.048	0.164	1	FB1_var_NAA	#N/A
IVNS1ABP	6.10538e-05	0.284794	0.53	0.452	1	FB1_var_AAD	#N/A
NDUFC1	6.13434e-05	-0.378026	0.498	0.712	1	FB1_var_NAA	#N/A
CACYBP	6.14318e-05	0.604957	0.518	0.473	1	FB1_var_AAD	#N/A
DDX21	6.28776e-05	0.69602	0.673	0.541	1	FB1_var_AAD	#N/A
GPC6	6.32155e-05	-0.258249	0.143	0.301	1	FB1_var_NAA	ligand
ZNF329	6.33866e-05	0.314729	0.167	0.027	1	FB1_var_AAD	#N/A
ATP1B3	6.34529e-05	0.563628	0.618	0.521	1	FB1_var_AAD	#N/A
RICTOR	6.35308e-05	0.375677	0.211	0.144	1	FB1_var_AAD	#N/A
CNN1	6.4151e-05	-0.31149	0.104	0.288	1	FB1_var_NAA	#N/A
SDC2	6.4837e-05	-0.341282	0.235	0.452	1	FB1_var_NAA	#N/A
ANKLE2	6.49942e-05	0.542881	0.359	0.247	1	FB1_var_AAD	#N/A
ST6GALNAC6	6.50262e-05	-0.336477	0.044	0.185	1	FB1_var_NAA	#N/A
PNPLA6	6.56759e-05	0.252161	0.135	0.062	1	FB1_var_AAD	#N/A
CD2AP	6.6209e-05	0.390598	0.231	0.103	1	FB1_var_AAD	#N/A
ZNF160	6.63647e-05	-0.327087	0.028	0.11	1	FB1_var_NAA	#N/A
DGCR6L	6.65054e-05	-0.348226	0.135	0.329	1	FB1_var_NAA	#N/A
TMEM130	6.71216e-05	-0.339871	0.024	0.151	1	FB1_var_NAA	#N/A
COPB1	6.78766e-05	0.597779	0.231	0.137	1	FB1_var_AAD	#N/A
HERPUD2	6.81274e-05	0.424978	0.215	0.089	1	FB1_var_AAD	#N/A
CTTN	6.90716e-05	0.439123	0.295	0.24	1	FB1_var_AAD	#N/A
NLRC5	6.96331e-05	0.350219	0.151	0.027	1	FB1_var_AAD	#N/A
TOM1L2	7.02132e-05	-0.257856	0.016	0.11	1	FB1_var_NAA	#N/A
KRT7	7.19676e-05	-0.54932	0.072	0.205	1	FB1_var_NAA	#N/A
EIF4G2	7.28092e-05	0.382539	0.801	0.801	1	FB1_var_AAD	#N/A
EIF3C	7.36108e-05	-0.447973	0.434	0.507	1	FB1_var_NAA	#N/A
FAM35A	7.37306e-05	0.631857	0.151	0.11	1	FB1_var_AAD	#N/A
PTBP1	7.38456e-05	0.267393	0.45	0.534	1	FB1_var_AAD	#N/A
IL33	7.41369e-05	-0.624627	0.231	0.425	1	FB1_var_NAA	ligand
DUSP6	7.4601e-05	0.78947	0.319	0.158	1	FB1_var_AAD	#N/A
PLCG2	7.57574e-05	0.302182	0.112	0.021	1	FB1_var_AAD	#N/A
TGIF1	7.58991e-05	0.484873	0.343	0.26	1	FB1_var_AAD	#N/A
TCP1	7.59458e-05	0.894814	0.434	0.295	1	FB1_var_AAD	#N/A
TOM1	7.68289e-05	0.400116	0.159	0.082	1	FB1_var_AAD	#N/A
FAM129A	7.80747e-05	-0.585875	0.398	0.548	1	FB1_var_NAA	#N/A
RAP2C	7.82483e-05	0.369098	0.151	0.055	1	FB1_var_AAD	#N/A
KITLG	7.86779e-05	-0.34385	0.052	0.199	1	FB1_var_NAA	#N/A
HM13	7.87619e-05	0.319812	0.227	0.13	1	FB1_var_AAD	#N/A
COL4A1	7.93037e-05	0.540386	0.378	0.459	1	FB1_var_AAD	ligand
TLR4	7.97586e-05	0.307597	0.151	0.041	1	FB1_var_AAD	#N/A
TTC39B	8.09177e-05	-0.312313	0.032	0.164	1	FB1_var_NAA	#N/A
SMIM7	8.1003e-05	-0.483439	0.104	0.274	1	FB1_var_NAA	#N/A
LMNA	8.13093e-05	0.477051	0.725	0.719	1	FB1_var_AAD	#N/A
MPZL3	8.1884e-05	0.459696	0.151	0.041	1	FB1_var_AAD	#N/A
SAMD9	8.3942e-05	0.641261	0.151	0.048	1	FB1_var_AAD	#N/A
RBM8B	8.43749e-05	-0.271296	0.211	0.432	1	FB1_var_NAA	#N/A
ZNF106	8.46055e-05	-0.549789	0.319	0.5	1	FB1_var_NAA	#N/A
ZNF766	8.53886e-05	0.347726	0.151	0.034	1	FB1_var_AAD	#N/A
NABP1	8.56251e-05	0.741092	0.223	0.075	1	FB1_var_AAD	#N/A
TMEM219	8.56731e-05	-0.291575	0.183	0.397	1	FB1_var_NAA	#N/A
SELK	8.59556e-05	-0.387834	0.538	0.76	1	FB1_var_NAA	#N/A
HNRNPA0	8.62569e-05	0.522197	0.323	0.267	1	FB1_var_AAD	#N/A
DDX10	8.731e-05	0.39896	0.195	0.062	1	FB1_var_AAD	#N/A
CSNK2B	8.77615e-05	0.412852	0.382	0.301	1	FB1_var_AAD	#N/A
SUSD5	8.79216e-05	-0.32588	0.052	0.199	1	FB1_var_NAA	#N/A
ZNF503	8.81212e-05	-0.506568	0.135	0.301	1	FB1_var_NAA	#N/A
URGCP	8.81739e-05	-0.299908	0.028	0.103	1	FB1_var_NAA	#N/A
APOOL	8.88732e-05	-0.366305	0.028	0.11	1	FB1_var_NAA	#N/A
IFI27L2	8.95975e-05	-0.559781	0.215	0.397	1	FB1_var_NAA	#N/A
SLC25A32	9.00207e-05	0.325164	0.139	0.082	1	FB1_var_AAD	#N/A
AGO3	9.04838e-05	-0.355914	0.127	0.233	1	FB1_var_NAA	#N/A
FEZ1	9.0626e-05	-0.354667	0.076	0.233	1	FB1_var_NAA	#N/A
GATA6	9.08254e-05	-0.355193	0.072	0.226	1	FB1_var_NAA	#N/A
CHD7	9.29587e-05	0.405649	0.159	0.034	1	FB1_var_AAD	#N/A
SAR1A	9.3144e-05	0.526213	0.41	0.37	1	FB1_var_AAD	#N/A
ITPR2	9.34575e-05	0.443667	0.327	0.144	1	FB1_var_AAD	#N/A
SGK3	9.40065e-05	0.295503	0.139	0.048	1	FB1_var_AAD	#N/A
GOLGA8A	9.47925e-05	0.31064	0.331	0.192	1	FB1_var_AAD	#N/A
USP25	9.55931e-05	0.329908	0.223	0.082	1	FB1_var_AAD	#N/A
TMEM176B	9.55939e-05	0.292921	0.143	0.062	1	FB1_var_AAD	#N/A
ST6GAL1	9.6345e-05	0.537033	0.211	0.068	1	FB1_var_AAD	ligand
GNG12	9.76851e-05	-0.334609	0.331	0.486	1	FB1_var_NAA	#N/A
HTRA3	9.88212e-05	0.433089	0.171	0.11	1	FB1_var_AAD	ligand
MAP1A	9.89357e-05	-0.255358	0.076	0.226	1	FB1_var_NAA	#N/A
DDX41	0.000100514	0.364035	0.187	0.096	1	FB1_var_AAD	#N/A
ARRB2	0.000101861	0.296952	0.112	0.075	1	FB1_var_AAD	#N/A
UBR4	0.000103123	0.55287	0.247	0.116	1	FB1_var_AAD	#N/A
TMC6	0.000104	0.378455	0.147	0.055	1	FB1_var_AAD	#N/A
CBLL1	0.000104222	0.313821	0.112	0.041	1	FB1_var_AAD	#N/A
SLC35E2B	0.000104902	-0.402215	0.056	0.164	1	FB1_var_NAA	#N/A
PLK2	0.000106004	-0.404003	0.275	0.5	1	FB1_var_NAA	#N/A
ARPIN	0.00010724	-0.34991	0.036	0.13	1	FB1_var_NAA	#N/A
THOC7	0.000108686	-0.340028	0.124	0.247	1	FB1_var_NAA	#N/A
CTB-89H12.4	0.000109017	0.559757	0.211	0.068	1	FB1_var_AAD	#N/A
DENND5A	0.00010968	0.658947	0.355	0.253	1	FB1_var_AAD	#N/A
TLN2	0.000109911	-0.314999	0.04	0.144	1	FB1_var_NAA	#N/A
DIDO1	0.000110725	0.3875	0.199	0.233	1	FB1_var_AAD	#N/A
GAS5	0.000110805	0.296349	0.753	0.781	1	FB1_var_AAD	#N/A
GVINP1	0.000112358	0.335887	0.135	0.021	1	FB1_var_AAD	#N/A
HMGA1	0.000113677	0.370559	0.175	0.048	1	FB1_var_AAD	#N/A
TIMM17A	0.000114366	0.35893	0.367	0.171	1	FB1_var_AAD	#N/A
UPP1	0.000116243	0.51582	0.359	0.192	1	FB1_var_AAD	#N/A
HSPA5	0.000116686	0.324712	0.777	0.753	1	FB1_var_AAD	#N/A
PACSIN2	0.000116935	-0.319095	0.092	0.226	1	FB1_var_NAA	#N/A
DPYSL4	0.00011831	0.423104	0.112	0.007	1	FB1_var_AAD	#N/A
TFEC	0.000118531	0.37191	0.12	0.021	1	FB1_var_AAD	#N/A
DDX39A	0.000119067	0.324204	0.211	0.185	1	FB1_var_AAD	#N/A
PQBP1	0.000119664	-0.437119	0.207	0.26	1	FB1_var_NAA	#N/A
NINJ1	0.000119975	0.520643	0.41	0.336	1	FB1_var_AAD	#N/A
CHURC1	0.000120355	-0.35484	0.147	0.329	1	FB1_var_NAA	#N/A
NLRC3	0.000120927	0.405886	0.112	0.021	1	FB1_var_AAD	#N/A
ZSCAN16	0.000122721	0.398973	0.112	0.007	1	FB1_var_AAD	#N/A
ATXN7L3	0.000123093	0.521469	0.104	0.075	1	FB1_var_AAD	#N/A
MIS18BP1	0.000123173	0.390807	0.219	0.096	1	FB1_var_AAD	#N/A
RPS11	0.000124653	-0.402649	0.888	0.959	1	FB1_var_NAA	#N/A
TARS	0.000125567	0.781194	0.271	0.123	1	FB1_var_AAD	#N/A
PAICS	0.000125812	0.449608	0.203	0.055	1	FB1_var_AAD	#N/A
EXOC6B	0.000126174	-0.320871	0.036	0.103	1	FB1_var_NAA	#N/A
DDX27	0.000127034	0.459269	0.331	0.219	1	FB1_var_AAD	#N/A
EIF3F	0.000127516	-0.311125	0.247	0.466	1	FB1_var_NAA	#N/A
CDR2	0.000134749	0.275625	0.08	0.123	1	FB1_var_AAD	#N/A
SEPT10	0.000135449	-0.290317	0.088	0.253	1	FB1_var_NAA	#N/A
PDE7A	0.000135934	0.261367	0.195	0.055	1	FB1_var_AAD	#N/A
CSNK1G1	0.00013797	0.389695	0.171	0.034	1	FB1_var_AAD	#N/A
OSGEP	0.000138756	0.35174	0.219	0.075	1	FB1_var_AAD	#N/A
ALDH7A1	0.000138956	-0.331861	0.032	0.13	1	FB1_var_NAA	#N/A
PDIA4	0.000139015	0.562614	0.339	0.185	1	FB1_var_AAD	#N/A
CIR1	0.000139879	-0.484676	0.151	0.322	1	FB1_var_NAA	#N/A
SNRPD2	0.000140796	-0.587493	0.661	0.767	1	FB1_var_NAA	#N/A
COMMD6	0.000140961	-0.367607	0.49	0.712	1	FB1_var_NAA	#N/A
MOCS2	0.000141131	-0.370904	0.064	0.199	1	FB1_var_NAA	#N/A
SERBP1	0.000144972	0.567357	0.602	0.479	1	FB1_var_AAD	#N/A
FAM65B	0.000145456	0.272103	0.159	0.027	1	FB1_var_AAD	#N/A
SOD1	0.000146335	-0.407131	0.665	0.795	1	FB1_var_NAA	#N/A
TPT1-AS1	0.000146788	-0.477186	0.323	0.432	1	FB1_var_NAA	#N/A
RSBN1L	0.000148116	-0.368408	0.147	0.342	1	FB1_var_NAA	#N/A
RPL37	0.00014924	0.426946	0.825	0.836	1	FB1_var_AAD	#N/A
IQGAP2	0.000149356	0.261669	0.159	0.075	1	FB1_var_AAD	#N/A
GNAI2	0.000149999	0.321682	0.355	0.356	1	FB1_var_AAD	#N/A
AKAP17A	0.000152427	0.260358	0.143	0.048	1	FB1_var_AAD	#N/A
MYH9	0.000152463	-0.288341	0.677	0.856	1	FB1_var_NAA	#N/A
CCDC112	0.000152959	0.539894	0.271	0.096	1	FB1_var_AAD	#N/A
PTPN1	0.000155172	0.36824	0.307	0.116	1	FB1_var_AAD	#N/A
MYL12A	0.000155626	0.27725	0.673	0.774	1	FB1_var_AAD	#N/A
NEDD8	0.000156677	-0.47799	0.578	0.733	1	FB1_var_NAA	#N/A
ADAMTS5	0.000157202	0.32834	0.127	0.014	1	FB1_var_AAD	ligand
OTUD4	0.000157622	0.32714	0.207	0.144	1	FB1_var_AAD	#N/A
CREBZF	0.000157863	0.336749	0.211	0.068	1	FB1_var_AAD	#N/A
RNF24	0.00016105	-0.29187	0.104	0.281	1	FB1_var_NAA	#N/A
RPL26L1	0.000162304	0.40722	0.231	0.075	1	FB1_var_AAD	#N/A
ADGRE5	0.00016265	0.627816	0.275	0.13	1	FB1_var_AAD	#N/A
SSR4	0.000165034	-0.541566	0.697	0.822	1	FB1_var_NAA	#N/A
KLHL23	0.000165242	-0.361887	0.016	0.103	1	FB1_var_NAA	#N/A
RBP1	0.00016528	-0.748285	0.032	0.151	1	FB1_var_NAA	#N/A
FBRS	0.000165842	0.356911	0.187	0.096	1	FB1_var_AAD	#N/A
DNAJB4	0.000166785	-0.583271	0.347	0.548	1	FB1_var_NAA	#N/A
OASL	0.000168036	0.425547	0.147	0.041	1	FB1_var_AAD	#N/A
FLRT2	0.000171297	0.395153	0.108	0.13	1	FB1_var_AAD	ligand
DBF4	0.000171471	0.389649	0.131	0.014	1	FB1_var_AAD	#N/A
ABHD5	0.000174673	0.350265	0.151	0.027	1	FB1_var_AAD	#N/A
NDUFB4	0.000174772	-0.396826	0.378	0.603	1	FB1_var_NAA	#N/A
SPAG9	0.000176087	0.45857	0.466	0.356	1	FB1_var_AAD	#N/A
NDFIP1	0.000176147	0.385291	0.335	0.247	1	FB1_var_AAD	#N/A
PLEKHM1P	0.000177967	0.298497	0.131	0.027	1	FB1_var_AAD	#N/A
ANKH	0.000178065	-0.46622	0.163	0.322	1	FB1_var_NAA	#N/A
AVPR1A	0.000178143	-0.380067	0.016	0.123	1	FB1_var_NAA	#N/A
ITGB5	0.000179793	-0.363312	0.203	0.404	1	FB1_var_NAA	#N/A
NUMB	0.000179902	0.387052	0.378	0.219	1	FB1_var_AAD	#N/A
ABRACL	0.00018001	0.296669	0.151	0.055	1	FB1_var_AAD	#N/A
EPN2	0.000181604	-0.371441	0.044	0.137	1	FB1_var_NAA	#N/A
DPY30	0.000182845	-0.517529	0.112	0.267	1	FB1_var_NAA	#N/A
PNPLA8	0.000184113	0.770024	0.43	0.219	1	FB1_var_AAD	#N/A
HECA	0.000185974	0.549162	0.398	0.219	1	FB1_var_AAD	#N/A
CASP1	0.000191428	0.407741	0.251	0.096	1	FB1_var_AAD	#N/A
P4HA1	0.00019707	-0.313432	0.056	0.199	1	FB1_var_NAA	#N/A
PHF1	0.000198234	0.267577	0.199	0.192	1	FB1_var_AAD	#N/A
PABPC4	0.000198435	0.418004	0.462	0.432	1	FB1_var_AAD	#N/A
RP11-288C18.1	0.000199245	0.289957	0.139	0.021	1	FB1_var_AAD	#N/A
PTGIS	0.000199625	-0.336652	0.143	0.336	1	FB1_var_NAA	#N/A
LINC01197	0.000200659	-0.326273	0.032	0.158	1	FB1_var_NAA	#N/A
SFPQ	0.000208817	0.40986	0.741	0.699	1	FB1_var_AAD	#N/A
LGMN	0.000209531	0.528187	0.303	0.171	1	FB1_var_AAD	#N/A
SNRPB	0.000210932	0.593451	0.363	0.199	1	FB1_var_AAD	#N/A
PNN	0.000211746	0.428315	0.47	0.404	1	FB1_var_AAD	#N/A
HSPA7	0.000211842	0.615255	0.191	0.068	1	FB1_var_AAD	#N/A
OTUD6B-AS1	0.000212474	-0.791513	0.151	0.295	1	FB1_var_NAA	#N/A
SLC25A37	0.000214263	0.368189	0.351	0.199	1	FB1_var_AAD	#N/A
SRGAP1	0.000214587	0.252441	0.147	0.075	1	FB1_var_AAD	#N/A
GNG2	0.000217238	0.258883	0.143	0.048	1	FB1_var_AAD	#N/A
PPP1R12A	0.000218496	-0.462723	0.474	0.63	1	FB1_var_NAA	#N/A
ABCF1	0.000221775	-0.484048	0.311	0.322	1	FB1_var_NAA	#N/A
NFE2L1	0.000222221	-0.312815	0.167	0.349	1	FB1_var_NAA	#N/A
SNHG5	0.000222419	0.485334	0.61	0.603	1	FB1_var_AAD	#N/A
COG2	0.000223193	-0.276944	0.048	0.123	1	FB1_var_NAA	#N/A
N4BP2L2	0.000223695	0.360033	0.45	0.329	1	FB1_var_AAD	#N/A
MIR22HG	0.000226794	-0.435525	0.402	0.61	1	FB1_var_NAA	#N/A
LGALS8	0.000227077	0.706151	0.283	0.158	1	FB1_var_AAD	#N/A
RPF2	0.000227336	0.54085	0.243	0.123	1	FB1_var_AAD	#N/A
STK17A	0.000231524	0.274723	0.271	0.13	1	FB1_var_AAD	#N/A
RPL13A	0.000232415	0.480332	0.936	0.925	1	FB1_var_AAD	#N/A
FAM21C	0.000233193	0.403097	0.159	0.116	1	FB1_var_AAD	#N/A
UBE2D1	0.000234096	0.480574	0.267	0.123	1	FB1_var_AAD	#N/A
CLDN5	0.000235136	0.253476	0.175	0.041	1	FB1_var_AAD	#N/A
EIF2AK1	0.00023668	0.36654	0.175	0.103	1	FB1_var_AAD	#N/A
KALRN	0.000237182	-0.294364	0.052	0.151	1	FB1_var_NAA	#N/A
AZIN1	0.000239041	0.566363	0.251	0.26	1	FB1_var_AAD	#N/A
NAA38	0.000241336	-0.514796	0.347	0.527	1	FB1_var_NAA	#N/A
GMNN	0.000244163	0.339561	0.231	0.082	1	FB1_var_AAD	#N/A
PSAP	0.000252253	0.502878	0.865	0.815	1	FB1_var_AAD	ligand
MYL2	0.000258782	0.475509	0.171	0.158	1	FB1_var_AAD	#N/A
PPP1CB	0.000259497	-0.322111	0.462	0.678	1	FB1_var_NAA	#N/A
LGALS3	0.000262335	0.520659	0.665	0.651	1	FB1_var_AAD	ligand
HS2ST1	0.000263969	0.410836	0.151	0.055	1	FB1_var_AAD	#N/A
HNRNPH3	0.000264271	0.492717	0.598	0.575	1	FB1_var_AAD	#N/A
SNX18	0.000265185	-0.337791	0.088	0.212	1	FB1_var_NAA	#N/A
C22orf39	0.000266145	-0.252838	0.044	0.178	1	FB1_var_NAA	#N/A
PRUNE2	0.000271388	-0.416163	0.076	0.205	1	FB1_var_NAA	#N/A
MAFB	0.000271787	0.712089	0.347	0.315	1	FB1_var_AAD	#N/A
LATS1	0.000272519	0.33208	0.259	0.123	1	FB1_var_AAD	#N/A
AGO2	0.000272732	0.356675	0.231	0.11	1	FB1_var_AAD	#N/A
DLG1	0.000273029	-0.313425	0.096	0.226	1	FB1_var_NAA	#N/A
DICER1	0.000273857	0.591493	0.339	0.247	1	FB1_var_AAD	#N/A
NAA50	0.000274837	0.534768	0.291	0.185	1	FB1_var_AAD	#N/A
IKZF3	0.000277731	0.277893	0.112	0.041	1	FB1_var_AAD	#N/A
RNF126	0.000279513	0.606686	0.139	0.096	1	FB1_var_AAD	#N/A
CBX7	0.000281529	-0.266679	0.048	0.171	1	FB1_var_NAA	#N/A
STAG2	0.000283292	0.282109	0.39	0.24	1	FB1_var_AAD	#N/A
CCDC144NL-AS1	0.000283661	-0.543353	0.024	0.13	1	FB1_var_NAA	#N/A
ECE1	0.000285275	0.417205	0.307	0.308	1	FB1_var_AAD	#N/A
YBX3	0.000286183	-0.36676	0.482	0.685	1	FB1_var_NAA	#N/A
SSR2	0.000289076	0.342748	0.446	0.295	1	FB1_var_AAD	#N/A
PCED1B-AS1	0.00029075	0.354811	0.191	0.068	1	FB1_var_AAD	#N/A
OLFML2A	0.000290787	-0.252941	0.036	0.151	1	FB1_var_NAA	ligand
C11orf54	0.000292893	-0.33721	0.064	0.205	1	FB1_var_NAA	#N/A
TMEM106C	0.000293116	-0.287343	0.06	0.205	1	FB1_var_NAA	#N/A
EXT1	0.000293737	0.405015	0.143	0.185	1	FB1_var_AAD	#N/A
RBMS1	0.000297271	0.252703	0.482	0.336	1	FB1_var_AAD	#N/A
BCCIP	0.000297278	0.26282	0.351	0.185	1	FB1_var_AAD	#N/A
NBEAL1	0.000297451	-0.444608	0.183	0.356	1	FB1_var_NAA	#N/A
SEC13	0.000297624	0.642553	0.339	0.212	1	FB1_var_AAD	#N/A
DNAJB14	0.000298106	0.739059	0.331	0.205	1	FB1_var_AAD	#N/A
SLC1A5	0.000298541	0.258936	0.175	0.062	1	FB1_var_AAD	#N/A
CCDC25	0.000300354	-0.612977	0.1	0.212	1	FB1_var_NAA	#N/A
CCNH	0.000300382	0.269679	0.171	0.205	1	FB1_var_AAD	#N/A
LAMA4	0.000300437	-0.496109	0.179	0.356	1	FB1_var_NAA	ligand
MAP7D3	0.000301937	-0.293037	0.12	0.295	1	FB1_var_NAA	#N/A
ITGB1	0.000302481	-0.456755	0.606	0.753	1	FB1_var_NAA	#N/A
CCNK	0.00030894	0.414434	0.271	0.103	1	FB1_var_AAD	#N/A
OIP5-AS1	0.000314631	0.764561	0.355	0.219	1	FB1_var_AAD	#N/A
DIAPH1	0.000315453	0.366332	0.303	0.123	1	FB1_var_AAD	#N/A
FUS	0.000315995	0.517889	0.637	0.582	1	FB1_var_AAD	#N/A
GPM6B	0.000317161	-0.37352	0.112	0.281	1	FB1_var_NAA	#N/A
SCUBE3	0.000317574	-0.261409	0.044	0.151	1	FB1_var_NAA	ligand
BRK1	0.000317999	-0.405499	0.386	0.596	1	FB1_var_NAA	#N/A
NPIPB5	0.000325976	0.357813	0.426	0.295	1	FB1_var_AAD	#N/A
AKAP9	0.000326539	0.529507	0.53	0.479	1	FB1_var_AAD	#N/A
FUBP1	0.0003269	0.507042	0.311	0.253	1	FB1_var_AAD	#N/A
RHOT2	0.000333646	0.302946	0.199	0.082	1	FB1_var_AAD	#N/A
AC058791.1	0.000336428	0.28699	0.219	0.13	1	FB1_var_AAD	#N/A
ATP6AP2	0.000336736	-0.447061	0.255	0.466	1	FB1_var_NAA	#N/A
CROT	0.000339375	0.486914	0.048	0.11	1	FB1_var_AAD	#N/A
ZYG11B	0.000341294	-0.542228	0.044	0.151	1	FB1_var_NAA	#N/A
AMFR	0.000343046	0.259989	0.092	0.151	1	FB1_var_AAD	#N/A
LYRM7	0.000343977	-0.257477	0.056	0.185	1	FB1_var_NAA	#N/A
NTRK2	0.000344893	-0.569429	0.096	0.247	1	FB1_var_NAA	#N/A
UBE4B	0.000350423	-0.276593	0.068	0.158	1	FB1_var_NAA	#N/A
AIMP1	0.000351225	-0.420029	0.175	0.336	1	FB1_var_NAA	ligand
ISG20	0.0003547	0.360028	0.183	0.055	1	FB1_var_AAD	#N/A
SMN2	0.000356092	0.282901	0.163	0.137	1	FB1_var_AAD	#N/A
GBP4	0.000356476	-0.297775	0.02	0.116	1	FB1_var_NAA	#N/A
CPM	0.000357585	0.335695	0.139	0.021	1	FB1_var_AAD	#N/A
CPD	0.000362633	0.651249	0.279	0.11	1	FB1_var_AAD	#N/A
ZC3HAV1	0.000363103	-0.436243	0.454	0.445	1	FB1_var_NAA	#N/A
HNMT	0.00036755	0.545598	0.331	0.233	1	FB1_var_AAD	#N/A
RNF19A	0.000369674	0.487229	0.351	0.192	1	FB1_var_AAD	#N/A
SSTR2	0.000373134	-0.344222	0.191	0.336	1	FB1_var_NAA	#N/A
CKB	0.000380206	-0.444508	0.124	0.205	1	FB1_var_NAA	#N/A
STK10	0.000381775	0.418575	0.187	0.062	1	FB1_var_AAD	#N/A
TMED9	0.00038269	0.254552	0.343	0.377	1	FB1_var_AAD	#N/A
ADSS	0.000384862	0.296114	0.259	0.103	1	FB1_var_AAD	#N/A
SGTA	0.0003872	0.342345	0.179	0.11	1	FB1_var_AAD	#N/A
ATP8B2	0.000391298	0.544749	0.219	0.103	1	FB1_var_AAD	#N/A
MAPK1IP1L	0.000394297	0.330658	0.279	0.158	1	FB1_var_AAD	#N/A
PLOD3	0.000395186	0.309405	0.183	0.068	1	FB1_var_AAD	ligand
SLC2A6	0.000395382	0.260555	0.143	0.027	1	FB1_var_AAD	#N/A
APOA1BP	0.000399114	-0.436343	0.171	0.301	1	FB1_var_NAA	#N/A
LOX	0.000399741	0.327361	0.187	0.068	1	FB1_var_AAD	ligand
STAB1	0.000405302	0.260345	0.163	0.041	1	FB1_var_AAD	#N/A
PPP1R15A	0.000406715	0.422404	0.857	0.842	1	FB1_var_AAD	#N/A
IFI30	0.000408327	0.338078	0.104	0.007	1	FB1_var_AAD	ligand
CH17-189H20.1	0.000410721	0.579978	0.179	0.096	1	FB1_var_AAD	#N/A
TNFRSF14	0.000417966	0.416429	0.279	0.158	1	FB1_var_AAD	#N/A
PSMA5	0.000419855	0.374869	0.151	0.144	1	FB1_var_AAD	#N/A
BRMS1	0.000420298	0.350439	0.135	0.144	1	FB1_var_AAD	#N/A
CALU	0.000421028	0.484208	0.586	0.479	1	FB1_var_AAD	ligand
GLUL	0.000422072	0.467967	0.578	0.575	1	FB1_var_AAD	#N/A
CBX3	0.000429835	0.521139	0.538	0.466	1	FB1_var_AAD	#N/A
ABCE1	0.000431554	0.294848	0.139	0.116	1	FB1_var_AAD	#N/A
SUMF1	0.00043216	-0.268418	0.08	0.199	1	FB1_var_NAA	#N/A
MAFG	0.000437237	0.57122	0.339	0.226	1	FB1_var_AAD	#N/A
RAC1	0.0004398	-0.27222	0.502	0.712	1	FB1_var_NAA	#N/A
PRKCD	0.000441574	0.447465	0.127	0.103	1	FB1_var_AAD	#N/A
GRB2	0.000445139	0.631267	0.355	0.24	1	FB1_var_AAD	#N/A
HMGN1	0.000453772	0.548181	0.363	0.308	1	FB1_var_AAD	#N/A
NUDT4	0.000455053	-0.257529	0.275	0.473	1	FB1_var_NAA	#N/A
RPL36AL	0.000457278	-0.342698	0.857	0.945	1	FB1_var_NAA	#N/A
ESD	0.000462172	-0.306889	0.251	0.432	1	FB1_var_NAA	#N/A
PSMA3	0.00046492	0.570363	0.462	0.295	1	FB1_var_AAD	#N/A
CLDND1	0.000468071	0.280315	0.275	0.39	1	FB1_var_AAD	#N/A
SUPT7L	0.0004687	0.400729	0.12	0.068	1	FB1_var_AAD	#N/A
TM4SF1	0.000477414	-0.371003	0.47	0.664	1	FB1_var_NAA	#N/A
ARPC5L	0.000479381	0.336024	0.299	0.164	1	FB1_var_AAD	#N/A
TFPI	0.000487246	-0.464639	0.291	0.473	1	FB1_var_NAA	ligand
RABL3	0.000497206	0.346936	0.171	0.048	1	FB1_var_AAD	#N/A
EDEM3	0.000498889	0.347999	0.127	0.075	1	FB1_var_AAD	#N/A
DBNL	0.000503643	0.305004	0.239	0.185	1	FB1_var_AAD	#N/A
TMEM45A	0.000511035	0.359014	0.088	0.123	1	FB1_var_AAD	#N/A
POLR3E	0.000513112	0.525476	0.147	0.089	1	FB1_var_AAD	#N/A
ATP1A1	0.000517539	0.347426	0.422	0.404	1	FB1_var_AAD	#N/A
ANKIB1	0.00051858	-0.466983	0.072	0.164	1	FB1_var_NAA	#N/A
CCNB2	0.000520277	0.388524	0.112	0.014	1	FB1_var_AAD	#N/A
CHST11	0.000524526	0.554207	0.116	0.034	1	FB1_var_AAD	#N/A
NCAPG2	0.000527685	0.310026	0.183	0.062	1	FB1_var_AAD	#N/A
HDDC2	0.00052852	-0.406119	0.088	0.233	1	FB1_var_NAA	#N/A
DKC1	0.000532632	0.964354	0.195	0.068	1	FB1_var_AAD	#N/A
TCEA2	0.000534288	-0.430068	0.044	0.123	1	FB1_var_NAA	#N/A
PIK3IP1	0.000535575	0.419358	0.167	0.11	1	FB1_var_AAD	#N/A
R3HCC1L	0.000537652	0.386718	0.227	0.116	1	FB1_var_AAD	#N/A
SEPN1	0.000538175	0.268645	0.116	0.062	1	FB1_var_AAD	#N/A
GFPT2	0.000539142	0.305455	0.207	0.096	1	FB1_var_AAD	#N/A
SEC61G	0.000540031	0.341745	0.566	0.37	1	FB1_var_AAD	#N/A
TMEM57	0.00054855	0.437117	0.303	0.144	1	FB1_var_AAD	#N/A
FABP5P2	0.000549936	0.318898	0.255	0.096	1	FB1_var_AAD	#N/A
BRI3BP	0.000555282	0.266226	0.139	0.034	1	FB1_var_AAD	#N/A
CYB5R1	0.00055621	-0.382802	0.076	0.205	1	FB1_var_NAA	#N/A
HAND2	0.000557213	-0.263689	0.052	0.123	1	FB1_var_NAA	#N/A
APOC1	0.000562268	0.568386	0.247	0.089	1	FB1_var_AAD	ligand
OPTN	0.000564299	-0.305062	0.247	0.445	1	FB1_var_NAA	#N/A
CPQ	0.000564725	-0.275712	0.131	0.288	1	FB1_var_NAA	ligand
FST	0.000564972	-0.372657	0.092	0.158	1	FB1_var_NAA	ligand
RBM39	0.000565363	0.451725	0.777	0.692	1	FB1_var_AAD	#N/A
TSTD1	0.00056657	-0.25168	0.06	0.192	1	FB1_var_NAA	#N/A
GCC2	0.000571549	0.502363	0.45	0.363	1	FB1_var_AAD	#N/A
BCL11B	0.000571797	0.407003	0.116	0.021	1	FB1_var_AAD	#N/A
HDAC7	0.000572766	-0.45366	0.064	0.137	1	FB1_var_NAA	#N/A
CMIP	0.00057295	0.279416	0.151	0.158	1	FB1_var_AAD	#N/A
MRPL24	0.000574395	-0.304003	0.247	0.411	1	FB1_var_NAA	#N/A
ITM2B	0.000576372	-0.491891	0.749	0.808	1	FB1_var_NAA	#N/A
HNRNPR	0.000578616	0.506086	0.442	0.384	1	FB1_var_AAD	#N/A
SMDT1	0.000578652	-0.285875	0.215	0.356	1	FB1_var_NAA	#N/A
LRRC57	0.000579385	0.404571	0.139	0.034	1	FB1_var_AAD	#N/A
LAYN	0.00058281	-0.341211	0.028	0.123	1	FB1_var_NAA	#N/A
RPF1	0.000584374	0.411318	0.287	0.123	1	FB1_var_AAD	#N/A
PPP3CA	0.000596366	0.263687	0.283	0.13	1	FB1_var_AAD	#N/A
EBF1	0.000596864	-0.428236	0.131	0.301	1	FB1_var_NAA	#N/A
RBPJ	0.000597942	0.467902	0.466	0.322	1	FB1_var_AAD	#N/A
ELF1	0.000597965	0.67887	0.378	0.205	1	FB1_var_AAD	#N/A
LINC01184	0.000599068	-0.485085	0.032	0.123	1	FB1_var_NAA	#N/A
TOMM22	0.000603475	0.319923	0.231	0.171	1	FB1_var_AAD	#N/A
RSRP1	0.000604458	0.256881	0.494	0.308	1	FB1_var_AAD	#N/A
SLC5A6	0.000611212	0.319456	0.12	0.034	1	FB1_var_AAD	#N/A
PRDX4	0.000617759	0.425158	0.47	0.308	1	FB1_var_AAD	#N/A
GPX1	0.000631585	0.427681	0.522	0.37	1	FB1_var_AAD	#N/A
EBLN3	0.000633381	0.377665	0.207	0.075	1	FB1_var_AAD	#N/A
DOCK1	0.000633441	-0.339747	0.1	0.247	1	FB1_var_NAA	#N/A
RUNX3	0.000639263	0.433502	0.163	0.062	1	FB1_var_AAD	#N/A
SPAG1	0.000648661	0.390041	0.147	0.055	1	FB1_var_AAD	#N/A
TROVE2	0.000657306	-0.347133	0.239	0.418	1	FB1_var_NAA	#N/A
METTL5	0.000662285	-0.388264	0.096	0.233	1	FB1_var_NAA	#N/A
IRAK3	0.000662325	0.322081	0.243	0.089	1	FB1_var_AAD	#N/A
KCNAB2	0.000666417	0.466135	0.135	0.048	1	FB1_var_AAD	#N/A
MRPL27	0.000666931	-0.56168	0.271	0.37	1	FB1_var_NAA	#N/A
AP2S1	0.000673518	0.376536	0.311	0.26	1	FB1_var_AAD	#N/A
GTF2A1	0.000688937	0.427991	0.275	0.116	1	FB1_var_AAD	#N/A
PTPRJ	0.000690833	0.326286	0.147	0.041	1	FB1_var_AAD	#N/A
IL17RA	0.00069222	0.4847	0.207	0.068	1	FB1_var_AAD	#N/A
EDNRA	0.000696915	-0.402535	0.028	0.137	1	FB1_var_NAA	#N/A
COX6B1	0.000697558	-0.424677	0.562	0.719	1	FB1_var_NAA	#N/A
ABI3BP	0.000698162	-0.412111	0.355	0.329	1	FB1_var_NAA	ligand
TRIM25	0.000704387	0.30775	0.183	0.062	1	FB1_var_AAD	#N/A
STEAP1	0.000712989	0.390173	0.143	0.034	1	FB1_var_AAD	#N/A
ARHGAP18	0.000713557	0.433826	0.167	0.068	1	FB1_var_AAD	#N/A
ZNF846	0.000717752	-0.409486	0.028	0.137	1	FB1_var_NAA	#N/A
STT3B	0.000717824	0.386888	0.283	0.226	1	FB1_var_AAD	#N/A
AKIRIN2	0.0007215	0.297268	0.179	0.151	1	FB1_var_AAD	#N/A
SNIP1	0.000723148	0.334261	0.135	0.048	1	FB1_var_AAD	#N/A
CENPC	0.000734077	0.598551	0.275	0.219	1	FB1_var_AAD	#N/A
VPS28	0.00073646	-0.476204	0.371	0.514	1	FB1_var_NAA	#N/A
RPS3	0.000743175	0.287371	0.896	0.952	1	FB1_var_AAD	#N/A
ETV3	0.000747187	0.365921	0.263	0.11	1	FB1_var_AAD	#N/A
INO80D	0.000747796	0.363367	0.299	0.192	1	FB1_var_AAD	#N/A
ACTR3	0.00075779	0.508191	0.478	0.342	1	FB1_var_AAD	#N/A
CGRRF1	0.00075862	-0.280367	0.048	0.164	1	FB1_var_NAA	#N/A
CTDSPL	0.000764388	-0.322083	0.06	0.192	1	FB1_var_NAA	#N/A
ZNF331	0.000766658	-0.743442	0.243	0.329	1	FB1_var_NAA	#N/A
UBE2Q1	0.000779577	0.381261	0.175	0.075	1	FB1_var_AAD	#N/A
RANBP2	0.000805678	0.4649	0.522	0.466	1	FB1_var_AAD	#N/A
COLEC11	0.000806174	-0.335291	0.02	0.11	1	FB1_var_NAA	ligand
STX4	0.000807065	0.349944	0.215	0.151	1	FB1_var_AAD	#N/A
RPL23AP82	0.000807388	-0.25104	0.056	0.185	1	FB1_var_NAA	#N/A
ARPC4	0.000812779	0.291689	0.239	0.199	1	FB1_var_AAD	#N/A
MSN	0.000818795	0.290791	0.538	0.637	1	FB1_var_AAD	#N/A
ZBTB4	0.000826401	-0.306278	0.108	0.267	1	FB1_var_NAA	#N/A
RNF130	0.000830972	0.441594	0.303	0.253	1	FB1_var_AAD	#N/A
ADGRL4	0.000835176	0.336512	0.12	0.021	1	FB1_var_AAD	#N/A
ASAH1	0.000835607	0.429356	0.359	0.342	1	FB1_var_AAD	ligand
FAM96B	0.000836648	0.276243	0.267	0.329	1	FB1_var_AAD	#N/A
BTG3	0.000846194	-0.317174	0.199	0.342	1	FB1_var_NAA	#N/A
SMNDC1	0.000847686	0.424335	0.195	0.103	1	FB1_var_AAD	#N/A
SYNE2	0.000851143	0.307628	0.578	0.562	1	FB1_var_AAD	#N/A
ITPR1	0.000869211	-0.356175	0.088	0.233	1	FB1_var_NAA	#N/A
CEP350	0.000880047	0.377154	0.438	0.253	1	FB1_var_AAD	#N/A
RDH10	0.000889048	0.394271	0.211	0.089	1	FB1_var_AAD	#N/A
RPN1	0.000893954	0.346534	0.227	0.171	1	FB1_var_AAD	#N/A
MRPL28	0.00089841	-0.262365	0.12	0.274	1	FB1_var_NAA	#N/A
GNL3	0.000901677	0.515576	0.458	0.37	1	FB1_var_AAD	#N/A
ALKBH2	0.000901727	-0.290847	0.024	0.103	1	FB1_var_NAA	#N/A
TOP2A	0.00091672	0.257652	0.124	0.021	1	FB1_var_AAD	#N/A
RPL36	0.000919434	0.333612	0.861	0.89	1	FB1_var_AAD	#N/A
MRFAP1	0.000931902	-0.5098	0.319	0.479	1	FB1_var_NAA	#N/A
E2F4	0.000936161	0.31435	0.207	0.11	1	FB1_var_AAD	#N/A
OXR1	0.000940295	-0.377881	0.1	0.253	1	FB1_var_NAA	#N/A
SCRN1	0.000959827	-0.304079	0.064	0.199	1	FB1_var_NAA	#N/A
TIPARP	0.000960817	-0.644842	0.327	0.452	1	FB1_var_NAA	#N/A
MXI1	0.000962704	-0.357066	0.171	0.336	1	FB1_var_NAA	#N/A
DPP7	0.000965037	0.349896	0.287	0.158	1	FB1_var_AAD	ligand
SYNCRIP	0.000972795	0.382986	0.506	0.514	1	FB1_var_AAD	#N/A
IGFBP4	0.000974254	0.271691	0.363	0.356	1	FB1_var_AAD	ligand
GABPB1-AS1	0.000982134	0.316683	0.199	0.062	1	FB1_var_AAD	#N/A
TBL1XR1	0.000983867	0.341898	0.287	0.322	1	FB1_var_AAD	#N/A
CDK2AP2	0.000986397	-0.417528	0.187	0.356	1	FB1_var_NAA	#N/A
UBA2	0.000986421	-0.442614	0.263	0.295	1	FB1_var_NAA	#N/A
EPB41L2	0.00100034	-0.373351	0.295	0.493	1	FB1_var_NAA	#N/A
SF1	0.00100269	0.255327	0.367	0.445	1	FB1_var_AAD	#N/A
TEK	0.00100277	0.267317	0.147	0.089	1	FB1_var_AAD	#N/A
ARL5A	0.00100732	0.641026	0.371	0.212	1	FB1_var_AAD	#N/A
STX17	0.00100819	-0.50628	0.036	0.123	1	FB1_var_NAA	#N/A
UQCRQ	0.00102232	-0.381308	0.753	0.849	1	FB1_var_NAA	#N/A
STK40	0.00102339	0.700639	0.215	0.089	1	FB1_var_AAD	#N/A
BACH1	0.0010253	0.407044	0.355	0.212	1	FB1_var_AAD	#N/A
VAMP8	0.00102671	0.599761	0.275	0.158	1	FB1_var_AAD	#N/A
KMT2E-AS1	0.00103318	0.58732	0.243	0.164	1	FB1_var_AAD	#N/A
NUCB2	0.00103819	-0.518261	0.367	0.541	1	FB1_var_NAA	ligand
RSPRY1	0.00104457	0.461416	0.235	0.137	1	FB1_var_AAD	ligand
SEC61B	0.00105279	0.454618	0.598	0.479	1	FB1_var_AAD	#N/A
NRP2	0.00105485	0.380405	0.255	0.13	1	FB1_var_AAD	#N/A
CD58	0.00105794	0.496642	0.378	0.219	1	FB1_var_AAD	#N/A
RP11-467L13.7	0.00106131	0.383919	0.131	0.048	1	FB1_var_AAD	#N/A
[truncated: 965 more rows]

## Sheet: FB2_var
Supplementary Data Table 10 Variable genes within clusters
gene	p_val	avg_logFC	pct.1	pct.2	p_val_adj	group	type
SEMA3C	0.00945802	0.467799	0.544	0.353	1	FB2_var_AAD	ligand
VEGFA	0.0185988	0.363834	0.558	0.378	1	FB2_var_AAD	ligand
CXCL8	1.9606e-44	2.64422	0.972	0.588	6.10256e-40	FB2_var_AAD	ligand
SERPINB2	4.6792e-37	1.51919	0.707	0.176	1.45645e-32	FB2_var_AAD	ligand
IL1B	1.93527e-35	1.68654	0.842	0.479	6.02371e-31	FB2_var_AAD	ligand
RP11-416L21.2	7.49033e-34	-0.535451	0.181	0.807	2.33144e-29	FB2_var_NAA	#N/A
APOD	1.5257e-33	-2.4414	0.633	0.924	4.74889e-29	FB2_var_NAA	ligand
RP11-475J5.4	9.67956e-33	1.15327	0.767	0.647	3.01286e-28	FB2_var_AAD	#N/A
RPL23A	3.88609e-32	1.10471	0.847	0.622	1.20959e-27	FB2_var_AAD	#N/A
RP11-467L13.5	4.26752e-31	-0.83282	0.474	0.866	1.32831e-26	FB2_var_NAA	#N/A
CCL20	7.34752e-29	1.13768	0.563	0.025	2.28699e-24	FB2_var_AAD	ligand
DCN	1.69597e-28	-1.38583	0.986	0.975	5.27887e-24	FB2_var_NAA	ligand
GSN	2.18416e-28	-1.3901	0.865	0.992	6.79843e-24	FB2_var_NAA	ligand
RP11-777B9.5	5.50703e-28	-0.97715	0.902	1	1.71412e-23	FB2_var_NAA	#N/A
RPL7P32	1.28373e-27	-1.15136	0.558	0.857	3.99574e-23	FB2_var_NAA	#N/A
RPS27	1.61273e-27	1.09198	0.981	0.882	5.01977e-23	FB2_var_AAD	#N/A
ADH1B	2.06759e-27	-1.4718	0.205	0.815	6.4356e-23	FB2_var_NAA	#N/A
ABCA8	2.35318e-27	-1.58081	0.172	0.756	7.32452e-23	FB2_var_NAA	#N/A
CCL3L3	7.843e-27	1.18406	0.73	0.613	2.44121e-22	FB2_var_AAD	#N/A
SERPINE1	3.16023e-26	1.80034	0.814	0.336	9.83654e-22	FB2_var_AAD	ligand
RP11-16F15.2	3.54961e-26	-0.864743	0.521	0.815	1.10485e-21	FB2_var_NAA	#N/A
FMO2	4.67434e-26	-1.29087	0.172	0.773	1.45493e-21	FB2_var_NAA	#N/A
RPL7P26	2.82875e-25	-0.619744	0.344	0.756	8.80477e-21	FB2_var_NAA	#N/A
MTRNR2L1	4.28066e-25	1.24747	0.986	1	1.3324e-20	FB2_var_AAD	ligand
EREG	5.55864e-25	1.38886	0.591	0.084	1.73018e-20	FB2_var_AAD	#N/A
HSP90AA1	1.01434e-24	0.546784	0.986	0.933	3.15724e-20	FB2_var_AAD	#N/A
RP11-10G12.1	3.86303e-24	-0.510177	0.377	0.807	1.20241e-19	FB2_var_NAA	#N/A
ACTG1	4.31498e-24	1.05853	0.953	0.849	1.34308e-19	FB2_var_AAD	#N/A
PRG4	1.45309e-23	2.3085	0.586	0.05	4.52289e-19	FB2_var_AAD	ligand
RP3-423B22.5	2.41614e-23	-0.876625	0.814	0.958	7.52048e-19	FB2_var_NAA	#N/A
IFITM1	6.2427e-23	-1.48458	0.66	0.874	1.9431e-18	FB2_var_NAA	#N/A
SRGN	1.11098e-22	1.3979	0.753	0.353	3.45803e-18	FB2_var_AAD	ligand
MYH11	1.69253e-22	-0.962348	0.13	0.672	5.26817e-18	FB2_var_NAA	#N/A
RPL34P33	2.00654e-22	-0.297895	0.177	0.639	6.24556e-18	FB2_var_NAA	#N/A
YBX1	2.47173e-22	1.13989	0.879	0.529	7.6935e-18	FB2_var_AAD	ligand
FCER1G	2.77727e-22	0.833901	0.46	0.185	8.64454e-18	FB2_var_AAD	#N/A
RPL34P34	3.34237e-22	-0.730443	0.474	0.798	1.04035e-17	FB2_var_NAA	#N/A
AC016739.2	5.00395e-22	-0.96295	0.74	0.866	1.55753e-17	FB2_var_NAA	#N/A
CH507-513H4.1	6.1338e-22	-1.25306	0.051	0.42	1.90921e-17	FB2_var_NAA	#N/A
RPL23AP65	8.19987e-22	-1.02751	0.233	0.647	2.55229e-17	FB2_var_NAA	#N/A
RPL21	1.09543e-21	0.710983	0.842	0.697	3.40962e-17	FB2_var_AAD	#N/A
HBA2	1.36854e-21	-3.19251	0.288	0.765	4.2597e-17	FB2_var_NAA	#N/A
TMSB10	2.14421e-21	0.930154	0.986	0.84	6.67406e-17	FB2_var_AAD	#N/A
RPL34P31	4.47326e-21	-0.687532	0.46	0.748	1.39235e-16	FB2_var_NAA	#N/A
RP11-79E3.1	5.10842e-21	-0.555692	0.167	0.655	1.59005e-16	FB2_var_NAA	#N/A
RPSA	6.21582e-21	1.17938	0.712	0.328	1.93474e-16	FB2_var_AAD	#N/A
RP11-621K7.1	9.57283e-21	-0.385754	0.107	0.588	2.97964e-16	FB2_var_NAA	#N/A
MGP	9.86198e-21	-1.13046	0.953	1	3.06964e-16	FB2_var_NAA	ligand
TYROBP	1.53076e-20	1.01322	0.512	0.143	4.76464e-16	FB2_var_AAD	#N/A
COL1A1	1.74137e-20	1.52749	0.87	0.538	5.42018e-16	FB2_var_AAD	ligand
HSPE1P25	1.7952e-20	0.332825	0.465	0.017	5.58774e-16	FB2_var_AAD	#N/A
CKAP4	2.01176e-20	1.16776	0.637	0.168	6.26181e-16	FB2_var_AAD	#N/A
CD163	2.81959e-20	0.908934	0.465	0.025	8.77627e-16	FB2_var_AAD	#N/A
SPP1	2.86887e-20	0.90502	0.479	0.025	8.92965e-16	FB2_var_AAD	ligand
AC010970.2	5.66083e-20	0.268586	0.586	0.647	1.76199e-15	FB2_var_AAD	#N/A
MTATP6P1	6.62814e-20	-0.925516	0.991	1	2.06308e-15	FB2_var_NAA	#N/A
BCL2A1	1.59363e-19	1.01413	0.465	0.05	4.96032e-15	FB2_var_AAD	#N/A
LCP1	1.7227e-19	1.37034	0.4	0.042	5.36208e-15	FB2_var_AAD	#N/A
RPL41P1	1.75949e-19	-0.438336	0.274	0.706	5.47659e-15	FB2_var_NAA	#N/A
LTBP4	2.92613e-19	-0.853405	0.167	0.672	9.10787e-15	FB2_var_NAA	ligand
RP11-422P24.9	3.32097e-19	-0.524277	0.414	0.664	1.03368e-14	FB2_var_NAA	#N/A
TIMP1	1.01419e-18	0.894976	1	0.882	3.15676e-14	FB2_var_AAD	ligand
FTLP3	1.16143e-18	-0.88861	0.833	0.983	3.61507e-14	FB2_var_NAA	#N/A
RPL9	1.18284e-18	0.982383	0.921	0.681	3.68172e-14	FB2_var_AAD	#N/A
RPL35	1.49079e-18	1.10655	0.963	0.84	4.64024e-14	FB2_var_AAD	#N/A
RPS28	1.52495e-18	0.996881	0.847	0.63	4.74654e-14	FB2_var_AAD	#N/A
SPARCL1	1.62669e-18	-1.21556	0.777	0.975	5.06324e-14	FB2_var_NAA	ligand
RPL37A	2.56065e-18	0.873125	0.977	0.824	7.97029e-14	FB2_var_AAD	#N/A
PTPRC	3.48249e-18	1.1612	0.395	0.092	1.08396e-13	FB2_var_AAD	#N/A
CXCL5	4.41712e-18	0.89122	0.372	0	1.37487e-13	FB2_var_AAD	ligand
RPL6	5.07598e-18	0.934265	0.86	0.647	1.57995e-13	FB2_var_AAD	#N/A
SEC61G	5.26105e-18	1.30414	0.721	0.353	1.63756e-13	FB2_var_AAD	#N/A
HIF1A	6.63736e-18	1.12909	0.73	0.261	2.06594e-13	FB2_var_AAD	#N/A
RANBP1	6.98858e-18	1.26854	0.693	0.261	2.17527e-13	FB2_var_AAD	#N/A
RPL31P2	7.48522e-18	-0.37173	0.098	0.538	2.32985e-13	FB2_var_NAA	#N/A
CALM2P2	8.53782e-18	-0.758595	0.447	0.756	2.65748e-13	FB2_var_NAA	#N/A
SEPT7P7	1.04299e-17	-0.789548	0.353	0.655	3.24643e-13	FB2_var_NAA	#N/A
OGN	1.08624e-17	-1.38632	0.284	0.748	3.38104e-13	FB2_var_NAA	ligand
RPL7P9	1.19911e-17	-0.836024	0.772	0.84	3.73234e-13	FB2_var_NAA	#N/A
ACTB	1.41476e-17	0.814192	0.884	0.807	4.40357e-13	FB2_var_AAD	#N/A
HBA1	1.47868e-17	-2.88622	0.093	0.496	4.60255e-13	FB2_var_NAA	#N/A
RP11-267J23.4	1.48053e-17	-0.466602	0.219	0.613	4.60829e-13	FB2_var_NAA	#N/A
RPL38	1.97755e-17	0.946437	0.902	0.622	6.15531e-13	FB2_var_AAD	#N/A
NPPA	2.17699e-17	-0.890674	0.033	0.403	6.77611e-13	FB2_var_NAA	ligand
OMD	2.98784e-17	-1.26527	0.233	0.706	9.29994e-13	FB2_var_NAA	ligand
RP11-330M2.4	3.34264e-17	-0.444249	0.205	0.597	1.04043e-12	FB2_var_NAA	#N/A
FBLN1	3.91437e-17	-1.32827	0.805	0.899	1.21839e-12	FB2_var_NAA	ligand
RP11-20O24.1	4.59114e-17	-0.776476	0.823	0.933	1.42904e-12	FB2_var_NAA	#N/A
ENO1	5.10555e-17	0.849936	0.888	0.555	1.58915e-12	FB2_var_AAD	#N/A
SNRPF	5.49175e-17	1.02611	0.549	0.092	1.70936e-12	FB2_var_AAD	#N/A
RPL12P4	7.69916e-17	-0.619556	0.4	0.613	2.39644e-12	FB2_var_NAA	#N/A
HSP90B1	7.74653e-17	0.902178	0.977	0.807	2.41119e-12	FB2_var_AAD	#N/A
WDR31	8.16066e-17	0.272068	0.516	0.084	2.54009e-12	FB2_var_AAD	#N/A
RPL23AP83	8.22805e-17	-0.272193	0.112	0.496	2.56106e-12	FB2_var_NAA	#N/A
RPL31P12	8.35362e-17	-0.339903	0.2	0.647	2.60015e-12	FB2_var_NAA	#N/A
RPSAP54	9.17473e-17	0.276646	0.456	0.101	2.85573e-12	FB2_var_AAD	#N/A
IL7R	1.5537e-16	0.961226	0.363	0.017	4.83606e-12	FB2_var_AAD	#N/A
RPS26	1.93385e-16	0.270181	0.405	0.05	6.0193e-12	FB2_var_AAD	#N/A
RPS7	2.62965e-16	0.973648	0.833	0.555	8.18505e-12	FB2_var_AAD	#N/A
HBB	3.16994e-16	-3.02969	0.214	0.639	9.86676e-12	FB2_var_NAA	#N/A
PDGFRL	3.61882e-16	-1.23168	0.237	0.605	1.12639e-11	FB2_var_NAA	ligand
RPL4	4.87881e-16	0.833201	0.86	0.647	1.51858e-11	FB2_var_AAD	#N/A
TPM4	7.30408e-16	0.913314	0.833	0.471	2.27347e-11	FB2_var_AAD	#N/A
NPM1P34	7.60734e-16	-0.683868	0.126	0.538	2.36786e-11	FB2_var_NAA	#N/A
RP11-380G5.3	7.85031e-16	-0.498929	0.247	0.571	2.44349e-11	FB2_var_NAA	#N/A
RPL7	7.96242e-16	0.707062	0.972	0.924	2.47838e-11	FB2_var_AAD	#N/A
HSPA5	8.43575e-16	0.65636	0.912	0.672	2.62571e-11	FB2_var_AAD	#N/A
RPL35P1	9.26084e-16	0.856873	0.879	0.807	2.88253e-11	FB2_var_AAD	#N/A
NME1	9.40863e-16	1.16376	0.688	0.269	2.92853e-11	FB2_var_AAD	#N/A
LMOD1	9.53551e-16	-0.945678	0.093	0.513	2.96802e-11	FB2_var_NAA	#N/A
VIM	1.01579e-15	0.620991	1	0.983	3.16174e-11	FB2_var_AAD	#N/A
UQCRQ	1.15816e-15	0.785422	0.879	0.689	3.60488e-11	FB2_var_AAD	#N/A
RPL13A	1.24397e-15	0.695157	0.977	0.807	3.87198e-11	FB2_var_AAD	#N/A
RPS2	1.2724e-15	0.881901	0.879	0.664	3.96049e-11	FB2_var_AAD	#N/A
PLEK	1.89025e-15	0.77085	0.409	0.076	5.88358e-11	FB2_var_AAD	#N/A
TNC	2.06213e-15	1.47904	0.47	0.059	6.41858e-11	FB2_var_AAD	ligand
CCL4	2.12637e-15	0.853975	0.605	0.513	6.61854e-11	FB2_var_AAD	ligand
PPP1R14B	2.38772e-15	0.852525	0.516	0.101	7.43201e-11	FB2_var_AAD	#N/A
RPS21	2.79266e-15	0.90922	0.888	0.58	8.69244e-11	FB2_var_AAD	#N/A
RPL21P2	2.92064e-15	-0.306845	0.223	0.655	9.0908e-11	FB2_var_NAA	#N/A
THBS1	3.053e-15	0.804862	0.879	0.496	9.50275e-11	FB2_var_AAD	ligand
RPL23	3.59747e-15	0.941617	0.888	0.63	1.11975e-10	FB2_var_AAD	#N/A
CD44	4.21915e-15	1.07144	0.847	0.538	1.31325e-10	FB2_var_AAD	#N/A
EEF1B2	4.2769e-15	0.899342	0.74	0.412	1.33123e-10	FB2_var_AAD	#N/A
MTRNR2L8	5.26831e-15	-0.52643	1	1	1.63982e-10	FB2_var_NAA	ligand
SEPT7P6	6.43156e-15	-0.66706	0.395	0.664	2.00189e-10	FB2_var_NAA	#N/A
LAPTM5	7.49786e-15	0.893023	0.479	0.143	2.33379e-10	FB2_var_AAD	#N/A
RPL5P34	7.64281e-15	0.285822	0.521	0.252	2.3789e-10	FB2_var_AAD	#N/A
PFN1	7.68657e-15	0.706316	0.888	0.798	2.39252e-10	FB2_var_AAD	#N/A
ALDH1A3	8.56962e-15	1.19333	0.34	0.008	2.66738e-10	FB2_var_AAD	#N/A
POMP	1.11188e-14	0.950147	0.87	0.58	3.46084e-10	FB2_var_AAD	#N/A
PRELP	1.15743e-14	-0.738764	0.242	0.697	3.6026e-10	FB2_var_NAA	ligand
SERPING1	1.23496e-14	-0.855029	0.735	0.966	3.84393e-10	FB2_var_NAA	ligand
NEGR1	1.31062e-14	-0.497515	0.112	0.521	4.07944e-10	FB2_var_NAA	#N/A
RPS12	1.94987e-14	0.826302	0.967	0.824	6.06916e-10	FB2_var_AAD	#N/A
FHL1	2.26898e-14	-0.625304	0.312	0.765	7.06242e-10	FB2_var_NAA	#N/A
HSPE1	3.09281e-14	0.82479	0.823	0.571	9.62668e-10	FB2_var_AAD	#N/A
TNFAIP3	3.25553e-14	1.00719	0.479	0.076	1.01332e-09	FB2_var_AAD	#N/A
FTH1P15	3.28511e-14	-0.540502	0.423	0.782	1.02252e-09	FB2_var_NAA	#N/A
RPL37	4.34172e-14	0.9191	0.888	0.706	1.3514e-09	FB2_var_AAD	#N/A
ITM2A	4.84214e-14	-1.23337	0.358	0.714	1.50716e-09	FB2_var_NAA	#N/A
RPL23AP69	5.52642e-14	-0.270599	0.13	0.529	1.72015e-09	FB2_var_NAA	#N/A
COL14A1	5.59915e-14	-0.800357	0.363	0.807	1.74279e-09	FB2_var_NAA	ligand
RPS29	5.8558e-14	0.887022	0.921	0.681	1.82268e-09	FB2_var_AAD	#N/A
CCT6A	5.93364e-14	0.830125	0.67	0.227	1.84691e-09	FB2_var_AAD	#N/A
PGK1	6.59931e-14	0.835408	0.716	0.303	2.0541e-09	FB2_var_AAD	#N/A
RP11-114H7.1	6.72982e-14	-0.537766	0.288	0.504	2.09472e-09	FB2_var_NAA	#N/A
RPS27A	6.76169e-14	0.734737	0.874	0.765	2.10464e-09	FB2_var_AAD	#N/A
ABCA6	6.88981e-14	-1.09558	0.116	0.513	2.14452e-09	FB2_var_NAA	#N/A
PTX3	8.17183e-14	1.48125	0.521	0.118	2.54357e-09	FB2_var_AAD	ligand
EIF4EBP1	1.00222e-13	0.638635	0.456	0.067	3.11952e-09	FB2_var_AAD	#N/A
RGS5	1.09638e-13	-0.519799	0.135	0.529	3.41258e-09	FB2_var_NAA	#N/A
RPS11P5	1.10836e-13	-0.585334	0.674	0.689	3.44989e-09	FB2_var_NAA	#N/A
HNRNPD	1.11774e-13	0.775499	0.73	0.336	3.47907e-09	FB2_var_AAD	#N/A
KLF6	1.28517e-13	0.93051	0.847	0.521	4.00023e-09	FB2_var_AAD	#N/A
MRPL17	1.38586e-13	0.768651	0.423	0.05	4.31364e-09	FB2_var_AAD	#N/A
S100A16	1.54029e-13	0.364732	0.572	0.16	4.7943e-09	FB2_var_AAD	#N/A
PLAU	2.34213e-13	0.942388	0.46	0.092	7.29013e-09	FB2_var_AAD	ligand
SAMSN1	2.43475e-13	0.8747	0.302	0.05	7.5784e-09	FB2_var_AAD	#N/A
NDUFS6	2.44801e-13	0.729928	0.642	0.227	7.61969e-09	FB2_var_AAD	#N/A
ATP2B1	2.98851e-13	0.90785	0.619	0.227	9.30204e-09	FB2_var_AAD	#N/A
ABCA9	3.88766e-13	-0.706028	0.079	0.445	1.21007e-08	FB2_var_NAA	#N/A
CLU	4.0842e-13	-1.01451	0.735	0.874	1.27125e-08	FB2_var_NAA	ligand
SGK1	4.19086e-13	1.0875	0.716	0.345	1.30445e-08	FB2_var_AAD	#N/A
RPS19P3	5.36737e-13	-0.397441	0.474	0.765	1.67065e-08	FB2_var_NAA	#N/A
RP11-791G16.2	6.49676e-13	-0.338028	0.265	0.639	2.02218e-08	FB2_var_NAA	#N/A
FABP5P7	6.58506e-13	0.579903	0.312	0.008	2.04966e-08	FB2_var_AAD	#N/A
NDUFS5	7.00803e-13	0.835096	0.805	0.471	2.18132e-08	FB2_var_AAD	#N/A
ARL4C	7.032e-13	0.757503	0.367	0.042	2.18878e-08	FB2_var_AAD	#N/A
CH507-528H12.1	7.63137e-13	-0.268819	0.019	0.303	2.37534e-08	FB2_var_NAA	#N/A
TPM3	9.54762e-13	0.872345	0.749	0.37	2.97179e-08	FB2_var_AAD	#N/A
CAP1	1.10211e-12	0.602542	0.656	0.235	3.43044e-08	FB2_var_AAD	#N/A
RPS17	1.27962e-12	0.718084	0.912	0.706	3.98294e-08	FB2_var_AAD	#N/A
FYB	1.45136e-12	0.799877	0.321	0.017	4.51749e-08	FB2_var_AAD	#N/A
MTRNR2L10	1.47119e-12	-0.578369	0.977	1	4.57924e-08	FB2_var_NAA	ligand
RPL37P6	1.47931e-12	0.337907	0.619	0.479	4.60451e-08	FB2_var_AAD	#N/A
RP11-274E7.2	1.62602e-12	-0.287904	0.191	0.286	5.06116e-08	FB2_var_NAA	#N/A
RPS24	1.69486e-12	0.781153	0.874	0.681	5.27543e-08	FB2_var_AAD	#N/A
CACYBP	1.94396e-12	0.857559	0.698	0.311	6.05077e-08	FB2_var_AAD	#N/A
CXCR4	1.96108e-12	0.607647	0.302	0.05	6.10405e-08	FB2_var_AAD	#N/A
S100A9	2.02303e-12	0.900446	0.447	0.126	6.29689e-08	FB2_var_AAD	ligand
RPS16	2.09449e-12	0.639489	0.94	0.756	6.51931e-08	FB2_var_AAD	#N/A
ADH1C	2.14842e-12	-0.415145	0.056	0.378	6.68716e-08	FB2_var_NAA	#N/A
COX7A2	2.53313e-12	0.510749	0.898	0.714	7.88463e-08	FB2_var_AAD	#N/A
MT2A	2.64641e-12	0.851638	0.916	0.748	8.2372e-08	FB2_var_AAD	#N/A
EEF1A1P12	2.89913e-12	0.397978	0.786	0.84	9.02384e-08	FB2_var_AAD	#N/A
EPB41L2	3.02229e-12	-1.13439	0.377	0.655	9.40717e-08	FB2_var_NAA	#N/A
PABPC1	3.10701e-12	0.716336	0.935	0.798	9.67089e-08	FB2_var_AAD	#N/A
CFL1	3.35714e-12	0.653026	0.702	0.429	1.04494e-07	FB2_var_AAD	#N/A
CTSC	3.73895e-12	1.02838	0.628	0.244	1.16379e-07	FB2_var_AAD	#N/A
MFAP4	3.82895e-12	-0.804837	0.372	0.765	1.1918e-07	FB2_var_NAA	ligand
EEF1A1	3.86645e-12	0.45962	0.94	0.95	1.20347e-07	FB2_var_AAD	#N/A
CALM2P3	4.12587e-12	-0.317522	0.284	0.538	1.28422e-07	FB2_var_NAA	#N/A
PAICS	4.38611e-12	0.838093	0.423	0.067	1.36522e-07	FB2_var_AAD	#N/A
RPL4P4	4.42543e-12	0.654433	0.823	0.538	1.37746e-07	FB2_var_AAD	#N/A
ALDH1A1	4.45267e-12	-0.677801	0.116	0.487	1.38594e-07	FB2_var_NAA	#N/A
SLIT2	4.60523e-12	-1.17653	0.316	0.639	1.43343e-07	FB2_var_NAA	ligand
AP2S1	4.89823e-12	0.60766	0.502	0.185	1.52462e-07	FB2_var_AAD	#N/A
CFH	5.02986e-12	-0.938884	0.567	0.849	1.56559e-07	FB2_var_NAA	ligand
DUSP1	6.06703e-12	0.614985	0.921	0.689	1.88843e-07	FB2_var_AAD	#N/A
RPL34	6.16446e-12	0.513959	0.986	0.916	1.91875e-07	FB2_var_AAD	#N/A
RPS18	7.98895e-12	0.63514	0.977	0.908	2.48664e-07	FB2_var_AAD	#N/A
FTH1	9.20165e-12	-0.378005	0.367	0.748	2.8641e-07	FB2_var_NAA	#N/A
IGKC	1.02697e-11	0.513042	0.33	0.042	3.19654e-07	FB2_var_AAD	ligand
SFRP2	1.16851e-11	-0.929246	0.34	0.731	3.63712e-07	FB2_var_NAA	ligand
CALD1	1.21513e-11	-0.767847	0.791	0.975	3.78223e-07	FB2_var_NAA	#N/A
SAT1	1.2274e-11	0.832619	0.912	0.697	3.8204e-07	FB2_var_AAD	#N/A
CCT3	1.24927e-11	0.761608	0.619	0.227	3.88848e-07	FB2_var_AAD	#N/A
CTSL	1.28944e-11	0.878579	0.8	0.487	4.0135e-07	FB2_var_AAD	#N/A
RPLP2	1.4178e-11	0.730641	0.93	0.891	4.41305e-07	FB2_var_AAD	#N/A
CYBRD1	1.44465e-11	-0.784149	0.447	0.824	4.49661e-07	FB2_var_NAA	#N/A
RP5-857K21.11	1.76017e-11	-0.737168	0.93	0.983	5.47871e-07	FB2_var_NAA	#N/A
CORO1C	1.81108e-11	0.704248	0.474	0.109	5.63715e-07	FB2_var_AAD	#N/A
RPS24P8	1.81265e-11	0.316624	0.54	0.269	5.64205e-07	FB2_var_AAD	#N/A
CH507-513H4.3	1.87455e-11	-0.610897	1	1	5.83472e-07	FB2_var_NAA	#N/A
SLIRP	1.93951e-11	0.867129	0.87	0.605	6.03692e-07	FB2_var_AAD	#N/A
RP11-146N23.1	2.21623e-11	-0.391381	0.498	0.773	6.89823e-07	FB2_var_NAA	#N/A
FBLN5	2.32893e-11	-0.778803	0.316	0.697	7.24904e-07	FB2_var_NAA	ligand
USMG5	2.44813e-11	0.591835	0.856	0.597	7.62005e-07	FB2_var_AAD	#N/A
SERPINE2	2.51123e-11	0.856173	0.73	0.353	7.81646e-07	FB2_var_AAD	ligand
TNXB	2.79322e-11	-0.456198	0.121	0.252	8.69418e-07	FB2_var_NAA	ligand
CENPK	2.90287e-11	0.701377	0.237	0.042	9.03547e-07	FB2_var_AAD	#N/A
ST20	3.59154e-11	0.411879	0.284	0.008	1.1179e-06	FB2_var_AAD	#N/A
CLN6	3.63963e-11	0.367039	0.451	0.092	1.13287e-06	FB2_var_AAD	#N/A
EIF4G2	3.89511e-11	0.634849	0.86	0.655	1.21239e-06	FB2_var_AAD	#N/A
STEAP1	3.95018e-11	0.593454	0.414	0.076	1.22953e-06	FB2_var_AAD	#N/A
RP11-543P15.1	3.95233e-11	-0.645177	0.977	0.966	1.2302e-06	FB2_var_NAA	#N/A
RP1-181J22.1	4.23367e-11	-0.403952	0.456	0.697	1.31777e-06	FB2_var_NAA	#N/A
RPSAP4	4.26308e-11	0.602868	0.674	0.353	1.32692e-06	FB2_var_AAD	#N/A
TUBB	4.62127e-11	0.722225	0.707	0.462	1.43842e-06	FB2_var_AAD	#N/A
RPL26L1	5.10856e-11	0.880063	0.419	0.076	1.59009e-06	FB2_var_AAD	#N/A
CXCL3	5.73849e-11	0.570943	0.819	0.462	1.78616e-06	FB2_var_AAD	ligand
CYP4B1	5.92303e-11	-0.514009	0	0.193	1.8436e-06	FB2_var_NAA	#N/A
PDIA4	5.96758e-11	0.66147	0.647	0.261	1.85747e-06	FB2_var_AAD	#N/A
ATP6V0B	6.59706e-11	0.544202	0.679	0.286	2.0534e-06	FB2_var_AAD	#N/A
TXN	7.4812e-11	0.742807	0.898	0.706	2.3286e-06	FB2_var_AAD	ligand
ATP5E	8.13101e-11	0.693976	0.902	0.731	2.53086e-06	FB2_var_AAD	#N/A
FABP5	8.39608e-11	0.348006	0.237	0	2.61336e-06	FB2_var_AAD	ligand
S100A8	8.54992e-11	0.898835	0.447	0.176	2.66125e-06	FB2_var_AAD	ligand
LOXL1	9.06961e-11	0.423973	0.498	0.588	2.82301e-06	FB2_var_AAD	ligand
IGFBP4	9.45155e-11	0.731977	0.74	0.437	2.94189e-06	FB2_var_AAD	ligand
RPL7A	1.06775e-10	0.611601	0.902	0.639	3.32349e-06	FB2_var_AAD	#N/A
NCL	1.08675e-10	0.714203	0.902	0.647	3.3826e-06	FB2_var_AAD	#N/A
UQCR10	1.12113e-10	0.821642	0.805	0.58	3.48962e-06	FB2_var_AAD	#N/A
SHMT2	1.15115e-10	0.738104	0.381	0.076	3.58305e-06	FB2_var_AAD	#N/A
RPL19	1.15233e-10	0.4947	0.907	0.798	3.58673e-06	FB2_var_AAD	#N/A
AIF1	1.21607e-10	1.00588	0.4	0.092	3.78514e-06	FB2_var_AAD	#N/A
TOMM5	1.29966e-10	0.512109	0.451	0.16	4.04534e-06	FB2_var_AAD	#N/A
RP11-179H18.5	1.30286e-10	-0.280363	0.163	0.496	4.05529e-06	FB2_var_NAA	#N/A
TNFRSF1B	1.40137e-10	0.315916	0.209	0.076	4.36191e-06	FB2_var_AAD	#N/A
RPS7P14	1.4885e-10	0.372113	0.581	0.429	4.6331e-06	FB2_var_AAD	#N/A
AC005019.2	1.57959e-10	0.418563	0.54	0.319	4.91663e-06	FB2_var_AAD	#N/A
VCP	1.66648e-10	0.846003	0.647	0.345	5.18708e-06	FB2_var_AAD	#N/A
NFIA	1.69082e-10	-1.04102	0.507	0.815	5.26285e-06	FB2_var_NAA	#N/A
ITGA8	1.79391e-10	-0.419911	0.033	0.244	5.58373e-06	FB2_var_NAA	#N/A
CCT8	1.94036e-10	0.802783	0.479	0.143	6.03957e-06	FB2_var_AAD	#N/A
EIF2S2	1.95828e-10	0.691093	0.763	0.529	6.09536e-06	FB2_var_AAD	#N/A
BTG2	2.31755e-10	-1.10719	0.209	0.538	7.2136e-06	FB2_var_NAA	#N/A
RP11-425L10.1	2.55431e-10	0.669871	0.8	0.529	7.95054e-06	FB2_var_AAD	#N/A
HSPA6	2.60762e-10	1.17007	0.335	0.168	8.11647e-06	FB2_var_AAD	#N/A
PSMB4	2.62788e-10	0.897625	0.553	0.227	8.17953e-06	FB2_var_AAD	#N/A
GPR183	2.8169e-10	0.493785	0.288	0.084	8.76789e-06	FB2_var_AAD	#N/A
SRM	2.84945e-10	0.606174	0.4	0.076	8.86919e-06	FB2_var_AAD	#N/A
RBM3	2.88056e-10	0.720193	0.702	0.429	8.96603e-06	FB2_var_AAD	#N/A
DHX9	2.93474e-10	0.778579	0.526	0.176	9.13468e-06	FB2_var_AAD	#N/A
FAUP1	3.05965e-10	-0.543831	0.395	0.538	9.52348e-06	FB2_var_NAA	#N/A
RP11-613F7.1	3.49814e-10	-0.315769	0.256	0.563	1.08883e-05	FB2_var_NAA	#N/A
RP1-308E4.1	3.5567e-10	-0.298273	0.158	0.353	1.10706e-05	FB2_var_NAA	#N/A
CCDC167	3.70227e-10	0.526472	0.307	0.034	1.15237e-05	FB2_var_AAD	#N/A
MTND6P3	3.88775e-10	-0.495065	0.73	0.966	1.2101e-05	FB2_var_NAA	#N/A
NUPR1	3.90708e-10	-0.984397	0.702	0.908	1.21612e-05	FB2_var_NAA	#N/A
RPLP0	3.91638e-10	0.648744	0.926	0.798	1.21901e-05	FB2_var_AAD	#N/A
SDK1	4.10878e-10	0.509985	0.205	0.092	1.2789e-05	FB2_var_AAD	#N/A
RPL35A	4.23611e-10	0.726337	0.888	0.723	1.31853e-05	FB2_var_AAD	#N/A
HSP90AB3P	4.81823e-10	-0.67211	0.633	0.613	1.49972e-05	FB2_var_NAA	#N/A
BTG1	4.94858e-10	0.830072	0.721	0.445	1.5403e-05	FB2_var_AAD	#N/A
AQP9	5.03856e-10	0.325487	0.256	0.008	1.5683e-05	FB2_var_AAD	#N/A
ALOX5AP	5.15512e-10	0.521715	0.26	0.101	1.60458e-05	FB2_var_AAD	#N/A
OLR1	5.1795e-10	0.329689	0.228	0.017	1.61217e-05	FB2_var_AAD	#N/A
SLC39A14	5.36916e-10	0.99832	0.628	0.328	1.67121e-05	FB2_var_AAD	#N/A
PSMC4	6.32181e-10	0.597758	0.451	0.118	1.96773e-05	FB2_var_AAD	#N/A
FLNC	6.3558e-10	0.76762	0.395	0.143	1.97831e-05	FB2_var_AAD	#N/A
PSMB1	7.2389e-10	0.756207	0.772	0.479	2.25318e-05	FB2_var_AAD	#N/A
SEC61B	7.43223e-10	0.561481	0.735	0.378	2.31336e-05	FB2_var_AAD	#N/A
PSMD14	8.15128e-10	0.450232	0.549	0.185	2.53717e-05	FB2_var_AAD	#N/A
GARS	8.80413e-10	0.686702	0.507	0.16	2.74037e-05	FB2_var_AAD	ligand
FOSB	9.334e-10	-0.879809	0.828	0.95	2.9053e-05	FB2_var_NAA	#N/A
MRPL36	1.10619e-09	0.423592	0.479	0.143	3.44312e-05	FB2_var_AAD	#N/A
PUS1	1.12422e-09	0.89566	0.223	0.059	3.49926e-05	FB2_var_AAD	#N/A
UBL5P2	1.20554e-09	-0.318868	0.205	0.454	3.75236e-05	FB2_var_NAA	#N/A
PLAUR	1.31067e-09	0.445128	0.823	0.496	4.0796e-05	FB2_var_AAD	ligand
SPTBN1	1.32512e-09	-0.862464	0.702	0.84	4.12457e-05	FB2_var_NAA	#N/A
SLC25A5	1.35083e-09	0.714889	0.66	0.445	4.2046e-05	FB2_var_AAD	#N/A
RAN	1.35856e-09	0.878587	0.744	0.471	4.22865e-05	FB2_var_AAD	#N/A
CFD	1.37376e-09	-1.06781	0.763	0.739	4.27596e-05	FB2_var_NAA	ligand
MRPL1	1.39791e-09	0.767843	0.316	0.05	4.35114e-05	FB2_var_AAD	#N/A
WISP2	1.44294e-09	-1.05862	0.181	0.479	4.49129e-05	FB2_var_NAA	ligand
RPL22L1	1.48493e-09	0.80491	0.456	0.143	4.62199e-05	FB2_var_AAD	#N/A
CD93	1.5085e-09	0.538857	0.298	0.076	4.69536e-05	FB2_var_AAD	#N/A
SMC4	1.52446e-09	0.633109	0.414	0.092	4.74502e-05	FB2_var_AAD	#N/A
RPL24	1.54485e-09	0.759018	0.823	0.664	4.8085e-05	FB2_var_AAD	#N/A
PTGS2	1.56885e-09	0.343642	0.647	0.286	4.88319e-05	FB2_var_AAD	#N/A
ADAM33	1.57743e-09	-0.567942	0.07	0.328	4.90991e-05	FB2_var_NAA	#N/A
ATP5B	1.60932e-09	0.535214	0.665	0.345	5.00916e-05	FB2_var_AAD	#N/A
UQCR11	1.75178e-09	0.607891	0.8	0.521	5.45259e-05	FB2_var_AAD	#N/A
AGPS	1.75269e-09	0.600551	0.307	0.034	5.45543e-05	FB2_var_AAD	#N/A
SSR3	1.76816e-09	0.584868	0.6	0.269	5.50357e-05	FB2_var_AAD	#N/A
ACSL4	1.87521e-09	0.859238	0.447	0.16	5.83679e-05	FB2_var_AAD	#N/A
SMAP2	2.01411e-09	0.413345	0.237	0.059	6.26913e-05	FB2_var_AAD	#N/A
RPS3	2.02012e-09	0.529871	0.944	0.807	6.28782e-05	FB2_var_AAD	#N/A
RP4-575N6.2	2.08951e-09	-0.302255	0.312	0.597	6.50379e-05	FB2_var_NAA	#N/A
NOP10	2.13039e-09	0.871654	0.763	0.437	6.63106e-05	FB2_var_AAD	#N/A
TMEM167A	2.13214e-09	0.252626	0.544	0.21	6.63649e-05	FB2_var_AAD	#N/A
GNB2L1	2.1605e-09	0.574105	0.907	0.782	6.72476e-05	FB2_var_AAD	#N/A
ATP5G3	2.17615e-09	0.394812	0.553	0.252	6.77349e-05	FB2_var_AAD	#N/A
RPL36	2.27646e-09	0.522581	0.94	0.79	7.0857e-05	FB2_var_AAD	#N/A
TNXA	2.28554e-09	-0.538397	0.205	0.336	7.11397e-05	FB2_var_NAA	#N/A
ZFYVE21	2.47942e-09	-0.630509	0.126	0.286	7.71745e-05	FB2_var_NAA	#N/A
RP11-298C3.2	2.52269e-09	0.609045	0.577	0.227	7.85213e-05	FB2_var_AAD	#N/A
PXDN	2.66973e-09	0.810204	0.54	0.193	8.3098e-05	FB2_var_AAD	ligand
NPM1	2.94505e-09	0.463111	0.926	0.765	9.16676e-05	FB2_var_AAD	#N/A
MCF2L	3.07319e-09	-0.882617	0.363	0.647	9.5656e-05	FB2_var_NAA	#N/A
TCEB2	3.16183e-09	0.681362	0.935	0.832	9.84152e-05	FB2_var_AAD	#N/A
CA12	3.32656e-09	0.45224	0.205	0	0.000103542	FB2_var_AAD	#N/A
IFITM9P	3.34804e-09	-0.434571	0.572	0.815	0.000104211	FB2_var_NAA	#N/A
MYOC	3.60431e-09	-1.18439	0.042	0.261	0.000112188	FB2_var_NAA	ligand
SEC13	3.69543e-09	0.663056	0.521	0.185	0.000115024	FB2_var_AAD	#N/A
PTGS1	3.72992e-09	0.707289	0.237	0.017	0.000116097	FB2_var_AAD	#N/A
MALAT1	3.9668e-09	-0.499315	1	1	0.000123471	FB2_var_NAA	#N/A
MICALL1	4.12768e-09	0.409574	0.335	0.05	0.000128478	FB2_var_AAD	#N/A
GNPNAT1	4.20594e-09	0.658667	0.456	0.134	0.000130914	FB2_var_AAD	#N/A
NOP56	4.4392e-09	0.630918	0.614	0.269	0.000138175	FB2_var_AAD	#N/A
RPL27	4.58249e-09	0.692623	0.898	0.756	0.000142635	FB2_var_AAD	#N/A
COTL1	4.63064e-09	0.65779	0.395	0.126	0.000144133	FB2_var_AAD	#N/A
TMED9	4.73616e-09	0.490853	0.633	0.277	0.000147418	FB2_var_AAD	#N/A
KPNB1	4.7485e-09	0.735384	0.637	0.336	0.000147802	FB2_var_AAD	#N/A
EHD1	4.78457e-09	0.454417	0.507	0.168	0.000148925	FB2_var_AAD	#N/A
LARS	5.15852e-09	0.457811	0.544	0.218	0.000160564	FB2_var_AAD	#N/A
PODN	5.31291e-09	-0.610522	0.102	0.319	0.00016537	FB2_var_NAA	ligand
FTLP2	5.36253e-09	-0.384696	0.819	0.941	0.000166914	FB2_var_NAA	#N/A
MTND4P12	5.37895e-09	-0.549375	0.879	0.983	0.000167425	FB2_var_NAA	#N/A
SNHG5	5.39549e-09	0.754761	0.591	0.328	0.00016794	FB2_var_AAD	#N/A
RP5-1056L3.3	5.42692e-09	-0.517953	0.87	0.933	0.000168918	FB2_var_NAA	#N/A
CBX3	5.67588e-09	0.721156	0.716	0.437	0.000176667	FB2_var_AAD	#N/A
RGCC	5.77505e-09	0.904104	0.484	0.193	0.000179754	FB2_var_AAD	#N/A
FAM107B	5.94067e-09	0.822597	0.433	0.126	0.000184909	FB2_var_AAD	#N/A
RP11-750B16.1	6.14968e-09	0.341387	0.721	0.681	0.000191415	FB2_var_AAD	#N/A
RP11-69M1.6	6.28177e-09	0.32103	0.879	0.924	0.000195526	FB2_var_AAD	#N/A
SLC7A1	6.30318e-09	0.458633	0.237	0.025	0.000196193	FB2_var_AAD	#N/A
PIK3R5	6.64949e-09	0.283393	0.167	0.034	0.000206972	FB2_var_AAD	#N/A
ELOVL6	6.70512e-09	0.614169	0.186	0.025	0.000208703	FB2_var_AAD	#N/A
FAXDC2	6.90354e-09	-0.53206	0.023	0.21	0.00021488	FB2_var_NAA	#N/A
MRPS16	7.16555e-09	0.640022	0.307	0.076	0.000223035	FB2_var_AAD	#N/A
AP000936.1	7.66075e-09	-0.543982	0.93	0.941	0.000238448	FB2_var_NAA	#N/A
MRPL24	7.73884e-09	0.355188	0.591	0.261	0.000240879	FB2_var_AAD	#N/A
RPSAP58	7.87411e-09	0.624002	0.712	0.454	0.000245089	FB2_var_AAD	#N/A
EIF5A	7.92959e-09	0.463249	0.595	0.319	0.000246816	FB2_var_AAD	#N/A
DKK3	7.99749e-09	-0.58114	0.144	0.454	0.00024893	FB2_var_NAA	ligand
RPL14	8.44211e-09	0.489355	0.833	0.63	0.000262769	FB2_var_AAD	#N/A
TGFBI	8.57959e-09	0.266647	0.428	0.126	0.000267048	FB2_var_AAD	ligand
MCM3	8.75854e-09	0.621562	0.321	0.092	0.000272618	FB2_var_AAD	#N/A
GSTO1	8.83911e-09	0.684847	0.702	0.37	0.000275126	FB2_var_AAD	#N/A
MANF	9.52115e-09	0.630098	0.493	0.16	0.000296355	FB2_var_AAD	ligand
DDX21	1.00984e-08	0.33008	0.837	0.521	0.000314322	FB2_var_AAD	#N/A
ATP5I	1.01911e-08	0.486241	0.851	0.773	0.000317208	FB2_var_AAD	#N/A
POLR3K	1.03881e-08	0.532989	0.195	0.017	0.000323338	FB2_var_AAD	#N/A
SCN5A	1.04682e-08	0.395337	0.367	0.429	0.000325833	FB2_var_AAD	#N/A
IARS2	1.11198e-08	0.626069	0.405	0.109	0.000346116	FB2_var_AAD	#N/A
HYOU1	1.15361e-08	0.597073	0.298	0.042	0.000359073	FB2_var_AAD	#N/A
FABP5P2	1.28831e-08	0.296452	0.237	0.017	0.000401	FB2_var_AAD	#N/A
RP11-183G22.1	1.29991e-08	0.349993	0.595	0.353	0.000404611	FB2_var_AAD	#N/A
RPS5	1.31675e-08	0.475747	0.86	0.731	0.000409853	FB2_var_AAD	#N/A
SUPT16H	1.34772e-08	0.88532	0.619	0.328	0.00041949	FB2_var_AAD	#N/A
MRPS18C	1.36123e-08	0.703693	0.409	0.126	0.000423695	FB2_var_AAD	#N/A
RPL3	1.44575e-08	0.628345	0.898	0.815	0.000450004	FB2_var_AAD	#N/A
TRBC2	1.46526e-08	0.305489	0.228	0.109	0.000456078	FB2_var_AAD	#N/A
ADAM12	1.54726e-08	0.470532	0.191	0	0.0004816	FB2_var_AAD	#N/A
RPS18P9	1.55988e-08	-0.360769	0.619	0.824	0.000485528	FB2_var_NAA	#N/A
BOLA2B	1.59191e-08	0.605205	0.433	0.118	0.000495499	FB2_var_AAD	#N/A
MYL12A	1.72938e-08	0.59982	0.851	0.613	0.000538287	FB2_var_AAD	#N/A
RPL39L	1.7916e-08	0.407987	0.623	0.513	0.000557652	FB2_var_AAD	#N/A
PKM	1.85031e-08	0.467479	0.647	0.345	0.000575929	FB2_var_AAD	#N/A
C19orf24	1.85754e-08	0.331512	0.26	0.076	0.000578178	FB2_var_AAD	#N/A
PCNA	1.88864e-08	0.81814	0.367	0.084	0.000587858	FB2_var_AAD	#N/A
FGL2	1.94398e-08	-1.08777	0.312	0.605	0.000605083	FB2_var_NAA	ligand
COL5A1	1.95061e-08	0.708645	0.507	0.202	0.000607145	FB2_var_AAD	ligand
NCLN	1.96691e-08	0.605229	0.307	0.059	0.00061222	FB2_var_AAD	#N/A
HSPD1	2.02212e-08	0.408249	0.819	0.546	0.000629406	FB2_var_AAD	#N/A
DUSP5	2.06157e-08	0.403623	0.316	0.05	0.000641684	FB2_var_AAD	#N/A
GALNT7	2.10272e-08	0.482816	0.247	0.025	0.000654492	FB2_var_AAD	#N/A
SERPINH1	2.11235e-08	0.707742	0.516	0.269	0.000657489	FB2_var_AAD	#N/A
UQCC2	2.1319e-08	0.863252	0.535	0.244	0.000663574	FB2_var_AAD	#N/A
SSBP1	2.13201e-08	0.534721	0.688	0.361	0.000663608	FB2_var_AAD	#N/A
NPY1R	2.27931e-08	-0.6626	0.023	0.235	0.000709457	FB2_var_NAA	#N/A
CD52	2.40833e-08	0.266833	0.219	0.168	0.000749615	FB2_var_AAD	#N/A
EWSR1	2.49285e-08	0.739586	0.526	0.269	0.000775926	FB2_var_AAD	#N/A
UQCRH	2.50135e-08	0.7751	0.6	0.303	0.000778572	FB2_var_AAD	#N/A
RPSAP8	2.50183e-08	0.37065	0.502	0.227	0.000778718	FB2_var_AAD	#N/A
RP11-480I12.2	2.5179e-08	-0.303138	0.219	0.303	0.000783721	FB2_var_NAA	#N/A
UBA52	2.63027e-08	0.497736	0.879	0.681	0.000818699	FB2_var_AAD	#N/A
MRPL14	2.70604e-08	0.428298	0.488	0.168	0.000842283	FB2_var_AAD	#N/A
EIF5P1	2.72462e-08	-0.536077	0.521	0.622	0.000848066	FB2_var_NAA	#N/A
RP3-417G15.1	2.75642e-08	0.56096	0.716	0.471	0.000857962	FB2_var_AAD	#N/A
NDUFAB1	2.76199e-08	0.322866	0.6	0.269	0.000859697	FB2_var_AAD	#N/A
MT1X	2.79494e-08	0.951692	0.684	0.521	0.000869953	FB2_var_AAD	#N/A
CCL4L2	2.8125e-08	0.586132	0.516	0.345	0.00087542	FB2_var_AAD	#N/A
ANXA2	2.81359e-08	0.439781	0.967	0.933	0.000875758	FB2_var_AAD	ligand
HLA-B	2.86599e-08	0.602263	0.991	0.916	0.000892067	FB2_var_AAD	#N/A
C1S	2.88835e-08	-0.817036	0.837	0.924	0.000899029	FB2_var_NAA	#N/A
HNRNPA1	2.90513e-08	0.556093	0.772	0.622	0.00090425	FB2_var_AAD	#N/A
EMP3	2.9423e-08	0.411513	0.609	0.336	0.000915819	FB2_var_AAD	#N/A
ARL6IP5	3.13575e-08	-0.7516	0.688	0.832	0.000976032	FB2_var_NAA	#N/A
NPM1P5	3.20068e-08	-0.335428	0.381	0.496	0.000996242	FB2_var_NAA	#N/A
COL3A1	3.25151e-08	0.700861	0.851	0.639	0.00101206	FB2_var_AAD	ligand
NAA50	3.26958e-08	0.736158	0.484	0.185	0.00101769	FB2_var_AAD	#N/A
PLXDC2	3.36048e-08	-0.902197	0.307	0.588	0.00104598	FB2_var_NAA	#N/A
SPCS3	3.52186e-08	0.542599	0.619	0.277	0.00109621	FB2_var_AAD	#N/A
SERPINF1	3.53437e-08	-0.753045	0.688	0.84	0.00110011	FB2_var_NAA	ligand
CAPZB	3.65459e-08	0.42875	0.595	0.294	0.00113753	FB2_var_AAD	#N/A
IMPDH2	3.69988e-08	0.603845	0.465	0.185	0.00115163	FB2_var_AAD	#N/A
CALU	3.91412e-08	0.565386	0.763	0.571	0.00121831	FB2_var_AAD	ligand
RPL7P47	3.92308e-08	-0.394301	0.628	0.832	0.0012211	FB2_var_NAA	#N/A
CTD-2192J16.15	4.05868e-08	-0.441444	0.693	0.807	0.00126331	FB2_var_NAA	#N/A
TMSB10P1	4.14138e-08	0.279996	0.66	0.563	0.00128905	FB2_var_AAD	#N/A
RN7SL5P	4.15867e-08	0.41217	0.377	0.193	0.00129443	FB2_var_AAD	#N/A
FAM49B	4.25558e-08	0.594894	0.181	0	0.00132459	FB2_var_AAD	#N/A
GINS2	4.25558e-08	0.340542	0.181	0	0.00132459	FB2_var_AAD	#N/A
PDPN	4.43507e-08	0.529981	0.344	0.067	0.00138046	FB2_var_AAD	#N/A
PRCP	4.5413e-08	-0.516859	0.126	0.235	0.00141352	FB2_var_NAA	#N/A
DMD	4.79061e-08	-0.425254	0.07	0.328	0.00149113	FB2_var_NAA	#N/A
TPI1	4.91057e-08	0.446927	0.823	0.613	0.00152846	FB2_var_AAD	#N/A
ITGAX	5.11611e-08	0.384238	0.223	0.101	0.00159244	FB2_var_AAD	#N/A
BCAT1	5.13289e-08	0.798851	0.381	0.109	0.00159766	FB2_var_AAD	#N/A
CTC-575D19.1	5.23398e-08	-0.486764	0.865	0.908	0.00162913	FB2_var_NAA	#N/A
SRP72	5.27446e-08	0.661182	0.558	0.227	0.00164173	FB2_var_AAD	#N/A
FAM120A	5.49472e-08	0.685266	0.47	0.16	0.00171029	FB2_var_AAD	#N/A
COX7C	5.526e-08	0.434356	0.819	0.546	0.00172002	FB2_var_AAD	#N/A
MRPS10	5.69795e-08	0.313147	0.349	0.084	0.00177354	FB2_var_AAD	#N/A
TPT1	6.17722e-08	0.3361	0.986	0.958	0.00192272	FB2_var_AAD	#N/A
RP1-159A19.3	6.67094e-08	0.343762	0.628	0.605	0.0020764	FB2_var_AAD	#N/A
PDIA3P1	6.83504e-08	-0.567756	0.447	0.605	0.00212747	FB2_var_NAA	#N/A
PSME2	6.93219e-08	0.591287	0.721	0.42	0.00215771	FB2_var_AAD	#N/A
TKT	7.10081e-08	0.603239	0.437	0.143	0.0022102	FB2_var_AAD	#N/A
HNRNPC	7.10568e-08	0.559966	0.781	0.471	0.00221171	FB2_var_AAD	#N/A
DDX1	7.25894e-08	0.282719	0.595	0.277	0.00225942	FB2_var_AAD	#N/A
EIF5AL1	7.33871e-08	0.357583	0.591	0.294	0.00228425	FB2_var_AAD	#N/A
PLIN2	7.347e-08	0.361005	0.693	0.378	0.00228683	FB2_var_AAD	#N/A
NTRK2	7.42704e-08	-0.825302	0.223	0.529	0.00231174	FB2_var_NAA	#N/A
RPS15AP12	7.48003e-08	0.282207	0.521	0.378	0.00232823	FB2_var_AAD	#N/A
NONO	7.59184e-08	0.740837	0.535	0.286	0.00236304	FB2_var_AAD	#N/A
GTF3C6	7.7738e-08	0.569785	0.516	0.193	0.00241967	FB2_var_AAD	#N/A
RAD23B	7.86083e-08	0.490687	0.516	0.227	0.00244676	FB2_var_AAD	#N/A
AC005251.3	7.96802e-08	0.292108	0.553	0.395	0.00248013	FB2_var_AAD	#N/A
RP11-466H18.1	8.16588e-08	0.524922	0.786	0.529	0.00254171	FB2_var_AAD	#N/A
GLRX3	8.30083e-08	0.28551	0.447	0.151	0.00258372	FB2_var_AAD	#N/A
SERBP1	8.33746e-08	0.295638	0.749	0.42	0.00259512	FB2_var_AAD	#N/A
CRADD	8.61912e-08	0.383128	0.163	0.017	0.00268279	FB2_var_AAD	#N/A
CD53	9.13577e-08	0.46782	0.195	0.017	0.0028436	FB2_var_AAD	#N/A
SLC36A4	9.32724e-08	0.3336	0.177	0.034	0.0029032	FB2_var_AAD	#N/A
ACTR3	9.41835e-08	0.926721	0.535	0.235	0.00293155	FB2_var_AAD	#N/A
MYLK	9.53617e-08	-0.49541	0.135	0.42	0.00296823	FB2_var_NAA	#N/A
SEPP1	9.70057e-08	-0.382261	0.056	0.294	0.0030194	FB2_var_NAA	#N/A
C1QBP	9.87848e-08	0.556344	0.577	0.261	0.00307478	FB2_var_AAD	ligand
AURKAIP1	1.00404e-07	0.641092	0.512	0.21	0.00312517	FB2_var_AAD	#N/A
TIPARP	1.02387e-07	-0.986796	0.363	0.496	0.0031869	FB2_var_NAA	#N/A
RP11-434J24.2	1.02487e-07	0.303723	0.535	0.328	0.00319001	FB2_var_AAD	#N/A
EEF1B2P6	1.02668e-07	0.55946	0.591	0.403	0.00319565	FB2_var_AAD	#N/A
SLA	1.02931e-07	0.406911	0.186	0.042	0.00320382	FB2_var_AAD	#N/A
AP000251.3	1.03439e-07	0.531693	0.958	1	0.00321966	FB2_var_AAD	#N/A
FKBP1A	1.06976e-07	0.550991	0.581	0.286	0.00332973	FB2_var_AAD	#N/A
CTB-63M22.1	1.07999e-07	0.556505	0.94	0.84	0.00336158	FB2_var_AAD	#N/A
LYPLA1	1.08844e-07	0.485335	0.242	0.05	0.00338786	FB2_var_AAD	#N/A
EEF1E1	1.11509e-07	0.372637	0.33	0.067	0.00347084	FB2_var_AAD	#N/A
CDKN1A	1.12531e-07	-0.806343	0.637	0.714	0.00350264	FB2_var_NAA	#N/A
ITGAV	1.12595e-07	0.270029	0.623	0.319	0.00350464	FB2_var_AAD	#N/A
CENPU	1.15843e-07	0.432216	0.172	0	0.00360571	FB2_var_AAD	#N/A
RP11-183C12.1	1.16089e-07	-0.37573	0.177	0.412	0.00361339	FB2_var_NAA	#N/A
PSMB2	1.17734e-07	0.472109	0.498	0.193	0.00366459	FB2_var_AAD	#N/A
COA4	1.18592e-07	0.330075	0.288	0.05	0.0036913	FB2_var_AAD	#N/A
RNF141	1.18873e-07	0.36499	0.14	0.076	0.00370004	FB2_var_AAD	#N/A
TP53I13	1.24267e-07	0.328161	0.2	0.059	0.00386794	FB2_var_AAD	#N/A
MRPL22	1.28263e-07	0.488934	0.47	0.176	0.0039923	FB2_var_AAD	#N/A
DNMT1	1.29121e-07	0.524882	0.4	0.109	0.004019	FB2_var_AAD	#N/A
MRPL33	1.32483e-07	0.822356	0.563	0.311	0.00412366	FB2_var_AAD	#N/A
SEC61A1	1.33222e-07	0.336926	0.423	0.134	0.00414668	FB2_var_AAD	#N/A
GPATCH4	1.35157e-07	0.736182	0.4	0.134	0.00420691	FB2_var_AAD	#N/A
GAR1	1.35367e-07	0.544255	0.321	0.067	0.00421344	FB2_var_AAD	#N/A
ATAD3A	1.35564e-07	0.304694	0.177	0.017	0.00421955	FB2_var_AAD	#N/A
SERP1	1.4086e-07	0.48784	0.693	0.387	0.00438441	FB2_var_AAD	#N/A
ECHDC2	1.40976e-07	-0.755333	0.121	0.311	0.00438803	FB2_var_NAA	#N/A
LCP2	1.42537e-07	0.370602	0.209	0.034	0.00443662	FB2_var_AAD	#N/A
PDCD5	1.43812e-07	0.764905	0.679	0.378	0.00447628	FB2_var_AAD	#N/A
TIMM13	1.45206e-07	0.634155	0.53	0.218	0.00451967	FB2_var_AAD	#N/A
RPL39	1.49096e-07	0.48152	0.898	0.748	0.00464075	FB2_var_AAD	#N/A
RNASEH2B	1.50921e-07	0.436085	0.2	0.034	0.00469757	FB2_var_AAD	#N/A
MAP4K4	1.55209e-07	0.494582	0.521	0.227	0.00483103	FB2_var_AAD	#N/A
NEDD9	1.64527e-07	0.396623	0.302	0.126	0.00512107	FB2_var_AAD	#N/A
RPS8	1.65445e-07	0.507512	0.967	0.908	0.00514965	FB2_var_AAD	#N/A
ACLY	1.65544e-07	0.675108	0.377	0.109	0.00515272	FB2_var_AAD	#N/A
EEF2	1.74455e-07	0.542818	0.888	0.832	0.00543009	FB2_var_AAD	#N/A
DIO2	1.75286e-07	-1.43199	0.237	0.387	0.00545594	FB2_var_NAA	#N/A
SDHAF3	1.76981e-07	0.780013	0.274	0.042	0.00550872	FB2_var_AAD	#N/A
ALDOA	1.81698e-07	0.598071	0.8	0.622	0.00565554	FB2_var_AAD	#N/A
RPL18AP3	1.82129e-07	-0.483007	0.749	0.916	0.00566895	FB2_var_NAA	#N/A
SNRPD1	1.82478e-07	0.912973	0.512	0.269	0.00567982	FB2_var_AAD	#N/A
CLDN5	1.82557e-07	0.26374	0.107	0.05	0.00568226	FB2_var_AAD	#N/A
CTGF	1.83457e-07	0.522619	0.809	0.672	0.00571029	FB2_var_AAD	#N/A
PA2G4	1.90378e-07	0.570732	0.433	0.151	0.00592571	FB2_var_AAD	#N/A
LGI2	1.90391e-07	0.527248	0.167	0	0.0059261	FB2_var_AAD	ligand
CD63	1.91507e-07	-0.324402	0.967	0.916	0.00596084	FB2_var_NAA	#N/A
PPP1R12B	1.92156e-07	-0.470446	0.093	0.353	0.00598106	FB2_var_NAA	#N/A
PCAT19	1.98363e-07	0.315295	0.144	0.017	0.00617425	FB2_var_AAD	#N/A
AL590762.6	2.00095e-07	-0.300245	0.098	0.202	0.00622815	FB2_var_NAA	#N/A
ECM2	2.00508e-07	-0.646572	0.107	0.361	0.00624102	FB2_var_NAA	ligand
RPS4X	2.03929e-07	0.536035	0.865	0.739	0.0063475	FB2_var_AAD	#N/A
VARS	2.12195e-07	0.297938	0.186	0.034	0.00660477	FB2_var_AAD	#N/A
RARS	2.13906e-07	0.42499	0.372	0.101	0.00665805	FB2_var_AAD	#N/A
RPL5	2.15348e-07	0.528002	0.921	0.807	0.00670294	FB2_var_AAD	#N/A
RPS20	2.17293e-07	0.488453	0.963	0.908	0.00676346	FB2_var_AAD	#N/A
RPL8	2.28203e-07	0.40736	0.935	0.849	0.00710305	FB2_var_AAD	#N/A
SNRPG	2.31645e-07	0.67055	0.712	0.429	0.00721017	FB2_var_AAD	#N/A
SH3BGRL3	2.33e-07	0.520649	0.814	0.538	0.00725236	FB2_var_AAD	#N/A
BIRC3	2.33919e-07	0.363967	0.47	0.168	0.00728095	FB2_var_AAD	#N/A
GSTM3	2.3424e-07	-0.859213	0.247	0.42	0.00729095	FB2_var_NAA	#N/A
C7	2.4061e-07	-1.07552	0.484	0.723	0.00748924	FB2_var_NAA	ligand
DHCR24	2.42199e-07	0.345407	0.195	0.034	0.00753869	FB2_var_AAD	#N/A
MEGF6	2.42473e-07	-0.471038	0.047	0.202	0.0075472	FB2_var_NAA	ligand
KMT2E	2.51137e-07	-0.788426	0.512	0.655	0.0078169	FB2_var_NAA	#N/A
EIF2S2P4	2.54447e-07	0.426611	0.712	0.454	0.00791992	FB2_var_AAD	#N/A
HNRNPAB	2.66211e-07	0.594982	0.577	0.328	0.00828608	FB2_var_AAD	#N/A
SLC5A6	2.72301e-07	0.349914	0.149	0.017	0.00847563	FB2_var_AAD	#N/A
FTH1P23	2.73947e-07	-0.345193	0.591	0.84	0.00852688	FB2_var_NAA	#N/A
CSF3R	2.76421e-07	0.298495	0.186	0.067	0.00860388	FB2_var_AAD	#N/A
NIP7	2.8251e-07	0.597745	0.293	0.067	0.0087934	FB2_var_AAD	#N/A
RPL13	2.82513e-07	0.291218	0.963	0.916	0.00879351	FB2_var_AAD	#N/A
ANXA1	2.82998e-07	0.274006	0.944	0.832	0.00880859	FB2_var_AAD	ligand
RP11-592N21.1	2.83321e-07	0.251313	0.87	0.765	0.00881865	FB2_var_AAD	#N/A
PTMA	2.88757e-07	0.322016	0.981	0.95	0.00898785	FB2_var_AAD	#N/A
HELLS	2.89133e-07	0.470965	0.26	0.034	0.00899956	FB2_var_AAD	#N/A
RPL9P7	2.98852e-07	0.347347	0.614	0.479	0.00930207	FB2_var_AAD	#N/A
SCAF8	2.98962e-07	0.294224	0.163	0.05	0.00930548	FB2_var_AAD	#N/A
HDGF	3.00463e-07	0.470449	0.405	0.134	0.00935221	FB2_var_AAD	ligand
RPS19P1	3.08352e-07	-0.383037	0.688	0.891	0.00959778	FB2_var_NAA	#N/A
AREG	3.1211e-07	0.319803	0.163	0	0.00971472	FB2_var_AAD	#N/A
PGP	3.1211e-07	0.306959	0.163	0	0.00971472	FB2_var_AAD	#N/A
ATIC	3.13219e-07	0.402727	0.172	0.059	0.00974926	FB2_var_AAD	#N/A
MYL9	3.18933e-07	-0.52355	0.428	0.723	0.00992711	FB2_var_NAA	#N/A
RPS15	3.32488e-07	0.521035	0.912	0.857	0.010349	FB2_var_AAD	#N/A
PSME4	3.42417e-07	0.361825	0.335	0.084	0.0106581	FB2_var_AAD	#N/A
SRSF2	3.44782e-07	0.580541	0.665	0.395	0.0107317	FB2_var_AAD	#N/A
LRRC59	3.46548e-07	0.390782	0.321	0.076	0.0107867	FB2_var_AAD	#N/A
GAPVD1	3.54801e-07	0.615376	0.67	0.412	0.0110435	FB2_var_AAD	#N/A
RCN1	3.61098e-07	0.412574	0.526	0.218	0.0112395	FB2_var_AAD	#N/A
MTDH	3.63715e-07	0.633446	0.702	0.42	0.011321	FB2_var_AAD	#N/A
CASK	3.68835e-07	0.345114	0.209	0.084	0.0114804	FB2_var_AAD	#N/A
CPED1	3.77136e-07	-0.823593	0.06	0.286	0.0117387	FB2_var_NAA	#N/A
PSMD1	3.89371e-07	0.76124	0.544	0.277	0.0121196	FB2_var_AAD	#N/A
IGHG2	3.89935e-07	0.25675	0.195	0.008	0.0121371	FB2_var_AAD	ligand
RP1-40G4P.1	3.94279e-07	-0.299832	0.423	0.714	0.0122723	FB2_var_NAA	#N/A
MPHOSPH6	3.95606e-07	0.49223	0.27	0.059	0.0123136	FB2_var_AAD	#N/A
C11orf24	4.04636e-07	0.276919	0.228	0.034	0.0125947	FB2_var_AAD	#N/A
EMB	4.09962e-07	0.459761	0.195	0.008	0.0127605	FB2_var_AAD	#N/A
RP11-34P1.2	4.17003e-07	-0.269228	0.126	0.353	0.0129796	FB2_var_NAA	#N/A
HCLS1	4.23221e-07	0.517265	0.163	0.084	0.0131732	FB2_var_AAD	#N/A
RER1	4.30423e-07	0.364056	0.414	0.143	0.0133973	FB2_var_AAD	#N/A
SC22CB-1E7.1	4.31569e-07	-0.313902	0.456	0.479	0.013433	FB2_var_NAA	#N/A
MYL6	4.56801e-07	0.359938	0.995	0.966	0.0142184	FB2_var_AAD	#N/A
H2AFY	4.5768e-07	0.585926	0.363	0.126	0.0142458	FB2_var_AAD	#N/A
ZNF92	4.77143e-07	0.285377	0.121	0.025	0.0148516	FB2_var_AAD	#N/A
AGFG1	4.79566e-07	0.593618	0.395	0.126	0.014927	FB2_var_AAD	#N/A
RP11-390K5.1	4.87381e-07	-0.258337	0.372	0.639	0.0151702	FB2_var_NAA	#N/A
EMP2	5.00332e-07	-0.754353	0.284	0.529	0.0155733	FB2_var_NAA	#N/A
MATN2	5.10308e-07	-0.953383	0.07	0.294	0.0158839	FB2_var_NAA	ligand
IL1RN	5.2349e-07	0.490334	0.349	0.134	0.0162942	FB2_var_AAD	ligand
MRPL52	5.25365e-07	0.554938	0.437	0.151	0.0163525	FB2_var_AAD	#N/A
CXCL1	5.31153e-07	0.352947	0.744	0.471	0.0165327	FB2_var_AAD	ligand
DERL2	5.3369e-07	0.344149	0.512	0.21	0.0166116	FB2_var_AAD	#N/A
FOXN3	5.45482e-07	-0.685493	0.242	0.319	0.0169787	FB2_var_NAA	#N/A
UCK2	5.46006e-07	0.345025	0.195	0.05	0.016995	FB2_var_AAD	#N/A
RP5-857K21.6	5.50417e-07	-0.512682	1	1	0.0171323	FB2_var_NAA	#N/A
LRRFIP1	5.52356e-07	0.684261	0.66	0.412	0.0171926	FB2_var_AAD	#N/A
MAGOHB	5.58003e-07	0.509068	0.274	0.076	0.0173684	FB2_var_AAD	#N/A
SCARA5	5.61211e-07	-1.00466	0.349	0.622	0.0174683	FB2_var_NAA	#N/A
TCP1	5.62906e-07	0.295109	0.558	0.252	0.017521	FB2_var_AAD	#N/A
CYTIP	5.77511e-07	0.481784	0.191	0.034	0.0179756	FB2_var_AAD	#N/A
P4HB	5.77771e-07	0.458209	0.474	0.21	0.0179837	FB2_var_AAD	#N/A
PMP22	5.90884e-07	-0.565952	0.419	0.723	0.0183919	FB2_var_NAA	#N/A
SLC25A44	6.09337e-07	-0.763858	0.177	0.429	0.0189662	FB2_var_NAA	#N/A
NDUFB8P2	6.17262e-07	-0.257409	0.284	0.462	0.0192129	FB2_var_NAA	#N/A
DDX17	6.70524e-07	-0.846496	0.479	0.538	0.0208707	FB2_var_NAA	#N/A
CLTA	6.74778e-07	0.589326	0.484	0.21	0.0210032	FB2_var_AAD	#N/A
CD69	6.8056e-07	0.731622	0.181	0.008	0.0211831	FB2_var_AAD	#N/A
PSMA5	7.22244e-07	0.539828	0.405	0.126	0.0224806	FB2_var_AAD	#N/A
C5AR1	7.30036e-07	0.345299	0.256	0.042	0.0227231	FB2_var_AAD	#N/A
RP11-452G18.2	7.31036e-07	0.301345	0.512	0.336	0.0227542	FB2_var_AAD	#N/A
LIPG	7.56492e-07	0.254142	0.158	0.034	0.0235466	FB2_var_AAD	ligand
IMP4	7.60609e-07	0.478266	0.405	0.143	0.0236747	FB2_var_AAD	#N/A
APP	7.61107e-07	-0.674491	0.521	0.639	0.0236902	FB2_var_NAA	#N/A
PTPRS	7.65456e-07	-0.403505	0.186	0.479	0.0238256	FB2_var_NAA	#N/A
VRK1	7.78434e-07	0.497684	0.233	0.025	0.0242295	FB2_var_AAD	#N/A
VASH1	7.94979e-07	0.259928	0.116	0.034	0.0247445	FB2_var_AAD	ligand
ILF2	7.98001e-07	0.702298	0.633	0.37	0.0248386	FB2_var_AAD	#N/A
MARCO	8.32306e-07	0.448716	0.153	0	0.0259063	FB2_var_AAD	#N/A
CD34	8.57296e-07	-0.575679	0.274	0.571	0.0266842	FB2_var_NAA	#N/A
ASPN	8.70542e-07	-0.415722	0.158	0.42	0.0270965	FB2_var_NAA	ligand
TMED2	8.89197e-07	0.670531	0.665	0.462	0.0276771	FB2_var_AAD	#N/A
ANXA2P2	8.92561e-07	-0.469371	0.698	0.807	0.0277818	FB2_var_NAA	ligand
PIAS1	9.05404e-07	-0.497707	0.084	0.235	0.0281816	FB2_var_NAA	#N/A
THY1	9.27798e-07	0.492137	0.493	0.202	0.0288787	FB2_var_AAD	#N/A
FKBP11	9.30498e-07	0.426628	0.381	0.118	0.0289627	FB2_var_AAD	#N/A
AR	9.4207e-07	-0.523133	0.051	0.176	0.0293229	FB2_var_NAA	#N/A
EIF5B	9.44525e-07	0.462437	0.763	0.496	0.0293993	FB2_var_AAD	#N/A
RPL6P27	9.64143e-07	0.334075	0.907	0.748	0.0300099	FB2_var_AAD	#N/A
MYH10	9.90623e-07	-0.710005	0.274	0.555	0.0308341	FB2_var_NAA	#N/A
IARS	9.92005e-07	0.603693	0.386	0.143	0.0308772	FB2_var_AAD	#N/A
HSPA13	1.01656e-06	0.401329	0.2	0.034	0.0316415	FB2_var_AAD	#N/A
TMEM70	1.02948e-06	-0.415001	0.274	0.168	0.0320437	FB2_var_NAA	#N/A
PMPCB	1.04421e-06	0.685461	0.265	0.118	0.0325022	FB2_var_AAD	#N/A
TYMP	1.04446e-06	0.313529	0.372	0.109	0.0325099	FB2_var_AAD	#N/A
PTGES3	1.04449e-06	0.650224	0.67	0.454	0.0325109	FB2_var_AAD	#N/A
CCT2	1.05212e-06	0.531435	0.614	0.319	0.0327484	FB2_var_AAD	#N/A
UTP11L	1.06031e-06	0.471787	0.637	0.328	0.0330032	FB2_var_AAD	#N/A
ATP13A3	1.06467e-06	0.955666	0.526	0.277	0.0331388	FB2_var_AAD	#N/A
RP11-761N21.2	1.08903e-06	-0.416602	0.791	0.916	0.033897	FB2_var_NAA	#N/A
MT1E	1.10435e-06	0.585645	0.549	0.252	0.0343741	FB2_var_AAD	#N/A
PTPN1	1.11088e-06	0.704306	0.344	0.109	0.0345774	FB2_var_AAD	#N/A
MCM8	1.1179e-06	0.594711	0.116	0.042	0.0347957	FB2_var_AAD	#N/A
OSGEP	1.16766e-06	0.265834	0.186	0.076	0.0363447	FB2_var_AAD	#N/A
TFRC	1.18588e-06	0.605582	0.47	0.185	0.0369118	FB2_var_AAD	#N/A
MTCH1	1.18621e-06	0.577132	0.512	0.252	0.036922	FB2_var_AAD	#N/A
WARS	1.1968e-06	0.541435	0.344	0.109	0.0372517	FB2_var_AAD	#N/A
FHOD1	1.20638e-06	0.278964	0.112	0.05	0.0375498	FB2_var_AAD	#N/A
ILF3	1.23889e-06	0.632144	0.577	0.37	0.0385616	FB2_var_AAD	#N/A
PPIF	1.24575e-06	0.468526	0.326	0.101	0.0387753	FB2_var_AAD	#N/A
GUF1	1.25065e-06	0.368851	0.205	0.017	0.0389277	FB2_var_AAD	#N/A
SSPN	1.25174e-06	-0.843454	0.14	0.387	0.0389616	FB2_var_NAA	#N/A
HSPE1P2	1.28518e-06	0.402478	0.614	0.403	0.0400027	FB2_var_AAD	#N/A
RPL31	1.287e-06	0.551493	0.953	0.84	0.0400593	FB2_var_AAD	#N/A
PABPC1P4	1.30696e-06	-0.308041	0.116	0.21	0.0406804	FB2_var_NAA	#N/A
GPALPP1	1.31915e-06	-0.318805	0.121	0.084	0.0410599	FB2_var_NAA	#N/A
C19orf53	1.32018e-06	0.493321	0.586	0.294	0.041092	FB2_var_AAD	#N/A
CBX3P9	1.35393e-06	0.261312	0.293	0.067	0.0421426	FB2_var_AAD	#N/A
YIPF5	1.35681e-06	0.471738	0.298	0.092	0.0422321	FB2_var_AAD	#N/A
CLMP	1.36331e-06	0.681966	0.479	0.193	0.0424342	FB2_var_AAD	#N/A
SEMA3D	1.37158e-06	-0.475415	0	0.118	0.0426917	FB2_var_NAA	ligand
COL4A3	1.37158e-06	-0.303631	0	0.118	0.0426917	FB2_var_NAA	ligand
MSANTD3	1.40318e-06	0.406484	0.237	0.076	0.0436753	FB2_var_AAD	#N/A
UTP20	1.4171e-06	0.349342	0.209	0.025	0.0441088	FB2_var_AAD	#N/A
AHNAK	1.44067e-06	-0.717581	0.8	0.84	0.0448424	FB2_var_NAA	#N/A
IL1R2	1.4434e-06	0.313609	0.144	0.017	0.0449272	FB2_var_AAD	#N/A
C17orf89	1.45062e-06	0.412394	0.353	0.101	0.0451521	FB2_var_AAD	#N/A
ADPGK	1.46242e-06	0.481981	0.186	0.042	0.0455193	FB2_var_AAD	ligand
SHFM1	1.4717e-06	0.713129	0.735	0.521	0.0458082	FB2_var_AAD	#N/A
ADAMTSL3	1.49177e-06	-0.489082	0.107	0.319	0.0464328	FB2_var_NAA	ligand
ZYX	1.49622e-06	0.292783	0.349	0.092	0.0465713	FB2_var_AAD	#N/A
ITK	1.51695e-06	0.3689	0.158	0.025	0.0472166	FB2_var_AAD	#N/A
MRPL13	1.53016e-06	0.343888	0.433	0.16	0.0476278	FB2_var_AAD	#N/A
GPATCH11	1.59332e-06	-0.259991	0.181	0.05	0.0495938	FB2_var_NAA	#N/A
CRISPLD2	1.61174e-06	-0.255942	0.563	0.84	0.0501669	FB2_var_NAA	ligand
UACA	1.65208e-06	-0.355685	0.409	0.714	0.0514225	FB2_var_NAA	#N/A
RPF2	1.65611e-06	0.309865	0.423	0.16	0.0515481	FB2_var_AAD	#N/A
CTSK	1.65678e-06	-0.775396	0.344	0.58	0.0515689	FB2_var_NAA	#N/A
RP11-669B18.1	1.67793e-06	0.264754	0.377	0.134	0.0522271	FB2_var_AAD	#N/A
ERH	1.70884e-06	0.510282	0.623	0.336	0.0531893	FB2_var_AAD	#N/A
BASP1	1.73272e-06	0.44032	0.474	0.185	0.0539328	FB2_var_AAD	#N/A
THBD	1.757e-06	0.681801	0.46	0.176	0.0546884	FB2_var_AAD	#N/A
GSPT1	1.79348e-06	0.548003	0.572	0.294	0.0558237	FB2_var_AAD	#N/A
KARS	1.79464e-06	0.480014	0.358	0.118	0.0558599	FB2_var_AAD	#N/A
ME2	1.79705e-06	0.608294	0.26	0.042	0.0559349	FB2_var_AAD	#N/A
PSMC2	1.79726e-06	0.532987	0.335	0.092	0.0559416	FB2_var_AAD	#N/A
AIM1	1.8512e-06	0.588577	0.195	0.025	0.0576206	FB2_var_AAD	#N/A
POLR2I	1.85179e-06	0.505874	0.563	0.303	0.0576387	FB2_var_AAD	#N/A
RP11-372E1.1	1.87192e-06	-0.313776	0.428	0.605	0.0582653	FB2_var_NAA	#N/A
EMC1	1.89905e-06	0.288008	0.167	0.067	0.0591098	FB2_var_AAD	#N/A
ATP5J2	1.91823e-06	0.377948	0.595	0.294	0.0597068	FB2_var_AAD	#N/A
RPN2	1.97787e-06	0.316019	0.623	0.345	0.0615631	FB2_var_AAD	#N/A
ANAPC11	1.98365e-06	0.462416	0.707	0.437	0.0617431	FB2_var_AAD	#N/A
DYNLT1	1.98642e-06	0.469983	0.558	0.269	0.0618294	FB2_var_AAD	#N/A
RPL37P2	2.00143e-06	0.434751	0.763	0.597	0.0622966	FB2_var_AAD	#N/A
DAZAP1	2.00849e-06	0.277188	0.279	0.143	0.0625163	FB2_var_AAD	#N/A
PPM1F	2.0549e-06	0.316305	0.149	0.034	0.0639608	FB2_var_AAD	#N/A
RPL26P30	2.1158e-06	0.251228	0.27	0.05	0.0658563	FB2_var_AAD	#N/A
FP671120.4	2.15252e-06	-0.465798	0.284	0.487	0.0669992	FB2_var_NAA	#N/A
NUTF2	2.17041e-06	0.286452	0.353	0.101	0.0675561	FB2_var_AAD	#N/A
BIRC5	2.19679e-06	0.296689	0.144	0	0.0683773	FB2_var_AAD	#N/A
DTL	2.19679e-06	0.28675	0.144	0	0.0683773	FB2_var_AAD	#N/A
NOP58	2.25543e-06	0.430945	0.66	0.378	0.0702024	FB2_var_AAD	#N/A
GAP43	2.31172e-06	0.625701	0.33	0.092	0.0719546	FB2_var_AAD	#N/A
SH3GL1	2.31227e-06	0.255288	0.181	0.008	0.0719718	FB2_var_AAD	#N/A
EMILIN1	2.33286e-06	0.410243	0.293	0.118	0.0726125	FB2_var_AAD	ligand
ADK	2.33447e-06	0.503449	0.363	0.118	0.0726628	FB2_var_AAD	#N/A
PRDX3	2.34983e-06	0.49968	0.405	0.303	0.0731408	FB2_var_AAD	#N/A
MYEOV2	2.34983e-06	0.526557	0.605	0.387	0.0731409	FB2_var_AAD	#N/A
NOL7	2.3526e-06	0.553261	0.6	0.311	0.073227	FB2_var_AAD	#N/A
COPS4	2.35481e-06	0.714793	0.279	0.126	0.0732959	FB2_var_AAD	#N/A
SRA1	2.36018e-06	0.605961	0.47	0.202	0.0734631	FB2_var_AAD	#N/A
PICALM	2.50974e-06	0.498449	0.516	0.227	0.0781183	FB2_var_AAD	#N/A
WDR1	2.52327e-06	0.530024	0.447	0.193	0.0785393	FB2_var_AAD	#N/A
PSMB3	2.62324e-06	0.384214	0.702	0.479	0.081651	FB2_var_AAD	#N/A
C1orf122	2.66078e-06	0.548921	0.293	0.101	0.0828194	FB2_var_AAD	#N/A
MRPL20	2.69622e-06	0.66222	0.516	0.252	0.0839225	FB2_var_AAD	#N/A
ARL5A	2.70791e-06	-0.440539	0.363	0.244	0.0842863	FB2_var_NAA	#N/A
NARS	2.80027e-06	0.531807	0.521	0.227	0.0871612	FB2_var_AAD	#N/A
GRHPR	2.84649e-06	0.488307	0.279	0.059	0.0885997	FB2_var_AAD	#N/A
DENR	2.85738e-06	0.618545	0.377	0.143	0.0889387	FB2_var_AAD	#N/A
EXOSC8	2.90587e-06	0.43458	0.447	0.168	0.090448	FB2_var_AAD	#N/A
IFITM3	3.06121e-06	-0.567527	1	1	0.0952833	FB2_var_NAA	#N/A
AC016712.2	3.20014e-06	-0.338639	0.535	0.697	0.0996076	FB2_var_NAA	#N/A
RPL18	3.22312e-06	0.442934	0.856	0.655	0.100323	FB2_var_AAD	#N/A
SMCHD1	3.36519e-06	0.76675	0.419	0.168	0.104745	FB2_var_AAD	#N/A
IGFBP6	3.45517e-06	-0.823288	0.623	0.824	0.107546	FB2_var_NAA	ligand
FLRT2	3.47409e-06	-0.925871	0.2	0.387	0.108135	FB2_var_NAA	ligand
CDC6	3.51187e-06	0.35545	0.158	0.025	0.109311	FB2_var_AAD	#N/A
KIAA0101	3.51545e-06	0.353947	0.116	0.017	0.109422	FB2_var_AAD	#N/A
MNDA	3.55516e-06	0.542578	0.14	0	0.110658	FB2_var_AAD	#N/A
ITGA5	3.59535e-06	0.42895	0.493	0.227	0.111909	FB2_var_AAD	#N/A
RPS10	3.6257e-06	0.288653	0.605	0.37	0.112853	FB2_var_AAD	#N/A
NRAS	3.66685e-06	0.389763	0.214	0.025	0.114134	FB2_var_AAD	#N/A
CD3D	3.74771e-06	0.371262	0.163	0.034	0.116651	FB2_var_AAD	#N/A
TES	3.88156e-06	0.652055	0.381	0.134	0.120817	FB2_var_AAD	#N/A
FAM50A	3.8969e-06	0.694693	0.423	0.16	0.121295	FB2_var_AAD	#N/A
NUDC	3.91684e-06	0.623797	0.595	0.395	0.121916	FB2_var_AAD	#N/A
STRA13	3.93707e-06	0.577502	0.512	0.227	0.122545	FB2_var_AAD	#N/A
COL5A2	4.01869e-06	0.766424	0.47	0.235	0.125086	FB2_var_AAD	ligand
FRZB	4.05558e-06	-0.388909	0.121	0.37	0.126234	FB2_var_NAA	ligand
ABCE1	4.07163e-06	0.398275	0.335	0.092	0.126733	FB2_var_AAD	#N/A
MEA1	4.19182e-06	-0.316932	0.312	0.21	0.130474	FB2_var_NAA	#N/A
TIMM22	4.21574e-06	0.321735	0.265	0.05	0.131219	FB2_var_AAD	#N/A
FLAD1	4.24386e-06	0.37246	0.223	0.05	0.132094	FB2_var_AAD	#N/A
RARRES2	4.30256e-06	-0.636677	0.465	0.697	0.133921	FB2_var_NAA	ligand
SDHB	4.42117e-06	0.270192	0.405	0.16	0.137613	FB2_var_AAD	#N/A
FXYD5	4.57726e-06	0.366799	0.363	0.126	0.142472	FB2_var_AAD	#N/A
CTSB	4.67487e-06	0.650452	0.791	0.605	0.14551	FB2_var_AAD	ligand
RPA3	4.76974e-06	0.34756	0.279	0.059	0.148463	FB2_var_AAD	#N/A
PTPRE	4.91711e-06	0.652565	0.288	0.067	0.15305	FB2_var_AAD	#N/A
AGL	4.94156e-06	-0.545379	0.056	0.134	0.153811	FB2_var_NAA	#N/A
ZNF362	4.94443e-06	-0.471529	0.042	0.118	0.1539	FB2_var_NAA	#N/A
NDUFAF2	4.94547e-06	0.576501	0.479	0.21	0.153933	FB2_var_AAD	#N/A
PROCR	4.94805e-06	0.309058	0.53	0.261	0.154013	FB2_var_AAD	#N/A
HSPA8	4.99845e-06	0.423151	0.874	0.731	0.155582	FB2_var_AAD	#N/A
CTSH	5.17741e-06	-0.343938	0.316	0.185	0.161152	FB2_var_NAA	#N/A
LIMS1	5.19769e-06	0.340384	0.474	0.218	0.161783	FB2_var_AAD	#N/A
TMED7	5.20334e-06	0.389894	0.293	0.067	0.161959	FB2_var_AAD	#N/A
ETV6	5.24581e-06	0.259791	0.13	0.059	0.163281	FB2_var_AAD	#N/A
PSMD2	5.28612e-06	0.492941	0.493	0.227	0.164536	FB2_var_AAD	#N/A
RPL32	5.33795e-06	0.359576	0.94	0.815	0.166149	FB2_var_AAD	#N/A
HSPA4	5.3691e-06	0.3188	0.451	0.193	0.167119	FB2_var_AAD	#N/A
SMARCA4	5.69343e-06	0.534406	0.609	0.555	0.177214	FB2_var_AAD	#N/A
RP11-680A11.5	5.73855e-06	0.304616	0.135	0	0.178618	FB2_var_AAD	#N/A
UBE2T	5.73855e-06	0.30649	0.135	0	0.178618	FB2_var_AAD	#N/A
RP11-736K20.4	5.73959e-06	-0.61945	0.019	0.176	0.178651	FB2_var_NAA	#N/A
DUSP22	5.80748e-06	-0.486329	0.084	0.134	0.180764	FB2_var_NAA	#N/A
DCTPP1	5.90698e-06	0.43282	0.27	0.059	0.183861	FB2_var_AAD	#N/A
EBNA1BP2	5.9274e-06	0.533662	0.484	0.218	0.184496	FB2_var_AAD	#N/A
RAP2B	6.03358e-06	0.470467	0.214	0.076	0.187801	FB2_var_AAD	#N/A
RPL21P28	6.06523e-06	-0.377664	0.707	0.857	0.188786	FB2_var_NAA	#N/A
BZW2	6.06954e-06	0.674558	0.353	0.109	0.188921	FB2_var_AAD	#N/A
NDUFB3	6.1766e-06	0.66797	0.474	0.202	0.192253	FB2_var_AAD	#N/A
DCAF13	6.28064e-06	0.455518	0.395	0.143	0.195491	FB2_var_AAD	#N/A
IKBIP	6.31708e-06	0.510075	0.33	0.092	0.196625	FB2_var_AAD	#N/A
GPNMB	6.45907e-06	-0.831743	0.395	0.63	0.201045	FB2_var_NAA	#N/A
COL6A3	6.55158e-06	0.52726	0.712	0.479	0.203925	FB2_var_AAD	ligand
APOL1	6.5783e-06	0.631939	0.474	0.319	0.204756	FB2_var_AAD	ligand
MINOS1	6.5879e-06	0.338999	0.684	0.437	0.205055	FB2_var_AAD	#N/A
GADD45A	6.65046e-06	0.384224	0.67	0.437	0.207002	FB2_var_AAD	#N/A
VOPP1	6.72319e-06	0.280566	0.172	0.101	0.209266	FB2_var_AAD	#N/A
DPT	7.35938e-06	-0.91935	0.349	0.58	0.229068	FB2_var_NAA	ligand
TMEM33	7.56974e-06	0.363718	0.312	0.084	0.235616	FB2_var_AAD	#N/A
UBE2Z	7.61429e-06	0.430154	0.307	0.084	0.237002	FB2_var_AAD	#N/A
RP11-40C6.2	7.95194e-06	0.253784	0.577	0.462	0.247512	FB2_var_AAD	#N/A
ATP5F1	7.98862e-06	0.274789	0.493	0.218	0.248654	FB2_var_AAD	#N/A
DOCK6	8.08733e-06	0.372139	0.805	0.597	0.251726	FB2_var_AAD	#N/A
RRM2	8.24187e-06	0.302689	0.121	0.025	0.256536	FB2_var_AAD	#N/A
COX7B	8.26502e-06	0.549175	0.553	0.286	0.257257	FB2_var_AAD	#N/A
NACA	8.34742e-06	0.456747	0.912	0.765	0.259822	FB2_var_AAD	#N/A
RRP1	8.44991e-06	0.315112	0.2	0.067	0.263012	FB2_var_AAD	#N/A
KRT10	8.46449e-06	0.546235	0.567	0.303	0.263466	FB2_var_AAD	ligand
LAP3	8.47293e-06	0.595899	0.451	0.218	0.263728	FB2_var_AAD	#N/A
HNRNPR	8.74263e-06	0.361214	0.651	0.387	0.272123	FB2_var_AAD	#N/A
PIK3R1	8.7436e-06	-0.708124	0.409	0.437	0.272153	FB2_var_NAA	#N/A
BTF3	8.75427e-06	0.345482	0.786	0.63	0.272485	FB2_var_AAD	#N/A
HLA-E	8.91488e-06	-0.615555	0.767	0.849	0.277484	FB2_var_NAA	#N/A
VIMP	8.94815e-06	0.515228	0.749	0.513	0.27852	FB2_var_AAD	#N/A
UBE2J1	8.95868e-06	0.449441	0.34	0.101	0.278848	FB2_var_AAD	#N/A
TXNP5	9.00606e-06	0.308574	0.633	0.462	0.280323	FB2_var_AAD	#N/A
YWHAH	9.05628e-06	0.738215	0.563	0.319	0.281886	FB2_var_AAD	#N/A
GPC3	9.06319e-06	-0.750269	0.074	0.176	0.282101	FB2_var_NAA	#N/A
COX7A2P2	9.16877e-06	-0.286646	0.33	0.395	0.285387	FB2_var_NAA	#N/A
AMMECR1	9.21567e-06	0.402033	0.163	0.008	0.286847	FB2_var_AAD	#N/A
CDKN3	9.23874e-06	0.356205	0.13	0	0.287565	FB2_var_AAD	#N/A
FNIP1	9.27443e-06	0.976835	0.33	0.134	0.288676	FB2_var_AAD	#N/A
ALG8	9.60352e-06	0.360524	0.27	0.059	0.298919	FB2_var_AAD	#N/A
TSPAN8	9.82464e-06	-0.726393	0.037	0.21	0.305802	FB2_var_NAA	#N/A
LAMA2	9.8953e-06	-0.640232	0.33	0.605	0.308001	FB2_var_NAA	ligand
KPNA3	1.00756e-05	0.388593	0.34	0.118	0.313613	FB2_var_AAD	#N/A
PDCD11	1.01161e-05	0.442392	0.247	0.05	0.314874	FB2_var_AAD	#N/A
SLIT3	1.01348e-05	-0.759799	0.251	0.479	0.315455	FB2_var_NAA	ligand
PRSS23	1.01495e-05	0.672348	0.614	0.361	0.315913	FB2_var_AAD	ligand
SNHG3	1.02177e-05	0.472105	0.26	0.067	0.318037	FB2_var_AAD	#N/A
TUBAP2	1.03109e-05	0.393066	0.688	0.521	0.320938	FB2_var_AAD	#N/A
SGCE	1.03267e-05	-0.534258	0.219	0.471	0.321429	FB2_var_NAA	#N/A
NR4A3	1.05629e-05	-0.887057	0.288	0.462	0.32878	FB2_var_NAA	#N/A
USP9X	1.0574e-05	0.39567	0.395	0.143	0.329127	FB2_var_AAD	#N/A
PTMAP2	1.06448e-05	-0.341693	0.73	0.748	0.331331	FB2_var_NAA	#N/A
OCIAD2	1.06921e-05	0.433031	0.144	0.017	0.332802	FB2_var_AAD	#N/A
TMBIM4	1.08691e-05	-0.330482	0.256	0.487	0.338312	FB2_var_NAA	#N/A
GPX4	1.10266e-05	-0.481315	0.409	0.597	0.343215	FB2_var_NAA	#N/A
LINC00936	1.1126e-05	0.434136	0.205	0.025	0.346307	FB2_var_AAD	#N/A
RP11-475C16.1	1.1336e-05	-0.256299	0.516	0.471	0.352845	FB2_var_NAA	#N/A
ABCA10	1.15544e-05	-0.429789	0.079	0.252	0.359644	FB2_var_NAA	#N/A
RAP1GDS1	1.1775e-05	0.334234	0.2	0.025	0.36651	FB2_var_AAD	#N/A
OPTN	1.1804e-05	-0.652016	0.223	0.445	0.367411	FB2_var_NAA	#N/A
RNF181	1.18572e-05	0.288788	0.6	0.345	0.369068	FB2_var_AAD	#N/A
CISD3	1.19935e-05	0.536372	0.433	0.202	0.37331	FB2_var_AAD	#N/A
TWIST2	1.21048e-05	-0.415033	0.13	0.101	0.376775	FB2_var_NAA	#N/A
APEX1	1.22284e-05	0.350204	0.405	0.151	0.380621	FB2_var_AAD	#N/A
ARHGAP6	1.24764e-05	-0.411926	0.047	0.185	0.388339	FB2_var_NAA	#N/A
CLTC	1.24927e-05	0.630752	0.526	0.252	0.388847	FB2_var_AAD	#N/A
SLC39A6	1.25352e-05	0.333917	0.363	0.126	0.39017	FB2_var_AAD	#N/A
MIER1	1.25812e-05	-0.683792	0.316	0.429	0.391603	FB2_var_NAA	#N/A
GNLY	1.26972e-05	0.284951	0.14	0.067	0.395214	FB2_var_AAD	ligand
PLXNA1	1.27596e-05	0.533461	0.288	0.084	0.397157	FB2_var_AAD	#N/A
AUP1	1.27864e-05	-0.301906	0.372	0.244	0.397989	FB2_var_NAA	#N/A
VPS35	1.29108e-05	-0.444482	0.335	0.244	0.401862	FB2_var_NAA	#N/A
PLRG1	1.31079e-05	0.365491	0.293	0.076	0.407997	FB2_var_AAD	#N/A
PLAT	1.33993e-05	0.640197	0.591	0.353	0.417066	FB2_var_AAD	ligand
ARMC10	1.35198e-05	-0.461216	0.112	0.134	0.420818	FB2_var_NAA	#N/A
RP11-364L4.1	1.35201e-05	0.31896	0.656	0.479	0.420826	FB2_var_AAD	#N/A
AC009362.2	1.36466e-05	-0.250615	0.274	0.496	0.424764	FB2_var_NAA	#N/A
ZFAND2A	1.36586e-05	0.275028	0.465	0.21	0.425138	FB2_var_AAD	#N/A
PFDN5	1.43973e-05	-0.602703	0.828	0.84	0.44813	FB2_var_NAA	#N/A
KHDRBS1	1.46431e-05	0.389528	0.521	0.261	0.455782	FB2_var_AAD	#N/A
LSM4	1.47664e-05	0.341069	0.353	0.118	0.459619	FB2_var_AAD	#N/A
LDHB	1.4782e-05	0.522847	0.684	0.445	0.460105	FB2_var_AAD	#N/A
WASF3	1.48275e-05	-0.400072	0.051	0.101	0.46152	FB2_var_NAA	#N/A
RGS1	1.48348e-05	0.288725	0.126	0	0.461749	FB2_var_AAD	#N/A
RPS6	1.4927e-05	0.398167	0.977	0.933	0.464618	FB2_var_AAD	#N/A
SF3B5	1.51956e-05	0.506499	0.474	0.227	0.472978	FB2_var_AAD	#N/A
F10	1.53681e-05	-0.541714	0.07	0.269	0.478347	FB2_var_NAA	ligand
MS4A6A	1.55088e-05	0.41436	0.2	0.025	0.482726	FB2_var_AAD	#N/A
BOP1	1.55686e-05	0.259755	0.177	0.017	0.484588	FB2_var_AAD	#N/A
NCK1	1.56144e-05	-0.562407	0.116	0.084	0.486014	FB2_var_NAA	#N/A
TMOD3	1.5738e-05	0.396453	0.544	0.277	0.48986	FB2_var_AAD	#N/A
FTH1P2	1.57883e-05	-0.399745	0.679	0.815	0.491427	FB2_var_NAA	#N/A
STYX	1.61729e-05	0.317348	0.191	0.025	0.503397	FB2_var_AAD	#N/A
VTRNA1-3	1.6266e-05	0.463074	0.237	0.059	0.506297	FB2_var_AAD	#N/A
TXNDC17	1.63329e-05	0.457705	0.447	0.202	0.508379	FB2_var_AAD	#N/A
SSRP1	1.66604e-05	0.37395	0.344	0.126	0.518572	FB2_var_AAD	#N/A
PRKDC	1.67516e-05	0.274415	0.549	0.319	0.521411	FB2_var_AAD	#N/A
FAM3C2	1.69041e-05	-0.50809	0.121	0.134	0.526157	FB2_var_NAA	#N/A
NDUFA6	1.75552e-05	0.642969	0.679	0.496	0.546424	FB2_var_AAD	#N/A
HNRNPKP4	1.7818e-05	-0.393841	0.126	0.21	0.554602	FB2_var_NAA	#N/A
FCF1	1.78707e-05	-0.482289	0.242	0.143	0.556243	FB2_var_NAA	#N/A
PI16	1.8304e-05	-0.730701	0.484	0.697	0.569731	FB2_var_NAA	ligand
SRP19	1.84379e-05	0.521724	0.377	0.202	0.573898	FB2_var_AAD	#N/A
SOS2	1.8574e-05	-0.373461	0.149	0.168	0.578136	FB2_var_NAA	#N/A
CRYBG3	1.86501e-05	-0.618309	0.102	0.269	0.580502	FB2_var_NAA	#N/A
RN7SL128P	1.91719e-05	0.299434	0.34	0.185	0.596743	FB2_var_AAD	#N/A
UBR1	1.94795e-05	-0.557421	0.093	0.126	0.606318	FB2_var_NAA	#N/A
USP14	1.95028e-05	0.485688	0.367	0.126	0.607045	FB2_var_AAD	#N/A
IPO7	1.95034e-05	0.413417	0.53	0.269	0.607063	FB2_var_AAD	#N/A
RP11-889L3.1	1.9726e-05	-0.251017	0.488	0.538	0.61399	FB2_var_NAA	#N/A
FCGR3A	1.97566e-05	0.305366	0.149	0.034	0.614943	FB2_var_AAD	#N/A
MED17	1.98775e-05	0.301729	0.186	0.076	0.618708	FB2_var_AAD	#N/A
RPL26	1.99196e-05	0.326672	0.837	0.681	0.620017	FB2_var_AAD	#N/A
BTBD1	2.01218e-05	0.779681	0.242	0.067	0.626311	FB2_var_AAD	#N/A
CH507-152C13.1	2.01707e-05	0.335695	0.54	0.319	0.627834	FB2_var_AAD	#N/A
GTF2F2	2.0515e-05	0.41771	0.288	0.092	0.638549	FB2_var_AAD	#N/A
TIMP2	2.08872e-05	-0.49005	0.693	0.882	0.650135	FB2_var_NAA	ligand
RRS1	2.08979e-05	0.27478	0.191	0.05	0.650469	FB2_var_AAD	#N/A
SOAT1	2.12515e-05	0.531229	0.372	0.143	0.661473	FB2_var_AAD	#N/A
GPRC5A	2.1332e-05	-0.736823	0.419	0.454	0.663981	FB2_var_NAA	#N/A
FARSA	2.13361e-05	0.44642	0.247	0.067	0.664108	FB2_var_AAD	#N/A
MRTO4	2.13488e-05	0.369988	0.344	0.109	0.664503	FB2_var_AAD	#N/A
SNRPE	2.17011e-05	0.55821	0.563	0.303	0.675468	FB2_var_AAD	#N/A
EIF3A	2.17462e-05	0.53872	0.721	0.487	0.676871	FB2_var_AAD	#N/A
AFF1	2.17616e-05	-0.518523	0.158	0.185	0.677352	FB2_var_NAA	#N/A
WDR33	2.19404e-05	-0.402675	0.228	0.176	0.682918	FB2_var_NAA	#N/A
PSMD13	2.23413e-05	0.436911	0.414	0.168	0.695396	FB2_var_AAD	#N/A
ATOX1	2.23692e-05	0.256615	0.572	0.353	0.696263	FB2_var_AAD	#N/A
EIF3I	2.24488e-05	0.465901	0.507	0.269	0.698741	FB2_var_AAD	#N/A
ACTC1	2.27815e-05	-0.375462	0.112	0.269	0.709098	FB2_var_NAA	#N/A
RPL27A	2.29572e-05	0.43203	0.926	0.815	0.714566	FB2_var_AAD	#N/A
GALNT1	2.30629e-05	0.679061	0.363	0.143	0.717854	FB2_var_AAD	ligand
GNG5	2.31685e-05	0.44308	0.674	0.454	0.721143	FB2_var_AAD	#N/A
CSGALNACT2	2.32431e-05	0.581088	0.428	0.193	0.723465	FB2_var_AAD	#N/A
SRPRB	2.33436e-05	0.458654	0.377	0.143	0.726594	FB2_var_AAD	#N/A
LAMB2	2.34703e-05	-0.636657	0.242	0.454	0.730537	FB2_var_NAA	ligand
OSTC	2.35569e-05	0.45408	0.656	0.395	0.733232	FB2_var_AAD	#N/A
TFB2M	2.37576e-05	0.290421	0.121	0	0.739481	FB2_var_AAD	#N/A
NDUFB1	2.37785e-05	0.572111	0.656	0.471	0.740129	FB2_var_AAD	#N/A
MDM2	2.39017e-05	0.351451	0.349	0.126	0.743966	FB2_var_AAD	#N/A
LMAN1	2.44135e-05	0.256909	0.642	0.387	0.759896	FB2_var_AAD	#N/A
FN1	2.45178e-05	0.641101	0.935	0.882	0.763141	FB2_var_AAD	ligand
XRCC6	2.46254e-05	0.52503	0.526	0.261	0.766489	FB2_var_AAD	#N/A
DUSP2	2.51071e-05	0.396052	0.214	0.042	0.781483	FB2_var_AAD	#N/A
RQCD1	2.54343e-05	0.330173	0.307	0.134	0.791669	FB2_var_AAD	#N/A
SCARF2	2.58808e-05	0.315183	0.586	0.723	0.805567	FB2_var_AAD	#N/A
RUVBL1	2.59307e-05	0.526531	0.247	0.067	0.80712	FB2_var_AAD	#N/A
HBD	2.61335e-05	-0.93386	0.07	0.168	0.81343	FB2_var_NAA	#N/A
PPIA	2.63632e-05	0.42773	0.74	0.63	0.820579	FB2_var_AAD	ligand
SRSF1	2.66152e-05	0.311104	0.377	0.143	0.828426	FB2_var_AAD	#N/A
SOD2	2.6788e-05	-0.450413	0.94	0.824	0.833805	FB2_var_NAA	#N/A
NDUFA4	2.68236e-05	0.547385	0.772	0.681	0.834911	FB2_var_AAD	#N/A
GMNN	2.72406e-05	0.549419	0.256	0.059	0.847891	FB2_var_AAD	#N/A
PSMA7	2.74084e-05	0.365166	0.8	0.605	0.853114	FB2_var_AAD	#N/A
UBE2R2	2.74406e-05	0.542278	0.409	0.176	0.854115	FB2_var_AAD	#N/A
LINC00152	2.77286e-05	0.515454	0.66	0.395	0.863081	FB2_var_AAD	#N/A
PARD3B	2.7901e-05	-0.564761	0.088	0.176	0.868446	FB2_var_NAA	#N/A
MRPS15	2.8169e-05	0.276048	0.381	0.151	0.876787	FB2_var_AAD	#N/A
SLC25A3	2.85774e-05	0.286255	0.698	0.563	0.889502	FB2_var_AAD	#N/A
TMEM38B	2.87576e-05	0.420499	0.214	0.034	0.89511	FB2_var_AAD	#N/A
SNRPGP2	2.94614e-05	0.415238	0.674	0.437	0.917016	FB2_var_AAD	#N/A
MRPS34	2.95083e-05	0.295061	0.344	0.126	0.918474	FB2_var_AAD	#N/A
CYBB	2.9672e-05	0.266614	0.191	0.034	0.923571	FB2_var_AAD	#N/A
RPS2P35	2.99192e-05	0.289724	0.614	0.471	0.931264	FB2_var_AAD	#N/A
PWP1	3.05424e-05	0.318806	0.363	0.134	0.950662	FB2_var_AAD	#N/A
FH	3.0831e-05	0.343558	0.219	0.059	0.959646	FB2_var_AAD	#N/A
C5orf56	3.09378e-05	-0.547375	0.056	0.134	0.962969	FB2_var_NAA	#N/A
CNIH4	3.10611e-05	0.372982	0.633	0.361	0.966808	FB2_var_AAD	#N/A
EIF3J	3.11316e-05	0.418459	0.507	0.244	0.969001	FB2_var_AAD	#N/A
CHD9	3.1837e-05	-0.81356	0.251	0.37	0.990958	FB2_var_NAA	#N/A
ANGPTL4	3.19525e-05	0.689231	0.358	0.168	0.994553	FB2_var_AAD	ligand
SPCS1	3.23955e-05	0.501537	0.53	0.269	1	FB2_var_AAD	#N/A
RPL12	3.26095e-05	0.528576	0.87	0.739	1	FB2_var_AAD	#N/A
MDFIC	3.26742e-05	0.386675	0.27	0.067	1	FB2_var_AAD	#N/A
PTMAP5	3.28333e-05	-0.385699	0.912	0.924	1	FB2_var_NAA	#N/A
WDR75	3.28371e-05	0.311484	0.149	0.05	1	FB2_var_AAD	#N/A
CHMP4B	3.2848e-05	-0.376457	0.33	0.235	1	FB2_var_NAA	#N/A
CRISPLD1	3.30424e-05	-0.856356	0.028	0.168	1	FB2_var_NAA	ligand
FAM198B	3.3499e-05	0.482953	0.456	0.202	1	FB2_var_AAD	#N/A
STARD7	3.38518e-05	0.537687	0.405	0.176	1	FB2_var_AAD	#N/A
CHCHD1	3.41812e-05	0.316077	0.279	0.076	1	FB2_var_AAD	#N/A
ACP1	3.44081e-05	0.444097	0.395	0.151	1	FB2_var_AAD	#N/A
EMILIN2	3.44328e-05	0.556468	0.251	0.084	1	FB2_var_AAD	ligand
HLA-DRB5	3.45692e-05	0.353492	0.256	0.185	1	FB2_var_AAD	#N/A
DCUN1D5	3.48671e-05	0.302831	0.242	0.05	1	FB2_var_AAD	#N/A
ARID5B	3.49904e-05	-0.712663	0.693	0.714	1	FB2_var_NAA	#N/A
RNF126	3.51671e-05	0.29356	0.274	0.101	1	FB2_var_AAD	#N/A
TYMS	3.55725e-05	0.377513	0.191	0.025	1	FB2_var_AAD	#N/A
CPNE1	3.59787e-05	0.585149	0.247	0.185	1	FB2_var_AAD	#N/A
ECD	3.66023e-05	0.327857	0.181	0.059	1	FB2_var_AAD	#N/A
THBS2	3.68271e-05	0.53509	0.6	0.605	1	FB2_var_AAD	#N/A
RPL9P18	3.7415e-05	0.312662	0.637	0.546	1	FB2_var_AAD	#N/A
GSTM5	3.76808e-05	-0.52343	0.042	0.193	1	FB2_var_NAA	#N/A
MIR4435-2HG	3.77274e-05	0.389986	0.651	0.395	1	FB2_var_AAD	#N/A
AARS	3.78612e-05	0.377792	0.177	0.034	1	FB2_var_AAD	#N/A
FBXO32	3.81224e-05	-0.311499	0.051	0.218	1	FB2_var_NAA	#N/A
NDRG2	3.84212e-05	-0.567513	0.093	0.277	1	FB2_var_NAA	#N/A
MCAM	3.89719e-05	0.665251	0.219	0.193	1	FB2_var_AAD	#N/A
RPS3AP6	3.92225e-05	-0.363779	0.553	0.655	1	FB2_var_NAA	#N/A
NFKBIA	3.92685e-05	-0.332077	0.926	0.815	1	FB2_var_NAA	#N/A
COA6	3.94085e-05	0.357487	0.312	0.101	1	FB2_var_AAD	#N/A
GPX3	3.98717e-05	-0.72471	0.549	0.706	1	FB2_var_NAA	ligand
PPIL1	3.99509e-05	0.46194	0.214	0.05	1	FB2_var_AAD	#N/A
TTLL12	4.04035e-05	0.257411	0.172	0.017	1	FB2_var_AAD	#N/A
RGL1	4.06919e-05	-0.266029	0.116	0.151	1	FB2_var_NAA	#N/A
EEF1DP1	4.12786e-05	-0.259711	0.274	0.471	1	FB2_var_NAA	#N/A
NDUFB7	4.13566e-05	0.539977	0.577	0.471	1	FB2_var_AAD	#N/A
LTV1	4.1612e-05	0.257974	0.26	0.076	1	FB2_var_AAD	#N/A
ADAMTS6	4.20587e-05	0.308885	0.2	0.034	1	FB2_var_AAD	ligand
PPP2R2A	4.2287e-05	-0.258116	0.279	0.151	1	FB2_var_NAA	#N/A
INHBA	4.25499e-05	0.73153	0.502	0.286	1	FB2_var_AAD	ligand
CSRP2	4.27789e-05	-0.648253	0.074	0.227	1	FB2_var_NAA	#N/A
ARHGEF7	4.27848e-05	-0.322801	0.205	0.143	1	FB2_var_NAA	#N/A
MED29	4.31934e-05	-0.408791	0.167	0.185	1	FB2_var_NAA	#N/A
ENTPD4	4.46488e-05	0.336809	0.205	0.05	1	FB2_var_AAD	#N/A
MRPL3	4.47529e-05	0.534882	0.312	0.101	1	FB2_var_AAD	#N/A
SSR2	4.50644e-05	0.325762	0.609	0.353	1	FB2_var_AAD	#N/A
PSMC3	4.58949e-05	0.337753	0.679	0.429	1	FB2_var_AAD	#N/A
PLEKHA5	4.69347e-05	-0.694899	0.13	0.311	1	FB2_var_NAA	#N/A
VPS36	4.71717e-05	-0.558179	0.228	0.252	1	FB2_var_NAA	#N/A
IGFBP7	4.73879e-05	-0.485971	0.786	0.941	1	FB2_var_NAA	ligand
HIGD2A	4.76126e-05	0.349037	0.377	0.143	1	FB2_var_AAD	#N/A
NECAP2	4.76895e-05	0.253206	0.209	0.042	1	FB2_var_AAD	#N/A
CP	4.79711e-05	-0.575092	0.037	0.16	1	FB2_var_NAA	ligand
LRRC75A-AS1	4.84736e-05	0.373612	0.302	0.109	1	FB2_var_AAD	#N/A
C11orf73	4.93062e-05	0.484279	0.302	0.101	1	FB2_var_AAD	#N/A
FSTL1	5.02288e-05	0.494178	0.874	0.849	1	FB2_var_AAD	ligand
PDCL3	5.06258e-05	0.259588	0.242	0.109	1	FB2_var_AAD	#N/A
COQ3	5.10393e-05	0.389474	0.149	0.008	1	FB2_var_AAD	#N/A
CCDC12	5.13721e-05	0.292188	0.386	0.16	1	FB2_var_AAD	#N/A
CYP2U1	5.18984e-05	-0.365824	0.07	0.101	1	FB2_var_NAA	#N/A
APRT	5.21274e-05	0.419052	0.637	0.403	1	FB2_var_AAD	#N/A
ZNF207	5.2928e-05	0.561805	0.53	0.336	1	FB2_var_AAD	#N/A
MAD2L2	5.32548e-05	0.312652	0.27	0.084	1	FB2_var_AAD	#N/A
TMEM208	5.3511e-05	0.255067	0.447	0.218	1	FB2_var_AAD	#N/A
STK25	5.35569e-05	-0.524499	0.163	0.176	1	FB2_var_NAA	#N/A
LHFP	5.39363e-05	-0.365497	0.242	0.496	1	FB2_var_NAA	#N/A
RAB11A	5.42438e-05	0.325379	0.353	0.126	1	FB2_var_AAD	#N/A
ACIN1	5.45852e-05	-0.413355	0.312	0.286	1	FB2_var_NAA	#N/A
TMPO	5.46445e-05	0.407666	0.274	0.084	1	FB2_var_AAD	#N/A
UGGT1	5.49558e-05	0.561393	0.223	0.092	1	FB2_var_AAD	#N/A
RAP1B	5.58245e-05	0.517054	0.572	0.387	1	FB2_var_AAD	#N/A
DKK1	5.6048e-05	0.338489	0.167	0.017	1	FB2_var_AAD	ligand
RP11-864N7.2	5.67075e-05	-0.268818	0.777	0.723	1	FB2_var_NAA	#N/A
RPS23	5.71608e-05	0.266888	0.879	0.681	1	FB2_var_AAD	#N/A
ZNF431	5.7288e-05	-0.395663	0.135	0.067	1	FB2_var_NAA	#N/A
EIF1AX	5.79206e-05	0.60019	0.623	0.454	1	FB2_var_AAD	#N/A
CXCL14	5.944e-05	-1.07708	0.567	0.723	1	FB2_var_NAA	ligand
CMSS1	5.96224e-05	0.461661	0.47	0.218	1	FB2_var_AAD	#N/A
NAA10	6.10616e-05	0.320911	0.33	0.109	1	FB2_var_AAD	#N/A
IGFBP5	6.19697e-05	-0.499409	0.507	0.756	1	FB2_var_NAA	ligand
OST4	6.26835e-05	0.473982	0.749	0.555	1	FB2_var_AAD	#N/A
GTPBP4	6.3214e-05	0.34687	0.423	0.185	1	FB2_var_AAD	#N/A
PPIL4	6.38594e-05	-0.374897	0.498	0.387	1	FB2_var_NAA	#N/A
HIATL1	6.38603e-05	0.450303	0.335	0.118	1	FB2_var_AAD	#N/A
BRD4	6.55076e-05	0.441982	0.656	0.429	1	FB2_var_AAD	#N/A
TTC32	6.58383e-05	0.391944	0.126	0.034	1	FB2_var_AAD	#N/A
NDUFS5P3	6.59326e-05	0.259933	0.465	0.252	1	FB2_var_AAD	#N/A
MYO1B	6.64146e-05	0.518214	0.335	0.143	1	FB2_var_AAD	#N/A
CHCHD5	6.72751e-05	0.323809	0.256	0.067	1	FB2_var_AAD	#N/A
STK3	6.74972e-05	-0.775208	0.153	0.193	1	FB2_var_NAA	#N/A
TCOF1	6.79817e-05	0.497934	0.33	0.134	1	FB2_var_AAD	#N/A
CDC42EP3	6.84661e-05	0.313157	0.312	0.101	1	FB2_var_AAD	#N/A
FOXP2	6.84757e-05	-0.537783	0.056	0.143	1	FB2_var_NAA	#N/A
PITRM1	6.84815e-05	0.26796	0.274	0.084	1	FB2_var_AAD	#N/A
UQCRFS1	6.86117e-05	0.284535	0.437	0.193	1	FB2_var_AAD	#N/A
EXOSC4	6.87882e-05	0.479525	0.312	0.101	1	FB2_var_AAD	#N/A
NDFIP1	7.09048e-05	0.626893	0.381	0.294	1	FB2_var_AAD	#N/A
RP11-570P14.1	7.092e-05	0.292745	0.284	0.134	1	FB2_var_AAD	#N/A
TFPI	7.13038e-05	-0.560195	0.512	0.731	1	FB2_var_NAA	ligand
HINT1	7.15295e-05	0.564842	0.758	0.571	1	FB2_var_AAD	#N/A
C14orf2	7.16591e-05	0.390017	0.791	0.613	1	FB2_var_AAD	#N/A
MCM4	7.18858e-05	0.432702	0.214	0.05	1	FB2_var_AAD	#N/A
PDK4	7.20319e-05	-0.77597	0.265	0.462	1	FB2_var_NAA	#N/A
FKBP4	7.25601e-05	0.282031	0.167	0.067	1	FB2_var_AAD	#N/A
CLINT1	7.26526e-05	0.519066	0.498	0.244	1	FB2_var_AAD	#N/A
SESTD1	7.28063e-05	-0.547934	0.223	0.244	1	FB2_var_NAA	#N/A
TRIM69	7.32009e-05	-0.463478	0.07	0.134	1	FB2_var_NAA	#N/A
SNRPGP15	7.42239e-05	0.305267	0.526	0.319	1	FB2_var_AAD	#N/A
SET	7.43424e-05	0.603272	0.605	0.403	1	FB2_var_AAD	#N/A
STRAP	7.52645e-05	0.412677	0.419	0.202	1	FB2_var_AAD	#N/A
FNDC3B	7.5456e-05	0.546908	0.553	0.311	1	FB2_var_AAD	#N/A
DKC1	7.63725e-05	0.384895	0.405	0.168	1	FB2_var_AAD	#N/A
SPCS2	7.65886e-05	0.251044	0.623	0.387	1	FB2_var_AAD	#N/A
SKAP2	7.66909e-05	0.27348	0.112	0.05	1	FB2_var_AAD	#N/A
CD59	7.699e-05	0.436163	0.87	0.697	1	FB2_var_AAD	ligand
RP11-343H5.4	7.82225e-05	-0.329346	0.786	0.908	1	FB2_var_NAA	#N/A
METAP2	7.84261e-05	0.32224	0.586	0.328	1	FB2_var_AAD	#N/A
DIAPH3	7.85348e-05	0.480369	0.153	0.017	1	FB2_var_AAD	#N/A
PRDM6	7.89317e-05	-0.424314	0.033	0.168	1	FB2_var_NAA	#N/A
METTL1	7.94094e-05	0.255178	0.158	0.017	1	FB2_var_AAD	#N/A
EVI2B	7.96031e-05	0.36127	0.144	0.008	1	FB2_var_AAD	#N/A
EPHA3	7.9677e-05	-0.586505	0.051	0.218	1	FB2_var_NAA	#N/A
RBM27	7.98414e-05	0.545009	0.14	0.084	1	FB2_var_AAD	#N/A
KIAA0020	8.11271e-05	0.489117	0.428	0.185	1	FB2_var_AAD	#N/A
H2AFZ	8.24629e-05	0.474841	0.753	0.597	1	FB2_var_AAD	#N/A
LGI4	8.25835e-05	-0.354975	0.005	0.109	1	FB2_var_NAA	ligand
TRNT1	8.26424e-05	0.38867	0.172	0.05	1	FB2_var_AAD	#N/A
IKZF1	8.27246e-05	0.267214	0.135	0.042	1	FB2_var_AAD	#N/A
CTSF	8.36222e-05	-0.438251	0.102	0.303	1	FB2_var_NAA	#N/A
PGAM1	8.44218e-05	0.265838	0.321	0.168	1	FB2_var_AAD	#N/A
SURF4	8.46138e-05	0.455818	0.507	0.252	1	FB2_var_AAD	#N/A
DIP2A	8.47994e-05	0.33263	0.219	0.067	1	FB2_var_AAD	#N/A
ADGRE5	8.69164e-05	0.340486	0.186	0.076	1	FB2_var_AAD	#N/A
DDOST	8.80005e-05	0.363498	0.372	0.193	1	FB2_var_AAD	#N/A
MCUR1	8.87894e-05	0.486127	0.26	0.067	1	FB2_var_AAD	#N/A
RP11-778D9.4	8.89702e-05	-0.340691	0.591	0.714	1	FB2_var_NAA	#N/A
ATP5C1	8.97734e-05	0.433796	0.512	0.269	1	FB2_var_AAD	#N/A
LUCAT1	9.07447e-05	0.284158	0.209	0.059	1	FB2_var_AAD	#N/A
ZNF503	9.09203e-05	0.580357	0.358	0.151	1	FB2_var_AAD	#N/A
NSA2	9.11557e-05	0.489335	0.395	0.168	1	FB2_var_AAD	#N/A
SPAG16	9.19277e-05	-0.379242	0.033	0.168	1	FB2_var_NAA	#N/A
PEAK1	9.22059e-05	-0.664494	0.321	0.294	1	FB2_var_NAA	#N/A
NCAPG2	9.32033e-05	0.39241	0.214	0.042	1	FB2_var_AAD	#N/A
TOMM20	9.4169e-05	0.359543	0.474	0.235	1	FB2_var_AAD	#N/A
CHIC2	9.4422e-05	0.667345	0.242	0.193	1	FB2_var_AAD	#N/A
COPB1	9.46198e-05	0.457651	0.414	0.176	1	FB2_var_AAD	#N/A
KEAP1	9.67013e-05	-0.275879	0.144	0.084	1	FB2_var_NAA	#N/A
CCDC93	9.86599e-05	-0.320172	0.153	0.076	1	FB2_var_NAA	#N/A
STARD3NL	9.97429e-05	0.374319	0.228	0.067	1	FB2_var_AAD	#N/A
RPL13P12	9.98139e-05	0.260469	0.935	0.866	1	FB2_var_AAD	#N/A
HNRNPDL	0.000100084	0.436648	0.735	0.563	1	FB2_var_AAD	#N/A
FARSB	0.000100637	0.419313	0.26	0.118	1	FB2_var_AAD	#N/A
NUP98	0.000101198	0.51789	0.247	0.109	1	FB2_var_AAD	#N/A
DNAJC10	0.00010219	-0.304224	0.451	0.328	1	FB2_var_NAA	#N/A
ANPEP	0.000102648	0.259243	0.27	0.109	1	FB2_var_AAD	#N/A
UROS	0.000103009	0.619332	0.223	0.067	1	FB2_var_AAD	#N/A
RPL39P3	0.000103971	0.417751	0.633	0.471	1	FB2_var_AAD	#N/A
ABLIM1	0.000104077	-0.72855	0.237	0.412	1	FB2_var_NAA	#N/A
SPDL1	0.000105526	0.425564	0.195	0.042	1	FB2_var_AAD	#N/A
SPARC	0.000106355	0.56085	0.856	0.815	1	FB2_var_AAD	ligand
LYVE1	0.000107907	0.301902	0.126	0.025	1	FB2_var_AAD	#N/A
WBSCR16	0.000108955	0.472594	0.195	0.034	1	FB2_var_AAD	#N/A
OLA1	0.00011032	0.363209	0.284	0.084	1	FB2_var_AAD	#N/A
CAPZA1	0.000111166	0.581348	0.433	0.21	1	FB2_var_AAD	#N/A
MTHFD2	0.00011177	0.619058	0.353	0.185	1	FB2_var_AAD	#N/A
SIAH2	0.000112471	0.348464	0.177	0.059	1	FB2_var_AAD	#N/A
PAPSS2	0.000114117	0.469832	0.293	0.092	1	FB2_var_AAD	#N/A
IMPAD1	0.000114377	0.373342	0.293	0.092	1	FB2_var_AAD	#N/A
PSMC5	0.00011479	0.511659	0.544	0.311	1	FB2_var_AAD	#N/A
FCGRT	0.000114861	-0.57317	0.437	0.613	1	FB2_var_NAA	#N/A
LRRK2	0.000116695	-0.360224	0.037	0.176	1	FB2_var_NAA	#N/A
N6AMT2	0.000117221	-0.332579	0.107	0.101	1	FB2_var_NAA	#N/A
ASCC1	0.000118724	0.537379	0.14	0.017	1	FB2_var_AAD	#N/A
P3H1	0.000121497	0.385296	0.247	0.092	1	FB2_var_AAD	ligand
ASUN	0.000122408	0.344462	0.121	0.042	1	FB2_var_AAD	#N/A
PTBP1	0.000126141	0.296644	0.577	0.345	1	FB2_var_AAD	#N/A
CSNK2B	0.000127193	0.444221	0.4	0.193	1	FB2_var_AAD	#N/A
STK17B	0.000128721	0.418986	0.353	0.185	1	FB2_var_AAD	#N/A
RSPO3	0.000129099	-0.465467	0.084	0.126	1	FB2_var_NAA	ligand
TAF10	0.000129313	0.287351	0.191	0.076	1	FB2_var_AAD	#N/A
RARRES1	0.000132399	0.274679	0.419	0.202	1	FB2_var_AAD	#N/A
WDR36	0.000132999	0.287174	0.288	0.092	1	FB2_var_AAD	#N/A
PMS1	0.000135577	-0.35175	0.13	0.118	1	FB2_var_NAA	#N/A
ADD1	0.000135648	-0.615896	0.298	0.387	1	FB2_var_NAA	#N/A
CHCHD2	0.000136727	0.37285	0.633	0.387	1	FB2_var_AAD	#N/A
AIP	0.000137057	-0.269079	0.205	0.193	1	FB2_var_NAA	#N/A
PPL	0.000138344	-0.385112	0.037	0.134	1	FB2_var_NAA	#N/A
ACTR2	0.000140776	0.523689	0.563	0.353	1	FB2_var_AAD	#N/A
VMA21	0.000141648	0.456048	0.288	0.101	1	FB2_var_AAD	#N/A
UGDH	0.000141844	0.581989	0.688	0.479	1	FB2_var_AAD	#N/A
MRPL41	0.00014268	0.452799	0.512	0.286	1	FB2_var_AAD	#N/A
GDI2	0.00014305	0.449421	0.567	0.328	1	FB2_var_AAD	#N/A
RASSF5	0.000143382	0.3091	0.158	0.025	1	FB2_var_AAD	#N/A
CST3	0.000143792	-0.446927	0.781	0.908	1	FB2_var_NAA	ligand
SNTB2	0.000144256	-0.536546	0.191	0.227	1	FB2_var_NAA	#N/A
COL8A1	0.000144301	0.259508	0.186	0.328	1	FB2_var_AAD	ligand
TPT1-AS1	0.000147285	0.322156	0.572	0.378	1	FB2_var_AAD	#N/A
SPHK1	0.000147958	0.545303	0.372	0.16	1	FB2_var_AAD	#N/A
EFHD2	0.00014943	0.276768	0.279	0.084	1	FB2_var_AAD	#N/A
UBA6	0.000150102	0.520444	0.214	0.092	1	FB2_var_AAD	#N/A
TGM2	0.00015024	0.729806	0.358	0.361	1	FB2_var_AAD	#N/A
GLRX	0.000150545	0.613804	0.488	0.269	1	FB2_var_AAD	#N/A
TTC1	0.000151637	0.511064	0.451	0.218	1	FB2_var_AAD	#N/A
RNASEH2C	0.000153547	0.406345	0.363	0.151	1	FB2_var_AAD	#N/A
COX17	0.00015591	0.568125	0.447	0.277	1	FB2_var_AAD	#N/A
UAP1	0.000157556	0.264516	0.791	0.588	1	FB2_var_AAD	#N/A
MTIF2	0.000158287	0.351455	0.2	0.042	1	FB2_var_AAD	#N/A
IRF1	0.000160404	-0.566274	0.237	0.403	1	FB2_var_NAA	#N/A
PSMA3	0.000163244	0.462924	0.628	0.395	1	FB2_var_AAD	#N/A
RHOBTB3	0.000164297	-0.48199	0.237	0.227	1	FB2_var_NAA	#N/A
ARNTL	0.000165516	-0.441993	0.098	0.118	1	FB2_var_NAA	#N/A
DTYMK	0.000168258	0.267134	0.298	0.101	1	FB2_var_AAD	#N/A
KIF20B	0.000168836	0.35829	0.153	0.017	1	FB2_var_AAD	#N/A
PHLDA1	0.000169286	0.552249	0.512	0.303	1	FB2_var_AAD	#N/A
SLTM	0.000170312	0.292237	0.474	0.261	1	FB2_var_AAD	#N/A
EIF3C	0.000171986	0.582341	0.595	0.37	1	FB2_var_AAD	#N/A
NES	0.000172932	0.505342	0.298	0.101	1	FB2_var_AAD	#N/A
MAP2K2	0.000173119	0.314433	0.256	0.084	1	FB2_var_AAD	#N/A
MYO9B	0.000173215	0.336867	0.4	0.185	1	FB2_var_AAD	#N/A
MEG3	0.000175899	-1.07985	0.377	0.529	1	FB2_var_NAA	#N/A
HMGA1	0.000176059	0.281297	0.233	0.059	1	FB2_var_AAD	#N/A
FIGN	0.000177295	-0.351118	0.065	0.118	1	FB2_var_NAA	#N/A
EXOC5	0.000177634	0.441808	0.381	0.16	1	FB2_var_AAD	#N/A
LINC00116	0.000178449	0.535835	0.4	0.193	1	FB2_var_AAD	#N/A
NDUFS3	0.000179879	0.254158	0.274	0.092	1	FB2_var_AAD	#N/A
NCOA4	0.000180278	0.653268	0.298	0.126	1	FB2_var_AAD	#N/A
MAGED1	0.000181101	0.397862	0.247	0.084	1	FB2_var_AAD	#N/A
GEM	0.000182314	-0.651886	0.512	0.613	1	FB2_var_NAA	#N/A
FGF2	0.000182771	0.418032	0.326	0.118	1	FB2_var_AAD	ligand
C1R	0.000184066	-0.526639	0.874	0.933	1	FB2_var_NAA	ligand
GLTP	0.000184191	0.311102	0.149	0.05	1	FB2_var_AAD	#N/A
CYR61	0.000184738	0.39038	0.749	0.681	1	FB2_var_AAD	#N/A
NDUFA12	0.000188724	0.502425	0.66	0.454	1	FB2_var_AAD	#N/A
ANKRD28	0.000189361	0.430171	0.302	0.101	1	FB2_var_AAD	#N/A
FKBP14	0.000189901	0.638973	0.316	0.134	1	FB2_var_AAD	#N/A
SMARCE1	0.000190667	-0.321385	0.372	0.303	1	FB2_var_NAA	#N/A
VIT	0.000190899	-0.546484	0.084	0.261	1	FB2_var_NAA	ligand
FAU	0.000190908	0.319872	0.87	0.723	1	FB2_var_AAD	#N/A
MRPS25	0.000190984	0.253682	0.288	0.101	1	FB2_var_AAD	#N/A
DAAM1	0.000192868	-0.737103	0.223	0.319	1	FB2_var_NAA	#N/A
ABCA5	0.000194686	-0.352362	0.042	0.118	1	FB2_var_NAA	#N/A
SELO	0.000197604	0.295812	0.13	0.076	1	FB2_var_AAD	#N/A
TIMM8B	0.000202297	0.576002	0.46	0.252	1	FB2_var_AAD	#N/A
LINC01272	0.000203683	0.272761	0.13	0.008	1	FB2_var_AAD	#N/A
BHLHE41	0.000203741	-0.844107	0.153	0.185	1	FB2_var_NAA	#N/A
HN1L	0.000204165	0.256092	0.102	0.034	1	FB2_var_AAD	#N/A
SSX2IP	0.000205692	-0.312776	0.102	0.05	1	FB2_var_NAA	#N/A
UMPS	0.000206787	0.324207	0.205	0.042	1	FB2_var_AAD	#N/A
GADD45GIP1	0.00020711	0.486166	0.47	0.261	1	FB2_var_AAD	#N/A
AP2M1	0.000209941	0.341291	0.614	0.395	1	FB2_var_AAD	#N/A
HNRNPCP2	0.000215921	0.395656	0.456	0.218	1	FB2_var_AAD	#N/A
RPL29	0.000221479	0.395375	0.647	0.437	1	FB2_var_AAD	#N/A
HSD3B7	0.000225742	0.405471	0.219	0.05	1	FB2_var_AAD	#N/A
CSNK2A2	0.000227567	0.305298	0.219	0.059	1	FB2_var_AAD	#N/A
AHI1	0.000231484	-0.685444	0.335	0.412	1	FB2_var_NAA	#N/A
STX7	0.000232995	-0.472884	0.153	0.176	1	FB2_var_NAA	#N/A
YIF1A	0.000233801	0.259366	0.428	0.202	1	FB2_var_AAD	#N/A
MRPL47	0.000236663	0.321322	0.312	0.109	1	FB2_var_AAD	#N/A
RAB27A	0.000237329	0.25488	0.195	0.042	1	FB2_var_AAD	#N/A
DPCD	0.000238767	0.392571	0.205	0.042	1	FB2_var_AAD	#N/A
TUFM	0.000239383	0.502844	0.358	0.227	1	FB2_var_AAD	#N/A
MTUS1	0.000240401	-0.506314	0.153	0.353	1	FB2_var_NAA	#N/A
NUP155	0.000247731	0.262334	0.153	0.025	1	FB2_var_AAD	#N/A
LSM8	0.000249039	0.4381	0.265	0.084	1	FB2_var_AAD	#N/A
VPS4A	0.000249124	0.25914	0.223	0.109	1	FB2_var_AAD	#N/A
NAMPTP1	0.000250888	0.495898	0.712	0.513	1	FB2_var_AAD	#N/A
SAR1A	0.000254111	0.551783	0.553	0.487	1	FB2_var_AAD	#N/A
HLA-DRB1	0.00025601	0.429992	0.447	0.445	1	FB2_var_AAD	#N/A
HNRNPUL1	0.00025684	-0.268011	0.326	0.261	1	FB2_var_NAA	#N/A
ALDH2	0.000258958	-0.713349	0.256	0.412	1	FB2_var_NAA	#N/A
PDE4B	0.000260222	0.414204	0.279	0.092	1	FB2_var_AAD	#N/A
TCF4	0.000262222	-0.551817	0.498	0.681	1	FB2_var_NAA	#N/A
RPL11	0.000262368	0.302042	0.912	0.807	1	FB2_var_AAD	#N/A
RNASE1	0.000263299	0.55038	0.391	0.303	1	FB2_var_AAD	ligand
MSRB3	0.00026695	0.347828	0.963	0.958	1	FB2_var_AAD	#N/A
A2M	0.000267263	-0.563891	0.321	0.546	1	FB2_var_NAA	ligand
VPS16	0.000268182	0.377256	0.191	0.05	1	FB2_var_AAD	#N/A
SMOC2	0.000268424	-0.55687	0.181	0.387	1	FB2_var_NAA	ligand
TM2D2	0.000270564	0.379488	0.26	0.076	1	FB2_var_AAD	#N/A
HSPB1	0.000275435	0.338702	0.679	0.681	1	FB2_var_AAD	#N/A
HECA	0.000277082	-0.318139	0.265	0.227	1	FB2_var_NAA	#N/A
CHMP2B	0.000282837	-0.767421	0.251	0.345	1	FB2_var_NAA	#N/A
CNDP2	0.00028575	0.252233	0.26	0.092	1	FB2_var_AAD	#N/A
TPD52L2	0.000289227	0.472565	0.326	0.126	1	FB2_var_AAD	#N/A
CRELD2	0.000290576	0.325678	0.307	0.118	1	FB2_var_AAD	#N/A
TLE4	0.000294122	-0.390834	0.26	0.227	1	FB2_var_NAA	#N/A
LUM	0.000294547	-0.322155	0.698	0.874	1	FB2_var_NAA	ligand
KREMEN1	0.000295252	0.289558	0.247	0.067	1	FB2_var_AAD	#N/A
FCHO2	0.000295566	-0.894394	0.116	0.202	1	FB2_var_NAA	#N/A
COA3	0.000296511	0.284973	0.502	0.303	1	FB2_var_AAD	#N/A
FRYL	0.000297035	0.400028	0.219	0.143	1	FB2_var_AAD	#N/A
EXOSC1	0.000300423	0.403007	0.177	0.034	1	FB2_var_AAD	#N/A
HEY1	0.000302268	0.436461	0.126	0.008	1	FB2_var_AAD	#N/A
CKS2	0.000302928	0.419131	0.558	0.353	1	FB2_var_AAD	#N/A
SNRPB2	0.000303477	0.335715	0.516	0.286	1	FB2_var_AAD	#N/A
EIF4E	0.000303861	0.526664	0.4	0.269	1	FB2_var_AAD	#N/A
CORO7	0.000306532	0.270239	0.158	0.084	1	FB2_var_AAD	#N/A
EBF1	0.000313628	-0.696837	0.265	0.429	1	FB2_var_NAA	#N/A
COX5A	0.000318009	0.315749	0.558	0.361	1	FB2_var_AAD	#N/A
HLA-DRA	0.000319561	0.506993	0.53	0.487	1	FB2_var_AAD	#N/A
FTL	0.000322945	-0.347056	1	1	1	FB2_var_NAA	#N/A
KTN1	0.000324699	0.398227	0.749	0.63	1	FB2_var_AAD	#N/A
PLEKHO1	0.00032601	0.282407	0.284	0.101	1	FB2_var_AAD	#N/A
C19orf43	0.000327022	0.525472	0.479	0.277	1	FB2_var_AAD	#N/A
GBP1	0.000328344	0.297792	0.163	0.092	1	FB2_var_AAD	ligand
TRPS1	0.00033076	0.505088	0.256	0.101	1	FB2_var_AAD	#N/A
BCL10	0.000332968	0.415665	0.228	0.067	1	FB2_var_AAD	#N/A
RN7SK	0.000336691	0.522961	0.423	0.227	1	FB2_var_AAD	#N/A
SNX9	0.000339353	-0.620632	0.4	0.521	1	FB2_var_NAA	#N/A
TIMM10	0.000339675	0.299943	0.353	0.176	1	FB2_var_AAD	#N/A
AC002075.4	0.000340966	-0.366549	0.94	0.958	1	FB2_var_NAA	#N/A
FBL	0.000344844	0.529545	0.437	0.227	1	FB2_var_AAD	#N/A
SLC9A3R1	0.000347053	0.271232	0.167	0.059	1	FB2_var_AAD	#N/A
MAP1A	0.000354799	-0.553006	0.293	0.319	1	FB2_var_NAA	#N/A
CCDC186	0.000356058	-0.533856	0.181	0.202	1	FB2_var_NAA	#N/A
STARD4	0.000358714	0.336109	0.13	0.017	1	FB2_var_AAD	#N/A
CDKN1C	0.000369343	-0.500612	0.13	0.303	1	FB2_var_NAA	#N/A
ARID1B	0.000371021	-0.507333	0.195	0.269	1	FB2_var_NAA	#N/A
CFLAR	0.000375012	-0.268589	0.498	0.353	1	FB2_var_NAA	#N/A
C4orf27	0.000376942	0.442671	0.33	0.126	1	FB2_var_AAD	#N/A
ARSJ	0.000378026	0.400038	0.163	0.042	1	FB2_var_AAD	ligand
MRPL57	0.000379655	0.518525	0.54	0.319	1	FB2_var_AAD	#N/A
CKB	0.00039003	-0.320387	0.107	0.294	1	FB2_var_NAA	#N/A
KANK2	0.000391033	-0.362162	0.633	0.832	1	FB2_var_NAA	#N/A
TXLNGY	0.000392228	-0.483225	0.051	0.151	1	FB2_var_NAA	#N/A
HACD3	0.000392845	0.489826	0.33	0.134	1	FB2_var_AAD	#N/A
PRPF38B	0.000401745	0.435065	0.549	0.336	1	FB2_var_AAD	#N/A
DYNC2LI1	0.000406706	-0.450542	0.116	0.134	1	FB2_var_NAA	#N/A
PDIA6	0.000410721	0.355359	0.414	0.193	1	FB2_var_AAD	#N/A
COL1A2	0.000417944	0.401124	0.935	0.899	1	FB2_var_AAD	ligand
FLT1	0.000423316	0.463665	0.205	0.084	1	FB2_var_AAD	#N/A
PTGER4	0.000424983	0.264992	0.256	0.076	1	FB2_var_AAD	#N/A
ABCF1	0.000425925	0.304744	0.484	0.277	1	FB2_var_AAD	#N/A
ENSA	0.000427983	0.469159	0.372	0.202	1	FB2_var_AAD	#N/A
SOX4	0.000430102	-0.66715	0.707	0.739	1	FB2_var_NAA	#N/A
RSPRY1	0.000432451	-0.397808	0.14	0.143	1	FB2_var_NAA	ligand
SKIL	0.000433424	-0.614135	0.595	0.697	1	FB2_var_NAA	#N/A
IFI16	0.000435868	0.254821	0.679	0.555	1	FB2_var_AAD	#N/A
TEX261	0.000436765	-0.360463	0.13	0.168	1	FB2_var_NAA	#N/A
GS1-44D20.1	0.00043741	0.306378	0.423	0.202	1	FB2_var_AAD	#N/A
AKNA	0.000439549	0.396093	0.126	0.067	1	FB2_var_AAD	#N/A
MORF4L2	0.00044104	0.420925	0.73	0.529	1	FB2_var_AAD	#N/A
RP11-102M11.1	0.000441301	-0.282799	0.209	0.353	1	FB2_var_NAA	#N/A
ALG5	0.000444959	0.425645	0.326	0.126	1	FB2_var_AAD	#N/A
CHRDL1	0.000456706	-0.656798	0.321	0.479	1	FB2_var_NAA	ligand
MYL7	0.00045908	-0.252382	0.074	0.235	1	FB2_var_NAA	#N/A
IFITM2	0.000463806	-0.410502	0.953	0.924	1	FB2_var_NAA	#N/A
BZW1	0.000463973	0.477715	0.647	0.454	1	FB2_var_AAD	#N/A
FAM136A	0.000467147	0.371547	0.349	0.143	1	FB2_var_AAD	#N/A
PPIAP6	0.000468488	0.307415	0.67	0.513	1	FB2_var_AAD	#N/A
DPY19L1	0.000474961	0.370769	0.102	0.05	1	FB2_var_AAD	#N/A
MRPS18B	0.000475854	-0.381794	0.265	0.21	1	FB2_var_NAA	#N/A
SERTAD4-AS1	0.000476015	-0.300061	0.028	0.151	1	FB2_var_NAA	#N/A
TIGD2	0.000479513	0.274561	0.312	0.16	1	FB2_var_AAD	#N/A
DNAJB2	0.000484529	-0.251395	0.098	0.202	1	FB2_var_NAA	#N/A
GOLGA3	0.000486089	0.369636	0.335	0.134	1	FB2_var_AAD	#N/A
TIMMDC1	0.000490387	0.371236	0.372	0.16	1	FB2_var_AAD	#N/A
STT3B	0.00049044	0.272529	0.372	0.168	1	FB2_var_AAD	#N/A
RHOA	0.000500981	0.424524	0.758	0.639	1	FB2_var_AAD	#N/A
ITM2B	0.000505162	-0.474232	0.833	0.933	1	FB2_var_NAA	#N/A
MICU2	0.000506858	0.358173	0.209	0.05	1	FB2_var_AAD	#N/A
BRD2	0.000509985	-0.304576	0.535	0.429	1	FB2_var_NAA	#N/A
PVR	0.00051007	0.281832	0.102	0.025	1	FB2_var_AAD	#N/A
ATP5H	0.000514419	0.384528	0.628	0.445	1	FB2_var_AAD	#N/A
PLEKHA4	0.000519043	-0.656648	0.344	0.529	1	FB2_var_NAA	#N/A
DDX24	0.00052184	-0.316868	0.609	0.513	1	FB2_var_NAA	#N/A
PREX2	0.000525382	-0.347951	0.056	0.193	1	FB2_var_NAA	#N/A
HSPH1	0.000528833	0.332703	0.805	0.689	1	FB2_var_AAD	#N/A
PPP2R5C	0.000529092	0.397731	0.4	0.185	1	FB2_var_AAD	#N/A
CCL19	0.00053297	0.849408	0.223	0.059	1	FB2_var_AAD	ligand
CD83	0.000533105	0.295158	0.433	0.218	1	FB2_var_AAD	#N/A
ZFYVE19	0.00053628	0.28283	0.126	0.076	1	FB2_var_AAD	#N/A
TIMM8BP2	0.000541301	0.393726	0.372	0.193	1	FB2_var_AAD	#N/A
TBPL1	0.000546116	-0.268517	0.153	0.134	1	FB2_var_NAA	#N/A
FAM216A	0.000547092	0.457462	0.195	0.042	1	FB2_var_AAD	#N/A
LMO3	0.000549862	-0.279279	0.033	0.151	1	FB2_var_NAA	#N/A
EIF3D	0.000554974	0.307275	0.377	0.193	1	FB2_var_AAD	#N/A
AKAP12	0.000555041	-0.374842	0.581	0.79	1	FB2_var_NAA	#N/A
RBMS3	0.00055739	-0.578482	0.307	0.504	1	FB2_var_NAA	#N/A
CHD1L	0.000560469	0.461551	0.177	0.05	1	FB2_var_AAD	#N/A
GTF3A	0.000564436	0.408611	0.512	0.286	1	FB2_var_AAD	#N/A
PFN2	0.000570723	0.523831	0.33	0.168	1	FB2_var_AAD	#N/A
RELT	0.000574141	0.309324	0.163	0.025	1	FB2_var_AAD	#N/A
GNL2	0.000577017	0.443926	0.335	0.193	1	FB2_var_AAD	#N/A
STX17	0.000582202	-0.553169	0.07	0.101	1	FB2_var_NAA	#N/A
ARHGAP18	0.000585003	-0.370441	0.126	0.084	1	FB2_var_NAA	#N/A
SNRPEP2	0.000585307	0.460921	0.423	0.218	1	FB2_var_AAD	#N/A
ODC1	0.000585629	0.389352	0.391	0.176	1	FB2_var_AAD	#N/A
RUVBL2	0.000587091	0.253859	0.298	0.109	1	FB2_var_AAD	#N/A
EOGT	0.000587478	0.271982	0.14	0.017	1	FB2_var_AAD	#N/A
HSPA1B	0.000591131	0.45142	0.749	0.639	1	FB2_var_AAD	#N/A
IPO5	0.000594733	0.447245	0.377	0.193	1	FB2_var_AAD	#N/A
SEPT7	0.000599099	-0.451285	0.753	0.84	1	FB2_var_NAA	#N/A
MPP6	0.000599132	-0.276507	0.126	0.109	1	FB2_var_NAA	#N/A
RPS25	0.000603318	0.421241	0.684	0.538	1	FB2_var_AAD	#N/A
ZNF330	0.000611241	0.510826	0.205	0.16	1	FB2_var_AAD	#N/A
BOC	0.000611559	-0.595545	0.116	0.244	1	FB2_var_NAA	#N/A
KLF4	0.000621139	-0.574865	0.605	0.647	1	FB2_var_NAA	#N/A
NDUFA11	0.000622124	0.339816	0.656	0.454	1	FB2_var_AAD	#N/A
LSM6	0.000625644	0.370202	0.247	0.084	1	FB2_var_AAD	#N/A
CCDC80	0.000626446	-0.436926	0.977	0.966	1	FB2_var_NAA	ligand
COQ4	0.000627673	0.286827	0.195	0.109	1	FB2_var_AAD	#N/A
AFG3L2	0.000631492	0.256103	0.223	0.059	1	FB2_var_AAD	#N/A
SNRPEP4	0.000637451	0.358667	0.377	0.218	1	FB2_var_AAD	#N/A
CIB1	0.000638922	0.35245	0.502	0.294	1	FB2_var_AAD	#N/A
LSM10	0.000647004	0.425689	0.274	0.126	1	FB2_var_AAD	#N/A
SNRPB	0.000665857	0.331827	0.484	0.261	1	FB2_var_AAD	#N/A
RAPGEF2	0.00066858	-0.566494	0.14	0.16	1	FB2_var_NAA	#N/A
PLOD1	0.000668807	0.551928	0.26	0.084	1	FB2_var_AAD	#N/A
UQCRHL	0.00067241	0.284048	0.405	0.193	1	FB2_var_AAD	#N/A
EIF3H	0.000674632	0.361476	0.572	0.37	1	FB2_var_AAD	#N/A
SPRYD7	0.000675596	0.355751	0.177	0.034	1	FB2_var_AAD	#N/A
DIMT1	0.000676843	0.436601	0.316	0.16	1	FB2_var_AAD	#N/A
RABGGTB	0.000685555	0.319703	0.307	0.118	1	FB2_var_AAD	#N/A
DIAPH1	0.000685719	0.260511	0.358	0.16	1	FB2_var_AAD	#N/A
TALDO1	0.000691622	0.357983	0.358	0.176	1	FB2_var_AAD	#N/A
CDC42	0.000697464	0.350586	0.605	0.387	1	FB2_var_AAD	#N/A
SEL1L	0.000697754	0.419144	0.442	0.227	1	FB2_var_AAD	#N/A
SSSCA1	0.000700185	0.559539	0.293	0.118	1	FB2_var_AAD	#N/A
SFRP1	0.000701201	-0.580997	0.093	0.235	1	FB2_var_NAA	ligand
CAPZA2	0.00070699	0.520869	0.479	0.286	1	FB2_var_AAD	#N/A
CYTH1	0.000709168	0.34078	0.279	0.101	1	FB2_var_AAD	#N/A
OLFML3	0.000710028	-0.392334	0.214	0.378	1	FB2_var_NAA	ligand
FAM13B	0.000710546	-0.280367	0.107	0.084	1	FB2_var_NAA	#N/A
NDUFAF4	0.000713597	0.428453	0.298	0.109	1	FB2_var_AAD	#N/A
GUCY1A3	0.000715538	-0.396004	0.065	0.218	1	FB2_var_NAA	#N/A
PSMB6	0.000721244	0.283143	0.763	0.588	1	FB2_var_AAD	#N/A
TRIQK	0.000722204	0.271388	0.07	0.109	1	FB2_var_AAD	#N/A
S100B	0.000729379	-0.635657	0.023	0.134	1	FB2_var_NAA	#N/A
SSH2	0.000735249	0.423297	0.149	0.034	1	FB2_var_AAD	#N/A
RAD50	0.000735425	0.371067	0.46	0.244	1	FB2_var_AAD	#N/A
ARL8B	0.000737291	0.448761	0.358	0.168	1	FB2_var_AAD	#N/A
ITPRIPL2	0.000739795	-0.457005	0.251	0.235	1	FB2_var_NAA	#N/A
CD86	0.00075048	0.29988	0.116	0.008	1	FB2_var_AAD	#N/A
SUCLG2	0.000751669	0.468499	0.219	0.101	1	FB2_var_AAD	#N/A
EZR	0.000755377	0.428445	0.54	0.328	1	FB2_var_AAD	#N/A
EIF5	0.000760099	-0.464364	0.837	0.84	1	FB2_var_NAA	#N/A
FRG1	0.000760114	0.280808	0.447	0.227	1	FB2_var_AAD	#N/A
SVIL	0.000765959	-0.463622	0.363	0.529	1	FB2_var_NAA	#N/A
CTSS	0.000766157	0.333581	0.377	0.176	1	FB2_var_AAD	#N/A
GBP4	0.000775789	-0.264826	0.06	0.109	1	FB2_var_NAA	#N/A
UGP2	0.000778892	0.474897	0.516	0.328	1	FB2_var_AAD	#N/A
PLOD2	0.000786675	0.424431	0.372	0.168	1	FB2_var_AAD	#N/A
COX6C	0.000792754	0.465904	0.688	0.487	1	FB2_var_AAD	#N/A
UNG	0.000795075	0.325615	0.158	0.034	1	FB2_var_AAD	#N/A
LSM7	0.000795284	0.472746	0.623	0.445	1	FB2_var_AAD	#N/A
GFM1	0.000807502	0.397002	0.209	0.076	1	FB2_var_AAD	#N/A
GPX8	0.000809325	0.456694	0.344	0.151	1	FB2_var_AAD	#N/A
NEXN	0.000810643	0.291937	0.284	0.378	1	FB2_var_AAD	#N/A
CNTN4	0.000818651	-0.256233	0.033	0.134	1	FB2_var_NAA	ligand
SNX1	0.000820339	-0.513311	0.219	0.269	1	FB2_var_NAA	#N/A
SACS	0.000826218	0.275317	0.2	0.05	1	FB2_var_AAD	#N/A
CDC37	0.000830806	0.381629	0.47	0.261	1	FB2_var_AAD	#N/A
EPHB4	0.000832977	-0.31547	0.023	0.109	1	FB2_var_NAA	#N/A
ANKRD36C	0.000833162	-0.436915	0.27	0.252	1	FB2_var_NAA	#N/A
LHFPL2	0.000837636	0.522812	0.363	0.168	1	FB2_var_AAD	#N/A
SLMO2	0.00083924	0.356964	0.214	0.084	1	FB2_var_AAD	#N/A
TOR1AIP2	0.000841117	0.423054	0.372	0.176	1	FB2_var_AAD	#N/A
RALA	0.000841883	0.441342	0.367	0.168	1	FB2_var_AAD	#N/A
SGMS1	0.000843864	0.321244	0.144	0.034	1	FB2_var_AAD	#N/A
PRDX6	0.000855392	0.362376	0.605	0.395	1	FB2_var_AAD	#N/A
NOMO2	0.000858639	0.301007	0.33	0.143	1	FB2_var_AAD	#N/A
PABPC4	0.000860809	0.293333	0.586	0.37	1	FB2_var_AAD	#N/A
FAM180B	0.000863744	-0.293515	0.037	0.134	1	FB2_var_NAA	ligand
SLC12A2	0.000870389	0.360747	0.191	0.109	1	FB2_var_AAD	#N/A
DERL1	0.00087096	0.553499	0.363	0.168	1	FB2_var_AAD	#N/A
ADAMTS5	0.000878138	0.682645	0.298	0.118	1	FB2_var_AAD	ligand
RPL18A	0.000881983	0.251309	0.949	0.95	1	FB2_var_AAD	#N/A
ATP5J	0.000882257	0.502951	0.823	0.697	1	FB2_var_AAD	#N/A
LTN1	0.000883799	-0.421376	0.112	0.118	1	FB2_var_NAA	#N/A
GLO1	0.000886965	0.800762	0.391	0.193	1	FB2_var_AAD	#N/A
RP11-587D21.1	0.00089328	0.39454	0.674	0.496	1	FB2_var_AAD	#N/A
RBMS1	0.000893751	0.422125	0.605	0.403	1	FB2_var_AAD	#N/A
RNF24	0.00089435	-0.461356	0.298	0.252	1	FB2_var_NAA	#N/A
VAMP8	0.000903997	0.433751	0.2	0.067	1	FB2_var_AAD	#N/A
MTPN	0.000907447	0.337033	0.442	0.227	1	FB2_var_AAD	#N/A
UPP1	0.000931581	0.401732	0.279	0.118	1	FB2_var_AAD	#N/A
PLP1	0.000933181	-0.444727	0.019	0.109	1	FB2_var_NAA	#N/A
NDUFA3	0.000933601	0.403178	0.558	0.378	1	FB2_var_AAD	#N/A
GFRA1	0.000941025	-0.749303	0.088	0.218	1	FB2_var_NAA	#N/A
INSR	0.000952869	-0.297481	0.126	0.311	1	FB2_var_NAA	#N/A
PTP4A2	0.000957442	0.338273	0.628	0.445	1	FB2_var_AAD	#N/A
STK17A	0.000965221	0.404645	0.214	0.076	1	FB2_var_AAD	#N/A
MIS18BP1	0.00096553	0.393894	0.26	0.101	1	FB2_var_AAD	#N/A
BOLA3	0.000972544	0.288358	0.4	0.193	1	FB2_var_AAD	#N/A
CLIC2	0.000978677	-0.477603	0.112	0.277	1	FB2_var_NAA	#N/A
IER3IP1	0.000983077	0.335872	0.363	0.16	1	FB2_var_AAD	#N/A
FAM46A	0.000992022	-0.557614	0.386	0.387	1	FB2_var_NAA	#N/A
GMFG	0.0010017	0.495441	0.181	0.042	1	FB2_var_AAD	#N/A
SEPT10P1	0.00100448	-0.278231	0.051	0.109	1	FB2_var_NAA	#N/A
SNRNP200	0.00100974	0.549198	0.326	0.176	1	FB2_var_AAD	#N/A
SNX30	0.00101025	0.306016	0.116	0.059	1	FB2_var_AAD	#N/A
DIXDC1	0.00101229	-0.61018	0.172	0.244	1	FB2_var_NAA	#N/A
HTRA3	0.00101477	0.815814	0.651	0.471	1	FB2_var_AAD	ligand
USP15	0.00101543	-0.381612	0.442	0.345	1	FB2_var_NAA	#N/A
PARP1	0.00101583	0.300909	0.302	0.126	1	FB2_var_AAD	#N/A
LMO4	0.00102281	0.363254	0.479	0.319	1	FB2_var_AAD	#N/A
LGALS3BP	0.00102391	-0.502431	0.386	0.571	1	FB2_var_NAA	ligand
IL1R1	0.00102741	0.280032	0.656	0.429	1	FB2_var_AAD	#N/A
YBX1P1	0.00103079	0.271014	0.507	0.286	1	FB2_var_AAD	#N/A
XG	0.00103173	-0.476052	0.033	0.143	1	FB2_var_NAA	#N/A
PSMD8	0.00103268	0.307589	0.535	0.311	1	FB2_var_AAD	#N/A
PBDC1	0.00103442	-0.344508	0.321	0.235	1	FB2_var_NAA	#N/A
POLR3H	0.00103479	0.271843	0.186	0.05	1	FB2_var_AAD	#N/A
TXNDC15	0.00103586	-0.306927	0.26	0.202	1	FB2_var_NAA	#N/A
CLIC4	0.00103948	0.473961	0.693	0.521	1	FB2_var_AAD	#N/A
ZNF267	0.00104058	0.252095	0.284	0.109	1	FB2_var_AAD	#N/A
POLR3D	0.0010515	0.35609	0.214	0.067	1	FB2_var_AAD	#N/A
PSMD12	0.00105969	0.510121	0.614	0.42	1	FB2_var_AAD	#N/A
ITGA4	0.00106965	0.329082	0.112	0.008	1	FB2_var_AAD	#N/A
RSRC2	0.00108048	0.487592	0.651	0.513	1	FB2_var_AAD	#N/A
FAM13A	0.00108139	-0.437758	0.153	0.168	1	FB2_var_NAA	#N/A
GOLGA2	0.00108293	-0.395736	0.391	0.395	1	FB2_var_NAA	#N/A
STMN1	0.00109771	0.467632	0.284	0.118	1	FB2_var_AAD	#N/A
CPEB4	0.00110024	0.300004	0.251	0.151	1	FB2_var_AAD	#N/A
TRA2B	0.00110269	0.325068	0.633	0.437	1	FB2_var_AAD	#N/A
LINC01578	0.00110399	0.36543	0.344	0.151	1	FB2_var_AAD	#N/A
SELK	0.00111886	-0.530442	0.702	0.731	1	FB2_var_NAA	#N/A
ANP32A	0.00113618	0.297671	0.26	0.092	1	FB2_var_AAD	#N/A
MSC	0.00114301	0.465186	0.349	0.168	1	FB2_var_AAD	#N/A
TLR5	0.0011586	-0.589353	0.023	0.109	1	FB2_var_NAA	#N/A
OGFRL1	0.00116233	0.325735	0.214	0.16	1	FB2_var_AAD	#N/A
DENND5A	0.00116552	0.363717	0.395	0.193	1	FB2_var_AAD	#N/A
C3	0.0011662	-0.403508	0.721	0.857	1	FB2_var_NAA	ligand
CD320	0.00116852	0.360172	0.335	0.168	1	FB2_var_AAD	#N/A
DPM1	0.00117052	0.323613	0.279	0.101	1	FB2_var_AAD	#N/A
PEA15	0.00117995	0.302462	0.688	0.513	1	FB2_var_AAD	#N/A
MSN	0.00118661	0.403977	0.591	0.42	1	FB2_var_AAD	#N/A
GNB4	0.00118764	0.606468	0.326	0.168	1	FB2_var_AAD	#N/A
TUBB6	0.0012093	0.359387	0.498	0.303	1	FB2_var_AAD	#N/A
NLN	0.00121127	0.356634	0.112	0.042	1	FB2_var_AAD	#N/A
ADM	0.00121914	-0.629657	0.344	0.378	1	FB2_var_NAA	ligand
KIAA0040	0.00122924	-0.383323	0.102	0.092	1	FB2_var_NAA	#N/A
TOMM7	0.00123031	0.341231	0.753	0.605	1	FB2_var_AAD	#N/A
CMC2	0.00123105	0.367687	0.451	0.235	1	FB2_var_AAD	#N/A
GLIPR2	0.00123615	0.263377	0.433	0.227	1	FB2_var_AAD	#N/A
ABRACL	0.00125319	0.330245	0.228	0.067	1	FB2_var_AAD	#N/A
SAMM50	0.00126118	0.301942	0.2	0.076	1	FB2_var_AAD	#N/A
STK38L	0.00126737	0.262429	0.27	0.101	1	FB2_var_AAD	#N/A
RNF6	0.00127155	0.348978	0.279	0.118	1	FB2_var_AAD	#N/A
GOLIM4	0.001274	-0.328829	0.535	0.462	1	FB2_var_NAA	#N/A
ALDH18A1	0.00128378	0.342099	0.149	0.025	1	FB2_var_AAD	#N/A
C1orf109	0.00130088	0.251119	0.13	0.05	1	FB2_var_AAD	#N/A
MAPRE1	0.00130108	0.44946	0.456	0.277	1	FB2_var_AAD	#N/A
DCUN1D3	0.00131351	-0.401488	0.163	0.16	1	FB2_var_NAA	#N/A
RP11-447H19.4	0.00131856	0.280929	0.521	0.345	1	FB2_var_AAD	#N/A
DLD	0.00132178	0.346907	0.265	0.109	1	FB2_var_AAD	#N/A
POLD2	0.00132699	0.283163	0.288	0.109	1	FB2_var_AAD	#N/A
SLC7A11	0.00133697	0.595658	0.102	0.008	1	FB2_var_AAD	#N/A
PRKAR2A	0.00134415	0.457301	0.33	0.202	1	FB2_var_AAD	#N/A
MTURN	0.00134711	-0.59649	0.079	0.143	1	FB2_var_NAA	#N/A
COPS5	0.00135149	0.251603	0.214	0.092	1	FB2_var_AAD	#N/A
C8orf4	0.00135637	0.367463	0.209	0.059	1	FB2_var_AAD	#N/A
CCNK	0.00135886	-0.372989	0.158	0.109	1	FB2_var_NAA	#N/A
DHX15	0.00137184	0.614803	0.395	0.227	1	FB2_var_AAD	#N/A
IDS	0.00137358	-0.649641	0.326	0.42	1	FB2_var_NAA	#N/A
ITGB1	0.00138184	0.306362	0.777	0.605	1	FB2_var_AAD	#N/A
ATP6V1F	0.00139335	0.435358	0.563	0.345	1	FB2_var_AAD	#N/A
SFRP4	0.00141534	0.611976	0.265	0.387	1	FB2_var_AAD	ligand
NOL10	0.00141675	0.464757	0.247	0.101	1	FB2_var_AAD	#N/A
TMEM123	0.00142027	0.281984	0.447	0.235	1	FB2_var_AAD	#N/A
HAS2	0.00142714	0.342001	0.33	0.143	1	FB2_var_AAD	#N/A
PDCD10	0.00143948	0.494245	0.381	0.218	1	FB2_var_AAD	#N/A
RPS7P1	0.00143967	0.334088	0.74	0.563	1	FB2_var_AAD	#N/A
MTX1P1	0.00145334	0.270949	0.167	0.059	1	FB2_var_AAD	#N/A
RBX1	0.00145917	0.439379	0.665	0.487	1	FB2_var_AAD	#N/A
KIAA0196	0.00146422	0.353918	0.135	0.092	1	FB2_var_AAD	#N/A
BRI3	0.00146682	0.417851	0.367	0.176	1	FB2_var_AAD	#N/A
TMEM126B	0.00148016	-0.285591	0.177	0.168	1	FB2_var_NAA	#N/A
ETV1	0.00148601	-0.480688	0.037	0.16	1	FB2_var_NAA	#N/A
MRPS33	0.00148936	0.41401	0.349	0.16	1	FB2_var_AAD	#N/A
TAF2	0.00150777	0.474142	0.181	0.067	1	FB2_var_AAD	#N/A
AAMDC	0.00154142	-0.288196	0.065	0.202	1	FB2_var_NAA	#N/A
DRG1	0.00156974	0.284769	0.251	0.084	1	FB2_var_AAD	#N/A
AP3D1	0.00158531	0.265113	0.335	0.151	1	FB2_var_AAD	#N/A
FERMT2	0.00159348	0.326445	0.623	0.403	1	FB2_var_AAD	#N/A
CDC123	0.00160892	0.336538	0.405	0.21	1	FB2_var_AAD	#N/A
CCND3	0.00162052	0.336583	0.274	0.101	1	FB2_var_AAD	#N/A
WHSC1L1	0.00162648	-0.387914	0.284	0.294	1	FB2_var_NAA	#N/A
PPP2R5E	0.00163905	-0.33331	0.251	0.193	1	FB2_var_NAA	#N/A
PHF6	0.00164075	-0.278187	0.13	0.076	1	FB2_var_NAA	#N/A
S100A13	0.00165156	-0.315238	0.377	0.395	1	FB2_var_NAA	ligand
MRC1	0.00165596	0.284434	0.167	0.042	1	FB2_var_AAD	#N/A
POLR2G	0.00165657	0.413711	0.279	0.109	1	FB2_var_AAD	#N/A
GNAI3	0.00166487	0.337707	0.391	0.21	1	FB2_var_AAD	#N/A
MYO5A	0.00166564	0.25028	0.149	0.067	1	FB2_var_AAD	#N/A
FAM105A	0.00166969	0.340954	0.144	0.025	1	FB2_var_AAD	#N/A
RHOC	0.00167061	0.493068	0.6	0.429	1	FB2_var_AAD	#N/A
PLGRKT	0.00167106	0.351695	0.2	0.059	1	FB2_var_AAD	#N/A
ABL1	0.00167861	-0.393155	0.247	0.252	1	FB2_var_NAA	#N/A
IFI27	0.0016812	-0.87171	0.442	0.521	1	FB2_var_NAA	#N/A
BID	0.00168174	0.286328	0.26	0.092	1	FB2_var_AAD	#N/A
AC113404.1	0.00169889	0.374113	0.586	0.445	1	FB2_var_AAD	#N/A
NOTCH2	0.00170508	0.606931	0.428	0.311	1	FB2_var_AAD	#N/A
TXNL4A	0.00170602	0.480267	0.33	0.168	1	FB2_var_AAD	#N/A
SMAD9	0.00170848	-0.721119	0.07	0.16	1	FB2_var_NAA	#N/A
OAF	0.00171227	0.357471	0.465	0.252	1	FB2_var_AAD	#N/A
DCAF5	0.00172396	-0.469191	0.172	0.168	1	FB2_var_NAA	#N/A
MLEC	0.00174986	0.482926	0.423	0.235	1	FB2_var_AAD	#N/A
SMS	0.00175153	0.296973	0.312	0.134	1	FB2_var_AAD	#N/A
ATP5G1	0.00178347	0.435608	0.684	0.538	1	FB2_var_AAD	#N/A
DDR2	0.00178505	-0.588502	0.442	0.58	1	FB2_var_NAA	#N/A
DHX8	0.00179378	0.416158	0.223	0.067	1	FB2_var_AAD	#N/A
STX2	0.00180391	0.399335	0.214	0.084	1	FB2_var_AAD	#N/A
GGA3	0.00182785	-0.284557	0.102	0.059	1	FB2_var_NAA	#N/A
SEC11A	0.0018315	0.33174	0.391	0.202	1	FB2_var_AAD	#N/A
YWHAQ	0.00183178	0.291055	0.609	0.412	1	FB2_var_AAD	#N/A
COASY	0.00183666	-0.375932	0.13	0.059	1	FB2_var_NAA	#N/A
ACVR1	0.00184343	0.303751	0.121	0.017	1	FB2_var_AAD	#N/A
RPL7L1	0.00185148	0.29356	0.493	0.286	1	FB2_var_AAD	#N/A
AEN	0.00185285	0.282811	0.2	0.059	1	FB2_var_AAD	#N/A
ANAPC4	0.0018588	0.31777	0.107	0.084	1	FB2_var_AAD	#N/A
BUB3	0.00190673	0.288813	0.433	0.235	1	FB2_var_AAD	#N/A
GSTM2	0.00192618	-0.364473	0.107	0.202	1	FB2_var_NAA	#N/A
RUNX1	0.00193397	0.335251	0.507	0.311	1	FB2_var_AAD	#N/A
MMP19	0.00194557	0.353413	0.381	0.185	1	FB2_var_AAD	ligand
HN1	0.00195871	0.343339	0.223	0.076	1	FB2_var_AAD	#N/A
SLC9A9	0.00196073	-0.563356	0.07	0.126	1	FB2_var_NAA	#N/A
CCL26	0.00196549	0.461	0.153	0.034	1	FB2_var_AAD	ligand
CCT5	0.00199136	0.398915	0.428	0.227	1	FB2_var_AAD	#N/A
VPS29	0.00199528	0.536199	0.544	0.345	1	FB2_var_AAD	#N/A
TOMM70A	0.00199776	0.507344	0.321	0.143	1	FB2_var_AAD	#N/A
MIR22HG	0.00200529	-0.534913	0.34	0.471	1	FB2_var_NAA	#N/A
EIF2B5	0.00200542	0.68473	0.144	0.025	1	FB2_var_AAD	#N/A
FAM208B	0.00200797	0.422855	0.321	0.244	1	FB2_var_AAD	#N/A
TNFSF14	0.00200823	-0.924657	0.126	0.21	1	FB2_var_NAA	ligand
URI1	0.00200987	0.317367	0.237	0.084	1	FB2_var_AAD	#N/A
RP11-345K20.2	0.00201047	0.252996	0.684	0.58	1	FB2_var_AAD	#N/A
LYAR	0.00201177	0.26062	0.316	0.134	1	FB2_var_AAD	#N/A
ANGPT1	0.00202923	-0.441659	0.093	0.252	1	FB2_var_NAA	ligand
SOCS3	0.0020391	-0.254118	0.363	0.58	1	FB2_var_NAA	#N/A
ANGPTL1	0.00206505	-0.422984	0.065	0.126	1	FB2_var_NAA	ligand
ACKR4	0.00208821	-0.633531	0.033	0.101	1	FB2_var_NAA	#N/A
CCDC144B	0.00209236	-0.449501	0.047	0.126	1	FB2_var_NAA	#N/A
HNRNPA0	0.0021231	0.473464	0.395	0.286	1	FB2_var_AAD	#N/A
SEPHS2	0.00218157	0.359375	0.144	0.025	1	FB2_var_AAD	#N/A
WDR11	0.00219235	0.284057	0.209	0.067	1	FB2_var_AAD	#N/A
KIAA1462	0.00220603	-0.602333	0.093	0.21	1	FB2_var_NAA	#N/A
GLRX2	0.00220749	0.263163	0.172	0.042	1	FB2_var_AAD	#N/A
PLAC9	0.00220838	-0.479591	0.735	0.807	1	FB2_var_NAA	ligand
ECT2	0.00221085	0.338018	0.153	0.042	1	FB2_var_AAD	#N/A
RBBP6	0.00227571	-0.406726	0.586	0.513	1	FB2_var_NAA	#N/A
TARS	0.00228138	0.404715	0.344	0.218	1	FB2_var_AAD	#N/A
VDAC1	0.00231186	0.280824	0.409	0.21	1	FB2_var_AAD	#N/A
HSD11B1	0.00231559	0.293978	0.242	0.294	1	FB2_var_AAD	#N/A
TCTN1	0.00234381	-0.439052	0.065	0.151	1	FB2_var_NAA	ligand
RRP15	0.0023621	0.385145	0.367	0.176	1	FB2_var_AAD	#N/A
SMN2	0.00238201	0.397802	0.326	0.151	1	FB2_var_AAD	#N/A
SYNM	0.0024022	-0.259283	0.065	0.185	1	FB2_var_NAA	#N/A
PFDN2	0.00241779	0.479072	0.553	0.353	1	FB2_var_AAD	#N/A
MCM6	0.0024618	0.571833	0.251	0.118	1	FB2_var_AAD	#N/A
ROBO3	0.0024804	-0.287527	0.033	0.126	1	FB2_var_NAA	#N/A
RBM26	0.0024816	0.390435	0.228	0.076	1	FB2_var_AAD	#N/A
ZNF800	0.00248489	0.477699	0.27	0.151	1	FB2_var_AAD	#N/A
RPL5P4	0.00249186	0.31425	0.781	0.639	1	FB2_var_AAD	#N/A
SYNPO2	0.00249878	-0.297567	0.116	0.277	1	FB2_var_NAA	#N/A
GPRIN3	0.00251182	0.293026	0.107	0.017	1	FB2_var_AAD	#N/A
NUP107	0.00253607	0.37313	0.195	0.059	1	FB2_var_AAD	#N/A
CPE	0.00253898	-0.626043	0.563	0.697	1	FB2_var_NAA	ligand
EGFR	0.00255218	-0.556489	0.195	0.269	1	FB2_var_NAA	ligand
DYNC1H1	0.0025604	-0.464357	0.549	0.471	1	FB2_var_NAA	#N/A
CCNDBP1	0.00256703	-0.382543	0.167	0.353	1	FB2_var_NAA	#N/A
TLE3	0.00258133	0.341301	0.126	0.109	1	FB2_var_AAD	#N/A
TRIP12	0.00258422	-0.397919	0.372	0.328	1	FB2_var_NAA	#N/A
STAMBP	0.00260171	0.283154	0.13	0.084	1	FB2_var_AAD	#N/A
GALM	0.00261358	0.257568	0.135	0.042	1	FB2_var_AAD	#N/A
RBPJ	0.0026183	-0.280312	0.465	0.403	1	FB2_var_NAA	#N/A
LTBP1	0.00262125	-0.382962	0.419	0.622	1	FB2_var_NAA	ligand
MAPKAPK2	0.00262283	0.362883	0.363	0.185	1	FB2_var_AAD	#N/A
NFIB	0.00263756	-0.548603	0.572	0.714	1	FB2_var_NAA	#N/A
GPR89A	0.00266564	0.255954	0.167	0.042	1	FB2_var_AAD	#N/A
MXRA8	0.00266911	-0.49081	0.316	0.42	1	FB2_var_NAA	#N/A
SEP15	0.00267922	0.364006	0.586	0.412	1	FB2_var_AAD	#N/A
KPNA6	0.00271204	-0.301784	0.209	0.185	1	FB2_var_NAA	#N/A
TBC1D1	0.00272115	0.280794	0.177	0.134	1	FB2_var_AAD	#N/A
USP33	0.00273278	-0.468644	0.195	0.21	1	FB2_var_NAA	#N/A
TUBG1	0.00274587	0.298599	0.186	0.05	1	FB2_var_AAD	#N/A
RBM23	0.00275651	0.430769	0.251	0.151	1	FB2_var_AAD	#N/A
DEK	0.00277277	0.403643	0.665	0.487	1	FB2_var_AAD	#N/A
SSU72	0.00278351	0.333774	0.4	0.227	1	FB2_var_AAD	#N/A
COPB2	0.00278429	0.489979	0.442	0.252	1	FB2_var_AAD	#N/A
PTPN21	0.00278695	-0.437418	0.023	0.109	1	FB2_var_NAA	#N/A
ZDHHC16	0.00280937	0.263066	0.102	0.008	1	FB2_var_AAD	#N/A
MRPS23	0.00281181	0.393393	0.209	0.067	1	FB2_var_AAD	#N/A
DDX49	0.00282024	0.292519	0.186	0.067	1	FB2_var_AAD	#N/A
PPME1	0.00283543	-0.425203	0.06	0.109	1	FB2_var_NAA	#N/A
ATP5G2	0.00284379	0.34477	0.521	0.37	1	FB2_var_AAD	#N/A
ZNF131	0.00285183	-0.309538	0.195	0.21	1	FB2_var_NAA	#N/A
RAB1A	0.00287255	0.388889	0.577	0.37	1	FB2_var_AAD	#N/A
TTLL7	0.00288319	-0.350733	0.047	0.168	1	FB2_var_NAA	#N/A
CDV3	0.00288861	0.421836	0.451	0.277	1	FB2_var_AAD	#N/A
PRPF4	0.00289047	0.253487	0.144	0.05	1	FB2_var_AAD	#N/A
AC007238.1	0.002894	-0.298145	0.274	0.277	1	FB2_var_NAA	#N/A
TAPBPL	0.00292587	-0.271425	0.037	0.151	1	FB2_var_NAA	#N/A
NENF	0.00292761	-0.363548	0.256	0.294	1	FB2_var_NAA	ligand
RMDN1	0.00293389	0.328204	0.219	0.076	1	FB2_var_AAD	#N/A
PYROXD1	0.00293594	0.327906	0.112	0.034	1	FB2_var_AAD	#N/A
TPBG	0.00294314	0.408887	0.302	0.143	1	FB2_var_AAD	#N/A
AP3S2	0.00295247	0.253875	0.126	0.017	1	FB2_var_AAD	#N/A
CNN3	0.00297019	-0.28772	0.558	0.723	1	FB2_var_NAA	#N/A
RAC1	0.00299733	0.409852	0.767	0.63	1	FB2_var_AAD	#N/A
GOLT1B	0.00300903	0.289997	0.251	0.092	1	FB2_var_AAD	#N/A
TPM1	0.00301135	-0.314762	0.516	0.605	1	FB2_var_NAA	#N/A
TSPO	0.00302549	0.481983	0.544	0.403	1	FB2_var_AAD	#N/A
SARAF	0.00303374	0.406715	0.502	0.353	1	FB2_var_AAD	#N/A
NACC2	0.00304958	0.329649	0.144	0.042	1	FB2_var_AAD	#N/A
EBF2	0.00308111	-0.388234	0.107	0.16	1	FB2_var_NAA	#N/A
POLR2M	0.0030838	0.280309	0.135	0.084	1	FB2_var_AAD	#N/A
NUDT1	0.00310632	0.281864	0.2	0.059	1	FB2_var_AAD	#N/A
OGFOD1	0.00310896	0.2689	0.214	0.067	1	FB2_var_AAD	#N/A
MAP3K4	0.00316767	0.370342	0.172	0.042	1	FB2_var_AAD	#N/A
MEDAG	0.0031825	0.255192	0.712	0.563	1	FB2_var_AAD	#N/A
CAAP1	0.00318389	-0.346812	0.158	0.101	1	FB2_var_NAA	#N/A
EIF2AK4	0.00318899	0.415542	0.251	0.101	1	FB2_var_AAD	#N/A
EGR3	0.00319924	-0.532965	0.442	0.395	1	FB2_var_NAA	#N/A
RHOT2	0.00321484	0.25432	0.191	0.067	1	FB2_var_AAD	#N/A
GNG12	0.00323039	-0.287694	0.558	0.454	1	FB2_var_NAA	#N/A
KIAA0232	0.00324361	-0.284088	0.144	0.118	1	FB2_var_NAA	#N/A
CSDE1	0.00324367	0.34344	0.679	0.521	1	FB2_var_AAD	#N/A
CTHRC1	0.00324967	0.397543	0.274	0.109	1	FB2_var_AAD	ligand
COMMD9	0.00325263	0.266904	0.214	0.118	1	FB2_var_AAD	#N/A
SYAP1	0.0032963	0.475278	0.54	0.353	1	FB2_var_AAD	#N/A
HLA-C	0.00335021	0.304105	0.809	0.765	1	FB2_var_AAD	#N/A
ERN1	0.00337932	0.269126	0.163	0.05	1	FB2_var_AAD	#N/A
CPSF6	0.0033892	0.359359	0.344	0.193	1	FB2_var_AAD	#N/A
ADD3	0.0034374	-0.499672	0.474	0.622	1	FB2_var_NAA	#N/A
CDC42P6	0.0034506	-0.299059	0.256	0.303	1	FB2_var_NAA	#N/A
PUF60	0.00345448	0.347699	0.409	0.353	1	FB2_var_AAD	#N/A
TBCA	0.00345572	0.380239	0.442	0.286	1	FB2_var_AAD	#N/A
MGMT	0.00347156	-0.439882	0.167	0.218	1	FB2_var_NAA	#N/A
UBE3A	0.00347218	0.263824	0.414	0.218	1	FB2_var_AAD	#N/A
LINC01133	0.00353281	0.451814	0.307	0.134	1	FB2_var_AAD	#N/A
KLHL18	0.00354444	0.325949	0.181	0.084	1	FB2_var_AAD	#N/A
TCN2	0.00355336	-0.294259	0.107	0.143	1	FB2_var_NAA	ligand
BNIP3L	0.00355831	-0.441458	0.288	0.479	1	FB2_var_NAA	#N/A
PRKAB2	0.00356302	0.319295	0.121	0.05	1	FB2_var_AAD	#N/A
ABBA01017803.1	0.00356507	0.284394	0.488	0.294	1	FB2_var_AAD	#N/A
PNISR	0.00359813	-0.50595	0.47	0.546	1	FB2_var_NAA	#N/A
MLF2	0.00360785	0.426918	0.419	0.244	1	FB2_var_AAD	#N/A
FBN1	0.00363358	0.379202	0.809	0.697	1	FB2_var_AAD	ligand
CREG1	0.00366074	0.442131	0.391	0.277	1	FB2_var_AAD	ligand
LEPROTL1	0.00369427	0.30824	0.307	0.134	1	FB2_var_AAD	#N/A
GABPB2	0.00373209	-0.485362	0.079	0.168	1	FB2_var_NAA	#N/A
USP42	0.00378077	0.282384	0.135	0.101	1	FB2_var_AAD	#N/A
MEGF9	0.00381959	-0.453471	0.065	0.118	1	FB2_var_NAA	#N/A
RDH10	0.0038374	0.423215	0.358	0.193	1	FB2_var_AAD	#N/A
GAS6	0.0038493	-0.377589	0.153	0.286	1	FB2_var_NAA	ligand
FBXO7	0.00387266	0.446282	0.233	0.202	1	FB2_var_AAD	#N/A
DUT	0.00387849	0.385173	0.447	0.252	1	FB2_var_AAD	#N/A
COMMD1	0.00387939	0.281545	0.372	0.185	1	FB2_var_AAD	#N/A
DCAF10	0.00390936	0.357224	0.205	0.067	1	FB2_var_AAD	#N/A
JAK2	0.00391222	-0.322224	0.065	0.109	1	FB2_var_NAA	#N/A
RPL10A	0.00393838	0.27765	0.809	0.756	1	FB2_var_AAD	#N/A
WBSCR22	0.00394531	0.258302	0.405	0.218	1	FB2_var_AAD	#N/A
TBC1D16	0.00395478	0.346841	0.214	0.092	1	FB2_var_AAD	#N/A
COL21A1	0.00396393	-0.255851	0.047	0.168	1	FB2_var_NAA	ligand
SETD3	0.00400931	0.256944	0.191	0.067	1	FB2_var_AAD	#N/A
VBP1	0.00403947	0.390466	0.26	0.101	1	FB2_var_AAD	#N/A
GGNBP2	0.00406799	0.434743	0.442	0.252	1	FB2_var_AAD	#N/A
CTB-89H12.4	0.0040759	-0.374712	0.149	0.118	1	FB2_var_NAA	#N/A
DLC1	0.00408868	-0.294763	0.344	0.303	1	FB2_var_NAA	#N/A
RGS16	0.00409362	-0.631845	0.265	0.328	1	FB2_var_NAA	#N/A
RNF217	0.00410239	-0.518684	0.102	0.227	1	FB2_var_NAA	#N/A
KLF13	0.00416144	0.332324	0.312	0.261	1	FB2_var_AAD	#N/A
SEC63P1	0.0041667	-0.263611	0.205	0.185	1	FB2_var_NAA	#N/A
NCOA1	0.00416795	-0.539398	0.2	0.244	1	FB2_var_NAA	#N/A
IL10RB	0.00422197	-0.253235	0.163	0.126	1	FB2_var_NAA	#N/A
NINJ1	0.00424756	-0.286108	0.353	0.311	1	FB2_var_NAA	#N/A
TMEM59	0.00426324	-0.341892	0.628	0.714	1	FB2_var_NAA	#N/A
FAM104B	0.00427533	0.346044	0.191	0.059	1	FB2_var_AAD	#N/A
SNX17	0.00438085	0.276658	0.321	0.151	1	FB2_var_AAD	#N/A
TOP2A	0.00438783	0.251149	0.112	0.034	1	FB2_var_AAD	#N/A
ZCRB1	0.00442945	-0.386417	0.293	0.277	1	FB2_var_NAA	#N/A
SUSD6	0.00443506	0.341367	0.214	0.118	1	FB2_var_AAD	#N/A
PRPS1	0.00448163	0.333513	0.153	0.034	1	FB2_var_AAD	#N/A
RAF1	0.00448959	-0.42851	0.144	0.143	1	FB2_var_NAA	#N/A
CEP170P1	0.0045121	0.279893	0.163	0.042	1	FB2_var_AAD	#N/A
SLC2A3	0.0045173	-0.502026	0.447	0.555	1	FB2_var_NAA	#N/A
BCL7B	0.00452992	0.335656	0.27	0.134	1	FB2_var_AAD	#N/A
OXR1	0.00453133	-0.506129	0.126	0.134	1	FB2_var_NAA	#N/A
RSF1	0.00455325	-0.523963	0.326	0.412	1	FB2_var_NAA	#N/A
CREB3	0.00455713	-0.277127	0.153	0.151	1	FB2_var_NAA	#N/A
EFNA5	0.00457541	-0.339494	0.051	0.151	1	FB2_var_NAA	#N/A
PSMC6	0.00458524	0.400581	0.381	0.227	1	FB2_var_AAD	#N/A
MRPL28	0.00458563	0.319533	0.288	0.168	1	FB2_var_AAD	#N/A
HIST1H4C	0.00460421	0.385657	0.642	0.513	1	FB2_var_AAD	#N/A
LXN	0.00460914	0.754643	0.233	0.101	1	FB2_var_AAD	#N/A
KDELR2	0.00461783	0.262543	0.628	0.429	1	FB2_var_AAD	#N/A
TWSG1	0.00466425	-0.402043	0.144	0.235	1	FB2_var_NAA	ligand
TMEM261	0.00470705	0.381587	0.312	0.151	1	FB2_var_AAD	#N/A
SELENBP1	0.00474968	-0.654435	0.205	0.353	1	FB2_var_NAA	#N/A
PPP1R18	0.00480774	0.565568	0.195	0.101	1	FB2_var_AAD	#N/A
ATP10D	0.004818	-0.582654	0.079	0.168	1	FB2_var_NAA	#N/A
TANC1	0.0048676	-0.324365	0.056	0.176	1	FB2_var_NAA	#N/A
PID1	0.00488622	-0.346803	0.186	0.345	1	FB2_var_NAA	#N/A
USP12	0.00489522	-0.309632	0.363	0.286	1	FB2_var_NAA	#N/A
UBE2Q2	0.00492256	-0.35742	0.247	0.202	1	FB2_var_NAA	#N/A
FAM177A1	0.00501079	0.315144	0.553	0.378	1	FB2_var_AAD	#N/A
CREBRF	0.00504222	-0.412424	0.209	0.387	1	FB2_var_NAA	#N/A
CHORDC1	0.005044	0.386741	0.349	0.185	1	FB2_var_AAD	#N/A
EMC7	0.00508393	0.395971	0.502	0.319	1	FB2_var_AAD	#N/A
PPA1	0.00508653	0.458042	0.535	0.361	1	FB2_var_AAD	#N/A
GGCX	0.00512166	-0.255937	0.186	0.134	1	FB2_var_NAA	#N/A
TUBA1A	0.00512659	0.312071	0.805	0.748	1	FB2_var_AAD	#N/A
ACTN1	0.00514882	0.439164	0.405	0.319	1	FB2_var_AAD	#N/A
PCMT1	0.00518759	0.330313	0.377	0.202	1	FB2_var_AAD	#N/A
DCXR	0.00520426	0.307974	0.209	0.109	1	FB2_var_AAD	#N/A
TOMM22	0.00522987	0.331979	0.242	0.092	1	FB2_var_AAD	#N/A
FAM20A	0.00530035	0.318839	0.135	0.025	1	FB2_var_AAD	ligand
VASN	0.00534052	0.324128	0.484	0.294	1	FB2_var_AAD	#N/A
COL12A1	0.00538203	0.492141	0.256	0.16	1	FB2_var_AAD	ligand
C21orf91	0.00542944	0.262065	0.116	0.017	1	FB2_var_AAD	#N/A
GJA1	0.00544411	0.404407	0.409	0.252	1	FB2_var_AAD	#N/A
CD164	0.00546532	0.404027	0.521	0.395	1	FB2_var_AAD	#N/A
ARPC5L	0.00551042	0.337766	0.367	0.193	1	FB2_var_AAD	#N/A
MBNL1	0.00552706	0.260341	0.684	0.496	1	FB2_var_AAD	#N/A
PHTF1	0.00554296	0.346043	0.167	0.05	1	FB2_var_AAD	#N/A
TGFBR3	0.0055463	0.301543	0.414	0.244	1	FB2_var_AAD	#N/A
SAMHD1	0.00556423	-0.425086	0.498	0.555	1	FB2_var_NAA	#N/A
EAPP	0.00557056	-0.316635	0.219	0.218	1	FB2_var_NAA	#N/A
RBM12	0.00557127	0.295116	0.209	0.092	1	FB2_var_AAD	#N/A
SLC35B4	0.0056048	0.326625	0.177	0.059	1	FB2_var_AAD	#N/A
CDC42SE2	0.0056493	0.261165	0.191	0.076	1	FB2_var_AAD	#N/A
HSPB11	0.00566407	0.396259	0.302	0.16	1	FB2_var_AAD	#N/A
CDADC1	0.00566945	-0.440044	0.074	0.109	1	FB2_var_NAA	#N/A
POLE4	0.00568271	-0.268249	0.247	0.176	1	FB2_var_NAA	#N/A
TCEA1P2	0.00575062	-0.357114	0.274	0.261	1	FB2_var_NAA	#N/A
ENC1	0.00576117	0.351288	0.163	0.067	1	FB2_var_AAD	#N/A
AOC3	0.00578388	-0.425765	0.065	0.193	1	FB2_var_NAA	#N/A
SEH1L	0.00580063	0.269275	0.2	0.084	1	FB2_var_AAD	#N/A
RN7SKP255	0.00580458	0.349997	0.395	0.227	1	FB2_var_AAD	#N/A
DYRK4	0.00583057	0.329259	0.112	0.017	1	FB2_var_AAD	#N/A
PPP1CC	0.00585286	-0.327057	0.302	0.252	1	FB2_var_NAA	#N/A
COL4A4	0.00586714	-0.417262	0.051	0.168	1	FB2_var_NAA	ligand
SH3BP4	0.00591896	0.264283	0.116	0.017	1	FB2_var_AAD	#N/A
PKD2	0.00592949	-0.438281	0.191	0.277	1	FB2_var_NAA	#N/A
DIS3	0.00596769	0.417076	0.279	0.126	1	FB2_var_AAD	#N/A
TXNIP	0.00601274	-0.612924	0.47	0.529	1	FB2_var_NAA	#N/A
ZC3H6	0.00601594	-0.330392	0.088	0.218	1	FB2_var_NAA	#N/A
FOXJ3	0.00608866	-0.557054	0.191	0.16	1	FB2_var_NAA	#N/A
PPAT	0.0061226	0.273264	0.116	0.017	1	FB2_var_AAD	#N/A
PKD1	0.00613952	-0.439837	0.158	0.252	1	FB2_var_NAA	#N/A
LRPAP1	0.00616655	-0.44207	0.414	0.546	1	FB2_var_NAA	#N/A
ZDHHC9	0.00618654	0.318987	0.219	0.084	1	FB2_var_AAD	#N/A
WBP5	0.00618798	0.44937	0.702	0.563	1	FB2_var_AAD	#N/A
PDE6D	0.00621146	0.335077	0.121	0.042	1	FB2_var_AAD	#N/A
RNPS1	0.00623627	0.330671	0.386	0.227	1	FB2_var_AAD	#N/A
GHR	0.00623725	-0.50244	0.047	0.101	1	FB2_var_NAA	#N/A
USPL1	0.0062508	0.333693	0.177	0.126	1	FB2_var_AAD	#N/A
RP4-717I23.3	0.0062964	-0.62888	0.051	0.118	1	FB2_var_NAA	#N/A
GOLGA4	0.00630949	0.394328	0.66	0.479	1	FB2_var_AAD	#N/A
CDH11	0.00631089	0.487962	0.316	0.151	1	FB2_var_AAD	#N/A
TARDBP	0.00633556	0.420011	0.293	0.143	1	FB2_var_AAD	#N/A
GGT5	0.00643887	-0.304536	0.2	0.336	1	FB2_var_NAA	#N/A
UBE2A	0.00644747	0.316997	0.265	0.118	1	FB2_var_AAD	#N/A
TLR3	0.00648202	-0.470258	0.023	0.109	1	FB2_var_NAA	#N/A
POLR1C	0.00651165	-0.39508	0.223	0.286	1	FB2_var_NAA	#N/A
ASB8	0.00654437	-0.403994	0.098	0.109	1	FB2_var_NAA	#N/A
HNRNPA3	0.00657735	0.351757	0.628	0.445	1	FB2_var_AAD	#N/A
SLC4A7	0.00660599	0.44817	0.349	0.202	1	FB2_var_AAD	#N/A
PCGF5	0.00661783	-0.531503	0.177	0.227	1	FB2_var_NAA	#N/A
ABI3BP	0.00664946	-0.49952	0.805	0.798	1	FB2_var_NAA	ligand
CRK	0.00673026	0.420228	0.349	0.185	1	FB2_var_AAD	#N/A
HMGB2	0.00673305	0.391808	0.558	0.555	1	FB2_var_AAD	ligand
TTPAL	0.00674006	0.26828	0.149	0.059	1	FB2_var_AAD	#N/A
HNRNPH1	0.00674074	0.374023	0.777	0.798	1	FB2_var_AAD	#N/A
ZC3H12A	0.00674375	-0.301194	0.181	0.185	1	FB2_var_NAA	#N/A
GBP2	0.0067774	-0.439341	0.284	0.277	1	FB2_var_NAA	#N/A
NIFK	0.00680635	0.255892	0.391	0.21	1	FB2_var_AAD	#N/A
CUL4A	0.00691623	0.267837	0.242	0.109	1	FB2_var_AAD	#N/A
SREK1IP1	0.00701875	0.261478	0.293	0.134	1	FB2_var_AAD	#N/A
DNAJC19P9	0.00708961	-0.335817	0.126	0.143	1	FB2_var_NAA	#N/A
MSL1	0.00717357	-0.350802	0.209	0.185	1	FB2_var_NAA	#N/A
AZIN1	0.00717725	0.380048	0.302	0.202	1	FB2_var_AAD	#N/A
DMXL1	0.00720619	-0.271503	0.14	0.143	1	FB2_var_NAA	#N/A
TPI1P1	0.00723564	-0.278768	0.172	0.294	1	FB2_var_NAA	#N/A
C1orf43	0.0073085	0.341019	0.274	0.143	1	FB2_var_AAD	#N/A
GON4L	0.00731548	-0.308163	0.191	0.185	1	FB2_var_NAA	#N/A
NBL1	0.00734498	0.451123	0.702	0.756	1	FB2_var_AAD	ligand
PTN	0.0073498	-0.350999	0.163	0.328	1	FB2_var_NAA	ligand
COG4	0.00742543	0.251683	0.112	0.017	1	FB2_var_AAD	#N/A
RBM8A	0.00747633	0.348668	0.591	0.454	1	FB2_var_AAD	#N/A
DCTD	0.0075034	0.269004	0.298	0.134	1	FB2_var_AAD	#N/A
TFPI2	0.00750736	0.366144	0.205	0.084	1	FB2_var_AAD	ligand
PTGIS	0.007579	0.310575	0.558	0.395	1	FB2_var_AAD	#N/A
MRPL48	0.00758646	-0.389377	0.121	0.092	1	FB2_var_NAA	#N/A
TOR1A	0.00760143	0.346399	0.209	0.076	1	FB2_var_AAD	#N/A
OTUD1	0.00761547	0.296117	0.191	0.084	1	FB2_var_AAD	#N/A
HUWE1	0.00761965	0.373654	0.405	0.252	1	FB2_var_AAD	#N/A
BMPR2	0.00762068	-0.51113	0.298	0.328	1	FB2_var_NAA	#N/A
PTPN13	0.00762509	-0.314842	0.121	0.269	1	FB2_var_NAA	#N/A
ZBTB20	0.00765663	-0.425215	0.209	0.345	1	FB2_var_NAA	#N/A
SDHD	0.00765715	0.291476	0.433	0.269	1	FB2_var_AAD	#N/A
SCN7A	0.00768163	-0.379985	0.033	0.134	1	FB2_var_NAA	#N/A
TMEM39A	0.00772337	0.435214	0.223	0.084	1	FB2_var_AAD	#N/A
M6PR	0.00775381	0.275434	0.13	0.025	1	FB2_var_AAD	#N/A
CREM	0.00780655	-0.393468	0.349	0.319	1	FB2_var_NAA	#N/A
CYSTM1	0.00780899	-0.587681	0.27	0.378	1	FB2_var_NAA	#N/A
MCMBP	0.00781365	0.296905	0.344	0.176	1	FB2_var_AAD	#N/A
RIF1	0.00790503	0.494484	0.419	0.252	1	FB2_var_AAD	#N/A
DNTTIP2	0.00800314	0.303126	0.647	0.454	1	FB2_var_AAD	#N/A
SRF	0.00805166	0.56121	0.191	0.118	1	FB2_var_AAD	#N/A
KLHL21	0.00806664	-0.463948	0.293	0.319	1	FB2_var_NAA	#N/A
AGO3	0.00808767	-0.454822	0.163	0.202	1	FB2_var_NAA	#N/A
DDB2	0.00813165	-0.300887	0.065	0.185	1	FB2_var_NAA	#N/A
TROVE2	0.00818201	-0.444118	0.363	0.37	1	FB2_var_NAA	#N/A
CNOT4	0.00819837	-0.340192	0.26	0.218	1	FB2_var_NAA	#N/A
MAEA	0.00820293	0.353641	0.237	0.126	1	FB2_var_AAD	#N/A
INMT	0.0082332	-0.477147	0.205	0.353	1	FB2_var_NAA	#N/A
RPS23P8	0.00829869	0.30906	0.753	0.588	1	FB2_var_AAD	#N/A
IGSF10	0.00830099	-0.431585	0.019	0.101	1	FB2_var_NAA	ligand
UQCRB	0.0083183	0.329058	0.735	0.58	1	FB2_var_AAD	#N/A
YKT6	0.00833142	0.252889	0.237	0.101	1	FB2_var_AAD	#N/A
PHYH	0.0083586	-0.280927	0.14	0.252	1	FB2_var_NAA	#N/A
FBXL12	0.00838691	0.255471	0.316	0.151	1	FB2_var_AAD	#N/A
SH3PXD2B	0.00853758	0.690066	0.279	0.126	1	FB2_var_AAD	#N/A
TNFAIP2	0.00863608	-0.460198	0.521	0.504	1	FB2_var_NAA	#N/A
FLNA	0.00868243	0.30419	0.526	0.445	1	FB2_var_AAD	#N/A
FGF7	0.00892805	-0.556285	0.47	0.538	1	FB2_var_NAA	ligand
MRPS5	0.00893488	0.401558	0.274	0.126	1	FB2_var_AAD	#N/A
PTS	0.00895809	0.401794	0.372	0.202	1	FB2_var_AAD	#N/A
COPG1	0.00896277	0.309965	0.247	0.109	1	FB2_var_AAD	#N/A
ZBTB8OS	0.00899042	0.286973	0.284	0.134	1	FB2_var_AAD	#N/A
SQSTM1	0.00902931	-0.359362	0.367	0.462	1	FB2_var_NAA	#N/A
FBLIM1	0.00903758	-0.393596	0.102	0.193	1	FB2_var_NAA	#N/A
PANX1	0.00909452	0.280036	0.172	0.05	1	FB2_var_AAD	#N/A
UTP3	0.00917763	0.317231	0.205	0.084	1	FB2_var_AAD	#N/A
PLSCR1	0.00921335	-0.390109	0.274	0.429	1	FB2_var_NAA	#N/A
DUSP23	0.00924089	0.342734	0.256	0.118	1	FB2_var_AAD	#N/A
RPIA	0.00928764	-0.276814	0.121	0.067	1	FB2_var_NAA	#N/A
RHBDF1	0.00948278	-0.302888	0.056	0.168	1	FB2_var_NAA	#N/A
ELOVL5	0.00948594	0.457284	0.391	0.235	1	FB2_var_AAD	#N/A
DHX30	0.00952586	0.30642	0.228	0.109	1	FB2_var_AAD	#N/A
PSENEN	0.00957416	-0.295163	0.242	0.235	1	FB2_var_NAA	#N/A
NXF1	0.00962138	0.38679	0.34	0.193	1	FB2_var_AAD	#N/A
GORASP2	0.0096376	0.368213	0.284	0.143	1	FB2_var_AAD	#N/A
CNST	0.00965481	0.301618	0.172	0.084	1	FB2_var_AAD	#N/A
DST	0.00983309	-0.341861	0.772	0.765	1	FB2_var_NAA	#N/A
MTMR2	0.00984516	0.294047	0.191	0.084	1	FB2_var_AAD	#N/A
PPP1CB	0.00984818	0.371188	0.535	0.42	1	FB2_var_AAD	#N/A
TMEM147	0.00992669	0.317684	0.479	0.303	1	FB2_var_AAD	#N/A
EIF2AK3	0.0100165	0.273558	0.191	0.076	1	FB2_var_AAD	#N/A
CMAHP	0.0100915	-0.330265	0.033	0.101	1	FB2_var_NAA	#N/A
TNPO2	0.0101138	0.347017	0.237	0.109	1	FB2_var_AAD	#N/A
DAZAP2	0.0101141	0.363315	0.526	0.378	1	FB2_var_AAD	#N/A
CHD1	0.0101668	-0.357093	0.54	0.529	1	FB2_var_NAA	#N/A
TRIM33	0.0101831	-0.349844	0.167	0.21	1	FB2_var_NAA	#N/A
NMI	0.0102021	0.294632	0.219	0.109	1	FB2_var_AAD	#N/A
TMEM50B	0.0102444	-0.402916	0.13	0.185	1	FB2_var_NAA	#N/A
EIF4G3	0.0102591	0.319791	0.247	0.134	1	FB2_var_AAD	#N/A
MYO6	0.0102647	-0.283227	0.126	0.193	1	FB2_var_NAA	#N/A
MRPL42	0.0102653	0.400325	0.414	0.261	1	FB2_var_AAD	#N/A
ATG5	0.0102739	0.343477	0.172	0.059	1	FB2_var_AAD	#N/A
CFAP36	0.0102882	0.32289	0.372	0.202	1	FB2_var_AAD	#N/A
OAZ1	0.010505	0.256202	0.949	0.908	1	FB2_var_AAD	#N/A
TYW3	0.0106132	-0.274649	0.256	0.185	1	FB2_var_NAA	#N/A
MAPK10	0.0106354	-0.514083	0.042	0.109	1	FB2_var_NAA	#N/A
CHD4	0.0106368	0.325617	0.451	0.378	1	FB2_var_AAD	#N/A
MTF2	0.0106509	0.321856	0.163	0.076	1	FB2_var_AAD	#N/A
RFX2	0.0106593	-0.457767	0.112	0.168	1	FB2_var_NAA	#N/A
CYFIP1	0.0106928	0.31594	0.256	0.16	1	FB2_var_AAD	#N/A
JAGN1	0.0108073	0.329522	0.233	0.151	1	FB2_var_AAD	#N/A
GADD45B	0.0108346	-0.293122	0.809	0.773	1	FB2_var_NAA	#N/A
TMEM87A	0.0108528	-0.263177	0.242	0.227	1	FB2_var_NAA	#N/A
TPCN1	0.0109304	-0.319058	0.126	0.118	1	FB2_var_NAA	#N/A
RILPL2	0.0109491	0.421974	0.214	0.126	1	FB2_var_AAD	#N/A
PSMD11	0.0109672	0.252825	0.488	0.303	1	FB2_var_AAD	#N/A
LAPTM4B	0.0110101	1.03774	0.284	0.143	1	FB2_var_AAD	#N/A
FAM91A1	0.0110195	0.299197	0.2	0.118	1	FB2_var_AAD	#N/A
MRPL54	0.0110382	0.383421	0.298	0.143	1	FB2_var_AAD	#N/A
MEF2A	0.0111394	-0.535704	0.242	0.303	1	FB2_var_NAA	#N/A
BOD1L1	0.0111701	-0.401114	0.419	0.454	1	FB2_var_NAA	#N/A
MEX3C	0.0111964	0.360554	0.158	0.05	1	FB2_var_AAD	#N/A
SRRM1	0.0112072	0.403501	0.6	0.487	1	FB2_var_AAD	#N/A
KIFAP3	0.0113388	-0.284799	0.186	0.168	1	FB2_var_NAA	#N/A
MRPL35	0.0113521	0.339687	0.214	0.084	1	FB2_var_AAD	#N/A
NCOA7	0.0113566	-0.414417	0.335	0.429	1	FB2_var_NAA	#N/A
YWHAG	0.0113904	0.457713	0.493	0.319	1	FB2_var_AAD	#N/A
PLXNC1	0.0114482	-0.335611	0.079	0.151	1	FB2_var_NAA	#N/A
ATP6V1B2	0.0116072	0.256163	0.265	0.143	1	FB2_var_AAD	#N/A
PTTG1IP	0.0116843	-0.270826	0.572	0.513	1	FB2_var_NAA	#N/A
EID1	0.011686	-0.361423	0.651	0.756	1	FB2_var_NAA	#N/A
RP11-334L9.1	0.0117528	0.307872	0.553	0.378	1	FB2_var_AAD	#N/A
MBD2	0.0118628	0.286303	0.284	0.134	1	FB2_var_AAD	#N/A
TRIM27	0.0119058	0.268421	0.158	0.067	1	FB2_var_AAD	#N/A
TXLNA	0.0119163	0.365638	0.302	0.151	1	FB2_var_AAD	#N/A
CCDC91	0.0119405	-0.422521	0.14	0.218	1	FB2_var_NAA	#N/A
PHACTR4	0.0119681	0.296984	0.181	0.067	1	FB2_var_AAD	#N/A
AIMP1	0.0120257	0.39537	0.34	0.202	1	FB2_var_AAD	ligand
ATP5A1	0.0120807	0.3152	0.521	0.471	1	FB2_var_AAD	#N/A
NOSIP	0.0120914	-0.351357	0.209	0.21	1	FB2_var_NAA	#N/A
EFNA1	0.0121397	-0.405042	0.088	0.126	1	FB2_var_NAA	ligand
PPP2CB	0.0121445	0.256404	0.209	0.21	1	FB2_var_AAD	#N/A
NBPF19	0.0122641	0.295013	0.405	0.311	1	FB2_var_AAD	#N/A
RWDD1	0.0123068	0.422635	0.433	0.303	1	FB2_var_AAD	#N/A
ECHDC1	0.0124181	0.422782	0.367	0.261	1	FB2_var_AAD	#N/A
EXOC4	0.0125472	-0.365393	0.116	0.134	1	FB2_var_NAA	#N/A
COMP	0.0125798	0.325719	0.121	0.185	1	FB2_var_AAD	ligand
PITHD1	0.0127773	0.296212	0.274	0.143	1	FB2_var_AAD	#N/A
LIMA1	0.012792	-0.511157	0.479	0.487	1	FB2_var_NAA	#N/A
SEPT10	0.012884	-0.402623	0.167	0.227	1	FB2_var_NAA	#N/A
PRPF6	0.0129256	-0.379295	0.223	0.193	1	FB2_var_NAA	#N/A
RP11-734K23.9	0.0129736	-0.38781	0.074	0.118	1	FB2_var_NAA	#N/A
AMD1	0.0131435	0.275044	0.619	0.479	1	FB2_var_AAD	#N/A
B4GALT1	0.013169	0.300371	0.493	0.462	1	FB2_var_AAD	#N/A
NGFRAP1	0.0131983	-0.322811	0.437	0.471	1	FB2_var_NAA	#N/A
TMEM87B	0.0132361	0.369075	0.172	0.067	1	FB2_var_AAD	#N/A
C8orf33	0.0132943	0.359266	0.27	0.134	1	FB2_var_AAD	#N/A
DPH3	0.0133107	0.320873	0.223	0.092	1	FB2_var_AAD	#N/A
EML4	0.0134532	0.271821	0.377	0.218	1	FB2_var_AAD	#N/A
DMXL2	0.0136076	-0.3658	0.144	0.118	1	FB2_var_NAA	#N/A
MIEN1	0.0137381	-0.449711	0.247	0.227	1	FB2_var_NAA	#N/A
PSEN1	0.0138157	0.534447	0.242	0.101	1	FB2_var_AAD	#N/A
WWC2	0.0138572	0.335722	0.167	0.059	1	FB2_var_AAD	#N/A
PHLDB1	0.0138965	-0.415166	0.07	0.168	1	FB2_var_NAA	#N/A
MDH1	0.0139397	0.361503	0.493	0.328	1	FB2_var_AAD	#N/A
FILIP1L	0.0140327	-0.434637	0.46	0.504	1	FB2_var_NAA	#N/A
PIGG	0.0140729	0.288452	0.149	0.05	1	FB2_var_AAD	#N/A
NAMPT	0.014138	0.297484	0.702	0.563	1	FB2_var_AAD	ligand
MTERF3	0.0142449	0.260403	0.223	0.109	1	FB2_var_AAD	#N/A
PPM1G	0.0143517	0.253081	0.326	0.176	1	FB2_var_AAD	#N/A
LRRFIP2	0.014354	0.328615	0.316	0.16	1	FB2_var_AAD	#N/A
JMJD6	0.0143739	0.343025	0.298	0.151	1	FB2_var_AAD	#N/A
CITED2	0.0143975	0.292789	0.195	0.092	1	FB2_var_AAD	#N/A
FBXO9	0.0144079	-0.482822	0.172	0.218	1	FB2_var_NAA	#N/A
NFE2L2	0.0144534	-0.372827	0.665	0.773	1	FB2_var_NAA	#N/A
SLC11A2	0.014466	0.251977	0.149	0.067	1	FB2_var_AAD	#N/A
ADH5	0.0145167	0.396202	0.298	0.227	1	FB2_var_AAD	#N/A
NFKBIZ	0.01453	0.339136	0.54	0.395	1	FB2_var_AAD	#N/A
HMOX1	0.0145768	-0.317703	0.344	0.37	1	FB2_var_NAA	#N/A
DECR1	0.0147543	0.30493	0.177	0.126	1	FB2_var_AAD	#N/A
CNTLN	0.0147614	-0.338474	0.107	0.118	1	FB2_var_NAA	#N/A
PPP4R1	0.0147686	0.359512	0.223	0.092	1	FB2_var_AAD	#N/A
ARHGAP10	0.0147999	-0.526166	0.121	0.218	1	FB2_var_NAA	#N/A
RASSF4	0.0148283	-0.269996	0.074	0.134	1	FB2_var_NAA	#N/A
IER5	0.0149939	0.297214	0.409	0.311	1	FB2_var_AAD	#N/A
SLC5A3	0.0149939	0.366903	0.195	0.076	1	FB2_var_AAD	#N/A
GLG1	0.0150442	-0.390857	0.419	0.563	1	FB2_var_NAA	#N/A
ST13	0.015053	0.367857	0.479	0.378	1	FB2_var_AAD	#N/A
LINC00969	0.0152112	-0.443614	0.172	0.252	1	FB2_var_NAA	#N/A
RBFOX2	0.0152546	-0.484061	0.349	0.37	1	FB2_var_NAA	#N/A
PLEKHB2	0.015441	0.283	0.33	0.176	1	FB2_var_AAD	#N/A
PRRX2	0.0154601	0.255987	0.214	0.084	1	FB2_var_AAD	#N/A
EXOC1	0.0155193	-0.395451	0.112	0.176	1	FB2_var_NAA	#N/A
NFKBIE	0.0157539	0.291955	0.14	0.059	1	FB2_var_AAD	#N/A
BAZ1A	0.0158049	0.506924	0.493	0.336	1	FB2_var_AAD	#N/A
IFT57	0.0158143	0.395099	0.307	0.176	1	FB2_var_AAD	#N/A
GPLD1	0.0158397	-0.34347	0.07	0.118	1	FB2_var_NAA	ligand
PPID	0.0159317	0.289844	0.191	0.084	1	FB2_var_AAD	#N/A
POLR3E	0.0160652	0.265739	0.144	0.042	1	FB2_var_AAD	#N/A
SHISA3	0.0162349	-0.371506	0.028	0.109	1	FB2_var_NAA	#N/A
N4BP2L1	0.0164023	-0.303398	0.098	0.134	1	FB2_var_NAA	#N/A
DAB2	0.0164537	-0.489374	0.47	0.597	1	FB2_var_NAA	#N/A
CDH13	0.0165187	-0.250845	0.07	0.176	1	FB2_var_NAA	#N/A
IGF2	0.01658	-0.449349	0.172	0.294	1	FB2_var_NAA	ligand
TMEM107	0.0168358	-0.30002	0.116	0.109	1	FB2_var_NAA	#N/A
FZD8	0.0168628	-0.27531	0.056	0.151	1	FB2_var_NAA	#N/A
CRY2	0.0168807	-0.252955	0.079	0.118	1	FB2_var_NAA	#N/A
OSER1	0.0171383	-0.359712	0.377	0.361	1	FB2_var_NAA	#N/A
AP1S2	0.0171426	0.359403	0.2	0.084	1	FB2_var_AAD	#N/A
EMP1	0.0172398	-0.425345	0.884	0.874	1	FB2_var_NAA	#N/A
COX6A1	0.0172465	0.255579	0.777	0.739	1	FB2_var_AAD	#N/A
PRRX1	0.0174196	0.266494	0.716	0.563	1	FB2_var_AAD	#N/A
MAP3K8	0.0174467	0.302746	0.507	0.353	1	FB2_var_AAD	#N/A
PON2	0.0174746	0.278951	0.158	0.092	1	FB2_var_AAD	#N/A
SLC16A1	0.0175523	0.340024	0.307	0.16	1	FB2_var_AAD	#N/A
NT5E	0.0175982	-0.323093	0.265	0.235	1	FB2_var_NAA	#N/A
TRIOBP	0.0176307	0.307493	0.326	0.193	1	FB2_var_AAD	#N/A
TCAF1	0.0177228	-0.369939	0.144	0.176	1	FB2_var_NAA	#N/A
GMPS	0.0178422	0.322159	0.247	0.118	1	FB2_var_AAD	#N/A
DCTN6	0.0180163	0.275359	0.284	0.143	1	FB2_var_AAD	#N/A
CHST12	0.0181146	-0.275216	0.098	0.151	1	FB2_var_NAA	#N/A
SEMA4A	0.0181921	-0.327527	0.037	0.109	1	FB2_var_NAA	#N/A
KPNA2	0.0182054	0.281497	0.423	0.269	1	FB2_var_AAD	#N/A
SNRNP35	0.0182418	-0.318312	0.07	0.109	1	FB2_var_NAA	#N/A
[truncated: 543 more rows]

## Sheet: FB3_var
Supplementary Data Table 10 Variable genes within clusters
gene	p_val	avg_logFC	pct.1	pct.2	p_val_adj	group	type
CXCL8	1.43583e-47	2.8796	0.975	0.746	4.46915e-43	FB3_var_AAD	ligand
SPP1	7.02107e-42	2.67998	0.79	0.045	2.18538e-37	FB3_var_AAD	ligand
CCL20	1.03941e-37	2.38698	0.758	0.067	3.23525e-33	FB3_var_AAD	ligand
CUL5	3.63536e-35	0.367927	0.694	0.067	1.13154e-30	FB3_var_AAD	#N/A
TIGD2	3.92839e-33	1.37248	0.662	0.022	1.22275e-28	FB3_var_AAD	#N/A
RPL23AP45	5.24955e-32	0.997971	0.643	0.022	1.63398e-27	FB3_var_AAD	#N/A
HBA2	6.08111e-31	-2.74372	0.293	0.873	1.89281e-26	FB3_var_NAA	#N/A
WDR31	1.17738e-28	0.910044	0.586	0.022	3.66472e-24	FB3_var_AAD	#N/A
IGKC	1.57674e-28	1.4704	0.637	0.037	4.90776e-24	FB3_var_AAD	ligand
THBS1	7.3132e-27	1.51287	0.892	0.351	2.27631e-22	FB3_var_AAD	ligand
EPPK1	1.14634e-26	0.529638	0.561	0.022	3.5681e-22	FB3_var_AAD	#N/A
CXCL1	1.46813e-26	1.87308	0.745	0.299	4.56971e-22	FB3_var_AAD	ligand
MYH11	2.18537e-26	-1.49027	0.287	0.896	6.80219e-22	FB3_var_NAA	#N/A
CLMN	3.41647e-25	0.783435	0.618	0.052	1.06341e-20	FB3_var_AAD	#N/A
SERPINB2	3.28365e-23	1.92661	0.758	0.291	1.02207e-18	FB3_var_AAD	ligand
PRG4	4.47763e-23	1.78352	0.452	0	1.39371e-18	FB3_var_AAD	ligand
MYL9	8.62314e-23	-0.981619	0.331	0.896	2.68404e-18	FB3_var_NAA	#N/A
TRIM7	1.29081e-22	-0.942509	0.312	0.045	4.01778e-18	FB3_var_NAA	#N/A
NPPA	1.37533e-22	-2.65653	0.076	0.597	4.28087e-18	FB3_var_NAA	ligand
SAT1	1.93715e-22	1.74201	0.866	0.642	6.02957e-18	FB3_var_AAD	#N/A
EREG	2.21929e-22	2.00781	0.682	0.134	6.90775e-18	FB3_var_AAD	#N/A
HBA1	3.99078e-22	-2.6361	0.14	0.664	1.24217e-17	FB3_var_NAA	#N/A
OGN	4.49417e-22	-0.467923	0.121	0.672	1.39886e-17	FB3_var_NAA	ligand
SRGN	4.98249e-22	1.68753	0.885	0.5	1.55085e-17	FB3_var_AAD	ligand
CTSB	5.54452e-22	2.0787	0.783	0.44	1.72579e-17	FB3_var_AAD	ligand
CALD1	9.04624e-22	-0.489346	0.567	0.978	2.81573e-17	FB3_var_NAA	#N/A
CD163	1.30621e-21	1.58276	0.586	0.082	4.06571e-17	FB3_var_AAD	#N/A
IGHG1	1.89815e-21	0.57595	0.414	0.007	5.90818e-17	FB3_var_AAD	ligand
TNFAIP3	3.08652e-21	1.64031	0.529	0.067	9.6071e-17	FB3_var_AAD	#N/A
BCL2A1	4.55469e-21	1.72813	0.624	0.134	1.41769e-16	FB3_var_AAD	#N/A
CXCL2	5.38901e-21	1.82046	0.873	0.642	1.67738e-16	FB3_var_AAD	ligand
VIM	1.19681e-20	0.948453	1	0.978	3.72519e-16	FB3_var_AAD	#N/A
MTATP6P1	1.34367e-20	-1.07457	0.975	1	4.18231e-16	FB3_var_NAA	#N/A
TYROBP	1.41726e-20	1.54659	0.643	0.328	4.41136e-16	FB3_var_AAD	#N/A
HBB	1.96244e-19	-2.37482	0.197	0.701	6.10829e-15	FB3_var_NAA	#N/A
PGK1	2.15017e-19	1.37881	0.656	0.306	6.69263e-15	FB3_var_AAD	#N/A
SOD2	2.65749e-19	1.62483	0.936	0.806	8.27172e-15	FB3_var_AAD	#N/A
SGK1	2.91089e-19	1.39265	0.637	0.239	9.06043e-15	FB3_var_AAD	#N/A
CD44	3.06839e-19	0.955673	0.866	0.381	9.55068e-15	FB3_var_AAD	#N/A
LMOD1	5.00058e-19	-1.56342	0.204	0.731	1.55648e-14	FB3_var_NAA	#N/A
DOCK6	8.29525e-19	1.59825	0.904	0.739	2.58198e-14	FB3_var_AAD	#N/A
IL1B	1.21835e-18	1.64672	0.866	0.627	3.79223e-14	FB3_var_AAD	ligand
PLAUR	1.487e-18	1.57526	0.739	0.299	4.62845e-14	FB3_var_AAD	ligand
HIF1A	1.66689e-18	1.45524	0.682	0.239	5.18836e-14	FB3_var_AAD	#N/A
PTPN11	1.95015e-18	-0.745825	0.312	0.09	6.07005e-14	FB3_var_NAA	#N/A
HLA-B	3.2102e-18	1.0082	0.981	0.888	9.99208e-14	FB3_var_AAD	#N/A
CXCL3	6.79132e-18	1.63872	0.822	0.455	2.11387e-13	FB3_var_AAD	ligand
LTBP2	8.1029e-18	-1.46402	0.223	0.649	2.52211e-13	FB3_var_NAA	ligand
RAD23B	1.09518e-17	1.03279	0.49	0.067	3.40887e-13	FB3_var_AAD	#N/A
IGHG2	1.13751e-17	1.12488	0.408	0.015	3.54062e-13	FB3_var_AAD	ligand
CCL3	2.82733e-17	1.08336	0.656	0.201	8.80036e-13	FB3_var_AAD	ligand
MSRB3	3.39155e-17	0.937591	1	0.985	1.05565e-12	FB3_var_AAD	#N/A
MGP	3.44195e-17	-1.29248	0.93	1	1.07134e-12	FB3_var_NAA	ligand
MYH10	5.35234e-17	-1.27498	0.268	0.769	1.66597e-12	FB3_var_NAA	#N/A
CTSL	6.69982e-17	1.41546	0.624	0.201	2.08539e-12	FB3_var_AAD	#N/A
RGS5	7.29362e-17	-1.34188	0.28	0.784	2.27021e-12	FB3_var_NAA	#N/A
CXCL5	1.02518e-16	1.25316	0.465	0.045	3.19098e-12	FB3_var_AAD	ligand
RPS27	1.34908e-16	1.11818	0.866	0.649	4.19913e-12	FB3_var_AAD	#N/A
TGFBI	1.98093e-16	1.57376	0.592	0.172	6.16583e-12	FB3_var_AAD	ligand
BGN	2.54662e-16	-1.08672	0.439	0.873	7.92662e-12	FB3_var_NAA	ligand
AC010970.2	3.2112e-16	0.613699	0.682	0.321	9.99517e-12	FB3_var_AAD	#N/A
NAMPT	3.30313e-16	1.45401	0.548	0.157	1.02813e-11	FB3_var_AAD	ligand
RP11-151A10.3	3.46154e-16	0.318445	0.357	0.022	1.07744e-11	FB3_var_AAD	#N/A
CH507-513H4.1	6.77686e-16	-2.03168	0.064	0.478	2.10936e-11	FB3_var_NAA	#N/A
AQP9	9.15273e-16	1.0811	0.484	0.067	2.84888e-11	FB3_var_AAD	#N/A
SEC61B	1.17942e-15	1.69777	0.471	0.119	3.67105e-11	FB3_var_AAD	#N/A
TMSB10	1.7676e-15	0.807413	0.962	0.679	5.50184e-11	FB3_var_AAD	#N/A
ADH1B	2.33969e-15	-1.424	0.185	0.612	7.28253e-11	FB3_var_NAA	#N/A
CCL3L3	3.11457e-15	1.38581	0.924	0.821	9.69442e-11	FB3_var_AAD	#N/A
ENO1	3.58357e-15	1.31918	0.771	0.351	1.11542e-10	FB3_var_AAD	#N/A
ALX4	4.1383e-15	0.282838	0.363	0.03	1.28809e-10	FB3_var_AAD	#N/A
RPS2	4.87391e-15	1.24172	0.675	0.224	1.51705e-10	FB3_var_AAD	#N/A
AC009960.5	6.87679e-15	-1.12153	0.076	0.284	2.14047e-10	FB3_var_NAA	#N/A
SPARCL1	8.1942e-15	-1.29131	0.541	0.903	2.55053e-10	FB3_var_NAA	ligand
SAMSN1	1.23661e-14	1.15438	0.389	0.09	3.84909e-10	FB3_var_AAD	#N/A
COL14A1	2.3292e-14	-1.30837	0.185	0.634	7.24986e-10	FB3_var_NAA	ligand
SMARCA4	2.4108e-14	0.887153	0.841	0.507	7.50385e-10	FB3_var_AAD	#N/A
NEAT1	5.1019e-14	1.12437	0.943	0.896	1.58802e-09	FB3_var_AAD	#N/A
FMO2	6.11136e-14	-1.61323	0.14	0.455	1.90222e-09	FB3_var_NAA	#N/A
FHL1	6.34773e-14	-1.35545	0.306	0.739	1.9758e-09	FB3_var_NAA	#N/A
IL7R	8.21943e-14	0.85078	0.452	0.067	2.55838e-09	FB3_var_AAD	#N/A
ASPN	1.29562e-13	-1.65866	0.102	0.485	4.03274e-09	FB3_var_NAA	ligand
LUCAT1	1.6143e-13	0.975575	0.414	0.045	5.02467e-09	FB3_var_AAD	#N/A
RP5-857K21.11	1.64698e-13	-0.779983	0.981	1	5.12638e-09	FB3_var_NAA	#N/A
IGLC3	2.29891e-13	1.03092	0.338	0.022	7.15558e-09	FB3_var_AAD	ligand
RP11-16F15.2	2.40352e-13	-0.963047	0.312	0.567	7.4812e-09	FB3_var_NAA	#N/A
NFKBIA	2.73142e-13	0.907601	0.866	0.604	8.50182e-09	FB3_var_AAD	#N/A
BTG1	3.15099e-13	0.666831	0.739	0.328	9.80776e-09	FB3_var_AAD	#N/A
PFN1	3.61934e-13	0.925866	0.758	0.351	1.12656e-08	FB3_var_AAD	#N/A
CYP4A22-AS1	4.06936e-13	0.294947	0.325	0.015	1.26663e-08	FB3_var_AAD	#N/A
PABPC1	5.52449e-13	0.943933	0.873	0.515	1.71955e-08	FB3_var_AAD	#N/A
CTSS	6.64734e-13	0.872752	0.414	0.127	2.06905e-08	FB3_var_AAD	#N/A
CXCR4	7.63849e-13	0.95087	0.439	0.067	2.37756e-08	FB3_var_AAD	#N/A
ITFG2	1.21839e-12	0.439252	0.395	0.052	3.79237e-08	FB3_var_AAD	#N/A
TIMP1	1.2669e-12	0.769167	0.962	0.769	3.94336e-08	FB3_var_AAD	ligand
ATP6V0B	1.32623e-12	1.24188	0.567	0.231	4.12803e-08	FB3_var_AAD	#N/A
ANXA5	1.56747e-12	0.539269	0.847	0.478	4.87891e-08	FB3_var_AAD	#N/A
RGCC	2.19777e-12	1.04605	0.363	0.045	6.84079e-08	FB3_var_AAD	#N/A
SERPINE1	2.50043e-12	1.09066	0.58	0.194	7.78284e-08	FB3_var_AAD	ligand
S100A10	3.21198e-12	1.0267	0.771	0.507	9.9976e-08	FB3_var_AAD	#N/A
PLEK	3.4126e-12	1.14848	0.522	0.127	1.06221e-07	FB3_var_AAD	#N/A
LAPTM5	4.01499e-12	1.09743	0.637	0.246	1.24971e-07	FB3_var_AAD	#N/A
AEBP1	4.64349e-12	-1.04267	0.522	0.858	1.44533e-07	FB3_var_NAA	ligand
LCP2	5.44178e-12	0.983945	0.318	0.045	1.69381e-07	FB3_var_AAD	#N/A
COL8A1	5.59784e-12	0.619919	0.185	0.336	1.74238e-07	FB3_var_AAD	ligand
INPP5K	6.4918e-12	0.408766	0.389	0.067	2.02064e-07	FB3_var_AAD	#N/A
RPSA	9.01834e-12	1.37843	0.42	0.082	2.80705e-07	FB3_var_AAD	#N/A
KYNU	1.03491e-11	1.04582	0.369	0.075	3.22127e-07	FB3_var_AAD	#N/A
RPL23A	1.03655e-11	0.948889	0.51	0.291	3.22636e-07	FB3_var_AAD	#N/A
MYL7	1.14264e-11	-1.74968	0.038	0.358	3.55657e-07	FB3_var_NAA	#N/A
RP11-475J5.4	1.212e-11	0.972269	0.834	0.679	3.77248e-07	FB3_var_AAD	#N/A
CCL4	1.2968e-11	1.30434	0.732	0.664	4.03643e-07	FB3_var_AAD	ligand
CREG1	1.73811e-11	0.780083	0.357	0.075	5.41005e-07	FB3_var_AAD	ligand
PISD	1.74802e-11	-0.611524	0.427	0.769	5.44089e-07	FB3_var_NAA	#N/A
CD55	1.7723e-11	0.981544	0.516	0.142	5.51647e-07	FB3_var_AAD	ligand
RP11-416L21.2	1.86194e-11	-0.34354	0.025	0.269	5.79548e-07	FB3_var_NAA	#N/A
CSF3R	2.02013e-11	1.06231	0.369	0.052	6.28787e-07	FB3_var_AAD	#N/A
S100A9	2.16526e-11	1.52586	0.497	0.231	6.7396e-07	FB3_var_AAD	ligand
CFH	2.22552e-11	-1.67642	0.172	0.53	6.92716e-07	FB3_var_NAA	ligand
RPS18P9	2.26887e-11	-0.635084	0.312	0.44	7.06209e-07	FB3_var_NAA	#N/A
B2M	2.54017e-11	0.632799	0.994	0.97	7.90655e-07	FB3_var_AAD	ligand
RPS26	2.5972e-11	0.337479	0.248	0.015	8.08405e-07	FB3_var_AAD	#N/A
FCER1G	3.72977e-11	1.60034	0.516	0.321	1.16093e-06	FB3_var_AAD	#N/A
GSN	3.98512e-11	-1.0979	0.522	0.851	1.24041e-06	FB3_var_NAA	ligand
SPTBN1	4.08379e-11	-0.982446	0.255	0.664	1.27112e-06	FB3_var_NAA	#N/A
NAMPTP1	4.478e-11	1.43165	0.561	0.231	1.39382e-06	FB3_var_AAD	#N/A
G0S2	5.20631e-11	1.19386	0.484	0.112	1.62052e-06	FB3_var_AAD	#N/A
TRMT61A	5.34931e-11	0.609796	0.395	0.06	1.66503e-06	FB3_var_AAD	#N/A
CCL4L2	5.77387e-11	1.26373	0.732	0.537	1.79717e-06	FB3_var_AAD	#N/A
LGALS3	5.97487e-11	1.16297	0.58	0.306	1.85974e-06	FB3_var_AAD	ligand
PSAP	6.05544e-11	1.2192	0.841	0.612	1.88481e-06	FB3_var_AAD	ligand
LHFPL2	7.16885e-11	0.506899	0.331	0.052	2.23138e-06	FB3_var_AAD	#N/A
HSPE1	7.18411e-11	1.14916	0.522	0.179	2.23613e-06	FB3_var_AAD	#N/A
HSP90AA1	1.01042e-10	0.769515	1	0.94	3.14505e-06	FB3_var_AAD	#N/A
MTRNR2L1	1.11548e-10	0.952302	0.994	0.993	3.47206e-06	FB3_var_AAD	ligand
CD83	1.33224e-10	0.855185	0.567	0.216	4.14672e-06	FB3_var_AAD	#N/A
RP11-116O11.1	1.46118e-10	-0.359974	0.115	0.433	4.54808e-06	FB3_var_NAA	#N/A
PRELP	1.46446e-10	-1.61566	0.159	0.53	4.55828e-06	FB3_var_NAA	ligand
GADD45GIP1	1.49406e-10	0.901669	0.191	0.216	4.65041e-06	FB3_var_AAD	#N/A
PPTC7	1.68262e-10	0.510472	0.242	0.015	5.23733e-06	FB3_var_AAD	#N/A
CH507-513H4.5	1.81757e-10	0.676074	1	1	5.65736e-06	FB3_var_AAD	#N/A
CTSD	1.90557e-10	1.76472	0.561	0.313	5.93128e-06	FB3_var_AAD	ligand
SMIM3	1.91274e-10	0.935917	0.299	0.037	5.95359e-06	FB3_var_AAD	#N/A
TXN	2.10562e-10	1.06613	0.656	0.306	6.55396e-06	FB3_var_AAD	ligand
UFD1L	2.31657e-10	-1.15588	0.223	0.09	7.21055e-06	FB3_var_NAA	#N/A
DMD	2.35422e-10	-1.08547	0.102	0.433	7.32773e-06	FB3_var_NAA	#N/A
MAP3K8	2.64353e-10	0.999065	0.433	0.246	8.22825e-06	FB3_var_AAD	#N/A
TAPBP	2.66597e-10	1.14969	0.376	0.187	8.29811e-06	FB3_var_AAD	#N/A
PTGS2	2.798e-10	0.78575	0.567	0.194	8.70906e-06	FB3_var_AAD	#N/A
PTGER4	2.83535e-10	1.12856	0.268	0.03	8.8253e-06	FB3_var_AAD	#N/A
CD53	2.99326e-10	1.04872	0.261	0.015	9.31682e-06	FB3_var_AAD	#N/A
NOTCH3	3.71853e-10	0.67711	0.682	0.351	1.15743e-05	FB3_var_AAD	#N/A
SEC61G	5.06545e-10	0.838721	0.478	0.119	1.57667e-05	FB3_var_AAD	#N/A
CYTH1	5.08592e-10	0.824935	0.306	0.045	1.58304e-05	FB3_var_AAD	#N/A
C5AR1	5.1233e-10	0.734231	0.357	0.052	1.59468e-05	FB3_var_AAD	#N/A
EFEMP1	5.21273e-10	-0.889841	0.465	0.828	1.62251e-05	FB3_var_NAA	ligand
C9orf129	5.28847e-10	-0.35113	0.07	0.373	1.64609e-05	FB3_var_NAA	#N/A
MARCKS	5.58113e-10	1.23349	0.484	0.157	1.73718e-05	FB3_var_AAD	#N/A
FYB	5.81026e-10	1.38557	0.274	0.037	1.8085e-05	FB3_var_AAD	#N/A
SERPINE2	5.91785e-10	1.04974	0.268	0.037	1.84199e-05	FB3_var_AAD	ligand
ATP2B1	6.25143e-10	1.05807	0.554	0.239	1.94582e-05	FB3_var_AAD	#N/A
IER3	6.72234e-10	0.78197	0.465	0.157	2.0924e-05	FB3_var_AAD	#N/A
LCP1	6.96901e-10	1.71835	0.369	0.104	2.16917e-05	FB3_var_AAD	#N/A
IGFBP5	7.58754e-10	-0.519976	0.338	0.724	2.3617e-05	FB3_var_NAA	ligand
RP3-423B22.5	8.33232e-10	-0.842431	0.624	0.754	2.59352e-05	FB3_var_NAA	#N/A
PTPRC	8.42628e-10	1.06334	0.427	0.127	2.62276e-05	FB3_var_AAD	#N/A
TNFAIP2	1.00136e-09	1.30488	0.516	0.194	3.11684e-05	FB3_var_AAD	#N/A
FAM177B	1.03197e-09	0.666934	0.478	0.134	3.21211e-05	FB3_var_AAD	#N/A
NFKB1	1.21267e-09	0.990717	0.312	0.097	3.77454e-05	FB3_var_AAD	#N/A
FOXP4	1.26276e-09	0.295839	0.35	0.052	3.93046e-05	FB3_var_AAD	#N/A
RPS2P35	1.33288e-09	0.571269	0.408	0.082	4.14872e-05	FB3_var_AAD	#N/A
PPIF	1.42865e-09	0.92357	0.299	0.09	4.44683e-05	FB3_var_AAD	#N/A
S100A11	1.43262e-09	0.545814	0.815	0.47	4.45916e-05	FB3_var_AAD	#N/A
CRLF1	1.44169e-09	-0.518785	0.013	0.179	4.4874e-05	FB3_var_NAA	ligand
CH507-528H12.1	1.45309e-09	-1.08716	0.038	0.306	4.52289e-05	FB3_var_NAA	#N/A
YBX1	1.52018e-09	1.00034	0.65	0.306	4.73171e-05	FB3_var_AAD	ligand
COX7A1	1.79621e-09	-0.620496	0.446	0.813	5.59089e-05	FB3_var_NAA	#N/A
ABCA8	2.00242e-09	-0.819377	0.013	0.239	6.23272e-05	FB3_var_NAA	#N/A
SYNPO	2.11089e-09	-0.601677	0.185	0.545	6.57035e-05	FB3_var_NAA	#N/A
EFHD2	2.54045e-09	0.699685	0.255	0.03	7.9074e-05	FB3_var_AAD	#N/A
EHD1	2.67753e-09	1.23818	0.446	0.119	8.33407e-05	FB3_var_AAD	#N/A
RPS17	2.86515e-09	1.02671	0.732	0.567	8.91805e-05	FB3_var_AAD	#N/A
ADM	2.87641e-09	0.768485	0.293	0.104	8.95312e-05	FB3_var_AAD	ligand
CCNL1	2.88105e-09	1.18213	0.503	0.261	8.96757e-05	FB3_var_AAD	#N/A
CEBPB	2.89997e-09	0.806332	0.306	0.119	9.02645e-05	FB3_var_AAD	#N/A
MPP1	2.97697e-09	0.826054	0.28	0.045	9.2661e-05	FB3_var_AAD	#N/A
GPR183	3.05042e-09	0.66071	0.325	0.104	9.49474e-05	FB3_var_AAD	#N/A
CFL1	3.42385e-09	0.746334	0.567	0.313	0.000106571	FB3_var_AAD	#N/A
RPL7P32	3.46831e-09	-1.00454	0.274	0.545	0.000107955	FB3_var_NAA	#N/A
HLA-DRB1	3.74152e-09	1.17535	0.554	0.41	0.000116459	FB3_var_AAD	#N/A
CLEC4E	3.82609e-09	0.585978	0.242	0.015	0.000119091	FB3_var_AAD	#N/A
MARCO	3.83451e-09	0.471608	0.217	0.015	0.000119353	FB3_var_AAD	#N/A
RP11-777B9.5	5.08073e-09	-0.733014	0.955	1	0.000158143	FB3_var_NAA	#N/A
RP11-36C20.1	5.26237e-09	-0.730841	0.274	0.284	0.000163796	FB3_var_NAA	#N/A
KLF6	5.44345e-09	0.8999	0.745	0.418	0.000169433	FB3_var_AAD	#N/A
IL1RN	5.97786e-09	0.986382	0.478	0.172	0.000186067	FB3_var_AAD	ligand
CTSC	6.00592e-09	0.800366	0.331	0.097	0.00018694	FB3_var_AAD	#N/A
BRI3	6.36758e-09	1.33927	0.35	0.104	0.000198197	FB3_var_AAD	#N/A
CLU	6.45236e-09	-0.856438	0.312	0.672	0.000200836	FB3_var_NAA	ligand
VSIG4	6.67398e-09	0.288542	0.268	0.03	0.000207734	FB3_var_AAD	#N/A
C15orf48	7.0061e-09	1.09236	0.28	0.037	0.000218072	FB3_var_AAD	#N/A
COTL1	7.0351e-09	1.43609	0.306	0.104	0.000218974	FB3_var_AAD	#N/A
NOP56	7.23945e-09	0.919329	0.306	0.134	0.000225335	FB3_var_AAD	#N/A
HLA-DRB5	7.48844e-09	0.864792	0.325	0.104	0.000233085	FB3_var_AAD	#N/A
MT2A	8.56509e-09	0.998937	0.631	0.619	0.000266597	FB3_var_AAD	#N/A
RPS28	9.25375e-09	0.896408	0.65	0.321	0.000288032	FB3_var_AAD	#N/A
MEGF6	9.34008e-09	-0.670902	0.032	0.239	0.000290719	FB3_var_NAA	ligand
RHOA	9.59411e-09	1.09302	0.605	0.284	0.000298626	FB3_var_AAD	#N/A
APOD	9.64755e-09	-0.712789	0.331	0.694	0.00030029	FB3_var_NAA	ligand
IGHG3	1.00685e-08	0.384414	0.236	0.015	0.000313391	FB3_var_AAD	ligand
CYBA	1.07315e-08	0.562872	0.478	0.157	0.000334028	FB3_var_AAD	#N/A
MANF	1.07396e-08	0.61811	0.255	0.03	0.000334282	FB3_var_AAD	ligand
SLC39A8	1.08359e-08	0.696344	0.287	0.045	0.000337277	FB3_var_AAD	#N/A
RPL37	1.10464e-08	1.0676	0.72	0.41	0.000343829	FB3_var_AAD	#N/A
SEPT7P7	1.17151e-08	-0.752082	0.076	0.276	0.000364644	FB3_var_NAA	#N/A
HNRNPH1	1.18396e-08	0.925581	0.682	0.336	0.000368521	FB3_var_AAD	#N/A
KCNK17	1.1951e-08	-0.787667	0	0.179	0.000371985	FB3_var_NAA	#N/A
PLIN2	1.24094e-08	0.859081	0.567	0.231	0.000386254	FB3_var_AAD	#N/A
PLAU	1.49685e-08	0.60425	0.255	0.022	0.00046591	FB3_var_AAD	ligand
UHRF2	1.5687e-08	0.277778	0.357	0.067	0.000488273	FB3_var_AAD	#N/A
NME1	1.58912e-08	1.18881	0.427	0.187	0.000494628	FB3_var_AAD	#N/A
REL	1.61654e-08	0.653079	0.255	0.045	0.000503163	FB3_var_AAD	#N/A
HLA-C	1.76998e-08	0.69344	0.79	0.522	0.000550925	FB3_var_AAD	#N/A
GPRC5C	1.8418e-08	-0.455343	0.134	0.097	0.000573278	FB3_var_NAA	#N/A
PDGFRB	1.91892e-08	-1.27715	0.197	0.418	0.000597284	FB3_var_NAA	#N/A
CDC42EP3	1.98204e-08	1.06752	0.369	0.112	0.00061693	FB3_var_AAD	#N/A
CTSZ	2.00899e-08	0.501056	0.312	0.179	0.000625318	FB3_var_AAD	#N/A
MS4A6A	2.09348e-08	0.999093	0.236	0.037	0.000651616	FB3_var_AAD	#N/A
PPP1R15A	2.20277e-08	0.911402	0.688	0.396	0.000685635	FB3_var_AAD	#N/A
SDCBP	2.21706e-08	0.981247	0.522	0.187	0.000690082	FB3_var_AAD	ligand
ASXL1	2.26952e-08	0.880386	0.255	0.119	0.000706411	FB3_var_AAD	#N/A
RPS24	2.32867e-08	0.44794	0.739	0.388	0.000724823	FB3_var_AAD	#N/A
KRT17	2.41212e-08	-0.626272	0.032	0.239	0.000750797	FB3_var_NAA	#N/A
TPI1	2.73065e-08	0.946883	0.643	0.418	0.000849943	FB3_var_AAD	#N/A
MTRNR2L8	3.28966e-08	-0.467722	1	1	0.00102394	FB3_var_NAA	ligand
DUSP1	3.33585e-08	0.844917	0.72	0.403	0.00103832	FB3_var_AAD	#N/A
RPL7P26	3.57437e-08	-0.654751	0.153	0.418	0.00111256	FB3_var_NAA	#N/A
FTLP2	3.73552e-08	0.939058	0.758	0.642	0.00116272	FB3_var_AAD	#N/A
APOC1	3.83378e-08	1.25924	0.268	0.075	0.0011933	FB3_var_AAD	ligand
RP11-467L13.5	3.92871e-08	-0.603175	0.178	0.321	0.00122285	FB3_var_NAA	#N/A
H2AFY	4.12698e-08	0.687002	0.248	0.052	0.00128456	FB3_var_AAD	#N/A
EIF4G2	4.21176e-08	1.03828	0.758	0.522	0.00131095	FB3_var_AAD	#N/A
FABP5	4.40644e-08	0.491753	0.178	0	0.00137155	FB3_var_AAD	ligand
CD69	4.40644e-08	0.450628	0.178	0	0.00137155	FB3_var_AAD	#N/A
IFITM1	4.43883e-08	-1.0363	0.191	0.358	0.00138163	FB3_var_NAA	#N/A
CPE	4.70364e-08	-0.610746	0.191	0.522	0.00146405	FB3_var_NAA	ligand
ANXA2	4.83298e-08	0.508542	0.815	0.515	0.00150431	FB3_var_AAD	ligand
ANPEP	5.02897e-08	0.568415	0.312	0.052	0.00156532	FB3_var_AAD	#N/A
CTB-14A14.2	5.20884e-08	0.26052	0.229	0.015	0.0016213	FB3_var_AAD	#N/A
MMP9	5.25748e-08	0.697064	0.248	0.037	0.00163644	FB3_var_AAD	ligand
RPS12	5.27095e-08	0.73997	0.898	0.664	0.00164064	FB3_var_AAD	#N/A
DUSP2	5.34749e-08	0.599921	0.268	0.052	0.00166446	FB3_var_AAD	#N/A
SERPING1	5.36008e-08	-0.97289	0.389	0.701	0.00166838	FB3_var_NAA	ligand
CRIP2	5.37338e-08	0.664389	0.35	0.627	0.00167252	FB3_var_AAD	#N/A
NPM1	5.51205e-08	0.94912	0.694	0.433	0.00171568	FB3_var_AAD	#N/A
TFRC	5.60107e-08	0.836734	0.338	0.082	0.00174339	FB3_var_AAD	#N/A
HNRNPA2B1	5.86636e-08	1.04739	0.79	0.567	0.00182596	FB3_var_AAD	ligand
A2M	5.86854e-08	-0.607883	0.274	0.619	0.00182664	FB3_var_NAA	ligand
RPL21P2	6.31681e-08	-0.382283	0.083	0.261	0.00196617	FB3_var_NAA	#N/A
FCGR3A	7.03306e-08	1.02053	0.236	0.022	0.00218911	FB3_var_AAD	#N/A
MYL6P3	7.23351e-08	-0.435808	0.159	0.343	0.0022515	FB3_var_NAA	#N/A
HLA-DRB6	7.4625e-08	1.01257	0.338	0.134	0.00232278	FB3_var_AAD	#N/A
RP11-380M21.2	7.55965e-08	0.325607	0.49	0.231	0.00235302	FB3_var_AAD	#N/A
RAB34	7.75455e-08	0.736178	0.185	0.149	0.00241368	FB3_var_AAD	#N/A
MYL6P2	7.8646e-08	-0.367582	0.064	0.276	0.00244794	FB3_var_NAA	#N/A
RP11-364L4.1	8.28243e-08	0.496657	0.331	0.067	0.00257799	FB3_var_AAD	#N/A
NOP10	8.47746e-08	0.981619	0.484	0.187	0.00263869	FB3_var_AAD	#N/A
ITGA8	8.73938e-08	-0.433369	0.115	0.396	0.00272022	FB3_var_NAA	#N/A
RP11-267J23.4	9.21194e-08	-0.517479	0.121	0.366	0.00286731	FB3_var_NAA	#N/A
NOTCH2	9.46264e-08	-0.459104	0.306	0.134	0.00294534	FB3_var_NAA	#N/A
RHOU	9.64215e-08	-0.404011	0.146	0.455	0.00300122	FB3_var_NAA	#N/A
OLR1	9.83727e-08	0.637881	0.312	0.067	0.00306195	FB3_var_AAD	#N/A
DNTTIP2	9.90102e-08	0.758778	0.478	0.164	0.00308179	FB3_var_AAD	#N/A
FTL	1.02761e-07	1.36712	1	0.993	0.00319855	FB3_var_AAD	#N/A
EEF1B2	1.07265e-07	1.04884	0.49	0.209	0.00333874	FB3_var_AAD	#N/A
BLVRB	1.07841e-07	1.55494	0.21	0.119	0.00335665	FB3_var_AAD	#N/A
TAGLN	1.10841e-07	-0.476348	0.032	0.209	0.00345003	FB3_var_NAA	#N/A
SEPT7P6	1.16399e-07	-0.822013	0.102	0.321	0.00362303	FB3_var_NAA	#N/A
DKK3	1.18511e-07	-0.754479	0.108	0.403	0.00368878	FB3_var_NAA	ligand
LIMS1	1.25769e-07	0.972865	0.318	0.112	0.00391469	FB3_var_AAD	#N/A
SERPINB9	1.32335e-07	0.705617	0.306	0.052	0.00411907	FB3_var_AAD	#N/A
ACTA2	1.3423e-07	-1.1909	0.191	0.493	0.00417804	FB3_var_NAA	#N/A
RPLP0	1.52337e-07	0.529051	0.65	0.321	0.00474165	FB3_var_AAD	#N/A
ANGPT1	1.54701e-07	-1.12533	0.025	0.239	0.00481523	FB3_var_NAA	ligand
NENF	1.5538e-07	0.257297	0.127	0.216	0.00483636	FB3_var_AAD	ligand
RP11-756G12.1	1.55991e-07	-0.537261	0	0.157	0.00485537	FB3_var_NAA	#N/A
SRPRB	1.5841e-07	0.542538	0.191	0.03	0.00493067	FB3_var_AAD	#N/A
SNORD116-8	1.64995e-07	-0.476476	0.21	0.522	0.00513562	FB3_var_NAA	#N/A
RP5-857K21.6	1.77724e-07	-0.660494	0.994	1	0.00553183	FB3_var_NAA	#N/A
NBL1	1.86582e-07	-0.391063	0.344	0.664	0.00580756	FB3_var_NAA	ligand
PDS5A	1.90142e-07	0.5913	0.21	0.045	0.00591836	FB3_var_AAD	#N/A
CAP1	1.90661e-07	-0.404651	0.401	0.172	0.00593452	FB3_var_NAA	#N/A
MGST1	1.92806e-07	0.453549	0.185	0.015	0.00600128	FB3_var_AAD	#N/A
TTC3	2.07429e-07	-1.03542	0.255	0.351	0.00645644	FB3_var_NAA	#N/A
NUPR1	2.2389e-07	-0.904373	0.376	0.709	0.00696878	FB3_var_NAA	#N/A
GLUL	2.35415e-07	0.898019	0.586	0.306	0.00732754	FB3_var_AAD	#N/A
SORBS2	2.42127e-07	-0.853582	0.076	0.336	0.00753644	FB3_var_NAA	#N/A
ACTG1	2.45406e-07	0.633039	0.924	0.694	0.0076385	FB3_var_AAD	#N/A
RP11-343H5.4	2.51587e-07	-0.524664	0.516	0.455	0.00783089	FB3_var_NAA	#N/A
C4orf48	2.73758e-07	0.727697	0.236	0.052	0.008521	FB3_var_AAD	ligand
ACKR3	2.74735e-07	-0.567815	0.204	0.067	0.00855141	FB3_var_NAA	#N/A
RP11-489E7.4	2.85075e-07	0.267776	0.217	0.015	0.00887325	FB3_var_AAD	#N/A
VGLL3	2.88048e-07	-1.39252	0.102	0.09	0.00896578	FB3_var_NAA	#N/A
RPL9	2.89966e-07	1.01802	0.707	0.433	0.00902548	FB3_var_AAD	#N/A
S100A8	2.91497e-07	1.16652	0.433	0.239	0.00907313	FB3_var_AAD	ligand
ELK3	3.03672e-07	0.690604	0.261	0.06	0.00945211	FB3_var_AAD	#N/A
EIF4A3	3.214e-07	1.08856	0.338	0.112	0.0100039	FB3_var_AAD	#N/A
HIPK1	3.23048e-07	0.954562	0.229	0.082	0.0100552	FB3_var_AAD	#N/A
EZR	3.25665e-07	1.05283	0.465	0.216	0.0101366	FB3_var_AAD	#N/A
SERPINB6	3.43286e-07	0.437818	0.191	0.328	0.0106851	FB3_var_AAD	#N/A
SLA	3.54964e-07	0.443054	0.204	0.015	0.0110486	FB3_var_AAD	#N/A
MTND6P4	3.75166e-07	-0.667386	0.389	0.515	0.0116774	FB3_var_NAA	#N/A
PTX3	3.87236e-07	0.437708	0.217	0.015	0.0120531	FB3_var_AAD	ligand
IRAK1	3.9152e-07	0.466695	0.229	0.06	0.0121864	FB3_var_AAD	#N/A
SLC25A5	3.95456e-07	0.976665	0.357	0.09	0.012309	FB3_var_AAD	#N/A
IRAK3	4.10247e-07	1.03373	0.223	0.09	0.0127693	FB3_var_AAD	#N/A
PPP1R14B	4.12499e-07	0.578301	0.236	0.045	0.0128394	FB3_var_AAD	#N/A
HBD	4.20068e-07	-1.37806	0.032	0.246	0.0130751	FB3_var_NAA	#N/A
NCL	4.26761e-07	0.300314	0.745	0.448	0.0132834	FB3_var_AAD	#N/A
TNC	4.59063e-07	0.952781	0.299	0.06	0.0142888	FB3_var_AAD	ligand
FTLP17	4.62768e-07	0.348017	0.172	0.142	0.0144041	FB3_var_AAD	#N/A
FRZB	4.73823e-07	0.389547	0.115	0.306	0.0147482	FB3_var_AAD	ligand
SIRPA	4.90633e-07	0.80142	0.172	0.037	0.0152714	FB3_var_AAD	#N/A
ATP13A3	4.98633e-07	0.810352	0.465	0.172	0.0155204	FB3_var_AAD	#N/A
UACA	4.99896e-07	-1.20046	0.459	0.649	0.0155598	FB3_var_NAA	#N/A
HLA-A	5.35284e-07	0.722922	0.771	0.53	0.0166612	FB3_var_AAD	#N/A
AOC3	5.46615e-07	-0.396205	0.013	0.179	0.0170139	FB3_var_NAA	#N/A
CALM2P2	5.50159e-07	-0.761878	0.223	0.507	0.0171242	FB3_var_NAA	#N/A
PPP1R12B	5.54297e-07	-1.43614	0.127	0.373	0.017253	FB3_var_NAA	#N/A
RP11-750B16.1	5.6236e-07	0.481415	0.764	0.56	0.017504	FB3_var_AAD	#N/A
NOV	5.67023e-07	-0.797293	0.096	0.358	0.0176492	FB3_var_NAA	#N/A
KDM6B	5.9069e-07	0.579233	0.268	0.112	0.0183858	FB3_var_AAD	#N/A
RP11-452G18.2	5.94616e-07	0.479737	0.382	0.112	0.018508	FB3_var_AAD	#N/A
RP11-297L17.6	5.98471e-07	-0.468959	0.159	0.06	0.018628	FB3_var_NAA	#N/A
ATP5J2	6.09853e-07	0.60359	0.306	0.09	0.0189823	FB3_var_AAD	#N/A
ACTB	6.15457e-07	0.607093	0.841	0.634	0.0191567	FB3_var_AAD	#N/A
AC016739.2	6.51932e-07	-0.749759	0.535	0.679	0.020292	FB3_var_NAA	#N/A
MMP19	6.71509e-07	0.56443	0.325	0.097	0.0209014	FB3_var_AAD	ligand
UPP1	6.74302e-07	0.915961	0.357	0.142	0.0209883	FB3_var_AAD	#N/A
TMEM208	6.82666e-07	0.708469	0.236	0.142	0.0212487	FB3_var_AAD	#N/A
FTH1P3	7.05125e-07	0.373154	0.58	0.299	0.0219477	FB3_var_AAD	#N/A
MTRNR2L11	7.24688e-07	0.449457	0.618	0.388	0.0225566	FB3_var_AAD	ligand
RP5-1056L3.3	7.37808e-07	-0.744554	0.669	0.679	0.022965	FB3_var_NAA	#N/A
YWHAG	7.40075e-07	0.703435	0.376	0.224	0.0230356	FB3_var_AAD	#N/A
MYLK	7.69963e-07	-0.54731	0.229	0.545	0.0239659	FB3_var_NAA	#N/A
IGLC2	7.99865e-07	0.531316	0.172	0.015	0.0248966	FB3_var_AAD	ligand
HLA-DPB1	8.70537e-07	1.07116	0.35	0.187	0.0270963	FB3_var_AAD	#N/A
EMP3	8.77632e-07	0.493188	0.369	0.104	0.0273172	FB3_var_AAD	#N/A
UBE2E1	8.92692e-07	0.58937	0.223	0.075	0.0277859	FB3_var_AAD	#N/A
MAP2K1	9.36891e-07	0.605428	0.134	0.015	0.0291617	FB3_var_AAD	#N/A
ADAM33	9.82822e-07	-0.69707	0.013	0.142	0.0305913	FB3_var_NAA	#N/A
RPS3	9.92254e-07	0.743256	0.815	0.627	0.0308849	FB3_var_AAD	#N/A
EMILIN2	1.00488e-06	0.268982	0.14	0.045	0.031278	FB3_var_AAD	ligand
CCRL2	1.005e-06	0.548286	0.217	0.082	0.0312817	FB3_var_AAD	#N/A
RNU6-37P	1.00665e-06	0.350441	0.299	0.082	0.0313329	FB3_var_AAD	#N/A
FABP5P7	1.00958e-06	0.855193	0.229	0.037	0.0314241	FB3_var_AAD	#N/A
RB1	1.03033e-06	0.512531	0.14	0.067	0.03207	FB3_var_AAD	#N/A
CCDC3	1.10349e-06	-0.57321	0.032	0.149	0.0343471	FB3_var_NAA	ligand
ARHGEF17	1.14684e-06	-0.561243	0.025	0.201	0.0356965	FB3_var_NAA	#N/A
PIK3R5	1.15576e-06	0.555825	0.223	0.052	0.0359743	FB3_var_AAD	#N/A
RPL23AP65	1.17152e-06	-0.809254	0.172	0.433	0.0364648	FB3_var_NAA	#N/A
KIAA1551	1.17397e-06	0.798169	0.261	0.045	0.0365409	FB3_var_AAD	#N/A
PIGS	1.21167e-06	-0.327945	0.14	0.067	0.0377143	FB3_var_NAA	#N/A
RBM47	1.26344e-06	0.643664	0.204	0.06	0.0393258	FB3_var_AAD	#N/A
LDHA	1.26852e-06	1.34954	0.745	0.649	0.0394839	FB3_var_AAD	#N/A
MFAP4	1.28371e-06	-1.04238	0.102	0.343	0.0399569	FB3_var_NAA	ligand
HSPA4	1.29436e-06	-1.27205	0.191	0.09	0.0402882	FB3_var_NAA	#N/A
RP11-372E1.1	1.32922e-06	-0.434432	0.185	0.179	0.0413733	FB3_var_NAA	#N/A
RPL13A	1.33313e-06	0.450817	0.79	0.522	0.0414951	FB3_var_AAD	#N/A
AREG	1.33467e-06	0.667799	0.229	0.03	0.0415429	FB3_var_AAD	#N/A
IBSP	1.33902e-06	0.763762	0.146	0	0.0416783	FB3_var_AAD	ligand
FPR1	1.33902e-06	0.337477	0.146	0	0.0416783	FB3_var_AAD	#N/A
MTRNR2L10	1.36131e-06	-0.56215	0.987	1	0.042372	FB3_var_NAA	ligand
F3	1.46428e-06	0.687303	0.331	0.082	0.0455772	FB3_var_AAD	#N/A
ITGB2	1.4688e-06	0.25223	0.217	0.03	0.0457177	FB3_var_AAD	#N/A
RPL22L1	1.48014e-06	0.290717	0.217	0.022	0.0460709	FB3_var_AAD	#N/A
PSMA3	1.53673e-06	0.91952	0.299	0.104	0.0478324	FB3_var_AAD	#N/A
ITGAX	1.54817e-06	1.0492	0.401	0.149	0.0481884	FB3_var_AAD	#N/A
SPEG	1.62208e-06	-0.855919	0.108	0.291	0.050489	FB3_var_NAA	#N/A
TOPORS	1.6632e-06	0.564687	0.153	0.015	0.0517688	FB3_var_AAD	#N/A
SEC14L1	1.66651e-06	0.760748	0.204	0.09	0.0518717	FB3_var_AAD	#N/A
CD84	1.75696e-06	0.443065	0.178	0.022	0.054687	FB3_var_AAD	#N/A
ARPC4	1.76613e-06	0.329999	0.242	0.127	0.0549726	FB3_var_AAD	#N/A
SLPI	1.77956e-06	0.461753	0.255	0.067	0.0553906	FB3_var_AAD	ligand
TNF	1.78113e-06	0.509366	0.268	0.082	0.0554396	FB3_var_AAD	ligand
AP1S2	1.78709e-06	-0.35561	0.204	0.067	0.0556251	FB3_var_NAA	#N/A
TSC22D3	1.80919e-06	0.741707	0.51	0.209	0.0563128	FB3_var_AAD	#N/A
COX7B	1.86654e-06	0.887613	0.414	0.373	0.058098	FB3_var_AAD	#N/A
CCT7	1.86673e-06	0.645833	0.185	0.119	0.058104	FB3_var_AAD	#N/A
C16orf13	1.90467e-06	1.00122	0.134	0.127	0.0592847	FB3_var_AAD	#N/A
PQBP1	1.90949e-06	0.460297	0.338	0.127	0.0594348	FB3_var_AAD	#N/A
VEGFA	1.92583e-06	0.551188	0.306	0.112	0.0599435	FB3_var_AAD	ligand
ANTXR1	1.94393e-06	-1.34597	0.102	0.343	0.0605067	FB3_var_NAA	#N/A
TIMP2	1.95163e-06	-0.614213	0.395	0.694	0.0607464	FB3_var_NAA	ligand
BZW1	2.01153e-06	0.602501	0.325	0.097	0.0626109	FB3_var_AAD	#N/A
QRICH1	2.10419e-06	-0.557125	0.178	0.104	0.0654951	FB3_var_NAA	#N/A
ZNF281	2.1466e-06	0.539484	0.153	0.015	0.0668151	FB3_var_AAD	#N/A
CXCL12	2.19527e-06	0.5411	0.331	0.5	0.0683299	FB3_var_AAD	ligand
HSPD1	2.20227e-06	1.01639	0.535	0.313	0.068548	FB3_var_AAD	#N/A
IRAK2	2.20328e-06	0.470245	0.172	0.007	0.0685792	FB3_var_AAD	#N/A
SMEK1	2.34873e-06	0.731756	0.204	0.09	0.0731067	FB3_var_AAD	#N/A
MYL6P1	2.42009e-06	-0.286157	0.076	0.269	0.0753276	FB3_var_NAA	#N/A
HIVEP2	2.56505e-06	0.765216	0.223	0.09	0.0798399	FB3_var_AAD	#N/A
RP5-857K21.7	2.57471e-06	-0.25517	1	1	0.0801406	FB3_var_NAA	#N/A
ST20	2.63352e-06	0.735634	0.242	0.037	0.081971	FB3_var_AAD	#N/A
SNRPD1	2.66732e-06	0.937183	0.242	0.119	0.083023	FB3_var_AAD	#N/A
RAB32	2.71808e-06	0.825498	0.204	0.037	0.0846028	FB3_var_AAD	#N/A
SEMA4D	2.78089e-06	-0.568513	0.166	0.067	0.086558	FB3_var_NAA	#N/A
RCOR3	2.82492e-06	-0.58173	0.108	0.06	0.0879284	FB3_var_NAA	#N/A
ATP11B	2.85314e-06	0.780187	0.108	0.03	0.0888069	FB3_var_AAD	#N/A
C9orf3	2.95239e-06	-0.896062	0.057	0.224	0.091896	FB3_var_NAA	#N/A
MYL3	3.00588e-06	0.406846	0.083	0.187	0.0935611	FB3_var_AAD	#N/A
ITSN1	3.01199e-06	-1.23404	0.14	0.254	0.0937511	FB3_var_NAA	#N/A
CHST15	3.02664e-06	-0.945549	0.102	0.037	0.0942071	FB3_var_NAA	#N/A
PDXK	3.06849e-06	0.438672	0.248	0.127	0.0955097	FB3_var_AAD	#N/A
BID	3.13131e-06	0.475079	0.229	0.052	0.0974651	FB3_var_AAD	#N/A
SNRPE	3.29404e-06	1.08123	0.236	0.09	0.10253	FB3_var_AAD	#N/A
RP11-146N23.1	3.32503e-06	-0.578225	0.166	0.388	0.103495	FB3_var_NAA	#N/A
CDK2AP2	3.50014e-06	0.574494	0.197	0.127	0.108945	FB3_var_AAD	#N/A
SULF1	3.5216e-06	-0.352069	0.159	0.433	0.109613	FB3_var_NAA	#N/A
PHLDA1	3.55095e-06	0.592547	0.452	0.179	0.110527	FB3_var_AAD	#N/A
FAM107B	3.64937e-06	0.767467	0.338	0.104	0.11359	FB3_var_AAD	#N/A
SNX10	3.67771e-06	0.353605	0.166	0.022	0.114472	FB3_var_AAD	#N/A
CTSH	3.76408e-06	0.705443	0.255	0.142	0.117161	FB3_var_AAD	#N/A
ESM1	3.76684e-06	0.804562	0.191	0.015	0.117247	FB3_var_AAD	ligand
SVIL	3.76699e-06	-0.714035	0.248	0.537	0.117251	FB3_var_NAA	#N/A
PELI1	3.84039e-06	0.737895	0.255	0.082	0.119536	FB3_var_AAD	#N/A
JARID2	3.84437e-06	0.550349	0.21	0.06	0.11966	FB3_var_AAD	#N/A
RNF145	3.93248e-06	0.667052	0.185	0.052	0.122402	FB3_var_AAD	#N/A
RP11-330M2.4	4.00827e-06	-0.475873	0.14	0.366	0.124762	FB3_var_NAA	#N/A
TLR2	4.0995e-06	0.425506	0.229	0.037	0.127601	FB3_var_AAD	#N/A
NCOR2	4.15417e-06	0.490986	0.223	0.112	0.129303	FB3_var_AAD	#N/A
UBE2D1	4.29286e-06	-0.743254	0.159	0.045	0.133619	FB3_var_NAA	#N/A
MFAP5	4.29714e-06	0.749128	0.236	0.142	0.133753	FB3_var_AAD	ligand
RPL23AP83	4.45889e-06	-0.372194	0.07	0.239	0.138787	FB3_var_NAA	#N/A
NFATC4	4.49198e-06	-0.517692	0.045	0.104	0.139817	FB3_var_NAA	#N/A
SNHG8	4.58277e-06	0.967179	0.229	0.157	0.142643	FB3_var_AAD	#N/A
RBM3	4.85696e-06	0.644163	0.414	0.209	0.151178	FB3_var_AAD	#N/A
RPS29	5.04461e-06	0.989511	0.688	0.455	0.157019	FB3_var_AAD	#N/A
ARL4C	5.05276e-06	0.250018	0.229	0.037	0.157272	FB3_var_AAD	#N/A
PDPN	5.08231e-06	0.817317	0.134	0	0.158192	FB3_var_AAD	#N/A
TRIM8	5.08396e-06	0.466964	0.108	0.112	0.158243	FB3_var_AAD	#N/A
RP11-715J22.2	5.13876e-06	-0.311398	0.134	0.075	0.159949	FB3_var_NAA	#N/A
UBA2	5.31352e-06	0.798427	0.217	0.157	0.165389	FB3_var_AAD	#N/A
CRISPLD2	5.33257e-06	-0.319547	0.146	0.403	0.165981	FB3_var_NAA	ligand
PLN	5.34785e-06	-0.933488	0.089	0.321	0.166457	FB3_var_NAA	#N/A
SNORD116-9	5.473e-06	-0.255182	0.14	0.343	0.170353	FB3_var_NAA	#N/A
AQP1	5.60577e-06	-0.899557	0.217	0.47	0.174485	FB3_var_NAA	#N/A
DNAJC2	5.62705e-06	-0.384085	0.102	0.067	0.175147	FB3_var_NAA	#N/A
SNRNP200	5.69378e-06	-0.836445	0.178	0.127	0.177225	FB3_var_NAA	#N/A
RAB7A	5.70541e-06	0.617056	0.42	0.187	0.177587	FB3_var_AAD	#N/A
LYN	5.70828e-06	0.299804	0.178	0.037	0.177676	FB3_var_AAD	#N/A
CARD16	5.89989e-06	0.855492	0.178	0.142	0.18364	FB3_var_AAD	#N/A
PCDH7	6.03865e-06	-0.903769	0.057	0.254	0.187959	FB3_var_NAA	#N/A
RP11-627K11.1	6.29097e-06	-0.260849	0.338	0.284	0.195813	FB3_var_NAA	#N/A
ITGA10	6.44569e-06	-0.953792	0.032	0.179	0.200628	FB3_var_NAA	#N/A
SSU72	6.55529e-06	0.82595	0.21	0.149	0.20404	FB3_var_AAD	#N/A
SNORA73B	6.62573e-06	0.647822	0.452	0.328	0.206232	FB3_var_AAD	#N/A
TANK	6.81471e-06	0.815751	0.223	0.06	0.212115	FB3_var_AAD	#N/A
AIM1	7.12625e-06	0.921393	0.204	0.052	0.221812	FB3_var_AAD	#N/A
ITPK1	7.30273e-06	-0.686993	0.025	0.112	0.227305	FB3_var_NAA	#N/A
GGT5	7.55006e-06	-0.478103	0.025	0.201	0.235003	FB3_var_NAA	#N/A
CYP1B1	7.71606e-06	1.18925	0.497	0.284	0.24017	FB3_var_AAD	#N/A
CALM1P1	7.76779e-06	-0.311768	0.14	0.194	0.24178	FB3_var_NAA	#N/A
RPS14P8	7.91198e-06	-0.365514	0.299	0.351	0.246268	FB3_var_NAA	#N/A
TUSC2	7.96298e-06	-0.28862	0.108	0.03	0.247856	FB3_var_NAA	#N/A
MTHFD2	7.96705e-06	0.68474	0.191	0.067	0.247982	FB3_var_AAD	#N/A
TPM4	7.97887e-06	0.796803	0.522	0.261	0.24835	FB3_var_AAD	#N/A
LTBP1	8.03237e-06	-1.14617	0.197	0.47	0.250016	FB3_var_NAA	ligand
MAPK6	8.04339e-06	1.01629	0.242	0.067	0.250358	FB3_var_AAD	#N/A
GPX1	8.14519e-06	0.847384	0.516	0.239	0.253527	FB3_var_AAD	#N/A
NRIP1	8.40146e-06	0.365526	0.134	0.03	0.261504	FB3_var_AAD	#N/A
ID2	8.55541e-06	0.380514	0.535	0.246	0.266296	FB3_var_AAD	#N/A
MSR1	8.78561e-06	0.528074	0.306	0.09	0.273461	FB3_var_AAD	#N/A
PTMAP2	8.80468e-06	-0.581324	0.42	0.582	0.274054	FB3_var_NAA	#N/A
TNFRSF1B	8.87698e-06	0.960232	0.191	0.09	0.276305	FB3_var_AAD	#N/A
MYH6	9.01081e-06	-1.19054	0.127	0.231	0.280471	FB3_var_NAA	#N/A
ATP6V0E1	9.46464e-06	1.14403	0.484	0.231	0.294596	FB3_var_AAD	#N/A
MFSD2A	9.50009e-06	0.453567	0.159	0.007	0.2957	FB3_var_AAD	#N/A
NAA50	9.56184e-06	0.876159	0.299	0.075	0.297622	FB3_var_AAD	#N/A
YWHAZ	9.72937e-06	0.788993	0.471	0.358	0.302836	FB3_var_AAD	#N/A
SARAF	9.87532e-06	0.396669	0.408	0.149	0.307379	FB3_var_AAD	#N/A
PLA2G5	9.97279e-06	-0.677975	0	0.119	0.310413	FB3_var_NAA	ligand
PURB	1.0051e-05	0.774513	0.108	0.06	0.312847	FB3_var_AAD	#N/A
MRVI1	1.01085e-05	-0.622057	0.057	0.239	0.314636	FB3_var_NAA	#N/A
PTK2B	1.01352e-05	0.715822	0.146	0.03	0.315467	FB3_var_AAD	#N/A
AP2S1	1.01564e-05	0.870059	0.338	0.112	0.316127	FB3_var_AAD	#N/A
C2orf40	1.07654e-05	-0.64527	0.025	0.201	0.335084	FB3_var_NAA	#N/A
ADIPOR1	1.07976e-05	0.674113	0.204	0.06	0.336088	FB3_var_AAD	#N/A
PKM	1.12526e-05	0.750732	0.49	0.261	0.350247	FB3_var_AAD	#N/A
PABPC3	1.13609e-05	-0.651617	0.204	0.097	0.35362	FB3_var_NAA	#N/A
TSHZ2	1.16202e-05	0.417631	0.115	0.179	0.36169	FB3_var_AAD	#N/A
SRSF2	1.17363e-05	0.637322	0.49	0.246	0.365303	FB3_var_AAD	#N/A
RPS17P2	1.18757e-05	0.455801	0.357	0.119	0.369644	FB3_var_AAD	#N/A
SMCHD1	1.18908e-05	0.281743	0.331	0.104	0.370114	FB3_var_AAD	#N/A
ELOVL5	1.19925e-05	0.383335	0.223	0.06	0.373278	FB3_var_AAD	#N/A
SURF4	1.21827e-05	0.725236	0.299	0.075	0.379199	FB3_var_AAD	#N/A
MEG3	1.22426e-05	-0.387012	0.038	0.187	0.381063	FB3_var_NAA	#N/A
PICALM	1.25542e-05	0.569217	0.325	0.09	0.390761	FB3_var_AAD	#N/A
CTD-3035D6.1	1.25933e-05	-0.538723	0.49	0.522	0.39198	FB3_var_NAA	#N/A
CCDC93	1.26107e-05	0.40673	0.134	0.015	0.39252	FB3_var_AAD	#N/A
FOLR2	1.3086e-05	0.283476	0.115	0.052	0.407314	FB3_var_AAD	ligand
SYNPO2	1.31234e-05	-1.14065	0.127	0.328	0.408477	FB3_var_NAA	#N/A
DIS3L	1.31966e-05	-0.519728	0.108	0.06	0.410757	FB3_var_NAA	#N/A
OAZ1	1.33729e-05	0.754677	0.834	0.709	0.416246	FB3_var_AAD	#N/A
C1QA	1.34123e-05	0.804383	0.248	0.194	0.41747	FB3_var_AAD	ligand
ZCCHC6	1.34267e-05	1.06327	0.268	0.067	0.417919	FB3_var_AAD	#N/A
CTD-2192J16.15	1.35185e-05	-0.50562	0.497	0.418	0.420777	FB3_var_NAA	#N/A
PPM1K	1.35721e-05	-1.0797	0.064	0.194	0.422444	FB3_var_NAA	#N/A
RPL7A	1.41094e-05	0.718101	0.65	0.381	0.439171	FB3_var_AAD	#N/A
GNB2L1	1.42591e-05	0.540602	0.854	0.657	0.443829	FB3_var_AAD	#N/A
MRPL36	1.43076e-05	-0.654056	0.217	0.112	0.445338	FB3_var_NAA	#N/A
DICER1	1.44535e-05	-1.13547	0.191	0.194	0.449879	FB3_var_NAA	#N/A
PRPF38B	1.44552e-05	-0.807401	0.293	0.119	0.449934	FB3_var_NAA	#N/A
RP11-366M4.17	1.45876e-05	-0.292335	0.083	0.134	0.454054	FB3_var_NAA	#N/A
NCOA4	1.47364e-05	0.6235	0.197	0.067	0.458684	FB3_var_AAD	#N/A
KDM7A	1.475e-05	0.447555	0.146	0.015	0.45911	FB3_var_AAD	#N/A
OMD	1.48846e-05	-0.817169	0.07	0.284	0.463299	FB3_var_NAA	ligand
RPL21	1.52293e-05	0.593523	0.484	0.291	0.474027	FB3_var_AAD	#N/A
RNF115	1.57902e-05	-0.531738	0.166	0.09	0.491485	FB3_var_NAA	#N/A
CLTC	1.58231e-05	0.664969	0.338	0.112	0.492511	FB3_var_AAD	#N/A
KTN1	1.58557e-05	0.952851	0.586	0.336	0.493525	FB3_var_AAD	#N/A
MAP1B	1.62492e-05	-0.681823	0.471	0.739	0.505771	FB3_var_NAA	#N/A
TIMM17A	1.77545e-05	0.873895	0.274	0.067	0.552626	FB3_var_AAD	#N/A
CSNK1D	1.80673e-05	-0.343371	0.217	0.104	0.562362	FB3_var_NAA	#N/A
GRN	1.85525e-05	0.820389	0.357	0.209	0.577464	FB3_var_AAD	ligand
RP11-670E13.6	1.85574e-05	1.02766	0.21	0.082	0.577616	FB3_var_AAD	#N/A
RPL31P2	1.86395e-05	-0.309341	0.076	0.276	0.580173	FB3_var_NAA	#N/A
IKBIP	1.89362e-05	0.851331	0.121	0	0.589407	FB3_var_AAD	#N/A
SCD	1.89362e-05	0.438365	0.121	0	0.589407	FB3_var_AAD	#N/A
UQCRC1	1.89579e-05	0.46536	0.178	0.157	0.590082	FB3_var_AAD	#N/A
S100A13	1.90571e-05	-0.446854	0.083	0.172	0.593173	FB3_var_NAA	ligand
AP000251.3	1.91308e-05	0.717107	0.994	1	0.595465	FB3_var_AAD	#N/A
RANGAP1	1.96376e-05	-0.698453	0.102	0.052	0.61124	FB3_var_NAA	#N/A
SERP1	2.04245e-05	0.875716	0.401	0.231	0.635734	FB3_var_AAD	#N/A
TAGAP	2.04888e-05	0.572241	0.146	0.015	0.637734	FB3_var_AAD	#N/A
COL1A1	2.07151e-05	0.64723	0.548	0.276	0.644779	FB3_var_AAD	ligand
G3BP1	2.07215e-05	1.01285	0.268	0.194	0.644978	FB3_var_AAD	#N/A
ABCA1	2.10114e-05	1.30358	0.255	0.164	0.654001	FB3_var_AAD	#N/A
NFKBIZ	2.13177e-05	0.889541	0.344	0.269	0.663534	FB3_var_AAD	#N/A
TPM3	2.16962e-05	-0.303329	0.446	0.216	0.675315	FB3_var_NAA	#N/A
MAPRE1	2.18326e-05	0.635403	0.236	0.045	0.679562	FB3_var_AAD	#N/A
COL3A1	2.19517e-05	0.989267	0.529	0.306	0.683267	FB3_var_AAD	ligand
IREB2	2.20605e-05	-0.767349	0.038	0.119	0.686655	FB3_var_NAA	#N/A
TUBB2A	2.20799e-05	0.256889	0.191	0.03	0.687259	FB3_var_AAD	#N/A
MNDA	2.30104e-05	0.468196	0.172	0.015	0.716221	FB3_var_AAD	#N/A
VASP	2.31577e-05	0.476529	0.261	0.06	0.720807	FB3_var_AAD	#N/A
TNFSF14	2.32852e-05	0.292844	0.146	0.067	0.724775	FB3_var_AAD	ligand
CYB5R4	2.33161e-05	0.254667	0.191	0.03	0.725738	FB3_var_AAD	#N/A
TPRA1	2.4233e-05	0.472272	0.172	0.03	0.754275	FB3_var_AAD	#N/A
RCAN2	2.43024e-05	-0.588743	0.07	0.276	0.756435	FB3_var_NAA	#N/A
TNFRSF12A	2.47334e-05	0.365644	0.274	0.067	0.769852	FB3_var_AAD	#N/A
RPSAP4	2.55118e-05	0.766121	0.325	0.142	0.79408	FB3_var_AAD	#N/A
TCF4	2.61935e-05	-1.30159	0.229	0.485	0.8153	FB3_var_NAA	#N/A
SNRPGP2	2.63068e-05	0.857016	0.287	0.097	0.818825	FB3_var_AAD	#N/A
RPSAP58	2.64229e-05	1.01154	0.452	0.239	0.822438	FB3_var_AAD	#N/A
AKAP12	2.7105e-05	-0.632695	0.268	0.545	0.843669	FB3_var_NAA	#N/A
GAS5	2.72199e-05	0.529144	0.732	0.612	0.847245	FB3_var_AAD	#N/A
RPL31	2.81475e-05	0.830786	0.828	0.687	0.876118	FB3_var_AAD	#N/A
HECA	2.83033e-05	0.395267	0.191	0.06	0.880968	FB3_var_AAD	#N/A
WISP2	2.85604e-05	0.448507	0.115	0.261	0.88897	FB3_var_AAD	ligand
EIF3D	2.9246e-05	0.599276	0.178	0.09	0.910312	FB3_var_AAD	#N/A
HNRNPD	2.97406e-05	0.290725	0.484	0.224	0.925705	FB3_var_AAD	#N/A
RANBP1	2.97703e-05	0.726663	0.242	0.052	0.92663	FB3_var_AAD	#N/A
CLDND1	3.01871e-05	-0.439042	0.153	0.06	0.939604	FB3_var_NAA	#N/A
BRD1	3.11502e-05	0.62595	0.153	0.015	0.969582	FB3_var_AAD	#N/A
RPL31P12	3.12202e-05	-0.382214	0.064	0.246	0.971759	FB3_var_NAA	#N/A
SERBP1	3.13168e-05	0.72514	0.389	0.142	0.974766	FB3_var_AAD	#N/A
C1QC	3.32844e-05	0.360519	0.134	0.015	1	FB3_var_AAD	ligand
EGR1	3.33408e-05	-0.728275	0.662	0.858	1	FB3_var_NAA	#N/A
BIRC3	3.38641e-05	1.00404	0.363	0.127	1	FB3_var_AAD	#N/A
TYMP	3.42074e-05	0.316059	0.268	0.067	1	FB3_var_AAD	#N/A
RP11-179H18.5	3.44236e-05	-0.533276	0.057	0.209	1	FB3_var_NAA	#N/A
PLXNC1	3.45701e-05	0.610578	0.14	0.037	1	FB3_var_AAD	#N/A
MORC3	3.46874e-05	0.846253	0.134	0.06	1	FB3_var_AAD	#N/A
CUL4A	3.5023e-05	0.874499	0.229	0.09	1	FB3_var_AAD	#N/A
DDX3X	3.53266e-05	0.458487	0.573	0.321	1	FB3_var_AAD	#N/A
GMFG	3.58456e-05	0.563308	0.261	0.06	1	FB3_var_AAD	#N/A
RUNX1	3.60984e-05	0.509951	0.255	0.104	1	FB3_var_AAD	#N/A
FP671120.4	3.74382e-05	-0.666259	0.261	0.515	1	FB3_var_NAA	#N/A
ATP6V0D1	3.93545e-05	0.479888	0.268	0.075	1	FB3_var_AAD	#N/A
FTLP3	4.11177e-05	1.21137	0.796	0.821	1	FB3_var_AAD	#N/A
CD74	4.17636e-05	0.860185	0.79	0.761	1	FB3_var_AAD	#N/A
C6orf1	4.21521e-05	-0.568016	0.108	0.045	1	FB3_var_NAA	#N/A
RDX	4.33092e-05	-0.596407	0.312	0.209	1	FB3_var_NAA	#N/A
NRBP1	4.34638e-05	0.712597	0.159	0.097	1	FB3_var_AAD	#N/A
RGS1	4.35245e-05	0.288937	0.185	0.022	1	FB3_var_AAD	#N/A
SMOC2	4.39691e-05	-0.320723	0.057	0.216	1	FB3_var_NAA	ligand
PCNT	4.50452e-05	-0.847216	0.108	0.104	1	FB3_var_NAA	#N/A
PDIA4	4.68378e-05	0.478407	0.376	0.187	1	FB3_var_AAD	#N/A
MFHAS1	4.69792e-05	0.405716	0.21	0.06	1	FB3_var_AAD	#N/A
AC009245.3	4.77509e-05	-0.412409	0.127	0.187	1	FB3_var_NAA	#N/A
ANKRD28	4.90783e-05	-0.596563	0.185	0.067	1	FB3_var_NAA	#N/A
CBX5	5.26282e-05	0.38215	0.083	0.179	1	FB3_var_AAD	#N/A
C1S	5.33649e-05	-0.449932	0.299	0.567	1	FB3_var_NAA	#N/A
RP11-422P24.9	5.35991e-05	-0.499032	0.134	0.336	1	FB3_var_NAA	#N/A
MYL4	5.4568e-05	-0.399161	0.006	0.134	1	FB3_var_NAA	#N/A
AP1G1	5.49049e-05	-0.767433	0.108	0.075	1	FB3_var_NAA	#N/A
RPL34P34	5.49196e-05	-0.662478	0.287	0.418	1	FB3_var_NAA	#N/A
SYNE1	5.55784e-05	-0.892247	0.248	0.403	1	FB3_var_NAA	#N/A
NPL	5.57208e-05	0.937551	0.14	0.007	1	FB3_var_AAD	#N/A
POP4	5.70277e-05	0.47635	0.076	0.104	1	FB3_var_AAD	#N/A
MYL6P5	5.9046e-05	-0.353484	0.172	0.336	1	FB3_var_NAA	#N/A
VTRNA1-2	6.03347e-05	-0.657546	0.032	0.142	1	FB3_var_NAA	#N/A
PTMAP5	6.09419e-05	-0.579254	0.771	0.813	1	FB3_var_NAA	#N/A
RPL7P9	6.15244e-05	-0.698149	0.427	0.604	1	FB3_var_NAA	#N/A
FBLN1	6.29188e-05	-0.88431	0.331	0.597	1	FB3_var_NAA	ligand
RPS18P12	6.30221e-05	-0.314152	0.382	0.336	1	FB3_var_NAA	#N/A
HELLPAR	6.40909e-05	-0.428053	0.166	0.194	1	FB3_var_NAA	#N/A
ATP1A1	6.46622e-05	1.04433	0.344	0.127	1	FB3_var_AAD	#N/A
C1QBP	6.52767e-05	0.317552	0.223	0.045	1	FB3_var_AAD	ligand
ARRDC3	6.55706e-05	1.26947	0.191	0.149	1	FB3_var_AAD	#N/A
NPTN	6.56767e-05	-0.759511	0.204	0.164	1	FB3_var_NAA	#N/A
ATP6V1F	6.57693e-05	0.990097	0.401	0.269	1	FB3_var_AAD	#N/A
ITGA5	6.64263e-05	0.639031	0.369	0.134	1	FB3_var_AAD	#N/A
LGI4	6.77168e-05	-1.01278	0.013	0.142	1	FB3_var_NAA	ligand
CCDC12	6.79151e-05	1.53286	0.115	0.022	1	FB3_var_AAD	#N/A
POLR2G	6.80298e-05	0.33821	0.153	0.149	1	FB3_var_AAD	#N/A
RP11-79E3.1	6.84238e-05	-0.494492	0.102	0.269	1	FB3_var_NAA	#N/A
SUPT5H	6.88628e-05	0.459545	0.255	0.187	1	FB3_var_AAD	#N/A
CTD-2262B20.1	6.92249e-05	0.29458	0.108	0	1	FB3_var_AAD	#N/A
TMF1	6.96727e-05	0.762737	0.191	0.09	1	FB3_var_AAD	#N/A
RP11-621K7.1	6.99817e-05	-0.462446	0.102	0.299	1	FB3_var_NAA	#N/A
SNORA66	7.12914e-05	-0.454581	0.064	0.239	1	FB3_var_NAA	#N/A
DDX10	7.13034e-05	0.325565	0.121	0.015	1	FB3_var_AAD	#N/A
RPS7	7.19381e-05	0.424142	0.452	0.201	1	FB3_var_AAD	#N/A
TSC22D1	7.2589e-05	0.679701	0.312	0.358	1	FB3_var_AAD	#N/A
CPEB4	7.2838e-05	0.322041	0.287	0.082	1	FB3_var_AAD	#N/A
MSN	7.37649e-05	0.387636	0.529	0.284	1	FB3_var_AAD	#N/A
CISD3	7.39025e-05	0.327381	0.172	0.149	1	FB3_var_AAD	#N/A
HERC4	7.41675e-05	-0.500732	0.096	0.149	1	FB3_var_NAA	#N/A
CYTL1	7.50293e-05	0.321185	0.051	0.134	1	FB3_var_AAD	ligand
ZFAND2A	7.62188e-05	0.577249	0.229	0.104	1	FB3_var_AAD	#N/A
FBLN5	7.71743e-05	-1.18613	0.153	0.366	1	FB3_var_NAA	ligand
UBE2Z	7.74236e-05	-0.540943	0.255	0.082	1	FB3_var_NAA	#N/A
TUBB6	7.80697e-05	0.341507	0.287	0.119	1	FB3_var_AAD	#N/A
GADD45B	7.81438e-05	0.676502	0.669	0.664	1	FB3_var_AAD	#N/A
CFDP1	7.85217e-05	0.503668	0.159	0.037	1	FB3_var_AAD	#N/A
IWS1	7.86902e-05	0.496663	0.153	0.075	1	FB3_var_AAD	#N/A
COPS5	7.99545e-05	0.493778	0.146	0.052	1	FB3_var_AAD	#N/A
TRAC	8.03525e-05	0.726683	0.134	0.022	1	FB3_var_AAD	#N/A
PCAT19	8.24681e-05	0.418762	0.121	0.037	1	FB3_var_AAD	#N/A
ATP2B4	8.27232e-05	0.278505	0.153	0.246	1	FB3_var_AAD	#N/A
GTF3A	8.39534e-05	0.483405	0.229	0.082	1	FB3_var_AAD	#N/A
MRC1	8.50719e-05	0.331159	0.166	0.052	1	FB3_var_AAD	#N/A
RP11-736K20.4	8.51e-05	-0.611729	0.006	0.119	1	FB3_var_NAA	#N/A
PPP1R15B	8.60036e-05	0.386597	0.217	0.06	1	FB3_var_AAD	#N/A
EFHD1	8.83761e-05	0.315963	0.083	0.119	1	FB3_var_AAD	#N/A
C1GALT1C1	8.87414e-05	-0.535774	0.115	0.082	1	FB3_var_NAA	#N/A
PMAIP1	8.98058e-05	0.802367	0.21	0.134	1	FB3_var_AAD	#N/A
CCL18	9.01897e-05	0.550294	0.159	0.037	1	FB3_var_AAD	ligand
LTBP4	9.24633e-05	-0.548726	0.096	0.299	1	FB3_var_NAA	ligand
LUC7L3	9.28967e-05	-0.499941	0.471	0.418	1	FB3_var_NAA	#N/A
CKS2	9.35024e-05	0.795004	0.382	0.261	1	FB3_var_AAD	#N/A
RPL27A	9.4198e-05	0.49798	0.834	0.649	1	FB3_var_AAD	#N/A
RASSF5	9.50445e-05	0.840263	0.159	0.022	1	FB3_var_AAD	#N/A
CD8A	9.53906e-05	0.337724	0.191	0.052	1	FB3_var_AAD	#N/A
SPHK1	9.56609e-05	0.526531	0.312	0.127	1	FB3_var_AAD	#N/A
ABCA9	9.59954e-05	-0.299709	0.013	0.119	1	FB3_var_NAA	#N/A
HIVEP1	9.63589e-05	0.71708	0.102	0.06	1	FB3_var_AAD	#N/A
AKAP8	9.91197e-05	0.692291	0.108	0.09	1	FB3_var_AAD	#N/A
CD58	9.97333e-05	-0.355837	0.217	0.082	1	FB3_var_NAA	#N/A
ELN	0.000101295	-0.504804	0.197	0.44	1	FB3_var_NAA	ligand
CCND3	0.00010213	0.442738	0.14	0.015	1	FB3_var_AAD	#N/A
NUBP2	0.000102355	1.08554	0.191	0.119	1	FB3_var_AAD	#N/A
SNRPF	0.000103724	0.804198	0.21	0.045	1	FB3_var_AAD	#N/A
RAB10	0.000104154	0.819866	0.287	0.09	1	FB3_var_AAD	#N/A
MXI1	0.000104612	-0.985492	0.045	0.112	1	FB3_var_NAA	#N/A
GNE	0.00010614	-0.899669	0.019	0.119	1	FB3_var_NAA	#N/A
RP11-183G22.1	0.000107842	0.469723	0.28	0.082	1	FB3_var_AAD	#N/A
YY1AP1	0.000108046	0.580699	0.274	0.09	1	FB3_var_AAD	#N/A
FCGR3B	0.000108471	0.556131	0.134	0.007	1	FB3_var_AAD	ligand
HNRNPC	0.000109218	0.268986	0.484	0.239	1	FB3_var_AAD	#N/A
PTOV1	0.00011148	0.372602	0.102	0.06	1	FB3_var_AAD	#N/A
DDHD1	0.000113326	-0.368139	0.115	0.06	1	FB3_var_NAA	#N/A
CTNNB1	0.000113411	0.554468	0.363	0.179	1	FB3_var_AAD	#N/A
CHI3L1	0.000115438	0.540896	0.134	0.007	1	FB3_var_AAD	ligand
LIPA	0.000115978	-0.464107	0.229	0.104	1	FB3_var_NAA	#N/A
UBL3	0.000116348	1.20799	0.121	0.06	1	FB3_var_AAD	#N/A
C7	0.000116402	-0.785381	0.242	0.425	1	FB3_var_NAA	ligand
SORL1	0.000117046	0.450928	0.185	0.03	1	FB3_var_AAD	ligand
NUTF2	0.000117255	0.454106	0.248	0.06	1	FB3_var_AAD	#N/A
CCDC66	0.000117634	0.293416	0.076	0.134	1	FB3_var_AAD	#N/A
PAICS	0.000119075	0.627259	0.134	0.045	1	FB3_var_AAD	#N/A
STX7	0.00011938	-0.38996	0.102	0.142	1	FB3_var_NAA	#N/A
DGKA	0.000119708	-0.713938	0.108	0.082	1	FB3_var_NAA	#N/A
RAMP1	0.000120754	-1.08168	0.14	0.351	1	FB3_var_NAA	#N/A
ABL2	0.000121041	0.661144	0.401	0.164	1	FB3_var_AAD	#N/A
GNPNAT1	0.000121314	0.314056	0.108	0.015	1	FB3_var_AAD	#N/A
MAFB	0.000121607	0.613133	0.204	0.149	1	FB3_var_AAD	#N/A
SIN3A	0.000125502	-0.280161	0.032	0.112	1	FB3_var_NAA	#N/A
RAB3GAP1	0.00012609	-0.962391	0.102	0.075	1	FB3_var_NAA	#N/A
IPO7	0.000127063	0.978727	0.299	0.127	1	FB3_var_AAD	#N/A
SNRPEP2	0.000127764	0.616975	0.14	0.03	1	FB3_var_AAD	#N/A
PARM1	0.000129009	-0.395036	0.025	0.164	1	FB3_var_NAA	#N/A
RPF2	0.0001297	0.64685	0.185	0.045	1	FB3_var_AAD	#N/A
PLEKHA4	0.000131993	-0.617946	0.134	0.358	1	FB3_var_NAA	#N/A
HCLS1	0.000133183	0.644817	0.268	0.09	1	FB3_var_AAD	#N/A
TCEAL4	0.000134859	-0.582522	0.306	0.567	1	FB3_var_NAA	#N/A
NDUFS6	0.000135	0.771929	0.357	0.284	1	FB3_var_AAD	#N/A
CTA-941F9.10	0.000136098	-0.31652	0.057	0.119	1	FB3_var_NAA	#N/A
HMGB2	0.000138885	0.490601	0.726	0.515	1	FB3_var_AAD	ligand
LUZP1	0.000141781	0.672813	0.153	0.254	1	FB3_var_AAD	#N/A
PALLD	0.000142871	-0.676352	0.21	0.455	1	FB3_var_NAA	#N/A
ARPC3	0.000143568	0.824103	0.344	0.127	1	FB3_var_AAD	#N/A
SLC38A10	0.000146662	0.477407	0.108	0.09	1	FB3_var_AAD	#N/A
HIST2H2AA4	0.000147029	0.318369	0.185	0.067	1	FB3_var_AAD	#N/A
C1orf52	0.000147229	0.46391	0.121	0.119	1	FB3_var_AAD	#N/A
FABP5P2	0.000147571	0.704579	0.172	0.045	1	FB3_var_AAD	#N/A
ZFC3H1	0.000148613	-0.635561	0.185	0.127	1	FB3_var_NAA	#N/A
ATHL1	0.000149397	0.286599	0.14	0.082	1	FB3_var_AAD	#N/A
NR4A3	0.000149992	0.516625	0.229	0.224	1	FB3_var_AAD	#N/A
ADCY4	0.000151225	-0.724193	0.038	0.119	1	FB3_var_NAA	#N/A
RP11-377K22.2	0.000154393	0.318577	0.255	0.082	1	FB3_var_AAD	#N/A
SOS2	0.000155442	0.718216	0.102	0.045	1	FB3_var_AAD	#N/A
MRPL57	0.000156663	0.608055	0.293	0.231	1	FB3_var_AAD	#N/A
PTGIS	0.000157087	-0.700721	0.121	0.321	1	FB3_var_NAA	#N/A
RAN	0.000159538	0.393781	0.35	0.134	1	FB3_var_AAD	#N/A
MFGE8	0.000163394	-0.369728	0.166	0.388	1	FB3_var_NAA	ligand
RPS6KA3	0.000167913	0.404389	0.217	0.052	1	FB3_var_AAD	#N/A
CRTAP	0.000168647	-0.71142	0.166	0.291	1	FB3_var_NAA	ligand
IFITM3	0.000171948	-0.855404	0.968	0.985	1	FB3_var_NAA	#N/A
SCN5A	0.000173225	-0.986468	0.554	0.679	1	FB3_var_NAA	#N/A
ELF1	0.000174091	0.453822	0.28	0.104	1	FB3_var_AAD	#N/A
PPBP	0.000174814	0.861805	0.127	0.007	1	FB3_var_AAD	ligand
ARPC5L	0.000175048	0.583112	0.108	0.06	1	FB3_var_AAD	#N/A
AC004453.8	0.000179589	-0.520527	0.51	0.425	1	FB3_var_NAA	#N/A
PPIL4	0.000180374	0.73277	0.236	0.142	1	FB3_var_AAD	#N/A
RBM39	0.0001867	0.373127	0.662	0.403	1	FB3_var_AAD	#N/A
VCP	0.000187226	0.563992	0.427	0.194	1	FB3_var_AAD	#N/A
MIR155HG	0.000188553	0.253407	0.178	0.06	1	FB3_var_AAD	#N/A
CD86	0.000189736	0.28617	0.159	0.03	1	FB3_var_AAD	#N/A
MAP2K3	0.000190062	0.528508	0.242	0.06	1	FB3_var_AAD	#N/A
TTC3P1	0.000191139	-0.798069	0.102	0.216	1	FB3_var_NAA	#N/A
TGIF1	0.000191208	0.25263	0.21	0.067	1	FB3_var_AAD	#N/A
ANKRD12	0.000193312	0.934135	0.51	0.358	1	FB3_var_AAD	#N/A
ARPC2	0.000193823	0.579336	0.605	0.366	1	FB3_var_AAD	#N/A
MSC	0.00019421	0.342183	0.159	0.06	1	FB3_var_AAD	#N/A
ELAVL1	0.000199233	0.492917	0.102	0.06	1	FB3_var_AAD	#N/A
FYN	0.000202011	-0.352361	0.204	0.067	1	FB3_var_NAA	#N/A
SNRPGP10	0.000206627	0.361554	0.178	0.045	1	FB3_var_AAD	#N/A
SH2B3	0.000207174	0.38959	0.166	0.045	1	FB3_var_AAD	#N/A
AP1B1	0.000211355	0.253896	0.102	0.015	1	FB3_var_AAD	#N/A
NFKB2	0.000212655	0.382944	0.236	0.067	1	FB3_var_AAD	#N/A
COX6A2	0.000212843	-0.582898	0.045	0.209	1	FB3_var_NAA	#N/A
RBM6	0.000215552	-0.656877	0.204	0.254	1	FB3_var_NAA	#N/A
LUM	0.000220485	1.24363	0.427	0.358	1	FB3_var_AAD	ligand
LACTB	0.000220515	0.31846	0.229	0.067	1	FB3_var_AAD	#N/A
IFITM9P	0.000220682	-0.402994	0.274	0.306	1	FB3_var_NAA	#N/A
IGHG4	0.000221807	0.408709	0.197	0.037	1	FB3_var_AAD	ligand
RPS11P5	0.000223201	-0.491293	0.312	0.366	1	FB3_var_NAA	#N/A
TMEM41B	0.000227245	0.422874	0.127	0.03	1	FB3_var_AAD	#N/A
POLR2K	0.00022794	0.898715	0.146	0.052	1	FB3_var_AAD	#N/A
OSTC	0.000229555	0.630341	0.274	0.082	1	FB3_var_AAD	#N/A
AC113404.1	0.000230416	0.708783	0.35	0.239	1	FB3_var_AAD	#N/A
TRA2A	0.000230965	0.663666	0.242	0.142	1	FB3_var_AAD	#N/A
MAP1LC3B	0.000231963	0.683628	0.35	0.187	1	FB3_var_AAD	#N/A
RPL6	0.00023214	0.420002	0.605	0.366	1	FB3_var_AAD	#N/A
RP11-10B2.1	0.00023561	-0.534931	0.439	0.537	1	FB3_var_NAA	#N/A
SPOCK2	0.000235774	0.455941	0.134	0.015	1	FB3_var_AAD	ligand
RPL26P19	0.000236098	-0.409343	0.197	0.179	1	FB3_var_NAA	#N/A
MIR143HG	0.000238087	-1.1587	0.025	0.142	1	FB3_var_NAA	#N/A
RP11-478C6.4	0.000241739	0.265221	0.338	0.157	1	FB3_var_AAD	#N/A
APOE	0.000242364	0.607736	0.197	0.142	1	FB3_var_AAD	ligand
ZNF397	0.000246026	-0.375098	0.064	0.104	1	FB3_var_NAA	#N/A
TMSB4X	0.000246819	0.295465	0.968	0.828	1	FB3_var_AAD	#N/A
FAM65A	0.000249167	-0.303753	0.134	0.067	1	FB3_var_NAA	#N/A
RQCD1	0.000249425	0.587468	0.166	0.052	1	FB3_var_AAD	#N/A
FOXP1	0.000250918	-0.795309	0.299	0.388	1	FB3_var_NAA	#N/A
GOLM1	0.000253606	0.591291	0.121	0.022	1	FB3_var_AAD	#N/A
ATP6V1G1	0.000256493	0.826006	0.446	0.224	1	FB3_var_AAD	#N/A
COL21A1	0.000258596	-0.315877	0.07	0.231	1	FB3_var_NAA	ligand
RP11-467L13.7	0.000268588	0.489536	0.127	0.015	1	FB3_var_AAD	#N/A
NOP58	0.000269747	0.918267	0.287	0.127	1	FB3_var_AAD	#N/A
CDC14B	0.000273003	-0.344349	0.006	0.112	1	FB3_var_NAA	#N/A
POLE3	0.000273154	0.42126	0.166	0.142	1	FB3_var_AAD	#N/A
RAB27A	0.000273884	-0.769278	0.064	0.134	1	FB3_var_NAA	#N/A
FABP5P3	0.000275726	0.478949	0.166	0.022	1	FB3_var_AAD	#N/A
MRPL13	0.000277528	0.489223	0.127	0.022	1	FB3_var_AAD	#N/A
NUP62	0.000280095	0.948842	0.146	0.022	1	FB3_var_AAD	#N/A
EPB41L3	0.000281685	0.620327	0.242	0.067	1	FB3_var_AAD	#N/A
PDLIM3	0.000282369	-0.968124	0.115	0.306	1	FB3_var_NAA	#N/A
FCGRT	0.000282846	0.702079	0.395	0.343	1	FB3_var_AAD	#N/A
XIAP	0.000283349	0.367284	0.089	0.119	1	FB3_var_AAD	#N/A
HEPH	0.000284057	-0.544652	0.025	0.134	1	FB3_var_NAA	#N/A
MAD2L2	0.000284511	0.490192	0.146	0.03	1	FB3_var_AAD	#N/A
TNFRSF14	0.000291164	0.373807	0.255	0.149	1	FB3_var_AAD	#N/A
MRPL52	0.00029209	0.686655	0.255	0.216	1	FB3_var_AAD	#N/A
ANXA1	0.000298303	0.372519	0.866	0.657	1	FB3_var_AAD	ligand
EEF1DP1	0.000299622	-0.549284	0.134	0.231	1	FB3_var_NAA	#N/A
KARS	0.000305648	-0.265411	0.134	0.067	1	FB3_var_NAA	#N/A
MCL1	0.000307241	0.589977	0.529	0.313	1	FB3_var_AAD	#N/A
SPRY2	0.000308925	0.575701	0.159	0.052	1	FB3_var_AAD	#N/A
TM9SF3	0.0003095	-0.870341	0.293	0.179	1	FB3_var_NAA	#N/A
CAPZA1	0.000310589	0.521207	0.21	0.082	1	FB3_var_AAD	#N/A
UGDH	0.000312223	0.460925	0.223	0.067	1	FB3_var_AAD	#N/A
GK	0.000314543	0.293401	0.121	0.007	1	FB3_var_AAD	#N/A
PRKDC	0.000317976	0.816103	0.248	0.142	1	FB3_var_AAD	#N/A
CAPG	0.000318058	0.427926	0.204	0.045	1	FB3_var_AAD	#N/A
MATN2	0.000318941	-0.443448	0.045	0.179	1	FB3_var_NAA	ligand
CCL2	0.00032421	-0.903632	0.637	0.672	1	FB3_var_NAA	ligand
PTK2	0.000327935	0.256589	0.127	0.112	1	FB3_var_AAD	#N/A
CNN3	0.000328146	-0.736776	0.166	0.381	1	FB3_var_NAA	#N/A
RABGAP1	0.000328708	-1.34028	0.057	0.119	1	FB3_var_NAA	#N/A
EEF1A1P9	0.000329066	-0.325193	0.522	0.47	1	FB3_var_NAA	#N/A
FILIP1L	0.000332102	-1.16248	0.185	0.388	1	FB3_var_NAA	#N/A
CFLAR	0.000333965	0.281177	0.522	0.284	1	FB3_var_AAD	#N/A
RP11-791G16.2	0.000340234	-0.434757	0.14	0.306	1	FB3_var_NAA	#N/A
ZNF638	0.000342532	-0.973066	0.197	0.164	1	FB3_var_NAA	#N/A
CHMP1B	0.00034258	0.311915	0.204	0.052	1	FB3_var_AAD	#N/A
RPLP2	0.000343439	0.445659	0.879	0.739	1	FB3_var_AAD	#N/A
CHCHD1	0.000350203	0.357307	0.115	0.052	1	FB3_var_AAD	#N/A
AIF1	0.000351995	0.847158	0.446	0.239	1	FB3_var_AAD	#N/A
STK4	0.000361595	0.365645	0.261	0.187	1	FB3_var_AAD	#N/A
HIGD2A	0.000364178	0.67288	0.14	0.045	1	FB3_var_AAD	#N/A
SSBP1	0.000367703	0.931488	0.287	0.194	1	FB3_var_AAD	#N/A
ADI1	0.000370175	-0.718674	0.127	0.254	1	FB3_var_NAA	#N/A
SDF4	0.000372184	0.390478	0.159	0.045	1	FB3_var_AAD	#N/A
DBI	0.000372388	1.13553	0.427	0.246	1	FB3_var_AAD	#N/A
UBE2R2	0.000375455	0.530461	0.217	0.09	1	FB3_var_AAD	#N/A
RP11-314A20.1	0.000376483	-0.290149	0.102	0.209	1	FB3_var_NAA	#N/A
LGMN	0.000376811	0.454152	0.293	0.104	1	FB3_var_AAD	#N/A
VMA21	0.000378227	0.978543	0.159	0.052	1	FB3_var_AAD	#N/A
RSRC1	0.000382587	0.327099	0.096	0.179	1	FB3_var_AAD	#N/A
BAZ2A	0.000386356	-0.380978	0.121	0.134	1	FB3_var_NAA	#N/A
RNF6	0.000387232	0.985466	0.14	0.015	1	FB3_var_AAD	#N/A
TTLL7	0.000387355	-0.288164	0.083	0.269	1	FB3_var_NAA	#N/A
BNIP2	0.000395342	0.660528	0.242	0.216	1	FB3_var_AAD	#N/A
RPL34P31	0.000399073	-0.447371	0.229	0.41	1	FB3_var_NAA	#N/A
AP2B1	0.000401408	0.625934	0.108	0.06	1	FB3_var_AAD	#N/A
UBC	0.000407977	0.465367	0.904	0.813	1	FB3_var_AAD	#N/A
KRT18	0.000413542	0.414279	0.115	0.015	1	FB3_var_AAD	#N/A
RPL7P47	0.000413696	-0.476645	0.255	0.418	1	FB3_var_NAA	#N/A
RNF130	0.000417704	0.940347	0.261	0.09	1	FB3_var_AAD	#N/A
TAF11	0.000418149	0.320345	0.102	0.022	1	FB3_var_AAD	#N/A
EAF1	0.000418241	0.331769	0.115	0.022	1	FB3_var_AAD	#N/A
PDS5B	0.00042273	-0.451863	0.159	0.082	1	FB3_var_NAA	#N/A
SUGT1	0.000436515	-0.590218	0.191	0.082	1	FB3_var_NAA	#N/A
NEBL	0.000437202	-0.574106	0.019	0.142	1	FB3_var_NAA	#N/A
CD52	0.000440957	0.364006	0.242	0.209	1	FB3_var_AAD	#N/A
PFDN5	0.000441197	-0.738622	0.745	0.903	1	FB3_var_NAA	#N/A
HNRNPDL	0.000442842	0.6999	0.471	0.299	1	FB3_var_AAD	#N/A
SLC39A14	0.000446155	0.381981	0.229	0.075	1	FB3_var_AAD	#N/A
FAUP1	0.000446165	-0.647912	0.197	0.284	1	FB3_var_NAA	#N/A
MAP7D1	0.00045364	-0.75856	0.153	0.075	1	FB3_var_NAA	#N/A
LRRC59	0.000454665	0.267034	0.127	0.022	1	FB3_var_AAD	#N/A
ADH1C	0.000458518	-0.343837	0.006	0.104	1	FB3_var_NAA	#N/A
HSP90AB3P	0.000460817	-0.63118	0.312	0.328	1	FB3_var_NAA	#N/A
HSPA6	0.000462142	0.828302	0.261	0.09	1	FB3_var_AAD	#N/A
ID4	0.000463054	-0.791703	0.14	0.291	1	FB3_var_NAA	#N/A
SRSF7	0.000468212	0.767878	0.28	0.172	1	FB3_var_AAD	#N/A
NOSIP	0.000468262	-1.16625	0.089	0.269	1	FB3_var_NAA	#N/A
ABCA7	0.000471714	1.14678	0.102	0.052	1	FB3_var_AAD	#N/A
QARS	0.000472373	0.40737	0.21	0.052	1	FB3_var_AAD	#N/A
DCAF13	0.000473009	0.369254	0.146	0.134	1	FB3_var_AAD	#N/A
PI3	0.000473242	0.373819	0.108	0.052	1	FB3_var_AAD	ligand
RP4-725G10.3	0.00048145	-0.333342	0.318	0.396	1	FB3_var_NAA	#N/A
MCM6	0.000482128	0.765611	0.121	0.037	1	FB3_var_AAD	#N/A
CYLD	0.000483468	0.539085	0.255	0.09	1	FB3_var_AAD	#N/A
BASP1	0.000485509	0.486982	0.369	0.157	1	FB3_var_AAD	#N/A
RPL7	0.000486517	0.533283	0.783	0.597	1	FB3_var_AAD	#N/A
PTPRS	0.000498756	-1.46212	0.089	0.194	1	FB3_var_NAA	#N/A
CD93	0.000518253	0.634056	0.331	0.187	1	FB3_var_AAD	#N/A
KLF9	0.00052021	0.423332	0.197	0.299	1	FB3_var_AAD	#N/A
RPS19P1	0.000522596	-0.490191	0.389	0.493	1	FB3_var_NAA	#N/A
FN1	0.000524183	0.397149	0.975	0.91	1	FB3_var_AAD	ligand
RILPL2	0.000524268	0.896351	0.236	0.127	1	FB3_var_AAD	#N/A
RPL13AP5	0.000524521	-0.565914	0.682	0.672	1	FB3_var_NAA	#N/A
CTBP2	0.000526733	0.46454	0.127	0.112	1	FB3_var_AAD	#N/A
RPSAP54	0.00052804	0.287438	0.166	0.03	1	FB3_var_AAD	#N/A
IL1A	0.000528831	0.321795	0.331	0.127	1	FB3_var_AAD	ligand
SQSTM1	0.000536249	0.557201	0.338	0.246	1	FB3_var_AAD	#N/A
FOSB	0.00053726	-0.335568	0.713	0.903	1	FB3_var_NAA	#N/A
GNA13	0.000542521	0.320732	0.153	0.045	1	FB3_var_AAD	#N/A
KATNBL1	0.000542726	0.540151	0.108	0.082	1	FB3_var_AAD	#N/A
LIMCH1	0.000544941	-0.274886	0.083	0.261	1	FB3_var_NAA	#N/A
ARL8B	0.000544957	0.414684	0.274	0.097	1	FB3_var_AAD	#N/A
TMEM123	0.000545926	0.385619	0.338	0.134	1	FB3_var_AAD	#N/A
RP11-408P14.1	0.000545986	-0.285585	0.146	0.119	1	FB3_var_NAA	#N/A
PKD2	0.000547988	-1.34546	0.096	0.157	1	FB3_var_NAA	#N/A
DPM3	0.000548836	0.309107	0.076	0.157	1	FB3_var_AAD	#N/A
UBR4	0.000550108	-0.625117	0.14	0.104	1	FB3_var_NAA	#N/A
ACTR2	0.000555739	0.408936	0.446	0.216	1	FB3_var_AAD	#N/A
CTB-61M7.2	0.000559186	0.716139	0.115	0.007	1	FB3_var_AAD	#N/A
CNDP2	0.000566437	0.724554	0.134	0.052	1	FB3_var_AAD	#N/A
MIB1	0.000573412	-0.46763	0.057	0.104	1	FB3_var_NAA	#N/A
TMEM160	0.000583359	0.62268	0.108	0.075	1	FB3_var_AAD	#N/A
SSR2	0.000583369	0.734574	0.325	0.149	1	FB3_var_AAD	#N/A
FTH1P12	0.000596162	0.374942	0.35	0.261	1	FB3_var_AAD	#N/A
LOX	0.000598132	0.352519	0.159	0.037	1	FB3_var_AAD	ligand
SPC24	0.000599684	0.808786	0.102	0.149	1	FB3_var_AAD	#N/A
PRCP	0.00060212	-0.522406	0.096	0.104	1	FB3_var_NAA	#N/A
RPS2P46	0.000603606	0.455405	0.293	0.112	1	FB3_var_AAD	#N/A
CTD-2014B16.2	0.000604274	0.287308	0.389	0.194	1	FB3_var_AAD	#N/A
MEPCE	0.000620633	-0.451339	0.102	0.097	1	FB3_var_NAA	#N/A
CHD4	0.000626341	0.702414	0.363	0.164	1	FB3_var_AAD	#N/A
CPVL	0.000627356	0.310351	0.115	0.045	1	FB3_var_AAD	#N/A
CDC25A	0.00062746	0.433771	0.197	0.06	1	FB3_var_AAD	#N/A
NDUFB1	0.000634732	-0.492759	0.389	0.224	1	FB3_var_NAA	#N/A
MTRNR2L6	0.000635965	0.349428	0.764	0.687	1	FB3_var_AAD	ligand
HSBP1	0.000636569	0.708808	0.535	0.381	1	FB3_var_AAD	#N/A
BCL11B	0.000638745	0.278418	0.115	0.015	1	FB3_var_AAD	#N/A
ACADVL	0.000639563	-0.507799	0.357	0.254	1	FB3_var_NAA	#N/A
ADAM9	0.000639808	0.430884	0.248	0.075	1	FB3_var_AAD	#N/A
UBL5P2	0.000647234	-0.368978	0.102	0.209	1	FB3_var_NAA	#N/A
UBE2I	0.000652172	0.591948	0.242	0.112	1	FB3_var_AAD	#N/A
PRRC2B	0.000658261	-0.667471	0.064	0.112	1	FB3_var_NAA	#N/A
TGFB1	0.000659884	0.304694	0.236	0.075	1	FB3_var_AAD	ligand
RP11-119H12.1	0.000661101	-0.528149	0.006	0.104	1	FB3_var_NAA	#N/A
MAPKAPK2	0.000663593	0.300478	0.217	0.097	1	FB3_var_AAD	#N/A
PSEN1	0.000672857	0.363894	0.236	0.075	1	FB3_var_AAD	#N/A
BMPR2	0.000673176	0.891013	0.159	0.127	1	FB3_var_AAD	#N/A
MEDAG	0.000673496	0.534489	0.331	0.187	1	FB3_var_AAD	#N/A
ANAPC5	0.000677758	-0.806389	0.166	0.201	1	FB3_var_NAA	#N/A
EIF1	0.00069074	0.35554	0.866	0.746	1	FB3_var_AAD	#N/A
RALA	0.000690784	0.468643	0.223	0.075	1	FB3_var_AAD	#N/A
AURKAIP1	0.000690837	0.469888	0.21	0.097	1	FB3_var_AAD	#N/A
FOS	0.000704743	0.28719	0.873	0.97	1	FB3_var_AAD	#N/A
MTND2P28	0.000705203	-0.508073	0.949	0.97	1	FB3_var_NAA	#N/A
SP3	0.000708224	0.806562	0.153	0.06	1	FB3_var_AAD	#N/A
SNRPGP15	0.000726289	0.258255	0.127	0.037	1	FB3_var_AAD	#N/A
CSRP1	0.000727258	-0.521667	0.248	0.478	1	FB3_var_NAA	#N/A
CHFR	0.000733583	-0.66749	0.089	0.112	1	FB3_var_NAA	#N/A
STEAP1	0.00074246	0.320454	0.153	0.03	1	FB3_var_AAD	#N/A
COPRS	0.000744635	0.725998	0.146	0.134	1	FB3_var_AAD	#N/A
CTB-95D12.1	0.000747764	-0.48097	0.013	0.104	1	FB3_var_NAA	#N/A
PPT1	0.000750196	0.566357	0.197	0.06	1	FB3_var_AAD	ligand
RYBP	0.000752504	-0.727021	0.146	0.119	1	FB3_var_NAA	#N/A
ARPC1B	0.000755736	0.627372	0.338	0.142	1	FB3_var_AAD	#N/A
SIK3	0.00075587	0.558886	0.191	0.09	1	FB3_var_AAD	#N/A
NPC2	0.000756625	0.632359	0.471	0.269	1	FB3_var_AAD	ligand
KCNK6	0.000757486	0.250469	0.14	0.239	1	FB3_var_AAD	#N/A
ANAPC13	0.000759595	0.362649	0.121	0.045	1	FB3_var_AAD	#N/A
HTATSF1	0.000760009	-0.521749	0.178	0.09	1	FB3_var_NAA	#N/A
WTAP	0.000763795	0.725862	0.478	0.321	1	FB3_var_AAD	#N/A
YIPF5	0.00077254	0.589178	0.166	0.037	1	FB3_var_AAD	#N/A
RP11-529H20.3	0.000773951	-0.329463	0.28	0.41	1	FB3_var_NAA	#N/A
VPS39	0.000779467	-0.609796	0.102	0.164	1	FB3_var_NAA	#N/A
ZFAND5	0.000779498	0.866893	0.548	0.44	1	FB3_var_AAD	#N/A
HNRNPAB	0.000780879	0.530369	0.229	0.067	1	FB3_var_AAD	#N/A
DDX3Y	0.000786477	0.777914	0.325	0.157	1	FB3_var_AAD	#N/A
SLC11A2	0.000788677	0.403938	0.121	0.06	1	FB3_var_AAD	#N/A
FAM214A	0.000791473	0.880815	0.134	0.045	1	FB3_var_AAD	#N/A
MYDGF	0.000796531	0.316697	0.178	0.037	1	FB3_var_AAD	ligand
ATG12	0.000800729	0.40926	0.178	0.149	1	FB3_var_AAD	#N/A
IL1R2	0.000806501	0.313466	0.121	0.015	1	FB3_var_AAD	#N/A
PPP1R14A	0.000808673	-0.520742	0.236	0.463	1	FB3_var_NAA	#N/A
ATP6V1H	0.000811015	0.336973	0.185	0.045	1	FB3_var_AAD	#N/A
POMP	0.000819077	0.785	0.605	0.418	1	FB3_var_AAD	#N/A
PSMA7	0.000825804	-0.272193	0.49	0.328	1	FB3_var_NAA	#N/A
DYNLT3	0.000828187	-1.03926	0.102	0.142	1	FB3_var_NAA	#N/A
DDX39A	0.000828618	0.34829	0.166	0.104	1	FB3_var_AAD	#N/A
SKIL	0.000836923	0.853052	0.408	0.269	1	FB3_var_AAD	#N/A
ISG20	0.000856022	0.308421	0.115	0.037	1	FB3_var_AAD	#N/A
GPR137B	0.000859982	0.279167	0.127	0.015	1	FB3_var_AAD	#N/A
PIK3AP1	0.000863812	0.461324	0.197	0.052	1	FB3_var_AAD	#N/A
IMP4	0.000886476	0.437818	0.153	0.075	1	FB3_var_AAD	#N/A
DNAJB11	0.000887802	-0.332627	0.414	0.261	1	FB3_var_NAA	#N/A
SUSD6	0.000888024	0.490092	0.146	0.075	1	FB3_var_AAD	#N/A
DNAJC6	0.000892867	0.418767	0.376	0.179	1	FB3_var_AAD	#N/A
PPP3CB	0.000900151	-0.862165	0.127	0.134	1	FB3_var_NAA	#N/A
LPCAT1	0.000900393	0.295921	0.146	0.022	1	FB3_var_AAD	#N/A
PSMB6	0.000904616	0.840908	0.459	0.373	1	FB3_var_AAD	#N/A
CC2D2A	0.000912263	-0.306876	0.057	0.127	1	FB3_var_NAA	#N/A
RPL19	0.000913739	0.570892	0.739	0.619	1	FB3_var_AAD	#N/A
CCNDBP1	0.000927018	-0.515202	0.07	0.112	1	FB3_var_NAA	#N/A
PGLS	0.000930561	0.259234	0.121	0.022	1	FB3_var_AAD	#N/A
SENP7	0.000930974	-0.662024	0.083	0.157	1	FB3_var_NAA	#N/A
PYGL	0.000931848	0.289305	0.108	0.045	1	FB3_var_AAD	#N/A
SIK2	0.000942184	0.579657	0.102	0.015	1	FB3_var_AAD	#N/A
RP11-40C6.2	0.000942802	0.334519	0.299	0.149	1	FB3_var_AAD	#N/A
CHML	0.000946009	0.355612	0.121	0.03	1	FB3_var_AAD	#N/A
PHACTR1	0.000956508	0.54801	0.172	0.045	1	FB3_var_AAD	#N/A
MZT2B	0.000957089	0.3124	0.217	0.254	1	FB3_var_AAD	#N/A
AKNA	0.000968803	0.500127	0.127	0.075	1	FB3_var_AAD	#N/A
CAMK2D	0.000980395	-0.543267	0.108	0.104	1	FB3_var_NAA	#N/A
TRIP12	0.000983353	-0.406046	0.293	0.216	1	FB3_var_NAA	#N/A
LINC01272	0.000997432	0.928642	0.166	0.052	1	FB3_var_AAD	#N/A
RP11-494M8.1	0.00100056	0.276712	0.287	0.157	1	FB3_var_AAD	#N/A
GPX1P1	0.00100456	0.598878	0.28	0.097	1	FB3_var_AAD	#N/A
NCF4	0.00101656	0.501562	0.14	0.082	1	FB3_var_AAD	#N/A
UBQLN2	0.00102176	0.668839	0.102	0.03	1	FB3_var_AAD	#N/A
CSRNP1	0.00103486	0.39409	0.134	0.149	1	FB3_var_AAD	#N/A
SSNA1	0.0010445	0.541463	0.127	0.06	1	FB3_var_AAD	#N/A
CHIC2	0.0010482	0.46565	0.166	0.03	1	FB3_var_AAD	#N/A
HADHB	0.00105036	0.49031	0.197	0.142	1	FB3_var_AAD	#N/A
SKI	0.00105184	0.301733	0.146	0.164	1	FB3_var_AAD	#N/A
IL1R1	0.0010524	0.663514	0.293	0.112	1	FB3_var_AAD	#N/A
KAT6A	0.00105513	0.518417	0.191	0.104	1	FB3_var_AAD	#N/A
ATP5E	0.00105995	0.664185	0.694	0.537	1	FB3_var_AAD	#N/A
AAK1	0.00106386	0.280873	0.197	0.157	1	FB3_var_AAD	#N/A
MKKS	0.00108298	0.692147	0.191	0.112	1	FB3_var_AAD	#N/A
TREM1	0.00108913	0.326409	0.127	0.03	1	FB3_var_AAD	#N/A
EML4	0.0010923	-0.524453	0.204	0.142	1	FB3_var_NAA	#N/A
WDR11	0.0010933	0.267627	0.115	0.03	1	FB3_var_AAD	#N/A
NDUFA3	0.00109782	0.553527	0.325	0.261	1	FB3_var_AAD	#N/A
MRPS16	0.00110166	0.261385	0.146	0.022	1	FB3_var_AAD	#N/A
DCTD	0.00112304	0.266483	0.102	0.06	1	FB3_var_AAD	#N/A
ACKR1	0.0011439	0.302988	0.083	0.127	1	FB3_var_AAD	#N/A
GATAD2A	0.00115255	-0.435654	0.146	0.09	1	FB3_var_NAA	#N/A
TES	0.001156	0.571759	0.287	0.119	1	FB3_var_AAD	#N/A
PDE1A	0.00115963	-0.479063	0.019	0.112	1	FB3_var_NAA	#N/A
ID1	0.0011598	-1.17214	0.178	0.142	1	FB3_var_NAA	#N/A
DYNLL2	0.00117595	0.599058	0.242	0.09	1	FB3_var_AAD	#N/A
DYNLRB1	0.00117674	0.638255	0.178	0.127	1	FB3_var_AAD	#N/A
ADNP2	0.00118031	-0.27794	0.108	0.03	1	FB3_var_NAA	#N/A
GUCY1A3	0.00118276	-0.476932	0.038	0.164	1	FB3_var_NAA	#N/A
NECAP2	0.00118891	0.279732	0.127	0.045	1	FB3_var_AAD	#N/A
HP	0.00119455	0.434009	0.108	0.007	1	FB3_var_AAD	ligand
DUSP6	0.00119944	0.621497	0.204	0.06	1	FB3_var_AAD	#N/A
TPST1	0.00120329	0.566385	0.115	0.045	1	FB3_var_AAD	#N/A
RAB14	0.00120497	1.13311	0.153	0.067	1	FB3_var_AAD	#N/A
RPL18AP15	0.00120613	0.315923	0.497	0.313	1	FB3_var_AAD	#N/A
PSMD3	0.00122059	0.262112	0.115	0.06	1	FB3_var_AAD	#N/A
SNHG15	0.00123209	0.590401	0.146	0.067	1	FB3_var_AAD	#N/A
SNHG25	0.00124686	0.272545	0.14	0.104	1	FB3_var_AAD	#N/A
RPL21P75	0.00125163	-0.585218	0.611	0.664	1	FB3_var_NAA	#N/A
HDAC7	0.00125522	0.765706	0.102	0.03	1	FB3_var_AAD	#N/A
C1QB	0.00125781	0.49391	0.293	0.127	1	FB3_var_AAD	ligand
LEO1	0.00126116	0.341305	0.108	0.045	1	FB3_var_AAD	#N/A
BAZ1A	0.00126194	0.373918	0.306	0.119	1	FB3_var_AAD	#N/A
TXNL4A	0.00126459	0.30176	0.127	0.097	1	FB3_var_AAD	#N/A
RGS2	0.00126475	0.481803	0.414	0.224	1	FB3_var_AAD	#N/A
CHD8	0.00127279	-0.692486	0.083	0.142	1	FB3_var_NAA	#N/A
ERP44	0.00127734	-0.26245	0.153	0.09	1	FB3_var_NAA	#N/A
BTN3A2	0.00129453	-0.324281	0.146	0.104	1	FB3_var_NAA	#N/A
TIMM13	0.00130939	0.803377	0.255	0.157	1	FB3_var_AAD	#N/A
RPL23AP69	0.00131003	-0.279381	0.096	0.231	1	FB3_var_NAA	#N/A
SF3B6	0.00131224	0.400723	0.255	0.127	1	FB3_var_AAD	#N/A
PLEKHH2	0.0013168	-0.407794	0.013	0.104	1	FB3_var_NAA	#N/A
TXNRD1	0.00132036	0.566955	0.28	0.254	1	FB3_var_AAD	#N/A
HMGB1	0.00133863	0.550376	0.58	0.351	1	FB3_var_AAD	ligand
H1F0	0.0013391	-0.691259	0.045	0.112	1	FB3_var_NAA	#N/A
OTUD4	0.00134337	0.279539	0.14	0.082	1	FB3_var_AAD	#N/A
HSP90B1	0.0013498	0.540566	0.803	0.657	1	FB3_var_AAD	#N/A
TOR1A	0.00135192	0.296484	0.102	0.052	1	FB3_var_AAD	#N/A
STARD7	0.00135963	0.266199	0.191	0.112	1	FB3_var_AAD	#N/A
GLUD1	0.00136187	-0.510866	0.172	0.09	1	FB3_var_NAA	#N/A
IL15RA	0.00136616	0.420585	0.146	0.075	1	FB3_var_AAD	#N/A
KBTBD2	0.00136697	0.29003	0.134	0.112	1	FB3_var_AAD	#N/A
PRKG1	0.00140746	-0.445268	0.032	0.149	1	FB3_var_NAA	#N/A
MS4A4A	0.00142826	0.370014	0.115	0.03	1	FB3_var_AAD	#N/A
LGALS3BP	0.00143462	-0.902323	0.153	0.269	1	FB3_var_NAA	ligand
CLK1	0.00143858	0.70565	0.389	0.276	1	FB3_var_AAD	#N/A
SSH2	0.00144377	0.380551	0.108	0.007	1	FB3_var_AAD	#N/A
RP11-20O24.1	0.00146978	-0.453845	0.688	0.784	1	FB3_var_NAA	#N/A
BCL2L11	0.00147454	0.440384	0.127	0.045	1	FB3_var_AAD	#N/A
ITK	0.00147722	0.386083	0.127	0.015	1	FB3_var_AAD	#N/A
NDUFB9	0.00148139	1.06163	0.389	0.321	1	FB3_var_AAD	#N/A
SEPT7	0.00148902	-0.813786	0.408	0.545	1	FB3_var_NAA	#N/A
RPS3AP5	0.00150266	-0.405966	0.248	0.239	1	FB3_var_NAA	#N/A
RGL2	0.00150889	-0.360888	0.14	0.075	1	FB3_var_NAA	#N/A
WBP5	0.00150939	0.443	0.306	0.119	1	FB3_var_AAD	#N/A
PMEPA1	0.00151113	-0.764946	0.223	0.179	1	FB3_var_NAA	#N/A
PSMD13	0.00151603	0.737628	0.191	0.067	1	FB3_var_AAD	#N/A
FAM195B	0.00153935	-0.583015	0.204	0.231	1	FB3_var_NAA	#N/A
RN7SKP230	0.00156498	0.379508	0.242	0.09	1	FB3_var_AAD	#N/A
ADGRE5	0.00156849	0.259892	0.134	0.097	1	FB3_var_AAD	#N/A
LPP	0.0015806	-0.598151	0.357	0.567	1	FB3_var_NAA	#N/A
FKBP15	0.00159887	0.343652	0.108	0.06	1	FB3_var_AAD	#N/A
CUTA	0.00161133	-0.938247	0.261	0.455	1	FB3_var_NAA	#N/A
ATG3	0.00161916	0.340417	0.146	0.142	1	FB3_var_AAD	#N/A
SNHG5	0.00162114	0.712159	0.293	0.194	1	FB3_var_AAD	#N/A
MDM4	0.00163385	-0.312703	0.14	0.119	1	FB3_var_NAA	#N/A
TSPO	0.00164411	0.881885	0.331	0.216	1	FB3_var_AAD	#N/A
HSPH1	0.00164795	0.484621	0.58	0.575	1	FB3_var_AAD	#N/A
FBXL5	0.00165206	0.261711	0.108	0.134	1	FB3_var_AAD	#N/A
PCDH17	0.00165742	-0.274471	0.013	0.104	1	FB3_var_NAA	#N/A
METRNL	0.00165877	0.468758	0.204	0.082	1	FB3_var_AAD	ligand
SYNJ2BP	0.00166477	-0.95389	0.019	0.127	1	FB3_var_NAA	#N/A
NME3	0.00166954	-0.335057	0.076	0.239	1	FB3_var_NAA	#N/A
SNHG3	0.00168512	0.288745	0.102	0.067	1	FB3_var_AAD	#N/A
RASA3	0.00169504	0.576353	0.108	0.015	1	FB3_var_AAD	#N/A
TXNIP	0.00171791	0.289359	0.369	0.172	1	FB3_var_AAD	#N/A
EIF4E	0.00172745	0.68988	0.268	0.157	1	FB3_var_AAD	#N/A
TMEM167A	0.0017349	0.602337	0.21	0.06	1	FB3_var_AAD	#N/A
PNP	0.00173523	0.50627	0.172	0.037	1	FB3_var_AAD	#N/A
TMED7	0.00175142	0.343072	0.14	0.022	1	FB3_var_AAD	#N/A
CANX	0.00175167	0.319874	0.924	0.836	1	FB3_var_AAD	#N/A
NCOR1	0.00176667	-0.974045	0.248	0.246	1	FB3_var_NAA	#N/A
CD14	0.0017708	0.378767	0.166	0.045	1	FB3_var_AAD	ligand
NDRG1	0.00178119	0.674133	0.248	0.172	1	FB3_var_AAD	#N/A
CDC42	0.00178527	0.420283	0.363	0.172	1	FB3_var_AAD	#N/A
CCT3	0.00179498	0.424482	0.28	0.104	1	FB3_var_AAD	#N/A
LSM7	0.00179792	0.721927	0.344	0.209	1	FB3_var_AAD	#N/A
B4GALT1	0.001799	0.502923	0.255	0.104	1	FB3_var_AAD	#N/A
RUNX3	0.00180531	0.51311	0.121	0.045	1	FB3_var_AAD	#N/A
MXD1	0.00182822	0.743068	0.191	0.06	1	FB3_var_AAD	#N/A
UBE2G2	0.00183203	0.403312	0.197	0.119	1	FB3_var_AAD	#N/A
HSPA1B	0.00183399	0.573218	0.541	0.433	1	FB3_var_AAD	#N/A
TNPO1	0.00185197	-0.802113	0.236	0.172	1	FB3_var_NAA	#N/A
EIF2S1	0.00185323	-0.858995	0.172	0.09	1	FB3_var_NAA	#N/A
ZNF652	0.00185368	-0.723971	0.064	0.104	1	FB3_var_NAA	#N/A
RPL26L1	0.0018608	0.371195	0.153	0.03	1	FB3_var_AAD	#N/A
MTRNR2L3	0.00191534	0.354397	0.726	0.709	1	FB3_var_AAD	ligand
RP11-543P15.1	0.00192021	-0.471381	0.904	0.888	1	FB3_var_NAA	#N/A
USP12	0.00192141	0.317694	0.229	0.09	1	FB3_var_AAD	#N/A
GNL3	0.00192766	0.570255	0.35	0.224	1	FB3_var_AAD	#N/A
KIF19	0.00194299	-0.55029	0.051	0.127	1	FB3_var_NAA	#N/A
SH3GL1	0.00194933	0.452863	0.102	0.007	1	FB3_var_AAD	#N/A
ZCCHC24	0.00196229	-0.396067	0.013	0.104	1	FB3_var_NAA	#N/A
XPO6	0.00198104	0.316477	0.115	0.037	1	FB3_var_AAD	#N/A
TNIP2	0.00198295	0.327902	0.121	0.037	1	FB3_var_AAD	#N/A
PPP2CA	0.00198363	0.586221	0.293	0.157	1	FB3_var_AAD	#N/A
IFI44L	0.00198878	-1.07511	0.032	0.112	1	FB3_var_NAA	#N/A
NDUFB6	0.0020214	0.75322	0.293	0.164	1	FB3_var_AAD	#N/A
SEPT9	0.0020347	0.4836	0.159	0.045	1	FB3_var_AAD	#N/A
RPL36	0.00205089	0.371089	0.713	0.5	1	FB3_var_AAD	#N/A
EIF3I	0.00205121	0.527125	0.21	0.104	1	FB3_var_AAD	#N/A
UBALD2	0.00206126	0.262779	0.14	0.045	1	FB3_var_AAD	#N/A
MYL12A	0.00206471	0.676164	0.624	0.425	1	FB3_var_AAD	#N/A
DOCK1	0.00206924	-0.662742	0.064	0.142	1	FB3_var_NAA	#N/A
VAMP8	0.00207781	0.252837	0.217	0.09	1	FB3_var_AAD	#N/A
TXNP5	0.0020868	0.312001	0.242	0.082	1	FB3_var_AAD	#N/A
HDDC2	0.00209122	0.277239	0.07	0.119	1	FB3_var_AAD	#N/A
LAMB2	0.00212695	-0.285758	0.178	0.373	1	FB3_var_NAA	ligand
RTCA	0.00214815	0.338082	0.108	0.082	1	FB3_var_AAD	#N/A
GGA2	0.00214927	0.316573	0.153	0.052	1	FB3_var_AAD	#N/A
ETV3	0.00216362	0.572328	0.153	0.03	1	FB3_var_AAD	#N/A
SNRPB2	0.00217603	-0.314422	0.21	0.09	1	FB3_var_NAA	#N/A
ABRACL	0.00219105	0.279424	0.115	0.022	1	FB3_var_AAD	#N/A
RP11-796G6.1	0.00220023	-0.47925	0.236	0.246	1	FB3_var_NAA	#N/A
STAT5A	0.00221218	0.323198	0.325	0.172	1	FB3_var_AAD	#N/A
AAMP	0.00221535	0.388201	0.108	0.052	1	FB3_var_AAD	#N/A
DUSP5	0.00222232	0.382366	0.14	0.03	1	FB3_var_AAD	#N/A
FOXS1	0.00223755	-0.426703	0.019	0.127	1	FB3_var_NAA	#N/A
HNRNPA1	0.00225128	0.528999	0.561	0.388	1	FB3_var_AAD	#N/A
SNRPG	0.00229314	0.646665	0.299	0.134	1	FB3_var_AAD	#N/A
FGR	0.00229429	0.673475	0.204	0.082	1	FB3_var_AAD	#N/A
UCP2	0.0023046	0.283082	0.146	0.045	1	FB3_var_AAD	#N/A
CTB-36O1.4	0.00232875	0.278004	0.344	0.194	1	FB3_var_AAD	#N/A
HNRNPR	0.0023307	-0.991105	0.242	0.149	1	FB3_var_NAA	#N/A
PHLDA2	0.00233597	0.315323	0.197	0.097	1	FB3_var_AAD	#N/A
CCDC59	0.00234835	-0.276749	0.134	0.06	1	FB3_var_NAA	#N/A
SNRPEP4	0.00235637	0.378135	0.108	0.022	1	FB3_var_AAD	#N/A
LINC01578	0.00238098	0.563417	0.217	0.082	1	FB3_var_AAD	#N/A
NSUN2	0.00239714	0.252128	0.121	0.022	1	FB3_var_AAD	ligand
EVI2B	0.00244207	0.456424	0.153	0.03	1	FB3_var_AAD	#N/A
GLRX	0.00244818	0.656098	0.312	0.149	1	FB3_var_AAD	#N/A
VIMP	0.00245281	0.394341	0.389	0.194	1	FB3_var_AAD	#N/A
VEZF1	0.00246521	-0.427568	0.643	0.672	1	FB3_var_NAA	#N/A
PSMA6P2	0.00247761	0.716754	0.21	0.067	1	FB3_var_AAD	#N/A
PNISR	0.00249706	-0.827704	0.363	0.485	1	FB3_var_NAA	#N/A
YAF2	0.00253221	-0.256701	0.573	0.761	1	FB3_var_NAA	#N/A
CTC-575D19.1	0.00254225	-0.573356	0.682	0.687	1	FB3_var_NAA	#N/A
RP4-706A16.3	0.00255059	0.693663	0.529	0.343	1	FB3_var_AAD	#N/A
PFKFB3	0.00255385	0.390538	0.312	0.231	1	FB3_var_AAD	#N/A
SLC39A6	0.00258539	0.35447	0.153	0.03	1	FB3_var_AAD	#N/A
FNDC3B	0.0025883	-0.350437	0.287	0.149	1	FB3_var_NAA	#N/A
PLK2	0.00261319	0.624541	0.178	0.119	1	FB3_var_AAD	#N/A
GMPPA	0.0026163	0.34328	0.121	0.06	1	FB3_var_AAD	#N/A
TMED4	0.00266704	-0.484635	0.064	0.209	1	FB3_var_NAA	#N/A
SYAP1	0.00272239	0.370273	0.306	0.142	1	FB3_var_AAD	#N/A
MCM4	0.0028016	0.915229	0.127	0.052	1	FB3_var_AAD	#N/A
GEM	0.00281021	-0.397323	0.153	0.254	1	FB3_var_NAA	#N/A
TRA2B	0.00281768	0.579541	0.433	0.366	1	FB3_var_AAD	#N/A
RPL30P4	0.00281787	-0.350366	0.159	0.246	1	FB3_var_NAA	#N/A
CHD2	0.00283705	-0.689885	0.299	0.269	1	FB3_var_NAA	#N/A
RAP1B	0.00284662	0.532319	0.325	0.187	1	FB3_var_AAD	#N/A
KDSR	0.00285335	0.547438	0.089	0.142	1	FB3_var_AAD	#N/A
CFHR1	0.00287652	-0.60927	0.076	0.157	1	FB3_var_NAA	ligand
NARS	0.00289009	-0.389461	0.248	0.134	1	FB3_var_NAA	#N/A
GPBP1	0.00290588	0.794059	0.28	0.134	1	FB3_var_AAD	#N/A
DPH3	0.00291625	0.32498	0.146	0.052	1	FB3_var_AAD	#N/A
TMED2	0.00292833	0.583799	0.287	0.149	1	FB3_var_AAD	#N/A
SLC38A2	0.00293346	0.579713	0.567	0.478	1	FB3_var_AAD	#N/A
TNIP1	0.00293611	0.74262	0.382	0.187	1	FB3_var_AAD	#N/A
HMGN3	0.00294168	-0.957127	0.236	0.276	1	FB3_var_NAA	#N/A
FNIP2	0.00295021	0.52086	0.255	0.112	1	FB3_var_AAD	#N/A
SDF2L1	0.00299959	0.763871	0.178	0.045	1	FB3_var_AAD	#N/A
KAT6B	0.00302103	0.257212	0.261	0.104	1	FB3_var_AAD	#N/A
RPL23	0.00304332	0.305092	0.662	0.448	1	FB3_var_AAD	#N/A
RBM25	0.00306051	-0.524663	0.535	0.44	1	FB3_var_NAA	#N/A
RPL35A	0.00307645	0.612236	0.72	0.537	1	FB3_var_AAD	#N/A
TUBA1A	0.0030813	0.251047	0.567	0.507	1	FB3_var_AAD	#N/A
APEX1	0.00310577	0.279201	0.102	0.045	1	FB3_var_AAD	#N/A
CPED1	0.00310835	-0.795932	0.038	0.164	1	FB3_var_NAA	#N/A
SLC25A37	0.0031206	0.593185	0.363	0.172	1	FB3_var_AAD	#N/A
RP11-320M16.1	0.00313105	-0.322533	0.414	0.455	1	FB3_var_NAA	#N/A
ARL4A	0.00314442	0.443505	0.172	0.052	1	FB3_var_AAD	#N/A
PTBP3	0.00315272	-0.543707	0.185	0.075	1	FB3_var_NAA	#N/A
CASC3	0.00315999	-0.994429	0.083	0.157	1	FB3_var_NAA	#N/A
AP000936.1	0.0032095	-0.480305	0.828	0.828	1	FB3_var_NAA	#N/A
PTGES3	0.00324951	0.854554	0.312	0.231	1	FB3_var_AAD	#N/A
GGTA1P	0.0032803	-0.276981	0.045	0.104	1	FB3_var_NAA	#N/A
NUDT1	0.00329	-0.331903	0.102	0.03	1	FB3_var_NAA	#N/A
EIF2B4	0.00331579	-0.277617	0.102	0.119	1	FB3_var_NAA	#N/A
ACTG2	0.00331852	-0.616064	0.057	0.194	1	FB3_var_NAA	#N/A
RPL35	0.00335322	0.504084	0.815	0.739	1	FB3_var_AAD	#N/A
PDZD8	0.00336639	-0.521227	0.108	0.06	1	FB3_var_NAA	#N/A
RPLP1	0.00336912	0.330749	0.949	0.858	1	FB3_var_AAD	#N/A
EEF1A1P5	0.00337456	-0.388691	0.529	0.53	1	FB3_var_NAA	#N/A
SERPINH1	0.00343087	0.576899	0.159	0.06	1	FB3_var_AAD	#N/A
ATG2A	0.00343154	0.283444	0.121	0.075	1	FB3_var_AAD	#N/A
PLAC9	0.00344012	-0.301229	0.274	0.478	1	FB3_var_NAA	ligand
EPAS1	0.00347345	-0.562105	0.287	0.478	1	FB3_var_NAA	#N/A
PUM2	0.00350919	0.665157	0.102	0.075	1	FB3_var_AAD	#N/A
SLFN5	0.00354713	-0.637703	0.185	0.112	1	FB3_var_NAA	#N/A
FMN1	0.00359429	0.439302	0.134	0.03	1	FB3_var_AAD	#N/A
COPS2	0.00359691	0.334528	0.28	0.112	1	FB3_var_AAD	#N/A
MTND4P12	0.00359765	-0.274281	0.968	0.963	1	FB3_var_NAA	#N/A
CYTIP	0.00360097	0.745621	0.121	0.037	1	FB3_var_AAD	#N/A
DDX21	0.00362237	0.683816	0.58	0.425	1	FB3_var_AAD	#N/A
CYC1	0.00362252	0.489564	0.242	0.119	1	FB3_var_AAD	#N/A
RNF19B	0.00362645	0.272605	0.146	0.037	1	FB3_var_AAD	#N/A
MAGED2	0.00363752	-0.697673	0.153	0.306	1	FB3_var_NAA	#N/A
UBXN1	0.0036506	-0.349417	0.318	0.201	1	FB3_var_NAA	#N/A
BZW2	0.00365761	0.569192	0.166	0.06	1	FB3_var_AAD	#N/A
RPL5P34	0.00366607	-0.302969	0.146	0.119	1	FB3_var_NAA	#N/A
SLC20A1	0.0036767	0.414428	0.185	0.075	1	FB3_var_AAD	#N/A
TOR1AIP2	0.00369887	1.12568	0.191	0.06	1	FB3_var_AAD	#N/A
SATB1	0.0037057	0.382221	0.102	0.022	1	FB3_var_AAD	#N/A
ZNF148	0.00372577	0.554899	0.153	0.082	1	FB3_var_AAD	#N/A
MGAT4A	0.0037542	0.63864	0.153	0.067	1	FB3_var_AAD	ligand
ATP9B	0.00375565	-0.743677	0.146	0.201	1	FB3_var_NAA	#N/A
DST	0.00381265	-0.575457	0.484	0.642	1	FB3_var_NAA	#N/A
ARHGAP21	0.00381729	0.278869	0.134	0.246	1	FB3_var_AAD	#N/A
FTH1	0.00388289	0.510434	0.382	0.351	1	FB3_var_AAD	#N/A
COX7A2P2	0.003897	-0.333726	0.108	0.172	1	FB3_var_NAA	#N/A
RP11-114H7.1	0.00390082	-0.521304	0.115	0.246	1	FB3_var_NAA	#N/A
CUL1	0.00391091	-0.349995	0.14	0.09	1	FB3_var_NAA	#N/A
UGCG	0.00392238	-0.427869	0.115	0.075	1	FB3_var_NAA	#N/A
PCNX	0.00392303	-0.416345	0.121	0.097	1	FB3_var_NAA	#N/A
EWSR1	0.00393993	0.436238	0.312	0.142	1	FB3_var_AAD	#N/A
PIM1	0.00394768	0.403548	0.146	0.06	1	FB3_var_AAD	#N/A
PLEKHO1	0.00394945	-0.414691	0.204	0.127	1	FB3_var_NAA	#N/A
SERPINA1	0.00395393	0.523811	0.363	0.224	1	FB3_var_AAD	ligand
CMTM3	0.00395897	0.472269	0.134	0.022	1	FB3_var_AAD	#N/A
FNBP1L	0.0040195	-0.697587	0.038	0.104	1	FB3_var_NAA	#N/A
HSPA8	0.00403567	0.537138	0.605	0.418	1	FB3_var_AAD	#N/A
BMI1	0.00406793	0.404554	0.134	0.022	1	FB3_var_AAD	#N/A
APRT	0.00407726	0.823509	0.35	0.164	1	FB3_var_AAD	#N/A
NONO	0.00414987	0.632859	0.312	0.172	1	FB3_var_AAD	#N/A
RP11-463O12.5	0.00416481	0.435985	0.108	0.03	1	FB3_var_AAD	#N/A
TGOLN2	0.00418094	0.337815	0.395	0.201	1	FB3_var_AAD	#N/A
RFC1	0.00418555	0.451392	0.153	0.187	1	FB3_var_AAD	#N/A
CCNY	0.00425046	0.424717	0.108	0.052	1	FB3_var_AAD	#N/A
DIO2	0.00432892	-1.10592	0.051	0.149	1	FB3_var_NAA	#N/A
IRS2	0.00434892	0.433903	0.185	0.112	1	FB3_var_AAD	#N/A
PTRH2	0.00439164	0.81243	0.115	0.015	1	FB3_var_AAD	#N/A
GDI1	0.00440253	0.308245	0.274	0.127	1	FB3_var_AAD	#N/A
SLC11A1	0.00441027	0.470896	0.287	0.142	1	FB3_var_AAD	#N/A
METTL16	0.0044515	-0.527196	0.064	0.149	1	FB3_var_NAA	#N/A
DNM1L	0.00447158	-0.33577	0.197	0.104	1	FB3_var_NAA	#N/A
OCIAD1	0.00447273	0.425957	0.242	0.127	1	FB3_var_AAD	#N/A
RPL9P7	0.00451033	0.37484	0.312	0.187	1	FB3_var_AAD	#N/A
THBD	0.00451053	0.499736	0.312	0.142	1	FB3_var_AAD	#N/A
EIF3A	0.00452696	0.365254	0.503	0.343	1	FB3_var_AAD	#N/A
HSPB11	0.00453192	-0.519316	0.108	0.09	1	FB3_var_NAA	#N/A
C12orf75	0.00453194	0.358651	0.108	0.149	1	FB3_var_AAD	#N/A
SMS	0.00453585	0.291212	0.134	0.082	1	FB3_var_AAD	#N/A
BMS1	0.00454841	0.508323	0.14	0.075	1	FB3_var_AAD	#N/A
HMGN1	0.00461629	0.645112	0.268	0.134	1	FB3_var_AAD	#N/A
DHX8	0.00462507	0.423428	0.121	0.037	1	FB3_var_AAD	#N/A
ZNF217	0.00462798	0.570014	0.14	0.03	1	FB3_var_AAD	#N/A
FURIN	0.00463362	0.309147	0.134	0.09	1	FB3_var_AAD	#N/A
LAIR1	0.00464481	0.309338	0.166	0.06	1	FB3_var_AAD	#N/A
RPS3AP47	0.00466828	-0.336695	0.35	0.306	1	FB3_var_NAA	#N/A
YWHAQ	0.00467722	1.08253	0.255	0.179	1	FB3_var_AAD	#N/A
AP3B1	0.00467958	0.704768	0.159	0.045	1	FB3_var_AAD	#N/A
AUP1	0.00468324	0.645026	0.217	0.112	1	FB3_var_AAD	#N/A
TRIP6	0.00468824	-0.264311	0.051	0.127	1	FB3_var_NAA	#N/A
TTN	0.0046977	-1.26039	0.427	0.493	1	FB3_var_NAA	#N/A
GAPDH	0.0047129	-0.318141	0.217	0.216	1	FB3_var_NAA	#N/A
KIAA0430	0.00471633	-0.291693	0.102	0.164	1	FB3_var_NAA	#N/A
NPM1P27	0.00473503	0.661942	0.427	0.269	1	FB3_var_AAD	#N/A
SRP72	0.00477504	-0.255558	0.242	0.127	1	FB3_var_NAA	#N/A
IL10RA	0.00477505	0.298002	0.115	0.015	1	FB3_var_AAD	#N/A
MDM2	0.00479479	0.687012	0.204	0.119	1	FB3_var_AAD	#N/A
ITIH5	0.00479823	-0.856331	0.07	0.179	1	FB3_var_NAA	ligand
PLEC	0.00481315	0.393492	0.28	0.209	1	FB3_var_AAD	#N/A
TMEM47	0.00485327	0.271659	0.14	0.187	1	FB3_var_AAD	#N/A
STX3	0.00491327	0.572307	0.159	0.037	1	FB3_var_AAD	#N/A
ATN1	0.00492977	-0.316847	0.102	0.119	1	FB3_var_NAA	#N/A
PLEKHA1	0.00493107	-0.404485	0.172	0.09	1	FB3_var_NAA	#N/A
HEY1	0.00497095	0.385775	0.153	0.037	1	FB3_var_AAD	#N/A
APLP2	0.00498916	0.321775	0.631	0.455	1	FB3_var_AAD	#N/A
NMT2	0.00502066	-0.325651	0.019	0.112	1	FB3_var_NAA	#N/A
ZNF302	0.0050361	-0.736491	0.019	0.119	1	FB3_var_NAA	#N/A
FCHO2	0.00505035	-0.731373	0.07	0.119	1	FB3_var_NAA	#N/A
FXYD5	0.00505753	-0.391685	0.159	0.179	1	FB3_var_NAA	#N/A
NFIC	0.0050912	-0.634588	0.191	0.284	1	FB3_var_NAA	#N/A
CCL5	0.00510198	0.343673	0.223	0.149	1	FB3_var_AAD	ligand
GNB1	0.00511382	0.60963	0.357	0.336	1	FB3_var_AAD	#N/A
TOX4	0.00516979	-1.1678	0.153	0.127	1	FB3_var_NAA	#N/A
RP1-181J22.1	0.00517644	-0.34494	0.172	0.336	1	FB3_var_NAA	#N/A
MXRA8	0.00519759	-0.423553	0.083	0.216	1	FB3_var_NAA	#N/A
MTATP8P1	0.00519785	-0.29233	0.713	0.866	1	FB3_var_NAA	#N/A
RPS23	0.00520152	0.325996	0.669	0.463	1	FB3_var_AAD	#N/A
RPL23AP57	0.00521425	-0.2679	0.146	0.269	1	FB3_var_NAA	#N/A
RPL7P23	0.00524996	-0.504413	0.535	0.701	1	FB3_var_NAA	#N/A
EFEMP2	0.00527265	-0.918307	0.045	0.127	1	FB3_var_NAA	ligand
PSMD1	0.00532158	0.402849	0.255	0.097	1	FB3_var_AAD	#N/A
TXNDC17	0.00532988	-0.525456	0.185	0.104	1	FB3_var_NAA	#N/A
PSMC4	0.00533288	0.284743	0.185	0.052	1	FB3_var_AAD	#N/A
TARS	0.00541743	-0.424112	0.127	0.149	1	FB3_var_NAA	#N/A
KMO	0.00548095	0.316337	0.14	0.03	1	FB3_var_AAD	#N/A
SPOP	0.00548538	-0.823084	0.102	0.172	1	FB3_var_NAA	#N/A
CHRAC1	0.00550399	-0.316625	0.102	0.052	1	FB3_var_NAA	#N/A
PTMAP8	0.00552354	-0.364337	0.414	0.507	1	FB3_var_NAA	#N/A
CELF2	0.00555868	0.783618	0.261	0.127	1	FB3_var_AAD	#N/A
RBBP6	0.0055624	-0.637039	0.255	0.231	1	FB3_var_NAA	#N/A
PKD1	0.00556754	-0.368663	0.096	0.224	1	FB3_var_NAA	#N/A
GLS	0.00559043	0.380051	0.28	0.216	1	FB3_var_AAD	#N/A
DHX9	0.00561534	0.728049	0.217	0.112	1	FB3_var_AAD	#N/A
GPCPD1	0.00562936	0.251586	0.217	0.075	1	FB3_var_AAD	#N/A
WDR18	0.0056387	-0.273627	0.108	0.067	1	FB3_var_NAA	#N/A
NXF1	0.00574327	0.427323	0.248	0.119	1	FB3_var_AAD	#N/A
EEF1B2P6	0.00592446	0.735825	0.357	0.194	1	FB3_var_AAD	#N/A
MRPL23	0.00593294	0.358894	0.153	0.037	1	FB3_var_AAD	#N/A
ABLIM1	0.00593972	-0.259471	0.146	0.276	1	FB3_var_NAA	#N/A
CCT4	0.00607073	0.27742	0.236	0.09	1	FB3_var_AAD	#N/A
DEF8	0.00608879	0.269009	0.108	0.075	1	FB3_var_AAD	#N/A
HNRNPK	0.00613026	0.318469	0.503	0.306	1	FB3_var_AAD	#N/A
NAGK	0.0061961	0.289746	0.146	0.075	1	FB3_var_AAD	#N/A
RPS23P8	0.00620088	0.448341	0.497	0.299	1	FB3_var_AAD	#N/A
CYFIP2	0.00623606	-0.693924	0.102	0.149	1	FB3_var_NAA	#N/A
SELM	0.00627922	-0.632983	0.503	0.627	1	FB3_var_NAA	#N/A
RP11-592N21.1	0.00628264	0.398709	0.656	0.47	1	FB3_var_AAD	#N/A
MVD	0.00628778	0.312812	0.108	0.09	1	FB3_var_AAD	#N/A
ARF4	0.00629155	0.384959	0.299	0.134	1	FB3_var_AAD	#N/A
NINJ1	0.00631599	0.557116	0.382	0.299	1	FB3_var_AAD	#N/A
NAA15	0.00637259	0.829329	0.191	0.104	1	FB3_var_AAD	#N/A
BHLHE40	0.00639472	-0.27617	0.306	0.179	1	FB3_var_NAA	#N/A
AGAP3	0.00643324	0.524836	0.236	0.187	1	FB3_var_AAD	#N/A
FAM96B	0.00644476	-0.613817	0.153	0.127	1	FB3_var_NAA	#N/A
FAM21C	0.00647228	0.544015	0.102	0.022	1	FB3_var_AAD	#N/A
DNPH1	0.00647497	0.71137	0.089	0.119	1	FB3_var_AAD	#N/A
RP11-234A1.1	0.00651639	-0.549635	0.834	0.813	1	FB3_var_NAA	#N/A
ECHDC2	0.00652597	-0.353979	0.045	0.164	1	FB3_var_NAA	#N/A
C7orf55-LUC7L2	0.00653158	0.386895	0.102	0.067	1	FB3_var_AAD	#N/A
RPL4	0.0066267	0.581967	0.643	0.575	1	FB3_var_AAD	#N/A
FNDC3A	0.00664991	-0.482982	0.21	0.142	1	FB3_var_NAA	#N/A
TCAP	0.00666671	-0.478744	0.076	0.112	1	FB3_var_NAA	#N/A
DNAJC8	0.0066936	0.851893	0.382	0.239	1	FB3_var_AAD	#N/A
MXRA7	0.00670283	-0.454354	0.14	0.254	1	FB3_var_NAA	#N/A
ITGAE	0.00683005	-0.493141	0.096	0.112	1	FB3_var_NAA	#N/A
UPF3A	0.00685115	-0.31494	0.045	0.119	1	FB3_var_NAA	#N/A
ALYREF	0.00692022	0.263351	0.102	0.045	1	FB3_var_AAD	#N/A
BAP1	0.00692518	-0.418342	0.089	0.134	1	FB3_var_NAA	#N/A
IDI1	0.00692934	-0.322783	0.197	0.075	1	FB3_var_NAA	#N/A
DAAM1	0.00701332	-0.541252	0.076	0.209	1	FB3_var_NAA	#N/A
RPL35P1	0.00702329	0.508531	0.599	0.507	1	FB3_var_AAD	#N/A
KDM2A	0.0070383	0.272987	0.261	0.104	1	FB3_var_AAD	#N/A
FOXC1	0.00707001	-0.660813	0.121	0.239	1	FB3_var_NAA	#N/A
ANKRD36C	0.00707247	-0.681912	0.166	0.276	1	FB3_var_NAA	#N/A
TM2D2	0.0070956	0.272425	0.102	0.03	1	FB3_var_AAD	#N/A
C17orf89	0.00715207	0.407803	0.21	0.075	1	FB3_var_AAD	#N/A
P2RX4	0.0071756	0.398157	0.185	0.097	1	FB3_var_AAD	#N/A
DOT1L	0.00718211	0.484982	0.172	0.067	1	FB3_var_AAD	#N/A
IMPDH2	0.00721997	-0.375945	0.166	0.075	1	FB3_var_NAA	#N/A
ZNF326	0.0072503	0.337653	0.172	0.067	1	FB3_var_AAD	#N/A
SCUBE3	0.00733196	-0.719041	0.025	0.119	1	FB3_var_NAA	ligand
IER3IP1	0.0073323	0.668039	0.178	0.052	1	FB3_var_AAD	#N/A
NSMCE1	0.00734722	-0.835799	0.096	0.112	1	FB3_var_NAA	#N/A
NAP1L1	0.0073641	0.551082	0.573	0.433	1	FB3_var_AAD	#N/A
RAB6A	0.00738351	-0.599788	0.178	0.172	1	FB3_var_NAA	#N/A
PHACTR4	0.00738675	-0.378789	0.076	0.104	1	FB3_var_NAA	#N/A
AC005795.1	0.00738853	-0.388046	0.115	0.067	1	FB3_var_NAA	#N/A
RPL21P134	0.00742213	-0.307793	0.389	0.47	1	FB3_var_NAA	#N/A
CCDC88C	0.00749917	0.539113	0.115	0.06	1	FB3_var_AAD	#N/A
NEK7	0.00753521	0.769446	0.172	0.067	1	FB3_var_AAD	#N/A
SNW1	0.00757313	0.363532	0.115	0.164	1	FB3_var_AAD	#N/A
SLC25A36	0.00757429	-0.343236	0.07	0.119	1	FB3_var_NAA	#N/A
MRPS21	0.00760091	0.926466	0.274	0.261	1	FB3_var_AAD	#N/A
NFIA	0.00762684	-0.443083	0.223	0.358	1	FB3_var_NAA	#N/A
KLF13	0.00773499	0.354279	0.369	0.269	1	FB3_var_AAD	#N/A
ACTN2	0.00781559	-0.370162	0.025	0.127	1	FB3_var_NAA	#N/A
PAPOLA	0.00782009	0.681813	0.376	0.231	1	FB3_var_AAD	#N/A
C1orf162	0.00783287	0.333216	0.153	0.037	1	FB3_var_AAD	#N/A
LSM14A	0.00788108	0.371014	0.197	0.149	1	FB3_var_AAD	#N/A
ITPR1	0.00788354	-0.477673	0.07	0.112	1	FB3_var_NAA	#N/A
UBE2K	0.00796175	0.761938	0.223	0.104	1	FB3_var_AAD	#N/A
RP11-380G5.3	0.00797413	-0.374404	0.159	0.261	1	FB3_var_NAA	#N/A
MBNL2	0.00801045	-0.678261	0.096	0.209	1	FB3_var_NAA	#N/A
PLEKHB2	0.00805721	0.258189	0.268	0.112	1	FB3_var_AAD	#N/A
LYPLA2	0.00807766	0.623915	0.108	0.022	1	FB3_var_AAD	#N/A
TAGLN2	0.00816897	0.37972	0.382	0.209	1	FB3_var_AAD	#N/A
YKT6	0.00822245	0.374358	0.108	0.03	1	FB3_var_AAD	#N/A
RPL37P2	0.00826933	0.456658	0.465	0.299	1	FB3_var_AAD	#N/A
AD000092.3	0.00832432	-0.283308	0.274	0.291	1	FB3_var_NAA	#N/A
ZFAS1	0.0083474	0.25259	0.382	0.201	1	FB3_var_AAD	#N/A
UBE2J1	0.00844775	0.511724	0.191	0.06	1	FB3_var_AAD	#N/A
ANKZF1	0.00845402	-0.452423	0.045	0.149	1	FB3_var_NAA	#N/A
AMPD3	0.00853948	0.429028	0.287	0.127	1	FB3_var_AAD	#N/A
RHEB	0.00854686	0.519483	0.21	0.134	1	FB3_var_AAD	#N/A
RPL14	0.00856481	0.435466	0.624	0.455	1	FB3_var_AAD	#N/A
UROD	0.00857608	0.320767	0.134	0.127	1	FB3_var_AAD	#N/A
COX6B1	0.00870687	0.580371	0.586	0.545	1	FB3_var_AAD	#N/A
RP11-166D19.1	0.00875111	-0.604241	0.115	0.231	1	FB3_var_NAA	#N/A
ONECUT3	0.00879654	-0.27634	0.471	0.567	1	FB3_var_NAA	#N/A
WWC2	0.00883843	0.789402	0.108	0.06	1	FB3_var_AAD	#N/A
NACAP1	0.00893602	0.340821	0.331	0.261	1	FB3_var_AAD	#N/A
RP11-254B13.1	0.00893667	0.444496	0.229	0.09	1	FB3_var_AAD	#N/A
GTF3C6	0.00895155	0.318385	0.293	0.134	1	FB3_var_AAD	#N/A
TPM2	0.00896976	-0.394633	0.35	0.545	1	FB3_var_NAA	#N/A
NDUFV1	0.00911826	-0.253712	0.197	0.187	1	FB3_var_NAA	#N/A
TRIM41	0.00913481	-0.366644	0.064	0.142	1	FB3_var_NAA	#N/A
ODC1	0.00917203	0.43423	0.204	0.075	1	FB3_var_AAD	#N/A
ARHGAP18	0.00918016	0.538955	0.14	0.052	1	FB3_var_AAD	#N/A
ZNF106	0.00921097	0.491917	0.242	0.246	1	FB3_var_AAD	#N/A
GARS	0.00929469	0.293581	0.236	0.097	1	FB3_var_AAD	ligand
BCCIP	0.0095525	0.562604	0.159	0.052	1	FB3_var_AAD	#N/A
RAB3GAP2	0.00959445	-0.635282	0.057	0.127	1	FB3_var_NAA	#N/A
SMAD4	0.00960033	0.421638	0.166	0.067	1	FB3_var_AAD	#N/A
CNN1	0.00962704	-0.508037	0.07	0.201	1	FB3_var_NAA	#N/A
UBE2N	0.00969136	0.750534	0.178	0.112	1	FB3_var_AAD	#N/A
PRKCB	0.00984135	0.258817	0.146	0.037	1	FB3_var_AAD	#N/A
UQCC2	0.00999078	0.514827	0.185	0.157	1	FB3_var_AAD	#N/A
SRSF3	0.00999349	0.416988	0.573	0.396	1	FB3_var_AAD	#N/A
SLC40A1	0.0100202	-0.931174	0.032	0.134	1	FB3_var_NAA	#N/A
ZNF26	0.0100457	-0.859202	0.07	0.104	1	FB3_var_NAA	#N/A
CD99	0.0102455	0.406763	0.338	0.172	1	FB3_var_AAD	#N/A
ATP6V1A	0.0102489	0.489778	0.115	0.03	1	FB3_var_AAD	#N/A
MYO9B	0.010272	0.5491	0.382	0.284	1	FB3_var_AAD	#N/A
RPL41P1	0.010376	-0.270881	0.146	0.284	1	FB3_var_NAA	#N/A
RSRC2	0.0103859	0.527976	0.408	0.246	1	FB3_var_AAD	#N/A
HIGD1A	0.0103892	0.672631	0.21	0.134	1	FB3_var_AAD	#N/A
SCAND1	0.010426	0.528798	0.178	0.104	1	FB3_var_AAD	#N/A
HCST	0.0104337	0.26038	0.121	0.045	1	FB3_var_AAD	#N/A
RPS15A	0.0104951	0.464403	0.357	0.261	1	FB3_var_AAD	#N/A
PPFIBP1	0.0105029	-1.05911	0.159	0.179	1	FB3_var_NAA	#N/A
MT1E	0.0105378	-0.46963	0.236	0.194	1	FB3_var_NAA	#N/A
ALDH2	0.0105416	-0.301097	0.185	0.358	1	FB3_var_NAA	#N/A
DPT	0.0106021	-0.61781	0.096	0.239	1	FB3_var_NAA	ligand
SSR1	0.0106117	0.580488	0.268	0.149	1	FB3_var_AAD	#N/A
PRUNE2	0.0106155	-0.608876	0.045	0.142	1	FB3_var_NAA	#N/A
ROCK1	0.0107184	-1.16383	0.338	0.373	1	FB3_var_NAA	#N/A
SASH1	0.0107684	-0.835445	0.121	0.239	1	FB3_var_NAA	#N/A
BCAT1	0.0108433	0.52073	0.191	0.067	1	FB3_var_AAD	#N/A
RRAS	0.0108834	-0.559051	0.096	0.224	1	FB3_var_NAA	#N/A
CYHR1	0.0109169	0.368712	0.115	0.06	1	FB3_var_AAD	#N/A
TM9SF2	0.0109223	0.396458	0.14	0.045	1	FB3_var_AAD	#N/A
RPS3AP6	0.0109617	-0.657559	0.268	0.321	1	FB3_var_NAA	#N/A
USMG5	0.0109674	0.572683	0.567	0.455	1	FB3_var_AAD	#N/A
RP11-613F7.1	0.0109734	-0.250271	0.146	0.224	1	FB3_var_NAA	#N/A
ARCN1	0.0110004	0.580267	0.172	0.104	1	FB3_var_AAD	#N/A
MORF4L1P1	0.011024	-0.706068	0.21	0.291	1	FB3_var_NAA	#N/A
PSMB7	0.0110671	0.278626	0.35	0.187	1	FB3_var_AAD	#N/A
NDUFB3	0.0111223	0.818331	0.236	0.097	1	FB3_var_AAD	#N/A
LMNA	0.0111456	0.468616	0.611	0.44	1	FB3_var_AAD	#N/A
PTMAP3	0.0111969	-0.322318	0.369	0.463	1	FB3_var_NAA	#N/A
NELFE	0.0112043	0.253669	0.108	0.164	1	FB3_var_AAD	#N/A
RPL7P15	0.0112679	-0.272981	0.21	0.299	1	FB3_var_NAA	#N/A
EIF5P1	0.011299	-0.260129	0.204	0.149	1	FB3_var_NAA	#N/A
HINT1	0.0113133	0.53087	0.548	0.381	1	FB3_var_AAD	#N/A
IFI16	0.0113155	0.464684	0.382	0.209	1	FB3_var_AAD	#N/A
CLINT1	0.0114127	0.621451	0.217	0.082	1	FB3_var_AAD	#N/A
TRMT10C	0.0114222	0.309617	0.115	0.037	1	FB3_var_AAD	#N/A
SWAP70	0.011442	0.602083	0.159	0.179	1	FB3_var_AAD	#N/A
XRCC5	0.0114772	0.730471	0.427	0.299	1	FB3_var_AAD	#N/A
ZCCHC10	0.0115923	0.350056	0.134	0.03	1	FB3_var_AAD	#N/A
MAFF	0.0116502	-0.718084	0.217	0.172	1	FB3_var_NAA	#N/A
RTN4	0.0116938	0.413338	0.586	0.403	1	FB3_var_AAD	#N/A
NRP2	0.0117114	0.406038	0.191	0.075	1	FB3_var_AAD	#N/A
RBBP8	0.0117733	0.511177	0.121	0.03	1	FB3_var_AAD	#N/A
FBXL12	0.0120093	0.304347	0.14	0.075	1	FB3_var_AAD	#N/A
SF3B3	0.0120322	0.272382	0.14	0.045	1	FB3_var_AAD	#N/A
EEF1B2P2	0.0120748	0.267464	0.236	0.097	1	FB3_var_AAD	#N/A
RPS27A	0.0120933	0.37221	0.713	0.56	1	FB3_var_AAD	#N/A
KIAA1211	0.012104	-0.260594	0.064	0.104	1	FB3_var_NAA	#N/A
NFIB	0.012123	-0.380394	0.197	0.351	1	FB3_var_NAA	#N/A
MTSS1	0.0121444	0.395926	0.14	0.06	1	FB3_var_AAD	#N/A
CTNNA1	0.012156	0.531489	0.369	0.246	1	FB3_var_AAD	#N/A
RSBN1L	0.0121849	-0.509973	0.076	0.209	1	FB3_var_NAA	#N/A
RPL7P1	0.0122917	-0.406391	0.357	0.425	1	FB3_var_NAA	#N/A
ZNF438	0.0123184	0.394588	0.102	0.022	1	FB3_var_AAD	#N/A
PCSK7	0.0123299	-0.398956	0.089	0.216	1	FB3_var_NAA	#N/A
SOCS3	0.0123535	-0.531218	0.134	0.269	1	FB3_var_NAA	#N/A
MMADHC	0.012415	0.402905	0.153	0.06	1	FB3_var_AAD	#N/A
YTHDF2	0.0124367	0.384734	0.153	0.149	1	FB3_var_AAD	#N/A
RP11-396M11.1	0.0125041	-0.324412	0.236	0.269	1	FB3_var_NAA	#N/A
PDIA3	0.0125351	0.322844	0.376	0.216	1	FB3_var_AAD	#N/A
ITGAV	0.0126373	0.494946	0.357	0.216	1	FB3_var_AAD	#N/A
HERC2	0.0126771	-0.258154	0.127	0.142	1	FB3_var_NAA	#N/A
LYRM4	0.0127057	-0.251572	0.07	0.164	1	FB3_var_NAA	#N/A
PDE5A	0.0127602	-0.324524	0.038	0.119	1	FB3_var_NAA	#N/A
TIA1	0.0127819	0.258376	0.121	0.075	1	FB3_var_AAD	#N/A
RGS12	0.0128179	-0.604812	0.038	0.127	1	FB3_var_NAA	#N/A
STK17B	0.0128543	0.472454	0.185	0.119	1	FB3_var_AAD	#N/A
FTH1P4	0.0128869	0.348384	0.605	0.463	1	FB3_var_AAD	#N/A
SUCLA2	0.0129687	-0.274455	0.108	0.045	1	FB3_var_NAA	#N/A
USP53	0.0130074	0.508608	0.166	0.164	1	FB3_var_AAD	#N/A
OST4	0.013137	0.538546	0.395	0.261	1	FB3_var_AAD	#N/A
PTP4A2	0.0132902	0.471119	0.35	0.187	1	FB3_var_AAD	#N/A
SSSCA1	0.0133751	0.26419	0.146	0.112	1	FB3_var_AAD	#N/A
C19orf60	0.013489	0.349081	0.197	0.216	1	FB3_var_AAD	#N/A
CTNNBL1	0.0135497	0.485651	0.121	0.119	1	FB3_var_AAD	#N/A
PCED1B-AS1	0.0135549	0.252701	0.14	0.037	1	FB3_var_AAD	#N/A
TAF7	0.0135568	0.747154	0.331	0.209	1	FB3_var_AAD	#N/A
FIS1	0.0138289	-0.742529	0.21	0.381	1	FB3_var_NAA	#N/A
TPP1	0.0138297	0.347654	0.318	0.164	1	FB3_var_AAD	#N/A
PNPLA8	0.0138339	0.745328	0.217	0.09	1	FB3_var_AAD	#N/A
SERPINB1	0.0138598	0.347041	0.261	0.134	1	FB3_var_AAD	ligand
RSL1D1	0.0139576	-0.293012	0.395	0.246	1	FB3_var_NAA	#N/A
CNIH1	0.013978	0.570512	0.146	0.09	1	FB3_var_AAD	#N/A
RPS15AP12	0.0141388	0.276849	0.236	0.172	1	FB3_var_AAD	#N/A
TPRKB	0.0142621	-0.269914	0.134	0.06	1	FB3_var_NAA	#N/A
GTPBP4	0.0142784	0.494661	0.166	0.06	1	FB3_var_AAD	#N/A
NRIP3	0.0142847	0.279495	0.115	0.06	1	FB3_var_AAD	#N/A
CNRIP1	0.0142893	-0.278813	0.025	0.104	1	FB3_var_NAA	#N/A
RAB31	0.0142981	-0.734256	0.299	0.224	1	FB3_var_NAA	#N/A
PPP1R18	0.0143026	0.321178	0.14	0.052	1	FB3_var_AAD	#N/A
FTH1P8	0.0143469	0.376843	0.675	0.597	1	FB3_var_AAD	#N/A
YARS	0.0145692	0.269183	0.14	0.037	1	FB3_var_AAD	#N/A
EIF3H	0.0145771	0.352537	0.306	0.149	1	FB3_var_AAD	#N/A
RASGRP3	0.0147589	0.4789	0.146	0.075	1	FB3_var_AAD	#N/A
KANK2	0.0148873	-0.279771	0.783	0.903	1	FB3_var_NAA	#N/A
SNRPN	0.0150212	-0.476935	0.057	0.157	1	FB3_var_NAA	#N/A
C14orf2	0.0150429	0.407666	0.452	0.537	1	FB3_var_AAD	#N/A
PA2G4	0.0150841	0.619408	0.172	0.09	1	FB3_var_AAD	#N/A
CTB-79E8.3	0.0150947	-0.264211	0.153	0.209	1	FB3_var_NAA	#N/A
SMURF2	0.0151482	0.314284	0.178	0.075	1	FB3_var_AAD	#N/A
BLOC1S6	0.0151511	0.33625	0.248	0.104	1	FB3_var_AAD	#N/A
PABPC4	0.0151657	0.327062	0.312	0.157	1	FB3_var_AAD	#N/A
ARF3	0.0151933	0.27635	0.146	0.075	1	FB3_var_AAD	#N/A
GABARAPL1	0.0152567	0.324564	0.21	0.172	1	FB3_var_AAD	#N/A
POSTN	0.0153063	-0.314924	0.312	0.172	1	FB3_var_NAA	ligand
ITGA1	0.0153184	-0.4244	0.089	0.224	1	FB3_var_NAA	#N/A
HERPUD1	0.0153194	0.399827	0.318	0.209	1	FB3_var_AAD	#N/A
NMD3	0.0155048	-0.952506	0.032	0.119	1	FB3_var_NAA	#N/A
ELL2	0.0155048	0.531125	0.306	0.172	1	FB3_var_AAD	#N/A
RPS28P7	0.0155593	-0.400267	0.312	0.328	1	FB3_var_NAA	#N/A
IMPAD1	0.0156376	0.547789	0.166	0.075	1	FB3_var_AAD	#N/A
MAST4	0.0156579	-0.663327	0.134	0.209	1	FB3_var_NAA	#N/A
PSME4	0.0156734	-0.35403	0.197	0.134	1	FB3_var_NAA	#N/A
ARHGEF12	0.0158673	-0.566184	0.083	0.209	1	FB3_var_NAA	#N/A
COL1A2	0.0159137	0.401354	0.675	0.522	1	FB3_var_AAD	ligand
RHOG	0.0159724	0.264134	0.134	0.045	1	FB3_var_AAD	#N/A
JTB	0.015994	-0.417586	0.268	0.187	1	FB3_var_NAA	#N/A
RP11-34P1.2	0.0162729	-0.308357	0.064	0.157	1	FB3_var_NAA	#N/A
RCSD1	0.0163599	1.15051	0.127	0.03	1	FB3_var_AAD	#N/A
ARFRP1	0.0163827	-0.300593	0.242	0.306	1	FB3_var_NAA	#N/A
DNPEP	0.0163952	-0.311018	0.051	0.149	1	FB3_var_NAA	#N/A
IARS2	0.0165184	0.805977	0.14	0.097	1	FB3_var_AAD	#N/A
PPP1CC	0.0165593	0.854154	0.185	0.142	1	FB3_var_AAD	#N/A
PPP1R12A	0.0165715	-0.834275	0.35	0.478	1	FB3_var_NAA	#N/A
ITPRIPL2	0.0167545	-0.563537	0.127	0.134	1	FB3_var_NAA	#N/A
GPATCH8	0.016788	-1.01864	0.178	0.209	1	FB3_var_NAA	#N/A
PPP1R2	0.0167891	0.873048	0.115	0.127	1	FB3_var_AAD	#N/A
CCDC144NL-AS1	0.0168053	-0.318256	0.032	0.112	1	FB3_var_NAA	#N/A
MCAM	0.0168212	-0.808441	0.312	0.396	1	FB3_var_NAA	#N/A
GALNT10	0.0168621	-0.992058	0.07	0.127	1	FB3_var_NAA	#N/A
PLBD2	0.0172624	0.276412	0.102	0.037	1	FB3_var_AAD	#N/A
RRP15	0.0175191	-0.927607	0.127	0.067	1	FB3_var_NAA	#N/A
NDUFB8P2	0.0175889	-0.256412	0.102	0.134	1	FB3_var_NAA	#N/A
ZFP36	0.0176085	-0.442693	0.611	0.776	1	FB3_var_NAA	#N/A
NSMAF	0.0176676	0.321669	0.14	0.037	1	FB3_var_AAD	#N/A
DLGAP4	0.0177332	-0.372394	0.14	0.112	1	FB3_var_NAA	#N/A
HDGF	0.0177705	0.53407	0.248	0.142	1	FB3_var_AAD	ligand
WAPAL	0.018012	0.442764	0.217	0.09	1	FB3_var_AAD	#N/A
HSPA1A	0.0181155	0.463889	0.726	0.619	1	FB3_var_AAD	#N/A
SLC3A2	0.0181542	0.259584	0.338	0.246	1	FB3_var_AAD	#N/A
H3F3C	0.0181773	0.363128	0.586	0.425	1	FB3_var_AAD	#N/A
HERC1	0.0181918	-1.02814	0.197	0.157	1	FB3_var_NAA	#N/A
ARL1	0.0182064	0.453207	0.121	0.09	1	FB3_var_AAD	#N/A
AZIN1	0.0182449	0.667403	0.204	0.104	1	FB3_var_AAD	#N/A
WAC	0.0183305	0.472934	0.274	0.269	1	FB3_var_AAD	#N/A
EI24	0.0183888	0.284025	0.121	0.067	1	FB3_var_AAD	#N/A
SNX3	0.0183973	0.500876	0.293	0.142	1	FB3_var_AAD	#N/A
RBPMS	0.0184289	-0.359872	0.051	0.157	1	FB3_var_NAA	#N/A
EP300	0.0185851	0.429029	0.197	0.104	1	FB3_var_AAD	#N/A
DYRK1A	0.0187833	-0.364613	0.21	0.134	1	FB3_var_NAA	#N/A
FMNL2	0.0189374	0.286721	0.153	0.06	1	FB3_var_AAD	#N/A
DAZAP1	0.0189725	0.984577	0.166	0.067	1	FB3_var_AAD	#N/A
CLMP	0.0189852	0.465519	0.153	0.045	1	FB3_var_AAD	#N/A
TGM2	0.0191325	-0.591505	0.325	0.246	1	FB3_var_NAA	#N/A
UBE2D3	0.0191716	0.725719	0.503	0.366	1	FB3_var_AAD	#N/A
RPL5P5	0.0192065	-0.298143	0.185	0.209	1	FB3_var_NAA	#N/A
DAD1	0.0193444	0.587376	0.452	0.485	1	FB3_var_AAD	#N/A
MLF2	0.0193797	0.267309	0.28	0.142	1	FB3_var_AAD	#N/A
GPNMB	0.019553	0.375034	0.344	0.299	1	FB3_var_AAD	#N/A
GPAA1	0.0196854	0.390318	0.185	0.067	1	FB3_var_AAD	#N/A
COLGALT1	0.0197292	0.279877	0.185	0.067	1	FB3_var_AAD	#N/A
SHISA5	0.0197546	0.381484	0.185	0.149	1	FB3_var_AAD	#N/A
TIMP3	0.019775	-0.761308	0.344	0.433	1	FB3_var_NAA	ligand
OTUD7B	0.0197908	-0.385545	0.083	0.112	1	FB3_var_NAA	#N/A
OAZ2	0.0198753	0.270424	0.204	0.134	1	FB3_var_AAD	#N/A
PHLDB2	0.0199224	-0.463477	0.146	0.179	1	FB3_var_NAA	#N/A
MB	0.0201239	-0.539083	0.07	0.187	1	FB3_var_NAA	#N/A
MAN1A1	0.0201645	0.725395	0.166	0.06	1	FB3_var_AAD	#N/A
ATOX1	0.020282	0.423723	0.331	0.313	1	FB3_var_AAD	#N/A
ST13	0.020296	0.560043	0.28	0.134	1	FB3_var_AAD	#N/A
CHST12	0.0203877	-0.344459	0.051	0.112	1	FB3_var_NAA	#N/A
ZKSCAN1	0.0204057	-0.746172	0.096	0.172	1	FB3_var_NAA	#N/A
DNAJB6	0.0204359	0.677981	0.357	0.291	1	FB3_var_AAD	#N/A
LST1	0.0208929	0.602994	0.223	0.134	1	FB3_var_AAD	#N/A
DCTN2	0.0209388	-0.782686	0.115	0.172	1	FB3_var_NAA	#N/A
FTH1P16	0.0209977	0.357934	0.637	0.515	1	FB3_var_AAD	#N/A
FNIP1	0.0210518	0.254511	0.153	0.075	1	FB3_var_AAD	#N/A
SUPT16H	0.0210521	0.535419	0.274	0.149	1	FB3_var_AAD	#N/A
PRDM1	0.0210723	0.411806	0.102	0.037	1	FB3_var_AAD	#N/A
TDP2	0.0210941	0.368158	0.172	0.06	1	FB3_var_AAD	#N/A
GPRASP1	0.0212027	-0.383282	0.064	0.112	1	FB3_var_NAA	#N/A
ATXN3	0.021264	-0.737322	0.14	0.239	1	FB3_var_NAA	#N/A
PSMB5	0.0213914	0.498861	0.223	0.142	1	FB3_var_AAD	#N/A
EPS8	0.0214093	-1.25162	0.185	0.239	1	FB3_var_NAA	#N/A
PITHD1	0.0214255	0.285538	0.127	0.097	1	FB3_var_AAD	#N/A
CCL21	0.0215468	-1.00686	0.076	0.127	1	FB3_var_NAA	ligand
MOCS2	0.0215857	-0.438272	0.051	0.157	1	FB3_var_NAA	#N/A
FP236383.10	0.0217374	-0.414185	0.573	0.724	1	FB3_var_NAA	#N/A
DCTN3	0.0219364	-1.15456	0.102	0.134	1	FB3_var_NAA	#N/A
RP11-367G18.2	0.0219448	-0.323638	0.191	0.261	1	FB3_var_NAA	#N/A
OXR1	0.0221372	-0.726458	0.057	0.157	1	FB3_var_NAA	#N/A
UCHL1	0.0223178	0.300938	0.102	0.03	1	FB3_var_AAD	#N/A
RALGAPA2	0.0223438	0.61013	0.115	0.082	1	FB3_var_AAD	#N/A
NOL8	0.0227237	-0.829061	0.127	0.119	1	FB3_var_NAA	#N/A
MED29	0.0227293	0.644781	0.134	0.06	1	FB3_var_AAD	#N/A
FTH1P20	0.0227579	0.428337	0.764	0.716	1	FB3_var_AAD	#N/A
STOM	0.0228152	-0.305913	0.185	0.216	1	FB3_var_NAA	#N/A
EIF4H	0.0228451	0.258593	0.146	0.045	1	FB3_var_AAD	#N/A
LRRFIP1P1	0.0228586	-0.361292	0.064	0.104	1	FB3_var_NAA	#N/A
ATF4	0.0229191	0.327555	0.516	0.418	1	FB3_var_AAD	#N/A
EDEM1	0.0231312	0.363608	0.108	0.037	1	FB3_var_AAD	#N/A
COX17	0.0232059	1.0263	0.28	0.172	1	FB3_var_AAD	#N/A
ASH1L	0.0234425	-0.915638	0.236	0.313	1	FB3_var_NAA	#N/A
RPS15AP1	0.0235607	0.337139	0.287	0.157	1	FB3_var_AAD	#N/A
IFNGR1	0.0235701	0.489713	0.127	0.097	1	FB3_var_AAD	#N/A
RP13-258O15.1	0.0236268	-0.285418	0.242	0.231	1	FB3_var_NAA	#N/A
DYM	0.0236646	-0.278671	0.038	0.104	1	FB3_var_NAA	#N/A
MXD4	0.0236988	0.343481	0.14	0.075	1	FB3_var_AAD	#N/A
DNAJC5	0.0238405	-0.393691	0.127	0.075	1	FB3_var_NAA	#N/A
SAFB2	0.0238426	0.31916	0.14	0.142	1	FB3_var_AAD	#N/A
CALR	0.0239376	0.359838	0.191	0.09	1	FB3_var_AAD	ligand
SLC30A1	0.0241514	0.446949	0.134	0.06	1	FB3_var_AAD	#N/A
GTF2H1	0.0243699	0.371923	0.146	0.052	1	FB3_var_AAD	#N/A
IBTK	0.0243797	0.38956	0.127	0.075	1	FB3_var_AAD	#N/A
ARIH1	0.024485	-0.421693	0.134	0.09	1	FB3_var_NAA	#N/A
CTR9	0.0245444	0.457244	0.121	0.09	1	FB3_var_AAD	#N/A
INSIG1	0.0246784	0.410587	0.299	0.187	1	FB3_var_AAD	#N/A
RHOJ	0.0247939	-0.755955	0.096	0.112	1	FB3_var_NAA	#N/A
ARAP2	0.0252233	0.459158	0.121	0.06	1	FB3_var_AAD	#N/A
RPL37P6	0.0254368	0.278261	0.338	0.201	1	FB3_var_AAD	#N/A
ZNF469	0.0256964	-0.271311	0.089	0.142	1	FB3_var_NAA	#N/A
INHBA	0.0257565	0.82729	0.338	0.201	1	FB3_var_AAD	ligand
ANK3	0.0257859	-0.297938	0.083	0.194	1	FB3_var_NAA	#N/A
SSPN	0.0265115	-0.553497	0.032	0.119	1	FB3_var_NAA	#N/A
SLC35E3	0.0267636	-1.2611	0.102	0.119	1	FB3_var_NAA	#N/A
PPP1CB	0.0268112	-0.33115	0.338	0.284	1	FB3_var_NAA	#N/A
BACH1	0.0269752	0.31891	0.268	0.127	1	FB3_var_AAD	#N/A
RCAN1	0.0271757	0.552258	0.204	0.164	1	FB3_var_AAD	#N/A
IGF2R	0.0272193	-0.362837	0.146	0.082	1	FB3_var_NAA	#N/A
PSMB4	0.0272424	0.64159	0.248	0.134	1	FB3_var_AAD	#N/A
RP11-82H13.2	0.0273122	-0.463331	0.115	0.187	1	FB3_var_NAA	#N/A
HNRNPA3	0.0274529	0.541405	0.318	0.194	1	FB3_var_AAD	#N/A
RP11-475J5.11	0.027848	-0.371493	0.299	0.44	1	FB3_var_NAA	#N/A
ARID5A	0.0278493	0.367946	0.204	0.127	1	FB3_var_AAD	#N/A
C14orf119	0.0279944	0.801914	0.083	0.119	1	FB3_var_AAD	#N/A
EDF1	0.0281798	-0.804036	0.389	0.418	1	FB3_var_NAA	#N/A
PPP2R3C	0.0284221	0.507957	0.121	0.06	1	FB3_var_AAD	#N/A
CEBPG	0.0292933	0.254212	0.159	0.052	1	FB3_var_AAD	#N/A
CALM1	0.0294308	-0.413931	0.809	0.776	1	FB3_var_NAA	#N/A
SH3GLB1	0.0294915	0.307157	0.274	0.134	1	FB3_var_AAD	#N/A
SNX1	0.0295278	-0.353134	0.14	0.127	1	FB3_var_NAA	#N/A
TNNC1	0.0295636	-0.333513	0.038	0.127	1	FB3_var_NAA	#N/A
KPNB1	0.0295727	0.478056	0.287	0.224	1	FB3_var_AAD	#N/A
KPNA4	0.0299598	0.440603	0.255	0.134	1	FB3_var_AAD	#N/A
MRPL1	0.0300491	0.442149	0.102	0.075	1	FB3_var_AAD	#N/A
SMARCE1	0.030287	-0.574455	0.146	0.127	1	FB3_var_NAA	#N/A
TOB1	0.030367	-0.441909	0.172	0.097	1	FB3_var_NAA	#N/A
BTAF1	0.030547	0.415452	0.191	0.075	1	FB3_var_AAD	#N/A
GOLGA3	0.0306073	0.612626	0.185	0.142	1	FB3_var_AAD	#N/A
ILF3-AS1	0.0306626	0.567509	0.134	0.045	1	FB3_var_AAD	#N/A
ECH1	0.0307028	-0.57636	0.191	0.269	1	FB3_var_NAA	#N/A
PHF3	0.0307459	-0.849745	0.153	0.216	1	FB3_var_NAA	#N/A
RNF217	0.0308938	0.447284	0.108	0.06	1	FB3_var_AAD	#N/A
EEA1	0.0309286	0.339051	0.204	0.172	1	FB3_var_AAD	#N/A
CDC16	0.0312758	0.356394	0.121	0.142	1	FB3_var_AAD	#N/A
WBP4	0.0313174	-0.319818	0.07	0.149	1	FB3_var_NAA	#N/A
PKP4	0.0314161	0.336125	0.115	0.082	1	FB3_var_AAD	#N/A
RAB18	0.0314867	0.553916	0.255	0.157	1	FB3_var_AAD	#N/A
APOL1	0.0321926	-0.653018	0.115	0.231	1	FB3_var_NAA	ligand
PLA2G2A	0.0321991	0.291608	0.338	0.194	1	FB3_var_AAD	ligand
ST3GAL3	0.0322427	-0.282784	0.172	0.254	1	FB3_var_NAA	ligand
RPN1	0.0322493	0.464943	0.197	0.082	1	FB3_var_AAD	#N/A
SEC62	0.0323581	-0.682125	0.745	0.694	1	FB3_var_NAA	#N/A
HMOX1	0.0324958	0.321976	0.261	0.239	1	FB3_var_AAD	#N/A
EBNA1BP2	0.032696	0.502926	0.146	0.06	1	FB3_var_AAD	#N/A
ASAP1	0.0327872	0.295889	0.172	0.067	1	FB3_var_AAD	#N/A
TRIM25	0.0327932	0.361603	0.102	0.045	1	FB3_var_AAD	#N/A
ADAMTS9	0.0328369	-0.371467	0.134	0.142	1	FB3_var_NAA	ligand
SLC1A3	0.0328568	0.266888	0.115	0.045	1	FB3_var_AAD	#N/A
ATP6V1B2	0.0329881	0.355779	0.191	0.104	1	FB3_var_AAD	#N/A
PSMG2	0.0330248	0.660753	0.089	0.104	1	FB3_var_AAD	#N/A
IVNS1ABP	0.0331354	0.41713	0.357	0.209	1	FB3_var_AAD	#N/A
MAPK1IP1L	0.0331985	-0.639669	0.127	0.127	1	FB3_var_NAA	#N/A
MPC1	0.0332817	0.754747	0.14	0.052	1	FB3_var_AAD	#N/A
ACOT9	0.0333667	0.475453	0.159	0.067	1	FB3_var_AAD	#N/A
ELMSAN1	0.0334097	-0.317774	0.153	0.104	1	FB3_var_NAA	#N/A
PDCD10	0.0334149	0.97193	0.197	0.09	1	FB3_var_AAD	#N/A
TMEM219	0.0334533	-0.394388	0.217	0.142	1	FB3_var_NAA	#N/A
DIP2A	0.0337109	-0.266806	0.166	0.149	1	FB3_var_NAA	#N/A
PFKL	0.033789	-0.557751	0.127	0.075	1	FB3_var_NAA	#N/A
SNX27	0.0338961	0.34018	0.108	0.052	1	FB3_var_AAD	#N/A
AMD1	0.03395	0.282532	0.242	0.209	1	FB3_var_AAD	#N/A
EXOSC4	0.033974	0.313733	0.102	0.067	1	FB3_var_AAD	#N/A
SEC22B	0.0342451	0.508066	0.146	0.09	1	FB3_var_AAD	#N/A
VAT1	0.0342982	0.334114	0.185	0.172	1	FB3_var_AAD	#N/A
FAM133B	0.0344865	0.251979	0.108	0.052	1	FB3_var_AAD	#N/A
KIAA0232	0.0345709	-1.01819	0.121	0.104	1	FB3_var_NAA	#N/A
ZFP36L1	0.0347657	0.26089	0.446	0.291	1	FB3_var_AAD	#N/A
MYOF	0.0349422	0.275331	0.108	0.09	1	FB3_var_AAD	#N/A
BRD2	0.0350705	-0.373905	0.389	0.336	1	FB3_var_NAA	#N/A
WDFY3	0.035232	-0.861239	0.07	0.104	1	FB3_var_NAA	#N/A
NAA38	0.0353572	0.385435	0.236	0.299	1	FB3_var_AAD	#N/A
PDCD5	0.035524	0.587011	0.325	0.194	1	FB3_var_AAD	#N/A
EIF5B	0.0358635	0.514016	0.414	0.425	1	FB3_var_AAD	#N/A
MBD3	0.0360746	-0.410246	0.076	0.142	1	FB3_var_NAA	#N/A
COPB1	0.0367269	0.254289	0.223	0.104	1	FB3_var_AAD	#N/A
YIF1A	0.0368509	0.635595	0.127	0.09	1	FB3_var_AAD	#N/A
RPL18A	0.0370447	0.302359	0.873	0.799	1	FB3_var_AAD	#N/A
UTP11L	0.0370772	0.33435	0.28	0.187	1	FB3_var_AAD	#N/A
RBM12	0.0371145	0.310608	0.102	0.022	1	FB3_var_AAD	#N/A
RPL18AP3	0.0372531	-0.357947	0.497	0.59	1	FB3_var_NAA	#N/A
RPL12P4	0.037272	-0.391572	0.159	0.239	1	FB3_var_NAA	#N/A
NR2F2-AS1	0.0374272	-0.63861	0.032	0.112	1	FB3_var_NAA	#N/A
IDH2	0.038137	0.314516	0.102	0.037	1	FB3_var_AAD	#N/A
MIR22HG	0.038157	0.290835	0.299	0.157	1	FB3_var_AAD	#N/A
TNFAIP6	0.0382078	0.603852	0.248	0.134	1	FB3_var_AAD	#N/A
POLR2I	0.0382451	-0.434075	0.191	0.179	1	FB3_var_NAA	#N/A
GNG5	0.0387546	0.635774	0.497	0.418	1	FB3_var_AAD	#N/A
PRDX4	0.0389098	0.333841	0.28	0.149	1	FB3_var_AAD	#N/A
TKT	0.0389103	0.355407	0.217	0.112	1	FB3_var_AAD	#N/A
USP9X	0.0390517	0.268561	0.299	0.187	1	FB3_var_AAD	#N/A
KLHL24	0.0391069	-0.478672	0.115	0.104	1	FB3_var_NAA	#N/A
IRF7	0.0392037	-0.485898	0.121	0.06	1	FB3_var_NAA	#N/A
SGCB	0.0392451	-0.536995	0.057	0.112	1	FB3_var_NAA	#N/A
SPRY1	0.0392482	-0.381173	0.102	0.224	1	FB3_var_NAA	#N/A
U2SURP	0.0392669	0.615483	0.293	0.194	1	FB3_var_AAD	#N/A
DERL2	0.039427	0.323234	0.178	0.075	1	FB3_var_AAD	#N/A
RPS15AP38	0.0395407	0.266188	0.217	0.127	1	FB3_var_AAD	#N/A
NEMF	0.0395492	-0.693735	0.172	0.246	1	FB3_var_NAA	#N/A
C10orf10	0.0395693	-0.730615	0.102	0.194	1	FB3_var_NAA	#N/A
STRAP	0.0395831	0.394146	0.197	0.082	1	FB3_var_AAD	#N/A
SLMAP	0.0395893	-0.347934	0.102	0.134	1	FB3_var_NAA	#N/A
RP11-466H18.1	0.039699	0.256044	0.503	0.343	1	FB3_var_AAD	#N/A
CSPP1	0.039928	-0.553942	0.083	0.127	1	FB3_var_NAA	#N/A
SETDB2	0.0400454	-0.279494	0.025	0.104	1	FB3_var_NAA	#N/A
TROVE2	0.0403319	-0.741945	0.159	0.187	1	FB3_var_NAA	#N/A
ARHGEF10L	0.0409971	0.251958	0.064	0.112	1	FB3_var_AAD	#N/A
ILF3	0.0414762	0.260992	0.427	0.284	1	FB3_var_AAD	#N/A
SDHB	0.0417827	0.383556	0.121	0.082	1	FB3_var_AAD	#N/A
CDC37	0.0420929	0.360189	0.382	0.231	1	FB3_var_AAD	#N/A
UHMK1	0.0421225	0.371368	0.166	0.067	1	FB3_var_AAD	#N/A
SIL1	0.0422074	0.27596	0.096	0.119	1	FB3_var_AAD	#N/A
SDC4	0.042443	0.300854	0.102	0.045	1	FB3_var_AAD	#N/A
CHD9	0.0424656	0.368311	0.146	0.097	1	FB3_var_AAD	#N/A
UBAC2	0.0427684	0.274803	0.102	0.075	1	FB3_var_AAD	#N/A
RNH1	0.0428045	0.268342	0.197	0.209	1	FB3_var_AAD	#N/A
ETS1	0.0432035	0.3532	0.248	0.119	1	FB3_var_AAD	#N/A
PREPL	0.0433554	-0.59099	0.102	0.075	1	FB3_var_NAA	#N/A
MAEA	0.0436114	0.368146	0.134	0.119	1	FB3_var_AAD	#N/A
HACD2	0.0437752	0.355933	0.102	0.03	1	FB3_var_AAD	#N/A
TBCB	0.0437787	-0.488994	0.102	0.097	1	FB3_var_NAA	#N/A
RP11-556K13.1	0.0438514	0.279782	0.134	0.06	1	FB3_var_AAD	#N/A
ITSN2	0.0440804	-0.360709	0.223	0.231	1	FB3_var_NAA	#N/A
MYO9A	0.0443148	-0.514331	0.07	0.112	1	FB3_var_NAA	#N/A
LAMTOR5	0.0444833	0.580312	0.42	0.418	1	FB3_var_AAD	#N/A
GPATCH2L	0.0445208	-0.273491	0.159	0.104	1	FB3_var_NAA	#N/A
RPL13P12	0.0445891	-0.270393	0.834	0.769	1	FB3_var_NAA	#N/A
NDUFA1	0.0450983	-0.906531	0.433	0.366	1	FB3_var_NAA	#N/A
CAV2	0.0451507	-0.509783	0.096	0.209	1	FB3_var_NAA	#N/A
IFI27	0.0453708	-0.836523	0.185	0.291	1	FB3_var_NAA	#N/A
SLIT2	0.0454083	-0.610667	0.07	0.112	1	FB3_var_NAA	ligand
USP1	0.0454377	-0.37798	0.127	0.104	1	FB3_var_NAA	#N/A
UBE2Q1	0.0454558	0.390977	0.127	0.052	1	FB3_var_AAD	#N/A
CD59	0.0454864	0.334214	0.618	0.485	1	FB3_var_AAD	ligand
IER5	0.0456684	0.494426	0.338	0.194	1	FB3_var_AAD	#N/A
CRELD2	0.0458933	0.386027	0.127	0.037	1	FB3_var_AAD	#N/A
SPAG9	0.0459596	-0.414185	0.357	0.269	1	FB3_var_NAA	#N/A
C7orf50	0.0462628	-0.988748	0.096	0.187	1	FB3_var_NAA	#N/A
ZNF292	0.0464178	-0.297713	0.185	0.149	1	FB3_var_NAA	#N/A
STK38L	0.0469464	0.392404	0.166	0.134	1	FB3_var_AAD	#N/A
NKTR	0.0469651	-0.686692	0.223	0.291	1	FB3_var_NAA	#N/A
PLAGL1	0.0470503	0.424224	0.108	0.06	1	FB3_var_AAD	#N/A
ANGPTL4	0.0470823	0.338632	0.127	0.134	1	FB3_var_AAD	ligand
DHRS3	0.0471012	-0.273359	0.07	0.112	1	FB3_var_NAA	#N/A
ARHGEF10	0.047344	-0.798597	0.045	0.127	1	FB3_var_NAA	#N/A
WDR13	0.047391	-0.641625	0.096	0.194	1	FB3_var_NAA	#N/A
UGP2	0.0475607	-0.359042	0.153	0.134	1	FB3_var_NAA	#N/A
RPL3	0.0478964	0.375466	0.682	0.522	1	FB3_var_AAD	#N/A
HTRA3	0.0485	0.348409	0.217	0.104	1	FB3_var_AAD	ligand
C6orf89	0.0489705	-0.573067	0.083	0.119	1	FB3_var_NAA	#N/A
CHMP2B	0.0490013	0.346591	0.14	0.06	1	FB3_var_AAD	#N/A
RPS9	0.0490187	-0.322851	0.548	0.507	1	FB3_var_NAA	#N/A
CSNK1A1	0.0492498	0.345959	0.185	0.075	1	FB3_var_AAD	#N/A
OSBPL8	0.0492967	-0.408764	0.299	0.201	1	FB3_var_NAA	#N/A
TOR1AIP1	0.049354	0.323533	0.204	0.09	1	FB3_var_AAD	#N/A
FAM118A	0.0494309	-0.283736	0.051	0.134	1	FB3_var_NAA	#N/A
FAM213A	0.0494899	-0.764697	0.076	0.127	1	FB3_var_NAA	#N/A
MTR	0.0495548	-0.292157	0.096	0.104	1	FB3_var_NAA	#N/A
BCAS2	0.0501646	0.474896	0.166	0.097	1	FB3_var_AAD	#N/A
ITM2B	0.0502895	0.282333	0.586	0.597	1	FB3_var_AAD	#N/A
RP11-447H19.4	0.0504039	0.359235	0.268	0.142	1	FB3_var_AAD	#N/A
SLC2A3	0.0504767	0.491832	0.274	0.261	1	FB3_var_AAD	#N/A
RPL9P18	0.0505055	0.331817	0.325	0.201	1	FB3_var_AAD	#N/A
AC058791.1	0.0506039	0.421741	0.255	0.157	1	FB3_var_AAD	#N/A
RAB5A	0.0506292	0.550408	0.217	0.142	1	FB3_var_AAD	#N/A
AHR	0.05091	0.432897	0.28	0.149	1	FB3_var_AAD	#N/A
RP5-1014D13.2	0.05099	-0.297548	0.045	0.112	1	FB3_var_NAA	#N/A
GSTP1	0.0510024	0.481101	0.567	0.575	1	FB3_var_AAD	#N/A
CHSY1	0.051065	-0.522716	0.121	0.075	1	FB3_var_NAA	ligand
UQCR11	0.0514183	0.449132	0.522	0.381	1	FB3_var_AAD	#N/A
PAPSS2	0.0518909	0.345168	0.121	0.037	1	FB3_var_AAD	#N/A
TRPM7	0.0519577	0.618758	0.108	0.082	1	FB3_var_AAD	#N/A
TIMM8B	0.0521055	0.627553	0.217	0.134	1	FB3_var_AAD	#N/A
SLCO3A1	0.0521503	-0.360093	0.115	0.134	1	FB3_var_NAA	#N/A
CFD	0.0523204	0.318756	0.408	0.448	1	FB3_var_AAD	ligand
CINP	0.0524406	-0.612972	0.057	0.127	1	FB3_var_NAA	#N/A
NAP1L4	0.0532358	0.313799	0.223	0.112	1	FB3_var_AAD	#N/A
CIR1	0.0533857	-0.32766	0.204	0.119	1	FB3_var_NAA	#N/A
RAD21	0.0538595	0.528528	0.223	0.104	1	FB3_var_AAD	#N/A
EXOC5	0.0538612	-0.268339	0.121	0.097	1	FB3_var_NAA	#N/A
FLNA	0.0539441	-0.377452	0.541	0.582	1	FB3_var_NAA	#N/A
SMARCA1	0.0539729	-0.293	0.134	0.097	1	FB3_var_NAA	#N/A
PSMD6	0.0544941	0.432683	0.14	0.119	1	FB3_var_AAD	#N/A
APOA1BP	0.054516	-0.792252	0.064	0.119	1	FB3_var_NAA	#N/A
STXBP3	0.0547826	0.305698	0.127	0.172	1	FB3_var_AAD	#N/A
BAG3	0.0552208	0.352851	0.236	0.119	1	FB3_var_AAD	#N/A
FAM102A	0.0552456	0.425082	0.14	0.052	1	FB3_var_AAD	#N/A
PPA1	0.055333	0.43283	0.223	0.164	1	FB3_var_AAD	#N/A
FTH1P23	0.055373	0.316129	0.592	0.56	1	FB3_var_AAD	#N/A
IFITM2	0.0554446	-0.507462	0.682	0.799	1	FB3_var_NAA	#N/A
CDH5	0.0554889	0.447231	0.121	0.045	1	FB3_var_AAD	#N/A
TXNDC12	0.0555781	0.301517	0.102	0.037	1	FB3_var_AAD	#N/A
ENAH	0.0557906	-0.554827	0.185	0.299	1	FB3_var_NAA	#N/A
DUSP23	0.0566901	0.272943	0.134	0.127	1	FB3_var_AAD	#N/A
FLNC	0.0571774	0.380454	0.229	0.216	1	FB3_var_AAD	#N/A
PTEN	0.0577202	0.274993	0.166	0.239	1	FB3_var_AAD	ligand
MRPS35	0.057761	0.332954	0.115	0.037	1	FB3_var_AAD	#N/A
DCTN6	0.0578017	0.379574	0.146	0.052	1	FB3_var_AAD	#N/A
TCEAL3	0.0578578	-0.703004	0.057	0.149	1	FB3_var_NAA	#N/A
PXK	0.057946	0.885433	0.115	0.052	1	FB3_var_AAD	#N/A
MTDH	0.0583146	0.613883	0.35	0.284	1	FB3_var_AAD	#N/A
ERH	0.0584389	-0.362027	0.248	0.179	1	FB3_var_NAA	#N/A
RAB21	0.0584951	0.37718	0.28	0.157	1	FB3_var_AAD	#N/A
DLC1	0.058525	-0.505047	0.102	0.216	1	FB3_var_NAA	#N/A
ARL5A	0.0585561	0.50383	0.153	0.097	1	FB3_var_AAD	#N/A
CHORDC1	0.0585578	0.456189	0.178	0.09	1	FB3_var_AAD	#N/A
ATP5G3	0.0587486	0.687285	0.223	0.194	1	FB3_var_AAD	#N/A
ITGB5	0.0591282	0.416393	0.178	0.201	1	FB3_var_AAD	#N/A
MTCH2	0.0592247	0.577654	0.102	0.03	1	FB3_var_AAD	#N/A
DDX42	0.0597578	-0.358693	0.127	0.172	1	FB3_var_NAA	#N/A
WDR1	0.0599075	0.380234	0.325	0.187	1	FB3_var_AAD	#N/A
RP11-270C12.3	0.0599121	-0.462569	0.178	0.261	1	FB3_var_NAA	#N/A
CCDC53	0.0600691	-0.40438	0.089	0.134	1	FB3_var_NAA	#N/A
SSR3	0.0601125	0.361876	0.306	0.172	1	FB3_var_AAD	#N/A
IL6	0.0601647	0.32233	0.357	0.216	1	FB3_var_AAD	ligand
KIF22	0.0602901	-0.431713	0.07	0.134	1	FB3_var_NAA	#N/A
CBX3	0.0604912	0.524643	0.338	0.201	1	FB3_var_AAD	#N/A
FAU	0.0605141	0.445951	0.669	0.56	1	FB3_var_AAD	#N/A
CLEC7A	0.0606874	0.420403	0.108	0.037	1	FB3_var_AAD	#N/A
GADD45A	0.0608366	0.560801	0.382	0.276	1	FB3_var_AAD	#N/A
SRI	0.0611549	-0.335628	0.255	0.209	1	FB3_var_NAA	#N/A
CPSF6	0.0611828	0.32522	0.172	0.082	1	FB3_var_AAD	#N/A
AKAP11	0.0613247	0.376757	0.127	0.082	1	FB3_var_AAD	#N/A
AP1M1	0.0614923	-0.320134	0.134	0.164	1	FB3_var_NAA	#N/A
S100A16	0.0621981	0.483532	0.204	0.104	1	FB3_var_AAD	#N/A
SUB1	0.0623802	-0.383568	0.318	0.231	1	FB3_var_NAA	#N/A
COX17P1	0.0627126	0.617915	0.191	0.09	1	FB3_var_AAD	#N/A
SLC39A1	0.0627674	-0.42259	0.166	0.104	1	FB3_var_NAA	#N/A
H3F3AP6	0.0628082	0.443943	0.102	0.119	1	FB3_var_AAD	#N/A
KCNQ1OT1	0.0629867	-0.304838	0.287	0.209	1	FB3_var_NAA	#N/A
CS	0.063329	-0.786653	0.076	0.134	1	FB3_var_NAA	#N/A
FTH1P2	0.0636835	0.381597	0.669	0.619	1	FB3_var_AAD	#N/A
TMEM165	0.064199	0.580362	0.274	0.164	1	FB3_var_AAD	#N/A
TMEM192	0.0644161	-0.32014	0.032	0.104	1	FB3_var_NAA	#N/A
TIMM8BP2	0.0647913	0.417022	0.121	0.06	1	FB3_var_AAD	#N/A
PSMD11	0.0648686	0.435156	0.236	0.119	1	FB3_var_AAD	#N/A
LSM5	0.0650318	0.510457	0.159	0.112	1	FB3_var_AAD	#N/A
ZNF146	0.0650464	-0.26305	0.102	0.045	1	FB3_var_NAA	#N/A
PDIA6	0.0654288	0.821509	0.178	0.082	1	FB3_var_AAD	#N/A
WDR43	0.0657151	-0.317606	0.229	0.149	1	FB3_var_NAA	#N/A
GPX3	0.0664843	-0.376226	0.191	0.321	1	FB3_var_NAA	ligand
GABARAPL2	0.0674158	0.573145	0.185	0.164	1	FB3_var_AAD	#N/A
MAPK1	0.0679962	0.522168	0.14	0.052	1	FB3_var_AAD	#N/A
YTHDF3	0.0680463	0.548812	0.191	0.097	1	FB3_var_AAD	#N/A
HUWE1	0.0682806	0.733958	0.197	0.127	1	FB3_var_AAD	#N/A
KIF1B	0.0686581	0.39578	0.185	0.134	1	FB3_var_AAD	#N/A
ZHX1	0.0686663	-1.01217	0.076	0.134	1	FB3_var_NAA	#N/A
TSPYL2	0.0686699	0.260225	0.229	0.164	1	FB3_var_AAD	#N/A
KCNMB1	0.0695399	0.261276	0.083	0.104	1	FB3_var_AAD	#N/A
FAM50A	0.0695441	0.499232	0.28	0.164	1	FB3_var_AAD	#N/A
VWF	0.0697912	-0.566514	0.223	0.313	1	FB3_var_NAA	ligand
ARHGEF40	0.0698229	-0.272121	0.172	0.201	1	FB3_var_NAA	#N/A
HDGFRP3	0.0704691	-1.24433	0.127	0.179	1	FB3_var_NAA	#N/A
SGCA	0.0709109	-0.698807	0.057	0.119	1	FB3_var_NAA	#N/A
MCFD2	0.0710274	-0.938171	0.185	0.164	1	FB3_var_NAA	#N/A
RPL15	0.0712681	-0.418329	0.726	0.619	1	FB3_var_NAA	#N/A
TLN1	0.0715287	-0.724569	0.439	0.485	1	FB3_var_NAA	#N/A
GM2A	0.0715808	0.418074	0.178	0.082	1	FB3_var_AAD	#N/A
PCF11	0.0716804	-0.399368	0.204	0.134	1	FB3_var_NAA	#N/A
CNIH4	0.0719239	-0.537375	0.217	0.134	1	FB3_var_NAA	#N/A
RPGR	0.0721658	0.261056	0.102	0.037	1	FB3_var_AAD	#N/A
SLC38A1	0.0723628	0.539778	0.159	0.075	1	FB3_var_AAD	#N/A
EIF2S2P4	0.0724056	0.265095	0.261	0.142	1	FB3_var_AAD	#N/A
BCAP29	0.0731476	-0.937204	0.172	0.172	1	FB3_var_NAA	#N/A
NUCB2	0.0733159	-0.928662	0.223	0.306	1	FB3_var_NAA	ligand
GS1-44D20.1	0.0734625	0.295881	0.185	0.104	1	FB3_var_AAD	#N/A
E2F4	0.0736594	0.363083	0.153	0.067	1	FB3_var_AAD	#N/A
EFTUD2	0.0740511	0.379192	0.108	0.075	1	FB3_var_AAD	#N/A
SNRPC	0.0740713	0.837859	0.217	0.127	1	FB3_var_AAD	#N/A
MDN1	0.0741874	-0.381095	0.134	0.119	1	FB3_var_NAA	#N/A
TERF2IP	0.0748457	0.666986	0.185	0.142	1	FB3_var_AAD	#N/A
MAN1A2	0.0750209	0.703486	0.204	0.179	1	FB3_var_AAD	#N/A
ATPIF1	0.0751017	-0.903553	0.433	0.433	1	FB3_var_NAA	#N/A
TRIB1	0.0752931	0.569724	0.204	0.119	1	FB3_var_AAD	#N/A
FAM129A	0.0753381	-0.617822	0.242	0.358	1	FB3_var_NAA	#N/A
NACA	0.0754285	0.329992	0.694	0.687	1	FB3_var_AAD	#N/A
CAPZB	0.0755541	0.381243	0.376	0.239	1	FB3_var_AAD	#N/A
MAML2	0.0762837	0.263477	0.14	0.052	1	FB3_var_AAD	#N/A
MRFAP1	0.076696	0.804494	0.268	0.172	1	FB3_var_AAD	#N/A
LINC00152	0.0767618	0.27592	0.318	0.187	1	FB3_var_AAD	#N/A
MRPS18B	0.0768724	-0.450884	0.108	0.09	1	FB3_var_NAA	#N/A
ACTA1	0.0768817	0.485586	0.115	0.104	1	FB3_var_AAD	#N/A
FAM114A1	0.0769719	0.262121	0.14	0.194	1	FB3_var_AAD	#N/A
UQCRH	0.0770351	-0.464749	0.331	0.231	1	FB3_var_NAA	#N/A
FUCA2	0.077326	0.543983	0.121	0.082	1	FB3_var_AAD	ligand
IPO5	0.0776456	0.264424	0.178	0.157	1	FB3_var_AAD	#N/A
PAWR	0.0776593	-0.342741	0.089	0.187	1	FB3_var_NAA	#N/A
GAK	0.0779025	0.313026	0.223	0.134	1	FB3_var_AAD	#N/A
REV3L	0.0783436	-0.299282	0.134	0.164	1	FB3_var_NAA	#N/A
STT3B	0.0785957	0.329898	0.261	0.149	1	FB3_var_AAD	#N/A
CRIM1	0.0795501	-0.763261	0.191	0.291	1	FB3_var_NAA	#N/A
HLA-DPA1	0.079624	-0.284031	0.338	0.239	1	FB3_var_NAA	#N/A
DIMT1	0.0799445	0.599714	0.115	0.052	1	FB3_var_AAD	#N/A
PRPF4B	0.0799833	0.51253	0.331	0.224	1	FB3_var_AAD	#N/A
SEP15	0.0809467	0.339784	0.242	0.127	1	FB3_var_AAD	#N/A
TMEM50A	0.0811969	0.449981	0.255	0.134	1	FB3_var_AAD	#N/A
UQCRHL	0.0813294	-0.408746	0.14	0.104	1	FB3_var_NAA	#N/A
NTRK2	0.0814745	-0.872677	0.051	0.119	1	FB3_var_NAA	#N/A
RPL24	0.082404	0.442336	0.42	0.313	1	FB3_var_AAD	#N/A
BCL6	0.0832537	0.793397	0.191	0.179	1	FB3_var_AAD	#N/A
NANS	0.0836806	0.285247	0.229	0.134	1	FB3_var_AAD	#N/A
SON	0.0837649	-0.471453	0.662	0.649	1	FB3_var_NAA	#N/A
ZC3H6	0.0842014	-0.552819	0.07	0.112	1	FB3_var_NAA	#N/A
NFIL3	0.0842157	0.522636	0.28	0.194	1	FB3_var_AAD	#N/A
PRKAA1	0.0846301	0.457085	0.108	0.097	1	FB3_var_AAD	#N/A
PKIG	0.0847346	-0.742711	0.191	0.276	1	FB3_var_NAA	#N/A
GNAI2	0.0848521	0.382733	0.242	0.149	1	FB3_var_AAD	#N/A
CLCN3	0.0849945	0.273788	0.115	0.037	1	FB3_var_AAD	#N/A
RNASE1	0.0850993	0.381927	0.42	0.381	1	FB3_var_AAD	ligand
ANKLE2	0.0852166	-0.482438	0.306	0.246	1	FB3_var_NAA	#N/A
CSF1R	0.0852301	0.370176	0.166	0.075	1	FB3_var_AAD	#N/A
EEF1B2P3	0.0857189	0.349232	0.28	0.179	1	FB3_var_AAD	#N/A
PXDC1	0.0858618	0.331958	0.127	0.09	1	FB3_var_AAD	#N/A
GTF2F2	0.0861956	0.572791	0.102	0.03	1	FB3_var_AAD	#N/A
SYNGR2	0.0864135	0.27857	0.21	0.119	1	FB3_var_AAD	#N/A
CUEDC2	0.0866038	0.330391	0.102	0.104	1	FB3_var_AAD	#N/A
SF3B2	0.0868131	0.524349	0.287	0.179	1	FB3_var_AAD	#N/A
MYO10	0.0872606	-0.485805	0.07	0.104	1	FB3_var_NAA	#N/A
PSMD2	0.0878669	0.259037	0.261	0.142	1	FB3_var_AAD	#N/A
IER2	0.0879133	0.445459	0.242	0.194	1	FB3_var_AAD	#N/A
INO80D	0.0882661	0.263936	0.153	0.09	1	FB3_var_AAD	#N/A
HLA-E	0.0882953	0.281519	0.771	0.709	1	FB3_var_AAD	#N/A
ORAI2	0.0884155	-0.299898	0.153	0.104	1	FB3_var_NAA	#N/A
NGFRAP1	0.0886537	-0.629758	0.229	0.358	1	FB3_var_NAA	#N/A
PCGF5	0.0889678	0.30881	0.166	0.082	1	FB3_var_AAD	#N/A
SYNCRIP	0.0891113	0.533852	0.312	0.216	1	FB3_var_AAD	#N/A
TAOK1	0.0892673	0.367987	0.229	0.149	1	FB3_var_AAD	#N/A
TUBAP2	0.0896777	0.336547	0.287	0.194	1	FB3_var_AAD	#N/A
GNL1	0.0898994	-0.580143	0.166	0.119	1	FB3_var_NAA	#N/A
DHX36	0.0900506	0.58906	0.146	0.06	1	FB3_var_AAD	#N/A
RAB8A	0.090425	0.847105	0.121	0.045	1	FB3_var_AAD	#N/A
EPB41L2	0.0904927	-0.755376	0.159	0.254	1	FB3_var_NAA	#N/A
MPHOSPH8	0.0910361	-0.698715	0.217	0.299	1	FB3_var_NAA	#N/A
RPL21P28	0.0911484	-0.304682	0.389	0.425	1	FB3_var_NAA	#N/A
RP11-349N19.2	0.0915494	0.553207	0.14	0.179	1	FB3_var_AAD	#N/A
DDR2	0.0916581	-0.65356	0.089	0.179	1	FB3_var_NAA	#N/A
TIMM10	0.091729	0.489714	0.185	0.097	1	FB3_var_AAD	#N/A
BCAP31	0.0919027	0.342167	0.293	0.231	1	FB3_var_AAD	#N/A
SHFM1	0.092486	0.437466	0.338	0.299	1	FB3_var_AAD	#N/A
TSTD1	0.0924905	-0.477201	0.032	0.104	1	FB3_var_NAA	#N/A
DDB1	0.0927531	0.503541	0.178	0.09	1	FB3_var_AAD	#N/A
RAC1	0.09288	-0.502071	0.401	0.425	1	FB3_var_NAA	#N/A
ETFA	0.0928831	0.34694	0.153	0.082	1	FB3_var_AAD	#N/A
SCOC	0.0935475	-0.674171	0.083	0.127	1	FB3_var_NAA	#N/A
YBX3	0.0939225	0.551346	0.382	0.276	1	FB3_var_AAD	#N/A
EIF4A2	0.0943151	-0.782004	0.293	0.321	1	FB3_var_NAA	#N/A
EIF5A	0.0949818	0.370507	0.229	0.119	1	FB3_var_AAD	#N/A
NUFIP2	0.0953075	-0.686476	0.274	0.231	1	FB3_var_NAA	#N/A
DIAPH1	0.0962585	0.675563	0.185	0.127	1	FB3_var_AAD	#N/A
SLK	0.0962924	-0.642365	0.191	0.194	1	FB3_var_NAA	#N/A
CMPK1	0.0974311	0.389952	0.21	0.127	1	FB3_var_AAD	#N/A
PFDN4	0.097598	0.305179	0.146	0.06	1	FB3_var_AAD	#N/A
KIDINS220	0.0977336	-0.604038	0.134	0.164	1	FB3_var_NAA	#N/A
TMEM263	0.0986054	-0.687029	0.102	0.097	1	FB3_var_NAA	#N/A
RP11-321A17.3	0.0991875	-0.281526	0.153	0.209	1	FB3_var_NAA	#N/A
TMA16	0.099542	-0.352193	0.057	0.142	1	FB3_var_NAA	#N/A
PTPN14	0.101943	-0.58036	0.076	0.149	1	FB3_var_NAA	#N/A
SRRM2	0.102193	0.445048	0.522	0.493	1	FB3_var_AAD	#N/A
USP47	0.10228	0.581844	0.223	0.224	1	FB3_var_AAD	#N/A
DNMT1	0.102302	0.33382	0.159	0.082	1	FB3_var_AAD	#N/A
TGFBR3	0.102554	0.265247	0.108	0.06	1	FB3_var_AAD	#N/A
GNAI3	0.103639	-0.41	0.14	0.149	1	FB3_var_NAA	#N/A
TMEM120A	0.103659	-0.596465	0.057	0.119	1	FB3_var_NAA	#N/A
CHCHD2	0.103713	0.283754	0.312	0.187	1	FB3_var_AAD	#N/A
AC007969.5	0.103895	-0.495276	0.682	0.754	1	FB3_var_NAA	#N/A
[truncated: 540 more rows]

## Sheet: FB4_var
Supplementary Data Table 10 Variable genes within clusters
gene	p_val	avg_logFC	pct.1	pct.2	p_val_adj	group	type
CXCL8	1.3639e-28	2.62009	0.953	0.642	4.24528e-24	FB4_var_AAD	ligand
SPP1	2.71616e-23	2.87973	0.732	0.062	8.45433e-19	FB4_var_AAD	ligand
HBA2	4.1069e-23	-4.96496	0.275	0.778	1.27831e-18	FB4_var_NAA	#N/A
CCL20	1.38916e-22	2.10003	0.678	0.049	4.32391e-18	FB4_var_AAD	ligand
NPPA	7.41155e-21	-1.77419	0.034	0.593	2.30692e-16	FB4_var_NAA	ligand
HBB	2.82508e-20	-4.91437	0.168	0.704	8.79336e-16	FB4_var_NAA	#N/A
HBA1	4.24883e-20	-4.80912	0.168	0.642	1.32249e-15	FB4_var_NAA	#N/A
BCL2A1	1.77371e-18	1.63988	0.55	0.037	5.52084e-14	FB4_var_AAD	#N/A
EREG	3.30577e-18	1.6343	0.624	0.049	1.02896e-13	FB4_var_AAD	#N/A
WDR31	1.10615e-17	0.48295	0.537	0.037	3.44301e-13	FB4_var_AAD	#N/A
SRGN	1.73721e-17	1.87103	0.872	0.407	5.40725e-13	FB4_var_AAD	ligand
MYH11	1.41476e-16	-1.24621	0.195	0.778	4.40357e-12	FB4_var_NAA	#N/A
CXCL2	3.15468e-16	1.473	0.872	0.37	9.81925e-12	FB4_var_AAD	ligand
CXCL3	3.53909e-16	1.69515	0.785	0.272	1.10158e-11	FB4_var_AAD	ligand
BTG1	4.15629e-16	1.58871	0.812	0.259	1.29369e-11	FB4_var_AAD	#N/A
SPARCL1	1.22198e-15	-1.66677	0.483	0.926	3.80355e-11	FB4_var_NAA	ligand
HLA-B	2.36496e-15	1.34004	0.973	0.827	7.36119e-11	FB4_var_AAD	#N/A
SERPINB2	4.37004e-15	1.63965	0.732	0.247	1.36022e-10	FB4_var_AAD	ligand
MYL9	6.9508e-15	-0.939072	0.302	0.852	2.1635e-10	FB4_var_NAA	#N/A
RPL23A	1.17388e-14	1.24492	0.685	0.247	3.65382e-10	FB4_var_AAD	#N/A
CD163	1.39627e-14	0.793161	0.503	0.025	4.34603e-10	FB4_var_AAD	#N/A
IGKC	2.23773e-14	3.25783	0.497	0.025	6.96515e-10	FB4_var_AAD	ligand
IL1B	4.42912e-14	1.54663	0.879	0.568	1.37861e-09	FB4_var_AAD	ligand
COL14A1	4.63016e-14	-1.61879	0.168	0.679	1.44118e-09	FB4_var_NAA	ligand
RGCC	8.48594e-14	1.62773	0.51	0.049	2.64133e-09	FB4_var_AAD	#N/A
RP11-777B9.5	8.53518e-14	-1.05523	0.879	1	2.65666e-09	FB4_var_NAA	#N/A
CTSD	1.05234e-13	1.24593	0.564	0.333	3.27551e-09	FB4_var_AAD	ligand
CTSL	1.70924e-13	0.992008	0.624	0.111	5.32017e-09	FB4_var_AAD	#N/A
IL7R	1.73959e-13	1.42789	0.497	0.037	5.41466e-09	FB4_var_AAD	#N/A
CXCL1	1.85459e-13	1.33184	0.671	0.247	5.7726e-09	FB4_var_AAD	ligand
VIM	2.17427e-13	0.838156	1	0.914	6.76763e-09	FB4_var_AAD	#N/A
TMSB10	2.22529e-13	1.09711	0.966	0.679	6.92642e-09	FB4_var_AAD	#N/A
CALD1	4.93471e-13	-1.12617	0.517	0.951	1.53598e-08	FB4_var_NAA	#N/A
B2M	6.11475e-13	1.01536	0.993	0.975	1.90328e-08	FB4_var_AAD	ligand
RPS27	6.40412e-13	1.15823	0.96	0.753	1.99335e-08	FB4_var_AAD	#N/A
TSC22D3	6.88457e-13	1.74432	0.671	0.21	2.14289e-08	FB4_var_AAD	#N/A
TNFAIP3	1.00252e-12	1.57146	0.544	0.074	3.12044e-08	FB4_var_AAD	#N/A
SAT1	1.312e-12	1.02694	0.906	0.494	4.08374e-08	FB4_var_AAD	#N/A
PTPRC	2.11779e-12	1.06938	0.604	0.123	6.59184e-08	FB4_var_AAD	#N/A
ETS1	2.22822e-12	1.50531	0.45	0.062	6.93557e-08	FB4_var_AAD	#N/A
PLAUR	2.43148e-12	1.53023	0.651	0.222	7.56821e-08	FB4_var_AAD	ligand
RP11-416L21.2	5.44819e-12	-0.38387	0.074	0.506	1.6958e-07	FB4_var_NAA	#N/A
ADH1B	5.74304e-12	-0.878839	0.134	0.605	1.78758e-07	FB4_var_NAA	#N/A
LMOD1	6.07735e-12	-2.17747	0.154	0.58	1.89164e-07	FB4_var_NAA	#N/A
PRG4	1.18466e-11	1.7817	0.389	0.012	3.68738e-07	FB4_var_AAD	ligand
PGK1	1.2684e-11	1.64477	0.517	0.148	3.94802e-07	FB4_var_AAD	#N/A
BGN	1.74646e-11	-1.33157	0.289	0.765	5.43604e-07	FB4_var_NAA	ligand
AQP9	1.96763e-11	1.08901	0.423	0.049	6.12443e-07	FB4_var_AAD	#N/A
MGP	2.02165e-11	-1.45413	0.839	0.975	6.2926e-07	FB4_var_NAA	ligand
THBS1	2.40197e-11	0.670591	0.758	0.296	7.47637e-07	FB4_var_AAD	ligand
RP5-857K21.11	2.68282e-11	-1.17485	0.913	1	8.35056e-07	FB4_var_NAA	#N/A
PABPC1	3.66216e-11	0.987529	0.94	0.593	1.13988e-06	FB4_var_AAD	#N/A
MTRNR2L10	3.76616e-11	-1.07815	0.966	0.988	1.17226e-06	FB4_var_NAA	ligand
RGS5	3.83225e-11	-2.14755	0.195	0.63	1.19283e-06	FB4_var_NAA	#N/A
LTBP4	5.05356e-11	-0.941728	0.054	0.346	1.57297e-06	FB4_var_NAA	ligand
RPL34P6	5.06636e-11	-0.28919	0.235	0.074	1.57695e-06	FB4_var_NAA	#N/A
CXCR4	8.54736e-11	0.899868	0.537	0.099	2.66045e-06	FB4_var_AAD	#N/A
MTATP6P1	1.04236e-10	-1.2586	0.96	0.988	3.24445e-06	FB4_var_NAA	#N/A
SOD2	1.16941e-10	1.34831	0.94	0.704	3.63992e-06	FB4_var_AAD	#N/A
TIMP1	1.32632e-10	1.37722	0.913	0.815	4.12831e-06	FB4_var_AAD	ligand
RPL23AP45	1.51768e-10	0.445864	0.456	0.049	4.72392e-06	FB4_var_AAD	#N/A
CLU	1.5576e-10	-0.782976	0.282	0.753	4.8482e-06	FB4_var_NAA	ligand
TIGD2	1.94413e-10	0.617253	0.436	0.049	6.05129e-06	FB4_var_AAD	#N/A
NFKBIA	1.94472e-10	1.31912	0.879	0.519	6.05314e-06	FB4_var_AAD	#N/A
OGN	2.08768e-10	-0.444528	0.121	0.531	6.49812e-06	FB4_var_NAA	ligand
PLEK	2.1217e-10	1.79317	0.409	0.074	6.60399e-06	FB4_var_AAD	#N/A
LAPTM5	2.14561e-10	1.08827	0.638	0.198	6.67842e-06	FB4_var_AAD	#N/A
RAD23B	2.24499e-10	0.379701	0.456	0.062	6.98777e-06	FB4_var_AAD	#N/A
HBD	2.27716e-10	-2.75377	0.027	0.333	7.08788e-06	FB4_var_NAA	#N/A
ERO1L	2.43405e-10	0.611969	0.201	0.025	7.57622e-06	FB4_var_AAD	#N/A
RPS3	2.97895e-10	0.820141	0.826	0.395	9.27227e-06	FB4_var_AAD	#N/A
HLA-C	3.29454e-10	0.969911	0.805	0.444	1.02546e-05	FB4_var_AAD	#N/A
HSPA8	3.42177e-10	1.55417	0.678	0.358	1.06506e-05	FB4_var_AAD	#N/A
TPM3	3.7318e-10	0.769197	0.591	0.148	1.16156e-05	FB4_var_AAD	#N/A
RUNX3	4.58902e-10	0.918184	0.255	0.025	1.42838e-05	FB4_var_AAD	#N/A
EZR	5.47484e-10	1.38026	0.631	0.185	1.7041e-05	FB4_var_AAD	#N/A
MYH10	6.6122e-10	-1.77557	0.195	0.531	2.05811e-05	FB4_var_NAA	#N/A
CTSB	6.84921e-10	1.33358	0.799	0.444	2.13189e-05	FB4_var_AAD	ligand
ABCA8	6.93128e-10	-1.45202	0.027	0.321	2.15743e-05	FB4_var_NAA	#N/A
ARL4C	8.3772e-10	1.42006	0.409	0.037	2.60749e-05	FB4_var_AAD	#N/A
GRN	8.87016e-10	0.733475	0.423	0.235	2.76093e-05	FB4_var_AAD	ligand
GPR183	1.03613e-09	1.61565	0.362	0.074	3.22506e-05	FB4_var_AAD	#N/A
SLA	1.35592e-09	1.42374	0.302	0.037	4.22043e-05	FB4_var_AAD	#N/A
AEBP1	1.75118e-09	-1.11629	0.396	0.815	5.45071e-05	FB4_var_NAA	ligand
FHL1	1.86584e-09	-0.951405	0.208	0.642	5.80762e-05	FB4_var_NAA	#N/A
FNDC3B	1.88164e-09	1.19698	0.362	0.062	5.85679e-05	FB4_var_AAD	#N/A
GSN	2.21261e-09	-0.967756	0.45	0.864	6.88696e-05	FB4_var_NAA	ligand
PPIA	2.2149e-09	0.905316	0.57	0.21	6.89409e-05	FB4_var_AAD	ligand
SYNPO2	2.28929e-09	-1.37269	0.054	0.383	7.12564e-05	FB4_var_NAA	#N/A
CD44	2.96136e-09	0.413896	0.772	0.358	9.21751e-05	FB4_var_AAD	#N/A
DMD	3.00069e-09	-1.20794	0.04	0.346	9.33994e-05	FB4_var_NAA	#N/A
CD2	3.12302e-09	1.19149	0.349	0.049	9.72072e-05	FB4_var_AAD	#N/A
FMO2	3.67873e-09	-1.5837	0.101	0.444	0.000114504	FB4_var_NAA	#N/A
PPP2R5C	3.79561e-09	1.48898	0.45	0.074	0.000118142	FB4_var_AAD	#N/A
ENO1	4.11944e-09	1.14115	0.664	0.358	0.000128222	FB4_var_AAD	#N/A
NCL	4.13904e-09	1.20685	0.752	0.358	0.000128832	FB4_var_AAD	#N/A
IGFBP5	4.6255e-09	-1.15612	0.248	0.667	0.000143973	FB4_var_NAA	ligand
ATP2B1	4.99432e-09	1.15513	0.617	0.198	0.000155453	FB4_var_AAD	#N/A
CD74	6.19931e-09	1.58655	0.758	0.679	0.00019296	FB4_var_AAD	#N/A
CCL4L2	6.33952e-09	2.39903	0.584	0.469	0.000197324	FB4_var_AAD	#N/A
RBM8A	7.72455e-09	1.30079	0.483	0.173	0.000240434	FB4_var_AAD	#N/A
DOCK6	8.51274e-09	0.847657	0.846	0.679	0.000264968	FB4_var_AAD	#N/A
MGST1	8.8792e-09	0.507361	0.215	0.037	0.000276374	FB4_var_AAD	#N/A
KYNU	9.20888e-09	0.487159	0.275	0	0.000286636	FB4_var_AAD	#N/A
EHD1	1.04143e-08	0.438287	0.456	0.086	0.000324157	FB4_var_AAD	#N/A
RP11-267J23.4	1.23124e-08	-0.353737	0.309	0.284	0.000383234	FB4_var_NAA	#N/A
RPL23	1.23303e-08	1.05749	0.752	0.37	0.000383793	FB4_var_AAD	#N/A
OMD	1.25293e-08	-1.03718	0.054	0.296	0.000389987	FB4_var_NAA	ligand
RPL13A	1.29636e-08	0.81064	0.872	0.593	0.000403505	FB4_var_AAD	#N/A
AC009960.5	1.36968e-08	-0.46316	0.034	0.185	0.000426327	FB4_var_NAA	#N/A
NR2F2	1.45865e-08	-1.2557	0.067	0.358	0.00045402	FB4_var_NAA	#N/A
ANGPT1	1.48552e-08	-1.09772	0.02	0.259	0.000462383	FB4_var_NAA	ligand
LGI4	1.5127e-08	-1.49574	0.013	0.198	0.000470843	FB4_var_NAA	ligand
TPI1	1.58372e-08	1.14032	0.597	0.333	0.000492948	FB4_var_AAD	#N/A
IGHG1	1.58701e-08	0.560091	0.268	0	0.000493972	FB4_var_AAD	ligand
LTBP2	1.60358e-08	-0.827814	0.195	0.58	0.00049913	FB4_var_NAA	ligand
S100A10	1.61864e-08	1.3899	0.725	0.444	0.000503819	FB4_var_AAD	#N/A
FP236383.10	1.68007e-08	-0.670631	0.409	0.802	0.000522938	FB4_var_NAA	#N/A
NOTCH3	1.72319e-08	-0.472327	0.503	0.333	0.000536359	FB4_var_NAA	#N/A
CFL1	2.22373e-08	0.648378	0.611	0.198	0.000692159	FB4_var_AAD	#N/A
HLA-DRB5	2.32037e-08	0.952038	0.356	0.049	0.000722238	FB4_var_AAD	#N/A
MYL7	2.37825e-08	-0.764788	0.027	0.296	0.000740255	FB4_var_NAA	#N/A
CD3D	2.41586e-08	1.26462	0.215	0.086	0.00075196	FB4_var_AAD	#N/A
CCL4	2.55824e-08	1.29175	0.698	0.605	0.000796277	FB4_var_AAD	ligand
RP11-16F15.2	2.58912e-08	-0.786541	0.463	0.778	0.000805889	FB4_var_NAA	#N/A
IGHG2	2.72355e-08	0.691122	0.262	0	0.000847731	FB4_var_AAD	ligand
RP11-345K20.2	2.73158e-08	0.397006	0.557	0.16	0.00085023	FB4_var_AAD	#N/A
RBM7	2.84325e-08	0.422824	0.148	0.025	0.000884991	FB4_var_AAD	#N/A
MYLK	3.08644e-08	-1.26078	0.134	0.469	0.000960685	FB4_var_NAA	#N/A
IGFBP7	3.38422e-08	-0.84144	0.443	0.84	0.00105337	FB4_var_NAA	ligand
RPS12	3.63754e-08	0.885912	0.913	0.642	0.00113222	FB4_var_AAD	#N/A
EFHD2	3.65377e-08	0.696338	0.282	0.025	0.00113727	FB4_var_AAD	#N/A
CXCL5	3.7483e-08	0.963413	0.302	0.012	0.0011667	FB4_var_AAD	ligand
CFH	4.0272e-08	-1.08456	0.195	0.593	0.00125351	FB4_var_NAA	ligand
SEPT7P7	4.29568e-08	-0.981697	0.174	0.42	0.00133707	FB4_var_NAA	#N/A
BID	4.65471e-08	0.478266	0.255	0	0.00144883	FB4_var_AAD	#N/A
MTRNR2L8	5.03163e-08	-0.779186	1	1	0.00156615	FB4_var_NAA	ligand
ERP44	5.82108e-08	-1.14408	0.168	0.025	0.00181187	FB4_var_NAA	#N/A
COTL1	6.03083e-08	0.513618	0.302	0.012	0.00187716	FB4_var_AAD	#N/A
EEF1B2	6.7202e-08	0.546246	0.497	0.123	0.00209173	FB4_var_AAD	#N/A
RPL21	6.79381e-08	0.583212	0.671	0.333	0.00211464	FB4_var_AAD	#N/A
ASPN	7.54663e-08	-0.435545	0.121	0.457	0.00234896	FB4_var_NAA	ligand
SLIT3	7.97365e-08	-1.20766	0.04	0.309	0.00248188	FB4_var_NAA	ligand
SLC39A8	8.32232e-08	0.949882	0.262	0.049	0.0025904	FB4_var_AAD	#N/A
YBX1	8.5689e-08	1.09153	0.617	0.235	0.00266716	FB4_var_AAD	ligand
RPS20	9.75045e-08	0.817166	0.893	0.778	0.00303493	FB4_var_AAD	#N/A
PPP1R14B	1.04715e-07	0.504601	0.268	0.025	0.00325935	FB4_var_AAD	#N/A
RPS21	1.08877e-07	0.84412	0.772	0.407	0.00338892	FB4_var_AAD	#N/A
PLIN2	1.09156e-07	0.575091	0.517	0.148	0.00339759	FB4_var_AAD	#N/A
SAMSN1	1.0959e-07	0.977804	0.443	0.086	0.00341111	FB4_var_AAD	#N/A
ZNF252P	1.13968e-07	-0.257446	0.148	0.074	0.00354737	FB4_var_NAA	#N/A
FP236383.3	1.15287e-07	-0.556255	0.362	0.691	0.00358843	FB4_var_NAA	#N/A
ASXL2	1.16885e-07	0.251293	0.282	0.012	0.00363817	FB4_var_AAD	#N/A
SMAP2	1.19198e-07	1.34408	0.369	0.049	0.00371014	FB4_var_AAD	#N/A
POMP	1.19336e-07	1.0566	0.658	0.37	0.00371444	FB4_var_AAD	#N/A
NPM1	1.20041e-07	0.96673	0.711	0.432	0.00373641	FB4_var_AAD	#N/A
CBX3	1.24041e-07	0.750722	0.497	0.123	0.00386091	FB4_var_AAD	#N/A
S100A9	1.28494e-07	1.28774	0.409	0.235	0.0039995	FB4_var_AAD	ligand
ST20	1.45863e-07	0.912593	0.289	0.012	0.00454014	FB4_var_AAD	#N/A
CH507-513H4.5	1.53849e-07	0.537054	1	1	0.0047887	FB4_var_AAD	#N/A
C2orf40	1.5787e-07	-0.841947	0.013	0.21	0.00491387	FB4_var_NAA	#N/A
RPL34P33	1.76327e-07	-0.407999	0.141	0.309	0.00548835	FB4_var_NAA	#N/A
G0S2	1.99627e-07	0.307487	0.362	0.074	0.00621358	FB4_var_AAD	#N/A
CNIH4	2.00144e-07	1.18355	0.262	0.136	0.00622967	FB4_var_AAD	#N/A
OSER1	2.0021e-07	0.656175	0.268	0.111	0.00623175	FB4_var_AAD	#N/A
BIRC3	2.02346e-07	1.22422	0.503	0.136	0.00629824	FB4_var_AAD	#N/A
RPS24P8	2.02581e-07	0.303138	0.342	0.049	0.00630554	FB4_var_AAD	#N/A
CYBA	2.15664e-07	0.948957	0.436	0.136	0.00671277	FB4_var_AAD	#N/A
ACTA2	2.4095e-07	-1.05616	0.161	0.469	0.00749982	FB4_var_NAA	#N/A
HLA-DRA	2.50048e-07	1.23285	0.671	0.642	0.00778301	FB4_var_AAD	#N/A
RPL39	2.5292e-07	0.883226	0.779	0.444	0.00787238	FB4_var_AAD	#N/A
EPPK1	2.61582e-07	0.296598	0.389	0.062	0.00814201	FB4_var_AAD	#N/A
IFITM3	2.66449e-07	-0.82253	0.872	1	0.00829349	FB4_var_NAA	#N/A
RPS24	2.7167e-07	0.853046	0.779	0.481	0.00845601	FB4_var_AAD	#N/A
MSRB3	2.89838e-07	0.731505	0.966	0.988	0.00902151	FB4_var_AAD	#N/A
HLA-DRB1	2.97601e-07	0.935415	0.591	0.395	0.00926313	FB4_var_AAD	#N/A
CH507-528H12.1	3.03123e-07	-0.477444	0.02	0.259	0.009435	FB4_var_NAA	#N/A
RANBP1	3.0726e-07	1.16907	0.342	0.086	0.00956377	FB4_var_AAD	#N/A
LCP1	3.32147e-07	1.32465	0.456	0.111	0.0103384	FB4_var_AAD	#N/A
AC005019.2	3.38642e-07	0.352335	0.322	0.037	0.0105406	FB4_var_AAD	#N/A
SPCS2	3.55572e-07	1.01611	0.349	0.049	0.0110675	FB4_var_AAD	#N/A
RPL38	3.77524e-07	1.01034	0.732	0.444	0.0117508	FB4_var_AAD	#N/A
INSIG1	3.87859e-07	0.681899	0.289	0.111	0.0120725	FB4_var_AAD	#N/A
EIF4G2	3.902e-07	1.17912	0.698	0.519	0.0121454	FB4_var_AAD	#N/A
SDCBP	3.92807e-07	1.05514	0.577	0.21	0.0122265	FB4_var_AAD	ligand
ATP6V0B	4.10386e-07	1.17569	0.53	0.173	0.0127737	FB4_var_AAD	#N/A
CSRP1	4.23153e-07	-0.677648	0.161	0.519	0.0131711	FB4_var_NAA	#N/A
ARL8B	4.27799e-07	0.758876	0.289	0.062	0.0133157	FB4_var_AAD	#N/A
MAP4K4	4.37192e-07	0.919079	0.376	0.173	0.0136081	FB4_var_AAD	#N/A
MPZL1	4.46442e-07	0.736084	0.255	0.037	0.013896	FB4_var_AAD	#N/A
NTN4	4.55078e-07	-0.443306	0.02	0.185	0.0141648	FB4_var_NAA	ligand
UPP1	4.55901e-07	0.898007	0.369	0.16	0.0141904	FB4_var_AAD	#N/A
GGT5	4.8114e-07	-0.52199	0.034	0.21	0.014976	FB4_var_NAA	#N/A
SGK1	5.57133e-07	0.881894	0.544	0.185	0.0173413	FB4_var_AAD	#N/A
SERP1	5.77718e-07	0.458871	0.423	0.099	0.017982	FB4_var_AAD	#N/A
RABGAP1L	5.86488e-07	1.09328	0.181	0.086	0.018255	FB4_var_AAD	#N/A
RGS2	6.22265e-07	1.1166	0.47	0.123	0.0193686	FB4_var_AAD	#N/A
RP11-298C3.2	6.38679e-07	0.485775	0.221	0	0.0198795	FB4_var_AAD	#N/A
PRELP	6.68558e-07	-0.470266	0.161	0.494	0.0208095	FB4_var_NAA	ligand
IL1RN	7.01825e-07	0.671058	0.436	0.148	0.021845	FB4_var_AAD	ligand
HNRNPK	7.41226e-07	0.27092	0.617	0.247	0.0230714	FB4_var_AAD	#N/A
TNIP1	7.59043e-07	0.579844	0.315	0.086	0.023626	FB4_var_AAD	#N/A
RC3H1	8.00439e-07	0.965309	0.228	0.025	0.0249145	FB4_var_AAD	#N/A
PPIAP6	8.22192e-07	0.613485	0.463	0.185	0.0255916	FB4_var_AAD	#N/A
CAPZA1	8.59411e-07	0.680402	0.275	0.086	0.02675	FB4_var_AAD	#N/A
NHP2L1	8.987e-07	1.27105	0.383	0.148	0.0279729	FB4_var_AAD	#N/A
RP11-120B7.1	9.11395e-07	0.484689	0.685	0.321	0.0283681	FB4_var_AAD	#N/A
TXN	9.11736e-07	1.01776	0.638	0.309	0.0283787	FB4_var_AAD	ligand
GNLY	9.24615e-07	1.67601	0.168	0.074	0.0287796	FB4_var_AAD	ligand
CDC42SE2	9.44895e-07	0.860737	0.255	0.049	0.0294108	FB4_var_AAD	#N/A
FIS1	9.53676e-07	0.405683	0.181	0.333	0.0296841	FB4_var_AAD	#N/A
TRBC2	9.57819e-07	1.3417	0.416	0.099	0.0298131	FB4_var_AAD	#N/A
CTD-3035D6.1	9.68025e-07	-0.496713	0.664	0.568	0.0301307	FB4_var_NAA	#N/A
RPS2	9.92354e-07	0.83956	0.691	0.333	0.030888	FB4_var_AAD	#N/A
SEC61G	1.03932e-06	1.26522	0.45	0.123	0.0323498	FB4_var_AAD	#N/A
CCT6A	1.08062e-06	0.69244	0.45	0.111	0.0336354	FB4_var_AAD	#N/A
FCER1G	1.08339e-06	1.40793	0.45	0.173	0.0337217	FB4_var_AAD	#N/A
TNFAIP6	1.13063e-06	0.652038	0.221	0.062	0.0351918	FB4_var_AAD	#N/A
RPL35	1.14964e-06	1.05233	0.799	0.704	0.0357837	FB4_var_AAD	#N/A
NAMPTP1	1.19257e-06	0.74316	0.591	0.222	0.0371198	FB4_var_AAD	#N/A
ANXA1	1.33657e-06	1.17577	0.852	0.593	0.0416021	FB4_var_AAD	ligand
SYAP1	1.5494e-06	1.18957	0.369	0.123	0.0482266	FB4_var_AAD	#N/A
RP11-425L10.1	1.59542e-06	0.357138	0.544	0.21	0.0496589	FB4_var_AAD	#N/A
RPS29	1.60911e-06	0.88485	0.832	0.531	0.0500852	FB4_var_AAD	#N/A
NEXN	1.61078e-06	-1.22427	0.154	0.395	0.0501372	FB4_var_NAA	#N/A
KLHL21	1.67044e-06	0.307101	0.114	0.235	0.0519941	FB4_var_AAD	#N/A
RP11-632C17__A.1	1.67772e-06	-0.521835	0.336	0.222	0.0522207	FB4_var_NAA	#N/A
RPL22L1	1.77082e-06	0.342265	0.208	0	0.0551185	FB4_var_AAD	#N/A
AIF1	1.78683e-06	1.43593	0.403	0.086	0.0556168	FB4_var_AAD	#N/A
APOD	1.79511e-06	-1.44574	0.282	0.568	0.0558745	FB4_var_NAA	ligand
MYO1C	1.85716e-06	0.438379	0.121	0.16	0.0578059	FB4_var_AAD	#N/A
VSIG4	1.94308e-06	0.500612	0.168	0.049	0.0604802	FB4_var_AAD	#N/A
CD53	2.05053e-06	1.01752	0.289	0.025	0.0638249	FB4_var_AAD	#N/A
CPE	2.07925e-06	-1.03917	0.208	0.543	0.0647187	FB4_var_NAA	ligand
UACA	2.17631e-06	-1.70463	0.376	0.58	0.0677399	FB4_var_NAA	#N/A
HSPA1A	2.2087e-06	1.48223	0.644	0.481	0.0687481	FB4_var_AAD	#N/A
PMAIP1	2.41615e-06	1.0419	0.275	0.025	0.075205	FB4_var_AAD	#N/A
ID2	2.47982e-06	0.845528	0.604	0.259	0.0771868	FB4_var_AAD	#N/A
SCARA3	2.5625e-06	0.386418	0.094	0.198	0.0797605	FB4_var_AAD	#N/A
TCF4	2.63622e-06	-1.2391	0.248	0.506	0.082055	FB4_var_NAA	#N/A
RP4-635A23.6	2.64639e-06	0.339116	0.134	0.025	0.0823716	FB4_var_AAD	#N/A
RPL37P2	2.64971e-06	0.668784	0.577	0.235	0.082475	FB4_var_AAD	#N/A
ARPC3	2.73699e-06	0.765408	0.369	0.099	0.0851916	FB4_var_AAD	#N/A
RPL7P26	2.82601e-06	-0.511526	0.262	0.531	0.0879625	FB4_var_NAA	#N/A
GNA13	3.01898e-06	0.656706	0.215	0.025	0.0939687	FB4_var_AAD	#N/A
TMEM104	3.03065e-06	-0.350025	0.289	0.506	0.094332	FB4_var_NAA	#N/A
PFKP	3.10754e-06	0.808231	0.188	0.086	0.0967254	FB4_var_AAD	#N/A
MTRNR2L1	3.10842e-06	0.548956	0.933	1	0.0967526	FB4_var_AAD	ligand
RARRES2	3.17838e-06	-1.03375	0.221	0.444	0.0989303	FB4_var_NAA	ligand
YPEL5	3.23301e-06	1.28805	0.477	0.235	0.100631	FB4_var_AAD	#N/A
PTP4A2	3.25351e-06	0.703537	0.45	0.136	0.101269	FB4_var_AAD	#N/A
SEC61B	3.32313e-06	0.900694	0.477	0.148	0.103436	FB4_var_AAD	#N/A
S100A11	3.35951e-06	0.811129	0.752	0.42	0.104568	FB4_var_AAD	#N/A
SEPT7P8	3.7072e-06	-0.2664	0.04	0.21	0.11539	FB4_var_NAA	#N/A
CCL3L3	3.89359e-06	1.71718	0.799	0.765	0.121192	FB4_var_AAD	#N/A
KLF6	3.89989e-06	0.674239	0.772	0.432	0.121388	FB4_var_AAD	#N/A
FCGR3A	3.92034e-06	0.620875	0.248	0.025	0.122024	FB4_var_AAD	#N/A
RNF115	4.02942e-06	0.904376	0.215	0.074	0.12542	FB4_var_AAD	#N/A
IGLC3	4.04458e-06	1.05149	0.242	0.012	0.125892	FB4_var_AAD	ligand
CH507-513H4.1	4.10249e-06	-1.29613	0.101	0.309	0.127694	FB4_var_NAA	#N/A
MYEOV2	4.14108e-06	1.23855	0.436	0.235	0.128895	FB4_var_AAD	#N/A
PTMA	4.16258e-06	0.574138	0.933	0.926	0.129565	FB4_var_AAD	#N/A
MATN2	4.19349e-06	-1.82757	0.027	0.235	0.130527	FB4_var_NAA	ligand
ABL2	4.20695e-06	-0.28714	0.329	0.136	0.130945	FB4_var_NAA	#N/A
UBA1	4.26651e-06	0.545687	0.221	0.025	0.132799	FB4_var_AAD	#N/A
PLAU	4.32033e-06	1.01196	0.262	0.037	0.134475	FB4_var_AAD	ligand
SLC44A2	4.57609e-06	0.369234	0.101	0.173	0.142435	FB4_var_AAD	#N/A
SNRPF	4.58324e-06	0.699944	0.228	0.012	0.142658	FB4_var_AAD	#N/A
CCL3	4.64754e-06	0.938971	0.463	0.173	0.144659	FB4_var_AAD	ligand
APOC1	4.74878e-06	1.05732	0.242	0.037	0.147811	FB4_var_AAD	ligand
MARCO	4.83392e-06	0.921313	0.195	0	0.150461	FB4_var_AAD	#N/A
RP11-364L4.1	4.92914e-06	0.407751	0.463	0.136	0.153424	FB4_var_AAD	#N/A
HIF1A	4.95362e-06	0.734985	0.517	0.21	0.154186	FB4_var_AAD	#N/A
RPL34P34	5.17341e-06	-0.563016	0.403	0.469	0.161028	FB4_var_NAA	#N/A
AMD1	5.21077e-06	0.903056	0.362	0.16	0.16219	FB4_var_AAD	#N/A
PDE6A	5.39875e-06	-0.608868	0.107	0.185	0.168041	FB4_var_NAA	#N/A
COL21A1	5.50176e-06	-0.440721	0.027	0.247	0.171248	FB4_var_NAA	ligand
RPL31P12	5.55146e-06	-0.390604	0.121	0.407	0.172795	FB4_var_NAA	#N/A
DHX9	5.56615e-06	0.643097	0.309	0.049	0.173252	FB4_var_AAD	#N/A
TYROBP	5.63481e-06	1.08381	0.57	0.247	0.175389	FB4_var_AAD	#N/A
SARAF	5.68681e-06	1.10499	0.537	0.259	0.177008	FB4_var_AAD	#N/A
FP671120.4	5.7782e-06	-0.639766	0.201	0.469	0.179852	FB4_var_NAA	#N/A
SPTBN1	5.87879e-06	-0.735455	0.282	0.63	0.182983	FB4_var_NAA	#N/A
NAA10	6.22281e-06	0.287517	0.148	0.123	0.193691	FB4_var_AAD	#N/A
TMED2	6.41646e-06	1.24255	0.349	0.074	0.199719	FB4_var_AAD	#N/A
MANF	6.45975e-06	0.720767	0.242	0.025	0.201066	FB4_var_AAD	ligand
SPCS2P4	6.53026e-06	0.826728	0.295	0.049	0.203261	FB4_var_AAD	#N/A
GAPVD1	6.85009e-06	0.692899	0.409	0.222	0.213216	FB4_var_AAD	#N/A
PPIAP16	6.85601e-06	0.465316	0.383	0.099	0.2134	FB4_var_AAD	#N/A
DIAPH1	6.94192e-06	0.685591	0.268	0.111	0.216074	FB4_var_AAD	#N/A
RHBDD1	6.94522e-06	0.360538	0.248	0.136	0.216177	FB4_var_AAD	#N/A
TSC2	7.19875e-06	-0.456625	0.034	0.21	0.224068	FB4_var_NAA	#N/A
RPL26	7.30569e-06	0.559341	0.624	0.346	0.227397	FB4_var_AAD	#N/A
SULF1	7.32388e-06	-1.28777	0.161	0.444	0.227963	FB4_var_NAA	#N/A
HSPB1	7.48398e-06	0.631081	0.45	0.346	0.232946	FB4_var_AAD	#N/A
PLEKHM2	7.59716e-06	-0.428704	0.161	0.025	0.236469	FB4_var_NAA	#N/A
[truncated: 2,610 more rows]

## Sheet: EC_var
Supplementary Data Table 10 Variable genes within clusters
[truncated: 2,892 more rows]

[truncated: 7 more sheets: MP1_var, MP2_var, GR_var, SMC1_var, SMC2_var, SMC3_var, T_var]
