# Supplementary material for: Dysregulation of interaction between LOXhigh fibroblast and smooth muscle cells contributes to the pathogenesis of aortic dissection
Source: Theranostics. 2022 Jan 1;12(2):910–28. doi: 10.7150/thno.66059 (PMC8692905; doi:10.7150/thno.66059)
Supplement: Supplementary file 12 — Supplementary table 11. [file thnov12p0910s12.xlsx]

## Sheet: nFB2
Supplementary Data Table 11 Enriched pathways in nFB2
Category	Term	Count	%	PValue	Genes	List Total	Pop Hits	Pop Total	Fold Enrichment	Bonferroni	Benjamini	FDR
GOTERM_MF_DIRECT	GO:0005515~protein binding	470	0.371465	1.28026e-15	SLC9A9, DLC1, MEF2A, A2M, LTBP1, LTBP4, SELENBP1, MYLIP, OGN, MAP3K5, APP, MED29, TBPL1, AUP1, TMEM14A, H1F0, PTPRS, VPS41, SERPING1, GEM, GLUL, NME3, DCAF7, SERPINF1, PPP2R5E, MTFR1L, PMP22, ZNF614, CCDC93, NFKBIA, DAAM1, ARIH1, TCF4, DVL3, HBA2, HBA1, GAS1, SEPT10, SEPT11, GAS6, CDC42BPA, TCAF1, CREBRF, LIMA1, FGF7, ATP10D, NISCH, EVI5, USP12, SPG20, GUCY1A3, USP10, BHLHE41, USP15, SERTAD1, GHR…	706	8785	16881	1.27923	1.05915e-12	1.05915e-12	2.04281e-12
GOTERM_CC_DIRECT	GO:0005578~proteinaceous extracellular matrix	41	0.0324044	2.29332e-12	ASPN, GLG1, LTBP1, PODN, COL21A1, ADAMTSL3, LUM, LTBP4, GPLD1, SPOCK1, VIT, TIMP2, OGN, SMOC2, WISP2, LGALS3BP, GPC3, CRISPLD2, MYOC, DPT, MATN2, COL4A4, FLRT2, COL4A3, TNXB, TNXA, SPARCL1, MGP, MMP16, ECM2, SLIT2, SLIT3, WNT2B, PRELP, OMD, FBLN1, COL14A1, SFRP1, FBLN2, FBLN5, ADAMTS1	762	268	18224	3.65879	1.22232e-09	1.22232e-09	3.33208e-09
GOTERM_CC_DIRECT	GO:0070062~extracellular exosome	190	0.150167	3.78587e-12	A2M, RARRES2, CHMP3, CHMP4B, EFNA1, LTBP4, UTRN, PDLIM2, TSPAN8, SELENBP1, GSTM2, N4BP2L2, OGN, GSTM3, DAB2, APP, VPS13C, APOD, IFT20, SLC2A3, KIFAP3, CFH, DYNC2H1, CFD, PI16, INSR, NEGR1, AUP1, FTL, ALDH6A1, MYO6, PTPRF, STK25, SPARCL1, NCALD, CST3, PTPRS, MGP, SERPING1, COLEC12, HLA-E, TCN2, PRELP, PCOLCE2, GLUL, NME3, CPE, SERPINF1, FNBP1L, PRCP, VAMP5, MFAP4, LRRK2, SEPT7, DST, GLG1, SNX9, CO…	762	2811	18224	1.61652	2.01786e-09	1.00893e-09	5.50078e-09
GOTERM_BP_DIRECT	GO:0008285~negative regulation of cell proliferation	48	0.0379369	3.2671e-10	DLC1, PODN, CYP1B1, IFITM1, IGFBP7, IGFBP6, GPLD1, SOX4, CDC73, ZEB1, TIMP2, FTH1, KANK2, KIFAP3, PKD2, MEG3, NDRG1, RAPGEF2, GPNMB, FOSL1, ING1, DPT, COL4A3, AR, RAF1, FRZB, STK3, SLIT3, SOD2, IFIT3, CDH13, CDKN1A, SFRP1, TSC1, BTG2, ADM, SFRP2, BTG3, IRF1, GDF11, ADAMTS1, DNAJB2, JAK2, TGFB1I1, RBPJ, PMP22, TOB2, KLF4	727	396	16792	2.79972	1.0324e-06	1.0324e-06	5.91703e-07
GOTERM_MF_DIRECT	GO:0008201~heparin binding	26	0.0205491	1.19081e-08	FGFR1, FGF7, NRP1, MDK, ABI3BP, SMOC2, OGN, APP, WISP2, CRISPLD2, RSPO3, CFH, PTN, GPNMB, TNXB, PTPRF, CCDC80, ECM2, SLIT2, SLIT3, PRELP, PCOLCE2, LRPAP1, SFRP1, NAV2, ADAMTS1	706	160	16881	3.8855	9.46692e-06	4.73347e-06	1.8264e-05
GOTERM_CC_DIRECT	GO:0031012~extracellular matrix	36	0.0284527	2.95237e-08	ASPN, TSHZ2, RARRES2, LTBP1, COL21A1, LUM, IGFBP7, LTBP4, CLU, DCN, TIMP2, ABI3BP, OGN, LGALS3BP, LAMB2, DYNC1H1, MYOC, DPT, MATN2, TNXB, LGALS3, MGP, MMP16, PRELP, LAMA2, PLSCR1, FBLN1, COL14A1, SFRP1, SERPINF1, SFRP2, FBLN2, FBLN5, SLPI, TGFB1I1, MFAP4	762	296	18224	2.9087	1.5736e-05	5.24537e-06	4.28973e-05
GOTERM_MF_DIRECT	GO:0003779~actin binding	33	0.0260816	2.11272e-07	ABLIM1, CNN3, WASF3, TLN2, CALD1, WASF2, UTRN, DAAM1, TPM1, MYO9A, GSN, DMD, FBXO25, SNTB2, LMOD1, DIXDC1, MYO6, NCALD, SYNPO2, PALLD, EPB41L2, EPS8, PLEKHH2, TMOD2, SPTBN1, WASL, LRRK2, ADD3, DST, MYLK, MYH10, SPTAN1, ADD1	706	278	16881	2.83833	0.000167947	5.59855e-05	0.000324036
GOTERM_CC_DIRECT	GO:0005615~extracellular space	96	0.0758737	2.76144e-07	NRP1, IGFBP7, LTBP4, IGFBP6, GPLD1, TNFSF14, SELENBP1, MCF2L, CKB, CFHR1, OGN, WISP2, APP, DMXL2, GPC3, APOD, GSN, HMOX1, GPX3, CFH, SEMA3D, LGI4, ANGPT1, CFD, MTUS1, GHR, EGFR, SPARCL1, LY96, CST3, ADNP, SERPING1, TCN2, SLIT2, PRELP, SLIT3, CTSK, TNFSF13B, SERPINF1, CPE, ADM, TFPI, SLPI, SERPINB1, LRRK2, TNFAIP2, CTSH, NPPA, SEMA4A, CTSF, TWSG1, PODN, C3, LUM, CLU, BMPR2, KITLG, SPOCK1, DCN, ITM…	762	1347	18224	1.70448	0.000147174	3.67956e-05	0.000401231
GOTERM_BP_DIRECT	GO:0043065~positive regulation of apoptotic process	35	0.0276623	2.88092e-07	CYP1B1, CLU, GPLD1, TLR3, SOX4, MCF2L, MAP3K5, PRMT2, DDX3X, SQSTM1, HMOX1, SOS2, PTN, PSENEN, ACIN1, FOSL1, ARL6IP5, IP6K2, TXNIP, ARHGEF7, CREB1, FRZB, ARHGEF12, SLIT2, STK3, NCOA1, S100B, SFRP1, ADM, NUPR1, SFRP2, BNIP3L, GADD45B, DCUN1D3, ABL1	727	300	16792	2.69473	0.000909957	0.000455082	0.00052176
GOTERM_CC_DIRECT	GO:0005737~cytoplasm	279	0.220508	9.55468e-07	DLC1, MEF2A, UTRN, BBX, RNF217, PTPN21, PNISR, RNF213, APP, CRY2, TRAK2, VPS13C, RAPGEF2, PLS3, TWIST2, TBPL1, FTL, OPTN, UBR1, GLUL, DCAF6, DCAF7, CEP162, CD34, UBR5, AAMDC, PPP2R5E, ADAMTS1, TGFB1I1, ADD3, HSD17B11, COASY, AKAP12, NFKBIA, DAAM1, ADA, ARIH1, AGGF1, STX17, FBXO9, SMAD9, LGALS3, OSBPL9, SMAD5, PTPN13, EHBP1, DUSP22, CEP85L, SEPT10, SEPT11, GAS6, S100A13, APOL3, TULP4, DCP1A, RGS5,…	762	5222	18224	1.27778	0.000509135	0.000101848	0.00138826
GOTERM_BP_DIRECT	GO:0007155~cell adhesion	43	0.0339851	3.91182e-06	CTNNAL1, PLXNC1, CYP1B1, TLN2, IGFBP7, ITGA11, KITLG, NINJ1, SPOCK1, DDR2, EPHB4, ITGBL1, WISP2, APP, KIAA1462, LGALS3BP, LAMB2, AGGF1, SSX2IP, GPNMB, BOC, DPT, COL4A3, TNXB, PTPRF, PTPRS, SSPN, GAS6, EPHA3, PCDH18, LAMA2, CDH13, OMD, CD34, ITGA8, CNTN4, TGFB1I1, MFAP4, DST, EMP2, FEZ1, MYH10, AOC3	727	459	16792	2.16383	0.0122853	0.00411198	0.00708443
GOTERM_CC_DIRECT	GO:0005604~basement membrane	15	0.0118553	4.34899e-06	MATN2, COL4A3, MEGF9, CCDC80, CST3, ANXA2P2, LAMA2, SMOC2, FBLN1, LAMB2, SERPINF1, PTN, ADAMTS1, EFNA5, DST	762	79	18224	4.54101	0.00231533	0.000386261	0.0063188
GOTERM_MF_DIRECT	GO:0005178~integrin binding	17	0.013436	7.05281e-06	EGFR, COL4A3, TNXB, LTBP4, UTRN, TSPAN8, TIMP2, ECM2, WISP2, FBLN1, NISCH, LAMB2, SFRP2, FBLN5, GPNMB, DST, EMP2	706	105	16881	3.87127	0.00559131	0.00140077	0.0108166
GOTERM_BP_DIRECT	GO:0045944~positive regulation of transcription from RNA polymerase II promoter	72	0.0569053	1.28908e-05	MEF2A, TLR3, ZEB1, SETX, PCGF5, DDX17, APP, FOSL1, SERTAD1, GABPB2, EGFR, PID1, AR, CCNK, MYO6, SSBP2, NCOA7, ARNTL, FOSB, JUNB, DDIT3, PRPF6, NCOA1, DCAF6, AAMDC, NCK1, ASH1L, KPNA6, NFE2L2, SLC40A1, CAMTA1, CREM, LUM, BMPR2, SOX4, NFKBIA, CDC73, DCN, TCF7L2, DDX3X, HAND2, XBP1, SQSTM1, PKD2, ZC3H12A, PKD1, ETV1, TCF4, PIK3R1, FZD8, CREB3, CEBPD, CREB1, NR4A2, RAF1, AHI1, NR4A3, DDX58, PLSCR1, M…	727	981	16792	1.69524	0.0399167	0.0101321	0.0233439
GOTERM_CC_DIRECT	GO:0015629~actin cytoskeleton	25	0.0197588	1.49032e-05	ABLIM1, LIMA1, CNN3, TLN2, CALD1, PPP1R12B, PEAK1, WASF2, PDLIM2, DSTN, ARHGAP6, GSN, AHNAK, H1F0, SYNPO2, PALLD, DAPK1, DDX58, SVIL, CCDC53, WASL, ABL1, SEPT7, DST, MYH10	762	218	18224	2.74266	0.00791199	0.00113414	0.0216518
GOTERM_BP_DIRECT	GO:0007411~axon guidance	21	0.0165974	1.76683e-05	MATN2, FLRT2, NRP1, EFNA1, CREB1, NR4A3, SLIT2, SLIT3, LAMA2, LAMB2, MEG3, ETV1, SPTBN1, CNTN4, EFNA5, ROBO3, BOC, USP33, FEZ1, SPTAN1, MYH10	727	159	16792	3.05063	0.0543022	0.0111043	0.031994
GOTERM_CC_DIRECT	GO:0005925~focal adhesion	36	0.0284527	1.95377e-05	DLC1, LIMA1, NRP1, CNN3, TLN2, FHL1, PEAK1, ITGA11, AKAP12, PDLIM2, DDR2, ZFYVE21, DAB2, GSN, SNTB2, USP33, AHNAK, EGFR, FLRT2, DIXDC1, ACTC1, ARHGEF7, FBLIM1, SYNPO2, CSRP2, PALLD, PPP1CC, EPB41L2, CDH13, DCAF6, ITGA8, SVIL, CPNE3, TGFB1I1, DST, ADD1	762	391	18224	2.20199	0.0103597	0.00130087	0.0283841
GOTERM_CC_DIRECT	GO:0005829~cytosol	184	0.145425	2.16031e-05	DLC1, CTNNAL1, A2M, CHMP3, CHMP4B, EIF5, DYNC2LI1, ADH1C, ADH1B, RNF217, SELENBP1, MYLIP, RNF213, GSTM5, RGL1, CNOT4, AIP, GSTM2, GSTM3, APP, MAP3K5, VPS13C, ANK2, KIFAP3, SULT1A1, COL4A3BP, GAB1, DYNC2H1, ZNF106, ACIN1, RAPGEF2, MX2, FTL, MYO6, NCALD, SOCS3, VPS41, OPTN, UBR1, PPP1CC, STK3, DDIT3, TNKS2, GLUL, CEP162, NFE2L2, LRRK2, SEPT7, DST, EMP2, ADD3, GBP2, ADD1, HSD17B11, MYL7, FGFR1, CLU,…	762	3315	18224	1.32746	0.0114485	0.00127858	0.0313842
GOTERM_BP_DIRECT	GO:0045600~positive regulation of fat cell differentiation	11	0.00869387	2.59747e-05	ZFP36, RARRES2, SFRP1, XBP1, SFRP2, LMO3, AAMDC, CREB1, ZC3H12A, FRZB, STK3	727	47	16792	5.40584	0.0788028	0.013587	0.0470321
GOTERM_MF_DIRECT	GO:0005518~collagen binding	12	0.00948422	3.29505e-05	ASPN, CTSK, PODN, COL14A1, SPARCL1, LUM, ITGA11, DCN, ANTXR1, DDR2, ABI3BP, PCOLCE2	706	60	16881	4.78215	0.025856	0.00522552	0.0505256
GOTERM_CC_DIRECT	GO:0005856~cytoskeleton	34	0.0268719	3.83055e-05	CMAHP, CTNNAL1, PARD3, WASF3, CALD1, UTRN, WASF2, AKAP12, KITLG, CALCOCO2, PTPN21, AKAP9, MYLIP, TPM1, ANK2, DMD, PPL, ZC3H12A, TCTN1, CDK5RAP2, ARL6IP5, PTPN13, SEPT10, EPB41L2, UACA, TSC1, PLEKHH2, FNBP1L, SGCE, JAK2, TGFB1I1, ADD3, DST, ADD1	762	371	18224	2.19176	0.0202102	0.00203964	0.0556426
GOTERM_CC_DIRECT	GO:0005770~late endosome	17	0.013436	4.82278e-05	CHMP3, STX7, AP1AR, RASGEF1B, SPPL2A, CD63, KIDINS220, DDIT3, CHMP2B, ABCA5, IFNAR1, WDR48, SQSTM1, TMEM59, VAMP5, VPS35, RAPGEF2	762	122	18224	3.33256	0.0253785	0.00233419	0.0700512
GOTERM_MF_DIRECT	GO:0001077~transcriptional activator activity, RNA polymerase II core promoter proximal region sequence-specific binding	25	0.0197588	5.41677e-05	CAMTA1, AR, MEF2A, SSBP2, CREB3, CEBPD, CREB1, NR4A2, SOX4, FOSB, NR4A3, JUNB, DDIT3, PLSCR1, HAND2, EBF2, EBF1, IRF1, ETV1, RBPJ, TCF4, FOSL1, NFIA, KLF4, NFIB	706	236	16881	2.53292	0.0421504	0.00715172	0.0830469
GOTERM_CC_DIRECT	GO:0001725~stress fiber	11	0.00869387	6.86174e-05	ABLIM1, LIMA1, PDLIM2, FBLIM1, DAAM1, TPM1, SEPT7, MYLK, SEPT11, MYL9, MYH10	762	54	18224	4.87178	0.0359136	0.00304322	0.0996534
GOTERM_MF_DIRECT	GO:0005102~receptor binding	32	0.0252912	8.12338e-05	GLG1, A2M, RARRES2, PLXNC1, ECH1, EFNA1, C3, IGFBP6, TNFSF14, AKAP9, GSTM2, APP, TRAK2, RSPO3, PKD2, ANGPTL1, RASA1, DVL3, FZD8, AR, CD276, HLA-E, GAS6, LRPAP1, LAMA2, TNFSF13B, ADM, NCK1, GFRA1, JAK2, ABL1, NPPA	706	353	16881	2.16755	0.0625422	0.00918379	0.124519
GOTERM_BP_DIRECT	GO:0060337~type I interferon signaling pathway	12	0.00948422	8.37793e-05	IFIT3, IFI27, IFITM1, IFITM2, IFITM3, IRF1, SAMHD1, HLA-E, MX2, GBP2, IP6K2, IFNAR1	727	64	16792	4.33081	0.232605	0.0371157	0.151623
GOTERM_CC_DIRECT	GO:0005576~extracellular region	99	0.0782448	8.79509e-05	A2M, RARRES2, LTBP1, EFNA1, LTBP4, OLFML1, OGN, APP, CRY2, APOD, CFH, LGI4, CFD, F10, CST3, SERPING1, TCN2, PCOLCE2, PRELP, SERPINF1, PDGFRL, TFPI, EFNA5, MFAP4, FAM172A, HSD17B11, FGFR1, CLU, TIMP2, MDK, EPHB4, ITGBL1, LGALS3BP, LAMB2, AGGF1, HEG1, VSTM4, HBA2, HBA1, GAS6, EPHA3, LAMA2, APOL3, OMD, UACA, COL14A1, CXCL14, S100B, SFRP1, SFRP2, MTRNR2L8, FGF7, COL21A1, IGFBP7, MTRNR2L10, IGFBP6, RS…	762	1610	18224	1.47061	0.045798	0.00359965	0.127715
GOTERM_CC_DIRECT	GO:0005614~interstitial matrix	6	0.00474211	0.00012189	SMOC2, NAV2, CCDC80, ECM2, VIT, ABI3BP	762	13	18224	11.0382	0.0629057	0.00463006	0.176958
GOTERM_BP_DIRECT	GO:0007050~cell cycle arrest	18	0.0142263	0.000125878	KMT2E, LAMTOR4, CAB39L, GAS1, TCF7L2, DDIT3, GAS6, MLF1, CDKN1C, CDKN1A, TSC1, PKD2, IRF1, PKD1, HBP1, SKIL, ABL1, ZFHX3	727	141	16792	2.94864	0.328204	0.0485091	0.227732
GOTERM_MF_DIRECT	GO:0098641~cadherin binding involved in cell-cell adhesion	27	0.0213395	0.000217005	SNX9, LIMA1, PPME1, CNN3, CHMP4B, CALD1, EIF5, WASF2, SNX1, ARHGAP18, GPRC5A, CHMP2B, DDX3X, PPL, NDRG1, AHNAK, GOLGA2, EGFR, MYO6, EPS15, FNBP1L, NCK1, SPTBN1, SEPT7, TJP2, SPTAN1, ADD1	706	290	16881	2.22617	0.158473	0.0213363	0.332312
GOTERM_BP_DIRECT	GO:0030308~negative regulation of cell growth	16	0.0126456	0.000227342	FHL1, BMPR2, FRZB, SLIT2, SLIT3, CDKN1A, TSPYL2, SFRP1, DDX3X, SFRP2, DNAJB2, DCUN1D3, ING1, SERTAD1, NPPA, IP6K2	727	121	16792	3.05424	0.512509	0.0767281	0.410938
GOTERM_BP_DIRECT	GO:0042542~response to hydrogen peroxide	10	0.00790351	0.000298961	TXNIP, STK25, HMOX1, HBA2, NR4A3, HBA1, HBB, FOSL1, ADA, SOD2	727	51	16792	4.52895	0.611265	0.0901593	0.540063
GOTERM_BP_DIRECT	GO:0098609~cell-cell adhesion	26	0.0205491	0.000308028	SNX9, LIMA1, PPME1, CNN3, CHMP4B, CALD1, EIF5, WASF2, SNX1, ARHGAP18, GPRC5A, CHMP2B, DDX3X, PPL, NDRG1, AHNAK, GOLGA2, MYO6, EPS15, FNBP1L, SPTBN1, PERP, SEPT7, TJP2, SPTAN1, ADD1	727	271	16792	2.21601	0.622249	0.0846985	0.5564
GOTERM_BP_DIRECT	GO:0001934~positive regulation of protein phosphorylation	16	0.0126456	0.000386781	EGFR, DVL3, RARRES2, C3, IGF2, GAS6, DAB2, SQSTM1, XBP1, CCND2, NTRK2, EFNA5, ABL1, LRRK2, GPNMB, INSR	727	127	16792	2.90994	0.705497	0.0968549	0.698183
GOTERM_MF_DIRECT	GO:0042802~identical protein binding	52	0.0410983	0.000420583	CHMP4B, TLR3, GSTM5, SETX, RABAC1, GSTM3, APP, ALAS1, NISCH, USP15, FTL, EGFR, CST3, FAM118A, VPS41, OPTN, SLIT2, DAPK1, GLUL, PLEKHH2, LRRK2, MAP3K13, SEPT7, FGFR1, NFKBIA, SNX1, CCDC91, C1S, DAAM1, TPCN1, SQSTM1, PKD2, RPIA, TCF4, MICU1, YIPF6, CREB1, AHI1, RAF1, ANXA4, SOD2, EPS15, IFIT3, DDX58, FBLN1, ATXN3, ATF3, S100B, SFRP1, DCP1A, BNIP3L, CDC42BPA	706	749	16881	1.66003	0.284257	0.0364774	0.643123
GOTERM_BP_DIRECT	GO:0010976~positive regulation of neuron projection development	13	0.0102746	0.00043568	FGFR1, KIDINS220, SETX, EPHA3, SERPINF1, DMD, NCK1, NTRK2, PTN, NFE2L2, RAPGEF2, NEGR1, FEZ1	727	89	16792	3.37382	0.747678	0.10051	0.786123
GOTERM_BP_DIRECT	GO:0045429~positive regulation of nitric oxide biosynthetic process	9	0.00711316	0.000444213	EGFR, CLU, PKD2, JAK2, TLR5, HBB, INSR, KLF4, SOD2	727	43	16792	4.83439	0.754394	0.0954228	0.801461
GOTERM_BP_DIRECT	GO:0016055~Wnt signaling pathway	20	0.015807	0.000488242	DVL3, DIXDC1, TLE4, CDC73, FRZB, TCF7L2, DDIT3, TNKS2, WNT2B, DKK3, DAB2, DDX3X, CPE, SFRP2, RSPO3, VPS35, HBP1, NDRG2, TGFB1I1, DST	727	187	16792	2.47034	0.786309	0.0977661	0.880568
GOTERM_CC_DIRECT	GO:0005913~cell-cell adherens junction	28	0.0221298	0.000509094	SNX9, LIMA1, PPME1, CNN3, CHMP4B, CALD1, EIF5, WASF2, SNX1, ARHGAP18, GPRC5A, CHMP2B, DDX3X, PPL, NDRG1, SSX2IP, AHNAK, GOLGA2, EGFR, MYO6, EPS15, FNBP1L, NCK1, SPTBN1, SEPT7, TJP2, SPTAN1, ADD1	762	323	18224	2.07321	0.237701	0.0179317	0.73716
GOTERM_BP_DIRECT	GO:2000134~negative regulation of G1/S transition of mitotic cell cycle	7	0.00553246	0.000559408	CDKN1A, PRMT2, FHL1, PKD2, CDC73, GPNMB, KANK2	727	25	16792	6.46735	0.829364	0.104626	1.0083
GOTERM_BP_DIRECT	GO:0010811~positive regulation of cell-substrate adhesion	8	0.00632281	0.00107231	SMOC2, FBLN2, CCDC80, PTN, JAK2, ECM2, VIT, ABI3BP	727	38	16792	4.86267	0.966302	0.180803	1.92434
GOTERM_CC_DIRECT	GO:0030426~growth cone	14	0.0110649	0.00110935	NRP1, TSC1, EPS8, UTRN, TMOD2, PCDH9, NDRG2, TIMP2, ABL1, PALLD, LRRK2, RUFY3, SETX, MYH10	762	116	18224	2.88642	0.446565	0.0363005	1.59982
GOTERM_MF_DIRECT	GO:0051015~actin filament binding	15	0.0118553	0.00124616	CTNNAL1, EGFR, LIMA1, MYO6, TLN2, UTRN, TPM1, DSTN, SVIL, MYH11, ANTXR1, ABL1, PLS3, MYH10, ADD1	706	132	16881	2.71713	0.628912	0.0943765	1.89431
GOTERM_BP_DIRECT	GO:0030199~collagen fibril organization	8	0.00632281	0.00125886	COL14A1, CYP1B1, TNXB, TNXA, SFRP2, LUM, DDR2, DPT	727	39	16792	4.73798	0.981324	0.198395	2.25552
GOTERM_BP_DIRECT	GO:0008283~cell proliferation	30	0.0237105	0.00128559	CKS1B, KITLG, ZEB1, TCF7L2, ZFP36L2, DAB2, EVI5, COL4A3BP, GAB1, BHLHE41, EGFR, COL4A3, AR, RHBDF1, CD276, DUSP22, RAF1, GAS6, EPS15, MNAT1, GLUL, TNFSF13B, SERPINF1, EPS8, S100B, CD34, UBR5, EMP2, EMP1, MYH10	727	366	16792	1.89325	0.982838	0.192613	2.30289
GOTERM_BP_DIRECT	GO:0007517~muscle organ development	12	0.00948422	0.00154897	LAMA2, EGR3, MEF2A, XBP1, FHL1, DMD, UTRN, ITGA11, VAMP5, ETV1, SGCE, ZFHX3	727	89	16792	3.11429	0.992543	0.217239	2.76846
GOTERM_CC_DIRECT	GO:0072562~blood microparticle	16	0.0126456	0.00176713	A2M, ACTC1, C3, CLU, C1R, HBA2, SERPING1, C1S, HBA1, CFHR1, LGALS3BP, GSN, CFH, CP, HBB, HBD	762	152	18224	2.51747	0.61043	0.0539441	2.53713
GOTERM_BP_DIRECT	GO:0042994~cytoplasmic sequestering of transcription factor	5	0.00395176	0.00181205	CREB3, PKD2, PKD1, NFKBIA, KEAP1	727	13	16792	8.88372	0.996757	0.238845	3.23141
GOTERM_MF_DIRECT	GO:0000978~RNA polymerase II core promoter proximal region sequence-specific DNA binding	28	0.0221298	0.00204233	MEF2A, TCF7L2, ZNF331, ETV1, SKIL, BHLHE41, TCF4, FOSL1, AR, SSBP2, CREB3, CEBPD, CREB1, NR4A3, FOSB, DDIT3, JUNB, FOXP2, ATF3, SMARCE1, EBF2, IRF1, RFX3, ZNF431, RFX2, RBPJ, NFIA, NFIB	706	355	16881	1.88592	0.80315	0.137358	3.08696
GOTERM_BP_DIRECT	GO:0001954~positive regulation of cell-matrix adhesion	6	0.00474211	0.00212404	CDH13, SFRP1, DMD, UTRN, NINJ1, EMP2	727	22	16792	6.29936	0.998792	0.263181	3.77771
GOTERM_BP_DIRECT	GO:0030198~extracellular matrix organization	19	0.0150167	0.00215577	COL4A4, COL4A3, LUM, CCDC80, ITGA11, DCN, ECM2, VIT, DDR2, ABI3BP, LAMA2, SMOC2, APP, FBLN1, COL14A1, LAMB2, CRISPLD2, ITGA8, FBLN5	727	196	16792	2.23906	0.998908	0.256587	3.83312
GOTERM_BP_DIRECT	GO:0007259~JAK-STAT cascade	7	0.00553246	0.00221267	SOCS3, PKD2, PKD1, JAK2, PIAS1, GHR, IFNAR1	727	32	16792	5.05261	0.999088	0.252975	3.93238
GOTERM_MF_DIRECT	GO:0000982~transcription factor activity, RNA polymerase II core promoter proximal region sequence-specific binding	6	0.00474211	0.00225128	ATF3, CREB3, ARNTL, FOSB, RBPJ, FOSL1	706	23	16881	6.23759	0.833338	0.138703	3.3977
GOTERM_BP_DIRECT	GO:0001503~ossification	11	0.00869387	0.00229339	IGSF10, EGFR, TWSG1, CHRDL1, IFITM1, GPLD1, MGP, IGF2, SUN1, DDR2, SLC26A2	727	80	16792	3.17593	0.999294	0.251899	4.07304
GOTERM_BP_DIRECT	GO:2000096~positive regulation of Wnt signaling pathway, planar cell polarity pathway	4	0.00316141	0.00247177	DAB2, GPC3, RSPO3, ABL1	727	7	16792	13.1987	0.999599	0.259765	4.38319
GOTERM_BP_DIRECT	GO:0048251~elastic fiber assembly	4	0.00316141	0.00247177	TNXB, FBLN5, MYH11, MFAP4	727	7	16792	13.1987	0.999599	0.259765	4.38319
GOTERM_BP_DIRECT	GO:0030336~negative regulation of cell migration	12	0.00948422	0.00262336	DLC1, NISCH, PODN, CYP1B1, SFRP1, IFITM1, SFRP2, PTN, TCAF1, TPM1, SLIT2, IGFBP5	727	95	16792	2.9176	0.999752	0.264668	4.646
GOTERM_BP_DIRECT	GO:0043066~negative regulation of apoptotic process	34	0.0268719	0.00263881	MGMT, NFKBIA, SETX, DAB2, DDX3X, XBP1, SQSTM1, KIFAP3, ANGPT1, TWIST2, PIK3R1, EGFR, CFLAR, ACTC1, EGR3, SOCS3, TMBIM4, AHI1, RAF1, ANXA4, GAS6, MIEN1, SOD2, IFIT3, MNAT1, CDKN1A, SFRP1, CCND2, AAMDC, BNIP3L, PIAS1, CTSH, SLC40A1, ARHGAP10	727	455	16792	1.72598	0.999764	0.257849	4.67275
GOTERM_BP_DIRECT	GO:0030335~positive regulation of cell migration	18	0.0142263	0.00265229	EGFR, F10, CREB3, MIEN1, RUFY3, CDH13, DAB2, XBP1, SEMA3D, CPNE3, JAK2, GPNMB, CTSH, INSR, MYLK, MYOC, SEMA4A, PIK3R1	727	184	16792	2.25955	0.999773	0.251282	4.69608
GOTERM_BP_DIRECT	GO:0050731~positive regulation of peptidyl-tyrosine phosphorylation	11	0.00869387	0.0027588	NRP1, FGF7, EFNA1, ADNP, KITLG, ANGPT1, EFNA5, IGF2, JAK2, ABL1, GHR	727	82	16792	3.09847	0.999838	0.252481	4.88025
GOTERM_CC_DIRECT	GO:0030027~lamellipodium	16	0.0126456	0.00291492	ABLIM1, ACTC1, WASF3, ARHGEF7, WASF2, SNX1, KITLG, PTPN13, PALLD, RUFY3, TSC1, PLEKHH2, PKD2, WASL, MYLK, MYH10	762	160	18224	2.3916	0.789005	0.0828094	4.15281
GOTERM_BP_DIRECT	GO:0030514~negative regulation of BMP signaling pathway	8	0.00632281	0.00296866	TWSG1, CHRDL1, TRIM33, SFRP1, SFRP2, SPG20, SKIL, ABL1	727	45	16792	4.10625	0.999917	0.261446	5.24211
GOTERM_BP_DIRECT	GO:0060070~canonical Wnt signaling pathway	11	0.00869387	0.00301825	FZD8, DVL3, DIXDC1, SFRP1, NR4A2, SOX4, LRRK2, TBL1X, TCF7L2, KLF4, WNT2B	727	83	16792	3.06114	0.999929	0.258072	5.32744
GOTERM_MF_DIRECT	GO:0019825~oxygen binding	8	0.00632281	0.003154	CYP2U1, CYP1B1, HBA2, HBA1, HBB, HBD, SOD2, CYP4B1	706	47	16881	4.06992	0.918845	0.17567	4.72956
GOTERM_BP_DIRECT	GO:0002042~cell migration involved in sprouting angiogenesis	5	0.00395176	0.00322867	EGR3, NRP1, GPLD1, EPHB4, SLIT2	727	15	16792	7.69922	0.999964	0.266311	5.68866
GOTERM_BP_DIRECT	GO:0008631~intrinsic apoptotic signaling pathway in response to oxidative stress	5	0.00395176	0.00322867	MAP3K5, CYP1B1, JAK2, ARL6IP5, SOD2	727	15	16792	7.69922	0.999964	0.266311	5.68866
GOTERM_CC_DIRECT	GO:0031902~late endosome membrane	12	0.00948422	0.00326454	SLC9A9, CHMP3, CHMP4B, TMEM59, OSBPL9, IFITM3, SPPL2A, VPS41, CD63, VPS36, ABCA5, CHMP2B	762	101	18224	2.84151	0.824979	0.0876475	4.63997
GOTERM_BP_DIRECT	GO:0051897~positive regulation of protein kinase B signaling	11	0.00869387	0.00329678	EGFR, F10, XBP1, ANGPT1, IGF2, INSR, TCF7L2, GAS6, MYOC, STK3, IGFBP5	727	84	16792	3.02469	0.999971	0.264285	5.80531
GOTERM_BP_DIRECT	GO:0007399~nervous system development	24	0.0189684	0.00333452	RBFOX2, ARHGEF7, NINJ1, SPOCK1, ARID1B, TTLL7, MYLIP, ITM2B, MDK, ITM2A, PCDH18, ATXN3, APP, CHRDL1, NAV2, GDF11, TMOD2, PTN, GFRA1, ZC3H12A, CNTN4, EFNA5, INTU, FEZ1	727	287	16792	1.93151	0.999974	0.260339	5.86989
GOTERM_BP_DIRECT	GO:0000186~activation of MAPKK activity	8	0.00632281	0.0033735	EGFR, MAP3K5, RAF1, JAK2, GADD45B, KIDINS220, LRRK2, MAP3K13	727	46	16792	4.01698	0.999977	0.256673	5.93654
GOTERM_CC_DIRECT	GO:0044754~autolysosome	4	0.00316141	0.00346924	SQSTM1, LRRK2, FTH1, FTL	762	8	18224	11.958	0.843128	0.0884566	4.92413
GOTERM_CC_DIRECT	GO:0016010~dystrophin-associated glycoprotein complex	5	0.00395176	0.0036727	DMD, UTRN, SNTB2, SGCE, SSPN	762	16	18224	7.47375	0.859304	0.0891601	5.20578
GOTERM_MF_DIRECT	GO:0004197~cysteine-type endopeptidase activity	9	0.00711316	0.00370374	CFLAR, CTSK, SFRP1, USP12, USP10, CTSH, USP15, USP33, CTSF	706	61	16881	3.52782	0.947657	0.189991	5.5322
GOTERM_BP_DIRECT	GO:0009267~cellular response to starvation	8	0.00632281	0.00381908	GLUL, SFRP1, PDK4, BMPR2, LRRK2, USP33, GAS6, WNT2B	727	47	16792	3.93152	0.999994	0.278768	6.69528
GOTERM_BP_DIRECT	GO:0001822~kidney development	11	0.00869387	0.003915	CDKN1C, TSC1, SULF2, SERPINF1, IFT20, ITGA8, ARID5B, TIPARP, PKD1, ADAMTS1, DCN	727	86	16792	2.95435	0.999996	0.278341	6.85786
GOTERM_MF_DIRECT	GO:0001968~fibronectin binding	6	0.00474211	0.00396865	CTSK, FBLN1, SFRP2, CCDC80, MYOC, IGFBP5	706	26	16881	5.51787	0.957632	0.190029	5.91672
GOTERM_MF_DIRECT	GO:0016887~ATPase activity	17	0.013436	0.00429324	ABCA8, ABCA10, ACTC1, ABCA9, RSF1, CLU, RNF213, AK6, ABCA6, ABCA5, DDX3X, DYNC2H1, ACIN1, DYNC1H1, DST, PMS1, RHOBTB3	706	183	16881	2.22122	0.967303	0.192474	6.38587
GOTERM_BP_DIRECT	GO:0045930~negative regulation of mitotic cell cycle	6	0.00474211	0.00459954	EGFR, BTG3, GAS1, TIMP2, ABL1, HECA	727	26	16792	5.33023	1	0.311707	8.01034
GOTERM_BP_DIRECT	GO:0043547~positive regulation of GTPase activity	39	0.0308237	0.00476671	DLC1, SNX9, FGFR1, A2M, FGF7, PREX2, RASGEF1B, KITLG, ARHGAP18, AKAP9, MYO9A, FAM13A, FAM13B, MCF2L, RGL1, ALDH1A1, ARHGAP6, SOS2, ANGPT1, RAPGEF2, RASA1, EGFR, DVL3, LAMTOR4, ARHGEF7, ARHGAP29, RGS16, ARHGEF12, DOCK4, SFRP1, FNBP1L, NCK1, RGS5, GFRA1, SPTBN1, JAK2, LRRK2, ARHGAP10, SPTAN1	727	565	16792	1.59435	1	0.314406	8.28974
GOTERM_BP_DIRECT	GO:0034976~response to endoplasmic reticulum stress	10	0.00790351	0.00492268	CREBRF, MAP3K5, CREB3, XBP1, TMX4, COL4A3BP, DNAJC10, ABL1, PIK3R1, DDIT3	727	75	16792	3.07969	1	0.316373	8.54969
GOTERM_MF_DIRECT	GO:0051371~muscle alpha-actinin binding	4	0.00316141	0.00504363	PKD2, PDLIM2, SYNPO2, PALLD	706	9	16881	10.627	0.982044	0.210583	7.4621
GOTERM_MF_DIRECT	GO:0048495~Roundabout binding	4	0.00316141	0.00504363	OGN, TGFB1I1, SLIT2, SLIT3	706	9	16881	10.627	0.982044	0.210583	7.4621
GOTERM_MF_DIRECT	GO:0031720~haptoglobin binding	3	0.00237105	0.00508023	HBA2, HBA1, HBB	706	3	16881	23.9108	0.982561	0.201443	7.51429
GOTERM_BP_DIRECT	GO:0031032~actomyosin structure organization	6	0.00474211	0.00544749	EPB41L2, ACTC1, CNN3, CDC42BPA, MYLIP, MYH10	727	27	16792	5.13281	1	0.336999	9.41928
GOTERM_BP_DIRECT	GO:0032728~positive regulation of interferon-beta production	6	0.00474211	0.00544749	DDX58, ZBTB20, DDX3X, IRF1, TLR3, IFNAR1	727	27	16792	5.13281	1	0.336999	9.41928
GOTERM_CC_DIRECT	GO:0005884~actin filament	9	0.00711316	0.00549291	ACTC1, ARHGAP6, TSC1, KEAP1, LMOD1, GNG12, PALLD, TPM1, PLS3	762	65	18224	3.31145	0.946911	0.124924	7.6912
GOTERM_BP_DIRECT	GO:0035456~response to interferon-beta	4	0.00316141	0.00555893	PLSCR1, IFITM1, IFITM2, IFITM3	727	9	16792	10.2656	1	0.336122	9.60292
GOTERM_BP_DIRECT	GO:0060271~cilium morphogenesis	14	0.0110649	0.00606443	AHI1, SPAG16, TROVE2, CEP162, IFT20, GSN, DYNC2H1, RFX3, TCTN1, RFX2, SSX2IP, TMEM107, INTU, SEPT7	727	136	16792	2.3777	1	0.35394	10.4315
GOTERM_BP_DIRECT	GO:0043392~negative regulation of DNA binding	6	0.00474211	0.0064001	RSF1, HAND2, HMOX1, NFKBIA, JAK2, NFIB	727	28	16792	4.9495	1	0.362929	10.9778
GOTERM_BP_DIRECT	GO:0031668~cellular response to extracellular stimulus	5	0.00395176	0.00652878	CDKN1A, SFRP2, ADNP, NR4A2, FOSL1	727	18	16792	6.41602	1	0.362352	11.1864
GOTERM_BP_DIRECT	GO:0006936~muscle contraction	12	0.00948422	0.00654314	MYL7, COL4A3BP, CALD1, UTRN, TMOD2, MYH11, LMOD1, SCN7A, SSPN, TPM1, MYLK, MYL9	727	107	16792	2.59039	1	0.356844	11.2096
GOTERM_MF_DIRECT	GO:0005201~extracellular matrix structural constituent	9	0.00711316	0.00659703	COL4A4, COL4A3, FBLN1, COL14A1, TNXB, FBLN2, LUM, MGP, PRELP	706	67	16881	3.21189	0.994815	0.241906	9.65337
GOTERM_MF_DIRECT	GO:0019899~enzyme binding	25	0.0197588	0.00683345	KMT2E, A2M, NFKBIA, N4BP2L2, GSTM2, APP, GSTM3, TRAK2, ANK2, HMOX1, ACIN1, EGFR, ZFP36, AR, CREB1, RAF1, MARCH6, TNKS2, PLSCR1, NCOA1, HNRNPUL1, SLPI, PIAS1, ZFHX3, PHF6	706	333	16881	1.7951	0.995709	0.238574	9.98259
GOTERM_CC_DIRECT	GO:0031512~motile primary cilium	4	0.00316141	0.00698273	DYNC2LI1, PKD2, DYNC2H1, PKD1	762	10	18224	9.5664	0.976123	0.149886	9.68019
GOTERM_BP_DIRECT	GO:1901215~negative regulation of neuron death	7	0.00553246	0.00699766	SERPINF1, CD34, CHMP4B, CREB1, GPNMB, LRRK2, GHR	727	40	16792	4.04209	1	0.370166	11.9425
GOTERM_CC_DIRECT	GO:0043034~costamere	5	0.00395176	0.00708112	ANK2, DMD, SVIL, SYNM, AHNAK	762	19	18224	6.29369	0.977351	0.145996	9.81013
GOTERM_BP_DIRECT	GO:0008584~male gonad development	11	0.00869387	0.00735498	NCOA1, NUPR1, SFRP1, SFRP2, ARID5B, MEA1, KITLG, TLR3, TLR5, INSR, WNT2B	727	94	16792	2.70292	1	0.378783	12.5146
GOTERM_BP_DIRECT	GO:0042384~cilium assembly	13	0.0102746	0.00744854	ABLIM1, DYNC2LI1, AHI1, SPAG16, CEP162, IFT20, FNBP1L, DYNC2H1, RFX3, RFX2, SSX2IP, TMEM107, INTU	727	124	16792	2.42153	1	0.376564	12.6638
GOTERM_BP_DIRECT	GO:0048662~negative regulation of smooth muscle cell proliferation	6	0.00474211	0.00746368	OGN, APOD, HMOX1, NDRG2, KLF4, IGFBP5	727	29	16792	4.77883	1	0.371356	12.6879
GOTERM_BP_DIRECT	GO:0048008~platelet-derived growth factor receptor signaling pathway	6	0.00474211	0.00746368	TXNIP, NRP1, ARID5B, GAB1, TIPARP, JAK2	727	29	16792	4.77883	1	0.371356	12.6879
GOTERM_CC_DIRECT	GO:0005801~cis-Golgi network	7	0.00553246	0.00755878	YIPF6, IFT20, GOLIM4, AKAP9, PIK3R1, GOLGA2, LRPAP1	762	42	18224	3.986	0.982475	0.149359	10.4385
GOTERM_BP_DIRECT	GO:0032060~bleb assembly	4	0.00316141	0.00768825	PMP22, EMP2, EMP1, MYLK	727	10	16792	9.23906	1	0.374382	13.045
GOTERM_BP_DIRECT	GO:0035455~response to interferon-alpha	4	0.00316141	0.00768825	IFITM1, IFITM2, IFITM3, MX2	727	10	16792	9.23906	1	0.374382	13.045
GOTERM_BP_DIRECT	GO:0060674~placenta blood vessel development	4	0.00316141	0.00768825	SOCS3, PKD2, PKD1, FOSL1	727	10	16792	9.23906	1	0.374382	13.045
GOTERM_BP_DIRECT	GO:0030325~adrenal gland development	5	0.00395176	0.00799128	CDKN1C, DKK3, ARID5B, MDK, INSR	727	19	16792	6.07833	1	0.380211	13.5247
GOTERM_CC_DIRECT	GO:0043234~protein complex	29	0.0229202	0.00809702	PARD3, LTBP1, UTRN, CLU, SNX1, HAND2, DMD, SNTB2, ZC3H12A, USP10, SKIL, SSX2IP, RAPGEF2, AR, ARHGEF7, SMAD5, KIDINS220, PPP1CC, STK3, ITPR1, GLUL, CDKN1A, DCAF7, SMARCE1, TSC1, PRKAR1A, DDB2, GDF11, SPTBN1	762	412	18224	1.68341	0.986876	0.153516	11.1417
GOTERM_BP_DIRECT	GO:0001525~angiogenesis	19	0.0150167	0.00829894	FGFR1, FZD8, NRP1, CYP1B1, EFNA1, WASF2, EPHB4, RNF213, AGGF1, APOD, HAND2, XBP1, HMOX1, PLCD3, ZC3H12A, ANGPT1, RBPJ, TNFAIP2, SEMA4A	727	223	16792	1.96796	1	0.385943	14.0091
GOTERM_BP_DIRECT	GO:0000122~negative regulation of transcription from RNA polymerase II promoter	46	0.0363562	0.00832843	CREBRF, EID1, FGFR1, TSHZ2, MEF2A, EFNA1, HCFC2, CDC73, ZEB1, CBX7, TCF7L2, KANK2, N4BP2L2, CRY2, XBP1, SQSTM1, SKIL, BHLHE41, TCF4, ZFP36, TXNIP, FZD8, ZBTB20, ARID5B, NR4A2, TLE4, DUSP22, FOSB, NR4A3, JUNB, DDIT3, FOXP2, CDKN1C, IFI27, ATF3, BTG2, TRIM33, ZNF431, HIVEP1, PIAS1, RBPJ, TBL1X, ZFHX3, KLF4, NFIA, NFIB	727	720	16792	1.47568	1	0.381532	14.0554
GOTERM_MF_DIRECT	GO:0030971~receptor tyrosine kinase binding	7	0.00553246	0.00847951	SQSTM1, NCK1, ANGPT1, CPNE3, GAS6, MYOC, DOCK4	706	43	16881	3.89245	0.998852	0.275576	12.2438
GOTERM_MF_DIRECT	GO:0005088~Ras guanyl-nucleotide exchange factor activity	12	0.00948422	0.008659	EGFR, FGFR1, FGF7, RASGEF1B, KITLG, GFRA1, SPTBN1, ANGPT1, AKAP9, JAK2, RAPGEF2, SPTAN1	706	115	16881	2.49504	0.999006	0.269676	12.4872
GOTERM_CC_DIRECT	GO:0005741~mitochondrial outer membrane	14	0.0110649	0.00967655	COASY, RAF1, HK1, PPP1CC, VDAC3, VAT1, IFI27, DDX3X, VPS13C, BNIP3L, SPG20, LETMD1, LRRK2, MYOC	762	149	18224	2.24714	0.994387	0.174654	13.1756
GOTERM_BP_DIRECT	GO:0007409~axonogenesis	11	0.00869387	0.00977754	OGN, OMD, APP, PARD3, S100B, LUM, CREB1, CNTN4, ECM2, SEMA4A, PRELP	727	98	16792	2.59259	1	0.425611	16.3017
GOTERM_CC_DIRECT	GO:0031838~haptoglobin-hemoglobin complex	3	0.00237105	0.009878	HBA2, HBA1, HBB	762	4	18224	17.937	0.994964	0.172188	13.4319
GOTERM_CC_DIRECT	GO:0030478~actin cap	3	0.00237105	0.009878	GSN, CALD1, WASL	762	4	18224	17.937	0.994964	0.172188	13.4319
GOTERM_CC_DIRECT	GO:0071953~elastic fiber	3	0.00237105	0.009878	FBLN1, FBLN5, MFAP4	762	4	18224	17.937	0.994964	0.172188	13.4319
GOTERM_BP_DIRECT	GO:0030032~lamellipodium assembly	6	0.00474211	0.0099481	ABLIM1, CDH13, WASF3, ARHGEF7, NCK1, WASF2	727	31	16792	4.47052	1	0.425509	16.5624
GOTERM_BP_DIRECT	GO:0010628~positive regulation of gene expression	21	0.0165974	0.0100581	PID1, AR, ACTC1, PLP1, TLR3, GAS6, DDX58, PLSCR1, FBLN1, DDX3X, ANK2, HAND2, GSN, CD34, NTRK2, ZC3H12A, VPS35, AGO3, NFE2L2, CTSH, KLF4	727	262	16792	1.85134	1	0.423492	16.7301
GOTERM_BP_DIRECT	GO:0010955~negative regulation of protein processing	4	0.00316141	0.0102352	GLG1, TMEM59, GAS1, LRRK2	727	11	16792	8.39915	1	0.423637	16.9996
GOTERM_BP_DIRECT	GO:0045892~negative regulation of transcription, DNA-templated	34	0.0268719	0.0103125	EID1, RSF1, CREM, GON4L, ZEB1, TCF7L2, DAB2, CRY2, PRMT2, MEG3, BHLHE41, TWIST2, RBFOX2, ZBTB21, CEBPD, ARID5B, ARNTL, GAS6, FOXN3, DDIT3, FOXP2, CDKN1C, DKK3, SFRP1, TRIM33, SMARCE1, SFRP2, PFDN5, PRDM6, IRF1, RFX3, RBPJ, ZFHX3, KLF4	727	499	16792	1.57379	1	0.420705	17.1168
GOTERM_BP_DIRECT	GO:0034103~regulation of tissue remodeling	3	0.00237105	0.0105672	HAND2, CST3, GPNMB	727	4	16792	17.3232	1	0.423239	17.5023
GOTERM_BP_DIRECT	GO:0051414~response to cortisol	3	0.00237105	0.0105672	IGFBP7, SLIT2, SLIT3	727	4	16792	17.3232	1	0.423239	17.5023
GOTERM_MF_DIRECT	GO:0005509~calcium ion binding	44	0.0347755	0.0108536	ASPN, MYL7, ME3, LTBP1, LTBP4, MGMT, SPOCK1, C1R, C1S, MYL9, SMOC2, GSN, PKD2, HEG1, RAPGEF2, PLS3, MATN2, MICU1, F10, SPARCL1, NCALD, PCDH9, MGP, MMP16, ANXA4, S100A13, GAS6, SLIT2, ITPR1, ANXA2P2, PCDH18, SLIT3, EPS15, PLSCR1, CDH13, FBLN1, S100B, SULF2, FBLN2, FBLN5, MEGF6, DST, AOC3, SPTAN1	706	717	16881	1.46733	0.999829	0.314227	15.4119
GOTERM_BP_DIRECT	GO:0032091~negative regulation of protein binding	8	0.00632281	0.0110848	DAB2, ADNP, SLPI, DNAJB2, LRRK2, USP33, GOLGA2, LRPAP1	727	57	16792	3.24178	1	0.43341	18.2804
GOTERM_BP_DIRECT	GO:0070301~cellular response to hydrogen peroxide	8	0.00632281	0.0110848	OSER1, MAP3K5, CYP1B1, CST3, NFE2L2, ABL1, KLF4, SETX	727	57	16792	3.24178	1	0.43341	18.2804
GOTERM_BP_DIRECT	GO:0006879~cellular iron ion homeostasis	7	0.00553246	0.0111297	HMOX1, CYBRD1, CP, SLC40A1, SCARA5, FTH1, FTL	727	44	16792	3.67463	1	0.429579	18.3476
GOTERM_BP_DIRECT	GO:0043524~negative regulation of neuron apoptotic process	13	0.0102746	0.0119739	NRP1, NR4A2, ADNP, NR4A3, MDK, SOD2, BTG2, HMOX1, NTRK2, ANGPT1, JAK2, RASA1, OXR1	727	132	16792	2.27477	1	0.448317	19.6009
GOTERM_CC_DIRECT	GO:0005833~hemoglobin complex	4	0.00316141	0.0120278	HBA2, HBA1, HBB, HBD	762	12	18224	7.972	0.998419	0.199407	16.1232
GOTERM_MF_DIRECT	GO:0004601~peroxidase activity	5	0.00395176	0.0121046	GPX4, GPX3, HBA2, HBA1, HBB	706	22	16881	5.43426	0.999938	0.331962	17.0378
GOTERM_BP_DIRECT	GO:0070373~negative regulation of ERK1 and ERK2 cascade	8	0.00632281	0.0121498	FBLN1, ATF3, XBP1, LMO3, DMD, NDRG2, ABL1, KLF4	727	58	16792	3.18588	1	0.448043	19.8598
GOTERM_BP_DIRECT	GO:0032870~cellular response to hormone stimulus	7	0.00553246	0.0123852	NCOA1, IGFBP7, FOSB, JUNB, SLIT2, GHR, SLIT3	727	45	16792	3.59297	1	0.44937	20.2049
GOTERM_BP_DIRECT	GO:0006914~autophagy	13	0.0102746	0.0126623	CHMP3, CHMP4B, VPS41, OPTN, CHMP2B, FNBP1L, TMEM59, SQSTM1, XBP1, USP10, LRRK2, ABL1, VPS36	727	133	16792	2.25767	1	0.451749	20.6095
GOTERM_CC_DIRECT	GO:0032154~cleavage furrow	7	0.00553246	0.0129874	LIMA1, SVIL, PLCD3, PPP1CC, SEPT7, MYLK, MYH10	762	47	18224	3.56196	0.999058	0.207255	17.2991
GOTERM_MF_DIRECT	GO:0005516~calmodulin binding	16	0.0126456	0.0130761	EGFR, MYO6, CNN3, CALD1, GEM, RGS16, DAPK1, MYH11, SNTB2, SPTBN1, CDK5RAP2, ADD3, MYLK, SPTAN1, MYH10, ADD1	706	189	16881	2.02419	0.999971	0.342008	18.2804
GOTERM_BP_DIRECT	GO:0042340~keratan sulfate catabolic process	4	0.00316141	0.0132141	OGN, OMD, LUM, PRELP	727	12	16792	7.69922	1	0.461065	21.4092
GOTERM_BP_DIRECT	GO:0006069~ethanol oxidation	4	0.00316141	0.0132141	ALDH1A1, ADH1C, ALDH2, ADH1B	727	12	16792	7.69922	1	0.461065	21.4092
GOTERM_BP_DIRECT	GO:0048846~axon extension involved in axon guidance	4	0.00316141	0.0132141	OGN, NRP1, SLIT2, SLIT3	727	12	16792	7.69922	1	0.461065	21.4092
GOTERM_BP_DIRECT	GO:0035413~positive regulation of catenin import into nucleus	4	0.00316141	0.0132141	EGFR, SULF2, SFRP2, UBR5	727	12	16792	7.69922	1	0.461065	21.4092
GOTERM_BP_DIRECT	GO:0035385~Roundabout signaling pathway	4	0.00316141	0.0132141	OGN, ROBO3, SLIT2, SLIT3	727	12	16792	7.69922	1	0.461065	21.4092
GOTERM_BP_DIRECT	GO:0045444~fat cell differentiation	9	0.00711316	0.0132777	PID1, CEBPD, ARID5B, NR4A2, PIAS1, NR4A3, FBXO9, TCF7L2, KLF4	727	73	16792	2.84766	1	0.457819	21.5009
GOTERM_BP_DIRECT	GO:0007049~cell cycle	18	0.0142263	0.0133364	TXNIP, DIXDC1, CKS1B, EID1, PARD3, RABGAP1, CHMP3, CDC73, SEPT10, SEPT11, RASSF4, MNAT1, TSPYL2, EVI5, CCND2, PARD3B, ING1, CCNDBP1	727	217	16792	1.91594	1	0.454523	21.5854
GOTERM_BP_DIRECT	GO:0051056~regulation of small GTPase mediated signal transduction	13	0.0102746	0.0133807	DLC1, A2M, ARHGEF7, ARHGAP18, ARHGAP29, ARHGEF12, FAM13A, MYO9A, MCF2L, FAM13B, ARHGAP6, SOS2, ARHGAP10	727	134	16792	2.24082	1	0.450944	21.6491
GOTERM_BP_DIRECT	GO:0034394~protein localization to cell surface	5	0.00395176	0.0136133	FGF7, ANK2, FBLN5, ANGPT1, EMP2	727	22	16792	5.24947	1	0.452053	21.9829
GOTERM_CC_DIRECT	GO:0005764~lysosome	18	0.0142263	0.0141814	LAMTOR4, STX7, CST3, CD63, TPCN1, ADA, CHMP2B, ABCA5, IFNAR1, WDR48, CTSK, TMEM59, CD34, PRCP, LRRK2, CTSH, VPS36, CTSF	762	226	18224	1.90481	0.999506	0.217745	18.7409
GOTERM_BP_DIRECT	GO:0045669~positive regulation of osteoblast differentiation	8	0.00632281	0.014498	IFITM1, ATRAID, CEBPD, SFRP2, SMAD5, BMPR2, CD276, DDR2	727	60	16792	3.07969	1	0.468567	23.2406
GOTERM_BP_DIRECT	GO:0042127~regulation of cell proliferation	16	0.0126456	0.0145569	TXNIP, RBFOX2, CREB3, HP1BP3, BMPR2, NFKBIA, DUSP22, JUNB, EPS15, PKD2, PLCD3, NDRG1, JAK2, PIAS1, RAPGEF2, ABL1	727	185	16792	1.99764	1	0.465375	23.3237
GOTERM_BP_DIRECT	GO:0050919~negative chemotaxis	6	0.00474211	0.0146534	FLRT2, SEMA3D, EFNA5, SEMA4A, SLIT2, SLIT3	727	34	16792	4.07606	1	0.463111	23.4595
GOTERM_BP_DIRECT	GO:0090263~positive regulation of canonical Wnt signaling pathway	12	0.00948422	0.0148641	DIXDC1, SULF2, SFRP1, SFRP2, RSPO3, UBR5, SOX4, VPS35, ARNTL, LRRK2, TNKS2, WNT2B	727	120	16792	2.30977	1	0.463492	23.7554
GOTERM_BP_DIRECT	GO:0032760~positive regulation of tumor necrosis factor production	7	0.00553246	0.0151884	ZBTB20, LY96, CLU, TLR3, JAK2, HLA-E, PIK3R1	727	47	16792	3.44008	1	0.466394	24.2086
GOTERM_MF_DIRECT	GO:0019901~protein kinase binding	26	0.0205491	0.0151923	CKS1B, MEF2A, PPME1, PPP1R12B, UTRN, TCF7L2, MAP3K5, ANK2, SQSTM1, XBP1, STX17, PKD1, CDK5RAP2, CNTLN, GHR, GOLGA2, EGFR, ZFP36, CCNK, ARHGEF7, NR4A3, PPP1CC, CCND2, JAK2, EMP2, MAP3K13	706	376	16881	1.6534	0.999995	0.373808	20.9269
GOTERM_BP_DIRECT	GO:0007160~cell-matrix adhesion	10	0.00790351	0.0156838	TSC1, CD34, FBLN5, ITGA8, ITGA11, PKD1, SGCE, ECM2, CD63, EMP2	727	90	16792	2.56641	1	0.472935	24.8962
GOTERM_BP_DIRECT	GO:0032092~positive regulation of protein binding	8	0.00632281	0.015786	ARHGEF7, PKD1, RAPGEF2, LRRK2, USP33, TCF7L2, STK3, ADD1	727	61	16792	3.0292	1	0.470846	25.0373
GOTERM_BP_DIRECT	GO:0045893~positive regulation of transcription, DNA-templated	34	0.0268719	0.0158124	KMT2E, CKS1B, CHURC1, FGF7, RSF1, SOX4, MDK, DAB2, PRMT2, HAND2, MEG3, CDK5RAP2, TCF4, INSR, ING1, DVL3, AR, CREB3, CREB1, SMAD5, ARNTL, FOXN3, DDIT3, IFNAR1, CDKN1C, NCOA1, SFRP1, IRF1, RFX3, PIAS1, TGFB1I1, TBL1X, ZFHX3, KLF4	727	515	16792	1.52489	1	0.467185	25.0737
GOTERM_BP_DIRECT	GO:0001701~in utero embryonic development	16	0.0126456	0.015918	FGFR1, RARRES2, AR, KEAP1, KIDINS220, RBBP6, TPM1, HAND2, COL4A3BP, PKD1, HEG1, TCTN1, ANGPT1, FOSL1, MYH10, ADD1	727	187	16792	1.97627	1	0.46527	25.2192
GOTERM_BP_DIRECT	GO:0035556~intracellular signal transduction	28	0.0221298	0.0163723	PREX2, MYO9A, MCF2L, DDX3X, SQSTM1, HMOX1, NSMCE1, PLCD3, GUCY1A3, RAPGEF2, RASA1, ZFP36, DVL3, GPR155, ARHGEF7, RAF1, ARHGAP29, ARHGEF12, STK3, DAPK1, ASB8, TULP4, MAP4K5, PRKAR1A, CDC42BPA, JAK2, LRRK2, IGFBP5	727	403	16792	1.6048	1	0.470676	25.842
GOTERM_BP_DIRECT	GO:0006957~complement activation, alternative pathway	4	0.00316141	0.0166347	C7, C3, CFH, CFD	727	13	16792	7.10697	1	0.471995	26.1995
GOTERM_BP_DIRECT	GO:0010952~positive regulation of peptidase activity	4	0.00316141	0.0166347	APP, FBLN1, CTSH, PCOLCE2	727	13	16792	7.10697	1	0.471995	26.1995
GOTERM_MF_DIRECT	GO:0005200~structural constituent of cytoskeleton	11	0.00869387	0.0167184	EPB41L2, ANK2, TLN2, DMD, PPL, SPTBN1, SYNM, MYLIP, ADD3, TPM1, SPTAN1	706	110	16881	2.39108	0.999998	0.391297	22.7856
GOTERM_BP_DIRECT	GO:0016477~cell migration	15	0.0118553	0.0173267	FGFR1, PTPRF, EFNA1, PEAK1, RHBDF1, CD63, PALLD, MDK, GAS6, EPHA3, CDC42BPA, JAK2, ABL1, EMP2, USP33	727	172	16792	2.01433	1	0.481869	27.1343
GOTERM_CC_DIRECT	GO:0005901~caveola	8	0.00632281	0.0183732	DLC1, CDH13, HMOX1, BMPR2, EFNA5, JAK2, EMP2, INSR	762	65	18224	2.94351	0.999949	0.265728	23.6194
GOTERM_BP_DIRECT	GO:0009611~response to wounding	8	0.00632281	0.0186016	ZFP36, ZFP36L2, NRP1, FGF7, ADM, SULF2, DST, MDK	727	63	16792	2.93304	1	0.502448	28.8276
GOTERM_MF_DIRECT	GO:0005344~oxygen transporter activity	4	0.00316141	0.0187049	HBA2, HBA1, HBB, HBD	706	14	16881	6.83165	1	0.414983	25.1438
GOTERM_CC_DIRECT	GO:0005796~Golgi lumen	10	0.00790351	0.0188421	OGN, OMD, F10, GPC3, LUM, GOLIM4, MMP16, DCN, GAS6, PRELP	762	96	18224	2.49125	0.99996	0.264521	24.1479
GOTERM_CC_DIRECT	GO:0048471~perinuclear region of cytoplasm	38	0.0300334	0.0190257	STX7, CLU, CALCOCO2, APP, APOD, AGGF1, HMOX1, COL4A3BP, PTN, NDRG1, NDRG2, CDK5RAP2, RAPGEF2, USP33, EGFR, MYO6, ATRAID, CST3, OPTN, ANXA4, S100A13, TNKS2, RHBDD2, CDH13, CDKN1A, TNFSF13B, S100B, TSC1, SERPINF1, CD34, RAB34, VAMP5, DCUN1D3, GBP4, ABL1, GBP2, NPPA, ARHGAP10	762	621	18224	1.46346	0.999964	0.260018	24.3538
GOTERM_BP_DIRECT	GO:0007165~signal transduction	66	0.0521632	0.0191677	DLC1, NRP1, FGF7, IGFBP6, TLR3, TNFSF14, DDR2, AIP, WISP2, ARHGAP6, PRMT2, ANK2, MIER1, COL4A3BP, KIFAP3, EGFR, AR, STK25, SPARCL1, ARHGEF7, CLIC2, GEM, OPTN, STK3, DAPK1, TNFSF13B, ADM, CD34, PPP2R5E, C3, CREM, PPP1R12B, KITLG, AKAP9, SPOCK1, GNG12, FAM13A, GPRC5A, MYO9A, MDK, FAM13B, SMOC2, LGALS3BP, IL10RB, NDRG2, PLA2R1, RASA1, PIK3R1, CAMLG, CREB1, SMAD5, NR4A2, RAF1, MAPK10, ANXA4, ITPR1, G…	727	1161	16792	1.31305	1	0.508916	29.5675
GOTERM_BP_DIRECT	GO:0034599~cellular response to oxidative stress	8	0.00632281	0.0201338	XBP1, MGMT, NR4A2, ZC3H12A, NFE2L2, ABL1, LRRK2, SETX	727	64	16792	2.88721	1	0.522294	30.8134
GOTERM_BP_DIRECT	GO:0032436~positive regulation of proteasomal ubiquitin-dependent protein catabolic process	8	0.00632281	0.0201338	ARIH1, DAB2, CLU, RNF217, DNAJB2, KEAP1, PIAS1, LRRK2	727	64	16792	2.88721	1	0.522294	30.8134
GOTERM_BP_DIRECT	GO:0010506~regulation of autophagy	7	0.00553246	0.0201728	XBP1, USP10, ABL1, LRRK2, USP33, ITPR1, DAPK1	727	50	16792	3.23367	1	0.518955	30.8633
GOTERM_BP_DIRECT	GO:0022011~myelination in peripheral nervous system	4	0.00316141	0.0205031	LAMA2, PARD3, LGI4, MYOC	727	14	16792	6.59933	1	0.520754	31.2841
GOTERM_MF_DIRECT	GO:0008022~protein C-terminus binding	15	0.0118553	0.0206125	OPTN, PPP1CC, FOXN3, RABAC1, FBLN1, DAB2, FIGN, FBLN5, JAK2, PIAS1, ABL1, TBL1X, TCF4, DST, VPS36	706	182	16881	1.97067	1	0.435024	27.3448
GOTERM_BP_DIRECT	GO:0009615~response to virus	11	0.00869387	0.0207339	DDX58, IFIT3, DDX3X, IFITM1, HNRNPUL1, IFITM2, IFITM3, CLU, MX2, FOSL1, IFNAR1	727	110	16792	2.30977	1	0.520802	31.5767
GOTERM_BP_DIRECT	GO:0002040~sprouting angiogenesis	5	0.00395176	0.021261	CDH13, NRP1, RSPO3, ANGPT1, RNF213	727	25	16792	4.61953	1	0.525861	32.2407
GOTERM_CC_DIRECT	GO:0030134~ER to Golgi transport vesicle	5	0.00395176	0.0216961	APP, YIPF6, STX17, TEX261, GOLGA2	762	26	18224	4.59923	0.999992	0.283973	27.2914
GOTERM_BP_DIRECT	GO:0008217~regulation of blood pressure	8	0.00632281	0.0217519	NISCH, CD34, HMOX1, GUCY1A3, NPY1R, HBB, NPPA, SOD2	727	65	16792	2.84279	1	0.530165	32.8535
GOTERM_MF_DIRECT	GO:0008270~zinc ion binding	64	0.0505825	0.0219852	LIMA1, CHURC1, LTN1, ZCCHC24, RSF1, LMO3, UTRN, ADH1C, ADH1B, PDLIM2, ZEB1, MYLIP, RNF213, CNOT4, PCGF5, TRIM2, RSPRY1, NSMCE1, AR, FBLIM1, VPS41, MMP16, UBR1, RBBP6, VAT1, CPE, TRIM33, UBR5, ASH1L, RNF24, ADAMTS1, TGFB1I1, PIAS1, KMT2E, ABLIM1, ADAMTSL3, FHL1, ZCRB1, ADA, ZNF331, ARIH1, TRIM69, SQSTM1, DMD, CDADC1, ADAM33, BAZ2B, USP33, ING1, C11ORF54, NR4A2, SAMHD1, NR4A3, MARCH6, CSRP2, S100A1…	706	1169	16881	1.30906	1	0.445178	28.8911
GOTERM_BP_DIRECT	GO:0007519~skeletal muscle tissue development	7	0.00553246	0.0220546	CFLAR, DMD, SVIL, VAMP5, DCN, SKIL, FOXP2	727	51	16792	3.17027	1	0.531289	33.2288
GOTERM_MF_DIRECT	GO:0005521~lamin binding	4	0.00316141	0.0226692	IFI27, BNIP3L, SUN1, PPP1CC	706	15	16881	6.3762	1	0.444588	29.65
GOTERM_BP_DIRECT	GO:0001657~ureteric bud development	6	0.00474211	0.0229649	FGFR1, SMAD9, SFRP1, SMAD5, GDF11, SLIT2	727	38	16792	3.647	1	0.542058	34.3456
GOTERM_BP_DIRECT	GO:0042493~response to drug	22	0.0173877	0.023683	TXNIP, DVL3, ACTC1, MYO6, CREB1, MGMT, CST3, FOSB, TIMP2, MDK, CBX7, JUNB, ADA, SOD2, CDKN1A, SFRP1, APOD, SFRP2, PTN, ABL1, FOSL1, PMS1	727	304	16792	1.67154	1	0.549433	35.2141
GOTERM_CC_DIRECT	GO:0043025~neuronal cell body	22	0.0173877	0.0240845	PARD3, NRP1, CNN3, CREB3, PTPRF, ARHGEF7, BMPR2, CST3, TANC1, ADNP, AKAP9, TIMP2, ADA, MBP, S100B, APOD, CPE, ABL1, LRRK2, RAPGEF2, GHR, MYH10	762	315	18224	1.67032	0.999998	0.302985	29.8283
GOTERM_BP_DIRECT	GO:0030041~actin filament polymerization	5	0.00395176	0.0242903	ARHGAP6, WASF3, GSN, JAK2, ABL1	727	26	16792	4.44186	1	0.554887	35.9401
GOTERM_MF_DIRECT	GO:0019838~growth factor binding	5	0.00395176	0.024652	A2M, NRP1, RHBDF1, BMPR2, GHR	706	27	16881	4.42792	1	0.462122	31.8075
GOTERM_BP_DIRECT	GO:0015671~oxygen transport	4	0.00316141	0.0248217	HBA2, HBA1, HBB, HBD	727	15	16792	6.15938	1	0.559052	36.569
GOTERM_BP_DIRECT	GO:0045104~intermediate filament cytoskeleton organization	4	0.00316141	0.0248217	ATXN3, RAF1, SYNM, DST	727	15	16792	6.15938	1	0.559052	36.569
GOTERM_BP_DIRECT	GO:0010667~negative regulation of cardiac muscle cell apoptotic process	4	0.00316141	0.0248217	HAND2, SFRP2, JAK2, NFE2L2	727	15	16792	6.15938	1	0.559052	36.569
GOTERM_BP_DIRECT	GO:1900042~positive regulation of interleukin-2 secretion	3	0.00237105	0.0249344	CD276, SPTBN1, ABL1	727	6	16792	11.5488	1	0.557007	36.7016
GOTERM_BP_DIRECT	GO:0051291~protein heterooligomerization	8	0.00632281	0.0252537	CHMP3, TSC1, SQSTM1, HBA2, HBA1, HBB, SEPT7, SEPT11	727	67	16792	2.75793	1	0.557994	37.076
GOTERM_MF_DIRECT	GO:0005096~GTPase activator activity	20	0.015807	0.0253961	DLC1, A2M, RABGAP1, PREX2, ARHGAP18, ARHGAP29, ARHGEF12, RGS16, FAM13A, MYO9A, FAM13B, DOCK4, ALDH1A1, ARHGAP6, EVI5, RGS5, LRRK2, RAPGEF2, RASA1, ARHGAP10	706	279	16881	1.71403	1	0.461904	32.6011
GOTERM_BP_DIRECT	GO:0008219~cell death	6	0.00474211	0.0254349	HMOX1, CLU, OPTN, PMP22, EMP2, EMP1	727	39	16792	3.55349	1	0.556981	37.2875
GOTERM_CC_DIRECT	GO:0043202~lysosomal lumen	9	0.00711316	0.0254617	OGN, OMD, GPC3, IDS, LUM, DCN, TCN2, PRELP, CTSF	762	85	18224	2.53228	0.999999	0.310326	31.2535
GOTERM_CC_DIRECT	GO:0031594~neuromuscular junction	7	0.00553246	0.0265475	APP, UTRN, PRKAR1A, PTN, SPOCK1, SYNGR1, MYH10	762	55	18224	3.04386	0.999999	0.314355	32.3581
GOTERM_CC_DIRECT	GO:0031093~platelet alpha granule lumen	7	0.00553246	0.0265475	APP, A2M, CLU, SERPING1, IGF2, CFD, GAS6	762	55	18224	3.04386	0.999999	0.314355	32.3581
GOTERM_CC_DIRECT	GO:0005794~Golgi apparatus	49	0.0387272	0.0267631	FGF7, AP1AR, IGFBP6, RABAC1, APP, EVI5, KIFAP3, COL4A3BP, DYNC2H1, PSENEN, CDK5RAP2, MTUS1, GOLGA2, H1F0, MYO6, STK25, OPTN, LRPAP1, EAPP, CPE, ASH1L, VAMP5, SGCE, LRRK2, EMP2, AOC3, GLG1, CLU, SNX1, AKAP9, CCDC91, ITM2B, ITM2A, TRIM69, NDRG2, FIBIN, USP33, MYOC, FZD8, LAPTM4A, CREB3, OSBPL9, GOLIM4, RAF1, PLSCR1, CXCL14, RAB34, PERP, FEZ1	762	863	18224	1.35792	0.999999	0.309781	32.5755
GOTERM_BP_DIRECT	GO:0051607~defense response to virus	14	0.0110649	0.026999	IFITM1, IFITM2, IFITM3, TLR3, SAMHD1, IFNAR1, IFIT3, PLSCR1, IL10RB, LYST, BNIP3L, IRF1, ZC3H12A, MX2	727	165	16792	1.9598	1	0.575284	39.0855
GOTERM_BP_DIRECT	GO:0045766~positive regulation of angiogenesis	11	0.00869387	0.0272686	CYP1B1, ADM, AGGF1, CD34, XBP1, C3, SFRP2, HMOX1, ZC3H12A, NFE2L2, CTSH	727	115	16792	2.20934	1	0.575364	39.3904
GOTERM_BP_DIRECT	GO:0010508~positive regulation of autophagy	6	0.00474211	0.0280688	XBP1, TMEM59, ZC3H12A, DCN, LRRK2, TPCN1	727	40	16792	3.46465	1	0.582494	40.2871
GOTERM_CC_DIRECT	GO:0005911~cell-cell junction	14	0.0110649	0.0284711	FLRT2, PARD3, TLN2, BMPR2, AHI1, APP, KIAA1462, NCK1, CDC42BPA, PKD2, HEG1, RAPGEF2, ADD3, PIK3R1	762	172	18224	1.94665	1	0.319469	34.2744
GOTERM_BP_DIRECT	GO:0070507~regulation of microtubule cytoskeleton organization	4	0.00316141	0.0295899	PHLDB1, DIXDC1, EFNA5, EPHA3	727	16	16792	5.77442	1	0.598541	41.9572
GOTERM_BP_DIRECT	GO:0035994~response to muscle stretch	4	0.00316141	0.0295899	DMD, RAF1, NFKBIA, NPPA	727	16	16792	5.77442	1	0.598541	41.9572
GOTERM_BP_DIRECT	GO:1900745~positive regulation of p38MAPK cascade	4	0.00316141	0.0295899	MAP3K5, HAND2, ZC3H12A, GADD45B	727	16	16792	5.77442	1	0.598541	41.9572
GOTERM_MF_DIRECT	GO:0008134~transcription factor binding	20	0.015807	0.029755	RBFOX2, AR, NFKBIA, KEAP1, ZEB1, FOSB, TCF7L2, JUNB, DDIT3, AIP, DDX3X, HAND2, CD34, GPX3, PIAS1, RBPJ, TBL1X, NFIA, PIK3R1, ADD1	706	284	16881	1.68386	1	0.506535	37.0791
GOTERM_BP_DIRECT	GO:0060548~negative regulation of cell death	7	0.00553246	0.0307545	WISP2, CHMP4B, NCK1, MGMT, BNIP3L, CST3, SOX4	727	55	16792	2.9397	1	0.609409	43.2058
GOTERM_BP_DIRECT	GO:0016050~vesicle organization	5	0.00395176	0.0310952	EPS15, SNX9, FNBP1L, SNX1, WASL	727	28	16792	4.12458	1	0.610039	43.5664
GOTERM_BP_DIRECT	GO:2000145~regulation of cell motility	5	0.00395176	0.0310952	EGFR, ARHGAP18, RAF1, SSX2IP, ABL1	727	28	16792	4.12458	1	0.610039	43.5664
GOTERM_MF_DIRECT	GO:0003713~transcription coactivator activity	18	0.0142263	0.0313466	KMT2E, ARID5B, ZFX, HCFC2, ZEB1, ARID1B, JUNB, PRPF6, AIP, NCOA1, DDX17, PRMT2, SMARCE1, HAND2, MEG3, PIAS1, TGFB1I1, TBPL1	706	248	16881	1.73546	1	0.514907	38.6437
GOTERM_CC_DIRECT	GO:0080008~Cul4-RING E3 ubiquitin ligase complex	4	0.00316141	0.0318509	DCAF5, DCAF6, DCAF7, DDB2	762	17	18224	5.6273	1	0.343478	37.5195
GOTERM_CC_DIRECT	GO:0000790~nuclear chromatin	15	0.0118553	0.032025	H1F0, DVL3, MEF2A, AR, CREB1, CBX7, TCF7L2, JUNB, NCOA1, SMARCE1, HAND2, IRF1, RFX3, TCF4, KLF4	762	193	18224	1.85876	1	0.338379	37.6826
GOTERM_BP_DIRECT	GO:0048013~ephrin receptor signaling pathway	9	0.00711316	0.0323331	ARHGEF7, EFNA1, NCK1, EFNA5, PSENEN, WASL, EPHB4, RASA1, EPHA3	727	86	16792	2.4172	1	0.621168	44.858
GOTERM_CC_DIRECT	GO:0030864~cortical actin cytoskeleton	6	0.00474211	0.0325545	DLC1, GSN, PLEKHH2, UTRN, PDLIM2, DSTN	762	43	18224	3.33712	1	0.336509	38.1762
GOTERM_BP_DIRECT	GO:0007173~epidermal growth factor receptor signaling pathway	7	0.00553246	0.0332343	EPS15, EGFR, CAMLG, EPS8, GAB1, ABL1, PIK3R1	727	56	16792	2.88721	1	0.628028	45.7807
GOTERM_BP_DIRECT	GO:0050680~negative regulation of epithelial cell proliferation	7	0.00553246	0.0332343	CDKN1C, AR, GPC3, SFRP1, SFRP2, PTN, CDC73	727	56	16792	2.88721	1	0.628028	45.7807
GOTERM_BP_DIRECT	GO:0001570~vasculogenesis	7	0.00553246	0.0332343	ADM, AGGF1, NTRK2, TIPARP, HEG1, RASA1, JUNB	727	56	16792	2.88721	1	0.628028	45.7807
GOTERM_CC_DIRECT	GO:0005938~cell cortex	11	0.00869387	0.0332696	PARD3, MYO6, TSC1, EPS8, FNBP1L, ARHGEF7, AKAP12, FBLIM1, ADD3, DST, MYH10	762	123	18224	2.13883	1	0.336265	38.8368
GOTERM_MF_DIRECT	GO:0042803~protein homodimerization activity	42	0.0331948	0.0335677	SNX9, FGFR1, CHMP3, CHMP4B, CALCOCO2, SNX1, GSTM2, GSTM3, MAP3K5, PRMT2, HAND2, XBP1, SQSTM1, HMOX1, PKD2, TCF4, BHLHE41, GABPB2, GHR, CREB3, STK25, CEBPD, NR4A2, SPPL2A, NR4A3, S100A13, SLIT2, DDIT3, FOXP2, CDH13, ATF3, S100B, PRDM6, FBLN5, BNIP3L, NTRK2, DPYD, LRRK2, DST, MAP3K13, ADD1, AOC3	706	730	16881	1.37569	1	0.529526	40.7664
GOTERM_BP_DIRECT	GO:0060348~bone development	6	0.00474211	0.0338392	SMAD9, SULF2, SMAD5, BBX, MYOC, PLS3	727	42	16792	3.29967	1	0.631387	46.3918
GOTERM_BP_DIRECT	GO:0003183~mitral valve morphogenesis	3	0.00237105	0.0339195	EFNA1, BMPR2, SOX4	727	7	16792	9.899	1	0.628914	46.4724
GOTERM_BP_DIRECT	GO:0003085~negative regulation of systemic arterial blood pressure	3	0.00237105	0.0339195	BMPR2, PRCP, NPPA	727	7	16792	9.899	1	0.628914	46.4724
GOTERM_BP_DIRECT	GO:0072577~endothelial cell apoptotic process	3	0.00237105	0.0339195	COL4A3, MAP3K5, BMPR2	727	7	16792	9.899	1	0.628914	46.4724
GOTERM_MF_DIRECT	GO:0044212~transcription regulatory region DNA binding	16	0.0126456	0.0339732	AR, ARID5B, CREB1, TCF7L2, DDIT3, ATF3, HAND2, XBP1, RFX3, HIVEP1, NFE2L2, CDK5RAP2, TBL1X, ZFHX3, GABPB2, KLF4	706	213	16881	1.79611	1	0.52415	41.1464
GOTERM_BP_DIRECT	GO:0002576~platelet degranulation	10	0.00790351	0.0342143	LGALS3BP, APP, A2M, RARRES2, CLU, SERPING1, IGF2, CFD, CD63, GAS6	727	103	16792	2.24249	1	0.628825	46.7675
GOTERM_CC_DIRECT	GO:0001726~ruffle	9	0.00711316	0.0343027	SNX9, MYO6, S100B, TLN2, ARHGEF7, WASF2, ABL1, PALLD, RASA1	762	90	18224	2.3916	1	0.338621	39.7796
GOTERM_BP_DIRECT	GO:0035567~non-canonical Wnt signaling pathway	4	0.00316141	0.0348045	FZD8, DVL3, SFRP2, FRZB	727	17	16792	5.43474	1	0.63193	47.3536
GOTERM_BP_DIRECT	GO:0051497~negative regulation of stress fiber assembly	4	0.00316141	0.0348045	DLC1, ARHGAP6, WASF2, MYOC	727	17	16792	5.43474	1	0.63193	47.3536
GOTERM_BP_DIRECT	GO:0030048~actin filament-based movement	4	0.00316141	0.0348045	ACTC1, MYO6, WASF2, MYH10	727	17	16792	5.43474	1	0.63193	47.3536
GOTERM_BP_DIRECT	GO:0000281~mitotic cytokinesis	5	0.00395176	0.0348763	SNX9, CHMP4B, SPTBN1, RASA1, MYH10	727	29	16792	3.98236	1	0.62943	47.4244
GOTERM_CC_DIRECT	GO:0009925~basal plasma membrane	5	0.00395176	0.0349116	EPS15, CD34, BMPR2, PKD2, DST	762	30	18224	3.986	1	0.337509	40.329
GOTERM_BP_DIRECT	GO:0010629~negative regulation of gene expression	12	0.00948422	0.0354262	CDKN1A, SFRP1, SERPINF1, CD34, HAND2, SFRP2, CREB1, TIPARP, ADNP, ZC3H12A, KLF4, SLIT3	727	137	16792	2.02315	1	0.632049	47.9644
GOTERM_BP_DIRECT	GO:0007015~actin filament organization	8	0.00632281	0.0356459	ARHGAP6, NCK1, TMOD2, LMOD1, WASL, EMP2, TPM1, RUFY3	727	72	16792	2.56641	1	0.631152	48.1786
GOTERM_BP_DIRECT	GO:0000165~MAPK cascade	19	0.0150167	0.0358291	ZFP36, EGFR, FGFR1, MEF2A, FGF7, EFNA1, RAF1, KITLG, AKAP9, SETX, MAP3K5, SPTBN1, GFRA1, ANGPT1, JAK2, LRRK2, RAPGEF2, RASA1, SPTAN1	727	262	16792	1.67502	1	0.629888	48.3566
GOTERM_BP_DIRECT	GO:0010951~negative regulation of endopeptidase activity	11	0.00869387	0.0369036	COL4A3, APP, A2M, SERPINF1, C3, TFPI, SERPINB1, SLPI, SERPING1, SPOCK1, TIMP2	727	121	16792	2.09979	1	0.637803	49.389
GOTERM_BP_DIRECT	GO:0034613~cellular protein localization	6	0.00474211	0.0369803	ANK2, AP1AR, DMD, AHI1, CD63, LRRK2	727	43	16792	3.22293	1	0.635451	49.462
GOTERM_BP_DIRECT	GO:0044344~cellular response to fibroblast growth factor stimulus	5	0.00395176	0.0389119	ZFP36, ZFP36L2, EGR3, SFRP1, SETX	727	30	16792	3.84961	1	0.651436	51.2667
GOTERM_BP_DIRECT	GO:0046597~negative regulation of viral entry into host cell	4	0.00316141	0.0404597	IFITM1, GSN, IFITM2, IFITM3	727	18	16792	5.13281	1	0.662973	52.6687
GOTERM_BP_DIRECT	GO:0007597~blood coagulation, intrinsic pathway	4	0.00316141	0.0404597	A2M, F10, PRCP, SERPING1	727	18	16792	5.13281	1	0.662973	52.6687
GOTERM_BP_DIRECT	GO:0001935~endothelial cell proliferation	4	0.00316141	0.0404597	CD34, XBP1, HMOX1, BMPR2	727	18	16792	5.13281	1	0.662973	52.6687
GOTERM_BP_DIRECT	GO:0008360~regulation of cell shape	12	0.00948422	0.0404829	DLC1, WASF3, EPS8, S100B, ARHGAP18, FBLIM1, PTN, TPM1, SEMA4A, RASA1, S100A13, MYH10	727	140	16792	1.9798	1	0.660144	52.6894
GOTERM_MF_DIRECT	GO:0031995~insulin-like growth factor II binding	3	0.00237105	0.041251	IGFBP6, INSR, IGFBP5	706	8	16881	8.96654	1	0.585764	47.5915
GOTERM_MF_DIRECT	GO:0008430~selenium binding	3	0.00237105	0.041251	DIO2, GPX3, SELENBP1	706	8	16881	8.96654	1	0.585764	47.5915
GOTERM_BP_DIRECT	GO:0009612~response to mechanical stimulus	7	0.00553246	0.0414363	TXNIP, BTG2, SUN1, DCN, FOSB, FOSL1, JUNB	727	59	16792	2.7404	1	0.665841	53.5336
GOTERM_BP_DIRECT	GO:0071407~cellular response to organic cyclic compound	7	0.00553246	0.0414363	SMAD9, CYP1B1, SMAD5, MGMT, TIPARP, NFKBIA, IGFBP5	727	59	16792	2.7404	1	0.665841	53.5336
GOTERM_MF_DIRECT	GO:0030674~protein binding, bridging	8	0.00632281	0.0415733	DVL3, FLRT2, COL14A1, ANK2, NCK1, OPTN, CNTLN, TJP2	706	77	16881	2.48424	1	0.57919	47.8611
GOTERM_BP_DIRECT	GO:0048147~negative regulation of fibroblast proliferation	5	0.00395176	0.0432029	NUPR1, SFRP1, CDC73, FTH1, SOD2	727	31	16792	3.72543	1	0.678455	55.0603
GOTERM_BP_DIRECT	GO:0045765~regulation of angiogenesis	5	0.00395176	0.0432029	SFRP1, EFNA1, HMOX1, GPNMB, EMP2	727	31	16792	3.72543	1	0.678455	55.0603
GOTERM_BP_DIRECT	GO:0071363~cellular response to growth factor stimulus	6	0.00474211	0.0437831	SFRP1, CPNE3, INSR, KLF4, GAS6, FEZ1	727	45	16792	3.07969	1	0.680477	55.5513
GOTERM_BP_DIRECT	GO:0001841~neural tube formation	3	0.00237105	0.0439499	SOX4, TCTN1, STK3	727	8	16792	8.66162	1	0.678966	55.6915
GOTERM_BP_DIRECT	GO:0009308~amine metabolic process	3	0.00237105	0.0439499	SULT1A1, INMT, AOC3	727	8	16792	8.66162	1	0.678966	55.6915
GOTERM_BP_DIRECT	GO:0060396~growth hormone receptor signaling pathway	3	0.00237105	0.0439499	JAK2, PIK3R1, GHR	727	8	16792	8.66162	1	0.678966	55.6915
GOTERM_BP_DIRECT	GO:0031659~positive regulation of cyclin-dependent protein serine/threonine kinase activity involved in G1/S transition of mitotic cell cycle	3	0.00237105	0.0439499	EGFR, PKD2, PKD1	727	8	16792	8.66162	1	0.678966	55.6915
GOTERM_BP_DIRECT	GO:0071499~cellular response to laminar fluid shear stress	3	0.00237105	0.0439499	XBP1, NFE2L2, KLF4	727	8	16792	8.66162	1	0.678966	55.6915
GOTERM_MF_DIRECT	GO:0043130~ubiquitin binding	8	0.00632281	0.0441004	CKS1B, CRY2, SQSTM1, UBR5, VPS36, USP33, RHBDD2, AUP1	706	78	16881	2.45239	1	0.591968	49.9302
GOTERM_CC_DIRECT	GO:0043231~intracellular membrane-bounded organelle	33	0.0260816	0.0442879	KMT2E, HSD17B11, CYP1B1, STX7, GPLD1, SNX1, CALCOCO2, AKAP9, ITM2B, GPRC5A, ABCA6, ABCA5, APP, DAB2, EVI5, TRIM69, NSMCE1, RPIA, INSR, COL4A3, ABCA10, LAMTOR4, SPPL2A, SUN1, ARNTL, EPS15, S100B, TRIM33, DCP1A, CCDC53, GDF11, ZFHX3, SPTAN1	762	558	18224	1.41439	1	0.401725	48.2207
GOTERM_BP_DIRECT	GO:0043433~negative regulation of sequence-specific DNA binding transcription factor activity	7	0.00553246	0.0444295	HAND2, HMOX1, ZNF431, KEAP1, TCF7L2, DDIT3, GAS6	727	60	16792	2.69473	1	0.680109	56.0923
GOTERM_BP_DIRECT	GO:0006869~lipid transport	8	0.00632281	0.0457479	ABCA8, APOL3, ABCA10, ABCA9, APOD, OSBPL9, ABCA6, ABCA5	727	76	16792	2.43133	1	0.688125	57.1767
GOTERM_MF_DIRECT	GO:0003714~transcription corepressor activity	15	0.0118553	0.0457897	EID1, RBFOX2, TLE4, GON4L, ZEB1, JUNB, DDIT3, ATF3, PFDN5, PIAS1, SKIL, TBL1X, TCF4, BHLHE41, TOB2	706	203	16881	1.76681	1	0.59701	51.2703
GOTERM_BP_DIRECT	GO:0016601~Rac protein signal transduction	4	0.00316141	0.0465475	CDH13, NISCH, EPS8, WASF2	727	19	16792	4.86267	1	0.69172	57.8219
GOTERM_BP_DIRECT	GO:0010881~regulation of cardiac muscle contraction by regulation of the release of sequestered calcium ion	4	0.00316141	0.0465475	GSTM2, ANK2, DMD, CLIC2	727	19	16792	4.86267	1	0.69172	57.8219
GOTERM_CC_DIRECT	GO:0010008~endosome membrane	14	0.0110649	0.0468376	EGFR, LY96, GOLIM4, SNX1, TLR3, VPS41, ITM2B, CD63, TPCN1, NTRK2, VPS35, ANTXR1, INSR, GGA3	762	185	18224	1.80986	1	0.412963	50.192
GOTERM_BP_DIRECT	GO:0007010~cytoskeleton organization	13	0.0102746	0.0468695	ABLIM1, WASF3, PALLD, TPM1, ANK2, SVIL, PPL, DMD, SPTBN1, ADD3, DST, SPTAN1, ARHGAP10	727	161	16792	1.86503	1	0.691458	58.0791
GOTERM_BP_DIRECT	GO:0050885~neuromuscular process controlling balance	6	0.00474211	0.0474473	RBFOX2, CAMTA1, APP, NR4A3, ABL1, MYH10	727	46	16792	3.01274	1	0.69321	58.537
GOTERM_BP_DIRECT	GO:0001933~negative regulation of protein phosphorylation	7	0.00553246	0.0475542	PID1, FBLN1, DNAJC10, ZC3H12A, ANGPT1, LRRK2, SLIT2	727	61	16792	2.65055	1	0.691268	58.6212
GOTERM_BP_DIRECT	GO:0003007~heart morphogenesis	5	0.00395176	0.0477489	DLC1, FLRT2, COL4A3BP, INSR, EPHB4	727	32	16792	3.60901	1	0.690027	58.7741
GOTERM_BP_DIRECT	GO:0045595~regulation of cell differentiation	5	0.00395176	0.0477489	EID1, FGFR1, LTBP4, RAF1, KLF4	727	32	16792	3.60901	1	0.690027	58.7741
GOTERM_MF_DIRECT	GO:0005545~1-phosphatidylinositol binding	4	0.00316141	0.0487155	PLEKHA4, SNX9, PLEKHA5, SESTD1	706	20	16881	4.78215	1	0.611449	53.5122
GOTERM_BP_DIRECT	GO:0006979~response to oxidative stress	10	0.00790351	0.0487655	EGFR, APP, STK25, GPX4, HMOX1, GPX3, GAB1, ABL1, LRRK2, OXR1	727	110	16792	2.09979	1	0.695122	59.564
GOTERM_MF_DIRECT	GO:0004843~thiol-dependent ubiquitin-specific protease activity	8	0.00632281	0.049446	JOSD1, ATXN3, USP12, ZC3H12A, USP10, USP15, FAM63B, USP33	706	80	16881	2.39108	1	0.608414	54.0568
GOTERM_MF_DIRECT	GO:0047485~protein N-terminus binding	9	0.00711316	0.0498524	MNAT1, NCOA1, TSC1, SMARCE1, EXOC4, DCN, RBPJ, PPP1CC, FEZ1	706	97	16881	2.21852	1	0.603059	54.3571
GOTERM_BP_DIRECT	GO:0090090~negative regulation of canonical Wnt signaling pathway	13	0.0102746	0.0506322	DVL3, DKK3, DAB2, GPC3, SFRP1, SFRP2, PFDN5, IGFBP6, BICC1, FRZB, TCF7L2, DDIT3, STK3	727	163	16792	1.84214	1	0.706331	60.9772
GOTERM_BP_DIRECT	GO:0016525~negative regulation of angiogenesis	7	0.00553246	0.0508115	COL4A3, SERPINF1, MEG3, PTN, DCN, TCF4, SEMA4A	727	62	16792	2.6078	1	0.70496	61.1105
GOTERM_CC_DIRECT	GO:0005768~endosome	16	0.0126456	0.0512555	EGFR, SNX9, STX7, CHMP4B, AP1AR, TCN2, ZFYVE21, TPCN1, CHMP2B, LRPAP1, APP, ANKRD50, NTRK2, VPS35, LRRK2, VPS36	762	225	18224	1.70069	1	0.435791	53.4431
GOTERM_BP_DIRECT	GO:0042110~T cell activation	6	0.00474211	0.0512876	NCK1, CD276, TNFSF14, AZI2, ADA, IFNAR1	727	47	16792	2.94864	1	0.705751	61.4623
GOTERM_BP_DIRECT	GO:0032956~regulation of actin cytoskeleton organization	6	0.00474211	0.0512876	DLC1, DIXDC1, ARHGAP18, EFNA5, ABL1, EPHA3	727	47	16792	2.94864	1	0.705751	61.4623
GOTERM_BP_DIRECT	GO:0008286~insulin receptor signaling pathway	8	0.00632281	0.0514219	EIF4EBP2, GAB1, PDK4, GPLD1, ZNF106, IGF2, INSR, PIK3R1	727	78	16792	2.36899	1	0.704079	61.561
GOTERM_CC_DIRECT	GO:0008091~spectrin	3	0.00237105	0.0515885	EPB41L2, SPTBN1, SPTAN1	762	9	18224	7.972	1	0.431427	53.68
GOTERM_MF_DIRECT	GO:0070888~E-box binding	5	0.00395176	0.0519122	HAND2, ARNTL, ZEB1, BHLHE41, TCF4	706	34	16881	3.51629	1	0.610066	55.8513
GOTERM_BP_DIRECT	GO:1902042~negative regulation of extrinsic apoptotic signaling pathway via death domain receptors	5	0.00395176	0.0525491	CFLAR, SFRP2, HMOX1, RAF1, DAPK1	727	33	16792	3.49965	1	0.709476	62.3799
GOTERM_BP_DIRECT	GO:0070059~intrinsic apoptotic signaling pathway in response to endoplasmic reticulum stress	5	0.00395176	0.0525491	MAP3K5, XBP1, DNAJC10, DDIT3, ITPR1	727	33	16792	3.49965	1	0.709476	62.3799
GOTERM_BP_DIRECT	GO:0042744~hydrogen peroxide catabolic process	4	0.00316141	0.0530583	GPX3, HBA2, HBA1, HBB	727	20	16792	4.61953	1	0.710441	62.7443
GOTERM_BP_DIRECT	GO:0017015~regulation of transforming growth factor beta receptor signaling pathway	4	0.00316141	0.0530583	DKK3, TRIM33, LTBP4, ZEB1	727	20	16792	4.61953	1	0.710441	62.7443
GOTERM_BP_DIRECT	GO:0032836~glomerular basement membrane development	3	0.00237105	0.0549187	COL4A4, COL4A3, SULF2	727	9	16792	7.69922	1	0.72055	64.0479
GOTERM_BP_DIRECT	GO:0007614~short-term memory	3	0.00237105	0.0549187	SERPINF1, ADNP, MDK	727	9	16792	7.69922	1	0.72055	64.0479
GOTERM_BP_DIRECT	GO:0060670~branching involved in labyrinthine layer morphogenesis	3	0.00237105	0.0549187	ADM, SOCS3, RSPO3	727	9	16792	7.69922	1	0.72055	64.0479
GOTERM_BP_DIRECT	GO:0035457~cellular response to interferon-alpha	3	0.00237105	0.0549187	IFIT3, GAS6, IFNAR1	727	9	16792	7.69922	1	0.72055	64.0479
GOTERM_MF_DIRECT	GO:0004602~glutathione peroxidase activity	4	0.00316141	0.0551288	GSTM2, GPX4, GPX3, CLIC2	706	21	16881	4.55443	1	0.624704	58.0936
GOTERM_MF_DIRECT	GO:0005506~iron ion binding	12	0.00948422	0.0560138	CYP2U1, ADI1, CYP1B1, FAXDC2, HBA2, HBA1, CYP20A1, HBB, FTH1, FTL, HBD, CYP4B1	706	153	16881	1.87535	1	0.622822	58.6916
GOTERM_MF_DIRECT	GO:0031625~ubiquitin protein ligase binding	19	0.0150167	0.0564965	TXNIP, EGFR, SNX9, FZD8, SMAD5, CLU, NFKBIA, CKB, CCDC50, ARIH1, ATXN3, CDKN1A, DIO2, SQSTM1, XBP1, PRKAR1A, SPG20, DNAJB2, PIAS1	706	287	16881	1.58294	1	0.618328	59.0144
GOTERM_CC_DIRECT	GO:1903561~extracellular vesicle	6	0.00474211	0.0566687	OGN, OLFML3, FBLN2, PRELP, CTSF, SPTAN1	762	50	18224	2.86992	1	0.456479	57.1573
GOTERM_BP_DIRECT	GO:0035264~multicellular organism growth	8	0.00632281	0.0575203	WDR48, CDKN1C, AR, ARID5B, HEG1, RBBP6, TNKS2, ADD1	727	80	16792	2.30977	1	0.734906	65.7987
GOTERM_BP_DIRECT	GO:0001558~regulation of cell growth	8	0.00632281	0.0575203	WISP2, CREB3, FBLN5, LTBP4, IGFBP7, IGFBP6, SPOCK1, IGFBP5	727	80	16792	2.30977	1	0.734906	65.7987
GOTERM_CC_DIRECT	GO:0005769~early endosome	16	0.0126456	0.0575558	NRP1, STX7, CCDC93, AP1AR, WASF2, RASGEF1B, TLR3, VPS41, ACKR4, EPHA3, NISCH, TRAK2, CCDC53, VPS35, USP10, AOC3	762	229	18224	1.67099	1	0.455346	57.739
GOTERM_BP_DIRECT	GO:0050772~positive regulation of axonogenesis	4	0.00316141	0.0599806	STK25, NTRK2, SKIL, SLIT2	727	21	16792	4.39955	1	0.747536	67.3801
GOTERM_BP_DIRECT	GO:0045663~positive regulation of myoblast differentiation	4	0.00316141	0.0599806	MAP3K5, TNFSF14, BOC, ZFHX3	727	21	16792	4.39955	1	0.747536	67.3801
GOTERM_MF_DIRECT	GO:0004842~ubiquitin-protein transferase activity	21	0.0165974	0.0603802	RNF217, KEAP1, MYLIP, UBE2Q2, MARCH6, RBBP6, RNF213, CNOT4, ARIH1, TRIM2, NOSIP, TRIM33, TRIM69, NSMCE1, UBR5, FBXO25, DDB2, KLHL21, FBXO32, FBXO9, TRIP12	706	329	16881	1.52622	1	0.635949	61.527
GOTERM_MF_DIRECT	GO:0020037~heme binding	11	0.00869387	0.0611816	CYP2U1, CYP1B1, HMOX1, GUCY1A3, HBA2, JAK2, HBA1, CYP20A1, HBB, HBD, CYP4B1	706	137	16881	1.91984	1	0.633522	62.0271
GOTERM_CC_DIRECT	GO:0005667~transcription factor complex	14	0.0110649	0.0615374	MEF2A, SMAD9, HAND2, CREM, SMAD5, RFX3, ZEB1, ARNTL, SKIL, NR4A3, RBPJ, TCF4, ZFHX3, JUNB	762	193	18224	1.73484	1	0.472031	60.2603
GOTERM_MF_DIRECT	GO:0005109~frizzled binding	5	0.00395176	0.0618278	DVL3, SFRP1, RSPO3, MYOC, WNT2B	706	36	16881	3.32094	1	0.630228	62.4261
GOTERM_MF_DIRECT	GO:0017022~myosin binding	4	0.00316141	0.0619221	ACTC1, DMD, CALD1, VEZT	706	22	16881	4.34741	1	0.623664	62.484
GOTERM_MF_DIRECT	GO:0004709~MAP kinase kinase kinase activity	4	0.00316141	0.0619221	EGFR, MAP3K5, RAF1, MAP3K13	706	22	16881	4.34741	1	0.623664	62.484
GOTERM_MF_DIRECT	GO:0042813~Wnt-activated receptor activity	4	0.00316141	0.0619221	FZD8, SFRP1, SFRP2, FRZB	706	22	16881	4.34741	1	0.623664	62.484
GOTERM_MF_DIRECT	GO:0003682~chromatin binding	24	0.0189684	0.0626122	EGFR, AR, TSHZ2, BRD2, MEF2A, CREB3, HP1BP3, ADNP, TLE4, ZEB1, CBX7, NCOA1, NUPR1, SMARCE1, EBF2, MSL1, ASH1L, ZC3H12A, ZNF431, SKIL, RBPJ, TCF4, TEX10, NFIA	706	391	16881	1.46767	1	0.620869	62.905
GOTERM_MF_DIRECT	GO:0008140~cAMP response element binding protein binding	3	0.00237105	0.0627491	CREB3, CREM, DDIT3	706	10	16881	7.17323	1	0.614827	62.988
GOTERM_MF_DIRECT	GO:0017166~vinculin binding	3	0.00237105	0.0627491	DMD, UTRN, SYNM	706	10	16881	7.17323	1	0.614827	62.988
GOTERM_MF_DIRECT	GO:0016504~peptidase activator activity	3	0.00237105	0.0627491	APP, FBLN1, PCOLCE2	706	10	16881	7.17323	1	0.614827	62.988
GOTERM_BP_DIRECT	GO:0031648~protein destabilization	5	0.00395176	0.0629049	XBP1, GSN, CDC73, MYLIP, CTSH	727	35	16792	3.29967	1	0.762054	69.1698
GOTERM_BP_DIRECT	GO:0050918~positive chemotaxis	5	0.00395176	0.0629049	NRP1, FGF7, LGALS3, ANGPT1, GPNMB	727	35	16792	3.29967	1	0.762054	69.1698
GOTERM_CC_DIRECT	GO:0016020~membrane	107	0.0845676	0.0631842	EFNA1, PNKD, UTRN, TLR3, SELENBP1, RNF213, AIP, DDX17, DDX24, ZNF106, PARD3B, RAPGEF2, INSR, FTL, AUP1, EGFR, MYO6, VPS41, GEM, HLA-E, UBR5, PCMTD1, EFNA5, ADD3, FILIP1L, EMP1, GLG1, GGCX, PLXNC1, IFITM1, ITGA11, SNX1, CCDC91, DAAM1, ADA, LGALS3BP, STX17, TCTN1, ARL6IP5, CAMLG, LAPTM4A, LGALS3, GOLIM4, SPPL2A, HBA2, ENDOD1, HBA1, AK6, DOCK4, PLEKHA4, EPS15, APOL3, PLEKHA5, DIO2, TSC1, DCP1A, PRKA…	762	2200	18224	1.16319	1	0.474931	61.2616
GOTERM_MF_DIRECT	GO:0004386~helicase activity	8	0.00632281	0.0645419	DDX58, CHD9, DDX17, DDX3X, NAV2, DDX24, CHD1, DHX40	706	85	16881	2.25042	1	0.618785	64.0591
GOTERM_CC_DIRECT	GO:0042383~sarcolemma	8	0.00632281	0.0645463	LAMA2, ANK2, DMD, UTRN, SYNM, SGCE, SSPN, AHNAK	762	85	18224	2.25092	1	0.476183	62.072
GOTERM_BP_DIRECT	GO:0007229~integrin-mediated signaling pathway	9	0.00711316	0.0646876	PLP1, DAB2, FBLN1, ITGA8, ITGA11, ADAM33, ADAMTS1, DST, ITGBL1	727	99	16792	2.09979	1	0.769505	70.2149
GOTERM_MF_DIRECT	GO:0004860~protein kinase inhibitor activity	6	0.00474211	0.0650364	ASPN, FLRT2, PODN, SOCS3, NCK1, DCN	706	52	16881	2.75893	1	0.615064	64.3494
GOTERM_BP_DIRECT	GO:1902902~negative regulation of autophagosome assembly	3	0.00237105	0.0667263	CHMP4B, LRRK2, FEZ1	727	10	16792	6.9293	1	0.777974	71.3691
GOTERM_BP_DIRECT	GO:0003214~cardiac left ventricle morphogenesis	3	0.00237105	0.0667263	CPE, SFRP2, RBPJ	727	10	16792	6.9293	1	0.777974	71.3691
GOTERM_BP_DIRECT	GO:2001214~positive regulation of vasculogenesis	3	0.00237105	0.0667263	ADM, CD34, RAPGEF2	727	10	16792	6.9293	1	0.777974	71.3691
GOTERM_BP_DIRECT	GO:0048935~peripheral nervous system neuron development	3	0.00237105	0.0667263	HAND2, NTRK2, ETV1	727	10	16792	6.9293	1	0.777974	71.3691
GOTERM_MF_DIRECT	GO:0030165~PDZ domain binding	8	0.00632281	0.0678616	FZD8, EXOC4, MPP6, ARHGAP29, GNG12, KIDINS220, RAPGEF2, DOCK4	706	86	16881	2.22426	1	0.62474	65.9663
GOTERM_CC_DIRECT	GO:0005765~lysosomal membrane	18	0.0142263	0.0681085	MYO6, LAMTOR4, STX7, ATRAID, IFITM3, GPLD1, TLR3, SPPL2A, VPS41, CD63, TPCN1, ABCA5, DAB2, TMEM59, STX17, VPS35, CP, AHNAK	762	274	18224	1.57112	1	0.488996	64.1173
GOTERM_BP_DIRECT	GO:0030177~positive regulation of Wnt signaling pathway	5	0.00395176	0.0684551	SULF2, SFRP1, RSPO3, SOX4, CDC73	727	36	16792	3.20801	1	0.784498	72.3145
GOTERM_BP_DIRECT	GO:0006006~glucose metabolic process	7	0.00553246	0.0691043	NISCH, APOD, CREM, PDK4, IGF2, NPY1R, IGFBP5	727	67	16792	2.41319	1	0.785475	72.6619
GOTERM_BP_DIRECT	GO:0030154~cell differentiation	28	0.0221298	0.0693719	EID1, TWSG1, FHL1, CREM, TTLL7, MDK, IGSF10, SQSTM1, MEG3, ZC3H12A, ANGPT1, NDRG2, BHLHE41, TWIST2, ATRAID, MEA1, RAF1, MGP, CSRP2, FOXN3, CHRDL1, VAMP5, ZNF431, JAK2, TGFB1I1, GADD45B, TNFAIP2, TMEM176B	727	462	16792	1.39986	1	0.784559	72.8039
GOTERM_BP_DIRECT	GO:0044267~cellular protein metabolic process	10	0.00790351	0.069808	APP, GSN, IGFBP6, CST3, IGF2, ITM2B, CTSH, GGA3, NPPA, IGFBP5	727	118	16792	1.95743	1	0.784481	73.0337
GOTERM_BP_DIRECT	GO:0046777~protein autophosphorylation	13	0.0102746	0.0700931	EGFR, FGFR1, STK25, PEAK1, EPHB4, DDR2, DAPK1, NTRK2, JAK2, LRRK2, ABL1, MAP3K13, INSR	727	172	16792	1.74575	1	0.783666	73.183
GOTERM_CC_DIRECT	GO:0009986~cell surface	31	0.0245009	0.0715914	NRP1, CLU, BMPR2, TLR3, TIMP2, ADA, APP, DMD, PTN, PKD1, PLA2R1, NT5E, GHR, EGFR, MMP16, MXRA8, CD63, HLA-E, ANXA4, SLIT2, LRPAP1, SULF2, SFRP1, ITGA8, TFPI, VAMP5, ANTXR1, SCARA5, INTU, EMP2, AOC3	762	542	18224	1.36789	1	0.500733	66.0174
GOTERM_MF_DIRECT	GO:0004714~transmembrane receptor protein tyrosine kinase activity	5	0.00395176	0.0726667	EGFR, NTRK2, DDR2, INSR, EPHB4	706	38	16881	3.14615	1	0.644446	68.5599
GOTERM_BP_DIRECT	GO:0008344~adult locomotory behavior	6	0.00474211	0.0731314	APP, TSC1, EPS8, PREX2, NR4A2, LGI4	727	52	16792	2.66511	1	0.795927	74.7263
GOTERM_BP_DIRECT	GO:0045597~positive regulation of cell differentiation	5	0.00395176	0.074249	AR, SOCS3, JAK2, JUNB, GHR	727	37	16792	3.12131	1	0.798891	75.2726
GOTERM_CC_DIRECT	GO:0031904~endosome lumen	3	0.00237105	0.074614	APP, JAK2, CD63	762	11	18224	6.52255	1	0.509635	67.59
GOTERM_MF_DIRECT	GO:0035925~mRNA 3'-UTR AU-rich region binding	3	0.00237105	0.0746251	ZFP36, ZFP36L2, ZC3H12A	706	11	16881	6.52112	1	0.648322	69.563
GOTERM_MF_DIRECT	GO:0043560~insulin receptor substrate binding	3	0.00237105	0.0746251	JAK2, INSR, PIK3R1	706	11	16881	6.52112	1	0.648322	69.563
GOTERM_BP_DIRECT	GO:0043278~response to morphine	4	0.00316141	0.0750078	FOSB, ADA, GHR, PPP2R2A	727	23	16792	4.01698	1	0.800184	75.6371
GOTERM_BP_DIRECT	GO:0016239~positive regulation of macroautophagy	4	0.00316141	0.0750078	SQSTM1, HMOX1, BNIP3L, DCN	727	23	16792	4.01698	1	0.800184	75.6371
GOTERM_BP_DIRECT	GO:0035924~cellular response to vascular endothelial growth factor stimulus	4	0.00316141	0.0750078	EGR3, NRP1, XBP1, GAS1	727	23	16792	4.01698	1	0.800184	75.6371
GOTERM_CC_DIRECT	GO:0005886~plasma membrane	190	0.150167	0.0752229	SLC9A9, CTNNAL1, CHMP3, EFNA1, EIF5, UTRN, TNFSF14, TLR5, MYLIP, AIP, DAB2, APP, TRAK2, ANK2, SLC2A3, DYNC2H1, PSENEN, ACIN1, RAPGEF2, INSR, NEGR1, MTUS1, EGFR, F10, MYO6, PTPRF, PTPRS, COLEC12, HLA-E, CPE, FNBP1L, CD34, TFPI, PRCP, VAMP5, EFNA5, NFE2L2, DCUN1D3, LRRK2, PMP22, SEPT7, SLC40A1, EMP2, ADD3, EMP1, ADD1, ABCA8, GLG1, SNX9, FGFR1, PLXNC1, ME3, STX7, IFITM1, IFITM2, IFITM3, PEAK1, BMPR2…	762	4121	18224	1.10266	1	0.506619	67.8985
GOTERM_BP_DIRECT	GO:0048745~smooth muscle tissue development	3	0.00237105	0.0792799	ITGA8, TIPARP, FOXP2	727	11	16792	6.29936	1	0.816381	77.5964
GOTERM_BP_DIRECT	GO:0042551~neuron maturation	3	0.00237105	0.0792799	CDKN1C, NR4A2, LGI4	727	11	16792	6.29936	1	0.816381	77.5964
GOTERM_BP_DIRECT	GO:1902188~positive regulation of viral release from host cell	3	0.00237105	0.0792799	CHMP3, CHMP4B, CHMP2B	727	11	16792	6.29936	1	0.816381	77.5964
GOTERM_BP_DIRECT	GO:0008210~estrogen metabolic process	3	0.00237105	0.0792799	CYP1B1, SULT1A1, TIPARP	727	11	16792	6.29936	1	0.816381	77.5964
GOTERM_BP_DIRECT	GO:2001237~negative regulation of extrinsic apoptotic signaling pathway	5	0.00395176	0.0802824	CFLAR, AR, NRP1, LGALS3, TCF7L2	727	38	16792	3.03917	1	0.81844	78.0341
GOTERM_BP_DIRECT	GO:0034446~substrate adhesion-dependent cell spreading	5	0.00395176	0.0802824	EFNA1, ITGA8, PEAK1, ANTXR1, ABL1	727	38	16792	3.03917	1	0.81844	78.0341
GOTERM_MF_DIRECT	GO:0016301~kinase activity	16	0.0126456	0.081402	CKS1B, PDK4, RAF1, AKAP9, KIDINS220, CKB, DAPK1, CDKN1C, CDKN1A, EPS8, NTRK2, PRKAR1A, JAK2, LRRK2, MYLK, PIK3R1	706	241	16881	1.58744	1	0.675352	72.808
GOTERM_BP_DIRECT	GO:0098869~cellular oxidant detoxification	7	0.00553246	0.0816872	GSTM2, GPX4, GPX3, CLIC2, HBA2, HBA1, HBB	727	70	16792	2.30977	1	0.82204	78.6339
GOTERM_CC_DIRECT	GO:0044753~amphisome	2	0.0015807	0.0817747	SQSTM1, LRRK2	762	2	18224	23.916	1	0.531331	71.0492
GOTERM_CC_DIRECT	GO:0008043~intracellular ferritin complex	2	0.0015807	0.0817747	FTH1, FTL	762	2	18224	23.916	1	0.531331	71.0492
GOTERM_CC_DIRECT	GO:1990622~CHOP-ATF3 complex	2	0.0015807	0.0817747	ATF3, DDIT3	762	2	18224	23.916	1	0.531331	71.0492
GOTERM_CC_DIRECT	GO:0002133~polycystin complex	2	0.0015807	0.0817747	PKD2, PKD1	762	2	18224	23.916	1	0.531331	71.0492
GOTERM_CC_DIRECT	GO:0043291~RAVE complex	2	0.0015807	0.0817747	DMXL1, DMXL2	762	2	18224	23.916	1	0.531331	71.0492
GOTERM_CC_DIRECT	GO:0097487~multivesicular body, internal vesicle	2	0.0015807	0.0817747	CD63, LRRK2	762	2	18224	23.916	1	0.531331	71.0492
GOTERM_MF_DIRECT	GO:0071074~eukaryotic initiation factor eIF2 binding	2	0.0015807	0.0817841	NCK1, EIF5	706	2	16881	23.9108	1	0.671097	72.9809
GOTERM_MF_DIRECT	GO:0033142~progesterone receptor binding	2	0.0015807	0.0817841	NCOA1, PRMT2	706	2	16881	23.9108	1	0.671097	72.9809
GOTERM_BP_DIRECT	GO:0006956~complement activation	8	0.00632281	0.0822545	CFHR1, C7, C3, CLU, CFH, C1R, C1S, CFD	727	87	16792	2.12392	1	0.822296	78.8716
GOTERM_CC_DIRECT	GO:0030424~axon	15	0.0118553	0.0826538	APP, NRP1, CREB1, CST3, ADNP, CNTN4, ROBO3, LRRK2, PALLD, DST, RUFY3, SEPT11, FEZ1, MYH10, SETX	762	222	18224	1.61595	1	0.529427	71.4493
GOTERM_BP_DIRECT	GO:0051602~response to electrical stimulus	4	0.00316141	0.0830839	BTG2, AKAP9, S100A13, SOD2	727	24	16792	3.84961	1	0.823562	79.2148
GOTERM_BP_DIRECT	GO:0045671~negative regulation of osteoclast differentiation	4	0.00316141	0.0830839	SFRP1, TLR3, PIK3R1, TOB2	727	24	16792	3.84961	1	0.823562	79.2148
GOTERM_BP_DIRECT	GO:0030511~positive regulation of transforming growth factor beta receptor signaling pathway	4	0.00316141	0.0830839	CDKN1C, DAB2, ITGA8, TGFB1I1	727	24	16792	3.84961	1	0.823562	79.2148
GOTERM_BP_DIRECT	GO:0034341~response to interferon-gamma	4	0.00316141	0.0830839	IFITM1, IFITM2, IFITM3, CALCOCO2	727	24	16792	3.84961	1	0.823562	79.2148
GOTERM_BP_DIRECT	GO:0045880~positive regulation of smoothened signaling pathway	4	0.00316141	0.0830839	GPC3, SFRP1, DYNC2H1, INTU	727	24	16792	3.84961	1	0.823562	79.2148
GOTERM_BP_DIRECT	GO:0048146~positive regulation of fibroblast proliferation	6	0.00474211	0.0830875	EGFR, CDKN1A, FBLN1, ABL1, DDR2, GAS6	727	54	16792	2.56641	1	0.82164	79.2163
GOTERM_BP_DIRECT	GO:0006366~transcription from RNA polymerase II promoter	30	0.0237105	0.0835402	CAMTA1, MEF2A, BMPR2, SOX4, HAND2, XBP1, ETV1, FOSL1, TBPL1, CCNK, SSBP2, CREB3, CEBPD, CREB1, FOSB, JUNB, PLSCR1, MNAT1, ATF3, EBF2, ASH1L, EBF1, IRF1, HIVEP1, TGFB1I1, NFE2L2, ZFHX3, NFIA, KLF4, NFIB	727	513	16792	1.35074	1	0.821458	79.4013
GOTERM_MF_DIRECT	GO:0050681~androgen receptor binding	5	0.00395176	0.0844022	NCOA1, PRMT2, TGFB1I1, PIAS1, PRPF6	706	40	16881	2.98885	1	0.677183	74.1387
GOTERM_MF_DIRECT	GO:0004866~endopeptidase inhibitor activity	5	0.00395176	0.0844022	A2M, C3, CST3, TFPI, SLPI	706	40	16881	2.98885	1	0.677183	74.1387
GOTERM_BP_DIRECT	GO:2000041~negative regulation of planar cell polarity pathway involved in axis elongation	2	0.0015807	0.084603	SFRP1, SFRP2	727	2	16792	23.0977	1	0.823601	79.8297
GOTERM_BP_DIRECT	GO:0044236~multicellular organism metabolic process	2	0.0015807	0.084603	TIPARP, GHR	727	2	16792	23.0977	1	0.823601	79.8297
GOTERM_BP_DIRECT	GO:2000194~regulation of female gonad development	2	0.0015807	0.084603	NUPR1, INSR	727	2	16792	23.0977	1	0.823601	79.8297
GOTERM_BP_DIRECT	GO:0097241~hematopoietic stem cell migration to bone marrow	2	0.0015807	0.084603	GPLD1, GAS6	727	2	16792	23.0977	1	0.823601	79.8297
GOTERM_BP_DIRECT	GO:1904956~regulation of midbrain dopaminergic neuron differentiation	2	0.0015807	0.084603	SFRP1, SFRP2	727	2	16792	23.0977	1	0.823601	79.8297
GOTERM_BP_DIRECT	GO:0001869~negative regulation of complement activation, lectin pathway	2	0.0015807	0.084603	A2M, SERPING1	727	2	16792	23.0977	1	0.823601	79.8297
GOTERM_BP_DIRECT	GO:0060857~establishment of glial blood-brain barrier	2	0.0015807	0.084603	DMD, MXRA8	727	2	16792	23.0977	1	0.823601	79.8297
GOTERM_BP_DIRECT	GO:0034395~regulation of transcription from RNA polymerase II promoter in response to iron	2	0.0015807	0.084603	HMOX1, SLC40A1	727	2	16792	23.0977	1	0.823601	79.8297
GOTERM_BP_DIRECT	GO:1904753~negative regulation of vascular associated smooth muscle cell migration	2	0.0015807	0.084603	NFE2L2, TPM1	727	2	16792	23.0977	1	0.823601	79.8297
GOTERM_BP_DIRECT	GO:0061441~renal artery morphogenesis	2	0.0015807	0.084603	NRP1, PKD2	727	2	16792	23.0977	1	0.823601	79.8297
GOTERM_BP_DIRECT	GO:1902823~negative regulation of late endosome to lysosome transport	2	0.0015807	0.084603	VPS35, LRRK2	727	2	16792	23.0977	1	0.823601	79.8297
GOTERM_BP_DIRECT	GO:0001764~neuron migration	9	0.00711316	0.084653	MATN2, FGFR1, NRP1, NTRK2, NR4A2, SPOCK1, RAPGEF2, GAS6, MYH10	727	105	16792	1.9798	1	0.821891	79.8496
GOTERM_BP_DIRECT	GO:0045668~negative regulation of osteoblast differentiation	5	0.00395176	0.0865507	TWSG1, SFRP1, HAND2, TWIST2, IGFBP5	727	39	16792	2.96124	1	0.827095	80.593
GOTERM_BP_DIRECT	GO:0032570~response to progesterone	5	0.00395176	0.0865507	TXNIP, NCOA1, PTN, FOSB, FOSL1	727	39	16792	2.96124	1	0.827095	80.593
GOTERM_CC_DIRECT	GO:0000815~ESCRT III complex	3	0.00237105	0.0871313	CHMP3, CHMP4B, CHMP2B	762	12	18224	5.979	1	0.543291	73.4086
GOTERM_MF_DIRECT	GO:0031994~insulin-like growth factor I binding	3	0.00237105	0.0871443	IGFBP6, INSR, IGFBP5	706	12	16881	5.97769	1	0.683545	75.3014
GOTERM_MF_DIRECT	GO:0003677~DNA binding	82	0.0648088	0.0887493	MEF2A, HP1BP3, BBX, RBM6, ZEB1, ZNF518A, SETX, APP, CRY2, MIER1, ZNF302, BHLHE41, FOSL1, PMS1, TWIST2, TBPL1, ZFP36, AR, EGR3, ZBTB20, ZNF644, ARID5B, ZFX, ADNP, ZNF791, POLR1C, LHFP, ARID1B, ARNTL, FOSB, JUNB, DDIT3, SMARCE1, TRIM33, ASH1L, DDB2, PIAS1, NFE2L2, ZNF614, TSHZ2, RABGAP1, ZBTB10, CREM, ZNF131, MGMT, GON4L, AKAP9, MLF1, ZFP36L2, CHD9, POLE4, DDX3X, XBP1, SOS2, ZC3H12A, CHD1, HBP1, BA…	706	1674	16881	1.17126	1	0.684771	75.9591
GOTERM_CC_DIRECT	GO:0005902~microvillus	6	0.00474211	0.0887758	MYO6, IFT20, EXOC4, ANGPT1, LRRK2, AOC3	762	57	18224	2.51747	1	0.544575	74.0962
GOTERM_BP_DIRECT	GO:0060612~adipose tissue development	4	0.00316141	0.0915143	XBP1, EBF2, ARID5B, SPG20	727	25	16792	3.69563	1	0.842652	82.4166
GOTERM_BP_DIRECT	GO:0060976~coronary vasculature development	4	0.00316141	0.0915143	LTBP1, GPC3, DYNC2H1, MYH10	727	25	16792	3.69563	1	0.842652	82.4166
GOTERM_BP_DIRECT	GO:0043116~negative regulation of vascular permeability	3	0.00237105	0.092493	ADM, ANGPT1, SLIT2	727	12	16792	5.77442	1	0.84413	82.7566
GOTERM_BP_DIRECT	GO:0036499~PERK-mediated unfolded protein response	3	0.00237105	0.092493	ATF3, NFE2L2, DDIT3	727	12	16792	5.77442	1	0.84413	82.7566
GOTERM_BP_DIRECT	GO:0090179~planar cell polarity pathway involved in neural tube closure	3	0.00237105	0.092493	DVL3, SFRP1, SFRP2	727	12	16792	5.77442	1	0.84413	82.7566
GOTERM_BP_DIRECT	GO:0061158~3'-UTR-mediated mRNA destabilization	3	0.00237105	0.092493	ZFP36, ZFP36L2, ZC3H12A	727	12	16792	5.77442	1	0.84413	82.7566
GOTERM_BP_DIRECT	GO:0060315~negative regulation of ryanodine-sensitive calcium-release channel activity	3	0.00237105	0.092493	GSTM2, PKD2, CLIC2	727	12	16792	5.77442	1	0.84413	82.7566
GOTERM_BP_DIRECT	GO:0071498~cellular response to fluid shear stress	3	0.00237105	0.092493	XBP1, PKD2, NFE2L2	727	12	16792	5.77442	1	0.84413	82.7566
GOTERM_BP_DIRECT	GO:1990440~positive regulation of transcription from RNA polymerase II promoter in response to endoplasmic reticulum stress	3	0.00237105	0.092493	ATF3, XBP1, DDIT3	727	12	16792	5.77442	1	0.84413	82.7566
GOTERM_MF_DIRECT	GO:0051020~GTPase binding	4	0.00316141	0.0926456	FNBP1L, SPTBN1, VPS41, RASA1	706	26	16881	3.67858	1	0.695506	77.4883
GOTERM_BP_DIRECT	GO:0030218~erythrocyte differentiation	5	0.00395176	0.0930487	KMT2E, SMAD5, JAK2, ACIN1, ADD1	727	40	16792	2.88721	1	0.844202	82.9468
GOTERM_BP_DIRECT	GO:0045071~negative regulation of viral genome replication	5	0.00395176	0.0930487	PLSCR1, IFITM1, IFITM2, IFITM3, SLPI	727	40	16792	2.88721	1	0.844202	82.9468
GOTERM_BP_DIRECT	GO:0046426~negative regulation of JAK-STAT cascade	5	0.00395176	0.0930487	ASPN, FLRT2, PODN, SOCS3, DCN	727	40	16792	2.88721	1	0.844202	82.9468
GOTERM_BP_DIRECT	GO:0043124~negative regulation of I-kappaB kinase/NF-kappaB signaling	5	0.00395176	0.0930487	ASH1L, ZC3H12A, USP10, OPTN, ABL1	727	40	16792	2.88721	1	0.844202	82.9468
GOTERM_BP_DIRECT	GO:0006749~glutathione metabolic process	6	0.00474211	0.0937214	GSTM2, GGT5, GSTM3, CLIC2, GSTM5, SOD2	727	56	16792	2.47475	1	0.844654	83.1744
GOTERM_BP_DIRECT	GO:0021987~cerebral cortex development	6	0.00474211	0.0937214	NCOA1, TSC1, NTRK2, GNG12, MDK, FOXP2	727	56	16792	2.47475	1	0.844654	83.1744
GOTERM_MF_DIRECT	GO:0000976~transcription regulatory region sequence-specific DNA binding	6	0.00474211	0.0940078	ATF3, CRY2, SOX4, ARNTL, NFE2L2, DDIT3	706	58	16881	2.47353	1	0.69553	78.0011
GOTERM_BP_DIRECT	GO:0009791~post-embryonic development	7	0.00553246	0.0954591	ARID5B, TIPARP, NR4A2, HEG1, ITPR1, FOXP2, SOD2	727	73	16792	2.21484	1	0.848492	83.7492
GOTERM_MF_DIRECT	GO:0019904~protein domain specific binding	14	0.0110649	0.0966931	DIXDC1, PPP1CC, CHMP2B, MLF1, GSN, NCK1, PKD1, NFE2L2, SKIL, SSX2IP, PIAS1, CNTLN, TBL1X, TJP2	706	208	16881	1.60938	1	0.700804	78.9802
GOTERM_MF_DIRECT	GO:0015631~tubulin binding	5	0.00395176	0.097	RABGAP1, NCALD, CDK5RAP2, LRRK2, PHF6	706	42	16881	2.84652	1	0.696654	79.0894
GOTERM_MF_DIRECT	GO:0008307~structural constituent of muscle	5	0.00395176	0.097	DMD, MYH11, SYNM, TPM1, MYL9	706	42	16881	2.84652	1	0.696654	79.0894
GOTERM_BP_DIRECT	GO:0007275~multicellular organism development	30	0.0237105	0.097143	TSHZ2, CHURC1, LTBP4, CREM, IGSF10, OLFML3, DAB2, EVI5, SHISA3, GPX4, MTURN, TWIST2, ZFX, BTBD7, DUSP22, IGF2, FRZB, CSRP2, WNT2B, DKK3, NOSIP, DCAF7, SERPINF1, SFRP1, SFRP2, EBF2, EBF1, HIVEP1, GADD45B, EMP1	727	521	16792	1.33	1	0.852037	84.2885
GOTERM_CC_DIRECT	GO:0031514~motile cilium	7	0.00553246	0.0975851	IFT20, DYNC2LI1, PKD2, PKD1, DAAM1, INTU, SPAG16	762	76	18224	2.20279	1	0.574776	77.5062
GOTERM_BP_DIRECT	GO:0032922~circadian regulation of gene expression	6	0.00474211	0.0992869	CRY2, CREM, ARNTL, BHLHE41, PPP1CC, ZFHX3	727	57	16792	2.43133	1	0.856833	84.9506
