# Supplementary material for: Dysregulation of interaction between LOXhigh fibroblast and smooth muscle cells contributes to the pathogenesis of aortic dissection
Source: Theranostics. 2022 Jan 1;12(2):910–28. doi: 10.7150/thno.66059 (PMC8692905; doi:10.7150/thno.66059)
Supplement: Supplementary file 13 — Supplementary table 12. [file thnov12p0910s13.xlsx]

## Sheet: dFB2
Supplementary Data Table 11 Enriched pathways in nFB2
Category	Term	Count	%	PValue	Genes	List Total	Pop Hits	Pop Total	Fold Enrichment	Bonferroni	Benjamini	FDR
GOTERM_MF_DIRECT	GO:0044822~poly(A) RNA binding	307	0.113293	1.08425e-85	MRPL40, MRPL42, MRPL41, RPL19, LSM8, RPL14, RPL13, LSM6, XRCC6, CCT3, NONO, WDR75, RBM8A, EIF1AX, RPLP0, FAU, LSM4, RPL11, RPL12, DHX30, GTPBP4, RAN, PTBP1, RPS18, RPS16, DHX29, HUWE1, RPS17, NME1, SERBP1, RPS15, EIF2S2, ATP5C1, RPS12, RPS10, SRP72, ALDOA, PUS1, CHCHD1, PABPC4, NIFK, BOP1, MTIF2, SERPINH1, MANF, HADHB, RPS25, HNRNPA3, RPS26, PFN1, RPS27, RPS28, FRG1, HTATSF1, BRIX1, MRPL54, RPS20…	1407	1129	16881	3.26248	1.377e-82	1.377e-82	1.76524e-82
GOTERM_CC_DIRECT	GO:0005829~cytosol	499	0.184148	8.19098e-53	RPL18, LDHB, RPL19, RPL14, AIF1, RPL13, LSM6, XRCC6, LSM7, PPP2R5C, PGAM1, RPLP2, AMOTL1, CUL3, ACTG1, PGP, SERPINE2, CTGF, RPLP0, MAP3K8, LSM5, FAU, VPS4A, PIK3CA, LSM4, RPL11, FAS, RPL12, DDAH1, CRYAB, GLTP, THY1, ST13, RPS18, RPS16, NME1, RPS17, EIF2S2, RPS15, RPS12, RPS10, NFKBIE, UBA6, HSPA1A, HSPA1B, ARFGEF1, RPS25, PEA15, PFN1, RPS26, RPS27, RILPL2, RPS28, RPS29, RAC1, EFR3A, PABPC1, RPS20…	1460	3315	18224	1.87892	6.63469e-50	6.63469e-50	1.25937e-49
GOTERM_BP_DIRECT	GO:0006614~SRP-dependent cotranslational protein targeting to membrane	69	0.0254633	1.56257e-52	RPL18, RPL19, RPL14, RPL13, RPLP2, SRP19, RPS2, RPS3, RPLP0, RPL26L1, FAU, RPL11, RPL12, RPS27A, RPL35A, SRPRB, RPS4X, RPS18, RPS16, RPS17, RPS15, RPS12, RPS10, SRP72, UBA52, RPL35, RPL27A, RPL36, RPL37, RPL38, RPL39, RPS25, RPS26, RPS27, RPS28, RPS29, RPL32, RPL7, RPL6, RPL31, RPL34, RPL9, RPL8, RPL3, RPL5, RPS20, RPL7A, RPL10A, RPL4, RPS21, RPS23, SEC61A1, RPS24, RPSA, RPL26, RPL27, RPL23A, RPL…	1407	94	16792	8.76051	6.55185e-49	6.55185e-49	2.91855e-49
GOTERM_CC_DIRECT	GO:0070062~extracellular exosome	445	0.16422	3.9018e-52	LDHB, RPL14, LSM6, PTGS1, PGAM1, RPLP2, FSTL1, ACTG1, CUL3, RPLP0, SERPINE1, VPS4A, RPL11, FAS, RPL12, DDAH1, GNG5, RAB27A, CRYAB, PTBP1, GLTP, PLAUR, THY1, ST13, RPS18, CD320, RPS16, NME1, RPS17, PRKRIP1, RPS10, ARL8B, HLA-DRA, GNAI3, HLA-DRB1, ACP1, SERPINH1, HADHB, RPS25, PFN1, P3H1, RPS26, PFN2, RILPL2, RPS28, PROCR, RPS29, RAC1, CACYBP, EFR3A, HLA-DRB5, RPS20, PABPC1, IGKC, SPP1, FH, RPSA, T…	1460	2811	18224	1.97601	3.16045e-49	1.58023e-49	5.99905e-49
GOTERM_BP_DIRECT	GO:0006413~translational initiation	82	0.0302608	7.75252e-52	ABCF1, RPL18, RPL19, COPS5, RPL14, RPL13, EIF5B, RPLP2, RPS2, RPS3, EIF1AX, RPLP0, RPL26L1, FAU, RPL11, RPL12, RPS27A, EIF2B5, ABCE1, RPL35A, RPS4X, EIF4G2, RPS18, EIF4G3, RPS16, DHX29, RPS17, RPS15, EIF2S2, RPS12, RPS10, UBA52, RPL27A, RPL35, RPL36, RPL37, RPL38, RPL39, RPS25, EIF3C, RPS26, EIF3D, RPS27, EIF3A, RPS28, RPS29, RPL7, RPL32, EIF3H, RPL31, RPL6, RPL9, RPL34, RPL8, RPL3, RPL5, EIF3I, …	1407	137	16792	7.14334	3.25063e-48	1.62532e-48	1.44801e-48
GOTERM_CC_DIRECT	GO:0016020~membrane	362	0.13359	6.66434e-45	RPL18, LDHB, STARD3NL, RPL19, RPL14, RPL13, XRCC6, PGAM1, RPLP2, CD52, SGMS1, ATP2B1, NONO, CUL3, ACTG1, PICALM, AGPS, RPLP0, NAA10, RPL11, FAS, RPL12, GNG5, GTPBP4, RAN, PTBP1, AARS, OLA1, KRT10, GLTP, VEGFB, TTPAL, RPS18, GAPVD1, RPS16, HUWE1, CD320, RPS17, NME1, RARS, MLEC, SERBP1, MED17, RPS15, VEGFA, ATP5C1, RPS12, HSD11B1, RPS10, ARL8B, EIF2AK3, ALDOA, IL1R1, CLCN3, GNAI3, HLA-DRB1, MYO9B, …	1460	2200	18224	2.05389	5.39812e-42	1.79937e-42	1.02465e-41
GOTERM_BP_DIRECT	GO:0019083~viral transcription	69	0.0254633	9.56481e-45	RPL18, RPL19, RPL14, RPL13, RPLP2, RPS2, RPS3, RAE1, SEH1L, RPLP0, RPL26L1, FAU, RPL11, RPL12, RPS27A, RPL35A, RPS4X, RPS18, RPS16, RPS17, RPS15, RPS12, RPS10, NUP107, UBA52, NUP98, RPL35, RPL27A, RPL36, RPL37, RPL38, RPL39, RPS25, RPS26, RPS27, RPS28, RPS29, RPL32, RPL7, RPL6, RPL31, RPL34, RPL9, RPL8, RPL3, RPL5, RPS20, RPL7A, RPL10A, RPL4, RPS21, RPS23, RPS24, RPSA, RPL26, RPL27, RPL23A, RPL24…	1407	112	16792	7.35257	4.01053e-41	1.33684e-41	1.7865e-41
GOTERM_CC_DIRECT	GO:0005840~ribosome	81	0.0298917	1.39955e-43	ABCF1, RPL18, MRPL42, MRPS34, MRPS33, RPL19, RPL14, RPL13, RPLP2, RPL22L1, RPS2, RPS3, RPLP0, FAU, RPL11, RPS27A, MRPL35, RPL35A, MRPL3, RPS4X, RPS18, MRPS18C, RPS16, RPS17, RPS15, RPS10, UBA52, SERP1, MRPS16, MRPS15, MRPS10, RPL35, RPL27A, RPL36, RPL37, RPL38, MRPL20, RPS25, RPS26, RPS27, MRPL13, RPS28, RPS29, RPL32, RPL7, RPL6, RPL31, MRPL14, MRPL17, RPL34, RPL9, RPL8, MRPL54, RPL3, MRPL55, RPL…	1460	166	18224	6.09071	1.13364e-40	2.83409e-41	2.15182e-40
GOTERM_MF_DIRECT	GO:0003735~structural constituent of ribosome	95	0.0350582	1.41863e-43	RPL18, MRPL42, MRPS34, MRPL41, MRPS33, RPL19, RPL14, RPL13, RPLP2, RPL22L1, RPS2, RPS3, RPLP0, RPL39L, MRPL36, SLC25A3, RPL26L1, FAU, RPL11, RPL12, MRPL33, RPS27A, MRPL35, MRPL1, MRPL52, RPL35A, MRPL3, SLC25A5, MRPS5, RPS4X, MRTO4, RPS18, MRPS18C, RPS16, RPS17, RPS15, RPS12, MRPL47, RPS10, UBA52, MRPS16, MRPS15, RPL27A, RPL35, RPL36, RPL37, RPL38, RPL39, MRPL20, RPS26, RPS27, MRPL13, RPS28, RPS29…	1407	222	16881	5.13422	1.80166e-40	9.0083e-41	2.30963e-40
GOTERM_BP_DIRECT	GO:0000184~nuclear-transcribed mRNA catabolic process, nonsense-mediated decay	70	0.0258324	1.66189e-43	NCBP2, RPL18, RPL19, RPL14, RPL13, RPLP2, RPS2, RPS3, RBM8A, RPLP0, RPL26L1, FAU, MAGOHB, RPL11, RPL12, RPS27A, RPL35A, RPS4X, RPS18, RPS16, RPS17, RPS15, RPS12, RPS10, UBA52, RPL35, RPL27A, RPL36, RPL37, RPL38, RPL39, RPS25, RPS26, RPS27, RPS28, RPS29, RPL32, RPL7, RPL6, RPL31, RPL34, RPL9, RPL8, RPL3, RPL5, RPS20, RPL7A, RPL10A, PABPC1, RPL4, RPS21, RPS23, RPS24, RPSA, RPL26, RPL27, RNPS1, RPL2…	1407	119	16792	7.02036	6.96833e-40	1.74208e-40	3.10407e-40
GOTERM_BP_DIRECT	GO:0006364~rRNA processing	93	0.0343201	3.78297e-43	RPL18, RPL19, RPL14, RPL13, RPLP2, RPS2, RPS3, DCAF13, EBNA1BP2, WDR75, WDR36, DKC1, RPLP0, RPL26L1, FAU, DDX21, RPL11, RPL12, IMP4, MDN1, RPS27A, RPL35A, EXOSC8, RRP1, EXOSC4, EXOSC1, RPS4X, MRTO4, RPS18, PA2G4, RPS16, RPS17, RPS15, RPS12, RPS10, LTV1, UBA52, UTP3, RPL27A, RPL35, RPL36, RPL37, BOP1, RPL38, RPL39, RPS25, RPS26, RPS27, RPS28, RPS29, DDX49, RPL32, RPL7, FRG1, RPL6, RPL31, RPL9, RPL…	1407	214	16792	5.18654	1.5862e-39	3.1724e-40	7.06578e-40
GOTERM_MF_DIRECT	GO:0005515~protein binding	973	0.35907	2.0234e-42	LDHB, AURKAIP1, PPP2R5C, ASCC1, PGAM1, RPLP2, AMOTL1, CUL3, TMEM147, MAP3K4, SERPINE2, BTBD1, RPLP0, SERPINE1, MAP3K8, VPS4A, PIK3CA, JAGN1, DHX30, RAB27A, PTBP1, GLTP, THY1, MED17, PRKRIP1, ARL8B, CHORDC1, EIF2AK3, SH3GL1, RAD23B, NFKBIE, MTX2, CHCHD1, PABPC4, CHCHD2, ARFGEF1, PEA15, PFN1, PFN2, NCAPG2, RAC1, TMEM123, PABPC1, FH, SPP1, SSSCA1, LAPTM4B, DHX8, DHX9, TAOK1, DUSP23, NXF1, EMILIN2, F…	1407	8785	16881	1.32885	2.56972e-39	8.56575e-40	3.29425e-39
GOTERM_BP_DIRECT	GO:0006412~translation	100	0.0369034	5.38454e-42	RPL18, MRPL42, RPL19, MRPS33, MRPL41, RPL14, RPL13, RPLP2, RPL22L1, RPLP0, MRPL36, RPL26L1, FAU, RPL11, RPL12, RPS27A, MRPL35, RPL35A, MRPL52, RPS18, MRPS18C, RPS16, RPS17, RPS15, RPS12, RPS10, UBA52, MRPS16, MRPS15, PABPC4, RPS25, RPS26, RPS27, RPS28, RPL7, RPS29, RPL6, RPL9, RPL8, RPL3, MRPL55, RPL5, RPL7A, RPL10A, RPL4, MRPL57, RPS20, RPS21, RPS23, RPS24, RPSA, MRPS23, RPL23A, RPS6, RPS5, RPS8…	1407	253	16792	4.71724	2.25774e-38	3.76289e-39	1.00572e-38
GOTERM_CC_DIRECT	GO:0005925~focal adhesion	113	0.0417008	2.21826e-34	PVR, RPL18, RPL19, CASK, RPLP2, ACTG1, PRKAR2A, CD44, RPLP0, RALA, RPL12, ACTN1, PPP1CB, THY1, PLAUR, RPS18, RPS16, RPS17, RPS15, HSPB1, RPS10, HACD3, NEDD9, HSPA1A, HSPA1B, ITGB1, PFN1, PROCR, RPS29, RPL7, RPL6, ITGAV, RPL9, NPM1, RPL8, RAC1, RPL3, RPL5, RPL10A, PABPC1, RPL7A, RPL4, P4HB, MAP2K2, ITGA4, MCAM, RPS5, RPS8, RPS7, MPRIP, CORO1C, HYOU1, SYNE2, ARF1, PPIA, ITGA5, CD59, CYFIP1, RPL37A,…	1460	391	18224	3.60739	1.79679e-31	3.59358e-32	3.41059e-31
GOTERM_CC_DIRECT	GO:0022625~cytosolic large ribosomal subunit	44	0.0162375	1.37562e-30	RPL18, RPL19, RPL14, RPL13, RPL27A, RPL35, RPLP2, RPL36, RPL37, RPL22L1, RPL38, RPL39, RPL32, RPL7, RPL6, RPL31, RPLP0, RPL9, RPL34, RPL39L, RPL8, RPL3, RPL26L1, RPL5, RPL11, RPL4, RPL7A, RPL10A, RPL12, MRPL1, RPL35A, RPL26, RPL27, RPL24, RPL23A, RPL29, MRTO4, RPL18A, RPL23, RPL13A, RPL21, RPL7L1, RPL37A, UBA52	1460	68	18224	8.07671	1.11425e-27	1.85708e-28	2.11502e-27
GOTERM_CC_DIRECT	GO:0005654~nucleoplasm	380	0.140233	7.40551e-29	AURKAIP1, LSM8, LSM6, XRCC6, PPP2R5C, LSM7, ASCC1, NONO, CUL3, WDR75, RBM8A, LSM5, LSM4, FAU, RPL11, POLK, TIMMDC1, CRYAB, RAN, ANAPC4, PTBP1, RPS18, RPS16, HUWE1, RPS17, MTF2, RARS, MED17, RPS15, DLD, RPS12, RPS10, MAD2L2, SCAF8, SUDS3, RAD23B, NIFK, CEP164, HSPA1A, BOP1, HSPA1B, MTIF2, ARFGEF1, RPS25, HNRNPA3, RPS26, RPS27, VRK1, RPS28, RPS29, NCAPG2, HTATSF1, CACYBP, RPS20, RPS21, RPS23, NUDC,…	1460	2784	18224	1.70375	5.99847e-26	8.56924e-27	1.1386e-25
GOTERM_CC_DIRECT	GO:0005730~nucleolus	167	0.0616286	6.13998e-28	MRPL40, RPL18, RPL19, XPO6, RBM3, LSM6, MORF4L2, XRCC6, CASK, SRP19, NONO, WDR75, EBNA1BP2, AGPS, MDFIC, RAE1, NAA10, PHTF1, C8ORF4, H2AFY, RPL11, DDX21, RPL12, GNL2, IMP4, RPS27A, GTPBP4, RRP1, RAN, DTL, PTBP1, ENC1, OLA1, HNRNPR, PPP1CB, MRTO4, PA2G4, PRKRIP1, DNTTIP2, RPS10, SRP72, SMARCA4, CDV3, HMGB2, CHCHD1, SNRPB2, NIFK, BOP1, ANAPC11, ARFGEF1, ZNF330, RPS25, RPS26, VRK1, EIF3A, RPL7, FRG1…	1460	857	18224	2.43235	4.97339e-25	6.21673e-26	9.44028e-25
GOTERM_MF_DIRECT	GO:0003723~RNA binding	124	0.0457602	2.53147e-25	NCBP2, RPL18, RPL19, LSM8, RPL14, RPL13, LSM6, RBM3, LSM7, RBM5, SNRPD1, ASCC1, EIF5A, SNRPGP15, RBM8A, RAE1, TARDBP, LSM5, FAU, RPL11, SAMD4A, RBMS1, PTBP1, HNRNPR, RPS18, RPS16, RPS15, EIF2S2, SNRPB, SCAF8, SNRPF, SNRPE, SNRPG, AGFG1, PUS1, PABPC4, NIFK, DAZAP1, RPS25, HNRNPA3, EIF3D, EIF3A, RPS28, RPL7, RPL6, RPL9, HTATSF1, NPM1, BRIX1, RPL8, HNRNPD, RPL3, RPL5, RPS20, PABPC1, RPL10A, RPL7A, H…	1407	547	16881	2.71981	3.21497e-22	8.03742e-23	4.12142e-22
GOTERM_CC_DIRECT	GO:0005743~mitochondrial inner membrane	101	0.0372724	3.01047e-22	MRPL40, MRPL42, MRPS34, MRPS33, MRPL41, AURKAIP1, NDUFAB1, COX5A, MINOS1, UQCR10, UQCR11, GHITM, MRPL36, MRPL33, HIGD1A, MRPL35, MRPL52, TIMMDC1, TIMM8B, COX6C, MRPS18C, ATP5C1, MRPL47, HIGD2A, MRPS16, MRPS15, CHCHD1, COX7B, MRPS10, COX7C, HADHB, MTCH1, MRPL54, MRPL55, ATP5J2, MRPS23, MRPS25, MICU2, AFG3L2, UQCRHL, VDAC1, OCIAD2, PPIF, COX6A1, HSPD1, NDUFAF4, ATP5B, UQCRFS1, UQCRQ, NDUFAF2, RPS3,…	1460	441	18224	2.85873	2.43848e-19	2.70942e-20	4.62862e-19
GOTERM_CC_DIRECT	GO:0005737~cytoplasm	581	0.214409	5.78683e-22	RPL18, LDHB, CTHRC1, RPL19, PTGS2, RPL14, AIF1, PTGS1, XRCC6, PGAM1, AMOTL1, CITED2, MAGED1, MAP3K4, RAE1, RPLP0, NAA10, MAP3K8, PHTF1, VPS4A, RPL11, FAS, DHX30, CRYAB, UBE2J1, GLTP, ST13, OGFOD1, NME1, EIF2S2, RPS15, ARL8B, EIF2AK3, SH3GL1, RAD23B, IL1R2, GNAI3, NFKBIE, CHCHD1, PABPC4, NIFK, UBA6, HSPA1A, HSPA1B, ARFGEF1, NAA38, ACP1, ADAP1, TPGS2, RPS25, PFN1, RPS26, PFN2, RILPL2, RPS28, RPS29,…	1460	5222	18224	1.38877	4.68733e-19	4.68733e-20	8.89731e-19
GOTERM_CC_DIRECT	GO:0031012~extracellular matrix	78	0.0287846	3.7361e-21	PXDN, ATP5B, S100A9, POSTN, CCT2, CLTC, RPS3, PKM, ACTG1, SERPINE2, CD93, SERPINE1, TGFBI, RPN1, COL12A1, RPL11, RPL12, TFPI2, LOXL1, CYR61, RPL35A, HSP90AA1, RAN, SLC25A5, MMP19, PFKP, EEF2, CCT6A, RPS4X, FLNA, RPS18, RPS16, RPS17, CFL1, TOMM20, COL1A2, HSPB1, RPS10, COL1A1, MYL6, TNC, VIM, COL3A1, PRKDC, FKBP1A, RPS25, TUBB, RPL9, COMP, COL6A3, RAC1, TGM2, HIST1H4C, RPS20, HSPA5, COL8A1, THBS1,…	1460	296	18224	3.28923	3.02624e-18	2.75113e-19	5.74428e-18
GOTERM_CC_DIRECT	GO:0030529~intracellular ribonucleoprotein complex	49	0.0180826	1.43312e-19	MRPL41, SNRPB2, PABPC4, SNRPD1, HNRNPLL, BOP1, SLIRP, YBX1, RPS3, HNRNPA3, RPL7, RPLP0, NPM1, HNRNPD, RPL5, RPL4, HNRNPC, PABPC1, HSPA8, HNRNPAB, ACTB, SNRPA1, DHX9, SRA1, G3BP2, DDX1, RPL27, EEF2, ILF3, HNRNPDL, RPS6, RPS4X, HNRNPA1, RBMX, RPS5, HNRNPR, NCL, HNRNPA0, RPS8, RPS7, SLBP, PA2G4, ILF2, JMJD6, RPL13A, SNRNP200, SNRPB, CPSF6, PUF60	1460	136	18224	4.49726	1.16083e-16	9.67356e-18	2.20343e-16
GOTERM_CC_DIRECT	GO:0005739~mitochondrion	201	0.0741758	1.83097e-19	MRPL40, LDHB, MRPL42, MRPL41, AURKAIP1, IARS2, C14ORF2, AGPS, DHX30, GNG5, DDAH1, MRPL35, TIMMDC1, SUCLG2, CRYAB, AARS, RAP1GDS1, DHX29, RARS, DLD, ATP5C1, MRPL47, MDH1, PUS1, MTX2, CHCHD1, CHCHD2, HSPA1A, HSPA1B, SDHAF3, MTIF2, MTIF3, HADHB, MTERF3, FBXO7, FH, MAP2K2, AFG3L2, VDAC1, SYNE2, PON2, PARP1, NARS, ATP5B, GJA1, SLIRP, PTEN, MTFR1, PKM, MTHFD2, ATAD3A, SLC25A3, ATP5I, ATP5H, COX17, ATP5…	1460	1331	18224	1.88499	1.48308e-16	1.14083e-17	2.81513e-16
GOTERM_BP_DIRECT	GO:0043488~regulation of mRNA stability	41	0.0151304	1.40404e-17	HSPA1A, HSPA1B, MAPKAPK2, PSMA7, PSMB4, PSMB6, SET, PSMB1, PSMB3, PSMB2, PSMD1, ANP32A, HNRNPD, PSMD2, PABPC1, APEX1, RC3H1, SAMD4A, PSMD8, HSPA8, RPS27A, EXOSC8, EXOSC4, EXOSC1, DIS3, PSMC6, PSMD14, PSMC5, PSMD13, PSMC4, PSMD12, PSMA5, PSME2, PSMC3, PSMD11, SERBP1, PSMC2, PSMA3, HSPB1, PSME4, UBA52	1407	103	16792	4.75067	5.88714e-14	8.4102e-15	2.62245e-14
GOTERM_CC_DIRECT	GO:0022627~cytosolic small ribosomal subunit	27	0.00996391	1.12862e-16	RPS2, RPS3, RPS25, RPS26, RPS27, RPS28, RPS29, FAU, RPS20, RPS21, RPS23, RPS27A, RPS24, RPSA, MRPS5, RPS4X, RPS6, RPS5, RPS8, RPS7, RPS18, MRPS18C, RPS16, RPS17, RPS15, RPS12, RPS10	1460	48	18224	7.02123	8.99281e-14	6.43929e-15	1.66533e-13
GOTERM_MF_DIRECT	GO:0098641~cadherin binding involved in cell-cell adhesion	71	0.0262014	1.3245e-16	RPL14, CAPZA1, RPS2, RAB1A, EFHD2, BZW2, PKM, BZW1, PICALM, LRRC59, RANBP1, LRRFIP1, CLINT1, GOLGA3, DLG1, VASN, RAN, SLC3A2, PFKP, OLA1, KTN1, EEF2, FLNA, EIF4G2, GAPVD1, DHX29, PRDX6, SERBP1, RARS, MAPRE1, RUVBL1, SH3GL1, ALDOA, DIAPH3, CTNND1, HSPA1A, HSPA1B, CAPZB, ITGB1, RPS26, PFN1, PSMB6, EZR, RPL6, ATIC, RPL34, PCMT1, RPL7A, HSPA5, EHD1, NUDC, HSPA8, ENO1, TES, MYO1B, ANXA1, RPL23A, RPL24…	1407	290	16881	2.93741	1.40998e-13	2.81997e-14	1.77636e-13
GOTERM_CC_DIRECT	GO:0005913~cell-cell adherens junction	74	0.0273085	2.76594e-16	PVR, RPL14, CAPZA1, RPS2, RAB1A, EFHD2, BZW2, PKM, BZW1, PICALM, LRRC59, RANBP1, LRRFIP1, ZYX, CLINT1, GOLGA3, DLG1, VASN, RAN, SLC3A2, PFKP, OLA1, KTN1, EEF2, FLNA, EIF4G2, GAPVD1, DHX29, PRDX6, SERBP1, RARS, MAPRE1, RUVBL1, SH3GL1, ALDOA, DIAPH3, CTNND1, HSPA1A, HSPA1B, CAPZB, ITGB1, RPS26, PFN1, PSMB6, EZR, RPL6, ATIC, RPL34, PCMT1, RPL7A, HSPA5, EHD1, HSPA8, NUDC, ENO1, TES, MYO1B, SMAD7, ANX…	1460	323	18224	2.8597	1.79856e-13	1.19904e-14	3.44169e-13
GOTERM_CC_DIRECT	GO:0000502~proteasome complex	29	0.010702	1.28009e-15	RAD23B, UBE3A, SHFM1, PSMA7, PSMB4, PSMB6, PSMB1, PSMB3, PSMD1, PSMB2, PSMD2, PSMD8, USP14, PSMD14, PSMC6, PSMC5, PSMD13, PSMC4, VCP, PSMD12, PSMA5, PSME2, PSMC3, PSMD11, ZFAND2A, PSMC2, PSMA3, HSPB1, PSME4	1460	60	18224	6.03306	1.07914e-12	6.75016e-14	2.05391e-12
GOTERM_CC_DIRECT	GO:0043209~myelin sheath	45	0.0166065	2.21014e-14	TUFM, LDHB, ATP5B, PGAM1, CCT2, ATP6V1B2, PRDX3, CCT3, CLTC, UQCRFS1, COX5A, PKM, ACTG1, CDC42, EZR, SLC25A3, RALA, HSPA5, MSN, NDUFS3, TUBA1A, EHD1, RPS27A, HSPA8, ACTB, TCP1, GDI2, HSP90AA1, SLC25A5, CRYAB, ATP5F1, TKT, VDAC1, THY1, CCT5, YWHAG, VCP, DLD, ATP5C1, RAP1A, GNB4, WDR1, ATP5A1, HSPD1, MDH1	1460	152	18224	3.69539	1.78957e-11	1.05271e-12	3.39728e-11
GOTERM_CC_DIRECT	GO:0015935~small ribosomal subunit	19	0.00701164	3.85232e-14	RPSA, RPS4X, RPS2, RPS6, RPS5, RPS3, RPS25, RPS26, RPS18, RPS28, RPS16, RPS29, RPS15, FAU, RPS20, RPS21, RPS23, RPS27A, RPS24	1460	27	18224	8.78376	3.1205e-11	1.73361e-12	5.92304e-11
GOTERM_BP_DIRECT	GO:0098609~cell-cell adhesion	64	0.0236182	4.94273e-14	RPL14, CAPZA1, RPS2, RAB1A, EFHD2, BZW2, PKM, BZW1, PICALM, LRRC59, RANBP1, LRRFIP1, CLINT1, GOLGA3, VASN, RAN, SLC3A2, PFKP, OLA1, KTN1, EEF2, EIF4G2, GAPVD1, DHX29, PRDX6, SERBP1, RARS, MAPRE1, RUVBL1, SH3GL1, ALDOA, DIAPH3, HSPA1A, CAPZB, RPS26, PFN1, PSMB6, RPL6, ATIC, RPL34, PCMT1, RPL7A, HSPA5, EHD1, NUDC, HSPA8, ENO1, TES, MYO1B, RPL23A, RPL24, MPRIP, ANXA2, RPL29, MICALL1, CCT8, TMOD3, NO…	1407	271	16792	2.81851	2.07155e-10	2.58944e-11	9.22817e-11
GOTERM_BP_DIRECT	GO:0070125~mitochondrial translational elongation	33	0.0121781	7.66626e-14	MRPL40, TUFM, MRPS16, MRPL42, MRPS34, MRPS33, MRPL41, MRPS15, AURKAIP1, CHCHD1, MRPS10, MRPL20, MRPL13, GADD45GIP1, MRPL14, GFM1, MRPL17, MRPL36, MRPL54, MRPL55, MRPL33, MRPL35, MRPL52, MRPL1, MRPL3, MRPS23, MRPS25, MRPS5, MRPL24, MRPL22, MRPS18C, MRPL28, MRPL47	1407	85	16792	4.63344	3.21672e-10	3.57413e-11	1.43285e-10
GOTERM_BP_DIRECT	GO:0006521~regulation of cellular amino acid metabolic process	25	0.00922584	2.92525e-13	AZIN1, PSMA7, PSMB4, OAZ1, PSMB6, PSMB1, PSMB3, PSMD1, PSMB2, PSMD2, PSMD8, ODC1, PSMD14, PSMC6, PSMC5, PSMD13, PSMC4, PSMD12, PSME2, PSMC3, PSMD11, PSMA5, PSMC2, PSMA3, PSME4	1407	51	16792	5.8503	1.22664e-09	1.22664e-10	5.46407e-10
GOTERM_CC_DIRECT	GO:0005634~nucleus	555	0.204814	1.10292e-12	RPL18, PTGS2, AURKAIP1, AIF1, RPL13, PTGS1, XRCC6, PPP2R5C, ASCC1, SGMS1, CITED2, CUL3, MAGED1, ACTG1, RAE1, RPLP0, NAA10, PHTF1, LSM5, TIGD2, VPS4A, FAS, DHX30, RCOR3, CRYAB, PTBP1, ZNF503, OGFOD1, RPS18, DHX29, NME1, MED17, EIF2S2, RPS15, RAD23B, PUS1, CHCHD1, PABPC4, CHCHD2, NAA38, MANF, ADAP1, RPS25, PFN1, RPS27, NCAPG2, RAC1, PABPC1, RPS24, DHX8, RPSA, DHX9, MAP2K2, KLF13, SPHK1, DUSP23, PCN…	1460	5415	18224	1.27934	8.93345e-10	4.70182e-11	1.69571e-09
GOTERM_BP_DIRECT	GO:0070126~mitochondrial translational termination	31	0.01144	4.57585e-12	MRPL40, MRPS16, MRPL42, MRPS34, MRPS33, MRPL41, MRPS15, AURKAIP1, CHCHD1, MRPS10, MRPL20, MRPL13, GADD45GIP1, MRPL14, MRPL17, MRPL36, MRPL54, MRPL55, MRPL33, MRPL35, MRPL1, MRPL52, MRPL3, MRPS23, MRPS25, MRPS5, MRPL24, MRPL22, MRPS18C, MRPL28, MRPL47	1407	86	16792	4.30201	1.91867e-08	1.74425e-09	8.54681e-09
GOTERM_BP_DIRECT	GO:0060071~Wnt signaling pathway, planar cell polarity pathway	32	0.0118091	5.75045e-12	CTHRC1, AP2S1, CLTC, PSMA7, PFN1, CDC42, PSMB4, PSMB6, PSMB1, PSMB3, PSMB2, PSMD1, RAC1, PSMD2, RHOA, PSMD8, RPS27A, AP2M1, PSMD14, PSMC6, PSMC5, PSMD13, PSMC4, PSMD12, PSMA5, PSME2, PSMC3, PSMD11, PSMC2, PSMA3, PSME4, UBA52	1407	92	16792	4.15117	2.41114e-08	2.00929e-09	1.07405e-08
GOTERM_BP_DIRECT	GO:0000398~mRNA splicing, via spliceosome	53	0.0195588	5.96674e-12	SRSF1, NCBP2, LSM8, LSM6, LSM7, RBM5, SNRPD1, YBX1, NONO, PLRG1, SNRPGP15, RBM8A, LSM5, LSM4, SRRM1, SNRPA1, PTBP1, HNRNPR, PRPF4, SNRNP48, SNRNP200, SNRPB, SNRPF, SNRPE, SNRPG, POLR2G, POLR2K, PPIL1, TRA2B, POLR2I, SNRPB2, SF3B5, HNRNPA3, FRG1, HTATSF1, HNRNPD, DHX15, HNRNPC, PABPC1, HSPA8, DHX8, DHX9, RNPS1, HNRNPA1, RBMX, HNRNPA0, SF3A3, SRSF2, GTF2F2, PSPC1, SYF2, HNRNPH1, TXNL4A	1407	222	16792	2.84925	2.50187e-08	1.92452e-09	1.11447e-08
GOTERM_BP_DIRECT	GO:0002479~antigen processing and presentation of exogenous peptide antigen via MHC class I, TAP-dependent	26	0.00959487	1.03551e-11	PSMA7, PSMB4, PSMB6, PSMB1, ITGAV, PSMB3, PSMD1, PSMB2, PSMD2, PSMD8, HLA-C, HLA-B, PSMD14, PSMC6, CYBB, PSMC5, PSMD13, PSMC4, PSMD12, PSMD11, PSME2, PSMC3, PSMA5, PSMC2, PSMA3, PSME4	1407	63	16792	4.9254	4.34187e-08	3.10134e-09	1.93411e-08
GOTERM_CC_DIRECT	GO:0005753~mitochondrial proton-transporting ATP synthase complex	15	0.0055355	2.84817e-11	ATP5E, ATP5J2, ATP5B, ATP5F1, ATP5G2, ATP5G1, ATP5G3, C14ORF2, PPIF, USMG5, ATP5C1, ATP5A1, ATP5I, ATP5H, ATP5J	1460	21	18224	8.91585	2.30701e-08	1.15351e-09	4.37908e-08
GOTERM_MF_DIRECT	GO:0051082~unfolded protein binding	34	0.0125471	3.77034e-11	PTGES3, HSPA1A, CCT2, HSPA1B, CCT3, LMAN1, SERPINH1, CDC37, TTC1, TOR1A, NPM1, HSPA6, HSPE1, HSPA5, MDN1, HSPA8, NUDC, DNAJA2, TCP1, HSP90AA1, CRYAB, CCT6A, AFG3L2, ST13, PFDN2, PFDN1, CCT5, HSP90B1, PPIA, CCT8, TOMM20, RUVBL2, HSPD1, UGGT1	1407	110	16881	3.70843	4.78833e-08	7.98055e-09	6.13839e-08
GOTERM_BP_DIRECT	GO:0006457~protein folding	45	0.0166065	5.68788e-11	GNAI3, PPIL1, FKBP4, VBP1, PDIA6, FKBP1A, CCT2, PDIA4, CCT3, LMAN1, CDC37, CSNK2A2, P3H1, TTC1, CSNK2A1, HSPE1, NUDC, HSPA8, DNAJA2, TCP1, HSP90AA1, CRYAB, SPHK1, AARS, SACS, CSNK2B, CCT6A, ST13, PPIF, PFDN2, PFDN1, HSP90B1, CCT5, PDCL3, PPIG, TBCA, PPIA, MLEC, PPID, CCT8, TXN, FKBP14, GNB4, RUVBL2, FKBP11	1407	180	16792	2.98365	2.38493e-07	1.58995e-08	1.06238e-07
GOTERM_BP_DIRECT	GO:0050852~T cell receptor signaling pathway	40	0.0147613	6.25185e-11	HLA-DRB1, PSMA7, PTEN, PSMB4, PSMB6, PSMB1, PSMB3, PDE4B, PSMB2, PSMD1, PSMD2, HLA-DRB5, PIK3CA, RPS27A, PSMD8, FYB, BCL10, ITK, PTPRC, CD3D, MALT1, PDE4D, THY1, PSMC6, PSMD14, PSMC5, PSMD13, PSMC4, PSEN1, PSMD12, PSMA5, PSMC3, PSME2, PSMD11, PSMC2, PSMA3, PSME4, UBA52, LCP2, HLA-DRA	1407	148	16792	3.22557	2.6214e-07	1.63837e-08	1.16771e-07
GOTERM_BP_DIRECT	GO:0031145~anaphase-promoting complex-dependent catabolic process	28	0.0103329	9.17785e-11	ANAPC11, PSMA7, CUL3, PSMB4, PSMB6, PSMB1, PSMB3, PSMD1, PSMB2, PSMD2, PSMD8, BUB3, RPS27A, ANAPC4, PSMD14, PSMC6, PSMC5, PSMD13, PSMC4, PSMD12, PSMA5, PSME2, PSMC3, PSMD11, PSMC2, PSMA3, PSME4, UBA52	1407	79	16792	4.22999	3.84827e-07	2.26369e-08	1.71423e-07
GOTERM_BP_DIRECT	GO:0002181~cytoplasmic translation	16	0.00590454	9.48087e-11	RPL35A, RPL26, RPLP2, RPL36, RPL22L1, RPL29, MRTO4, RPL7, RPL31, RPL6, RPLP0, RPL9, RPL8, RPL7L1, RPL26L1, EIF3J	1407	25	16792	7.63815	3.97533e-07	2.20852e-08	1.77083e-07
GOTERM_BP_DIRECT	GO:0051437~positive regulation of ubiquitin-protein ligase activity involved in regulation of mitotic cell cycle transition	27	0.00996391	1.99199e-10	ANAPC11, PSMA7, PSMB4, PSMB6, PSMB1, PSMB3, PSMD1, PSMB2, PSMD2, PSMD8, BUB3, RPS27A, ANAPC4, PSMD14, PSMC6, PSMC5, PSMD13, PSMC4, PSMD12, PSMA5, PSME2, PSMC3, PSMD11, PSMC2, PSMA3, PSME4, UBA52	1407	76	16792	4.23993	8.35241e-07	4.39601e-08	3.72062e-07
GOTERM_BP_DIRECT	GO:0051436~negative regulation of ubiquitin-protein ligase activity involved in mitotic cell cycle	26	0.00959487	2.18757e-10	ANAPC11, PSMA7, PSMB4, PSMB6, PSMB1, PSMB3, PSMD1, PSMB2, PSMD2, PSMD8, BUB3, RPS27A, ANAPC4, PSMD14, PSMC6, PSMC5, PSMD13, PSMC4, PSMD12, PSME2, PSMC3, PSMD11, PSMA5, PSMC2, PSMA3, UBA52	1407	71	16792	4.37042	9.17246e-07	4.58623e-08	4.08591e-07
GOTERM_BP_DIRECT	GO:0038061~NIK/NF-kappaB signaling	25	0.00922584	2.32045e-10	PSMA7, PSMB4, PSMB6, PSMB1, PSMB3, PSMD1, PSMB2, PSMD2, RPS27A, PSMD8, BIRC3, PSMC6, PSMD14, PSMD13, PSMC5, PSMC4, PSMD12, PSME2, PSMC3, PSMA5, PSMD11, PSMC2, PSMA3, PSME4, UBA52	1407	66	16792	4.52069	9.72966e-07	4.63317e-08	4.33412e-07
GOTERM_BP_DIRECT	GO:0043161~proteasome-mediated ubiquitin-dependent protein catabolic process	46	0.0169755	1.06072e-09	RAD23B, MAEA, PPP2R5C, ANAPC11, PSMA7, RNF181, UBE2R2, RBX1, CUL3, PSMB4, RNF126, PSMB6, PSMB1, BTBD1, PSMB3, PPP2CB, PSMB2, PSMD1, PSMD2, RPS27A, PSMD8, BUB3, UBE2A, DDB1, ANAPC4, PCNP, SIRT1, KCTD10, RNF6, PSMC6, PSMD14, PSMD13, PSMC5, PSMD12, PSMC4, VCP, CUL4A, PSMA5, PSMC3, PSME2, PSMD11, PSMC2, PSMA3, SIAH2, PSME4, UBA52	1407	203	16792	2.70439	4.44759e-06	2.02163e-07	1.9812e-06
GOTERM_BP_DIRECT	GO:0016032~viral process	59	0.021773	1.08342e-09	DAXX, ANKRD17, CD93, RAE1, MDFIC, SEH1L, COPB1, RHOA, RALA, RANBP1, ZYX, BRD4, NFX1, DLG1, ABCE1, SLC25A5, RAN, DDB1, HLA-C, HLA-B, RAD50, PDCL3, EIF4G3, C1QBP, IPO7, PSMA3, IPO5, MDM2, NUP107, DYNC1I2, HLA-DRA, NUP98, NACA, UBE3A, UNG, VIM, PSMA7, KARS, RBX1, PSMB4, GADD45GIP1, SET, PSMB6, PSMB1, PSMB3, PSMB2, NPM1, HSPA8, NXF1, NUP155, SIRT1, HNRNPA1, VDAC1, EIF4E, CUL4A, PSMC3, PSMC2, CENPU, H…	1407	299	16792	2.35499	4.54276e-06	1.97512e-07	2.02359e-06
GOTERM_CC_DIRECT	GO:0022624~proteasome accessory complex	12	0.0044284	6.57791e-09	PSMD14, PSMC6, PSMD13, PSMC5, PSMD12, PSMC4, PSMC3, PSMD11, PSMC2, PSMD1, PSMD2, PSMD8	1460	17	18224	8.81096	5.32809e-06	2.53719e-07	1.01136e-05
GOTERM_CC_DIRECT	GO:0071013~catalytic step 2 spliceosome	26	0.00959487	3.6227e-08	SRSF1, PPIL1, SNRPB2, LSM7, SNRPD1, HNRNPA3, PLRG1, FRG1, RBM8A, MAGOHB, SRRM1, PABPC1, HNRNPC, DHX8, SNRPA1, HNRNPR, RBMX, HNRNPA1, SF3A3, SNRNP200, SNRPB, SYF2, SNRPF, HNRNPH1, SNRPE, SNRPG	1460	92	18224	3.52758	2.93434e-05	1.33381e-06	5.56993e-05
GOTERM_CC_DIRECT	GO:0005783~endoplasmic reticulum	112	0.0413318	3.96984e-08	PTGS2, FAM20A, SGMS1, PTGIS, ELOVL5, PLOD1, PLOD2, LRRC59, PHTF1, ELOVL6, JAGN1, RPN2, SAR1B, SAR1A, DDOST, CIB1, TOR1AIP2, GOLT1B, SMIM14, RAP1GDS1, HLA-C, HLA-B, HNRNPR, VASH1, THY1, SEC61B, CD320, MLEC, SRP72, EIF2AK3, UGGT1, DERL2, EEF1B2, DERL1, CRELD2, HACD3, PANX1, SERPINH1, MANF, CALU, HADHB, IKBIP, P3H1, ZDHHC9, P4HB, MAP2K2, CKAP4, TPBG, HYOU1, VCP, ITGA5, CNIH4, SPCS3, POMP, RRS1, HSPA…	1460	828	18224	1.68841	3.21552e-05	1.39807e-06	6.10366e-05
GOTERM_CC_DIRECT	GO:0005681~spliceosomal complex	26	0.00959487	5.77188e-08	DHX8, SNRPA1, LSM8, LSM6, SNRPB2, RBM5, HNRNPDL, PRPF4, HNRNPA1, HNRNPR, SF3A3, SRSF2, SNRPGP15, SNRNP200, LSM5, SNRPB, LSM4, RHEB, HNRNPC, SNRPF, SCAF8, SNRPE, RBM28, HSPA8, SNRPG, TXNL4A	1460	94	18224	3.45252	4.67512e-05	1.94801e-06	8.87432e-05
GOTERM_CC_DIRECT	GO:0005732~small nucleolar ribonucleoprotein complex	10	0.00369034	7.01677e-08	SNRPGP15, LSM6, LSM7, SNRPB, MPHOSPH10, NOP58, NOP56, SNRPF, NOP10, SNRPG	1460	13	18224	9.60169	5.68342e-05	2.27343e-06	0.000107883
GOTERM_BP_DIRECT	GO:0008380~RNA splicing	37	0.0136542	8.77826e-08	NCBP2, LSM6, RBM5, SNRPD1, NONO, RBM8A, TARDBP, ECD, DHX15, MTERF3, CDK12, LSM4, MAGOHB, SRRM1, HNRNPC, SREK1IP1, RBM28, DHX8, SNRPA1, PTBP1, MPHOSPH10, RNPS1, MBNL1, PRPF4, SF3A3, SRSF2, SNRNP48, PPIG, C1QBP, JMJD6, SNRPB, LSM10, SCAF8, SNRPF, PUF60, PRPF38B, SNRPG	1407	166	16792	2.66012	0.000368005	1.53362e-05	0.000163959
GOTERM_BP_DIRECT	GO:0002223~stimulatory C-type lectin receptor signaling pathway	28	0.0103329	9.32044e-08	PSMA7, PSMB4, PSMB6, PSMB1, PSMB3, PSMD1, PSMB2, PSMD2, FCER1G, PSMD8, RPS27A, BCL10, MALT1, NRAS, PSMD14, PSMC6, PSMC5, PSMD13, PSMC4, PSMD12, PSMA5, PSME2, PSMC3, PSMD11, PSMC2, PSMA3, PSME4, UBA52	1407	105	16792	3.18256	0.00039073	1.56321e-05	0.000174086
GOTERM_MF_DIRECT	GO:0000166~nucleotide binding	60	0.022142	1.08589e-07	SRSF1, NCBP2, CPEB2, RBM3, CPEB4, HINT1, RBM5, HNRNPLL, SLIRP, ATP2B1, NONO, RBM8A, TARDBP, IMPDH2, RBM12, RBMS1, CYR61, CDC6, HSP90AA1, PTBP1, G3BP2, HNRNPR, NCL, SLTM, CPSF6, SCAF8, TRA2B, SNRPB2, PABPC4, HDGF, NIFK, DAZAP1, HNRNPA3, TYMS, CHD1L, HTATSF1, SAFB, HNRNPD, HNRNPC, PABPC1, RBM27, RBM28, EWSR1, RBM26, HNRNPAB, RPS24, RBM23, GRSF1, RPL23A, RNPS1, NXF1, HNRNPDL, HNRNPA1, RBMX, HNRNPA0,…	1407	348	16881	2.0686	0.000137899	1.9701e-05	0.000176791
GOTERM_CC_DIRECT	GO:0036464~cytoplasmic ribonucleoprotein granule	13	0.00479744	1.28817e-07	ACTB, DHX9, RPS6, RPS4X, SMN2, NCL, CDC42, TUBB, RPL6, RPLP0, RAC1, PABPC1, TUBA1A	1460	25	18224	6.49074	0.000104337	4.01315e-06	0.000198058
GOTERM_BP_DIRECT	GO:0006754~ATP biosynthetic process	14	0.00516647	1.78332e-07	ALDOA, ATP5E, ATP5J2, ATP5B, ATP5F1, ATP5G2, ATP5G1, ATP5G3, PKM, ATP5C1, ATP5A1, ATP5I, ATP5H, ATP5J	1407	29	16792	5.76154	0.000747467	2.87591e-05	0.000333086
GOTERM_BP_DIRECT	GO:0000027~ribosomal large subunit assembly	12	0.0044284	2.1886e-07	RPL6, BRIX1, RPL3, RPL5, RPL24, RPL11, RPL23A, RPL12, RPF2, MDN1, MRPL20, MRTO4	1407	21	16792	6.81978	0.000917261	3.39876e-05	0.000408784
GOTERM_BP_DIRECT	GO:0042776~mitochondrial ATP synthesis coupled proton transport	12	0.0044284	2.1886e-07	ATP5E, ATP5J2, ATP5B, ATP5F1, ATP5C1, ATP5G2, ATP5A1, ATP5G1, ATP5I, ATP5G3, ATP5H, ATP5J	1407	21	16792	6.81978	0.000917261	3.39876e-05	0.000408784
GOTERM_MF_DIRECT	GO:0003729~mRNA binding	30	0.011071	3.10727e-07	SRSF1, NCBP2, TRA2B, RBM5, RPL35, HNRNPLL, RPS2, RPS3, HNRNPA3, TYMS, RPS26, MRPL13, EIF3A, RPL7, RBM8A, SAMD4A, HNRNPAB, HSP90AA1, G3BP2, GRSF1, DENR, NXF1, MBD2, RBMX, RPS5, SLBP, C1QBP, RPL13A, FYTTD1, CPSF6	1407	125	16881	2.87949	0.000394545	4.93267e-05	0.000505885
GOTERM_BP_DIRECT	GO:0033209~tumor necrosis factor-mediated signaling pathway	29	0.010702	3.35147e-07	PSMA7, PSMB4, TNFRSF1B, PSMB6, PSMB1, PSMB3, PSMD1, PSMB2, PSMD2, FAS, PSMD8, RPS27A, BIRC3, PSMD14, PSMC6, PSMC5, PSMD13, PSMC4, PSMD12, RELT, TXNDC17, PSMA5, PSME2, PSMC3, PSMD11, PSMC2, PSMA3, PSME4, UBA52	1407	118	16792	2.93308	0.00140428	5.0187e-05	0.000625981
GOTERM_BP_DIRECT	GO:0006418~tRNA aminoacylation for protein translation	16	0.00590454	3.48866e-07	NARS, AIMP1, AARS, GARS, IARS2, VARS, KARS, PPA1, IARS, WARS, TARS, RARS, EEF1E1, LARS, FARSB, FARSA	1407	40	16792	4.77385	0.00146173	5.044e-05	0.000651607
GOTERM_MF_DIRECT	GO:0042802~identical protein binding	103	0.0380105	4.2471e-07	LDHB, CBX3, AMOTL1, MAGED1, ACTG1, NONO, TARDBP, FAS, BRI3, DCTPP1, BCL10, CRYAB, PRKAB2, ST13, NME1, HSPB8, VEGFA, COL1A2, HSPB1, COL1A1, TNFAIP3, EIF2AK3, GBP1, PRPS1, SH3GL1, ALDOA, SRM, PSMA7, DAZAP2, CCL4, RILPL2, HNRNPC, EWSR1, ANGPTL4, TYROBP, FN1, DHX8, UAP1, CREBZF, RBMX, EMILIN1, PSMC6, VCP, PSMC3, PCNA, SEC13, PON2, PARP1, DCXR, PUF60, CEP170P1, IER5, GNPNAT1, CLDN5, ATL3, PRDX3, PTEN,…	1407	749	16881	1.64991	0.000539236	5.99295e-05	0.000691456
GOTERM_CC_DIRECT	GO:0005762~mitochondrial large ribosomal subunit	17	0.00627357	5.03289e-07	MRPL52, MRPL42, MRPL3, MRPL41, MRPL20, MRPL24, MRPL22, MRPL13, MRPL28, MRPL14, MRPL17, MRPL54, MRPL36, MRPL55, MRPL47, MRPL33, MRPL35	1460	48	18224	4.42078	0.000407581	1.50986e-05	0.000773808
GOTERM_BP_DIRECT	GO:1904874~positive regulation of telomerase RNA localization to Cajal body	10	0.00369034	6.20353e-07	CCT5, TCP1, DKC1, CCT8, RUVBL2, CCT2, CCT3, RUVBL1, CCT6A, NOP10	1407	15	16792	7.95641	0.00259776	8.67009e-05	0.00115868
GOTERM_MF_DIRECT	GO:0003743~translation initiation factor activity	19	0.00701164	1.3671e-06	COPS5, EIF5B, DENR, MTIF2, MTIF3, EIF3C, EIF3D, EIF4G2, EIF4G3, EIF3A, EIF4E, DHX29, EIF3H, EIF1AX, EIF2S2, EIF3I, EIF3J, EIF2AK3, EIF2B5	1407	61	16881	3.73704	0.00173471	0.000173607	0.00222572
GOTERM_MF_DIRECT	GO:0043022~ribosome binding	17	0.00627357	2.13556e-06	ABCF1, RPSA, CPEB2, CPEB4, EIF5A, OLA1, EEF2, RICTOR, DENR, MTIF3, NAA10, EIF5AL1, SPCS1, RPN2, GUF1, HSPA5, SEC61A1	1407	51	16881	3.99929	0.00270849	0.00024653	0.0034768
GOTERM_CC_DIRECT	GO:0005789~endoplasmic reticulum membrane	108	0.0398556	3.00209e-06	PTGS2, PTGS1, EIF5A, RAB1A, TMEM147, PTGIS, ELOVL5, PLOD1, PLOD2, LRRC59, RPN1, VMA21, ELOVL6, JAGN1, RPN2, SAR1B, DDOST, TOR1AIP2, SMIM14, UBE2J1, TRIQK, YIF1A, TMEM208, PLAUR, SEC61B, COPG1, MLEC, SURF4, HSD11B1, EIF2AK3, SEC61G, DERL2, DERL1, PANX1, LMAN1, CALU, IKBIP, ZDHHC9, RAC1, ZMPSTE24, CKAP4, SEC11A, NOTCH2, VCP, CD59, SPCS3, SEC13, RHEB, YIPF5, SPCS1, TMPO, SPCS2, AREG, CNIH1, TBC1D20,…	1460	862	18224	1.56389	0.00242874	8.68425e-05	0.00461564
GOTERM_BP_DIRECT	GO:0006446~regulation of translational initiation	14	0.00516647	3.47908e-06	NCBP2, DDX1, EIF5B, MTIF2, EIF3C, EIF3D, EIF4G2, EIF4G3, EIF3A, EIF3H, HSPB1, EIF3I, EIF3J, EIF2AK4	1407	36	16792	4.64124	0.0144819	0.000470464	0.00649799
GOTERM_CC_DIRECT	GO:0005793~endoplasmic reticulum-Golgi intermediate compartment	19	0.00701164	4.37146e-06	P4HB, HMGB1, GNPNAT1, STK17B, PDIA6, RER1, ANPEP, LMAN1, TMED9, SERPINH1, YIF1A, TMED7, TMED2, COPB1, CNIH4, SURF4, HSPA5, UGGT1, FN1	1460	68	18224	3.48767	0.00353463	0.000122092	0.00672095
GOTERM_BP_DIRECT	GO:0090090~negative regulation of canonical Wnt signaling pathway	33	0.0121781	4.42446e-06	CTHRC1, CTNND1, PSMA7, RBX1, CUL3, PSMB4, PSMB6, PSMB1, PSMB3, PSMB2, PSMD1, PSMD2, PSMD8, RPS27A, PSMC6, PSMD14, PSMC5, PSMD13, DKK1, PSMC4, PSMD12, PSMA5, PSME2, PSMC3, PSMD11, PSMC2, SFRP4, PSMA3, PSME4, SIAH2, MAD2L2, UBA52, IGFBP4	1407	163	16792	2.41621	0.0183808	0.000579576	0.00826364
GOTERM_CC_DIRECT	GO:0019013~viral nucleocapsid	12	0.0044284	4.99028e-06	HNRNPA3, SNRPA1, SNRPB2, SNRNP200, HNRNPD, SNRPB, SNRPD1, HNRNPLL, HNRNPC, HNRNPDL, HNRNPR, HNRNPA1	1460	28	18224	5.34951	0.00403398	0.000134729	0.00767233
GOTERM_BP_DIRECT	GO:0090263~positive regulation of canonical Wnt signaling pathway	27	0.00996391	5.35664e-06	PSMA7, PSMB4, PSMB6, PSMB1, PSMB3, PSMD1, PSMB2, PSMD2, FGF2, PSMD8, RPS27A, PSMD14, PSMC6, PSMC5, PSMD13, PSMC4, PSMD12, PSME2, PSMC3, PSMD11, PSMA5, PSMC2, SFRP4, PSMA3, COL1A1, PSME4, UBA52	1407	120	16792	2.68529	0.0222101	0.000680389	0.0100046
GOTERM_MF_DIRECT	GO:0003725~double-stranded RNA binding	18	0.00664261	6.33802e-06	HMGB1, MTDH, VIM, DDX1, SLC3A2, ACTN1, ILF3, MBNL1, CLTC, TFRC, ILF2, PRKRIP1, DHX15, DDX21, LRRFIP1, MSN, HSPD1, DHX30	1407	61	16881	3.54035	0.008017	0.000670551	0.0103183
GOTERM_MF_DIRECT	GO:0016887~ATPase activity	35	0.0129162	7.12527e-06	ABCF1, ATP5E, ATP5B, HSPA1A, MYO9B, HSPA1B, CHD1L, TOR1A, VPS4A, HSPA5, ATP5I, ATP5H, MDN1, HSPA8, ATP5J, ABCE1, ATP5J2, HSP90AA1, ATP5F1, OLA1, ATP13A3, RAD50, PSMC6, PSMC5, PSMC4, VCP, PSMC3, PSMC2, KIF20B, ATP5C1, RUVBL2, ATP5A1, HSPD1, RUVBL1, SMARCA4	1407	183	16881	2.29467	0.00900831	0.000695845	0.0115998
GOTERM_BP_DIRECT	GO:0016192~vesicle-mediated transport	31	0.01144	7.7954e-06	MYO5A, CLTA, CYTH1, AP2S1, AP3S2, CLTC, RAB1A, SFT2D1, COPB2, AP1S2, PICALM, COPB1, AP3D1, RAB11A, VPS4A, JAGN1, SAR1B, GOLGA4, SAR1A, CLINT1, VPS39, AP2M1, GDI2, STX2, GOLT1B, COPG1, VAMP8, CPNE1, YIPF5, YKT6, GGA2	1407	152	16792	2.43403	0.0321578	0.000960898	0.0145592
GOTERM_BP_DIRECT	GO:0000082~G1/S transition of mitotic cell cycle	24	0.00885681	9.1678e-06	BCAT1, CDC6, CCNH, RPS6, CDKN3, MCM3, ITGB1, MCM4, PPAT, RPA3, MCM6, CUL3, INHBA, RPA2, TYMS, MCM8, EIF4EBP1, EIF4E, GSPT1, CUL4A, RRM2, PCNA, RANBP1, ACVR1	1407	102	16792	2.80814	0.0377113	0.0010977	0.0171221
GOTERM_BP_DIRECT	GO:1900034~regulation of cellular response to heat	20	0.00738067	9.22333e-06	PTGES3, NUP98, HSP90AA1, CRYAB, FKBP4, HSPA1A, HSPA1B, MAPKAPK2, NUP155, SIRT1, RPA3, RPA2, HSPH1, SEH1L, RAE1, HSPB8, NUP107, CHORDC1, DNAJC2, HSPA8	1407	75	16792	3.18256	0.0379353	0.00107369	0.0172258
GOTERM_BP_DIRECT	GO:0006626~protein targeting to mitochondrion	13	0.00479744	1.08789e-05	BID, TSPO, MTX2, TIMM10, TIMM13, TIMM8B, TIMM22, TRNT1, TOMM7, TOMM5, TOMM20, TOMM22, FBXO7	1407	34	16792	4.56323	0.0445907	0.00123209	0.0203175
GOTERM_CC_DIRECT	GO:0000276~mitochondrial proton-transporting ATP synthase complex, coupling factor F(o)	8	0.00295227	1.14879e-05	ATP5J2, ATP5F1, ATP5G2, ATP5G1, ATP5I, ATP5G3, ATP5H, ATP5J	1460	12	18224	8.32146	0.00926206	0.000300123	0.0176612
GOTERM_MF_DIRECT	GO:0019843~rRNA binding	14	0.00516647	1.24592e-05	MRPS15, RPL37, RPL23A, RPS4X, RPS5, RPF2, MRPL20, RPS18, RPL9, RPL8, MTERF3, DDX21, RPL11, RPL12	1407	40	16881	4.19925	0.0156988	0.0011296	0.0202826
GOTERM_CC_DIRECT	GO:0042470~melanosome	23	0.00848777	1.27061e-05	MYO5A, P4HB, HSP90AA1, RAN, SLC3A2, NAP1L1, PDIA6, ATP6V1B2, PDIA4, CLTC, ITGB1, RAB1A, ANXA2, CALU, HSP90B1, TFRC, TMEM33, RAC1, RPN1, HSPA5, CTSB, HSPA8, RAB27A	1460	101	18224	2.84248	0.0102393	0.000321575	0.019534
GOTERM_BP_DIRECT	GO:0006397~mRNA processing	34	0.0125471	1.27563e-05	SRSF1, AURKAIP1, HNRNPLL, NONO, RBM8A, TARDBP, ECD, CDK12, LSM5, DHX15, MAGOHB, SRRM1, RBM27, SREK1IP1, RBM28, RBM26, KHDRBS1, PDCD11, RBM23, PTBP1, MBNL1, HNRNPA1, HNRNPR, SMN2, HNRNPA0, SF3A3, SRSF2, C1QBP, JMJD6, CPSF6, LSM10, SCAF8, PUF60, PRPF38B	1407	179	16792	2.26691	0.0520821	0.00140657	0.0238233
GOTERM_BP_DIRECT	GO:0006928~movement of cell or subcellular component	21	0.00774971	2.13839e-05	ACTB, PTGS2, ADGRE5, CAPZA2, CAPZA1, VIM, CXCL8, CCL4, CAPZB, TPM4, TPM3, PLAUR, ACTG1, ACTR3, ACTR2, LYVE1, TUBB, RAC1, TXN, HSPB1, MSN	1407	86	16792	2.91427	0.0857612	0.00229642	0.039933
GOTERM_BP_DIRECT	GO:0010467~gene expression	15	0.0055355	2.48384e-05	NCBP2, POLR2G, POLR2K, POLR2I, PTBP1, RBMX, HNRNPR, HNRNPA1, HNRNPA0, HNRNPA3, GTF2F2, HNRNPD, HNRNPC, FAS, HNRNPH1	1407	48	16792	3.72957	0.0989087	0.00260033	0.0463827
GOTERM_MF_DIRECT	GO:0046933~proton-transporting ATP synthase activity, rotational mechanism	9	0.0033213	2.78438e-05	ATP5E, ATP5B, ATP5F1, ATP5C1, ATP5G2, ATP5A1, ATP5G1, ATP5G3, ATP5H	1407	17	16881	6.35181	0.0347442	0.0023547	0.0453221
GOTERM_BP_DIRECT	GO:0038095~Fc-epsilon receptor signaling pathway	33	0.0121781	2.89586e-05	PSMA7, PSMB4, PSMB6, PSMB1, PSMB3, PSMB2, PSMD1, RAC1, PSMD2, PIK3CA, FCER1G, IGKC, PSMD8, RPS27A, BCL10, ITK, MALT1, NRAS, PSMC6, PSMD14, PSMC5, PSMD13, PSMC4, PSMD12, PSMA5, PSMC3, PSME2, PSMD11, PSMC2, PSMA3, PSME4, UBA52, LCP2	1407	178	16792	2.2126	0.114343	0.00295721	0.0540748
GOTERM_MF_DIRECT	GO:0019899~enzyme binding	51	0.0188207	3.22794e-05	PTGS2, HACD3, UNG, CBX3, PRKDC, FKBP1A, HSPA1A, HSPA1B, RPS2, PTEN, DAXX, RPS3, RPA2, RANBP9, RAC1, HSPA6, H2AFY, HSPA5, TOP2A, KPNB1, SCN5A, HSPA8, DHCR24, P4HB, BCL10, RCOR3, TSPAN14, PDE4D, BIRC5, SPDL1, COTL1, SIRT1, ATG3, HMGA1, PLAUR, TAF10, EIF4E, HIF1A, YWHAH, BTG1, IGF2R, MLEC, PCNA, ERN1, MDM2, PTPN1, PARP1, EIF2AK3, CRK, SUDS3, GBP1	1407	333	16881	1.83751	0.0401666	0.00255894	0.0525403
GOTERM_CC_DIRECT	GO:0042645~mitochondrial nucleoid	14	0.00516647	3.37844e-05	TUFM, SHMT2, SSBP1, SLC25A5, ATP5B, GRSF1, VDAC1, HADHB, UQCC2, ACADVL, ATAD3A, LRRC59, TFB2M, DHX30	1460	45	18224	3.88335	0.0269948	0.000828924	0.0519312
GOTERM_BP_DIRECT	GO:0001649~osteoblast differentiation	23	0.00848777	4.09024e-05	DHX9, GTPBP4, ERH, TNC, ATP5B, GJA1, CLTC, SNAI1, RBMX, TPM4, FBL, IARS, RRAS2, PSMC2, SNRNP200, RPS15, DDX21, HSPE1, COL1A1, HNRNPC, IGFBP3, SPP1, CYR61	1407	104	16792	2.63939	0.157606	0.00407518	0.0763695
GOTERM_CC_DIRECT	GO:0015934~large ribosomal subunit	8	0.00295227	4.3121e-05	MRPL1, MRPL22, RPL13A, RBM3, RPL27A, RPL26, RPL26L1, RPL10A	1460	14	18224	7.13268	0.0343258	0.00102679	0.0662784
GOTERM_BP_DIRECT	GO:0001525~angiogenesis	38	0.0140233	4.46766e-05	SAT1, PTGS2, ATP5B, CXCL8, ANPEP, PTEN, WARS, TYMP, HEY1, CTGF, ITGAV, TGFBI, SERPINE1, PIK3CA, RHOB, COL8A1, ANGPTL4, CIB1, FN1, PDCD10, FLT1, AIMP1, EPAS1, MMP19, MCAM, SIRT1, NCL, VASH1, ANXA2, THY1, VEGFB, PDCL3, HIF1A, EREG, ITGA5, CLIC4, VEGFA, EIF2AK3	1407	223	16792	2.0337	0.170833	0.00434711	0.0834136
GOTERM_CC_DIRECT	GO:0048471~perinuclear region of cytoplasm	79	0.0291537	4.49629e-05	COPS5, AIF1, SLIRP, GLB1, MAP3K4, PICALM, CTGF, ANP32A, VPS4A, MSN, CLINT1, CIB1, DLG1, BCL10, GTPBP4, HSP90AA1, MCM3, SLC9A3R1, M6PR, FLNA, PPM1F, TAF10, INHBA, NME1, CLIC4, VAMP8, IGF2R, SERBP1, CTSB, EIF2AK3, LIMS1, GALNT1, HMGB2, MTDH, NFKBIE, FKBP4, TRA2B, KIAA0101, MYO9B, HSPA1A, HSPA1B, ITGB1, ARFGEF1, MANF, SLC11A2, TNFRSF1B, EZR, SET, MTPN, SNF8, MT1E, RAB11A, EHD1, APEX1, SPP1, ODC1, MY…	1460	621	18224	1.58791	0.0357655	0.00104005	0.0691086
GOTERM_CC_DIRECT	GO:0030687~preribosome, large subunit precursor	11	0.00405937	5.10165e-05	EBNA1BP2, RRP1, RPLP0, RRP15, NIP7, RPLP2, RRS1, BOP1, MDN1, MRTO4, NSA2	1460	29	18224	4.73462	0.0404822	0.00114724	0.0784096
GOTERM_MF_DIRECT	GO:0003924~GTPase activity	39	0.0143923	5.12294e-05	TUFM, GNAI3, ATL3, EIF5B, RRAD, MTIF2, RAB1A, CDC42, TUBB, GFM1, RAC1, TGM2, RHOA, RALA, RAB11A, RHOB, TUBB6, GUF1, TUBG1, TUBA1A, GNL2, SAR1B, GNG5, RAB27A, EEF1A1, GTPBP4, NUDT1, RAN, EEF2, GSPT1, ARF1, RRAS2, RAP1A, RHOT2, RHEB, RAP1B, ARL8B, ARL4C, GBP1	1407	234	16881	1.99964	0.0629916	0.00381992	0.0833726
GOTERM_MF_DIRECT	GO:0008121~ubiquinol-cytochrome-c reductase activity	7	0.00258324	5.17196e-05	UQCR10, UQCR11, UQCRH, UQCRFS1, UQCRQ, UQCRHL, UQCRB	1407	10	16881	8.39851	0.0635747	0.00364255	0.0841699
GOTERM_BP_DIRECT	GO:0000715~nucleotide-excision repair, DNA damage recognition	10	0.00369034	5.45982e-05	RAD23B, COPS2, CUL4A, COPS5, DDB1, COPS4, PARP1, UBA52, RPS27A, RBX1	1407	23	16792	5.18896	0.204621	0.00518959	0.101929
GOTERM_MF_DIRECT	GO:0044183~protein binding involved in protein folding	8	0.00295227	5.56698e-05	PFDN2, PFDN1, PDCL3, CCT2, HSPA1A, HSPA1B, CCT3, CCT6A	1407	14	16881	6.85592	0.068261	0.00371427	0.0905959
GOTERM_CC_DIRECT	GO:0005788~endoplasmic reticulum lumen	33	0.0121781	5.66903e-05	PTGS2, COL3A1, ARSJ, PDIA6, PDIA4, SERPINH1, P3H1, KDELC2, P4HA2, EOGT, TOR1A, COL6A3, COL12A1, GPX8, HSPA5, COL8A1, THBS1, P4HB, COL4A1, COL5A2, COL5A1, PLAUR, HYOU1, HSP90B1, COL1A2, FKBP14, CTSC, COL1A1, UGGT1, ADAMTS5, RCN1, CLN6, RCN2	1460	192	18224	2.14538	0.044882	0.00124032	0.0871263
GOTERM_BP_DIRECT	GO:0000209~protein polyubiquitination	33	0.0121781	5.67006e-05	PSMA7, RNF181, RBX1, CUL3, RNF126, PSMB4, PSMB6, PSMB1, TPP2, PSMB3, PSMB2, PSMD1, PSMD2, PSMD8, RPS27A, UBE2A, DTL, PSMD14, PSMC6, PSMC5, PSMD13, PSMC4, PSMD12, HUWE1, PSMA5, PSME2, PSMC3, PSMD11, PSMC2, PSMA3, PSME4, SIAH2, UBA52	1407	184	16792	2.14045	0.211602	0.00526945	0.105852
GOTERM_CC_DIRECT	GO:0005769~early endosome	37	0.0136542	7.14386e-05	VPS29, MYO5A, HMGB1, DERL2, CLCN3, DERL1, CYTIP, SNX17, KIAA0196, GJA1, PRDX3, RAB1A, SLC11A2, TBC1D16, CXCR4, GRIPAP1, VPS4A, RHOB, VPS16, EHD1, STAMBP, MYO1B, MAP2K2, TRIM27, ANXA2, MICALL1, VAMP8, IGF2R, PTP4A1, PTP4A2, LIPG, RAP1A, COMMD1, SIAH2, PTPN1, HSPD1, STEAP2	1460	229	18224	2.01677	0.0562249	0.00152167	0.109781
GOTERM_BP_DIRECT	GO:0006294~nucleotide-excision repair, preincision complex assembly	11	0.00405937	7.46416e-05	RAD23B, RPA2, CHD1L, CUL4A, CCNH, DDB1, PARP1, UBA52, RPS27A, RBX1, RPA3	1407	29	16792	4.52692	0.268738	0.0067809	0.139323
GOTERM_BP_DIRECT	GO:0006122~mitochondrial electron transport, ubiquinol to cytochrome c	8	0.00295227	0.000100197	UQCR10, UQCR11, UQCRH, UQCRFS1, UQCRQ, PMPCB, UQCRHL, UQCRB	1407	15	16792	6.36513	0.343049	0.00889945	0.186981
GOTERM_BP_DIRECT	GO:0042026~protein refolding	8	0.00295227	0.000100197	HSP90AA1, HSPA6, FKBP1A, HSPA1A, HSPA1B, HSPD1, HSPA8, DNAJA2	1407	15	16792	6.36513	0.343049	0.00889945	0.186981
GOTERM_BP_DIRECT	GO:1902600~hydrogen ion transmembrane transport	16	0.00590454	0.000114188	NDUFA4, COX7A2, COX7B, COX7C, COX5A, UQCRFS1, UQCRQ, COX6C, UQCRHL, SLC11A2, UQCR10, UQCR11, COA6, UQCRH, COX6A1, UQCRB	1407	61	16792	3.13039	0.380485	0.0099258	0.213065
GOTERM_BP_DIRECT	GO:0042769~DNA damage response, detection of DNA damage	12	0.0044284	0.000114929	RPA2, CUL4A, DTL, DDB1, POLD2, PCNA, PARP1, UBA52, RPS27A, RPS3, RBX1, RPA3	1407	36	16792	3.9782	0.382406	0.00978698	0.214445
GOTERM_BP_DIRECT	GO:0006986~response to unfolded protein	13	0.00479744	0.000116884	HSP90AA1, DERL1, SERPINH1, MANF, STT3B, HSPH1, HSPA6, HSPB1, HSPE1, HSPA4, HSPD1, THBS1, HSPA8	1407	42	16792	3.69405	0.387448	0.00975455	0.218089
GOTERM_BP_DIRECT	GO:0042273~ribosomal large subunit biogenesis	10	0.00369034	0.00011704	RPL35A, EBNA1BP2, RPL14, RPL7, NIP7, RPL26, RPL26L1, RRS1, RPL5, RPL11	1407	25	16792	4.77385	0.387849	0.00957691	0.218379
GOTERM_CC_DIRECT	GO:0005689~U12-type spliceosomal complex	10	0.00369034	0.000117571	SNRNP48, LSM7, SNRPB, DHX15, SNRPD1, SF3B5, SNRPF, SNRPE, YBX1, SNRPG	1460	26	18224	4.80084	0.0908436	0.00243903	0.180614
GOTERM_CC_DIRECT	GO:0005839~proteasome core complex	9	0.0033213	0.000130614	PSMB4, PSMB6, PSMB1, PSMA5, PSMB3, PSMA3, PSMB2, PSME4, PSMA7	1460	21	18224	5.34951	0.1004	0.00264162	0.200632
GOTERM_BP_DIRECT	GO:0006120~mitochondrial electron transport, NADH to ubiquinone	14	0.00516647	0.000141283	NDUFA4, NDUFB3, NDUFA3, NDUFB7, NDUFA9, NDUFA6, NDUFAB1, NDUFB1, NDUFA12, NDUFA11, NDUFS6, NDUFS5, DLD, NDUFS3	1407	49	16792	3.40989	0.447024	0.0113284	0.263557
GOTERM_CC_DIRECT	GO:0031595~nuclear proteasome complex	6	0.0022142	0.000148945	PSMC6, PSMC5, PSMD12, PSMC4, PSMC3, PSMC2	1460	8	18224	9.36164	0.11366	0.00293846	0.228759
GOTERM_CC_DIRECT	GO:0008541~proteasome regulatory particle, lid subcomplex	6	0.0022142	0.000148945	PSMD14, PSMD13, PSMD12, PSMD11, SHFM1, PSMD8	1460	8	18224	9.36164	0.11366	0.00293846	0.228759
GOTERM_BP_DIRECT	GO:0006296~nucleotide-excision repair, DNA incision, 5'-to lesion	12	0.0044284	0.000151278	RPA2, POLK, CHD1L, CUL4A, DDB1, POLD2, PCNA, PARP1, UBA52, RPS27A, RBX1, RPA3	1407	37	16792	3.87069	0.469724	0.0118977	0.282178
GOTERM_CC_DIRECT	GO:0008540~proteasome regulatory particle, base subcomplex	7	0.00258324	0.000157845	PSMC6, PSMC5, PSMC4, PSMC3, PSMC2, PSMD1, PSMD2	1460	12	18224	7.28128	0.120028	0.00303977	0.242413
GOTERM_BP_DIRECT	GO:0042274~ribosomal small subunit biogenesis	8	0.00295227	0.000165268	RPS28, RPS16, RPS17, RPS15, RPS6, LTV1, RPS7, RPS24	1407	16	16792	5.96731	0.499938	0.0127518	0.308234
GOTERM_BP_DIRECT	GO:0050900~leukocyte migration	24	0.00885681	0.000177921	B4GALT1, C5AR1, OLR1, AIMP1, SLC3A2, ITGA4, ITGB1, SLC7A11, NRAS, SLC16A1, THBD, ITGAX, CD44, PROCR, PPIA, ITGA5, ITGAV, PDE4B, COL1A2, FCER1G, PIK3CA, COL1A1, MSN, FN1	1407	122	16792	2.34779	0.525782	0.0134736	0.331796
GOTERM_BP_DIRECT	GO:1904871~positive regulation of protein localization to Cajal body	6	0.0022142	0.000184525	CCT5, TCP1, CCT8, CCT2, CCT3, CCT6A	1407	8	16792	8.95096	0.538736	0.0137226	0.344092
GOTERM_BP_DIRECT	GO:0045766~positive regulation of angiogenesis	23	0.00848777	0.000195907	FLT1, C5AR1, MTDH, SPHK1, CXCL8, SIRT1, CYBB, PDCL3, PTGIS, HIF1A, HIPK1, BTG1, HIPK2, SERPINE1, VEGFA, RHOB, IL1B, HSPB1, THBS1, RUNX1, FGF2, DDAH1, ANGPTL4	1407	115	16792	2.38692	0.560237	0.0143093	0.365281
GOTERM_BP_DIRECT	GO:0033683~nucleotide-excision repair, DNA incision	12	0.0044284	0.000196943	RPA2, POLK, CHD1L, CUL4A, DDB1, POLD2, PCNA, PARP1, UBA52, RPS27A, RBX1, RPA3	1407	38	16792	3.76883	0.562144	0.0141381	0.367209
GOTERM_CC_DIRECT	GO:0005852~eukaryotic translation initiation factor 3 complex	8	0.00295227	0.000197134	EIF3C, ABCE1, EIF3D, EIF3A, COPS5, EIF3H, EIF3I, EIF3J	1460	17	18224	5.87397	0.147596	0.00370694	0.302666
GOTERM_CC_DIRECT	GO:0030532~small nuclear ribonucleoprotein complex	8	0.00295227	0.000197134	SNRPA1, LSM6, SNRPB, SNRPD1, SNRPF, SNRPE, ARFGEF1, SNRPG	1460	17	18224	5.87397	0.147596	0.00370694	0.302666
GOTERM_BP_DIRECT	GO:0044319~wound healing, spreading of cells	7	0.00258324	0.000202412	PDCD10, TOR1A, RHOA, RHOC, FLNA, LCP1, CYR61	1407	12	16792	6.96186	0.572072	0.0142835	0.377388
GOTERM_BP_DIRECT	GO:0008334~histone mRNA metabolic process	7	0.00258324	0.000202412	NCBP2, SNRPB, LSM10, SNRPF, SNRPE, SLBP, SNRPG	1407	12	16792	6.96186	0.572072	0.0142835	0.377388
GOTERM_MF_DIRECT	GO:0051879~Hsp90 protein binding	10	0.00369034	0.000221266	HIF1A, CSNK2A1, PPID, ERN1, CHORDC1, KPNB1, EIF2AK3, CDC37, RPS3, GBP1	1407	27	16881	4.44365	0.245001	0.0139537	0.359629
GOTERM_BP_DIRECT	GO:0045040~protein import into mitochondrial outer membrane	5	0.00184517	0.00022844	HSP90AA1, TOMM7, SAMM50, HSPA4, TOMM22	1407	5	16792	11.9346	0.616325	0.0158392	0.425817
GOTERM_MF_DIRECT	GO:0008565~protein transporter activity	17	0.00627357	0.000230285	VPS29, XPO6, AP2S1, TIMM10, AP3S2, TIMM13, AP1S2, IPO7, TOMM5, IPO5, AP3D1, RAP1A, KPNA3, TNPO2, KPNA2, KPNB1, SEC61G	1407	72	16881	2.83283	0.253602	0.0138318	0.374262
GOTERM_MF_DIRECT	GO:0031625~ubiquitin protein ligase binding	43	0.0158684	0.000236518	BID, TRIOBP, UBE2Z, DERL1, HSPA1A, CCT2, HSPA1B, DAXX, UBE2R2, RBX1, ACTG1, CUL3, RPA2, PRKAR2A, TPI1, TUBB, TNFRSF1B, CXCR4, BTBD1, RALA, HSPA5, SCN5A, HSPA8, FBXO7, BCL10, SCAMP3, UBE2A, TCP1, SLC25A5, SMAD7, UBE2J1, PDE4D, AMBRA1, PA2G4, HIF1A, CUL4A, VCP, PRDX6, TCEB2, MDM2, HSPD1, USP25, UBE2T	1407	287	16881	1.79759	0.259488	0.0135624	0.384374
GOTERM_CC_DIRECT	GO:0005759~mitochondrial matrix	46	0.0169755	0.000249877	ATP5E, ME2, PUS1, ATP5B, DTYMK, NDUFAB1, ECHS1, IARS2, PRDX3, SDHAF3, ALDH1L2, KARS, GLRX2, RPS3, DIMT1, TYMS, MTHFD2, GADD45GIP1, GFM1, PITRM1, TFB2M, HSPE1, GUF1, NDUFS3, FH, ABCE1, SHMT2, NUDT1, SSBP1, NDUFA9, SUCLG2, ATP5F1, GARS, DECR1, TRNT1, ACADVL, PPIF, UQCC2, COQ3, C1QBP, DLD, ATP5C1, ATP5A1, HSPD1, FLAD1, PMPCB	1460	327	18224	1.7559	0.183253	0.00459003	0.3835
GOTERM_BP_DIRECT	GO:0015986~ATP synthesis coupled proton transport	9	0.0033213	0.000260267	ATP5B, ATP5F1, ATP5C1, ATP5G2, ATP5A1, ATP5G1, ATP5G3, ATP5H, ATP5J	1407	22	16792	4.88234	0.664267	0.0177333	0.485006
GOTERM_CC_DIRECT	GO:0005750~mitochondrial respiratory chain complex III	7	0.00258324	0.000273286	UQCR10, UQCRH, UQCRFS1, UQCRQ, PMPCB, UQCRHL, UQCRB	1460	13	18224	6.72118	0.198597	0.00490773	0.419355
GOTERM_CC_DIRECT	GO:0032040~small-subunit processome	11	0.00405937	0.000300058	UTP3, DCAF13, PDCD11, WDR36, MPHOSPH10, NOP58, NOP56, UTP20, IMP4, FBL, RPS7	1460	35	18224	3.92297	0.215794	0.00527049	0.460348
GOTERM_CC_DIRECT	GO:0005832~chaperonin-containing T-complex	6	0.0022142	0.000312973	CCT5, TCP1, CCT8, CCT2, CCT3, CCT6A	1460	9	18224	8.32146	0.223957	0.00538011	0.480117
GOTERM_BP_DIRECT	GO:0018279~protein N-linked glycosylation via asparagine	12	0.0044284	0.000323799	STT3B, OSTC, MAGT1, VCP, DPM1, RPN1, UBE2J1, ALG5, RPN2, LMAN1, DDOST, UGGT1	1407	40	16792	3.58038	0.742802	0.0216637	0.603061
GOTERM_MF_DIRECT	GO:0043024~ribosomal small subunit binding	7	0.00258324	0.000339342	ABCE1, CPEB2, DHX29, NME1, NPM1, MTIF2, MTIF3	1407	13	16881	6.46039	0.350165	0.0185662	0.551043
GOTERM_BP_DIRECT	GO:0006283~transcription-coupled nucleotide-excision repair	17	0.00627357	0.000340759	POLR2G, COPS2, POLK, COPS5, POLR2K, CCNH, DDB1, COPS4, POLR2I, RBX1, RPA3, RPA2, CUL4A, POLD2, PCNA, UBA52, RPS27A	1407	74	16792	2.74174	0.760462	0.0224279	0.634552
GOTERM_CC_DIRECT	GO:0005747~mitochondrial respiratory chain complex I	13	0.00479744	0.000375734	NDUFA4, NDUFB3, NDUFS6, NDUFS5, NDUFA3, NDUFB7, NDUFA9, NDUFA6, NDUFAB1, NDUFS3, NDUFA12, NDUFB1, NDUFA11	1460	49	18224	3.3116	0.262436	0.00632164	0.576137
GOTERM_MF_DIRECT	GO:0004579~dolichyl-diphosphooligosaccharide-protein glycotransferase activity	6	0.0022142	0.000376997	STT3B, OSTC, MAGT1, RPN1, RPN2, DDOST	1407	9	16881	7.99858	0.380521	0.0197554	0.612014
GOTERM_BP_DIRECT	GO:0034629~cellular protein complex localization	6	0.0022142	0.00038649	EZR, NACC2, SMAD7, SEH1L, RAN, DLG1	1407	9	16792	7.95641	0.802272	0.025008	0.71942
GOTERM_BP_DIRECT	GO:0000463~maturation of LSU-rRNA from tricistronic rRNA transcript (SSU-rRNA, 5.8S rRNA, LSU-rRNA)	6	0.0022142	0.00038649	GTPBP4, RPL7, RPL7L1, RPL35, BOP1, RPF2	1407	9	16792	7.95641	0.802272	0.025008	0.71942
GOTERM_BP_DIRECT	GO:1904851~positive regulation of establishment of protein localization to telomere	6	0.0022142	0.00038649	CCT5, TCP1, DKC1, CCT8, CCT2, CCT6A	1407	9	16792	7.95641	0.802272	0.025008	0.71942
GOTERM_MF_DIRECT	GO:0009055~electron carrier activity	19	0.00701164	0.000387882	GLRX3, ME2, ADH5, UGDH, COX5A, NDUFA12, NDUFAF2, GLRX2, ACADVL, NDUFS6, SDHB, CYBB, UQCR11, P4HA2, SDHD, AKR1B1, SH3BGRL3, NDUFS3, GLRX	1407	90	16881	2.53288	0.389029	0.0195153	0.629632
GOTERM_CC_DIRECT	GO:0009986~cell surface	67	0.0247253	0.000407232	PVR, LRRC8A, ATP5B, FERMT2, CD53, PDIA4, DIP2A, CD44, CD93, CXCR4, RALA, FAS, USP14, VASN, C5AR1, HSP90AA1, CLMP, CRYAB, SLC3A2, HLA-C, HLA-B, SLC7A11, CD86, THBD, C1QBP, PSEN1, CLIC4, IGF2R, VEGFA, PRNP, HLA-DRA, HMGB1, IL1R1, CLCN3, HLA-DRB1, RER1, ITGB1, SLC11A2, PROCR, ITGAX, ITGAV, FCER1G, SLC39A6, HSPA5, THBS1, SCN5A, TYROBP, PLAT, MRC1, PTPRC, AIMP1, ANXA1, TSPAN14, ITGA4, SPARC, TPBG, ANX…	1460	542	18224	1.543	0.281022	0.00671054	0.624293
GOTERM_MF_DIRECT	GO:0008137~NADH dehydrogenase (ubiquinone) activity	13	0.00479744	0.000438632	NDUFB3, NDUFA4, NDUFA3, NDUFB7, NDUFA9, NDUFA6, NDUFAB1, NDUFA12, NDUFB1, NDUFAF2, NDUFS6, NDUFS5, NDUFS3	1407	48	16881	3.24942	0.427181	0.0212022	0.711737
GOTERM_BP_DIRECT	GO:0051603~proteolysis involved in cellular protein catabolic process	13	0.00479744	0.000460203	LGMN, CTSS, PSMA7, CTSL, PSMB4, PSMB6, PSMB1, PSMB3, PSMB2, PSMA3, CTSC, CTSB, HSPA5	1407	48	16792	3.23229	0.854863	0.0292569	0.856074
GOTERM_BP_DIRECT	GO:0035690~cellular response to drug	16	0.00590454	0.000486174	CCL4, PPAT, PPM1F, UMPS, TFRC, CD69, NME1, PDE4B, MT2A, IL1B, RAP1A, RAP1B, RANBP1, RNF149, PRNP, EIF2B5	1407	69	16792	2.76745	0.869844	0.0304219	0.904179
GOTERM_MF_DIRECT	GO:0051015~actin filament binding	24	0.00885681	0.000539002	TRIOBP, PANX1, MYO1B, AIF1, ACTN1, EEF2, NEXN, FLNC, CAPZB, TPM4, FLNA, TPM3, CORO1C, ACTR3, ACTR2, EZR, SYNE2, FRG1, ARPC5L, CFL1, CYFIP1, WDR1, VPS16, LCP1	1407	132	16881	2.18143	0.495767	0.025041	0.873929
GOTERM_BP_DIRECT	GO:0021762~substantia nigra development	13	0.00479744	0.000563636	ACTB, CDC42, YWHAH, RHOA, ATP5F1, YWHAQ, GNB4, HSPA5, BASP1, NDUFS3, FGF2, SUDS3, ATP5J	1407	49	16792	3.16633	0.905956	0.0346683	1.04753
GOTERM_CC_DIRECT	GO:0031597~cytosolic proteasome complex	6	0.0022142	0.000584655	PSMD14, PSMC6, PSMC5, PSMC4, PSMC3, PSMC2	1460	10	18224	7.48932	0.377312	0.00942945	0.895145
GOTERM_CC_DIRECT	GO:0008250~oligosaccharyltransferase complex	6	0.0022142	0.000584655	STT3B, OSTC, MAGT1, RPN1, RPN2, DDOST	1460	10	18224	7.48932	0.377312	0.00942945	0.895145
GOTERM_BP_DIRECT	GO:0032981~mitochondrial respiratory chain complex I assembly	15	0.0055355	0.00058682	NDUFB3, NDUFAF4, TIMMDC1, NDUFA3, NDUFB7, NDUFA9, NDUFA6, NDUFAB1, NDUFB1, NDUFAF2, NDUFA12, NDUFA11, NDUFS6, NDUFS5, NDUFS3	1407	63	16792	2.84157	0.914673	0.0355478	1.09039
GOTERM_MF_DIRECT	GO:0036402~proteasome-activating ATPase activity	5	0.00184517	0.000626755	PSMC6, PSMC5, PSMC4, PSMC3, PSMC2	1407	6	16881	9.99822	0.548973	0.0280362	1.01553
GOTERM_CC_DIRECT	GO:0005686~U2 snRNP	8	0.00295227	0.000634487	SNRPA1, HTATSF1, SNRPB2, SNRPB, SNRPD1, SF3B5, SNRPE, SNRPG	1460	20	18224	4.99288	0.40196	0.0100297	0.971093
GOTERM_BP_DIRECT	GO:0006886~intracellular protein transport	36	0.0132852	0.000646065	VPS29, CLTA, XPO6, SNX17, AP2S1, AP3S2, CLTC, TBC1D16, COPB2, AP1S2, TMED2, COPB1, NPM1, CHM, AP3D1, RHOB, VPS16, TBC1D1, TNPO2, EHD1, SAR1B, KPNB1, SAR1A, VPS39, AP2M1, KDELR2, STX2, RAN, SEC61B, COPG1, YWHAH, IPO7, IPO5, SEC13, TOMM22, GGA2	1407	236	16792	1.82053	0.933452	0.0385117	1.19985
GOTERM_CC_DIRECT	GO:0016282~eukaryotic 43S preinitiation complex	7	0.00258324	0.000693009	EIF3C, EIF3D, EIF3A, DHX29, EIF3H, EIF3I, EIF3J	1460	15	18224	5.82502	0.429665	0.0107406	1.06022
GOTERM_CC_DIRECT	GO:0032587~ruffle membrane	17	0.00627357	0.000694594	EEF1A1, HSP90AA1, PLEK, DIAPH1, AIF1, PDPN, ITGB1, RPS3, EZR, NME1, ITGA5, ITGAV, CFL1, RAC1, PLEKHO1, LCP1, CIB1	1460	82	18224	2.58777	0.430398	0.010563	1.06263
GOTERM_BP_DIRECT	GO:0061077~chaperone-mediated protein folding	11	0.00405937	0.000699356	P3H1, CSNK2A1, FKBP4, PPID, TOR1A, FKBP3, FKBP14, FKBP1A, PDIA4, CHORDC1, FKBP11	1407	37	16792	3.54813	0.946786	0.0410401	1.29821
GOTERM_BP_DIRECT	GO:0006979~response to oxidative stress	21	0.00774971	0.000742487	PXDN, NUDT1, PTGS2, ATOX1, NDUFA6, PTGS1, PRDX3, SDHAF3, SIRT1, NDUFA12, SLC7A11, RPS3, MSRB3, PSEN1, DUSP1, BTG1, TOR1A, PON2, GPX8, PRNP, DHCR24	1407	110	16792	2.27843	0.955595	0.0429167	1.37774
GOTERM_BP_DIRECT	GO:0048010~vascular endothelial growth factor receptor signaling pathway	16	0.00590454	0.000781428	ACTB, HSP90AA1, FLT1, MAPKAPK2, ACTG1, VEGFB, CDC42, CYBB, ITGAV, VEGFA, RAC1, RHOA, HSPB1, PIK3CA, CYFIP1, CRK	1407	72	16792	2.65214	0.962289	0.0445044	1.44951
GOTERM_BP_DIRECT	GO:0043066~negative regulation of apoptotic process	59	0.021773	0.000835801	AIF1, PRDX3, PTEN, CITED2, ATAD3A, CD44, TPT1, FAS, HIGD1A, RPS27A, DHCR24, CIB1, CYR61, CRYAB, DDB1, BCL2A1, FLNA, PLAUR, VEGFB, MAP4K4, PA2G4, PSEN1, CFL1, VEGFA, SERPINB2, HSPB1, MDM2, SIAH2, PRNP, UBA52, HIGD2A, ZFAND6, MTDH, UNG, PRKDC, NAA38, TIMP1, COMP, NPM1, TGM2, GLO1, PRKAA1, HSPA5, THBS1, ANGPTL4, PDCD10, SPHK1, ANXA1, MALT1, BIRC5, RPS6, BIRC3, SIRT1, PPIF, NOTCH2, HSP90B1, DUSP1, CD…	1407	455	16792	1.54757	0.969983	0.046892	1.54962
GOTERM_BP_DIRECT	GO:0048821~erythrocyte development	7	0.00258324	0.000879976	SLC11A2, ARID4A, JMJD6, TMOD3, RPS6, SRF, CITED2	1407	15	16792	5.56949	0.975062	0.0486596	1.63089
GOTERM_MF_DIRECT	GO:0015078~hydrogen ion transmembrane transporter activity	10	0.00369034	0.000905312	SLC11A2, ATP5F1, ATP6V1B2, ATP5G1, ATP5I, ATP5G3, ATP5H, ATP6V0B, ATP6V1F, ATP5J	1407	32	16881	3.74933	0.683448	0.038888	1.46376
GOTERM_MF_DIRECT	GO:0051020~GTPase binding	9	0.0033213	0.000907452	IARS, HSP90AA1, AIMP1, GOLGA4, FLNA, YBX1, LCP1, SH3GL1, ENO1	1407	26	16881	4.15311	0.684308	0.0377037	1.4672
GOTERM_MF_DIRECT	GO:0001968~fibronectin binding	9	0.0033213	0.000907452	CTSL, CTGF, ITGAV, VEGFA, ITGA4, CTSS, THBS1, IGFBP3, ITGB1	1407	26	16881	4.15311	0.684308	0.0377037	1.4672
GOTERM_BP_DIRECT	GO:0030593~neutrophil chemotaxis	15	0.0055355	0.000959204	C5AR1, S100A8, CXCL3, S100A9, CXCL8, CCL4L2, PDE4D, CCL4, CCL26, CCL20, PDE4B, CCL3L3, IL1B, FCER1G, CSF3R	1407	66	16792	2.71241	0.982116	0.0522378	1.77648
GOTERM_BP_DIRECT	GO:0036498~IRE1-mediated unfolded protein response	14	0.00516647	0.000991969	HDGF, PDIA6, SRPRB, YIF1A, ACADVL, HYOU1, SEC61B, ERN1, FKBP14, HSPA5, PTPN1, SEC61A1, SEC61G, SERP1	1407	59	16792	2.83194	0.984414	0.0532831	1.83663
GOTERM_CC_DIRECT	GO:0005838~proteasome regulatory particle	6	0.0022142	0.00100131	PSMD13, PSMC5, PSMD12, PSMD1, PSMD2, PSMD8	1460	11	18224	6.80847	0.555795	0.0149149	1.5285
GOTERM_BP_DIRECT	GO:0006396~RNA processing	19	0.00701164	0.00104698	DHX8, DHX9, RBM3, PABPC4, LSM7, RBM5, SNRPD1, MPHOSPH10, GRSF1, HNRNPDL, PRPF4, TRNT1, DHX29, DKC1, HNRNPD, LSM4, DHX30, HNRNPH1, RBMS1	1407	97	16792	2.33771	0.987628	0.0554464	1.93755
GOTERM_MF_DIRECT	GO:0004298~threonine-type endopeptidase activity	8	0.00295227	0.00112111	PSMB4, PSMB6, PSMB1, PSMA5, PSMB3, PSMA3, PSMB2, PSMA7	1407	21	16881	4.57062	0.759398	0.0449152	1.8097
GOTERM_BP_DIRECT	GO:0030433~ER-associated ubiquitin-dependent protein catabolic process	14	0.00516647	0.00117091	STT3B, DERL2, HSP90B1, PSMC6, SEC61B, DERL1, PSMC5, PSMC4, VCP, PSMC3, PSMC2, UBE2J1, HSPA5, SEL1L	1407	60	16792	2.78474	0.992646	0.0610386	2.16453
GOTERM_CC_DIRECT	GO:0005683~U7 snRNP	5	0.00184517	0.00117573	SNRPB, LSM10, SNRPF, SNRPE, SNRPG	1460	7	18224	8.91585	0.614379	0.0171762	1.79249
GOTERM_MF_DIRECT	GO:0070180~large ribosomal subunit rRNA binding	5	0.00184517	0.00136581	RPL19, RPL23, RPLP0, RPLP2, MRTO4	1407	7	16881	8.56991	0.823735	0.0527978	2.20059
GOTERM_BP_DIRECT	GO:0006595~polyamine metabolic process	5	0.00184517	0.00139343	ODC1, OAZ1, SRM, AMD1, SMS	1407	7	16792	8.52472	0.997111	0.0713369	2.57083
GOTERM_CC_DIRECT	GO:0031965~nuclear membrane	33	0.0121781	0.00141462	NUP98, TSPO, MTDH, MRPS15, HACD3, YBX1, PLRG1, ALOX5AP, AEN, TOR1A, SHISA5, TNPO2, DNAJC2, KPNB1, TOR1AIP2, GTPBP4, NUDT1, RRP12, MRPS23, DTL, TRIM27, HN1, NUP155, TMEM38B, MRTO4, RNF6, SYNE2, PSEN1, IPO5, NUTF2, NUP107, TMPO, TBC1D20	1460	229	18224	1.79874	0.682302	0.0202678	2.15302
GOTERM_BP_DIRECT	GO:0051301~cell division	47	0.0173446	0.00148403	TRIOBP, CLTA, GNAI3, MAEA, ASUN, USP9X, NEDD9, CEP164, ANAPC11, ENSA, CLTC, CDC37, ZNF207, RPS3, CDC42, VRK1, TUBB, ZFYVE19, NCAPG2, SEH1L, CDC123, VPS4A, TUBA1A, NUDC, HELLS, BUB3, CIB1, SSSCA1, CDC6, RAN, ANAPC4, SPDL1, DYNLT1, BIRC5, PPP1CB, SMC4, CCND3, MCMBP, KIF20B, CKS2, CDK11B, ARL8B, MAPRE1, RUVBL1, MIS18BP1, MAD2L2, TXNL4A	1407	350	16792	1.60265	0.998025	0.0748873	2.7358
GOTERM_CC_DIRECT	GO:0034719~SMN-Sm protein complex	7	0.00258324	0.0014906	STRAP, SNRPB, SNRPD1, SNRPF, SNRPE, SMN2, SNRPG	1460	17	18224	5.13973	0.701291	0.0209749	2.26742
GOTERM_CC_DIRECT	GO:0005643~nuclear pore	15	0.0055355	0.00151889	NUP98, AGFG1, RAN, EIF5A, NXF1, NUP155, IPO7, TMEM33, RAE1, EIF5AL1, IPO5, NUP107, KPNA3, KPNA2, KPNB1	1460	72	18224	2.60046	0.708068	0.0210045	2.30998
GOTERM_BP_DIRECT	GO:0000717~nucleotide-excision repair, DNA duplex unwinding	8	0.00295227	0.00157513	RAD23B, CHD1L, CUL4A, DDB1, PARP1, UBA52, RPS27A, RBX1	1407	22	16792	4.33986	0.998653	0.0783611	2.90141
GOTERM_MF_DIRECT	GO:0003697~single-stranded DNA binding	18	0.00664261	0.00159729	RAD23B, POLR2G, HMGB1, HMGB2, SSBP1, ANXA1, HNRNPDL, MCM4, HNRNPA1, YBX1, MCM6, RPA3, RPA2, NME1, TDP2, RTF1, HSPD1, RBMS1	1407	93	16881	2.32217	0.868688	0.0596664	2.56901
GOTERM_CC_DIRECT	GO:0034709~methylosome	6	0.0022142	0.00160379	ERH, SNRPB, SNRPD1, SNRPF, SNRPE, SNRPG	1460	12	18224	6.2411	0.727499	0.0217948	2.43762
GOTERM_MF_DIRECT	GO:0005525~GTP binding	50	0.0184517	0.00178726	ATL3, EIF5B, RRAD, RAB1A, CDC42, RHOA, TUBB6, RHOB, RALA, RHOC, TUBG1, SAR1B, GNL2, TUBA1A, SAR1A, RAB27A, RAP2B, GTPBP4, HSP90AA1, SUCLG2, RAN, OLA1, EEF2, SRPRB, NME1, RRAS2, ARL8B, ARL4C, GBP1, TUFM, GNAI3, FKBP4, MTIF2, TUBB, GFM1, RAC1, TGM2, RAB11A, GUF1, EHD1, EEF1A1, NIN, DRG1, NRAS, GSPT1, ARF1, RHEB, RHOT2, RAP1A, RAP1B	1407	384	16881	1.56222	0.896879	0.0646356	2.87039
GOTERM_BP_DIRECT	GO:0030198~extracellular matrix organization	30	0.011071	0.00186541	PXDN, TNC, COL3A1, POSTN, ITGB1, CD44, ITGAX, COMP, ITGAV, TGFBI, COL6A3, SERPINE1, COL8A1, THBS1, LOXL1, FGF2, SPP1, FN1, CYR61, B4GALT1, COL4A1, FBN1, ITGA4, SPARC, COL5A2, COL5A1, EMILIN1, ITGA5, COL1A2, COL1A1	1407	196	16792	1.82673	0.999602	0.091059	3.42733
GOTERM_BP_DIRECT	GO:0030033~microvillus assembly	7	0.00258324	0.00188049	RAP2B, MAP4K4, EZR, RAP1A, RAP1B, FXYD5, SLC9A3R1	1407	17	16792	4.91425	0.999626	0.0907074	3.45459
GOTERM_MF_DIRECT	GO:0042623~ATPase activity, coupled	6	0.0022142	0.00191568	CCT8, HSPA6, VPS4A, HSPA1A, HSPA1B, HSPA8	1407	12	16881	5.99893	0.912424	0.0672131	3.07363
GOTERM_BP_DIRECT	GO:0034329~cell junction assembly	6	0.0022142	0.00196165	ACTB, ACTG1, LIMS1, FERMT2, FLNC, FLNA	1407	12	16792	5.96731	0.999734	0.093365	3.60111
GOTERM_MF_DIRECT	GO:0008135~translation factor activity, RNA binding	9	0.0033213	0.00199142	ABCF1, EIF4G2, EIF4G3, CPEB2, EIF1AX, CPEB4, EIF2S2, MTIF2, MTIF3	1407	29	16881	3.72348	0.92047	0.0679072	3.19331
GOTERM_BP_DIRECT	GO:0030574~collagen catabolic process	14	0.00516647	0.00217727	PEPD, COL4A1, MMP19, COL3A1, CTSS, COL5A2, COL5A1, CTSL, COL6A3, COL1A2, COL12A1, CTSB, COL1A1, COL8A1	1407	64	16792	2.6107	0.999893	0.101942	3.98936
GOTERM_BP_DIRECT	GO:0031398~positive regulation of protein ubiquitination	14	0.00516647	0.00217727	BCL10, PELI1, DERL1, SMAD7, UBE3A, SPHK1, NDFIP1, MALT1, FKBP1A, BIRC3, PAXIP1, RASSF5, COMMD1, HSPA5	1407	64	16792	2.6107	0.999893	0.101942	3.98936
GOTERM_BP_DIRECT	GO:0019985~translesion synthesis	10	0.00369034	0.00232793	RPA2, POLK, VCP, DTL, POLD2, PCNA, KIAA0101, UBA52, RPS27A, RPA3	1407	36	16792	3.31517	0.999943	0.107414	4.25976
GOTERM_BP_DIRECT	GO:0090307~mitotic spindle assembly	10	0.00369034	0.00232793	OFD1, RHOA, RAB11A, BIRC5, CLTC, BIRC3, KPNB1, TUBGCP2, FLNA, ZNF207	1407	36	16792	3.31517	0.999943	0.107414	4.25976
GOTERM_CC_DIRECT	GO:0012507~ER to Golgi transport vesicle membrane	12	0.0044284	0.00235732	HLA-DRB1, TMED2, CD59, HLA-DRB5, SEC13, HLA-C, CNIH1, HLA-B, AREG, LMAN1, SAR1B, HLA-DRA	1460	52	18224	2.88051	0.852169	0.0313592	3.56363
GOTERM_BP_DIRECT	GO:0006260~DNA replication	25	0.00922584	0.00241346	POLK, CDC6, GINS2, SSRP1, NUP98, SSBP1, DTL, NAP1L1, KIAA0101, MCM3, SIRT1, MCM4, RAD50, RPA3, MCM6, RPA2, MCM8, SET, RRM2, POLD2, PCNA, SUPT16H, DNAJC2, RBMS1, DUT	1407	155	16792	1.92494	0.99996	0.109933	4.41294
GOTERM_MF_DIRECT	GO:0008536~Ran GTPase binding	9	0.0033213	0.00252011	RANBP9, XPO6, IPO7, IPO5, NUTF2, BIRC5, RANBP1, TNPO2, KPNB1	1407	30	16881	3.59936	0.959424	0.0829655	4.02486
GOTERM_MF_DIRECT	GO:0051087~chaperone binding	16	0.00590454	0.002573	TIMM10, SACS, BIRC5, HLA-B, FNIP1, CDC37, FNIP2, ST13, HYOU1, TBCA, HSPE1, CTSC, HSPA5, HSPD1, PRNP, DNAJA2	1407	81	16881	2.36995	0.962067	0.0825004	4.10768
GOTERM_BP_DIRECT	GO:0051170~nuclear import	7	0.00258324	0.0026228	SNRPB, SNRPD1, SNRPF, SNRPE, HNRNPA1, SMN2, SNRPG	1407	18	16792	4.64124	0.999983	0.117622	4.78691
GOTERM_MF_DIRECT	GO:0000049~tRNA binding	12	0.0044284	0.00273035	TRNT1, IARS, RPL35A, EEF1A1, AIMP1, RARS, METTL1, AARS, FARSA, IARS2, EIF2AK4, KARS	1407	51	16881	2.82303	0.968954	0.0851847	4.35368
GOTERM_CC_DIRECT	GO:0031982~vesicle	21	0.00774971	0.00289796	MYL6, MYO5A, GDI2, ANXA1, CASK, TKT, BASP1, SLC9A3R1, ANXA2, PKM, CORO1C, PICALM, EZR, VAMP8, CD59, CFL1, RHOA, RAB11A, MSN, DYNC1I2, CIB1	1460	128	18224	2.04786	0.904703	0.0378039	4.36402
GOTERM_MF_DIRECT	GO:0019900~kinase binding	15	0.0055355	0.00326662	LDHB, CDC6, BCL10, WWC2, PRDX3, SNAI1, CDC37, FLNA, RPS3, BTG1, WWC3, PRKAA1, FAS, TRIP6, TNFAIP3	1407	75	16881	2.39957	0.98432	0.098671	5.1876
GOTERM_BP_DIRECT	GO:0042276~error-prone translesion synthesis	7	0.00258324	0.00356483	RPA2, POLK, PCNA, MAD2L2, UBA52, RPS27A, RPA3	1407	19	16792	4.39696	1	0.154855	6.45264
GOTERM_BP_DIRECT	GO:0000028~ribosomal small subunit assembly	7	0.00258324	0.00356483	RPSA, RPS27, RPS28, RPS17, RPS15, RPS10, RPS5	1407	19	16792	4.39696	1	0.154855	6.45264
GOTERM_BP_DIRECT	GO:0006892~post-Golgi vesicle-mediated transport	7	0.00258324	0.00356483	MYO5A, SCAMP3, ARF1, VAMP8, MYO1B, EXOC5, SNAP23	1407	19	16792	4.39696	1	0.154855	6.45264
GOTERM_BP_DIRECT	GO:0051493~regulation of cytoskeleton organization	7	0.00258324	0.00356483	S100A8, TAOK1, CLIC4, S100A9, DYNLT1, STMN1, NEXN	1407	19	16792	4.39696	1	0.154855	6.45264
GOTERM_CC_DIRECT	GO:0030176~integral component of endoplasmic reticulum membrane	18	0.00664261	0.0035999	DERL2, DERL1, HACD3, SARAF, SLC37A3, KTN1, SGMS1, ELOVL5, PIGG, TMEM33, SLC35B4, ERN1, SPCS1, ZMPSTE24, HSPA5, ELOVL6, EIF2AK3, SEC61A1	1460	104	18224	2.16038	0.94613	0.046023	5.39393
GOTERM_BP_DIRECT	GO:0006888~ER to Golgi vesicle-mediated transport	25	0.00922584	0.00367847	IER3IP1, ATL3, LMAN1, RAB1A, CUL3, TMED7, COPB2, TMED2, COPB1, SAR1B, DCTN6, TMED9, YIF1A, COG4, HYOU1, COPG1, VCP, CD59, CNIH4, CTSC, CNIH1, AREG, TBC1D20, YKT6, DYNC1I2	1407	160	16792	1.86478	1	0.157761	6.65171
GOTERM_CC_DIRECT	GO:0002199~zona pellucida receptor complex	5	0.00184517	0.00371414	CCT5, TCP1, CCT8, CCT2, CCT3	1460	9	18224	6.93455	0.950908	0.0467157	5.56057
GOTERM_BP_DIRECT	GO:0006406~mRNA export from nucleus	18	0.00664261	0.00374187	SRSF1, NCBP2, NUP98, AGFG1, SHFM1, EIF5A, RNPS1, NXF1, NUP155, SLBP, SRSF2, EIF4E, SEH1L, RBM8A, RAE1, FYTTD1, SRRM1, NUP107	1407	100	16792	2.14823	1	0.158641	6.76261
GOTERM_CC_DIRECT	GO:0005770~late endosome	20	0.00738067	0.00377701	VPS29, MYO5A, CLCN3, DERL2, DERL1, MAP2K2, LGMN, GNPNAT1, M6PR, MICALL1, SLC11A2, ARF1, CXCR4, IGF2R, NBR1, VPS4A, RAP1A, VPS16, HSPA8, RAB27A	1460	122	18224	2.04626	0.953354	0.0467645	5.65216
GOTERM_CC_DIRECT	GO:0070469~respiratory chain	7	0.00258324	0.00379089	NDUFS6, UQCR11, NDUFA6, UQCRQ, HIGD1A, HIGD2A, UQCRHL	1460	20	18224	4.36877	0.953877	0.0462275	5.67236
GOTERM_BP_DIRECT	GO:0019886~antigen processing and presentation of exogenous peptide antigen via MHC class II	17	0.00627357	0.0038362	CLTA, HLA-DRB1, AP2S1, LGMN, DCTN6, CTSS, CLTC, CTSL, AP1S2, ARF1, SEC13, FCER1G, HLA-DRB5, SAR1B, DYNC1I2, HLA-DRA, AP2M1	1407	92	16792	2.20531	1	0.16069	6.92736
GOTERM_BP_DIRECT	GO:0007179~transforming growth factor beta receptor signaling pathway	17	0.00627357	0.0038362	SMAD7, USP9X, COL3A1, FERMT2, CLDN5, FKBP1A, ITGB1, CITED2, HIPK2, RHOA, COL1A2, TGFBR3, ZYX, PARP1, UBA52, RPS27A, ACVR1	1407	92	16792	2.20531	1	0.16069	6.92736
GOTERM_BP_DIRECT	GO:0016236~macroautophagy	15	0.0055355	0.00388414	PRKAB2, AMBRA1, ATG3, VDAC1, TOMM7, ATG5, TOMM5, NBR1, TOMM20, MTERF3, RHEB, TOMM22, PRKAA1, UBA52, RPS27A	1407	76	16792	2.35552	1	0.16093	7.01099
GOTERM_BP_DIRECT	GO:0045727~positive regulation of translation	12	0.0044284	0.00390369	ABCF1, EIF4G2, RBM3, NPM1, HNRNPD, EEF2, PABPC1, GUF1, THBS1, RPS4X, SAMD4A, SERP1	1407	53	16792	2.70218	1	0.160098	7.04507
GOTERM_BP_DIRECT	GO:0000165~MAPK cascade	36	0.0132852	0.00395339	MAPKAPK2, PSMA7, RBX1, CUL3, PEA15, PSMB4, PSMB6, MAP3K4, PSMB1, PSMB3, PSMB2, PSMD1, PSMD2, IL1B, FGF2, RPS27A, PSMD8, MAP2K2, DUSP5, NRAS, PSMC6, PSMD14, PSMC5, PSMD13, EREG, PSMC4, PSMD12, PSMA5, PSMC3, PSME2, PSMD11, PSMC2, PSMA3, PSME4, UBA52, DUSP6	1407	262	16792	1.63987	1	0.160405	7.13165
GOTERM_CC_DIRECT	GO:0005794~Golgi apparatus	92	0.0339511	0.00399587	IMPAD1, IER3IP1, FAM20A, GNPNAT1, PTGS1, AP3S2, GJA1, RAB1A, GLB1, CUL3, AP1S2, PICALM, CD44, SCRG1, CTGF, MDFIC, COPB1, SAR1B, FNDC3A, GOLGA4, SAR1A, CLINT1, GOLGA3, CIB1, DLG1, RAB27A, CDC6, KDELR2, GTPBP4, CRYAB, ACO1, HLA-C, CORO7, DYNLT1, HLA-B, YIF1A, COPG1, ZDHHC16, PSEN1, HSPB8, IPO5, MAPRE1, COL1A1, C11ORF24, RUVBL1, PRNP, MYO5A, SLC39A14, CLCN3, GALNT1, GNAI3, CRELD2, NFKBIE, SNX17, RER…	1460	863	18224	1.33066	0.960959	0.0479507	5.97034
GOTERM_BP_DIRECT	GO:1900026~positive regulation of substrate adhesion-dependent cell spreading	9	0.0033213	0.00403025	CDC42, TRIOBP, LIMS1, C1QBP, RAC1, HAS2, CRK, FLNA, CIB1	1407	32	16792	3.35661	1	0.161705	7.26542
GOTERM_BP_DIRECT	GO:0032212~positive regulation of telomere maintenance via telomerase	9	0.0033213	0.00403025	CCT5, TCP1, MAP3K4, DKC1, CCT8, CCT2, CCT3, CCT6A, HNRNPA1	1407	32	16792	3.35661	1	0.161705	7.26542
GOTERM_BP_DIRECT	GO:0043537~negative regulation of blood vessel endothelial cell migration	6	0.0022142	0.00430344	HMGB1, RGCC, CSNK2B, THBS1, FGF2, VASH1	1407	14	16792	5.11483	1	0.170079	7.73936
GOTERM_BP_DIRECT	GO:0030970~retrograde protein transport, ER to cytosol	6	0.0022142	0.00430344	HSP90B1, DERL2, DERL1, SEC61B, VCP, SEL1L	1407	14	16792	5.11483	1	0.170079	7.73936
GOTERM_BP_DIRECT	GO:0032743~positive regulation of interleukin-2 production	6	0.0022142	0.00430344	CD83, PDE4B, ANXA1, MALT1, PDE4D, RUNX1	1407	14	16792	5.11483	1	0.170079	7.73936
GOTERM_BP_DIRECT	GO:0071243~cellular response to arsenic-containing substance	5	0.00184517	0.00437502	PPIF, CPEB2, ZFAND2A, UROS, GSTO1	1407	9	16792	6.63034	1	0.171053	7.86317
GOTERM_BP_DIRECT	GO:0045899~positive regulation of RNA polymerase II transcriptional preinitiation complex assembly	5	0.00184517	0.00437502	PSMC6, PSMC5, PSMC4, PSMC3, PSMC2	1407	9	16792	6.63034	1	0.171053	7.86317
GOTERM_MF_DIRECT	GO:0050840~extracellular matrix binding	8	0.00295227	0.00438833	ITGAV, TGFBI, VEGFA, SPARC, THBS1, ADAMTS5, SPP1, CYR61	1407	26	16881	3.69165	0.996248	0.127358	6.90991
GOTERM_BP_DIRECT	GO:0050821~protein stabilization	22	0.00811874	0.00450338	GTPBP4, TCP1, PDCD10, HSP90AA1, SMAD7, CCT2, HSPA1A, HSPA1B, CCT3, CCT6A, PTEN, CDC37, FLNA, ZNF207, P3H1, PFN1, CCT5, PFN2, AAK1, CCT8, HSPD1, SEL1L	1407	136	16792	1.9306	1	0.174004	8.08479
GOTERM_BP_DIRECT	GO:0000245~spliceosomal complex assembly	8	0.00295227	0.00451897	DDX1, SNRPD1, RBM5, LSM4, SNRPE, SMN2, TXNL4A, SNRPG	1407	26	16792	3.67219	1	0.172966	8.11166
GOTERM_CC_DIRECT	GO:0097526~spliceosomal tri-snRNP complex	4	0.00147613	0.0045274	LSM7, SNRPD1, LSM4, SNRPG	1460	5	18224	9.98575	0.974664	0.0533809	6.73891
GOTERM_BP_DIRECT	GO:0009060~aerobic respiration	9	0.0033213	0.00493655	SDHB, UQCR10, UQCRH, COX6A1, CHCHD5, PMPCB, UQCRHL, UQCRB, MTFR1	1407	33	16792	3.25489	1	0.185717	8.82894
GOTERM_CC_DIRECT	GO:0005697~telomerase holoenzyme complex	7	0.00258324	0.00495267	PTGES3, DKC1, GAR1, SNRPB, HNRNPC, SNRPE, NOP10	1460	21	18224	4.16073	0.982076	0.0574268	7.34961
GOTERM_CC_DIRECT	GO:0034399~nuclear periphery	7	0.00258324	0.00495267	EBNA1BP2, NUP98, IPO5, MNDA, NUP107, TNPO2, KPNB1	1460	21	18224	4.16073	0.982076	0.0574268	7.34961
GOTERM_CC_DIRECT	GO:0033290~eukaryotic 48S preinitiation complex	6	0.0022142	0.0049644	EIF3C, EIF3D, EIF3A, EIF3H, EIF3I, EIF3J	1460	15	18224	4.99288	0.982247	0.056749	7.36639
GOTERM_CC_DIRECT	GO:0005884~actin filament	13	0.00479744	0.00499944	MYO5A, EZR, MYO1B, AIF1, RAC1, ACTN1, MYO9B, WDR1, CAPZB, TPM4, FLNA, LCP1, TPM3	1460	65	18224	2.49644	0.982746	0.056346	7.41653
GOTERM_MF_DIRECT	GO:0030023~extracellular matrix constituent conferring elasticity	4	0.00147613	0.00507136	COL4A1, FBN1, EMILIN2, EMILIN1	1407	5	16881	9.59829	0.998431	0.142504	7.94422
GOTERM_BP_DIRECT	GO:0006405~RNA export from nucleus	12	0.0044284	0.00525449	NCBP2, SRSF1, SRSF2, NUP98, EIF4E, RBM8A, SRRM1, RNPS1, RANBP1, NXF1, NUP155, HNRNPA1	1407	55	16792	2.60392	1	0.194724	9.37151
GOTERM_CC_DIRECT	GO:0005761~mitochondrial ribosome	8	0.00295227	0.0055038	MRPL40, MRPL13, GADD45GIP1, MRPL28, CHCHD1, MRPL57, MRPL20, MRPL35	1460	28	18224	3.56634	0.988557	0.0610221	8.13547
GOTERM_CC_DIRECT	GO:0005758~mitochondrial intermembrane space	14	0.00516647	0.00552016	SHMT2, NDUFB7, COA4, MICU2, DTYMK, TIMM10, CHCHD2, CHCHD5, SDHAF3, UQCC2, NDUFS5, COA6, NLN, COX17	1460	74	18224	2.3615	0.988709	0.0603744	8.15869
GOTERM_MF_DIRECT	GO:0003746~translation elongation factor activity	9	0.0033213	0.00580416	TUFM, EEF1A1, EEF1B2, EIF5AL1, EEF1E1, GFM1, TCEB2, EIF5A, EEF2	1407	34	16881	3.17591	0.999384	0.157957	9.0419
GOTERM_BP_DIRECT	GO:0043149~stress fiber assembly	6	0.0022142	0.00601517	CUL3, PDCD10, RHOA, ZYX, SRF, ITGB1	1407	15	16792	4.77385	1	0.217772	10.6572
GOTERM_BP_DIRECT	GO:0006450~regulation of translational fidelity	6	0.0022142	0.00601517	IARS, AARS, LARS, IARS2, VARS, RPS5	1407	15	16792	4.77385	1	0.217772	10.6572
GOTERM_BP_DIRECT	GO:0016049~cell growth	12	0.0044284	0.00605569	NOTCH2, TYMS, ATAD3A, ITGAV, MTPN, SLC3A2, TGFBR3, NOP58, SGMS1, EMP3, IL7R, SEC61A1	1407	56	16792	2.55742	1	0.21721	10.7252
GOTERM_BP_DIRECT	GO:0006293~nucleotide-excision repair, preincision complex stabilization	7	0.00258324	0.0061685	RPA2, CHD1L, CUL4A, DDB1, PARP1, RBX1, RPA3	1407	21	16792	3.9782	1	0.218931	10.9143
GOTERM_BP_DIRECT	GO:0046718~viral entry into host cell	15	0.0055355	0.00623567	PVR, MRC1, RPSA, HSPA1A, ANPEP, DYNLT1, HSPA1B, ITGB1, CD86, TFRC, ITGA5, VAMP8, ITGAV, CTSB, KPNA3	1407	80	16792	2.23774	1	0.219198	11.0267
GOTERM_BP_DIRECT	GO:0006369~termination of RNA polymerase II transcription	13	0.00479744	0.00625606	SRSF1, NCBP2, RNPS1, SLBP, SRSF2, RBM8A, SNRPB, SRRM1, LSM10, SNRPF, SNRPE, SNRPG, SSU72	1407	64	16792	2.42422	1	0.21802	11.0608
GOTERM_BP_DIRECT	GO:0042981~regulation of apoptotic process	30	0.011071	0.00630472	BID, RBM5, CRADD, RABGGTB, RPS3, MAGED1, PEA15, TP53I3, TNFRSF1B, DIP2A, ANP32A, CHM, TPT1, FAS, BCL10, SGK1, SRA1, ACTN1, BIRC5, MALT1, BIRC3, RASSF5, DUSP1, VCP, RELT, NME1, SERBP1, IFT57, CTSB, IGFBP3	1407	213	16792	1.68093	1	0.217726	11.1421
GOTERM_MF_DIRECT	GO:0022857~transmembrane transporter activity	11	0.00405937	0.00634527	ATP5E, ATP5J2, SLC37A3, ATP5B, ATP5F1, ATP5C1, ATP5A1, ATP5I, ATP5H, SEC61A1, ATP5J	1407	49	16881	2.6934	0.999692	0.16784	9.84454
GOTERM_MF_DIRECT	GO:0005524~ATP binding	152	0.0560931	0.00636031	DTYMK, XRCC6, CASK, CCT2, CCT3, IARS2, ATP2B1, CSNK2A2, ACTG1, CSNK2A1, MAP3K4, AAK1, MAP3K8, PIK3CA, VPS4A, DDX21, DHX30, SUCLG2, AARS, UBE2J1, OLA1, MAP4K4, DHX29, NME1, RARS, CHORDC1, FLAD1, EIF2AK3, EIF2AK4, SMARCA4, PRPS1, CLCN3, STK17B, UBA6, HSPA1A, MYO9B, ATP6V1B2, STK17A, MAPKAPK2, HSPA1B, KARS, VRK1, DDX49, DYRK4, HSPE1, RUNX1, STK38L, HELLS, DNAJA2, DHX8, DHX9, ITK, SMCHD1, MAP2K2, TAO…	1407	1495	16881	1.21985	0.999697	0.164793	9.86676
GOTERM_CC_DIRECT	GO:0005881~cytoplasmic microtubule	11	0.00405937	0.00647228	BCL10, CLMP, BIRC5, DYNLT1, TUBG1, SRPRB, MAPRE1, TUBA1A, TUBGCP2, DCXR, SERP1	1460	51	18224	2.69224	0.994803	0.0695148	9.50136
GOTERM_MF_DIRECT	GO:0002161~aminoacyl-tRNA editing activity	5	0.00184517	0.00668425	IARS, AARS, LARS, IARS2, VARS	1407	10	16881	5.99893	0.9998	0.169031	10.344
GOTERM_MF_DIRECT	GO:0017070~U6 snRNA binding	5	0.00184517	0.00668425	LSM8, LSM7, LSM4, EIF5A, PRPF4	1407	10	16881	5.99893	0.9998	0.169031	10.344
GOTERM_BP_DIRECT	GO:0043065~positive regulation of apoptotic process	39	0.0143923	0.00672701	BID, HMGB1, TSPO, PTGS2, RBM5, PRKDC, STK17A, ITGB1, ALDH1A3, RAC1, MTCH1, TGM2, RHOB, FAS, TOP2A, RPS27A, EIF2B5, DFFA, BCL2A1, RNPS1, RPS6, SIRT1, ST20, ECT2, C1QBP, DUSP1, PSEN1, EEF1E1, PPID, IGF2R, SFRP4, MNDA, HSPD1, PDCD5, GADD45A, IGFBP3, UBA52, SUDS3, DUSP6	1407	300	16792	1.5515	1	0.228677	11.8448
GOTERM_BP_DIRECT	GO:0051085~chaperone mediated protein folding requiring cofactor	5	0.00184517	0.00681191	HSPH1, TOR1A, HSPE1, HSPD1, HSPA8	1407	10	16792	5.96731	1	0.229369	11.9854
GOTERM_BP_DIRECT	GO:0007050~cell cycle arrest	22	0.00811874	0.00685403	KHDRBS1, PRKAB2, CXCL8, CDKN3, VASH1, CUL3, NOTCH2, INHBA, PPM1G, EIF4G2, PA2G4, CUL4A, CDC123, ERN1, KIF20B, RHEB, PRKAA1, THBS1, PRNP, GADD45A, EIF2AK4, DHCR24	1407	141	16792	1.86214	1	0.228795	12.0551
GOTERM_BP_DIRECT	GO:0070301~cellular response to hydrogen peroxide	12	0.0044284	0.00694975	PPIF, AKR1B1, PCNA, ANXA1, RHOB, MDM2, PRKAA1, TNFAIP3, APEX1, ECT2, SIRT1, RPS3	1407	57	16792	2.51255	1	0.229788	12.2133
GOTERM_BP_DIRECT	GO:0000387~spliceosomal snRNP assembly	8	0.00295227	0.0070203	STRAP, SNRPB, SNRPD1, LSM4, SNRPF, SNRPE, SMN2, SNRPG	1407	28	16792	3.40989	1	0.230039	12.3297
GOTERM_BP_DIRECT	GO:1901796~regulation of signal transduction by p53 class mediator	20	0.00738067	0.00725826	TAF2, SSRP1, TAF3, PRKAB2, CSNK2B, RAD50, RPA3, CSNK2A2, TAF10, RPA2, CSNK2A1, HIPK1, HIPK2, SUPT16H, MDM2, PRKAA1, UBA52, CHD4, RPS27A, KAT6A	1407	124	16792	1.92494	1	0.235044	12.7213
GOTERM_BP_DIRECT	GO:1900087~positive regulation of G1/S transition of mitotic cell cycle	7	0.00258324	0.00789102	ANKRD17, PLRG1, CUL4A, AIF1, ANXA1, LSM10, APEX1	1407	22	16792	3.79738	1	0.250879	13.7545
GOTERM_BP_DIRECT	GO:0090023~positive regulation of neutrophil chemotaxis	7	0.00258324	0.00789102	CXCL1, C5AR1, C1QBP, CXCL3, RAC1, CXCL8, CCL19	1407	22	16792	3.79738	1	0.250879	13.7545
GOTERM_CC_DIRECT	GO:0043231~intracellular membrane-bounded organelle	62	0.0228801	0.00798445	CLTA, TSPO, AQP9, AURKAIP1, PTGS1, FOXK2, VBP1, AP3S2, CLTC, YBX1, GLB1, ATP2B1, AP1S2, P4HA2, AGPS, CTGF, COPB1, DDOST, CLINT1, GOLGA4, POLK, SCAMP3, STX2, DTL, CTSS, SLC9A3R1, MCM3, YIF1A, CD86, IPO5, CTSB, RUVBL1, SIAH2, STEAP2, VPS29, TALDO1, ME2, AGFG1, SNX17, HAT1, ATP6V1B2, GLRX2, PLIN2, TMED2, DYRK4, ENTPD4, COL8A1, RUNX1, POLR3H, OLR1, ATP13A3, AGTRAP, RNF6, RDH10, TFRC, VCP, PSMC2, DPM1…	1460	558	18224	1.38691	0.998487	0.0840085	11.5961
GOTERM_CC_DIRECT	GO:0046540~U4/U6 x U5 tri-snRNP complex	7	0.00258324	0.00802666	LSM8, LSM6, SNRPB, LSM5, SNRPE, PRPF4, TXNL4A	1460	23	18224	3.79893	0.998538	0.0833575	11.6539
GOTERM_BP_DIRECT	GO:0033617~mitochondrial respiratory chain complex IV assembly	6	0.0022142	0.00815442	COA5, COA3, COA4, CHCHD5, COX17, SCO1	1407	16	16792	4.47548	1	0.256185	14.1812
GOTERM_BP_DIRECT	GO:0030949~positive regulation of vascular endothelial growth factor receptor signaling pathway	6	0.0022142	0.00815442	VEGFB, HIF1A, FLT1, ITGA5, VEGFA, IL1B	1407	16	16792	4.47548	1	0.256185	14.1812
GOTERM_BP_DIRECT	GO:0000413~protein peptidyl-prolyl isomerization	10	0.00369034	0.00821351	PPIF, PPIG, PPIA, FKBP4, PPIL1, PPID, FKBP3, FKBP14, FKBP1A, FKBP11	1407	43	16792	2.77549	1	0.255891	14.2766
GOTERM_MF_DIRECT	GO:0008026~ATP-dependent helicase activity	8	0.00295227	0.00835989	DHX8, DHX9, CHD1L, DHX29, SNRNP200, DDX1, DHX30, CHD4	1407	29	16881	3.30976	0.999977	0.202955	12.7748
GOTERM_CC_DIRECT	GO:0034663~endoplasmic reticulum chaperone complex	5	0.00184517	0.00854283	HYOU1, P4HB, HSP90B1, PDIA6, HSPA5	1460	11	18224	5.67372	0.999041	0.0873837	12.3581
GOTERM_CC_DIRECT	GO:0005687~U4 snRNP	5	0.00184517	0.00854283	SNRPB, SNRPD1, SNRPF, SNRPE, SNRPG	1460	11	18224	5.67372	0.999041	0.0873837	12.3581
GOTERM_BP_DIRECT	GO:0043928~exonucleolytic nuclear-transcribed mRNA catabolic process involved in deadenylation-dependent decay	8	0.00295227	0.00859871	DIS3, EXOSC8, EXOSC4, LSM6, LSM7, LSM5, LSM4, EXOSC1	1407	29	16792	3.29231	1	0.264252	14.8964
GOTERM_BP_DIRECT	GO:0097421~liver regeneration	8	0.00295227	0.00859871	SRSF1, TYMS, RPL19, RPS16, RPL32, PCNA, RAP1A, RPS24	1407	29	16792	3.29231	1	0.264252	14.8964
GOTERM_BP_DIRECT	GO:0075733~intracellular transport of virus	11	0.00405937	0.00879029	NUP98, SEH1L, RAN, RAE1, NUP107, NUP155, KPNA3, KPNB1, KPNA2, UBA52, RPS27A	1407	51	16792	2.57413	1	0.267358	15.203
GOTERM_BP_DIRECT	GO:0042542~response to hydrogen peroxide	11	0.00405937	0.00879029	PDCD10, DUSP1, CRYAB, PPP2CB, EEF2, COL1A1, HSPD1, PRDX3, AREG, SIRT1, GLRX2	1407	51	16792	2.57413	1	0.267358	15.203
GOTERM_BP_DIRECT	GO:0034976~response to endoplasmic reticulum stress	14	0.00516647	0.00891724	HYOU1, P4HB, HSP90B1, TMEM33, TARDBP, PPP2CB, ERN1, CXCL8, PDIA6, EEF2, PDIA4, THBS1, EIF2AK3, EIF2B5	1407	75	16792	2.22779	1	0.268736	15.4056
GOTERM_CC_DIRECT	GO:0005682~U5 snRNP	6	0.0022142	0.0089427	SNRNP200, SNRPB, SNRPD1, SNRPE, TXNL4A, SNRPG	1460	17	18224	4.40548	0.999308	0.0901683	12.9
GOTERM_BP_DIRECT	GO:0032508~DNA duplex unwinding	10	0.00369034	0.00957713	GINS2, DHX9, XRCC6, DDX1, ANXA1, RUVBL2, RUVBL1, MCM3, CHD4, RAD50	1407	44	16792	2.71241	1	0.28357	16.4515
GOTERM_BP_DIRECT	GO:0043434~response to peptide hormone	10	0.00369034	0.00957713	EREG, BTG1, CTGF, ANXA1, GJA1, COL1A1, AREG, SPARC, TIMP1, EIF2B5	1407	44	16792	2.71241	1	0.28357	16.4515
GOTERM_BP_DIRECT	GO:0030953~astral microtubule organization	4	0.00147613	0.00965797	EZR, RAB11A, KPNB1, DLG1	1407	6	16792	7.95641	1	0.283621	16.5788
GOTERM_BP_DIRECT	GO:0046134~pyrimidine nucleoside biosynthetic process	4	0.00147613	0.00965797	DCTD, TYMS, UMPS, DUT	1407	6	16792	7.95641	1	0.283621	16.5788
GOTERM_MF_DIRECT	GO:0043394~proteoglycan binding	5	0.00184517	0.00981846	CTSL, CTSS, CTSB, THBS1, COL5A1	1407	11	16881	5.45358	0.999996	0.229768	14.8403
GOTERM_MF_DIRECT	GO:0048407~platelet-derived growth factor binding	5	0.00184517	0.00981846	COL4A1, COL3A1, COL1A2, COL1A1, COL5A1	1407	11	16881	5.45358	0.999996	0.229768	14.8403
GOTERM_MF_DIRECT	GO:0005518~collagen binding	12	0.0044284	0.0098807	CTSL, P3H1, CD44, SMAD7, COMP, TGFBI, CTSS, SPARC, CTSB, SERPINH1, SRGN, FN1	1407	60	16881	2.39957	0.999997	0.226914	14.9274
GOTERM_MF_DIRECT	GO:0008138~protein tyrosine/serine/threonine phosphatase activity	9	0.0033213	0.00988251	DUSP5, MTMR2, PTP4A1, SSH2, STYX, DUSP23, CDKN3, PTEN, DUSP6	1407	37	16881	2.9184	0.999997	0.222961	14.9299
GOTERM_BP_DIRECT	GO:0001731~formation of translation preinitiation complex	7	0.00258324	0.00993406	EIF3C, EIF3D, EIF3A, EIF3H, EIF3I, DENR, EIF3J	1407	23	16792	3.63227	1	0.288471	17.0121
GOTERM_BP_DIRECT	GO:0006295~nucleotide-excision repair, DNA incision, 3'-to lesion	7	0.00258324	0.00993406	RPA2, CHD1L, CUL4A, DDB1, PARP1, RBX1, RPA3	1407	23	16792	3.63227	1	0.288471	17.0121
GOTERM_BP_DIRECT	GO:0006607~NLS-bearing protein import into nucleus	7	0.00258324	0.00993406	FYB, TRPS1, IPO5, TNPO2, KPNA3, KPNB1, KPNA2	1407	23	16792	3.63227	1	0.288471	17.0121
GOTERM_CC_DIRECT	GO:0016363~nuclear matrix	16	0.00590454	0.010041	MAEA, ENC1, HAT1, CASK, SPARC, ARFGEF1, NONO, PAXIP1, PPIG, CLIC4, CFL1, PSPC1, SRRM1, RUVBL2, RUVBL1, SCAF8	1460	97	18224	2.05892	0.999718	0.0994949	14.3724
GOTERM_BP_DIRECT	GO:0006417~regulation of translation	11	0.00405937	0.0100877	TYMS, PA2G4, EIF4E, ACO1, RBM8A, MTPN, RBM3, CDC123, S100A9, MKNK1, RPL38	1407	52	16792	2.52463	1	0.290251	17.2523
GOTERM_MF_DIRECT	GO:0004129~cytochrome-c oxidase activity	8	0.00295227	0.0101372	NDUFA4, COX7A2, COA6, COX7B, COX7C, COX6A1, COX5A, COX6C	1407	30	16881	3.19943	0.999998	0.224095	15.2855
GOTERM_MF_DIRECT	GO:0004812~aminoacyl-tRNA ligase activity	6	0.0022142	0.010536	IARS, WARS, LARS, FARSA, VARS, KARS	1407	17	16881	4.23454	0.999999	0.227936	15.8395
GOTERM_BP_DIRECT	GO:0007568~aging	24	0.00885681	0.0106333	TSPO, NUDT1, SLC12A2, CRYAB, COL3A1, BCL2A1, EEF2, PDE4D, MBD2, PTEN, GLRX2, TIMP1, ATP2B1, TYMS, TNFRSF1B, CD86, CTGF, CACYBP, DLD, CTSC, RPN2, APEX1, FGF2, EIF2B5	1407	165	16792	1.73594	1	0.301341	18.0999
GOTERM_BP_DIRECT	GO:0048208~COPII vesicle coating	12	0.0044284	0.011596	CUL3, ANKRD28, TMED2, CD59, SEC13, CTSC, CNIH1, AREG, LMAN1, SAR1B, TBC1D20, RAB1A	1407	61	16792	2.34779	1	0.321685	19.5757
GOTERM_MF_DIRECT	GO:0043130~ubiquitin binding	14	0.00516647	0.0118171	BCL10, UBE2A, USPL1, RAE1, CXCR4, NBR1, CKS2, HSPB1, USP25, TNFAIP3, DNAJC2, TOP2A, BUB3, FBXO7	1407	78	16881	2.15346	1	0.247874	17.596
GOTERM_CC_DIRECT	GO:0033116~endoplasmic reticulum-Golgi intermediate compartment membrane	12	0.0044284	0.0120464	TMED7, TMED2, CD59, VMA21, SURF4, CTSC, CNIH1, AREG, LMAN1, TMED9, TBC1D20, YKT6	1460	64	18224	2.34041	0.999945	0.116853	17.0008
GOTERM_CC_DIRECT	GO:0000139~Golgi membrane	64	0.0236182	0.0121293	STEAP4, GNPNAT1, GJA1, SGMS1, RAB1A, CUL3, COPB2, CDC42, AP1S2, COPB1, DSEL, FNDC3A, GOLGA4, GPR89A, GOLGA3, DHCR24, KDELR2, SCAMP3, TMEM167A, GOLT1B, HLA-C, CORO7, HLA-B, COPG1, ANKRD28, PSEN1, SURF4, CTSC, GBP1, HLA-DRA, GALNT1, CLCN3, GALNT7, HLA-DRB1, CYTH1, LMAN1, ARFGEF1, TMED7, GLIPR2, TMED2, GORASP2, RAC1, SLC35B4, HLA-DRB5, AP3D1, SRGN, B4GALT1, PDCD10, NDFIP1, TMED9, AGTRAP, NOTCH2, COG…	1460	591	18224	1.35171	0.999949	0.116232	17.1078
GOTERM_MF_DIRECT	GO:0001618~virus receptor activity	13	0.00479744	0.0122784	PVR, MRC1, RPSA, CD86, TFRC, HLA-DRB1, CXCR4, ITGA5, ITGAV, ANPEP, HSPA1A, HSPA1B, ITGB1	1407	70	16881	2.22818	1	0.252153	18.22
GOTERM_BP_DIRECT	GO:0006297~nucleotide-excision repair, DNA gap filling	7	0.00258324	0.0123267	RPA2, POLK, POLD2, PCNA, UBA52, RPS27A, RPA3	1407	24	16792	3.48093	1	0.33602	20.679
GOTERM_MF_DIRECT	GO:0003755~peptidyl-prolyl cis-trans isomerase activity	10	0.00369034	0.0123997	PPIF, PPIG, PPIA, FKBP4, PPIL1, PPID, FKBP3, FKBP14, FKBP1A, FKBP11	1407	46	16881	2.60823	1	0.25032	18.3834
GOTERM_BP_DIRECT	GO:0006915~apoptotic process	64	0.0236182	0.0124845	TSPO, MRPL41, S100A8, S100A9, RBM5, EIF5A, GJA1, SGMS1, PRDX3, PTEN, DAXX, RPS3, CSNK2A2, GHITM, CSNK2A1, ATG5, CXCR4, MAP3K8, C8ORF4, IL1B, RHOB, FAS, BCL7B, DHCR24, CIB1, BCL10, SGK1, C5AR1, DFFA, SLTM, PDCL3, ZDHHC16, C1QBP, CLIC4, CTSC, CDK11B, SIAH2, TNFAIP3, GADD45A, SUDS3, ZFAND6, POLR2G, UBE2Z, STK17B, STK17A, GLRX2, PEA15, COMP, MTCH1, PHLDA2, PHLDA1, AIMP1, SRA1, RYBP, BIRC5, BIRC3, VDA…	1407	567	16792	1.34712	1	0.337371	20.9154
GOTERM_MF_DIRECT	GO:0019003~GDP binding	11	0.00405937	0.0126675	RAP2B, GNAI3, ARF1, RAN, SUCLG2, RHOB, RALA, RAP1B, ARL8B, PRPS1, RAB27A	1407	54	16881	2.44401	1	0.251075	18.743
GOTERM_BP_DIRECT	GO:0071456~cellular response to hypoxia	16	0.00590454	0.013427	VASN, P4HB, CPEB2, EPAS1, PTGS2, SIRT1, PTEN, HYOU1, EIF4EBP1, PTGIS, HIF1A, VEGFA, RGCC, HIPK2, MDM2, PRKAA1	1407	96	16792	1.9891	1	0.355568	22.3133
GOTERM_MF_DIRECT	GO:0019901~protein kinase binding	45	0.0166065	0.0136065	LIMS1, PGAM1, CTNND1, PRDX3, CLTC, DAXX, PTEN, CDC37, RPS3, CDC42, VRK1, MAP3K2, RAC1, NPM1, H2AFY, MSN, SCN5A, DLG1, FBXO7, CIB1, BCL10, EEF1A1, PTPRC, PDCD10, SLC12A2, HCLS1, EEF2, RICTOR, RPS6, PPP1CB, HNRNPA0, VDAC1, THY1, RPS18, HIF1A, CCND3, NME1, RGCC, PRKRIP1, CCNYL1, CKS2, HSPB1, RHEB, PTPN1, PARP1	1407	376	16881	1.43592	1	0.263057	19.9921
GOTERM_BP_DIRECT	GO:0006414~translational elongation	6	0.0022142	0.0139015	TUFM, EEF1A1, EEF1B2, EEF1E1, RPLP2, EEF2	1407	18	16792	3.9782	1	0.363343	23.0084
GOTERM_CC_DIRECT	GO:0071541~eukaryotic translation initiation factor 3 complex, eIF3m	4	0.00147613	0.0140225	EIF3D, EIF3A, EIF3H, EIF3I	1460	7	18224	7.13268	0.999989	0.131699	19.5169
GOTERM_CC_DIRECT	GO:0005688~U6 snRNP	4	0.00147613	0.0140225	LSM6, LSM7, LSM5, LSM4	1460	7	18224	7.13268	0.999989	0.131699	19.5169
GOTERM_BP_DIRECT	GO:0019068~virion assembly	5	0.00184517	0.0140227	PPIA, TBC1D20, UBA52, RPS27A, RAB1A	1407	12	16792	4.97276	1	0.363652	23.1848
GOTERM_BP_DIRECT	GO:0043248~proteasome assembly	5	0.00184517	0.0140227	PSMD13, PSMD11, SHFM1, POMP, PSMD8	1407	12	16792	4.97276	1	0.363652	23.1848
GOTERM_MF_DIRECT	GO:0003684~damaged DNA binding	12	0.0044284	0.0141379	RAD23B, HMGB1, RPA2, POLK, HMGB2, UNG, DDB1, XRCC6, PCNA, APEX1, RPS3, RPA3	1407	63	16881	2.28531	1	0.267858	20.691
GOTERM_CC_DIRECT	GO:0031902~late endosome membrane	16	0.00590454	0.0143331	CLCN3, STARD3NL, HLA-DRB1, MICALL1, ANXA2, SLC11A2, VAMP8, SNF8, VPS4A, RHOB, HLA-DRB5, ARL8B, VPS16, LTV1, VPS39, HLA-DRA	1460	101	18224	1.97738	0.999992	0.132905	19.9058
GOTERM_MF_DIRECT	GO:0004003~ATP-dependent DNA helicase activity	8	0.00295227	0.0144908	DHX9, CHD1L, XRCC6, RUVBL2, MCM4, CHD4, RAD50, MCM6	1407	32	16881	2.99947	1	0.269629	21.1519
GOTERM_CC_DIRECT	GO:0030496~midbody	19	0.00701164	0.014491	TRIOBP, GNAI3, ERH, RAN, CTNND1, BIRC5, ECT2, ANXA2, ZNF330, CDC42, HSP90B1, ZFYVE19, CLIC4, KIF20B, RHOA, VPS4A, RALA, ARL8B, HSPA5	1460	129	18224	1.83846	0.999993	0.132772	20.1029
GOTERM_BP_DIRECT	GO:0051028~mRNA transport	10	0.00369034	0.0146972	HNRNPA3, RBM8A, EIF5AL1, G3BP2, SEC13, MAGOHB, NUTF2, NXF1, HNRNPA1, SLBP	1407	47	16792	2.53928	1	0.375199	24.1604
GOTERM_BP_DIRECT	GO:0071230~cellular response to amino acid stimulus	10	0.00369034	0.0146972	SH3BP4, COL4A1, CPEB4, IPO5, COL3A1, HNRNPD, COL1A2, DNMT1, COL1A1, COL5A2	1407	47	16792	2.53928	1	0.375199	24.1604
GOTERM_CC_DIRECT	GO:0031258~lamellipodium membrane	6	0.0022142	0.0147	SYNE2, PDPN, ITGAV, CFL1, FERMT2, SLC39A6	1460	19	18224	3.94174	0.999994	0.133075	20.363
GOTERM_BP_DIRECT	GO:0070911~global genome nucleotide-excision repair	8	0.00295227	0.0148876	RAD23B, CHD1L, CUL4A, DDB1, PARP1, UBA52, RPS27A, RBX1	1407	32	16792	2.98365	1	0.376796	24.4337
GOTERM_BP_DIRECT	GO:0015991~ATP hydrolysis coupled proton transport	8	0.00295227	0.0148876	ATP5B, ATP5G2, ATP5A1, ATP6V1B2, ATP5G1, ATP5G3, ATP6V0B, ATP6V1F	1407	32	16792	2.98365	1	0.376796	24.4337
GOTERM_BP_DIRECT	GO:0006913~nucleocytoplasmic transport	7	0.00258324	0.0150966	NUP98, SET, RAN, NPM1, ANP32A, EIF5A, NUP155	1407	25	16792	3.34169	1	0.37873	24.7325
GOTERM_CC_DIRECT	GO:0005741~mitochondrial outer membrane	21	0.00774971	0.0154835	BID, TSPO, SAMM50, MTX2, BCL2A1, GJA1, ATP5G2, AMBRA1, ATP5G3, ST20, VDAC1, HADHB, SLC11A2, TOMM7, NME1, TOMM5, TOMM20, MTERF3, TOMM22, ACSL4, PRNP	1460	149	18224	1.75924	0.999997	0.138175	21.3311
GOTERM_CC_DIRECT	GO:0042995~cell projection	13	0.00479744	0.0155483	SH3PXD2B, AGFG1, ACTN1, PTEN, CFAP36, CDC42, ACTR2, PDE6D, EZR, CDC42SE2, WDR1, SH3GL1, SPP1	1460	75	18224	2.16358	0.999997	0.137219	21.4107
GOTERM_BP_DIRECT	GO:0051683~establishment of Golgi localization	4	0.00147613	0.0158564	CDC42, PDCD10, COPG1, SLC9A3R1	1407	7	16792	6.81978	1	0.391302	25.8097
GOTERM_BP_DIRECT	GO:0007021~tubulin complex assembly	4	0.00147613	0.0158564	TCP1, TBCA, CRYAB, VBP1	1407	7	16792	6.81978	1	0.391302	25.8097
GOTERM_BP_DIRECT	GO:0007067~mitotic nuclear division	32	0.0118091	0.0159676	TRIOBP, CLTA, ASUN, USP9X, NEDD9, CEP164, ANAPC11, ENSA, CLTC, RPS3, OFD1, VRK1, NCAPG2, HELLS, NUDC, SSSCA1, CDC6, RAN, ANAPC4, DYNLT1, BIRC5, RPS6, EML4, SRSF2, MCMBP, KIF20B, CDK11B, RUVBL1, MIS18BP1, MAPRE1, MAD2L2, TXNL4A	1407	248	16792	1.53995	1	0.391201	25.9661
GOTERM_MF_DIRECT	GO:0005215~transporter activity	27	0.00996391	0.0173211	NUP98, AQP9, SLC25A5, ATP5B, AP2S1, TCOF1, TIMM10, ATP5G2, ATP5G1, NUP155, ATP5G3, ATP6V0B, SLC11A2, TTPAL, STARD7, IPO7, IGF2R, CPNE1, FABP4, AP3D1, SLC5A6, STEAP2, STEAP1, FABP5, GOLGA3, ATP5J, AP2M1	1407	202	16881	1.60368	1	0.309157	24.7588
GOTERM_CC_DIRECT	GO:0005615~extracellular space	130	0.0479744	0.0173225	PVR, CTHRC1, S100A8, S100A9, POSTN, FSTL1, ACTG1, PTGIS, SERPINE2, CTGF, TGFBI, SERPINE1, TPT1, COL12A1, FAU, IL1B, RPS27A, NUDT1, GNLY, ACTN1, KRT10, CCL4L2, TIMM8B, VASH1, VEGFB, THBD, VEGFA, COL1A2, HSPB1, COL1A1, CPD, ADAMTS5, UBA52, SMARCA4, MDH1, ALDOA, HMGB1, HMGB2, CRELD2, SSH2, HDGF, CEP164, IL33, SERPINH1, CCL4, MANF, TIMP1, TPI1, HLA-DRB5, IGKC, SRGN, SPP1, ANGPTL4, FN1, B4GALT1, PLAT,…	1460	1347	18224	1.20467	0.999999	0.150146	23.5603
GOTERM_BP_DIRECT	GO:0035335~peptidyl-tyrosine dephosphorylation	16	0.00590454	0.0174984	PTPRC, PTPRE, SSH2, DUSP23, CDKN3, PTEN, ACP1, MTMR2, DUSP5, PGP, DUSP2, DUSP1, PTP4A1, PTP4A2, PTPN1, DUSP6	1407	99	16792	1.92883	1	0.417422	28.0879
GOTERM_BP_DIRECT	GO:0002931~response to ischemia	8	0.00295227	0.0175668	PPIF, HYOU1, EIF4EBP1, PANX1, CPEB4, EEF2, HSPD1, CIB1	1407	33	16792	2.89324	1	0.416373	28.1814
GOTERM_BP_DIRECT	GO:0070987~error-free translesion synthesis	6	0.0022142	0.0175932	RPA2, VCP, PCNA, UBA52, RPS27A, RPA3	1407	19	16792	3.76883	1	0.414584	28.2175
GOTERM_BP_DIRECT	GO:0009116~nucleoside metabolic process	6	0.0022142	0.0175932	UMPS, ATIC, UPP1, PPAT, PRPS1, APRT	1407	19	16792	3.76883	1	0.414584	28.2175
GOTERM_MF_DIRECT	GO:0046961~proton-transporting ATPase activity, rotational mechanism	7	0.00258324	0.0178385	ATP5E, ATP5B, ATP5C1, ATP5A1, ATP6V1B2, ATP6V0B, ATP6V1F	1407	26	16881	3.2302	1	0.312534	25.4011
GOTERM_CC_DIRECT	GO:0005787~signal peptidase complex	3	0.0011071	0.018192	SPCS3, SPCS1, SPCS2	1460	3	18224	12.4822	1	0.155483	24.5937
GOTERM_BP_DIRECT	GO:0061621~canonical glycolysis	7	0.00258324	0.0182698	ALDOA, PKM, TPI1, PGAM1, PFKP, PGK1, ENO1	1407	26	16792	3.21316	1	0.424342	29.1353
GOTERM_MF_DIRECT	GO:0008009~chemokine activity	10	0.00369034	0.0184935	CXCL1, CXCL5, CCL20, CXCL3, CCL3L3, CXCL8, CCL19, CCL4L2, CCL4, CCL26	1407	49	16881	2.44854	1	0.317754	26.207
GOTERM_MF_DIRECT	GO:0008143~poly(A) binding	5	0.00184517	0.0186005	KHDRBS1, PABPC4, DDX1, PABPC1, HNRNPDL	1407	13	16881	4.61456	1	0.315108	26.3379
GOTERM_CC_DIRECT	GO:0030133~transport vesicle	15	0.0055355	0.0187411	KDELR2, CNST, AIMP1, IL33, TMED9, M6PR, TMED7, COPB2, COPG1, TMED2, COPB1, IGF2R, SURF4, RAB11A, YKT6	1460	95	18224	1.97087	1	0.158175	25.2394
GOTERM_BP_DIRECT	GO:0070527~platelet aggregation	9	0.0033213	0.0187476	ACTB, RAP2B, ACTG1, PLEK, HSPB1, ACTN1, MYL12A, FLNA, SLC7A11	1407	41	16792	2.61979	1	0.430389	29.7767
GOTERM_BP_DIRECT	GO:0006878~cellular copper ion homeostasis	5	0.00184517	0.0189353	ARF1, ATOX1, MT2A, PRNP, SCO1	1407	13	16792	4.59024	1	0.431348	30.0271
GOTERM_BP_DIRECT	GO:0009168~purine ribonucleoside monophosphate biosynthetic process	5	0.00184517	0.0189353	ATIC, GMPS, PAICS, IMPDH2, PPAT	1407	13	16792	4.59024	1	0.431348	30.0271
GOTERM_BP_DIRECT	GO:0000956~nuclear-transcribed mRNA catabolic process	5	0.00184517	0.0189353	EXOSC4, LSM5, LSM4, RC3H1, MRTO4	1407	13	16792	4.59024	1	0.431348	30.0271
GOTERM_CC_DIRECT	GO:0008180~COP9 signalosome	8	0.00295227	0.0191643	COPS2, COPS5, COPS4, HSPA6, ATP5A1, HSPA5, BASP1, AMOTL1	1460	35	18224	2.85307	1	0.159831	25.7336
GOTERM_CC_DIRECT	GO:0005637~nuclear inner membrane	9	0.0033213	0.0192901	TRA2B, ERN1, CBX3, ZMPSTE24, NUTF2, DPY19L4, TMPO, SIRT1, DPY19L1	1460	43	18224	2.61255	1	0.159183	25.88
GOTERM_BP_DIRECT	GO:0010628~positive regulation of gene expression	33	0.0121781	0.0197317	LIMS1, LRRC32, TNC, VIM, GJA1, HSPA1A, HSPA1B, SGMS1, IL7R, CITED2, RPS3, CDC42, EZR, TMED2, CTGF, SNF8, HNRNPD, IL1B, PRKAA1, MSN, RAB27A, FN1, PDCD10, PPM1F, INHBA, HIF1A, SFRP4, RGCC, VEGFA, MDM2, DNMT1, PDCD5, EIF2AK3	1407	262	16792	1.50321	1	0.442533	31.0806
GOTERM_BP_DIRECT	GO:0030335~positive regulation of cell migration	25	0.00922584	0.0197499	AIF1, DIAPH1, CCL26, ITGAV, SEMA3C, HSPA5, THBS1, CYR61, CIB1, PDCD10, FLT1, SPHK1, MCAM, SNAI1, SYNE2, ITGA5, PTP4A1, RRAS2, VEGFA, HAS2, MAPRE1, COL1A1, TRIP6, PLAU, ACVR1	1407	184	16792	1.62155	1	0.440568	31.1044
GOTERM_BP_DIRECT	GO:0044691~tooth eruption	3	0.0011071	0.0198469	FAM20A, COL1A1, ADAMTS5	1407	3	16792	11.9346	1	0.439927	31.2316
GOTERM_BP_DIRECT	GO:0001732~formation of cytoplasmic translation initiation complex	3	0.0011071	0.0198469	EIF3D, EIF3A, CDC123	1407	3	16792	11.9346	1	0.439927	31.2316
GOTERM_BP_DIRECT	GO:0000086~G2/M transition of mitotic cell cycle	20	0.00738067	0.0199565	TAF2, KHDRBS1, NES, HSP90AA1, CCNH, PCNT, BIRC5, CEP164, ENSA, PPP1CB, OFD1, YWHAG, TUBB, MAPRE1, TUBG1, TUBA1A, UBA52, DYNC1I2, RPS27A, PHLDA1	1407	137	16792	1.74228	1	0.439502	31.3751
GOTERM_CC_DIRECT	GO:0009897~external side of plasma membrane	27	0.00996391	0.02046	IGHG2, CLCN3, HLA-DRB1, ANPEP, IL7R, ITGB1, ITGAX, CD69, ITGAV, TMEM123, FCER1G, HLA-DRB5, FAS, FCGR3A, IGKC, THBS1, B4GALT1, PTPRC, P4HB, PDPN, MCAM, THY1, CD83, CD86, TFRC, ITGA5, TGFBR3	1460	213	18224	1.58225	1	0.166403	27.2278
GOTERM_MF_DIRECT	GO:0031072~heat shock protein binding	9	0.0033213	0.0209054	FKBP4, PPID, HSPA6, HSPA1A, HSPA1B, DAXX, CDC37, HSPA8, DNAJA2	1407	42	16881	2.57097	1	0.342453	29.1045
GOTERM_BP_DIRECT	GO:0006606~protein import into nucleus	11	0.00405937	0.0211397	IPO7, RAN, RAE1, CFL1, NUTF2, RANBP1, NUP107, NUP155, KPNA3, KPNB1, KPNA2	1407	58	16792	2.26346	1	0.45635	32.9062
GOTERM_CC_DIRECT	GO:0030126~COPI vesicle coat	5	0.00184517	0.0213601	COPB2, TMED7, COPG1, C3ORF58, COPB1	1460	14	18224	4.45793	1	0.171431	28.2492
GOTERM_BP_DIRECT	GO:0002224~toll-like receptor signaling pathway	7	0.00258324	0.0218706	CTSL, BCL10, HSP90B1, LGMN, MAPKAPK2, CTSS, CTSB	1407	27	16792	3.09416	1	0.465538	33.8357
GOTERM_BP_DIRECT	GO:0035987~endodermal cell differentiation	7	0.00258324	0.0218706	INHBA, ITGA5, ITGAV, COL12A1, ITGA4, COL8A1, FN1	1407	27	16792	3.09416	1	0.465538	33.8357
GOTERM_BP_DIRECT	GO:0006123~mitochondrial electron transport, cytochrome c to oxygen	6	0.0022142	0.0218788	NDUFA4, COX7B, COX7C, COX6A1, COX5A, COX6C	1407	20	16792	3.58038	1	0.463412	33.8461
GOTERM_BP_DIRECT	GO:0008285~negative regulation of cell proliferation	46	0.0169755	0.0220221	CXCL1, RARRES1, PTGS2, PPP2R5C, RBM5, CXCL8, SKAP2, PTEN, SRF, P3H1, WARS, SERPINE2, CCL3L3, NPM1, IL1B, FGF2, TES, DHCR24, CIB1, B4GALT1, CDC6, GTPBP4, NACC2, KLF13, CSNK2B, ZNF503, AMBRA1, CDKN3, SLC9A3R1, CD164, HMGA1, NOTCH2, SH3BP4, INHBA, RASSF5, EREG, CUL4A, NME1, BTG1, EEF1E1, SFRP4, RGCC, UTP20, EMP3, PDCD5, IGFBP3	1407	396	16792	1.38634	1	0.463383	34.0269
GOTERM_CC_DIRECT	GO:0010494~cytoplasmic stress granule	8	0.00295227	0.0221948	OGFOD1, EIF4E, PABPC4, DDX1, MBNL1, PABPC1, YBX1, RC3H1	1460	36	18224	2.77382	1	0.175854	29.1844
GOTERM_BP_DIRECT	GO:0008283~cell proliferation	43	0.0158684	0.0226736	BCAT1, CXCL1, PTGES3, COPS2, CDV3, TSPO, USPL1, DTYMK, HDGF, PRKDC, BOP1, TXLNA, PTEN, DAZAP1, CITED2, TYMS, RPS27, PICALM, DKC1, RAC1, ECD, TGFBI, CREG1, NUDC, CYR61, KHDRBS1, PDPN, PRG4, SRA1, TRIM27, RPL23A, IFI16, OGFOD1, PA2G4, TXN, PCNA, LIPG, CKS2, RAP1B, CDK11B, MAPRE1, AREG, IGFBP4	1407	366	16792	1.40215	1	0.471045	34.8429
GOTERM_CC_DIRECT	GO:0005813~centrosome	47	0.0173446	0.0233901	GNAI3, CEP164, MAPKAPK2, OFD1, DCAF13, PRKAR2A, SLC16A1, RILPL2, ZFYVE19, PROCR, PDE4B, NPM1, VPS4A, RAB11A, RANBP1, TUBG1, APEX1, CHD4, CIB1, DHX9, TCP1, POLR3H, NIN, DTL, SMAD7, PCNT, OLA1, PDE4D, DCTN6, MBNL1, MCM3, SLC9A3R1, TUBGCP2, CCT5, PSEN1, HSPB11, CLIC4, NME1, IFT57, RGCC, CCT8, PCNA, KIF20B, MAPRE1, NUP107, DYNC1I2, MDH1	1460	426	18224	1.37714	1	0.182742	30.5037
GOTERM_MF_DIRECT	GO:0008320~protein transmembrane transporter activity	4	0.00147613	0.0234747	TOMM7, RAN, NUTF2, TOMM22	1407	8	16881	5.99893	1	0.371318	32.0734
GOTERM_BP_DIRECT	GO:0000059~protein import into nucleus, docking	4	0.00147613	0.0238088	NUP98, IPO5, TNPO2, KPNB1	1407	8	16792	5.96731	1	0.485584	36.2421
GOTERM_BP_DIRECT	GO:0006610~ribosomal protein import into nucleus	4	0.00147613	0.0238088	RPL23, IPO5, TNPO2, KPNB1	1407	8	16792	5.96731	1	0.485584	36.2421
GOTERM_BP_DIRECT	GO:0072321~chaperone-mediated protein transport	4	0.00147613	0.0238088	TOR1A, TIMM10, TIMM13, TIMM8B	1407	8	16792	5.96731	1	0.485584	36.2421
GOTERM_BP_DIRECT	GO:0060972~left/right pattern formation	4	0.00147613	0.0238088	IFT57, SNAI1, CITED2, DPCD	1407	8	16792	5.96731	1	0.485584	36.2421
GOTERM_BP_DIRECT	GO:0000447~endonucleolytic cleavage in ITS1 to separate SSU-rRNA from 5.8S rRNA and LSU-rRNA from tricistronic rRNA transcript (SSU-rRNA, 5.8S rRNA, LSU-rRNA)	4	0.00147613	0.0238088	RPSA, RRS1, RPS21, UTP20	1407	8	16792	5.96731	1	0.485584	36.2421
GOTERM_MF_DIRECT	GO:0046332~SMAD binding	9	0.0033213	0.0238684	IPO7, COL3A1, HIPK2, COL1A2, TGFBR3, FKBP1A, COL5A2, FLNA, ACVR1	1407	43	16881	2.51118	1	0.371774	32.5178
GOTERM_MF_DIRECT	GO:0019904~protein domain specific binding	27	0.00996391	0.0242054	HMGB2, GNAI3, CBX3, TUBB, EZR, MRPL17, TGM2, VPS4A, IL1B, HIST1H4C, HSPA5, ETV6, TUBA1A, KPNB1, SCN5A, RAB27A, STAMBP, RAP2B, CSNK2B, BASP1, MBD2, PLAUR, ST13, YWHAG, YWHAH, VCP, YWHAQ	1407	208	16881	1.55742	1	0.371527	32.8962
GOTERM_BP_DIRECT	GO:0032481~positive regulation of type I interferon production	10	0.00369034	0.0243381	DHX9, POLR3H, POLR3K, POLR2K, XRCC6, PRKDC, IFI16, LRRFIP1, POLR3E, POLR3D	1407	51	16792	2.34012	1	0.490967	36.8848
GOTERM_MF_DIRECT	GO:0003779~actin binding	34	0.0125471	0.0245708	ALDOA, MYO5A, MAEA, DIAPH1, CAPZA2, DIAPH3, SSH2, CAPZA1, MYO9B, FXYD5, CAPZB, ITGB1, PFN1, EZR, CXCR4, MSN, VPS16, CAP1, STK38L, BCL7B, PPP1R18, PHACTR4, HCLS1, ENC1, CORO7, COTL1, MPRIP, YWHAH, SYNE2, GMFG, TMOD3, FHOD1, LCP1, GBP1	1407	278	16881	1.46737	1	0.371631	33.3041
GOTERM_BP_DIRECT	GO:0042176~regulation of protein catabolic process	5	0.00184517	0.024788	CDC42, ODC1, SNF8, PSMD1, MDM2	1407	14	16792	4.26236	1	0.495111	37.4262
GOTERM_MF_DIRECT	GO:0008201~heparin binding	22	0.00811874	0.0249158	LXN, FBN1, HDGF, POSTN, FSTL1, COL5A1, RPL29, ZNF207, VEGFB, SERPINE2, CTGF, COMP, VEGFA, LIPG, TGFBR3, THBS1, PDCD5, THBS2, FGF2, ADAMTS5, FN1, CYR61	1407	160	16881	1.64971	1	0.371491	33.6871
GOTERM_MF_DIRECT	GO:0044325~ion channel binding	17	0.00627357	0.0249212	TSPO, HSP90AA1, PANX1, DIAPH1, ACTN1, FKBP1A, PDE4D, FLNA, VDAC1, YWHAH, PDE4B, YWHAQ, PRNP, SCN5A, CIB1, AP2M1, DLG1	1407	113	16881	1.80499	1	0.367371	33.6931
GOTERM_BP_DIRECT	GO:0006954~inflammatory response	44	0.0162375	0.0253852	ABCF1, CXCL1, HMGB1, NMI, S100A8, CXCL5, PTGS2, AIF1, LXN, CXCL3, S100A9, PTGS1, CXCL8, SGMS1, MAPKAPK2, CCL4, CCL26, TNFRSF1B, CCL20, CXCR4, CCL3L3, RAC1, IL1B, FAS, THBS1, PTX3, SPP1, NFX1, NFKBIZ, C5AR1, OLR1, AIMP1, ADGRE5, SPHK1, ANXA1, CCL19, PLGRKT, CCL4L2, IFI16, HNRNPA0, CYBB, RELT, TNFAIP3, IGFBP4	1407	379	16792	1.38555	1	0.501214	38.138
GOTERM_BP_DIRECT	GO:0045454~cell redox homeostasis	13	0.00479744	0.0258065	GLRX3, P4HB, CYBB, PRDX6, DLD, TXN, PDIA6, PRDX3, SH3BGRL3, PDIA4, APEX1, GLRX2, GLRX	1407	77	16792	2.01493	1	0.504774	38.6356
GOTERM_BP_DIRECT	GO:0061418~regulation of transcription from RNA polymerase II promoter in response to hypoxia	7	0.00258324	0.0259207	HIF1A, EPAS1, VEGFA, TCEB2, UBA52, RPS27A, RBX1	1407	28	16792	2.98365	1	0.504106	38.7698
GOTERM_BP_DIRECT	GO:0006513~protein monoubiquitination	7	0.00258324	0.0259207	CUL3, RNF126, HUWE1, DTL, UBE2T, RBX1, UBE2R2	1407	28	16792	2.98365	1	0.504106	38.7698
GOTERM_BP_DIRECT	GO:0043388~positive regulation of DNA binding	7	0.00258324	0.0259207	HMGB1, HMGB2, NME1, CEBPG, HIPK2, TXN, PLAUR	1407	28	16792	2.98365	1	0.504106	38.7698
GOTERM_BP_DIRECT	GO:0006368~transcription elongation from RNA polymerase II promoter	14	0.00516647	0.0262528	TAF2, NCBP2, POLR2G, SSRP1, TAF3, POLR2K, CCNH, POLR2I, TAF10, RTF1, GTF2F2, SUPT16H, TCEB2, NELFE	1407	86	16792	1.94284	1	0.506387	39.1585
GOTERM_BP_DIRECT	GO:0042730~fibrinolysis	6	0.0022142	0.0267883	PLAT, SERPINE1, SERPINB2, PLAU, ANXA2, PLAUR	1407	21	16792	3.40989	1	0.511331	39.7804
GOTERM_BP_DIRECT	GO:0042346~positive regulation of NF-kappaB import into nucleus	6	0.0022142	0.0267883	PTGS2, SPHK1, C8ORF4, RHOA, CCL19, IL1B	1407	21	16792	3.40989	1	0.511331	39.7804
GOTERM_CC_DIRECT	GO:0030863~cortical cytoskeleton	6	0.0022142	0.0272726	ACTB, EZR, CAPZA2, CAPZB, FLNA, TPM4	1460	22	18224	3.40423	1	0.208091	34.6324
GOTERM_CC_DIRECT	GO:0000176~nuclear exosome (RNase complex)	5	0.00184517	0.0273221	DIS3, EXOSC8, EXOSC4, EXOSC1, MPHOSPH6	1460	15	18224	4.16073	1	0.206521	34.6835
GOTERM_BP_DIRECT	GO:0043154~negative regulation of cysteine-type endopeptidase activity involved in apoptotic process	12	0.0044284	0.0275316	CSNK2A1, CD44, CRYAB, VEGFA, MDM2, BIRC5, PRDX3, SIAH2, THBS1, IFI6, FNIP1, DHCR24	1407	69	16792	2.07558	1	0.51887	40.6337
GOTERM_BP_DIRECT	GO:0042254~ribosome biogenesis	8	0.00295227	0.0276025	RPS18, RPS28, RPLP0, RPL34, MRPL36, RPL7A, BOP1, GNL2	1407	36	16792	2.65214	1	0.517596	40.7145
GOTERM_BP_DIRECT	GO:0032543~mitochondrial translation	8	0.00295227	0.0276025	MRPS16, MRPS34, MRPS18C, MRPS15, CHCHD1, MTERF3, MRPL47, MRPL57	1407	36	16792	2.65214	1	0.517596	40.7145
GOTERM_CC_DIRECT	GO:0031093~platelet alpha granule lumen	10	0.00369034	0.0294874	ALDOA, VEGFB, VEGFA, SERPINE1, ACTN1, SPARC, THBS1, SRGN, FN1, TIMP1	1460	55	18224	2.26949	1	0.219162	36.8836
GOTERM_CC_DIRECT	GO:0008290~F-actin capping protein complex	4	0.00147613	0.0298147	CAPZA2, MTPN, CAPZA1, CAPZB	1460	9	18224	5.54764	1	0.219366	37.2101
GOTERM_CC_DIRECT	GO:0042555~MCM complex	4	0.00147613	0.0298147	MCMBP, MCM3, MCM4, MCM6	1460	9	18224	5.54764	1	0.219366	37.2101
GOTERM_CC_DIRECT	GO:0000784~nuclear chromosome, telomeric region	18	0.00664261	0.0303703	SMCHD1, GAR1, DDB1, XRCC6, HAT1, CBX3, PRKDC, MCM3, PPP1CB, MCM4, RAD50, MCM6, RPA2, PCNA, H2AFY, HIST1H4C, PARP1, APEX1	1460	130	18224	1.7283	1	0.221053	37.7607
GOTERM_BP_DIRECT	GO:0006099~tricarboxylic acid cycle	7	0.00258324	0.0304395	SDHB, ACO1, SUCLG2, DLD, SDHD, MDH1, FH	1407	29	16792	2.88077	1	0.550714	43.8631
GOTERM_BP_DIRECT	GO:0007163~establishment or maintenance of cell polarity	7	0.00258324	0.0304395	ACTR3, CDC42, ACTR2, SYNE2, CAP1, CCL4, DLG1	1407	29	16792	2.88077	1	0.550714	43.8631
GOTERM_BP_DIRECT	GO:0001937~negative regulation of endothelial cell proliferation	7	0.00258324	0.0304395	AIMP1, RGCC, GJA1, ATP5A1, SPARC, THBS1, VASH1	1407	29	16792	2.88077	1	0.550714	43.8631
GOTERM_BP_DIRECT	GO:0050434~positive regulation of viral transcription	7	0.00258324	0.0304395	PFN1, POLR2G, POLR2K, MDFIC, GTF2F2, POLR2I, NELFE	1407	29	16792	2.88077	1	0.550714	43.8631
GOTERM_MF_DIRECT	GO:0005161~platelet-derived growth factor receptor binding	5	0.00184517	0.0310775	IL1R1, ITGA5, VEGFA, ERN1, PTEN	1407	15	16881	3.99929	1	0.431477	40.1897
GOTERM_MF_DIRECT	GO:0008266~poly(U) RNA binding	5	0.00184517	0.0310775	KHDRBS1, PABPC4, PABPC1, HNRNPC, HNRNPH1	1407	15	16881	3.99929	1	0.431477	40.1897
GOTERM_CC_DIRECT	GO:0005581~collagen trimer	14	0.00516647	0.0312837	MARCO, CTHRC1, RPS18, COL3A1, COL6A3, COL1A2, COL12A1, COL1A1, EMILIN2, SERPINH1, COL5A2, COL5A1, EMILIN1, TIMP1	1460	92	18224	1.89946	1	0.225004	38.6561
GOTERM_BP_DIRECT	GO:0030968~endoplasmic reticulum unfolded protein response	9	0.0033213	0.0315047	DERL2, DERL1, VCP, AARS, PTPN1, HSPA5, EIF2AK3, UGGT1, SERP1	1407	45	16792	2.38692	1	0.561092	45.004
GOTERM_CC_DIRECT	GO:0032154~cleavage furrow	9	0.0033213	0.0315832	STAMBP, ZFYVE19, RHOA, RHOB, RAB11A, RALA, RHOC, ECT2, ITGB1	1460	47	18224	2.39021	1	0.22497	38.947
GOTERM_BP_DIRECT	GO:0031167~rRNA methylation	5	0.00184517	0.0316145	DIMT1, TFB2M, WBSCR22, TRMT112, FBL	1407	15	16792	3.9782	1	0.56016	45.1204
GOTERM_BP_DIRECT	GO:0006825~copper ion transport	5	0.00184517	0.0316145	SLC11A2, ATOX1, FKBP4, COX17, SCO1	1407	15	16792	3.9782	1	0.56016	45.1204
GOTERM_BP_DIRECT	GO:0000470~maturation of LSU-rRNA	5	0.00184517	0.0316145	MRPL1, RRP15, RPL10A, RPL7A, NSA2	1407	15	16792	3.9782	1	0.56016	45.1204
GOTERM_BP_DIRECT	GO:0043277~apoptotic cell clearance	5	0.00184517	0.0316145	MARCO, HMGB1, ITGAV, TGM2, PDIA6	1407	15	16792	3.9782	1	0.56016	45.1204
GOTERM_CC_DIRECT	GO:0016607~nuclear speck	25	0.00922584	0.0317016	SRSF1, NONO, PLRG1, RBM8A, TARDBP, CDK12, C8ORF4, SRRM1, RBM27, APEX1, EPAS1, RNPS1, IFI16, NXF1, BASP1, PRPF4, SF3A3, SRSF2, PPIG, HIF1A, HIPK1, FYTTD1, PSPC1, MNDA, PSME4	1460	201	18224	1.55251	1	0.223797	39.0617
GOTERM_BP_DIRECT	GO:0006461~protein complex assembly	17	0.00627357	0.0323048	GMNN, CAPZA2, CAPZA1, NIFK, SLC9A3R1, AFG3L2, SKAP2, HMGA1, TUBGCP2, RANBP9, PICALM, PPID, TCEB2, MDM2, FAS, KPNA3, MDN1	1407	116	16792	1.74904	1	0.565903	45.8465
GOTERM_CC_DIRECT	GO:0030141~secretory granule	12	0.0044284	0.0328002	PLAT, CDC42, CLCN3, TOR1A, VEGFA, GARS, IL1B, COL1A1, HSPD1, THBS1, PCSK5, RAB27A	1460	74	18224	2.02414	1	0.228753	40.1161
GOTERM_MF_DIRECT	GO:0030957~Tat protein binding	4	0.00147613	0.0330664	ACTB, MDFIC, NPM1, SMARCA4	1407	9	16881	5.33239	1	0.447397	42.1575
GOTERM_BP_DIRECT	GO:0071347~cellular response to interleukin-1	12	0.0044284	0.0332279	HIF1A, PTGIS, CCL20, CCL3L3, CXCL8, CCL19, HAS2, CCL4L2, RBMX, CCL4, RC3H1, CCL26	1407	71	16792	2.01712	1	0.574107	46.8033
GOTERM_BP_DIRECT	GO:0071260~cellular response to mechanical stimulus	12	0.0044284	0.0332279	BCL10, PTGER4, PTGS2, MAP3K2, MTPN, RAC1, GJA1, IL1B, COL1A1, FAS, GADD45A, CRADD	1407	71	16792	2.01712	1	0.574107	46.8033
GOTERM_BP_DIRECT	GO:0045047~protein targeting to ER	4	0.00147613	0.0335257	SPCS1, SPCS2, SEC61A1, SEC61G	1407	9	16792	5.30427	1	0.575222	47.1084
GOTERM_BP_DIRECT	GO:0002237~response to molecule of bacterial origin	4	0.00147613	0.0335257	BCL10, CXCL8, MALT1, TNFAIP3	1407	9	16792	5.30427	1	0.575222	47.1084
GOTERM_BP_DIRECT	GO:0001960~negative regulation of cytokine-mediated signaling pathway	4	0.00147613	0.0335257	PTPRC, PXDN, IL1RN, SIGIRR	1407	9	16792	5.30427	1	0.575222	47.1084
GOTERM_BP_DIRECT	GO:0006596~polyamine biosynthetic process	4	0.00147613	0.0335257	SAT1, ODC1, OAZ1, AZIN1	1407	9	16792	5.30427	1	0.575222	47.1084
GOTERM_BP_DIRECT	GO:0043589~skin morphogenesis	4	0.00147613	0.0335257	PSEN1, COL1A2, COL1A1, SRF	1407	9	16792	5.30427	1	0.575222	47.1084
GOTERM_BP_DIRECT	GO:0051561~positive regulation of mitochondrial calcium ion concentration	4	0.00147613	0.0335257	MCUR1, MICU2, RAP1GDS1, TGM2	1407	9	16792	5.30427	1	0.575222	47.1084
GOTERM_CC_DIRECT	GO:0071682~endocytic vesicle lumen	5	0.00184517	0.0341792	HSPH1, HYOU1, HSP90B1, HSP90AA1, SPARC	1460	16	18224	3.90068	1	0.235306	41.4154
GOTERM_CC_DIRECT	GO:0000178~exosome (RNase complex)	5	0.00184517	0.0341792	DIS3, EXOSC8, EXOSC4, EXOSC1, MPHOSPH6	1460	16	18224	3.90068	1	0.235306	41.4154
GOTERM_CC_DIRECT	GO:0042588~zymogen granule	3	0.0011071	0.0344581	GNAI3, HSPD1, SRGN	1460	4	18224	9.36164	1	0.235058	41.675
GOTERM_CC_DIRECT	GO:0045261~proton-transporting ATP synthase complex, catalytic core F(1)	3	0.0011071	0.0344581	ATP5B, ATP5C1, ATP5A1	1460	4	18224	9.36164	1	0.235058	41.675
GOTERM_CC_DIRECT	GO:0036021~endolysosome lumen	3	0.0011071	0.0344581	CTSL, CTSS, CTSB	1460	4	18224	9.36164	1	0.235058	41.675
GOTERM_CC_DIRECT	GO:0017101~aminoacyl-tRNA synthetase multienzyme complex	3	0.0011071	0.0344581	AIMP1, RARS, KARS	1460	4	18224	9.36164	1	0.235058	41.675
GOTERM_CC_DIRECT	GO:0031429~box H/ACA snoRNP complex	3	0.0011071	0.0344581	DKC1, GAR1, NOP10	1460	4	18224	9.36164	1	0.235058	41.675
GOTERM_CC_DIRECT	GO:0072589~box H/ACA scaRNP complex	3	0.0011071	0.0344581	DKC1, GAR1, NOP10	1460	4	18224	9.36164	1	0.235058	41.675
GOTERM_CC_DIRECT	GO:0090661~box H/ACA telomerase RNP complex	3	0.0011071	0.0344581	DKC1, GAR1, NOP10	1460	4	18224	9.36164	1	0.235058	41.675
GOTERM_CC_DIRECT	GO:0005911~cell-cell junction	22	0.00811874	0.0344647	ITK, LIMS1, MAP2K2, CLDN5, ACTN1, CASK, CTNND1, CD53, ECT2, FLNA, ANXA2, ACTR3, CDC42, CLIC4, ITGA5, TMOD3, RAP1B, WDR1, SNAP23, STEAP1, LCP2, DLG1	1460	172	18224	1.59656	1	0.23318	41.6811
GOTERM_MF_DIRECT	GO:0005080~protein kinase C binding	9	0.0033213	0.0344951	GLRX3, SRSF2, YWHAG, C1QBP, PLEK, HINT1, ITGAV, HSPB1, TOP2A	1407	46	16881	2.34741	1	0.457037	43.5333
GOTERM_MF_DIRECT	GO:0003899~DNA-directed RNA polymerase activity	8	0.00295227	0.0352274	POLR2G, POLR3H, POLR3K, POLR2K, POLR2I, POLR2M, POLR3E, POLR3D	1407	38	16881	2.52587	1	0.459621	44.2266
GOTERM_BP_DIRECT	GO:0051017~actin filament bundle assembly	7	0.00258324	0.0354436	CDC42, EZR, AIF1, MYO1B, NEDD9, ACTN1, LCP1	1407	30	16792	2.78474	1	0.593703	49.0349
GOTERM_BP_DIRECT	GO:0009966~regulation of signal transduction	7	0.00258324	0.0354436	YWHAG, CDC42SE2, MTCH1, BIRC5, PTPN1, NCLN, GLRX2	1407	30	16792	2.78474	1	0.593703	49.0349
GOTERM_CC_DIRECT	GO:0045177~apical part of cell	12	0.0044284	0.0357653	SLC11A2, PLAT, CDC42, EZR, C5AR1, CLIC4, LGMN, TUBG1, MSN, MYL12A, VASH1, ACVR1	1460	75	18224	1.99715	1	0.239025	42.8774
GOTERM_BP_DIRECT	GO:0007229~integrin-mediated signaling pathway	15	0.0055355	0.0360631	PLEK, COL3A1, FERMT2, NEDD9, ITGA4, ITGB1, CUL3, ITGAX, CTGF, ITGA5, ITGAV, FCER1G, ZYX, ADAM12, TYROBP	1407	99	16792	1.80827	1	0.597991	49.6428
GOTERM_BP_DIRECT	GO:0043085~positive regulation of catalytic activity	13	0.00479744	0.0366274	SH3PXD2B, CXCL1, PSEN1, ARF1, PHACTR4, GMFG, ALOX5AP, NPM1, PITRM1, AZIN1, RICTOR, IGFBP3, CIB1	1407	81	16792	1.91543	1	0.601626	50.1906
GOTERM_MF_DIRECT	GO:0034513~box H/ACA snoRNA binding	3	0.0011071	0.0371257	DKC1, GAR1, NOP10	1407	4	16881	8.9984	1	0.473039	45.9867
GOTERM_MF_DIRECT	GO:0071208~histone pre-mRNA DCP binding	3	0.0011071	0.0371257	SNRPB, LSM10, SLBP	1407	4	16881	8.9984	1	0.473039	45.9867
GOTERM_MF_DIRECT	GO:0051022~Rho GDP-dissociation inhibitor binding	3	0.0011071	0.0371257	CDC42, HSP90AA1, RAC1	1407	4	16881	8.9984	1	0.473039	45.9867
GOTERM_MF_DIRECT	GO:0097100~supercoiled DNA binding	3	0.0011071	0.0371257	HMGB1, HMGB2, RPS3	1407	4	16881	8.9984	1	0.473039	45.9867
GOTERM_MF_DIRECT	GO:0004725~protein tyrosine phosphatase activity	15	0.0055355	0.0373924	PTPRC, PTPRE, SSH2, DUSP23, CDKN3, PTEN, ACP1, MTMR2, DUSP5, PGP, DUSP2, DUSP1, PTP4A1, PTPN1, DUSP6	1407	100	16881	1.79968	1	0.471033	46.2297
GOTERM_BP_DIRECT	GO:0006955~immune response	47	0.0173446	0.0374821	CXCL1, IL1R2, GPR183, IL1R1, PXDN, AQP9, HLA-DRB1, CXCL5, CXCL3, CXCL8, IL7R, CCL4, CCL26, TNFRSF1B, CCL20, OTUD7B, HLA-DRB5, SEMA3C, IL1B, FAS, FCGR3A, IGKC, THBS1, FYB, C5AR1, PTGER4, PRG4, ADGRE5, CEBPG, IL1RN, CCL19, HLA-C, CCL4L2, HLA-B, CTSS, CD164, CD86, RGS1, C1QBP, RELT, ILF2, TGFBR3, CTSC, CNIH1, IFI6, HLA-DRA, LCP2	1407	421	16792	1.33237	1	0.608099	51.0095
GOTERM_BP_DIRECT	GO:1903753~negative regulation of p38MAPK cascade	3	0.0011071	0.0374972	HSPH1, EZR, DLG1	1407	4	16792	8.95096	1	0.606109	51.0238
GOTERM_BP_DIRECT	GO:0000338~protein deneddylation	3	0.0011071	0.0374972	COPS5, TOR1A, COPS4	1407	4	16792	8.95096	1	0.606109	51.0238
GOTERM_BP_DIRECT	GO:0046726~positive regulation by virus of viral protein levels in host cell	3	0.0011071	0.0374972	HACD3, DDB1, TBC1D20	1407	4	16792	8.95096	1	0.606109	51.0238
GOTERM_BP_DIRECT	GO:1990182~exosomal secretion	3	0.0011071	0.0374972	COPS5, RAB11A, RAB27A	1407	4	16792	8.95096	1	0.606109	51.0238
GOTERM_BP_DIRECT	GO:0031118~rRNA pseudouridine synthesis	3	0.0011071	0.0374972	DKC1, GAR1, NOP10	1407	4	16792	8.95096	1	0.606109	51.0238
GOTERM_BP_DIRECT	GO:1900041~negative regulation of interleukin-2 secretion	3	0.0011071	0.0374972	EZR, TRIM27, GBP1	1407	4	16792	8.95096	1	0.606109	51.0238
GOTERM_BP_DIRECT	GO:0010638~positive regulation of organelle organization	3	0.0011071	0.0374972	SURF4, LMAN1, TMED9	1407	4	16792	8.95096	1	0.606109	51.0238
GOTERM_BP_DIRECT	GO:0031577~spindle checkpoint	3	0.0011071	0.0374972	TAOK1, BIRC5, SPDL1	1407	4	16792	8.95096	1	0.606109	51.0238
GOTERM_BP_DIRECT	GO:0070370~cellular heat acclimation	3	0.0011071	0.0374972	HSPA6, HSPA1A, HSPA1B	1407	4	16792	8.95096	1	0.606109	51.0238
GOTERM_BP_DIRECT	GO:0070536~protein K63-linked deubiquitination	6	0.0022142	0.0385719	SHMT2, PSMD14, OTUD1, OTUD7B, USP25, TNFAIP3	1407	23	16792	3.11338	1	0.614561	52.0352
GOTERM_MF_DIRECT	GO:0070034~telomerase RNA binding	5	0.00184517	0.0387782	DKC1, GAR1, SNRPB, HNRNPC, NOP10	1407	16	16881	3.74933	1	0.479164	47.4762
GOTERM_MF_DIRECT	GO:0023026~MHC class II protein complex binding	5	0.00184517	0.0387782	PKM, HSP90AA1, HLA-DRB1, HSPA8, HLA-DRA	1407	16	16881	3.74933	1	0.479164	47.4762
GOTERM_MF_DIRECT	GO:0048037~cofactor binding	5	0.00184517	0.0387782	TYMS, UROS, ACLY, BIRC5, TKT	1407	16	16881	3.74933	1	0.479164	47.4762
GOTERM_MF_DIRECT	GO:0050431~transforming growth factor beta binding	5	0.00184517	0.0387782	VASN, ITGAV, TGFBR3, THBS1, ACVR1	1407	16	16881	3.74933	1	0.479164	47.4762
GOTERM_BP_DIRECT	GO:1901800~positive regulation of proteasomal protein catabolic process	5	0.00184517	0.0394346	PSMC6, PSMC5, PSMC4, PSMC3, PSMC2	1407	16	16792	3.72957	1	0.620738	52.8328
GOTERM_BP_DIRECT	GO:0061028~establishment of endothelial barrier	5	0.00184517	0.0394346	EZR, RAP1A, RAP1B, PDE4D, MSN	1407	16	16792	3.72957	1	0.620738	52.8328
GOTERM_BP_DIRECT	GO:0031396~regulation of protein ubiquitination	5	0.00184517	0.0394346	HSP90AA1, HSPA1A, HSPA1B, SIAH2, DAXX	1407	16	16792	3.72957	1	0.620738	52.8328
GOTERM_BP_DIRECT	GO:0031532~actin cytoskeleton reorganization	9	0.0033213	0.039696	EZR, PLEK, S100A9, ANXA1, RHOA, RALA, PTPN1, RICTOR, FLNA	1407	47	16792	2.28535	1	0.62111	53.072
GOTERM_BP_DIRECT	GO:0050729~positive regulation of inflammatory response	12	0.0044284	0.0397108	S100A8, PTGER4, CCL3L3, SERPINE1, S100A9, TGM2, FABP4, CCL4L2, IL33, HSPD1, CCL4, CCL26	1407	73	16792	1.96185	1	0.619155	53.0855
GOTERM_CC_DIRECT	GO:0031080~nuclear pore outer ring	4	0.00147613	0.0401064	NUP98, SEH1L, SEC13, NUP107	1460	10	18224	4.99288	1	0.262272	46.706
GOTERM_CC_DIRECT	GO:0031464~Cul4A-RING E3 ubiquitin ligase complex	4	0.00147613	0.0401064	CUL4A, DTL, DDB1, RBX1	1460	10	18224	4.99288	1	0.262272	46.706
GOTERM_CC_DIRECT	GO:0005742~mitochondrial outer membrane translocase complex	4	0.00147613	0.0401064	TOMM7, TOMM5, TOMM20, TOMM22	1460	10	18224	4.99288	1	0.262272	46.706
GOTERM_CC_DIRECT	GO:0045121~membrane raft	25	0.00922584	0.0405992	LDHB, GNAI3, GJA1, SERPINH1, ITGB1, EFHD2, ATP2B1, TNFRSF1B, FAS, DLG1, RAP2B, PTPRC, BCL10, OLR1, EEF2, SLC9A3R1, BIRC3, ANXA2, THY1, VDAC1, PSEN1, RAP1B, HSPD1, PGK1, PRNP	1460	206	18224	1.51483	1	0.263021	47.1251
GOTERM_BP_DIRECT	GO:0071356~cellular response to tumor necrosis factor	16	0.00590454	0.0407591	ZFAND6, CXCL8, CCL19, CCL4L2, POSTN, SGMS1, CCL4, SIRT1, CCL26, CCL20, CCL3L3, FABP4, HAS2, COL1A1, THBS1, CIB1	1407	110	16792	1.73594	1	0.626853	54.0329
GOTERM_BP_DIRECT	GO:0042771~intrinsic apoptotic signaling pathway in response to DNA damage by p53 class mediator	7	0.00258324	0.0409471	HIPK1, AEN, HIPK2, PPP2R5C, SHISA5, IFI16, SIRT1	1407	31	16792	2.69491	1	0.626509	54.2008
GOTERM_BP_DIRECT	GO:0030199~collagen fibril organization	8	0.00295227	0.040948	COL3A1, COL1A2, COL12A1, COL1A1, SERPINH1, COL5A2, COL5A1, ANXA2	1407	39	16792	2.44813	1	0.624456	54.2016
GOTERM_CC_DIRECT	GO:0080008~Cul4-RING E3 ubiquitin ligase complex	5	0.00184517	0.0419443	DCAF13, PLRG1, DCAF10, CUL4A, DDB1	1460	17	18224	3.67123	1	0.268519	48.2534
GOTERM_BP_DIRECT	GO:0030334~regulation of cell migration	12	0.0044284	0.0432608	SGK1, SERPINE2, PLXNA1, CXCR4, LMO4, RAC1, RHOA, RHOB, NEXN, FLNA, PHLDA2, THY1	1407	74	16792	1.93534	1	0.643059	56.2212
GOTERM_BP_DIRECT	GO:0030036~actin cytoskeleton organization	18	0.00664261	0.043587	CXCL1, PHACTR4, DIAPH1, RAN, DIAPH3, SSH2, TMSB10, SLC9A3R1, CAPZB, CORO1C, CDC42, PFN1, PFN2, CFL1, RAC1, RHOA, TMOD3, CAP1	1407	130	16792	1.65248	1	0.643846	56.4991
GOTERM_MF_DIRECT	GO:0046790~virion binding	4	0.00147613	0.044373	HSP90B1, PPIA, HIPK2, PTX3	1407	10	16881	4.79915	1	0.52241	52.2381
GOTERM_BP_DIRECT	GO:0019371~cyclooxygenase pathway	4	0.00147613	0.0449744	PTGES3, PTGIS, PTGS2, PTGS1	1407	10	16792	4.77385	1	0.653601	57.6628
GOTERM_BP_DIRECT	GO:0014067~negative regulation of phosphatidylinositol 3-kinase signaling	4	0.00147613	0.0449744	STAMBP, SERPINE2, SLC9A3R1, PTEN	1407	10	16792	4.77385	1	0.653601	57.6628
GOTERM_BP_DIRECT	GO:0006268~DNA unwinding involved in DNA replication	4	0.00147613	0.0449744	HMGA1, MCM4, TOP2A, MCM6	1407	10	16792	4.77385	1	0.653601	57.6628
GOTERM_BP_DIRECT	GO:0031115~negative regulation of microtubule polymerization	4	0.00147613	0.0449744	FKBP4, STMN1, MAPRE1, CAPZB	1407	10	16792	4.77385	1	0.653601	57.6628
GOTERM_CC_DIRECT	GO:0005763~mitochondrial small ribosomal subunit	6	0.0022142	0.045148	MRPS16, MRPL42, MRPS18C, MRPS15, MRPS33, MRPS5	1460	25	18224	2.99573	1	0.28403	50.8509
GOTERM_CC_DIRECT	GO:0071011~precatalytic spliceosome	6	0.0022142	0.045148	PLRG1, SNRPD1, SF3B5, SNRPE, PRPF38B, SNRPG	1460	25	18224	2.99573	1	0.28403	50.8509
GOTERM_BP_DIRECT	GO:0015031~protein transport	44	0.0162375	0.0454866	VPS29, NACA, SNX7, KIAA0196, TIMM13, LMAN1, ARFGEF1, SFT2D1, TMED7, SEH1L, NECAP2, RAB11A, VPS4A, BTF3, SNAP23, EXOC5, JAGN1, SEC61A1, GPR89A, KDELR2, SCAMP3, GDI2, GOLT1B, KTN1, CORO7, TMED9, YIF1A, ECT2, TIMM8B, COG4, HSP90B1, PSEN1, ARF1, VAMP8, CNIH4, PPID, EIF5AL1, RAP1A, COMMD1, YIPF5, COL1A1, SNX30, YKT6, SERP1	1407	395	16792	1.32943	1	0.655844	58.0848
GOTERM_BP_DIRECT	GO:0045184~establishment of protein localization	8	0.00295227	0.0461875	CORO1C, LIMS1, DERL1, VCP, MDM2, KPNB1, PHLDB2, FLNA	1407	40	16792	2.38692	1	0.65959	58.656
GOTERM_BP_DIRECT	GO:0046034~ATP metabolic process	7	0.00258324	0.0469608	VCP, ATP5B, OLA1, HSPA1A, HSPA1B, ATP6V1B2, HSPA8	1407	32	16792	2.6107	1	0.663838	59.2776
GOTERM_MF_DIRECT	GO:0003730~mRNA 3'-UTR binding	9	0.0033213	0.0479358	CPEB2, SERBP1, TARDBP, CPEB4, RNPS1, PABPC1, HNRNPC, HNRNPR, RC3H1	1407	49	16881	2.20369	1	0.546017	55.0561
GOTERM_BP_DIRECT	GO:0043123~positive regulation of I-kappaB kinase/NF-kappaB signaling	21	0.00774971	0.048488	BCL10, PELI1, MTDH, GOLT1B, NDFIP1, CCL19, GJA1, FKBP1A, MALT1, BIRC3, ECT2, FLNA, ANKRD17, SHISA5, RHOA, TGM2, RHOC, BRD4, UBA52, GPR89A, RPS27A	1407	161	16792	1.55669	1	0.673869	60.4794
GOTERM_MF_DIRECT	GO:0008134~transcription factor binding	33	0.0121781	0.0491756	HMGB1, HMGB2, LMO4, CHCHD2, PRKDC, DAXX, SRF, RPS3, HEY1, MDFIC, CREG1, SNF8, HNRNPD, RUNX1, BCL10, PDCD11, EPAS1, RCOR3, CEBPG, CSNK2B, DRG1, IFI16, SIRT1, HMGA1, FLNA, MED6, HIF1A, PSMC5, C1QBP, PPID, PARP1, KAT6A, SMARCA4	1407	284	16881	1.39412	1	0.550901	55.9995
GOTERM_BP_DIRECT	GO:0042752~regulation of circadian rhythm	9	0.0033213	0.0491952	MAGED1, NONO, UBE3A, HNRNPD, PSPC1, PRKDC, PRKAA1, TOP2A, PPP1CB	1407	49	16792	2.19207	1	0.677333	61.0244
GOTERM_CC_DIRECT	GO:0005604~basement membrane	12	0.0044284	0.049502	RPSA, COL4A1, TNC, TGFBI, FBN1, CASK, SPARC, THBS2, LOXL1, COL5A1, ANXA2, TIMP1	1460	79	18224	1.89603	1	0.305054	54.1861
GOTERM_CC_DIRECT	GO:0030018~Z disc	16	0.00590454	0.0496205	GLRX3, CRYAB, ACTN1, FKBP1A, MYL12A, NEXN, FLNC, SMN2, CAPZB, FLNA, SYNE2, FRG1, PDE4B, POLR2M, HSPB1, SCN5A	1460	118	18224	1.6925	1	0.303449	54.2737
GOTERM_CC_DIRECT	GO:0016234~inclusion body	5	0.00184517	0.0506198	PSMC6, PSMC5, PSMC4, HSPA1A, HSPA1B	1460	18	18224	3.46728	1	0.306414	55.0074
GOTERM_BP_DIRECT	GO:0070373~negative regulation of ERK1 and ERK2 cascade	10	0.00369034	0.0507076	EIF3A, RANBP9, EZR, DUSP1, PTPN1, SLC9A3R1, PTEN, DLG1, GBP1, DUSP6	1407	58	16792	2.05769	1	0.686709	62.1662
GOTERM_BP_DIRECT	GO:0030324~lung development	12	0.0044284	0.0510017	HMGB1, EIF4EBP1, EIF4E, HSPB11, EPAS1, PDPN, CTGF, JMJD6, VEGFA, HSD11B1, SPARC, FGF2	1407	76	16792	1.88441	1	0.686938	62.3845
GOTERM_CC_DIRECT	GO:0005635~nuclear envelope	20	0.00738067	0.0511846	ABCF1, NUP98, CBX3, NUP155, SIRT1, CYBB, SYNE2, SEH1L, TMEM33, RAE1, ALOX5AP, TOR1A, LRRC59, POLR2M, SEC13, RANBP1, TMPO, NUP107, PARP1, KPNB1	1460	159	18224	1.57009	1	0.307108	55.4173
GOTERM_BP_DIRECT	GO:0001666~response to hypoxia	22	0.00811874	0.0514178	PLAT, EPAS1, CRYAB, POSTN, SRF, CITED2, AGTRAP, SLC11A2, PKM, VEGFB, HSP90B1, HIF1A, PLOD1, CXCR4, PLOD2, VEGFA, TGFBR3, PRKAA1, HSPD1, THBS1, PLAU, ANGPTL4	1407	172	16792	1.52652	1	0.688053	62.6914
GOTERM_BP_DIRECT	GO:0006511~ubiquitin-dependent protein catabolic process	23	0.00848777	0.0515396	UBE2A, UBE3A, DTL, USP9X, UBA6, PSMA7, CUL3, PSMD14, RNF6, PSMC6, PSMD13, VCP, CUL4A, PSMD11, PSMC2, PSMA3, FBXL12, RANBP1, SIAH2, USP25, USP42, USP14, FBXO7	1407	182	16792	1.50822	1	0.687028	62.7808
GOTERM_BP_DIRECT	GO:0031397~negative regulation of protein ubiquitination	8	0.00295227	0.0518369	TSPO, GTPBP4, N4BP1, SMAD7, HSPA1A, HSPA1B, TNFAIP3, RPS3	1407	41	16792	2.3287	1	0.687277	62.9981
GOTERM_CC_DIRECT	GO:0030686~90S preribosome	4	0.00147613	0.0519428	CMSS1, RPSA, UTP20, RPS7	1460	11	18224	4.53898	1	0.308768	55.9619
GOTERM_CC_DIRECT	GO:0030117~membrane coat	6	0.0022142	0.0523496	COPB2, AP1S2, COPB1, AP2S1, AP3S2, AP3D1	1460	26	18224	2.88051	1	0.308641	56.2515
GOTERM_MF_DIRECT	GO:0030544~Hsp70 protein binding	7	0.00258324	0.0523638	ST13, PPID, SACS, ERN1, FKBP1A, DNAJC2, RPS3	1407	33	16881	2.545	1	0.569708	58.341
GOTERM_BP_DIRECT	GO:0000375~RNA splicing, via transesterification reactions	6	0.0022142	0.053074	TRA2B, MPHOSPH10, SRRM1, PRPF4, SF3A3, TXNL4A	1407	25	16792	2.86431	1	0.694186	63.8895
GOTERM_BP_DIRECT	GO:0006383~transcription from RNA polymerase III promoter	7	0.00258324	0.0534928	GTF3A, POLR3H, POLR3K, POLR2K, GTF3C6, POLR3E, POLR3D	1407	33	16792	2.53158	1	0.695241	64.1866
GOTERM_BP_DIRECT	GO:0042787~protein ubiquitination involved in ubiquitin-dependent protein catabolic process	20	0.00738067	0.0535628	MAEA, UBE2Z, DDB1, ANAPC4, UBA6, HERC4, ANAPC11, RNF181, RBX1, CUL3, RNF126, CUL4A, HUWE1, BTBD1, MDM2, SIAH2, UBA52, BUB3, RPS27A, FBXO7	1407	153	16792	1.56008	1	0.693865	64.236
GOTERM_CC_DIRECT	GO:0031465~Cul4B-RING E3 ubiquitin ligase complex	3	0.0011071	0.0544119	DTL, DDB1, RBX1	1460	5	18224	7.48932	1	0.316702	57.6926
GOTERM_CC_DIRECT	GO:0042719~mitochondrial intermembrane space protein transporter complex	3	0.0011071	0.0544119	TIMM10, TIMM13, TIMM8B	1460	5	18224	7.48932	1	0.316702	57.6926
GOTERM_BP_DIRECT	GO:0007596~blood coagulation	23	0.00848777	0.0568565	PLAT, CAPZA2, PABPC4, CAPZA1, LMAN1, DOCK6, CAPZB, PLAUR, CDC42, PRKAR2A, THBD, SERPINE2, PROCR, CD59, RAC1, COL1A2, FCER1G, COL1A1, EHD1, PAPSS2, TFPI2, PLAU, RAB27A	1407	184	16792	1.49183	1	0.714145	66.4906
GOTERM_MF_DIRECT	GO:0001056~RNA polymerase III activity	5	0.00184517	0.0571429	POLR3H, POLR3K, POLR2K, POLR3E, POLR3D	1407	18	16881	3.33274	1	0.598003	61.6327
GOTERM_MF_DIRECT	GO:0050786~RAGE receptor binding	4	0.00147613	0.0573309	HMGB1, HMGB2, S100A8, S100A9	1407	11	16881	4.36286	1	0.594803	61.7572
GOTERM_BP_DIRECT	GO:0009725~response to hormone	8	0.00295227	0.0579021	HCLS1, SFRP4, MMP19, UQCRFS1, STEAP2, SRF, TIMP1, DHCR24	1407	42	16792	2.27326	1	0.719034	67.1777
GOTERM_BP_DIRECT	GO:0051496~positive regulation of stress fiber assembly	8	0.00295227	0.0579021	PPM1F, PFN1, PFN2, CTGF, RGCC, RAC1, RHOA, FHOD1	1407	42	16792	2.27326	1	0.719034	67.1777
GOTERM_BP_DIRECT	GO:0002548~monocyte chemotaxis	8	0.00295227	0.0579021	FLT1, CCL20, CCL3L3, ANXA1, CCL19, CCL4L2, CCL4, CCL26	1407	42	16792	2.27326	1	0.719034	67.1777
GOTERM_BP_DIRECT	GO:0061045~negative regulation of wound healing	4	0.00147613	0.058089	SERPINE1, CASK, GJA1, FGF2	1407	11	16792	4.33986	1	0.718412	67.2991
GOTERM_BP_DIRECT	GO:1903364~positive regulation of cellular protein catabolic process	4	0.00147613	0.058089	UQCC2, EZR, MSN, TNFAIP3	1407	11	16792	4.33986	1	0.718412	67.2991
GOTERM_BP_DIRECT	GO:0035970~peptidyl-threonine dephosphorylation	4	0.00147613	0.058089	PPM1F, DUSP5, PPM1G, DUSP1	1407	11	16792	4.33986	1	0.718412	67.2991
GOTERM_BP_DIRECT	GO:0042535~positive regulation of tumor necrosis factor biosynthetic process	4	0.00147613	0.058089	CYBB, HSPB1, MAPKAPK2, THBS1	1407	11	16792	4.33986	1	0.718412	67.2991
GOTERM_MF_DIRECT	GO:0050544~arachidonic acid binding	3	0.0011071	0.0584953	S100A8, ALOX5AP, S100A9	1407	5	16881	7.19872	1	0.598005	62.519
GOTERM_MF_DIRECT	GO:0052851~ferric-chelate reductase (NADPH) activity	3	0.0011071	0.0584953	STEAP4, STEAP2, STEAP1	1407	5	16881	7.19872	1	0.598005	62.519
GOTERM_MF_DIRECT	GO:0008097~5S rRNA binding	3	0.0011071	0.0584953	RPL3, RPL5, EEF2	1407	5	16881	7.19872	1	0.598005	62.519
GOTERM_MF_DIRECT	GO:0019960~C-X3-C chemokine binding	3	0.0011071	0.0584953	ITGAV, ITGA4, ITGB1	1407	5	16881	7.19872	1	0.598005	62.519
GOTERM_MF_DIRECT	GO:0008823~cupric reductase activity	3	0.0011071	0.0584953	STEAP4, STEAP2, STEAP1	1407	5	16881	7.19872	1	0.598005	62.519
GOTERM_MF_DIRECT	GO:0047485~protein N-terminus binding	14	0.00516647	0.0587091	CSNK2A2, RPA2, PDCD10, CSNK2A1, ALOX5AP, SNF8, YWHAQ, EIF5A, EXOC5, RPS21, PARP1, DAXX, SMARCA4, GLRX	1407	97	16881	1.73165	1	0.595048	62.6573
GOTERM_BP_DIRECT	GO:0035088~establishment or maintenance of apical/basal cell polarity	3	0.0011071	0.0590627	CDC42, EZR, CLIC4	1407	5	16792	7.16077	1	0.722723	67.9248
GOTERM_BP_DIRECT	GO:0051660~establishment of centrosome localization	3	0.0011071	0.0590627	EZR, FHOD1, DLG1	1407	5	16792	7.16077	1	0.722723	67.9248
GOTERM_BP_DIRECT	GO:0006221~pyrimidine nucleotide biosynthetic process	3	0.0011071	0.0590627	UMPS, ERH, PRPS1	1407	5	16792	7.16077	1	0.722723	67.9248
GOTERM_BP_DIRECT	GO:0097461~ferric iron import into cell	3	0.0011071	0.0590627	STEAP4, STEAP2, STEAP1	1407	5	16792	7.16077	1	0.722723	67.9248
GOTERM_BP_DIRECT	GO:0045039~protein import into mitochondrial inner membrane	3	0.0011071	0.0590627	TIMM10, TIMM13, TIMM22	1407	5	16792	7.16077	1	0.722723	67.9248
GOTERM_BP_DIRECT	GO:0010757~negative regulation of plasminogen activation	3	0.0011071	0.0590627	SERPINE2, SERPINE1, THBS1	1407	5	16792	7.16077	1	0.722723	67.9248
GOTERM_BP_DIRECT	GO:0009113~purine nucleobase biosynthetic process	3	0.0011071	0.0590627	GMPS, PAICS, PPAT	1407	5	16792	7.16077	1	0.722723	67.9248
GOTERM_BP_DIRECT	GO:0000056~ribosomal small subunit export from nucleus	3	0.0011071	0.0590627	RAN, RPS15, LTV1	1407	5	16792	7.16077	1	0.722723	67.9248
GOTERM_BP_DIRECT	GO:1902966~positive regulation of protein localization to early endosome	3	0.0011071	0.0590627	EZR, VEGFA, MSN	1407	5	16792	7.16077	1	0.722723	67.9248
GOTERM_CC_DIRECT	GO:0001891~phagocytic cup	5	0.00184517	0.0601984	AIF1, CDC42SE2, RAC1, ANXA1, LCP1	1460	19	18224	3.28479	1	0.342351	61.5028
GOTERM_CC_DIRECT	GO:0005685~U1 snRNP	5	0.00184517	0.0601984	SNRPB, SNRPD1, SNRPF, SNRPE, SNRPG	1460	19	18224	3.28479	1	0.342351	61.5028
GOTERM_CC_DIRECT	GO:0005666~DNA-directed RNA polymerase III complex	5	0.00184517	0.0601984	POLR3H, POLR3K, POLR2K, POLR3E, POLR3D	1460	19	18224	3.28479	1	0.342351	61.5028
GOTERM_CC_DIRECT	GO:0031528~microvillus membrane	5	0.00184517	0.0601984	EZR, PDPN, ITGAV, MSN, SLC9A3R1	1460	19	18224	3.28479	1	0.342351	61.5028
GOTERM_BP_DIRECT	GO:0045070~positive regulation of viral genome replication	6	0.0022142	0.0613607	HACD3, PPIA, PPID, DDB1, PABPC1, TOP2A	1407	26	16792	2.75414	1	0.734884	69.3568
GOTERM_CC_DIRECT	GO:0044297~cell body	10	0.00369034	0.0624341	TUBB, RDH10, CCT5, TCP1, EZR, CCT8, CACYBP, CCT2, CCT3, RPS6	1460	63	18224	1.9813	1	0.350508	62.8871
GOTERM_MF_DIRECT	GO:0003727~single-stranded RNA binding	8	0.00295227	0.0629273	HMGB1, POLR2G, JMJD6, ANXA1, MTERF3, NXF1, RBMX, HNRNPA1	1407	43	16881	2.23216	1	0.617031	65.2905
GOTERM_CC_DIRECT	GO:0043220~Schmidt-Lanterman incisure	4	0.00147613	0.065253	CLDN5, AKR1B1, PTEN, ANXA2	1460	12	18224	4.16073	1	0.361107	64.5661
GOTERM_CC_DIRECT	GO:0036020~endolysosome membrane	4	0.00147613	0.065253	CLTA, AP2S1, CLTC, AP2M1	1460	12	18224	4.16073	1	0.361107	64.5661
GOTERM_BP_DIRECT	GO:0001501~skeletal system development	18	0.00664261	0.0655269	SH3PXD2B, COL3A1, FBN1, TCOF1, POSTN, RPL38, COL5A2, HSPB11, TRPS1, COMP, COL1A2, COL12A1, COL1A1, PAPSS2, EIF2AK3, IGFBP4, SERP1, CDH11	1407	137	16792	1.56805	1	0.756778	71.8
GOTERM_BP_DIRECT	GO:0010629~negative regulation of gene expression	18	0.00664261	0.0655269	PDCD10, AIF1, CRYAB, MAP2K2, NDFIP1, GJA1, ZNF503, SIRT1, RNASEH2B, CITED2, VEGFB, CDC42, DIP2A, PICALM, NME1, CTGF, TARDBP, CPNE1	1407	137	16792	1.56805	1	0.756778	71.8
GOTERM_BP_DIRECT	GO:0033138~positive regulation of peptidyl-serine phosphorylation	11	0.00405937	0.0655444	CDC42, PFN2, PDCD10, CD44, HCLS1, VEGFA, TXN, PIK3CA, MAD2L2, FNIP1, FNIP2	1407	70	16792	1.87544	1	0.755165	71.8098
GOTERM_BP_DIRECT	GO:0034097~response to cytokine	9	0.0033213	0.0660069	TYMS, OSMR, COL3A1, MAPKAPK2, SPARC, DDOST, SRF, PGGT1B, TIMP1	1407	52	16792	2.06561	1	0.75597	72.0692
GOTERM_MF_DIRECT	GO:0042288~MHC class I protein binding	5	0.00184517	0.0677873	TUBB, DERL1, VCP, ATP5B, ATP5A1	1407	19	16881	3.15733	1	0.641087	68.108
GOTERM_BP_DIRECT	GO:0006284~base-excision repair	7	0.00258324	0.0681288	HMGB1, RPA2, HUWE1, UNG, APEX1, HMGA1, RPA3	1407	35	16792	2.38692	1	0.7655	73.231
GOTERM_BP_DIRECT	GO:0031648~protein destabilization	7	0.00258324	0.0681288	TMEM147, DERL1, MDM2, PRKDC, NOMO2, SIRT1, NCLN	1407	35	16792	2.38692	1	0.7655	73.231
GOTERM_BP_DIRECT	GO:0043536~positive regulation of blood vessel endothelial cell migration	5	0.00184517	0.068864	VEGFA, HSPB1, AMOTL1, THBS1, FGF2	1407	19	16792	3.14069	1	0.767617	73.6227
GOTERM_BP_DIRECT	GO:0071294~cellular response to zinc ion	5	0.00184517	0.068864	TSPO, MT2A, MT1E, PARP1, MT1X	1407	19	16792	3.14069	1	0.767617	73.6227
GOTERM_BP_DIRECT	GO:0001558~regulation of cell growth	12	0.0044284	0.0691539	SGK1, TFRC, CD320, CTGF, H2AFY, CDK11B, HTRA3, MAD2L2, URI1, IGFBP3, IGFBP4, CYR61	1407	80	16792	1.79019	1	0.767443	73.7757
GOTERM_BP_DIRECT	GO:0007029~endoplasmic reticulum organization	6	0.0022142	0.0703357	TOR1AIP2, ATL3, JAGN1, LMAN1, EIF2AK3, SEC61A1	1407	27	16792	2.65214	1	0.771749	74.3906
GOTERM_BP_DIRECT	GO:0070098~chemokine-mediated signaling pathway	11	0.00405937	0.0708422	CXCL1, CXCL5, CCL20, CXCR4, CXCL3, CCL3L3, CXCL8, CCL19, CCL4L2, CCL4, CCL26	1407	71	16792	1.84902	1	0.772633	74.6499
GOTERM_MF_DIRECT	GO:0015266~protein channel activity	4	0.00147613	0.0718513	TOMM7, TOMM20, TOMM22, TIMM22	1407	12	16881	3.99929	1	0.659072	70.2977
GOTERM_MF_DIRECT	GO:0048185~activin binding	4	0.00147613	0.0718513	SMAD7, TGFBR3, FKBP1A, ACVR1	1407	12	16881	3.99929	1	0.659072	70.2977
GOTERM_MF_DIRECT	GO:0003690~double-stranded DNA binding	12	0.0044284	0.0721031	SLTM, HMGB1, HMGB2, SAFB, TARDBP, XRCC6, MTERF3, PRKDC, IFI16, HNRNPDL, YBX1, RBMS1	1407	81	16881	1.77746	1	0.656258	70.4286
GOTERM_BP_DIRECT	GO:0006164~purine nucleotide biosynthetic process	4	0.00147613	0.0727777	ATIC, IMPDH2, PPAT, PRPS1	1407	12	16792	3.9782	1	0.780398	75.6183
GOTERM_BP_DIRECT	GO:0001706~endoderm formation	4	0.00147613	0.0727777	DUSP5, DUSP2, DKK1, DUSP1	1407	12	16792	3.9782	1	0.780398	75.6183
GOTERM_BP_DIRECT	GO:0010939~regulation of necrotic cell death	4	0.00147613	0.0727777	PPIF, BIRC3, UBA52, RPS27A	1407	12	16792	3.9782	1	0.780398	75.6183
GOTERM_BP_DIRECT	GO:0071712~ER-associated misfolded protein catabolic process	4	0.00147613	0.0727777	DERL1, VCP, TOR1A, UGGT1	1407	12	16792	3.9782	1	0.780398	75.6183
GOTERM_BP_DIRECT	GO:0050710~negative regulation of cytokine secretion	4	0.00147613	0.0727777	PTGER4, LRRC32, RGCC, SRGN	1407	12	16792	3.9782	1	0.780398	75.6183
GOTERM_BP_DIRECT	GO:0009615~response to virus	15	0.0055355	0.0751897	ODC1, CREBZF, DDX1, CCL19, HMGA1, CCL4, CCT5, CXCR4, CFL1, TPT1, HSPB1, DDX21, STMN1, URI1, ENO1	1407	110	16792	1.62745	1	0.790017	76.7761
GOTERM_MF_DIRECT	GO:0002020~protease binding	14	0.00516647	0.0760455	BCL10, IL1R1, DERL1, PANX1, MALT1, ITGB1, CRADD, ANXA2, TIMP1, ITGAV, COMP, SERPINE1, TNFAIP3, FN1	1407	101	16881	1.66307	1	0.67244	72.4091
GOTERM_BP_DIRECT	GO:0042059~negative regulation of epidermal growth factor receptor signaling pathway	7	0.00258324	0.0762341	CDC42, RNF126, CLTA, AP2S1, UBA52, RPS27A, AP2M1	1407	36	16792	2.32062	1	0.793155	77.2611
GOTERM_BP_DIRECT	GO:0000723~telomere maintenance	7	0.00258324	0.0762341	PTGES3, RPA2, XRCC6, POLD2, PCNA, APEX1, RAD50	1407	36	16792	2.32062	1	0.793155	77.2611
GOTERM_BP_DIRECT	GO:1901998~toxin transport	7	0.00258324	0.0762341	COPB2, CCT5, TCP1, CCT8, CCT2, HSPA5, CCT3	1407	36	16792	2.32062	1	0.793155	77.2611
GOTERM_BP_DIRECT	GO:0032355~response to estradiol	13	0.00479744	0.0767647	BID, DUSP1, PTGS2, CRYAB, CTGF, ANXA1, PCNA, POSTN, EEF2, COL1A1, AREG, MBD2, PTEN	1407	91	16792	1.70494	1	0.793967	77.5038
GOTERM_BP_DIRECT	GO:0008360~regulation of cell shape	18	0.00664261	0.0768902	ALDOA, DIAPH1, PDPN, FERMT2, ANXA1, MYL12A, SLC9A3R1, VRK1, EZR, CDC42SE2, VEGFA, PLEKHO1, CYFIP1, WDR1, MSN, CDC42EP3, FN1, DLG1	1407	140	16792	1.53445	1	0.792987	77.5609
GOTERM_CC_DIRECT	GO:0005802~trans-Golgi network	17	0.00627357	0.0772504	DENND5A, CNST, CORO7, POSTN, ARFGEF1, M6PR, MICALL1, LAP3, SLC11A2, ARF1, IGF2R, RAC1, TGFBI, RAB11A, CPD, GGA2, GOLGA4	1460	136	18224	1.56027	1	0.411069	70.949
GOTERM_CC_DIRECT	GO:0042382~paraspeckles	3	0.0011071	0.0773595	NONO, PSPC1, CPSF6	1460	6	18224	6.2411	1	0.409005	71.0017
GOTERM_CC_DIRECT	GO:0034715~pICln-Sm protein complex	3	0.0011071	0.0773595	SNRPD1, SNRPF, SNRPE	1460	6	18224	6.2411	1	0.409005	71.0017
GOTERM_CC_DIRECT	GO:0097255~R2TP complex	3	0.0011071	0.0773595	ECD, RUVBL2, RUVBL1	1460	6	18224	6.2411	1	0.409005	71.0017
GOTERM_CC_DIRECT	GO:0071204~histone pre-mRNA 3'end processing complex	3	0.0011071	0.0773595	SNRPB, YBX1, SLBP	1460	6	18224	6.2411	1	0.409005	71.0017
GOTERM_CC_DIRECT	GO:1990124~messenger ribonucleoprotein complex	3	0.0011071	0.0773595	HNRNPA3, CPEB2, CPEB4	1460	6	18224	6.2411	1	0.409005	71.0017
GOTERM_CC_DIRECT	GO:0070937~CRD-mediated mRNA stability complex	3	0.0011071	0.0773595	DHX9, CSDE1, YBX1	1460	6	18224	6.2411	1	0.409005	71.0017
GOTERM_CC_DIRECT	GO:0019907~cyclin-dependent protein kinase activating kinase holoenzyme complex	3	0.0011071	0.0773595	CCNH, HSPD1, PUF60	1460	6	18224	6.2411	1	0.409005	71.0017
GOTERM_CC_DIRECT	GO:0030118~clathrin coat	3	0.0011071	0.0773595	CLTA, IGF2R, CLTC	1460	6	18224	6.2411	1	0.409005	71.0017
GOTERM_CC_DIRECT	GO:0031428~box C/D snoRNP complex	3	0.0011071	0.0773595	NOP58, NOP56, FBL	1460	6	18224	6.2411	1	0.409005	71.0017
GOTERM_CC_DIRECT	GO:0001740~Barr body	3	0.0011071	0.0773595	SMCHD1, H2AFZ, H2AFY	1460	6	18224	6.2411	1	0.409005	71.0017
GOTERM_BP_DIRECT	GO:0008284~positive regulation of cell proliferation	49	0.0180826	0.0781266	NAMPT, DERL2, CXCL5, OSMR, TNC, NAP1L1, EIF5A, PRDX3, PTEN, ITGB1, TIMP1, CUL3, GADD45GIP1, CSNK2A1, CTGF, ITGAV, CDC123, NPM1, PRKAA1, THBS1, FGF2, PGGT1B, DLG1, DNAJA2, FN1, CIB1, STAMBP, ODC1, SHMT2, UBE2A, NACC2, PDCD10, FLT1, SLC25A5, HCLS1, BIRC5, RPS4X, SIRT1, CD86, EREG, HIPK1, CUL4A, HIPK2, VEGFA, KIF20B, SYF2, MDM2, HAS2, AREG	1407	466	16792	1.25493	1	0.796863	78.1156
GOTERM_MF_DIRECT	GO:0042605~peptide antigen binding	6	0.0022142	0.0785729	HLA-DRB1, HLA-DRB5, HLA-C, HLA-B, HLA-DRA, DHCR24	1407	28	16881	2.57097	1	0.680834	73.6124
GOTERM_MF_DIRECT	GO:0017048~Rho GTPase binding	6	0.0022142	0.0785729	PFN1, DIAPH1, DIAPH3, MYO9B, ECT2, FLNA	1407	28	16881	2.57097	1	0.680834	73.6124
GOTERM_MF_DIRECT	GO:0008139~nuclear localization sequence binding	6	0.0022142	0.0785729	NUP98, IPO5, TNPO2, KPNA3, KPNB1, KPNA2	1407	28	16881	2.57097	1	0.680834	73.6124
GOTERM_CC_DIRECT	GO:0030659~cytoplasmic vesicle membrane	16	0.00590454	0.0786168	SNX17, SNX7, ANXA1, AP3S2, AGTRAP, YWHAG, YWHAH, AP1S2, PDE6D, CLIC4, TOR1A, YWHAQ, RAB11A, RALA, VOPP1, YKT6	1460	126	18224	1.58504	1	0.411735	71.6034
GOTERM_BP_DIRECT	GO:0071363~cellular response to growth factor stimulus	8	0.00295227	0.0786239	PFN1, TNFRSF1B, DTYMK, MDM2, SPARC, THBS1, URI1, CIB1	1407	45	16792	2.12171	1	0.797494	78.3351
GOTERM_CC_DIRECT	GO:0030666~endocytic vesicle membrane	10	0.00369034	0.07916	MARCO, HLA-DRB1, AP2S1, HLA-DRB5, MDM2, UBA52, RPS27A, HLA-DRA, CD163, AP2M1	1460	66	18224	1.89124	1	0.411488	71.8597
GOTERM_CC_DIRECT	GO:0005811~lipid particle	10	0.00369034	0.07916	PLIN2, VCP, DFFA, CKAP4, FABP4, RAP1B, G0S2, ACSL4, EHD1, ANXA2	1460	66	18224	1.89124	1	0.411488	71.8597
GOTERM_MF_DIRECT	GO:0005528~FK506 binding	5	0.00184517	0.0793767	FKBP4, FKBP3, FKBP14, FKBP1A, FKBP11	1407	20	16881	2.99947	1	0.680717	73.9847
GOTERM_MF_DIRECT	GO:0005537~mannose binding	5	0.00184517	0.0793767	MRC1, IGF2R, DPM1, LMAN1, M6PR	1407	20	16881	2.99947	1	0.680717	73.9847
GOTERM_CC_DIRECT	GO:0005844~polysome	7	0.00258324	0.079478	VBP1, DRG1, RPS4X, RPS6, NAA38, EIF2AK4, RPS3	1460	38	18224	2.29935	1	0.410326	72.0088
GOTERM_BP_DIRECT	GO:0008543~fibroblast growth factor receptor signaling pathway	12	0.0044284	0.0796097	NCBP2, POLR2G, POLR2K, CTGF, GTF2F2, POLR2I, PTBP1, HNRNPH1, FGF2, HNRNPA1, UBA52, RPS27A	1407	82	16792	1.74653	1	0.800187	78.7639
GOTERM_CC_DIRECT	GO:0005751~mitochondrial respiratory chain complex IV	4	0.00147613	0.0799482	NDUFA4, COX7C, COX6A1, COX5A	1460	13	18224	3.84067	1	0.4098	72.2278
GOTERM_BP_DIRECT	GO:0032689~negative regulation of interferon-gamma production	6	0.0022142	0.0799912	HMGB1, C1QBP, HLA-DRB1, HLA-DRB5, IL33, PRNP	1407	28	16792	2.55742	1	0.800305	78.9277
GOTERM_BP_DIRECT	GO:0000060~protein import into nucleus, translocation	6	0.0022142	0.0799912	SEC61B, RAN, IPO5, NUTF2, TNPO2, KPNB1	1407	28	16792	2.55742	1	0.800305	78.9277
GOTERM_BP_DIRECT	GO:0046697~decidualization	5	0.00184517	0.0806103	PTGIS, PTGS2, CTSB, SPP1, CITED2	1407	20	16792	2.98365	1	0.801411	79.191
GOTERM_BP_DIRECT	GO:0008361~regulation of cell size	5	0.00184517	0.0806103	EZR, RAC1, MSN, SLC9A3R1, IL7R	1407	20	16792	2.98365	1	0.801411	79.191
GOTERM_MF_DIRECT	GO:0043184~vascular endothelial growth factor receptor 2 binding	3	0.0011071	0.082985	PDCL3, ITGA5, VEGFA	1407	6	16881	5.99893	1	0.693651	75.596
GOTERM_MF_DIRECT	GO:0055131~C3HC4-type RING finger domain binding	3	0.0011071	0.082985	HSPA1A, HSPA1B, HSPA8	1407	6	16881	5.99893	1	0.693651	75.596
GOTERM_BP_DIRECT	GO:0050856~regulation of T cell receptor signaling pathway	3	0.0011071	0.0837651	BCL10, MALT1, RC3H1	1407	6	16792	5.96731	1	0.812682	80.485
GOTERM_BP_DIRECT	GO:0045830~positive regulation of isotype switching	3	0.0011071	0.0837651	PAXIP1, TFRC, UNG	1407	6	16792	5.96731	1	0.812682	80.485
GOTERM_BP_DIRECT	GO:1903599~positive regulation of mitophagy	3	0.0011071	0.0837651	HIF1A, AMBRA1, FBXO7	1407	6	16792	5.96731	1	0.812682	80.485
GOTERM_BP_DIRECT	GO:0018344~protein geranylgeranylation	3	0.0011071	0.0837651	CHM, RABGGTB, PGGT1B	1407	6	16792	5.96731	1	0.812682	80.485
GOTERM_BP_DIRECT	GO:0032964~collagen biosynthetic process	3	0.0011071	0.0837651	COL1A1, SERPINH1, COL5A1	1407	6	16792	5.96731	1	0.812682	80.485
GOTERM_BP_DIRECT	GO:0019076~viral release from host cell	3	0.0011071	0.0837651	PPIA, PPID, VPS4A	1407	6	16792	5.96731	1	0.812682	80.485
GOTERM_BP_DIRECT	GO:0006323~DNA packaging	3	0.0011071	0.0837651	NAA10, HAT1, KAT6A	1407	6	16792	5.96731	1	0.812682	80.485
GOTERM_BP_DIRECT	GO:0030091~protein repair	3	0.0011071	0.0837651	TXN, PCMT1, MSRB3	1407	6	16792	5.96731	1	0.812682	80.485
GOTERM_BP_DIRECT	GO:1903265~positive regulation of tumor necrosis factor-mediated signaling pathway	3	0.0011071	0.0837651	CPNE1, HSPA1A, HSPA1B	1407	6	16792	5.96731	1	0.812682	80.485
GOTERM_BP_DIRECT	GO:1903672~positive regulation of sprouting angiogenesis	3	0.0011071	0.0837651	HMGB1, ITGA5, FGF2	1407	6	16792	5.96731	1	0.812682	80.485
GOTERM_BP_DIRECT	GO:0006616~SRP-dependent cotranslational protein targeting to membrane, translocation	3	0.0011071	0.0837651	SEC61B, SRP72, SRP19	1407	6	16792	5.96731	1	0.812682	80.485
GOTERM_BP_DIRECT	GO:2000271~positive regulation of fibroblast apoptotic process	3	0.0011071	0.0837651	BTG1, STK17B, STK17A	1407	6	16792	5.96731	1	0.812682	80.485
GOTERM_BP_DIRECT	GO:0006189~'de novo' IMP biosynthetic process	3	0.0011071	0.0837651	ATIC, PAICS, PPAT	1407	6	16792	5.96731	1	0.812682	80.485
GOTERM_BP_DIRECT	GO:0032527~protein exit from endoplasmic reticulum	3	0.0011071	0.0837651	SURF4, LMAN1, TMED9	1407	6	16792	5.96731	1	0.812682	80.485
GOTERM_BP_DIRECT	GO:0030512~negative regulation of transforming growth factor beta receptor signaling pathway	10	0.00369034	0.0844403	VASN, SMAD7, STRAP, TGFBR3, HSPA1A, HSPA5, HTRA3, SIRT1, UBA52, RPS27A	1407	64	16792	1.86478	1	0.813885	80.7519
GOTERM_BP_DIRECT	GO:0007080~mitotic metaphase plate congression	7	0.00258324	0.0848602	CUL3, SEH1L, VPS4A, RAB11A, RRS1, SPDL1, KPNB1	1407	37	16792	2.2579	1	0.814088	80.9161
GOTERM_BP_DIRECT	GO:0006919~activation of cysteine-type endopeptidase activity involved in apoptotic process	12	0.0044284	0.0851882	BID, SLC11A2, S100A8, VCP, IFT57, MTCH1, S100A9, HSPE1, HSPD1, FAS, EIF2AK3, CRADD	1407	83	16792	1.72549	1	0.813938	81.0435
GOTERM_MF_DIRECT	GO:0017017~MAP kinase tyrosine/serine/threonine phosphatase activity	4	0.00147613	0.0878265	DUSP5, DUSP2, DUSP1, DUSP6	1407	13	16881	3.69165	1	0.711184	77.6111
GOTERM_MF_DIRECT	GO:0070628~proteasome binding	4	0.00147613	0.0878265	PSMD14, SACS, PSME4, USP14	1407	13	16881	3.69165	1	0.711184	77.6111
GOTERM_CC_DIRECT	GO:0031252~cell leading edge	7	0.00258324	0.0878864	ARF1, CXCR4, LMO4, AAK1, VIM, TUBG1, PHLDB2	1460	39	18224	2.24039	1	0.438765	75.692
GOTERM_CC_DIRECT	GO:0071944~cell periphery	7	0.00258324	0.0878864	EZR, MYO1B, PDE4B, RHOA, MSN, SLC9A3R1, CIB1	1460	39	18224	2.24039	1	0.438765	75.692
GOTERM_BP_DIRECT	GO:0007062~sister chromatid cohesion	14	0.00516647	0.0885821	NUP98, TAOK1, BIRC5, SPDL1, CENPK, RPS27, SEH1L, MCMBP, SEC13, NUP107, MAPRE1, CENPU, BUB3, NUDC	1407	103	16792	1.62218	1	0.825184	82.3148
GOTERM_MF_DIRECT	GO:0004004~ATP-dependent RNA helicase activity	10	0.00369034	0.0888454	DHX8, DHX9, DDX49, DHX29, SNRNP200, DDX1, DHX15, DDX50, DDX21, DHX30	1407	65	16881	1.84583	1	0.711723	78.0148
GOTERM_BP_DIRECT	GO:0043518~negative regulation of DNA damage response, signal transduction by p53 class mediator	4	0.00147613	0.0889304	CD44, MDM2, SNAI1, SIRT1	1407	13	16792	3.67219	1	0.825074	82.4407
GOTERM_BP_DIRECT	GO:0051131~chaperone-mediated protein complex assembly	4	0.00147613	0.0889304	HSP90AA1, HSPA4, CCT2, HSPD1	1407	13	16792	3.67219	1	0.825074	82.4407
GOTERM_BP_DIRECT	GO:0000460~maturation of 5.8S rRNA	4	0.00147613	0.0889304	RRP15, EXOSC4, MPHOSPH6, NSA2	1407	13	16792	3.67219	1	0.825074	82.4407
GOTERM_BP_DIRECT	GO:0071850~mitotic cell cycle arrest	4	0.00147613	0.0889304	GADD45GIP1, DUSP1, RGCC, GADD45A	1407	13	16792	3.67219	1	0.825074	82.4407
GOTERM_CC_DIRECT	GO:0030173~integral component of Golgi membrane	9	0.0033213	0.0897316	IER3IP1, CSGALNACT2, SLC35B4, RER1, SGMS1, ENTPD4, STEAP2, YIF1A, TBC1D20	1460	58	18224	1.93689	1	0.443334	76.4372
GOTERM_BP_DIRECT	GO:0042149~cellular response to glucose starvation	6	0.0022142	0.0903144	CPEB4, UPP1, PRKAA1, HSPA5, IFI16, EIF2AK3	1407	29	16792	2.46923	1	0.828637	82.9322
GOTERM_BP_DIRECT	GO:0051897~positive regulation of protein kinase B signaling	12	0.0044284	0.0910015	VEGFB, MTDH, C1QBP, HCLS1, TXN, CPNE1, CCL19, PIK3R5, RICTOR, THBS1, FGF2, ARFGEF1	1407	84	16792	1.70494	1	0.829698	83.1714
GOTERM_BP_DIRECT	GO:0051384~response to glucocorticoid	10	0.00369034	0.0911158	HMGB1, TYMS, DUSP1, PTGS2, AIF1, IL1RN, HSPD1, FAS, AREG, SPARC	1407	65	16792	1.83609	1	0.828763	83.2109
GOTERM_CC_DIRECT	GO:0005768~endosome	25	0.00922584	0.09124	VPS29, HMGB1, STEAP4, LEPROTL1, SNX17, SNX7, ATP6V0B, SLA, EZR, RHOA, VPS4A, FLT1, TRIM27, ANXA1, CD164, M6PR, ANXA2, OCIAD2, GAPVD1, TFRC, IGF2R, VOPP1, SNX30, YKT6, STEAP1	1460	225	18224	1.38691	1	0.446544	77.0304
GOTERM_MF_DIRECT	GO:0030515~snoRNA binding	5	0.00184517	0.0918775	NUDT1, NOP58, DDX21, NOP56, IMP4	1407	21	16881	2.85664	1	0.720562	79.1761
GOTERM_MF_DIRECT	GO:0017025~TBP-class protein binding	5	0.00184517	0.0918775	PSMC6, PSMC5, PSMC4, PSMC3, PSMC2	1407	21	16881	2.85664	1	0.720562	79.1761
GOTERM_MF_DIRECT	GO:0031418~L-ascorbic acid binding	5	0.00184517	0.0918775	OGFOD1, P3H1, P4HA2, PLOD1, PLOD2	1407	21	16881	2.85664	1	0.720562	79.1761
GOTERM_MF_DIRECT	GO:0051287~NAD binding	7	0.00258324	0.0921795	LDHB, ME2, DLD, UGDH, GRHPR, PARP1, MDH1	1407	38	16881	2.21013	1	0.718095	79.2886
GOTERM_BP_DIRECT	GO:0048025~negative regulation of mRNA splicing, via spliceosome	5	0.00184517	0.0932743	C1QBP, TRA2B, PTBP1, RNPS1, RBMX	1407	21	16792	2.84157	1	0.834816	83.9402
GOTERM_BP_DIRECT	GO:0010811~positive regulation of cell-substrate adhesion	7	0.00258324	0.0940008	PPM1F, LIMS1, ITGA5, RAC1, COL8A1, EMILIN1, CYR61	1407	38	16792	2.19848	1	0.835938	84.1788
GOTERM_BP_DIRECT	GO:0001568~blood vessel development	7	0.00258324	0.0940008	PSEN1, ITGAV, SPHK1, COL1A2, MDM2, COL1A1, COL5A1	1407	38	16792	2.19848	1	0.835938	84.1788
GOTERM_BP_DIRECT	GO:0007257~activation of JUN kinase activity	7	0.00258324	0.0940008	HACD3, MDFIC, MAP3K2, ERN1, CCL19, PTPN1, DAXX	1407	38	16792	2.19848	1	0.835938	84.1788
GOTERM_BP_DIRECT	GO:0038128~ERBB2 signaling pathway	7	0.00258324	0.0940008	NRAS, HSP90AA1, EREG, PIK3CA, UBA52, RPS27A, CDC37	1407	38	16792	2.19848	1	0.835938	84.1788
GOTERM_BP_DIRECT	GO:0000381~regulation of alternative mRNA splicing, via spliceosome	7	0.00258324	0.0940008	SRSF2, RBM8A, TRA2B, PTBP1, RBM5, RNPS1, RBMX	1407	38	16792	2.19848	1	0.835938	84.1788
GOTERM_BP_DIRECT	GO:0070936~protein K48-linked ubiquitination	8	0.00295227	0.0945434	RNF126, PELI1, UBE2A, RNF6, UBE3A, TNFAIP3, UBE2T, UBE2R2	1407	47	16792	2.03142	1	0.83644	84.3549
GOTERM_BP_DIRECT	GO:0031100~organ regeneration	8	0.00295227	0.0945434	PKM, C5AR1, ATIC, IGF2R, TGFBR3, LCP1, PPAT, PRPS1	1407	47	16792	2.03142	1	0.83644	84.3549
GOTERM_BP_DIRECT	GO:0070374~positive regulation of ERK1 and ERK2 cascade	21	0.00774971	0.095587	HMGB1, GPR183, C5AR1, MAP2K2, CCL19, CCL4L2, CCL4, PTEN, CCL26, VEGFB, GLIPR2, CD44, CCL20, CTGF, CCL3L3, VEGFA, RAP1A, RAP1B, NELFE, FGF2, CIB1	1407	175	16792	1.43215	1	0.838567	84.6883
GOTERM_CC_DIRECT	GO:0005746~mitochondrial respiratory chain	4	0.00147613	0.0959268	COX7A2, UQCRH, COX7B, UQCRB	1460	14	18224	3.56634	1	0.461421	78.7858
GOTERM_CC_DIRECT	GO:0031091~platelet alpha granule	4	0.00147613	0.0959268	SERPINE2, SPARC, THBS1, THBS2	1460	14	18224	3.56634	1	0.461421	78.7858
GOTERM_MF_DIRECT	GO:0005178~integrin binding	14	0.00516647	0.0963729	P4HB, FBN1, COL3A1, ACTN1, ITGB1, COL5A1, THY1, CTGF, ITGA5, TGFBI, THBS1, ADAMTS5, FN1, CYR61	1407	105	16881	1.59972	1	0.731059	80.7924
GOTERM_MF_DIRECT	GO:0051059~NF-kappaB binding	6	0.0022142	0.0995606	BCL10, MTDH, NPM1, CPNE1, APEX1, COMMD6	1407	30	16881	2.39957	1	0.739547	81.8663
GOTERM_MF_DIRECT	GO:0015026~coreceptor activity	6	0.0022142	0.0995606	CD86, CXCR4, ITGAV, TGFBR3, ITGA4, ITGB1	1407	30	16881	2.39957	1	0.739547	81.8663
GOTERM_BP_DIRECT	GO:0030168~platelet activation	15	0.0055355	0.0997067	RAP2B, PDPN, COL3A1, ACTN1, SRF, FLNA, RAC1, RHOA, COL1A2, RHOB, FCER1G, PIK3CA, PIK3R5, COL1A1, LCP2	1407	115	16792	1.55669	1	0.85018	85.9399
