# Supplementary material for: Dysregulation of interaction between LOXhigh fibroblast and smooth muscle cells contributes to the pathogenesis of aortic dissection
Source: Theranostics. 2022 Jan 1;12(2):910–28. doi: 10.7150/thno.66059 (PMC8692905; doi:10.7150/thno.66059)
Supplement: Supplementary file 14 — Supplementary table 13. [file thnov12p0910s14.xlsx]

## Sheet: pathways
Supplementary Data Table 13 Enriched pathways along VSMC pseudotime
Category	Term	Count	%	PValue	Genes	List Total	Pop Hits	Pop Total	Fold Enrichment	Bonferroni	Benjamini	FDR	Cluster
GOTERM_CC_DIRECT	GO:0070062~extracellular exosome	149	0.206191	1.62074e-23	GNA13, SRP14, TSPO, A2M, LTBP2, ATP6AP1, RPL15, PITPNB, CAPZA1, SELENBP1, AQP1, ACTG2, OGN, GSTM3, SLC16A1, TPT1, RPL26L1, DDAH2, NQO2, CUTA, TXNL1, ACAA2, CAPNS1, ACTN4, MGP, PIK3IP1, MYH9, PCOLCE2, RPS16, KRT17, RFC1, RARS, VAMP5, RPS13, STMN1, LAMC1, RPS11, MFAP4, SRI, SNX9, PAM, TALDO1, MRAS, CLU, LMAN2, FTH1, CDC37, UBE2D3, TPI1, RILPL2, PSMB1, HIST1H4C, RPL5, HNRNPC, RPL10A, ARL6IP5, RAB8B,…	428	2811	18224	2.25697	7.0178e-21	7.0178e-21	2.28668e-20	cluster1
GOTERM_BP_DIRECT	GO:0006413~translational initiation	24	0.033212	2.27652e-13	RPL15, EIF5, EIF5B, RPS15A, EIF1B, RPS4X, RPS6, EIF3C, EIF3A, RPS16, RPL41, DHX29, RPL13A, RPL6, EIF4A2, EIF3F, RPL26L1, RPS13, RPL10, RPL5, RPS11, RPL10A, RPS21, RPS23	408	137	16792	7.20996	4.51542e-10	4.51542e-10	3.91109e-10	cluster1
GOTERM_CC_DIRECT	GO:0005829~cytosol	140	0.193737	3.81305e-13	TGOLN2, CTNNAL1, SRP14, A2M, ATOX1, LSM7, PPP2R5C, EIF5, CAPZA1, RPL15, EIF5B, ADH1C, ADH1B, SELENBP1, ADH1A, MYLIP, ACTG2, GSTM3, RBM8A, RPL26L1, RPL10, ZNF106, SMOX, DDAH2, FNDC3A, CAPNS1, MYH9, TNKS2, PGM3, RPS16, RARS, RPS13, STMN1, RPS11, ANAPC16, COPZ2, SRI, TALDO1, SNX6, CLU, HSPA1B, RIOK1, FTH1, CDC37, RBX1, OAZ2, EIF3C, PEA15, UBE2D3, TPI1, EIF3A, RILPL2, PSMB1, RPL6, EIF3F, RPL5, HNRNPC…	428	3315	18224	1.79823	1.65082e-10	8.25408e-11	5.37903e-10	cluster1
GOTERM_CC_DIRECT	GO:0031012~extracellular matrix	30	0.041515	8.49902e-11	ASPN, LTBP2, CLU, RPS15A, PRKDC, POSTN, PRDX1, MMP2, ABI3BP, OGN, CD93, TGM2, HIST1H4C, COL8A1, GAPDH, DPT, EFEMP1, MGP, SOD1, MYH9, RPS4X, FLNB, LAMA2, COL14A1, RPS16, FBLN5, RPS13, RPS11, LAMC1, MFAP4	428	296	18224	4.31548	3.68008e-08	1.22669e-08	1.19912e-07	cluster1
GOTERM_MF_DIRECT	GO:0044822~poly(A) RNA binding	65	0.0899492	1.58528e-10	SRSF1, SRP14, PDIA3, RPL15, EIF5, EIF5B, NSRP1, PRDX1, RPS19BP1, DDX18, RBM8A, PCBP2, TPT1, RPL10, ZNF106, FNDC3A, RBMS1, DDX39A, ACAA2, SSBP1, ACTN4, G3BP1, EIF1B, IFI16, RPS4X, MYH9, FLNB, RSL1D1, RPS16, DHX29, EIF4A2, RPS13, PEBP1, MAPRE1, RPS11, HSD17B10, MRPS14, RPS15A, PRKDC, NIFK, RDX, CCDC59, EIF3C, EIF3A, MRPL13, RPL6, BRIX1, PPIL4, CSDE1, HIST1H4C, RPL5, RPL10A, HNRNPC, RPS21, RPS23, NB…	411	1129	16881	2.3647	8.9727e-08	8.9727e-08	2.32264e-07	cluster1
GOTERM_BP_DIRECT	GO:0006614~SRP-dependent cotranslational protein targeting to membrane	17	0.0235252	8.63863e-10	SRP14, RPL15, RPS15A, RPS4X, RPS6, RPS16, RPL41, RPL6, RPL13A, RPL26L1, RPL10, RPS13, RPL5, RPL10A, RPS11, RPS21, RPS23	408	94	16792	7.44326	1.71304e-06	8.5652e-07	1.48378e-06	cluster1
GOTERM_BP_DIRECT	GO:0000184~nuclear-transcribed mRNA catabolic process, nonsense-mediated decay	18	0.024909	4.19209e-09	RPL15, RPS15A, RPS4X, RPS6, RPS16, RPL41, RBM8A, RPL6, RPL13A, PNRC2, RPL26L1, RPL10, RPS13, RPL5, RPS11, RPL10A, RPS21, RPS23	408	119	16792	6.22541	8.31288e-06	2.77097e-06	7.20036e-06	cluster1
GOTERM_CC_DIRECT	GO:0005840~ribosome	19	0.0262928	7.26599e-08	MRPS14, RPL15, RPS15A, RPS4X, RPS6, RPS19BP1, MRPL13, RPS16, RPL41, RPL6, RPL13A, RPL10, RPS13, RPL5, RPL10A, RPS11, RPS21, RPS23, SERP1	428	166	18224	4.87355	3.14613e-05	7.86541e-06	0.000102515	cluster1
GOTERM_BP_DIRECT	GO:0019083~viral transcription	16	0.0221413	8.34197e-08	RPL15, RPS15A, RPS4X, RPS6, RPS16, RPL41, RPL6, RPL13A, RPL26L1, RPL10, RPS13, RPL5, RPL10A, RPS11, RPS21, RPS23	408	112	16792	5.87955	0.000165408	4.13545e-05	0.000143282	cluster1
GOTERM_CC_DIRECT	GO:0005737~cytoplasm	173	0.239403	1.22067e-07	ASPN, GNA13, SRP14, FAM200B, MTSS1, TSPO, HMGN3, EIF5, EIF5B, LMO7, TLR4, POSTN, AQP1, KANK1, ACTG2, GSTM3, RBM8A, TPT1, SMOX, DDAH2, NQO2, DDX39A, TXNL1, ACTN4, MPDZ, PKIG, MYH9, ERGIC2, TNKS2, PCF11, EP300, KRT17, RFC1, TAGLN, CD34, RARS, PCMTD1, STMN1, RPS11, SLC40A1, DYNLRB1, DBN1, MAP7D3, SRI, SIVA1, ANAPC16, SNX9, EID1, HSD17B10, TALDO1, LITAF, SNX6, CLU, NIFK, HSPA1B, DAZAP2, FTH1, CDC37, …	428	5222	18224	1.41062	5.28538e-05	1.0571e-05	0.000172224	cluster1
GOTERM_MF_DIRECT	GO:0004601~peroxidase activity	8	0.0110707	5.89414e-07	MGST3, TXNDC17, GPX4, PRDX5, HBA2, HBA1, HBB, PRDX1	411	22	16881	14.9356	0.000333553	0.00016679	0.000863564	cluster1
GOTERM_MF_DIRECT	GO:0005515~protein binding	263	0.363948	6.0767e-07	TGOLN2, A2M, LTBP2, PNKD, RPL15, PPP2R5C, LSM7, POSTN, SELENBP1, MYLIP, NSRP1, AQP1, KIF13A, OGN, DDX18, RBM8A, RPL10, DDAH2, TMEM14A, ACAA2, CAPNS1, MPDZ, MAGED2, PIK3IP1, MYH9, ERGIC2, NME4, RPS16, KRT17, RFC1, TAGLN, RARS, RPS13, RPS11, PMP22, DBN1, SIVA1, HSD17B10, TALDO1, NIFK, HSPA1B, CDC37, PEA15, TPI1, TCF4, RPS23, FBXO7, TAOK3, TGFBR2, TRIO, HBA2, HBA1, CD63, RPS6, TAX1BP1, HEBP2, RWDD1,…	411	8785	16881	1.22962	0.000343882	0.000114641	0.000890313	cluster1
GOTERM_CC_DIRECT	GO:0005615~extracellular space	61	0.0844139	1.07074e-06	C9ORF72, NRP1, LTBP2, HEXB, IGFBP6, PRDX4, PRDX5, SELENBP1, POSTN, MMP2, PRDX1, OGN, ACTG2, PTGIS, SCRG1, PAPPA, CREG1, TPT1, ANGPT1, RAMP1, MTUS1, ACTN4, LY96, LYZ, TIMM8B, STOM, CFL2, SERPINB8, EEF1A1P5, TFPI, LAMC1, PROS1, NPPA, CTSF, PAM, CCL2, CRLF1, CLU, CYTL1, SPOCK1, RDX, LMAN2, IL33, ABI3BP, TPI1, PTN, NENF, PLTP, DPT, AIMP1, EFEMP1, CD63, FRZB, FUCA2, SOD1, C2ORF40, SH3BGRL, DKK3, OMD, …	428	1347	18224	1.92824	0.000463525	7.72691e-05	0.00151069	cluster1
GOTERM_CC_DIRECT	GO:0022627~cytosolic small ribosomal subunit	10	0.0138383	1.45985e-06	RPS16, RPS13, RPS15A, HBA2, RPS11, HBA1, RPS4X, RPS21, RPS6, RPS23	428	48	18224	8.87072	0.000631915	9.0298e-05	0.00205966	cluster1
GOTERM_CC_DIRECT	GO:0005925~focal adhesion	27	0.0373635	1.97814e-06	GNA13, ARHGEF2, NRP1, LIMS2, PDIA3, ACTN4, FHL1, G3BP1, GJA1, LMO7, RDX, HSPA1B, NEXN, RPS4X, MYH9, DDR2, FLNB, RPS16, RPL13A, RPL6, PCBP2, TGM2, RPS13, RPL5, CPNE3, RPL10A, RPS11	428	391	18224	2.94027	0.000856169	0.000107061	0.0027909	cluster1
GOTERM_MF_DIRECT	GO:0003735~structural constituent of ribosome	20	0.0276767	2.14722e-06	MRPS14, RPL15, RPLP0P6, RPS15A, RPS4X, RPS6, MRPL13, RPS16, RPL41, RPL6, UCP2, RPL13A, RPL26L1, RPS13, RPL10, RPL5, RPS11, RPL10A, RPS21, RPS23	411	222	16881	3.70027	0.00121459	0.000303785	0.00314591	cluster1
GOTERM_BP_DIRECT	GO:0006412~translation	21	0.0290605	3.82994e-06	MRPS14, RPL15, RPS15A, RPS4X, RPS6, RSL1D1, MRPL13, RPS16, RPL41, RPL6, UCP2, RPL13A, RPL26L1, RPS13, RPL10, RPL5, RPS11, RPL10A, RPS21, TNIP1, RPS23	408	253	16792	3.41618	0.00756602	0.0015178	0.00657813	cluster1
GOTERM_BP_DIRECT	GO:0006364~rRNA processing	18	0.024909	1.90626e-05	EXOSC8, RPL15, RPS15A, RIOK1, RPS4X, RPS6, RPS16, RPL41, RPL6, RPL13A, RPL26L1, RPL10, RPS13, RPL5, RPL10A, RPS11, RPS21, RPS23	408	214	16792	3.46179	0.037096	0.00628045	0.032737	cluster1
GOTERM_CC_DIRECT	GO:0005913~cell-cell adherens junction	22	0.0304443	2.67839e-05	SNX9, FMNL2, CALD1, CAPZA1, RPL15, EIF5, LMO7, RDX, HSPA1B, MYH9, FLNB, GPRC5A, PRDX1, RSL1D1, DHX29, RPL6, RARS, DNAJB1, MAPRE1, DBN1, AHSA1, GOLGA2	428	323	18224	2.90015	0.0115306	0.00128779	0.0377824	cluster1
GOTERM_CC_DIRECT	GO:0022625~cytosolic large ribosomal subunit	10	0.0138383	2.83636e-05	RSL1D1, RPL41, RPL13A, RPL6, RPL15, RPL26L1, RPLP0P6, RPL10, RPL5, RPL10A	428	68	18224	6.26168	0.0122065	0.00122741	0.0400104	cluster1
GOTERM_MF_DIRECT	GO:0098641~cadherin binding involved in cell-cell adhesion	21	0.0290605	2.94052e-05	SNX9, FMNL2, CALD1, CAPZA1, RPL15, EIF5, RDX, HSPA1B, MYH9, FLNB, GPRC5A, PRDX1, RSL1D1, DHX29, RPL6, RARS, DNAJB1, MAPRE1, DBN1, AHSA1, GOLGA2	411	290	16881	2.97425	0.0165058	0.00332318	0.0430738	cluster1
GOTERM_CC_DIRECT	GO:0005739~mitochondrion	55	0.0761109	5.38442e-05	COX14, TSPO, NARS, COA3, PNKD, PRDX4, GJA1, PRDX5, MMP2, PRDX1, SLC16A1, NDUFS4, STARD7, GPX4, DDAH2, ATP5H, MTUS1, TXNL1, ACAA2, SSBP1, DGUOK, TIMM8B, STOM, NME4, ATP6V1A, DHX29, RARS, PFDN4, PRNP, SRI, SIVA1, HSD17B10, ECH1, MRPS14, CCDC90B, NDUFB8, CLU, ADH5, RPS15A, ECHS1, HSPA1B, FTH1, FIS1, TGM2, LINC00493, FBXO7, RAB8B, NDUFA3, HDDC2, SOD1, NDUFA1, PLN, HEBP2, FEZ1, DUT	428	1331	18224	1.75948	0.0230455	0.00211732	0.0759414	cluster1
GOTERM_CC_DIRECT	GO:0030529~intracellular ribonucleoprotein complex	13	0.0179898	8.67441e-05	ERG, ACTN4, SNRPB2, G3BP1, RPS6, NSRP1, RPS4X, HNRNPH2, RPL13A, PCBP2, RPL5, HNRNPC, GAPDH	428	136	18224	4.07009	0.0368651	0.00312526	0.122317	cluster1
GOTERM_CC_DIRECT	GO:0016020~membrane	79	0.109323	0.000111916	GNA13, NRP1, PNKD, HEXB, RPL15, DNAJB14, SELENBP1, SLC16A1, DDX18, PCBP2, MGLL, RPL10, ZNF106, LMOD1, ASPH, FNDC3A, DDX39A, CUTA, CAPNS1, SPECC1, MED13, IFI16, MAGED2, RPS4X, MYH9, ERGIC2, EML4, RSL1D1, STOM, RPS16, GNAQ, RARS, GAA, PCMTD1, RPS13, RPS11, STMN1, DYNLRB1, MAP7D3, SRI, PAM, ECH1, MRAS, RPS15A, PRKDC, LMAN2, FIS1, EIF3A, RILPL2, RPL6, GLIPR1, FMO2, EIF3F, BCAP29, PTN, HIST1H4C, RPL5,…	428	2200	18224	1.52899	0.0473068	0.00372094	0.157785	cluster1
GOTERM_BP_DIRECT	GO:0098609~cell-cell adhesion	19	0.0262928	0.000114946	SNX9, FMNL2, CALD1, CAPZA1, EIF5, RPL15, RDX, FLNB, GPRC5A, PRDX1, RSL1D1, DHX29, RPL6, RARS, DNAJB1, MAPRE1, DBN1, AHSA1, GOLGA2	408	271	16792	2.88554	0.203837	0.0320399	0.197249	cluster1
GOTERM_CC_DIRECT	GO:0005747~mitochondrial respiratory chain complex I	8	0.0110707	0.000135537	NDUFB3, NDUFB10, NDUFA3, NDUFS4, NDUFB8, NDUFA6, NDUFC2, NDUFA1	428	49	18224	6.95175	0.0570022	0.00418346	0.191057	cluster1
GOTERM_BP_DIRECT	GO:0006069~ethanol oxidation	5	0.00691917	0.000144252	ALDH1A1, ADH1C, ADH5, ADH1B, ADH1A	408	12	16792	17.1487	0.248791	0.0351271	0.247479	cluster1
GOTERM_MF_DIRECT	GO:0008137~NADH dehydrogenase (ubiquinone) activity	8	0.0110707	0.000147636	NDUFB3, NDUFB10, NDUFA3, NDUFS4, NDUFB8, NDUFA6, NDUFC2, NDUFA1	411	48	16881	6.8455	0.0801716	0.0138315	0.216088	cluster1
GOTERM_BP_DIRECT	GO:0006120~mitochondrial electron transport, NADH to ubiquinone	8	0.0110707	0.000166534	NDUFB3, NDUFB10, NDUFA3, NDUFS4, NDUFB8, NDUFA6, NDUFC2, NDUFA1	408	49	16792	6.71949	0.281266	0.0360309	0.285655	cluster1
GOTERM_BP_DIRECT	GO:0006446~regulation of translational initiation	7	0.00968684	0.000205511	EIF3C, EIF3A, EIF4A2, EIF5, EIF3F, EIF5B, EIF1B	408	36	16792	8.00272	0.334736	0.0399377	0.352402	cluster1
GOTERM_BP_DIRECT	GO:0098869~cellular oxidant detoxification	9	0.0124545	0.000282302	TXNL1, MGST3, TXNDC17, GPX4, PRDX4, PRDX5, HBA2, HBA1, HBB	408	70	16792	5.2916	0.428724	0.0496249	0.483778	cluster1
GOTERM_MF_DIRECT	GO:0003743~translation initiation factor activity	8	0.0110707	0.000667531	EIF3C, EIF3A, DHX29, EIF4A2, EIF5, EIF3F, EIF5B, EIF1B	411	61	16881	5.38662	0.314734	0.0525609	0.973576	cluster1
GOTERM_BP_DIRECT	GO:0032981~mitochondrial respiratory chain complex I assembly	8	0.0110707	0.000802277	NDUFB3, NDUFB10, NDUFA3, NDUFS4, NDUFB8, NDUFA6, NDUFC2, NDUFA1	408	63	16792	5.22627	0.796391	0.12421	1.36909	cluster1
GOTERM_BP_DIRECT	GO:0042744~hydrogen peroxide catabolic process	5	0.00691917	0.00121075	PRDX5, HBA2, HBA1, HBB, PRDX1	408	20	16792	10.2892	0.909496	0.168727	2.05935	cluster1
GOTERM_MF_DIRECT	GO:0016491~oxidoreductase activity	14	0.0193737	0.00124051	HSD17B10, SQRDL, ADH5, PRDX4, ADH1C, ADH1B, PRDX1, SESN3, ALDH1A1, AKR1C2, CREG1, SMOX, AKR1C1, NQO2	411	200	16881	2.87511	0.504686	0.0840746	1.8022	cluster1
GOTERM_MF_DIRECT	GO:0051082~unfolded protein binding	10	0.0138383	0.00144125	TTC1, PFDN5, PFDN4, HSP90AB3P, HSPA6, HSPA1B, DNAJB1, DNAJB6, CDC37, LRPAP1	411	110	16881	3.73391	0.557951	0.0867119	2.09097	cluster1
GOTERM_MF_DIRECT	GO:0031720~haptoglobin binding	3	0.0041515	0.00173701	HBA2, HBA1, HBB	411	3	16881	41.073	0.626188	0.0937139	2.51499	cluster1
GOTERM_CC_DIRECT	GO:0015629~actin cytoskeleton	14	0.0193737	0.0019624	C9ORF72, MTSS1, ACTN4, CALD1, CAPZA1, STK17B, MYH9, FLNB, CFL2, CCDC53, WASL, DBN1, MAP7D3, SYNPO	428	218	18224	2.73446	0.572821	0.0551258	2.73339	cluster1
GOTERM_BP_DIRECT	GO:0000715~nucleotide-excision repair, DNA damage recognition	5	0.00691917	0.00208943	XPA, XPC, COPS6, COPS3, RBX1	408	23	16792	8.94714	0.984199	0.256408	3.52881	cluster1
GOTERM_MF_DIRECT	GO:0005507~copper ion binding	7	0.00968684	0.00230457	CUTA, PAM, ATOX1, LACC1, SOD1, PRNP, AOC3	411	56	16881	5.13412	0.72907	0.111941	3.3239	cluster1
GOTERM_CC_DIRECT	GO:0031838~haptoglobin-hemoglobin complex	3	0.0041515	0.00318513	HBA2, HBA1, HBB	428	4	18224	31.9346	0.748764	0.0827132	4.40124	cluster1
GOTERM_CC_DIRECT	GO:0015935~small ribosomal subunit	5	0.00691917	0.00340225	RPS16, RPS4X, RPS21, RPS6, RPS23	428	27	18224	7.88508	0.771378	0.0831441	4.69461	cluster1
GOTERM_MF_DIRECT	GO:0051087~chaperone binding	8	0.0110707	0.00351896	PFDN4, CLU, DNAJB1, SOD1, PRNP, AHSA1, DNAJB6, CDC37	411	81	16881	4.05659	0.86402	0.153183	5.03372	cluster1
GOTERM_BP_DIRECT	GO:0006457~protein folding	12	0.016606	0.00452842	TXNL1, TTC1, PDIA3, CWC27, PFDN5, PFDN4, HSP90AB3P, PPIL4, DNAJB1, DNAJB6, CDC37, LRPAP1	408	180	16792	2.74379	0.999877	0.451198	7.49959	cluster1
GOTERM_CC_DIRECT	GO:0016282~eukaryotic 43S preinitiation complex	4	0.00553534	0.00471205	EIF3C, EIF3A, DHX29, EIF3F	428	15	18224	11.3545	0.870638	0.107402	6.44671	cluster1
GOTERM_CC_DIRECT	GO:0005654~nucleoplasm	86	0.11901	0.00553586	SRSF1, TGOLN2, FAM200B, C9ORF72, HMGN3, COPS6, COPS3, LSM7, PPP2R5C, MORF4L2, ZEB1, CBX1, PDCD4, RPS19BP1, SPRY1, PRMT2, RBM8A, PCBP2, MGLL, TNIP1, ATP5H, PSMD8, NQO2, DDX39A, EXOSC8, SP100, MED13, IFI16, RPS4X, UBE2B, PCF11, XPA, EP300, XPC, RPS16, RFC1, CCND2, RARS, HIPK2, RPS13, RPS11, MAP7D3, NXT1, ANAPC16, SIVA1, SRI, EID1, LITAF, SNRPB2, RPS15A, PRKDC, NIFK, HSPA1B, RIOK1, CCDC59, RBX1, UBE…	428	2784	18224	1.31531	0.909616	0.118835	7.53332	cluster1
GOTERM_MF_DIRECT	GO:0008379~thioredoxin peroxidase activity	3	0.0041515	0.00560548	PRDX4, PRDX5, PRDX1	411	5	16881	24.6438	0.958482	0.217092	7.90584	cluster1
GOTERM_BP_DIRECT	GO:0042771~intrinsic apoptotic signaling pathway in response to DNA damage by p53 class mediator	5	0.00691917	0.00637574	TMEM109, EP300, HIPK2, PPP2R5C, IFI16	408	31	16792	6.6382	0.999997	0.547389	10.4041	cluster1
GOTERM_MF_DIRECT	GO:0050699~WW domain binding	5	0.00691917	0.00642205	LITAF, TCEAL2, DAZAP2, TCEAL4, TCEAL3	411	31	16881	6.62468	0.97392	0.229312	9.00766	cluster1
GOTERM_CC_DIRECT	GO:0005730~nucleolus	33	0.0456665	0.00653013	MORF4L2, SNRPB2, PRRX1, NIFK, PRKDC, SELENBP1, RPS19BP1, EIF3A, DDX18, PRMT2, BRIX1, THYN1, RPL5, ZNF106, THAP2, RPL10A, RPS23, EXOSC8, SP100, IFI16, RPS6, ERGIC2, RSL1D1, XPC, ATF3, RFC1, RPL13A, CCND2, NOP16, RPS13, DNAJB1, RPS11, MPHOSPH8	428	857	18224	1.63958	0.941388	0.132241	8.82915	cluster1
GOTERM_BP_DIRECT	GO:0003158~endothelium development	3	0.0041515	0.00824054	CD34, GJA1, SLC40A1	408	6	16792	20.5784	1	0.619099	13.2488	cluster1
GOTERM_BP_DIRECT	GO:0071474~cellular hyperosmotic response	3	0.0041515	0.00824054	ARHGEF2, AQP1, RCSD1	408	6	16792	20.5784	1	0.619099	13.2488	cluster1
GOTERM_MF_DIRECT	GO:0051920~peroxiredoxin activity	3	0.0041515	0.00827354	PRDX4, PRDX5, PRDX1	411	6	16881	20.5365	0.990926	0.269106	11.4606	cluster1
GOTERM_MF_DIRECT	GO:0004024~alcohol dehydrogenase activity, zinc-dependent	3	0.0041515	0.00827354	ADH1C, ADH1B, ADH1A	411	6	16881	20.5365	0.990926	0.269106	11.4606	cluster1
GOTERM_BP_DIRECT	GO:0030500~regulation of bone mineralization	4	0.00553534	0.00879831	OMD, MGP, GJA1, DDR2	408	18	16792	9.14597	1	0.622268	14.0831	cluster1
GOTERM_CC_DIRECT	GO:0072562~blood microparticle	10	0.0138383	0.00969931	STOM, ACTG2, A2M, CLU, HSPA6, HBA2, HSPA1B, HBA1, PROS1, HBB	428	152	18224	2.80128	0.985306	0.18206	12.8478	cluster1
GOTERM_BP_DIRECT	GO:0071294~cellular response to zinc ion	4	0.00553534	0.0102629	TSPO, MT2A, MT1E, MT1X	408	19	16792	8.6646	1	0.659266	16.2376	cluster1
GOTERM_MF_DIRECT	GO:0003729~mRNA binding	9	0.0124545	0.0113079	SRSF1, PCF11, EIF3A, MRPL13, RPL13A, RBM8A, G3BP1, RPS13, NSRP1	411	125	16881	2.95726	0.998398	0.331218	15.3478	cluster1
GOTERM_MF_DIRECT	GO:0004871~signal transducer activity	12	0.016606	0.0113329	GNA13, ERG, TMED4, PRMT2, LITAF, PLK2, GNAQ, SH2B3, GJA1, GNG11, STMN1, VOPP1	411	204	16881	2.41606	0.998421	0.315777	15.3791	cluster1
GOTERM_BP_DIRECT	GO:1901841~regulation of high voltage-gated calcium channel activity	3	0.0041515	0.0113527	SRI, CALM3, NPPA	408	7	16792	17.6387	1	0.677632	17.8079	cluster1
GOTERM_BP_DIRECT	GO:0075522~IRES-dependent viral translational initiation	3	0.0041515	0.0113527	EIF3A, PCBP2, EIF3F	408	7	16792	17.6387	1	0.677632	17.8079	cluster1
GOTERM_MF_DIRECT	GO:0004022~alcohol dehydrogenase (NAD) activity	3	0.0041515	0.0113978	ADH1C, ADH5, ADH1A	411	7	16881	17.6027	0.998479	0.302642	15.4605	cluster1
GOTERM_BP_DIRECT	GO:0002576~platelet degranulation	8	0.0110707	0.0126418	A2M, ACTN4, CLU, CALM3, WDR1, CD63, SOD1, PROS1	408	103	16792	3.19665	1	0.699213	19.6293	cluster1
GOTERM_BP_DIRECT	GO:0070373~negative regulation of ERK1 and ERK2 cascade	6	0.008303	0.0130648	SPRY1, EIF3A, DUSP3, ATF3, TLR4, TNIP1	408	58	16792	4.25761	1	0.694368	20.2187	cluster1
GOTERM_BP_DIRECT	GO:0000027~ribosomal large subunit assembly	4	0.00553534	0.0135925	RPL6, BRIX1, RPL10, RPL5	408	21	16792	7.8394	1	0.692704	20.9482	cluster1
GOTERM_CC_DIRECT	GO:0044754~autolysosome	3	0.0041515	0.0139668	NCOA4, SQSTM1, FTH1	428	8	18224	15.9673	0.997735	0.241816	17.9995	cluster1
GOTERM_CC_DIRECT	GO:0043202~lysosomal lumen	7	0.00968684	0.014774	OGN, OMD, HEXB, GAA, FUCA1, SDC2, CTSF	428	85	18224	3.50654	0.998411	0.244376	18.9415	cluster1
GOTERM_MF_DIRECT	GO:0005518~collagen binding	6	0.008303	0.015099	ASPN, COL14A1, ANTXR1, DDR2, ABI3BP, PCOLCE2	411	60	16881	4.1073	0.999818	0.364423	19.9811	cluster1
GOTERM_MF_DIRECT	GO:0051015~actin filament binding	9	0.0124545	0.0153199	CTNNAL1, ACTN4, CFL2, WDR1, ANTXR1, NEXN, TPM2, MYH9, RCSD1	411	132	16881	2.80043	0.99984	0.35397	20.2436	cluster1
GOTERM_BP_DIRECT	GO:0001701~in utero embryonic development	11	0.0152222	0.0159859	GNA13, SRSF1, DUSP3, COPS3, TGFBR2, SYF2, GJA1, HEG1, ANGPT1, MYH9, UBE2B	408	187	16792	2.42099	1	0.735921	24.1789	cluster1
GOTERM_BP_DIRECT	GO:0001731~formation of translation preinitiation complex	4	0.00553534	0.0174666	EIF3C, EIF3A, EIF5, EIF3F	408	23	16792	7.15772	1	0.752833	26.1148	cluster1
GOTERM_BP_DIRECT	GO:0006928~movement of cell or subcellular component	7	0.00968684	0.0180777	GNA13, MTSS1, SPINT2, CALD1, CAPZA1, WASL, MYLIP	408	86	16792	3.34998	1	0.75127	26.9002	cluster1
GOTERM_MF_DIRECT	GO:0031072~heat shock protein binding	5	0.00691917	0.018554	HSPA6, HSPA1B, LMAN2, DNAJB6, CDC37	411	42	16881	4.88964	0.999975	0.396356	23.9967	cluster1
GOTERM_BP_DIRECT	GO:0045047~protein targeting to ER	3	0.0041515	0.0188477	SRP14, SPCS1, SPCS2	408	9	16792	13.719	1	0.752779	27.8786	cluster1
GOTERM_BP_DIRECT	GO:0000398~mRNA splicing, via spliceosome	12	0.016606	0.0197463	SRSF1, DDX39A, PCF11, HNRNPH2, RBM8A, CWC27, PCBP2, LSM7, SNRPB2, SYF2, HNRNPC, UBL5	408	222	16792	2.2247	1	0.756454	29.0047	cluster1
GOTERM_MF_DIRECT	GO:0044325~ion channel binding	8	0.0110707	0.0203176	SRI, TSPO, ACTN4, FHL1, NPTN, CALM3, ASPH, PRNP	411	113	16881	2.90782	0.999991	0.410275	25.9733	cluster1
GOTERM_CC_DIRECT	GO:0048471~perinuclear region of cytoplasm	24	0.033212	0.0210107	PAM, CCL2, RAB8B, ACTN4, CLU, PRDX5, TLR4, HSPA1B, RPS6, MT1X, TNKS2, SERINC3, STOM, CD34, PLN, EIF4A2, MT2A, MT1E, VAMP5, PTN, ACSL3, GAPDH, NPPA, DNAJB6	428	621	18224	1.64558	0.999898	0.31826	25.8882	cluster1
GOTERM_BP_DIRECT	GO:0007517~muscle organ development	7	0.00968684	0.0210487	LAMA2, SRI, TAGLN, FHL1, MRAS, VAMP5, SGCB	408	89	16792	3.23706	1	0.766519	30.6076	cluster1
GOTERM_CC_DIRECT	GO:0071013~catalytic step 2 spliceosome	7	0.00968684	0.0210489	SRSF1, RBM8A, CWC27, LSM7, SNRPB2, SYF2, HNRNPC	428	92	18224	3.23974	0.9999	0.308201	25.9291	cluster1
GOTERM_CC_DIRECT	GO:0030018~Z disc	8	0.0110707	0.0211334	SRI, ACTN4, CFL2, FBXO32, NEXN, FLNB, DNAJB6, SYNPO	428	118	18224	2.88674	0.999904	0.299335	26.0192	cluster1
GOTERM_BP_DIRECT	GO:0002181~cytoplasmic translation	4	0.00553534	0.0218927	RPL6, RPL15, RPL26L1, RPLP0P6	408	25	16792	6.5851	1	0.768502	31.6281	cluster1
GOTERM_CC_DIRECT	GO:0031966~mitochondrial membrane	7	0.00968684	0.0231285	COX14, CCDC90B, UCP2, NDUFA6, PLN, CLU, NDUFA1	428	94	18224	3.17081	0.99996	0.312896	28.1185	cluster1
GOTERM_BP_DIRECT	GO:0010038~response to metal ion	3	0.0041515	0.0231862	CUTA, MT2A, MT1X	408	10	16792	12.3471	1	0.777011	33.1645	cluster1
GOTERM_BP_DIRECT	GO:0090084~negative regulation of inclusion body assembly	3	0.0041515	0.0231862	HSPA1B, DNAJB1, DNAJB6	408	10	16792	12.3471	1	0.777011	33.1645	cluster1
GOTERM_BP_DIRECT	GO:0044267~cellular protein metabolic process	8	0.0110707	0.0248168	PAPPA, HEXB, IGFBP6, LYZ, HIST1H4C, MMP2, NPPA, CCDC59	408	118	16792	2.7903	1	0.789289	35.0552	cluster1
GOTERM_BP_DIRECT	GO:0032760~positive regulation of tumor necrosis factor production	5	0.00691917	0.0267401	ARHGEF2, CCL2, LY96, CLU, TLR4	408	47	16792	4.37839	1	0.803818	37.2206	cluster1
GOTERM_MF_DIRECT	GO:0003714~transcription corepressor activity	11	0.0152222	0.026743	EID1, ATF3, CIR1, SP100, PSMC3, PFDN5, HIPK2, CREG1, ZEB1, TCF4, MXD1	411	203	16881	2.22563	1	0.48679	32.777	cluster1
GOTERM_MF_DIRECT	GO:0003723~RNA binding	22	0.0304443	0.0269915	SRSF1, SRP14, LSM7, RPL15, RPS15A, NIFK, RPS4X, PDCD4, RSL1D1, EIF3A, DDX18, HNRNPH2, RPS16, RPL41, RPL6, RBM8A, PCBP2, BRIX1, RPL5, RPL10A, HNRNPC, RBMS1	411	547	16881	1.65193	1	0.475494	33.028	cluster1
GOTERM_CC_DIRECT	GO:0031226~intrinsic component of plasma membrane	4	0.00553534	0.0271192	LY96, TGM2, TLR4, CD63	428	28	18224	6.08278	0.999993	0.346342	32.1524	cluster1
GOTERM_BP_DIRECT	GO:0010951~negative regulation of endopeptidase activity	8	0.0110707	0.0279738	A2M, CARD16, SPINT2, SERPINB8, TFPI, PEBP1, SPOCK1, PROS1	408	121	16792	2.72111	1	0.808867	38.5735	cluster1
GOTERM_BP_DIRECT	GO:0000226~microtubule cytoskeleton organization	6	0.008303	0.0288381	RNF19A, SPECC1, CAMSAP2, GAPDH, MAP7D3, EML4	408	71	16792	3.47804	1	0.809462	39.5049	cluster1
GOTERM_BP_DIRECT	GO:0050900~leukocyte migration	8	0.0110707	0.029084	C3AR1, SLC16A1, AIMP1, CD34, ANGPT1, MYH9, PROS1, SLC7A7	408	122	16792	2.69881	1	0.803247	39.7675	cluster1
GOTERM_BP_DIRECT	GO:0043066~negative regulation of apoptotic process	19	0.0262928	0.029175	LIMS2, PDCD10, PRKDC, PRDX5, AQP1, RPS6, PDCD4, UBE2B, TAX1BP1, PLK2, CCND2, SQSTM1, UCP2, TPT1, TGM2, ANGPT1, DDAH2, PRNP, SLC40A1	408	455	16792	1.71864	1	0.795439	39.8644	cluster1
GOTERM_BP_DIRECT	GO:0016050~vesicle organization	4	0.00553534	0.0295711	SNX9, SNX6, ZFYVE16, WASL	408	28	16792	5.87955	1	0.791209	40.2844	cluster1
GOTERM_CC_DIRECT	GO:0005833~hemoglobin complex	3	0.0041515	0.03095	HBA2, HBA1, HBB	428	12	18224	10.6449	0.999999	0.374634	35.8259	cluster1
GOTERM_CC_DIRECT	GO:0005743~mitochondrial inner membrane	18	0.024909	0.0310652	NDUFB3, SQRDL, ACAA2, NDUFA3, NDUFB10, MRPS14, NDUFB8, NDUFA6, NDUFC2, COX7A2L, NDUFA1, TIMM8B, NME4, MRPL13, NDUFS4, UCP2, CSDE1, ATP5H	428	441	18224	1.73794	0.999999	0.365861	35.9335	cluster1
GOTERM_CC_DIRECT	GO:0009986~cell surface	21	0.0290605	0.0313563	PAM, NRP1, CLMP, AIMP1, PDIA3, CLU, TLR4, LMAN2, CD63, SDC2, LRPAP1, CD93, BACE2, TFPI, VAMP5, NPTN, PTN, ANTXR1, PRNP, RAMP1, AOC3	428	542	18224	1.64976	0.999999	0.35917	36.2045	cluster1
GOTERM_CC_DIRECT	GO:0042470~melanosome	7	0.00968684	0.03148	GNA13, STOM, RAB2A, PDIA3, CD63, PRDX1, ANXA2P2	428	101	18224	2.95105	0.999999	0.351318	36.3193	cluster1
GOTERM_BP_DIRECT	GO:0055114~oxidation-reduction process	23	0.0318282	0.0316819	TXNL1, HSD17B10, PAM, PDIA3, NDUFA6, PRDX4, PRDX5, SOD1, PRDX1, FTH1, SESN3, ALDH1A1, AKR1C2, PTGIS, TXNDC17, GPX4, CREG1, BLVRB, SMOX, ASPH, AKR1C1, AOC3, NQO2	408	592	16792	1.599	1	0.805432	42.4766	cluster1
GOTERM_BP_DIRECT	GO:0010942~positive regulation of cell death	4	0.00553534	0.0324064	UCP2, HBA2, HBA1, HBB	408	29	16792	5.67681	1	0.804687	43.2113	cluster1
GOTERM_BP_DIRECT	GO:0042340~keratan sulfate catabolic process	3	0.0041515	0.03294	OGN, OMD, HEXB	408	12	16792	10.2892	1	0.802101	43.7468	cluster1
GOTERM_CC_DIRECT	GO:0005794~Golgi apparatus	30	0.041515	0.0330153	TGOLN2, LITAF, GNPNAT1, IGFBP6, CLU, GJA1, LMAN2, SPRY1, SCRG1, CSDE1, ACSL3, FNDC3A, MTUS1, TMEM30A, GOLGA2, RAB2A, ARHGEF2, PDCD10, AIMP1, MAML2, ERGIC2, LRPAP1, XPA, FAM198B, BACE2, VAMP5, MAPRE1, PRNP, FEZ1, AOC3	428	863	18224	1.48017	1	0.356294	37.7289	cluster1
GOTERM_BP_DIRECT	GO:0006283~transcription-coupled nucleotide-excision repair	6	0.008303	0.0336712	XPA, EP300, RFC1, COPS6, COPS3, RBX1	408	74	16792	3.33704	1	0.801535	44.473	cluster1
GOTERM_BP_DIRECT	GO:0007519~skeletal muscle tissue development	5	0.00691917	0.034771	EP300, CFL2, VAMP5, RCAN1, FLNB	408	51	16792	4.03499	1	0.804472	45.5485	cluster1
GOTERM_BP_DIRECT	GO:0042542~response to hydrogen peroxide	5	0.00691917	0.034771	PDCD10, HBA2, HBA1, SOD1, HBB	408	51	16792	4.03499	1	0.804472	45.5485	cluster1
GOTERM_BP_DIRECT	GO:0000209~protein polyubiquitination	10	0.0138383	0.0356368	UBE2D3, PSMB1, PSMC3, RNF19A, RNF24, MYLIP, UBE2B, PSMD8, RBX1, TNKS2	408	184	16792	2.23679	1	0.805126	46.3814	cluster1
GOTERM_BP_DIRECT	GO:0016337~single organismal cell-cell adhesion	7	0.00968684	0.0361896	EMCN, COL14A1, LIMS2, CD93, CD34, LMO7, FNDC3A	408	101	16792	2.85246	1	0.802956	46.9068	cluster1
GOTERM_BP_DIRECT	GO:1900025~negative regulation of substrate adhesion-dependent cell spreading	3	0.0041515	0.0383157	ACTN4, POSTN, KANK1	408	13	16792	9.49774	1	0.81441	48.883	cluster1
GOTERM_BP_DIRECT	GO:0006878~cellular copper ion homeostasis	3	0.0041515	0.0383157	ATOX1, MT2A, PRNP	408	13	16792	9.49774	1	0.81441	48.883	cluster1
GOTERM_BP_DIRECT	GO:0045019~negative regulation of nitric oxide biosynthetic process	3	0.0041515	0.0383157	TSPO, PTGIS, CD34	408	13	16792	9.49774	1	0.81441	48.883	cluster1
GOTERM_CC_DIRECT	GO:0005634~nucleus	145	0.200656	0.0385707	GNA13, SRP14, HMGN3, PNKD, PPP2R5C, EIF5, MORF4L2, RPL15, EIF5B, LMO7, CBX1, TCEAL2, AQP1, NSRP1, MMP2, TCEAL4, KANK1, TCEAL3, GSTM3, PTGIS, RBM8A, TPT1, SMOX, MTUS1, RBMS1, DDX39A, TXNL1, ACTN4, PKIG, MED13, MYH9, RNASEH2C, ERGIC2, TNKS2, EP300, RFC1, DHX29, RPS13, SMARCA1, MAP7D3, EID1, TALDO1, SNX6, CLU, STK17B, IL33, DAZAP2, FTH1, SESN3, OAZ2, TPI1, EIF3A, PSMB1, RPL6, BRIX1, HIST1H4C, RPL5, …	428	5415	18224	1.14017	1	0.394035	42.5907	cluster1
GOTERM_MF_DIRECT	GO:0003779~actin binding	13	0.0179898	0.0395792	FMNL2, ACTN4, CALD1, CAPZA1, RDX, TPM2, MYH9, FLNB, TAGLN, WASL, LMOD1, DBN1, SYNPO	411	278	16881	1.92068	1	0.599199	44.6601	cluster1
GOTERM_CC_DIRECT	GO:0015934~large ribosomal subunit	3	0.0041515	0.0413837	RPL13A, RPL26L1, RPL10A	428	14	18224	9.12417	1	0.407184	44.9156	cluster1
GOTERM_MF_DIRECT	GO:0008201~heparin binding	9	0.0124545	0.0417709	OGN, NRP1, CCL2, LTBP2, PTN, POSTN, ABI3BP, LRPAP1, PCOLCE2	411	160	16881	2.31036	1	0.604996	46.4818	cluster1
GOTERM_MF_DIRECT	GO:0042802~identical protein binding	27	0.0373635	0.0433178	SRI, MTSS1, IER5, GNPNAT1, ESD, DAZAP2, PRDX1, GSTM3, RILPL2, SQSTM1, HNRNPC, TCF4, GAPDH, TNIP1, DDX39A, EXOSC8, SP100, LYZ, RCAN1, SOD1, FLNB, ATF3, PSMC3, PLN, MAPRE1, PRNP, UGP2	411	749	16881	1.4806	1	0.604785	47.7337	cluster1
GOTERM_BP_DIRECT	GO:0005513~detection of calcium ion	3	0.0041515	0.0439989	CALM3, ASPH, KCNMB1	408	14	16792	8.81933	1	0.850201	53.8309	cluster1
GOTERM_MF_DIRECT	GO:0005344~oxygen transporter activity	3	0.0041515	0.0441634	HBA2, HBA1, HBB	411	14	16881	8.80136	1	0.5987	48.4065	cluster1
GOTERM_CC_DIRECT	GO:0033017~sarcoplasmic reticulum membrane	4	0.00553534	0.044728	SRI, TMEM109, PLN, ASPH	428	34	18224	5.00935	1	0.42327	47.5658	cluster1
GOTERM_BP_DIRECT	GO:0090090~negative regulation of canonical Wnt signaling pathway	9	0.0124545	0.0452844	DKK3, PSMB1, PSMC3, PFDN5, G3BP1, IGFBP6, FRZB, PSMD8, RBX1	408	163	16792	2.27246	1	0.852583	54.8856	cluster1
GOTERM_BP_DIRECT	GO:0006936~muscle contraction	7	0.00968684	0.0458514	ACTG2, CALD1, CALM3, GJA1, LMOD1, ASPH, TPM2	408	107	16792	2.69251	1	0.850351	55.3436	cluster1
GOTERM_CC_DIRECT	GO:0033290~eukaryotic 48S preinitiation complex	3	0.0041515	0.0470255	EIF3C, EIF3A, EIF3F	428	15	18224	8.51589	1	0.430893	49.3173	cluster1
GOTERM_BP_DIRECT	GO:0050821~protein stabilization	8	0.0110707	0.0478305	PDCD10, EP300, GNAQ, CLU, HSPA1B, UBE2B, GAPDH, CDC37	408	136	16792	2.42099	1	0.856844	56.9082	cluster1
GOTERM_BP_DIRECT	GO:0019255~glucose 1-phosphate metabolic process	2	0.00276767	0.0478894	PGM3, UGP2	408	2	16792	41.1569	1	0.85164	56.954	cluster1
GOTERM_BP_DIRECT	GO:0006041~glucosamine metabolic process	2	0.00276767	0.0478894	PGM3, GNPNAT1	408	2	16792	41.1569	1	0.85164	56.954	cluster1
GOTERM_BP_DIRECT	GO:0046294~formaldehyde catabolic process	2	0.00276767	0.0478894	ADH5, ESD	408	2	16792	41.1569	1	0.85164	56.954	cluster1
GOTERM_BP_DIRECT	GO:0061518~microglial cell proliferation	2	0.00276767	0.0478894	CLU, IL33	408	2	16792	41.1569	1	0.85164	56.954	cluster1
GOTERM_BP_DIRECT	GO:0036018~cellular response to erythropoietin	2	0.00276767	0.0478894	MT2A, MT1X	408	2	16792	41.1569	1	0.85164	56.954	cluster1
GOTERM_MF_DIRECT	GO:0004560~alpha-L-fucosidase activity	2	0.00276767	0.0479868	FUCA2, FUCA1	411	2	16881	41.073	1	0.617026	51.349	cluster1
GOTERM_CC_DIRECT	GO:0008180~COP9 signalosome	4	0.00553534	0.0480996	COPS6, COPS3, HSPA6, MYH9	428	35	18224	4.86622	1	0.429763	50.1173	cluster1
GOTERM_MF_DIRECT	GO:0031625~ubiquitin protein ligase binding	13	0.0179898	0.0482543	SNX9, TPI1, SQSTM1, PCBP2, CLU, SPG20, PER1, HSPA1B, UBE2B, MPHOSPH8, TRIB1, RBX1, FBXO7	411	287	16881	1.86045	1	0.606666	51.5489	cluster1
GOTERM_BP_DIRECT	GO:0006626~protein targeting to mitochondrion	4	0.00553534	0.0486073	FIS1, TSPO, TIMM8B, FBXO7	408	34	16792	4.84198	1	0.850459	57.508	cluster1
GOTERM_BP_DIRECT	GO:0032874~positive regulation of stress-activated MAPK cascade	3	0.0041515	0.0499715	PDCD10, TAOK3, ARL6IP5	408	15	16792	8.23137	1	0.853103	58.5425	cluster1
GOTERM_BP_DIRECT	GO:0046688~response to copper ion	3	0.0041515	0.0499715	PAM, SOD1, PRNP	408	15	16792	8.23137	1	0.853103	58.5425	cluster1
GOTERM_BP_DIRECT	GO:0015671~oxygen transport	3	0.0041515	0.0499715	HBA2, HBA1, HBB	408	15	16792	8.23137	1	0.853103	58.5425	cluster1
GOTERM_MF_DIRECT	GO:0005102~receptor binding	15	0.0207575	0.0501889	SRI, MTSS1, A2M, ECH1, RAB8B, CCL2, IGFBP6, CYTL1, PRDX5, GJA1, HSPA1B, LRPAP1, LAMA2, FIS1, NPPA	411	353	16881	1.74531	1	0.60943	52.972	cluster1
GOTERM_BP_DIRECT	GO:0030198~extracellular matrix organization	10	0.0138383	0.0503674	LAMA2, COL14A1, FBLN5, PRDX4, POSTN, LAMC1, COL8A1, DDR2, ABI3BP, DNAJB6	408	196	16792	2.09984	1	0.850103	58.8382	cluster1
GOTERM_CC_DIRECT	GO:0031410~cytoplasmic vesicle	11	0.0152222	0.0505865	SNX9, C9ORF72, ARHGEF2, NRP1, MPDZ, SQSTM1, TBC1D5, ESD, PRDX5, WASL, SOD1	428	235	18224	1.99308	1	0.438051	51.9249	cluster1
GOTERM_BP_DIRECT	GO:0006979~response to oxidative stress	7	0.00968684	0.0512295	XPA, ATOX1, NDUFA6, GPX4, PRDX5, SCARA3, PRNP	408	110	16792	2.61907	1	0.849839	59.4754	cluster1
GOTERM_CC_DIRECT	GO:0005578~proteinaceous extracellular matrix	12	0.016606	0.0516268	ASPN, OGN, OMD, COL14A1, LTBP2, FBLN5, EFEMP1, MGP, POSTN, SPOCK1, MMP2, DPT	428	268	18224	1.90654	1	0.436621	52.6627	cluster1
GOTERM_CC_DIRECT	GO:0071682~endocytic vesicle lumen	3	0.0041515	0.0529292	HBA2, HBA1, HBB	428	16	18224	7.98364	1	0.436913	53.5717	cluster1
GOTERM_BP_DIRECT	GO:0030097~hemopoiesis	5	0.00691917	0.0545962	PGM3, CD34, SH2B3, ANGPT1, IFI16	408	59	16792	3.48787	1	0.86304	61.8757	cluster1
GOTERM_CC_DIRECT	GO:0000785~chromatin	6	0.008303	0.0579997	HMGN3, PLK2, CCND2, PPP1R10, CBX1, UBE2B	428	89	18224	2.87052	1	0.459894	56.9583	cluster1
GOTERM_BP_DIRECT	GO:0001666~response to hypoxia	9	0.0124545	0.0585366	PAM, CCL2, EP300, ACTN4, UCP2, TGFBR2, POSTN, MMP2, NPPA	408	172	16792	2.15356	1	0.877359	64.5149	cluster1
GOTERM_CC_DIRECT	GO:0005852~eukaryotic translation initiation factor 3 complex	3	0.0041515	0.0590795	EIF3C, EIF3A, EIF3F	428	17	18224	7.51402	1	0.458393	57.6492	cluster1
GOTERM_BP_DIRECT	GO:0043161~proteasome-mediated ubiquitin-dependent protein catabolic process	10	0.0138383	0.0599094	ANAPC16, UBE2D3, PSMB1, PSMC3, PCBP2, PPP2R5C, RNF24, UBE2B, PSMD8, RBX1	408	203	16792	2.02743	1	0.879029	65.3932	cluster1
GOTERM_BP_DIRECT	GO:0043065~positive regulation of apoptotic process	13	0.0179898	0.0623653	ARHGEF2, TSPO, CLU, TRIO, PRKDC, RPS6, SOD1, FRZB, PRMT2, SQSTM1, TGM2, PTN, ARL6IP5	408	300	16792	1.78346	1	0.885172	66.9137	cluster1
GOTERM_BP_DIRECT	GO:0071276~cellular response to cadmium ion	3	0.0041515	0.0627165	MT1E, SOD1, MT1X	408	17	16792	7.26298	1	0.88242	67.1259	cluster1
GOTERM_CC_DIRECT	GO:0071944~cell periphery	4	0.00553534	0.0627778	ACTG2, KRT17, RDX, SCARA3	428	39	18224	4.36712	1	0.47167	59.9382	cluster1
GOTERM_MF_DIRECT	GO:0046933~proton-transporting ATP synthase activity, rotational mechanism	3	0.0041515	0.0629449	ATP6AP1, ATP5G2, ATP5H	411	17	16881	7.24818	1	0.683338	61.4236	cluster1
GOTERM_CC_DIRECT	GO:0033116~endoplasmic reticulum-Golgi intermediate compartment membrane	5	0.00691917	0.0630163	COPZ2, RAB2A, LMAN2, ERGIC2, GOLGA2	428	64	18224	3.32652	1	0.465436	60.0818	cluster1
GOTERM_CC_DIRECT	GO:0005819~spindle	7	0.00968684	0.0652707	ARHGEF2, MZT2B, CBX1, MAPRE1, MYH9, MAP7D3, MTUS1	428	121	18224	2.46327	1	0.470258	61.4158	cluster1
GOTERM_CC_DIRECT	GO:0005787~signal peptidase complex	2	0.00276767	0.0686615	SPCS1, SPCS2	428	3	18224	28.3863	1	0.480728	63.3443	cluster1
GOTERM_BP_DIRECT	GO:0010880~regulation of release of sequestered calcium ion into cytosol by sarcoplasmic reticulum	3	0.0041515	0.0694563	SRI, CALM3, ASPH	408	18	16792	6.85948	1	0.903686	70.9584	cluster1
GOTERM_BP_DIRECT	GO:0036120~cellular response to platelet-derived growth factor stimulus	3	0.0041515	0.0694563	CCL2, PTN, RDX	408	18	16792	6.85948	1	0.903686	70.9584	cluster1
GOTERM_BP_DIRECT	GO:0032436~positive regulation of proteasomal ubiquitin-dependent protein catabolic process	5	0.00691917	0.069513	PLK2, RNF19A, CLU, IL33, TRIB1	408	64	16792	3.21538	1	0.900176	70.9888	cluster1
GOTERM_MF_DIRECT	GO:0001671~ATPase activator activity	3	0.0041515	0.069707	DNAJB1, AHSA1, DNAJB6	411	18	16881	6.8455	1	0.710412	65.3073	cluster1
GOTERM_CC_DIRECT	GO:0010008~endosome membrane	9	0.0124545	0.0700512	KIF13A, UBE2D3, LY96, ATP6AP1, GNPNAT1, TBC1D5, TLR4, ANTXR1, CD63	428	185	18224	2.07143	1	0.480633	64.1085	cluster1
GOTERM_BP_DIRECT	GO:0010644~cell communication by electrical coupling	2	0.00276767	0.0709692	GJA1, DBN1	408	3	16792	27.4379	1	0.901438	71.7588	cluster1
GOTERM_BP_DIRECT	GO:0010643~cell communication by chemical coupling	2	0.00276767	0.0709692	GJA1, DBN1	408	3	16792	27.4379	1	0.901438	71.7588	cluster1
GOTERM_BP_DIRECT	GO:0030043~actin filament fragmentation	2	0.00276767	0.0709692	CFL2, WDR1	408	3	16792	27.4379	1	0.901438	71.7588	cluster1
GOTERM_BP_DIRECT	GO:1901077~regulation of relaxation of muscle	2	0.00276767	0.0709692	SRI, PLN	408	3	16792	27.4379	1	0.901438	71.7588	cluster1
GOTERM_BP_DIRECT	GO:0030185~nitric oxide transport	2	0.00276767	0.0709692	AQP1, HBB	408	3	16792	27.4379	1	0.901438	71.7588	cluster1
GOTERM_BP_DIRECT	GO:0070434~positive regulation of nucleotide-binding oligomerization domain containing 2 signaling pathway	2	0.00276767	0.0709692	TLR4, HSPA1B	408	3	16792	27.4379	1	0.901438	71.7588	cluster1
GOTERM_MF_DIRECT	GO:0047086~ketosteroid monooxygenase activity	2	0.00276767	0.0711117	AKR1C2, AKR1C1	411	3	16881	27.382	1	0.707122	66.0669	cluster1
GOTERM_BP_DIRECT	GO:0006418~tRNA aminoacylation for protein translation	4	0.00553534	0.0722829	AIMP1, NARS, RARS, PPA1	408	40	16792	4.11569	1	0.902188	72.4369	cluster1
GOTERM_MF_DIRECT	GO:0004866~endopeptidase inhibitor activity	4	0.00553534	0.0726351	A2M, SPINT2, TFPI, PROS1	411	40	16881	4.1073	1	0.704609	66.8732	cluster1
GOTERM_MF_DIRECT	GO:0004004~ATP-dependent RNA helicase activity	5	0.00691917	0.073157	DDX39A, DDX18, DHX29, EIF4A2, G3BP1	411	65	16881	3.15946	1	0.697125	67.1453	cluster1
GOTERM_BP_DIRECT	GO:0030220~platelet formation	3	0.0041515	0.0764202	EP300, WDR1, MYH9	408	19	16792	6.49845	1	0.911549	74.4738	cluster1
GOTERM_BP_DIRECT	GO:0045926~negative regulation of growth	3	0.0041515	0.0764202	MT2A, MT1E, MT1X	408	19	16792	6.49845	1	0.911549	74.4738	cluster1
GOTERM_BP_DIRECT	GO:0060314~regulation of ryanodine-sensitive calcium-release channel activity	3	0.0041515	0.0764202	PLN, CALM3, ASPH	408	19	16792	6.49845	1	0.911549	74.4738	cluster1
GOTERM_BP_DIRECT	GO:0010881~regulation of cardiac muscle contraction by regulation of the release of sequestered calcium ion	3	0.0041515	0.0764202	PLN, CALM3, ASPH	408	19	16792	6.49845	1	0.911549	74.4738	cluster1
GOTERM_BP_DIRECT	GO:0046716~muscle cell cellular homeostasis	3	0.0041515	0.0764202	CFL2, GAA, SOD1	408	19	16792	6.49845	1	0.911549	74.4738	cluster1
GOTERM_BP_DIRECT	GO:0007507~heart development	9	0.0124545	0.0777587	SRI, PAM, EP300, GNAQ, TGFBR2, GJA1, HEG1, PRKDC, PTN	408	183	16792	2.02411	1	0.912151	75.1018	cluster1
GOTERM_MF_DIRECT	GO:0016887~ATPase activity	9	0.0124545	0.0784802	DDX39A, KIF13A, PSMC3, EIF4A2, CLU, HSPA1B, SMARCA1, MYH9, ATP5H	411	183	16881	2.01998	1	0.713571	69.8041	cluster1
GOTERM_CC_DIRECT	GO:0005783~endoplasmic reticulum	27	0.0373635	0.0788828	PDIA3, NDUFB8, CLU, OGN, FIS1, PTGIS, SQSTM1, BCAP29, TGM2, PTN, RPL10, ASPH, ACSL3, ARL6IP5, TMEM30A, AIMP1, LRPAP1, MGST3, STOM, BACE2, PLN, TFPI, PRNP, AHSA1, UBXN4, AOC3, SERP1	428	828	18224	1.38846	1	0.516206	68.6294	cluster1
GOTERM_CC_DIRECT	GO:0031982~vesicle	7	0.00968684	0.0807229	STOM, ARHGEF2, PLN, CALM3, GPRC5A, GAPDH, LRPAP1	428	128	18224	2.32856	1	0.517557	69.5021	cluster1
GOTERM_BP_DIRECT	GO:0007566~embryo implantation	4	0.00553534	0.0811266	PTGIS, TGFBR2, SOD1, MMP2	408	42	16792	3.9197	1	0.918252	76.6183	cluster1
GOTERM_MF_DIRECT	GO:0003713~transcription coactivator activity	11	0.0152222	0.081317	PRMT2, SP100, EP300, PSMC3, NCOA4, SMARCC2, MAML2, PRRX1, ZEB1, MED13, SERTAD2	411	248	16881	1.82179	1	0.717276	71.1378	cluster1
GOTERM_MF_DIRECT	GO:0008307~structural constituent of muscle	4	0.00553534	0.0815162	SYNM, ASPH, NEXN, TPM2	411	42	16881	3.91171	1	0.708886	71.2294	cluster1
GOTERM_BP_DIRECT	GO:0071456~cellular response to hypoxia	6	0.008303	0.0838859	ACAA2, PTGIS, HIPK2, PTN, AQP1, KCNMB1	408	96	16792	2.5723	1	0.922307	77.7954	cluster1
GOTERM_MF_DIRECT	GO:0016209~antioxidant activity	3	0.0041515	0.08389	PRDX4, PRDX5, PRDX1	411	20	16881	6.16095	1	0.71056	72.2998	cluster1
GOTERM_BP_DIRECT	GO:0045429~positive regulation of nitric oxide biosynthetic process	4	0.00553534	0.0857156	CLU, TLR4, DDAH2, HBB	408	43	16792	3.82855	1	0.923878	78.5449	cluster1
GOTERM_MF_DIRECT	GO:0030971~receptor tyrosine kinase binding	4	0.00553534	0.0861243	EIF3A, SQSTM1, ANGPT1, CPNE3	411	43	16881	3.82074	1	0.711563	73.2733	cluster1
GOTERM_MF_DIRECT	GO:0008134~transcription factor binding	12	0.016606	0.0863041	ARHGEF2, SP100, EP300, CD34, RNF19A, CREG1, PER1, PRKDC, IFI16, ZEB1, NFIA, TRIB1	411	284	16881	1.73548	1	0.703684	73.3502	cluster1
GOTERM_MF_DIRECT	GO:0004867~serine-type endopeptidase inhibitor activity	6	0.008303	0.0873698	A2M, SPINT2, SERPINB8, TFPI, PEBP1, SPOCK1	411	97	16881	2.5406	1	0.699829	73.802	cluster1
GOTERM_BP_DIRECT	GO:0006629~lipid metabolic process	8	0.0110707	0.0878904	MGST3, HSD17B10, SLC16A1, CLU, PITPNB, MGLL, CPNE3, PLTP	408	157	16792	2.09716	1	0.926177	79.4048	cluster1
GOTERM_BP_DIRECT	GO:0010977~negative regulation of neuron projection development	4	0.00553534	0.0904123	SPOCK1, DGUOK, PMP22, KANK1	408	44	16792	3.74153	1	0.929116	80.3614	cluster1
GOTERM_BP_DIRECT	GO:0016241~regulation of macroautophagy	4	0.00553534	0.0904123	ATP6V1A, CAPNS1, SNX6, GAPDH	408	44	16792	3.74153	1	0.929116	80.3614	cluster1
GOTERM_BP_DIRECT	GO:0015701~bicarbonate transport	4	0.00553534	0.0904123	HBA2, HBA1, AQP1, HBB	408	44	16792	3.74153	1	0.929116	80.3614	cluster1
GOTERM_CC_DIRECT	GO:0051286~cell tip	2	0.00276767	0.0904869	RAB8B, RDX	428	4	18224	21.2897	1	0.553028	73.7675	cluster1
GOTERM_CC_DIRECT	GO:0030478~actin cap	2	0.00276767	0.0904869	CALD1, WASL	428	4	18224	21.2897	1	0.553028	73.7675	cluster1
GOTERM_CC_DIRECT	GO:0097452~GAIT complex	2	0.00276767	0.0904869	RPL13A, GAPDH	428	4	18224	21.2897	1	0.553028	73.7675	cluster1
GOTERM_CC_DIRECT	GO:0017101~aminoacyl-tRNA synthetase multienzyme complex	2	0.00276767	0.0904869	AIMP1, RARS	428	4	18224	21.2897	1	0.553028	73.7675	cluster1
GOTERM_CC_DIRECT	GO:0071953~elastic fiber	2	0.00276767	0.0904869	FBLN5, MFAP4	428	4	18224	21.2897	1	0.553028	73.7675	cluster1
GOTERM_BP_DIRECT	GO:0007369~gastrulation	3	0.0041515	0.0909621	TGFBR2, SYF2, RPS6	408	21	16792	5.87955	1	0.927677	80.5643	cluster1
GOTERM_BP_DIRECT	GO:0007155~cell adhesion	17	0.0235252	0.0927091	CTNNAL1, MTSS1, CCL2, AIMP1, MPDZ, POSTN, SPOCK1, DDR2, LAMA2, OMD, CD34, LAMC1, COL8A1, MFAP4, FEZ1, DPT, AOC3	408	459	16792	1.52433	1	0.928844	81.1959	cluster1
GOTERM_CC_DIRECT	GO:0005771~multivesicular body	3	0.0041515	0.093033	TPT1, GJA1, SLC40A1	428	22	18224	5.80629	1	0.556527	74.7848	cluster1
GOTERM_BP_DIRECT	GO:1900746~regulation of vascular endothelial growth factor signaling pathway	2	0.00276767	0.0934908	CD63, TCF4	408	4	16792	20.5784	1	0.927941	81.4723	cluster1
GOTERM_BP_DIRECT	GO:0071395~cellular response to jasmonic acid stimulus	2	0.00276767	0.0934908	AKR1C2, AKR1C1	408	4	16792	20.5784	1	0.927941	81.4723	cluster1
GOTERM_BP_DIRECT	GO:1901031~regulation of response to reactive oxygen species	2	0.00276767	0.0934908	HEBP2, SESN3	408	4	16792	20.5784	1	0.927941	81.4723	cluster1
GOTERM_BP_DIRECT	GO:0060050~positive regulation of protein glycosylation	2	0.00276767	0.0934908	RAMP1, GOLGA2	408	4	16792	20.5784	1	0.927941	81.4723	cluster1
GOTERM_BP_DIRECT	GO:0032497~detection of lipopolysaccharide	2	0.00276767	0.0934908	LY96, TLR4	408	4	16792	20.5784	1	0.927941	81.4723	cluster1
GOTERM_BP_DIRECT	GO:0010940~positive regulation of necrotic cell death	2	0.00276767	0.0934908	TSPO, HEBP2	408	4	16792	20.5784	1	0.927941	81.4723	cluster1
GOTERM_BP_DIRECT	GO:0070370~cellular heat acclimation	2	0.00276767	0.0934908	HSPA6, HSPA1B	408	4	16792	20.5784	1	0.927941	81.4723	cluster1
GOTERM_BP_DIRECT	GO:0071260~cellular response to mechanical stimulus	5	0.00691917	0.093519	IRF1, GJA1, TLR4, AQP1, NPPA	408	71	16792	2.89837	1	0.92543	81.4822	cluster1
GOTERM_BP_DIRECT	GO:0001525~angiogenesis	10	0.0138383	0.0936372	EMCN, NRP1, PDCD10, CCL2, AIMP1, ANGPT1, MYH9, COL8A1, RAMP1, MMP2	408	223	16792	1.8456	1	0.923101	81.5236	cluster1
GOTERM_MF_DIRECT	GO:0018636~phenanthrene 9,10-monooxygenase activity	2	0.00276767	0.0936763	AKR1C2, AKR1C1	411	4	16881	20.5365	1	0.717832	76.3329	cluster1
GOTERM_MF_DIRECT	GO:0005497~androgen binding	2	0.00276767	0.0936763	ALDH1A1, TSPO	411	4	16881	20.5365	1	0.717832	76.3329	cluster1
GOTERM_MF_DIRECT	GO:0047115~trans-1,2-dihydrobenzene-1,2-diol dehydrogenase activity	2	0.00276767	0.0936763	AKR1C2, AKR1C1	411	4	16881	20.5365	1	0.717832	76.3329	cluster1
GOTERM_BP_DIRECT	GO:0007015~actin filament organization	5	0.00691917	0.0972321	ARHGEF2, LMOD1, WASL, TPM2, DBN1	408	72	16792	2.85812	1	0.92823	82.7427	cluster1
GOTERM_BP_DIRECT	GO:0046329~negative regulation of JNK cascade	3	0.0041515	0.0985122	DUSP3, TAOK3, PER1	408	22	16792	5.6123	1	0.928395	83.1583	cluster1
GOTERM_BP_DIRECT	GO:1901687~glutathione derivative biosynthetic process	3	0.0041515	0.0985122	MGST3, GSTM3, ESD	408	22	16792	5.6123	1	0.928395	83.1583	cluster1
GOTERM_BP_DIRECT	GO:0000717~nucleotide-excision repair, DNA duplex unwinding	3	0.0041515	0.0985122	XPA, XPC, RBX1	408	22	16792	5.6123	1	0.928395	83.1583	cluster1
GOTERM_CC_DIRECT	GO:0070062~extracellular exosome	290	0.221247	6.03211e-47	LDHA, HIST2H2AA4, ATP1B3, S100A8, EFNA1, PGD, S100A9, PDLIM2, CD53, C1QC, CTNNB1, B2M, ATP2B1, APP, CD44, H2AFV, PLOD2, RPLP0, SERPINE1, H2AFZ, H2AFY, PI16, CFD, PLD3, CRYAB, PTBP1, COLEC12, SIRPA, PLAUR, THY1, C1QA, C1QB, GLUL, NPC2, RPS17, EIF2S1, SERBP1, F3, LILRB4, ARL8B, VSIG4, HLA-DRA, ALDOA, HLA-DRB1, ARF6, CAPZB, SERPINH1, CD74, ALCAM, PFN1, RPS28, PROCR, IDH1, HLA-DRB5, PABPC1, IGKC, SPP…	821	2811	18224	2.29001	3.68562e-44	3.68562e-44	8.93112e-44	cluster2
GOTERM_CC_DIRECT	GO:0005925~focal adhesion	74	0.0564562	8.19034e-26	PDLIM2, CLTC, SDC4, RPS2, CTNNB1, B2M, ACTR3, CDC42, ACTR2, CTTN, DAB2, CD44, RPLP0, RHOA, MSN, RHOG, PARVG, ICAM1, CTNNA1, ARHGAP26, THY1, PLAUR, LAP3, ARPC1B, RPS17, CFL1, SDCBP, HSPB1, PDCD6IP, TGFB1I1, CAV2, TRIOBP, YWHAZ, TNC, VIM, ITGB5, ARF6, ARPC5, RPL38, ITGB1, TPM4, SCARF2, ALCAM, ANXA6, CD9, PFN1, LPXN, EZR, HNRNPK, PROCR, PTK2B, ARPC2, ITGAV, REXO2, NUMB, NPM1, PABPC1, HSPA9, ACTB, PT…	821	391	18224	4.20103	5.0043e-23	2.50215e-23	1.21266e-22	cluster2
GOTERM_BP_DIRECT	GO:0006955~immune response	77	0.058745	7.74804e-25	AQP9, CD8A, IL18, TLR2, HLA-DMB, HLA-DMA, C1QC, IL10, TAPBP, B2M, CD96, IL1B, SEMA3C, FCGR3A, FCGR3B, C5AR1, PRG4, NCF4, HLA-A, HLA-C, CCL4L2, HLA-B, CTSS, GEM, HLA-DQA1, HLA-F, IGSF6, SERPINB9, LILRB2, CD86, CD36, C1QBP, SLPI, CTSC, HLA-DPA1, HLA-DRA, LCP2, HLA-DQB1, CXCL1, IL1R2, HLA-DQB2, GPR183, CCL3, LST1, TNF, HLA-DRB1, CXCL5, C3, CXCL3, CXCL2, CXCL8, IL32, CCL5, IL7R, CCL4, CD74, CCL20, XB…	788	421	16792	3.89749	2.84276e-21	2.84276e-21	1.42644e-21	cluster2
GOTERM_CC_DIRECT	GO:0016020~membrane	200	0.152584	1.82557e-23	LDHA, EFNA1, XRCC6, STOML2, CD52, ANKLE2, B2M, CTNNB1, ATP2B1, RPLP0, NCF4, PTBP1, GEM, SIRPA, HLA-DQA1, LILRB2, CD36, RPS17, SERBP1, MLEC, EIF2S1, VEGFA, HSD11B1, YME1L1, ARL8B, EIF2AK2, ALDOA, HLA-DRB1, AKAP13, ARF6, CAPZB, CD74, ADA, CALU, PFN1, HLA-DRB5, HLA-DPB1, PABPC1, LFNG, RPSA, MAP2K3, SCD, ATP13A3, RPS7, ARF4, RHEB, RIT1, NCOR2, NRP2, MSR1, KCNAB2, LDLR, ACTR3, ACTR2, PIK3AP1, ATP6V0D1…	821	2200	18224	2.01794	1.11543e-20	3.71809e-21	2.70294e-20	cluster2
GOTERM_MF_DIRECT	GO:0005515~protein binding	525	0.400534	2.8718e-19	LDHA, XRCC6, STOML2, ANKLE2, CTNNB1, B2M, APP, ISG15, SERPINE2, CTGF, RPLP0, SERPINE1, LSM4, LSM3, SYK, NCF2, CRYAB, NCF4, PTBP1, GEM, CTNNA1, PLAUR, THY1, GLUL, NPC2, EIF2S1, F3, JUN, EIF2S2, SURF4, CMIP, ARL8B, CHORDC1, EIF2AK2, IL1R2, PABPC4, NFKBIA, ARF6, ALCAM, PFN1, RPS27, RPS28, PROCR, TMEM123, PABPC1, HLA-DOA, SPP1, RPSA, NPLOC4, PAIP1, MAP2K3, KLF10, IL1RN, DUSP23, EMILIN2, GAS7, GAS6, R…	779	8785	16881	1.29503	2.66503e-16	2.66503e-16	4.49413e-16	cluster2
GOTERM_CC_DIRECT	GO:0005829~cytosol	250	0.19073	1.58548e-18	LDHA, S100A8, AIF1, PGD, S100A9, XRCC6, IARS2, CTNNB1, APP, SERPINE2, ISG15, CTGF, EIF1AX, RPLP0, LSM4, LSM3, RAPGEF1, SYK, NCF2, CRYAB, NCF4, CTNNA1, TANK, THY1, GLUL, RPS17, EIF2S1, JUN, EIF2S2, RGCC, EIF2AK2, ALDOA, NFKBIA, AKAP13, CAPZB, ADA, PIN1, PFN1, RPS27, RPS28, IDH1, PABPC1, AMD1, CDC42EP3, RPSA, PELI1, NPLOC4, UAP1, PAIP1, MAP2K3, NPL, DUSP23, NCKAP1, RPS7, RGS1, RGS2, ARF1, UBA1, ARF…	821	3315	18224	1.67401	9.68725e-16	2.42181e-16	2.34745e-15	cluster2
GOTERM_CC_DIRECT	GO:0009986~cell surface	76	0.0579821	1.75929e-18	LDLR, PDGFA, TLR2, CD53, PDIA4, SDC4, HLA-DMA, APP, CD44, CXCR4, CLDND1, VASN, ICAM1, C10ORF54, HYAL2, C5AR1, HSP90AA1, CRYAB, HLA-A, HLA-C, ACKR3, HLA-B, SLC7A11, HLA-F, LILRB2, CD86, CD36, C1QBP, PSEN1, F3, VEGFA, HLA-DPA1, CLEC5A, HLA-DRA, ADAM15, CPM, TNF, HLA-DRB1, TNFRSF12A, CD109, ITGB5, PLVAP, ITGB2, ITGB1, CD74, ADA, ITGAM, CDH5, VCAM1, PROCR, ITGAX, FOLR2, ITGAV, CD2, CLEC2D, FCER1G, HL…	821	542	18224	3.11254	1.07493e-15	2.14986e-16	2.6048e-15	cluster2
GOTERM_BP_DIRECT	GO:0050900~leukocyte migration	33	0.0251764	7.40791e-16	ATP1B3, MMP9, FPR1, ITGB2, ITGB1, SLC7A5, CD74, ITGAM, SRC, CD44, ITGAX, PROCR, ITGAV, CD2, FCER1G, MSN, ICAM1, C5AR1, OLR1, LYN, PODXL, SIRPA, SLC7A11, GAS6, CD84, ITGA6, ITGA5, FYN, LCK, PECAM1, COL1A2, COL1A1, TREM1	788	122	16792	5.76408	2.85139e-12	1.42575e-12	1.43219e-12	cluster2
GOTERM_CC_DIRECT	GO:0009897~external side of plasma membrane	42	0.0320427	1.99684e-15	TNF, HLA-DRB1, LDLR, CD8A, ANPEP, IL7R, ITGB1, CD74, CDH5, ADA, B2M, VCAM1, ALCAM, CD9, ITGAX, CD69, ITGAV, TMEM123, CD2, IGHA1, HLA-DRB5, FCER1G, CD4, FCGR3A, IGKC, THBS1, ICAM1, PTPRC, IL6, MFGE8, ANXA5, THY1, CD83, LAMP1, CD86, CD36, ITGA6, TFRC, ITGA5, PECAM1, ANTXR2, CLEC14A	821	213	18224	4.37694	1.22102e-12	2.03504e-13	2.9643e-12	cluster2
GOTERM_CC_DIRECT	GO:0005615~extracellular space	126	0.0961282	3.27392e-15	CTHRC1, S100A8, PDGFA, MMP9, IL18, S100A9, C1QC, IL10, B2M, APP, SERPINE2, CTGF, TGFBI, SERPINE1, IL1B, LOX, CFD, GNL3, CRTAP, CCL4L2, MFGE8, TCN2, LILRB2, CD36, F3, VEGFA, COL1A2, SDCBP, HSPB1, COL1A1, TNFAIP2, ALDOA, TWSG1, CCL3, IL32, CCL5, SERPINH1, CCL4, ADA, CCL7, ITGAM, HLA-DRB5, IGKC, SRGN, SPP1, PLAT, PODXL, IL1RN, RBMX, FURIN, GAS6, CXCL14, SFRP2, CXCL16, SFRP4, HSPD1, PLAU, LY86, SORL1…	821	1347	18224	2.07636	1.9672e-12	2.80997e-13	4.76286e-12	cluster2
GOTERM_BP_DIRECT	GO:0030198~extracellular matrix organization	40	0.0305169	1.1338e-14	TNF, SPOCK2, PDGFA, TNC, COL3A1, ITGB5, ITGB2, NFKB2, DCN, ITGB1, ITGAM, VCAM1, APP, CD44, ITGAX, ITGAV, COMP, SERPINE1, TGFBI, COL6A3, LOX, THBS1, LOXL1, SPP1, CYR61, ICAM1, COL4A1, FBN1, CCDC80, SPARC, FURIN, COL5A2, COL5A1, ITGA6, ITGA5, PECAM1, COL1A2, MFAP2, COL1A1, MFAP5	788	196	16792	4.34891	4.15488e-11	1.38496e-11	2.085e-11	cluster2
GOTERM_CC_DIRECT	GO:0031012~extracellular matrix	48	0.0366203	3.84179e-14	TNC, S100A9, VIM, COL3A1, DCN, CLTC, PKM, TUBB, HNRNPK, SERPINE2, COMP, TGFBI, COL6A3, SERPINE1, THBS1, LOXL1, HSPA9, CYR61, PLAT, NES, HSP90AA1, COL4A1, CRIP2, CKAP4, FBN1, COL15A1, MFGE8, CCT6A, EMILIN2, COL5A2, COL5A1, ANXA2, RPS7, PLSCR1, HSP90B1, RPS17, SFRP2, F3, CFL1, ARF4, COL1A2, CTSD, SLPI, HSPB1, COL1A1, TGFB1I1, HSPD1, CLEC14A	821	296	18224	3.59957	2.34708e-11	2.93388e-12	5.68767e-11	cluster2
GOTERM_BP_DIRECT	GO:0006954~inflammatory response	55	0.0419607	2.34117e-13	S100A8, AIF1, IL18, LY86, S100A9, TLR2, NFKB1, NFKB2, IL10, CCRL2, CXCR4, CCL3L3, IL1B, SYK, IRAK2, PTGER2, C5AR1, LYN, CCL4L2, NFE2L1, TNFAIP3, CXCL1, CCL3, TNF, CXCL5, C3, CXCL3, CXCL2, FPR1, CXCL8, ITGB2, MAPKAPK2, CCL5, CCL4, CCL7, REL, FOLR2, CCL20, PYCARD, THBS1, PTX3, SPP1, CSF1R, HAVCR2, IL6, LIPA, CEBPB, OLR1, HCK, ANXA1, CCL18, CYBA, CYBB, STAB1, IGFBP4	788	379	16792	3.09243	8.59082e-10	2.1477e-10	4.31066e-10	cluster2
GOTERM_BP_DIRECT	GO:0007155~cell adhesion	61	0.0465382	4.95878e-13	NRP2, CTNNB1, CD96, WISP2, APP, CD44, CTGF, TGFBI, CSF3R, CIB1, CYR61, PARVG, ICAM1, ACKR3, MFGE8, CTNNA1, SIRPA, THY1, CD36, HAS1, TGFB1I1, COL1A1, PLXNC1, CYP1B1, TNC, ITGB5, NINJ1, ARF6, IL32, ITGB2, CCL4, ITGAM, CDH5, VCAM1, ALCAM, CD9, LPXN, ITGAX, ITGAV, COMP, COL6A3, CD2, CD4, THBS1, GPNMB, SPP1, RPSA, OLR1, HCK, PODXL, COL15A1, PPFIBP1, EMILIN2, GAS6, COL5A1, LYVE1, ITGA6, STAB1, ITGA5, P…	788	459	16792	2.832	1.81918e-09	3.63837e-10	9.12836e-10	cluster2
GOTERM_CC_DIRECT	GO:0042613~MHC class II protein complex	14	0.0106809	9.64199e-13	HLA-DQB1, HLA-DQB2, HLA-DRB1, HLA-A, HLA-C, HLA-DMB, HLA-DMA, HLA-DQA1, CD74, HLA-DRB5, HLA-DPA1, HLA-DPB1, HLA-DOA, HLA-DRA	821	22	18224	14.1256	5.89144e-10	6.54604e-11	1.42764e-09	cluster2
GOTERM_CC_DIRECT	GO:0045121~membrane raft	37	0.0282281	2.18589e-12	CAV2, TNF, TLR2, STOML2, SDC4, ITGB1, SERPINH1, ATP2B1, APP, PTK2B, SDPR, CD4, ICAM1, PTPRC, HYAL2, OLR1, LYN, PODXL, S100A10, BIRC3, BIRC2, FURIN, ANXA2, THY1, PLSCR1, CD36, PSEN1, FYN, LCK, PECAM1, RAB5A, CTSD, SDCBP, RAP1B, HSPD1, PGK1, SGCA	821	206	18224	3.9869	1.3356e-09	1.3356e-10	3.23647e-09	cluster2
GOTERM_BP_DIRECT	GO:0019886~antigen processing and presentation of exogenous peptide antigen via MHC class II	25	0.019073	3.49746e-12	HLA-DQB1, RAB7A, HLA-DQB2, AP1B1, HLA-DRB1, AP2S1, LGMN, HLA-DMB, CLTC, HLA-DMA, CD74, FCER1G, HLA-DRB5, HLA-DPB1, HLA-DOA, SEC24D, SEC23A, CTSS, HLA-DQA1, CTSL, ARF1, CTSD, HLA-DPA1, DYNC1I2, HLA-DRA	788	92	16792	5.79066	1.28321e-08	2.13868e-09	6.43887e-09	cluster2
GOTERM_CC_DIRECT	GO:0071556~integral component of lumenal side of endoplasmic reticulum membrane	15	0.0114438	5.16625e-12	HLA-DQB1, HLA-DQB2, HLA-DRB1, HLA-A, HLA-C, HLA-B, CD74, HLA-DQA1, BCAP31, HLA-F, TAPBP, HLA-DRB5, HLA-DPA1, HLA-DPB1, HLA-DRA	821	29	18224	11.4814	3.15655e-09	2.86959e-10	7.64906e-09	cluster2
GOTERM_MF_DIRECT	GO:0098641~cadherin binding involved in cell-cell adhesion	44	0.0335686	1.06834e-11	RTN4, ALDOA, LDHA, YWHAZ, SHTN1, VAPA, ZC3HAV1, ABI1, RPS2, CAPZB, ITGB1, SRC, CTNNB1, PKM, BZW2, BZW1, PFN1, CTTN, EZR, HNRNPK, EIF3E, NUMB, IDH1, RANBP1, LRRFIP1, EHD1, VASN, ANXA1, PPFIBP1, YWHAB, RPL23A, CLIC1, CTNNA1, ANXA2, TMEM2, EIF4G1, EIF4G2, TJP1, ITGA6, SERBP1, CAPG, SDCBP, PTPN1, SPTAN1	779	290	16881	3.28788	9.91414e-09	4.95707e-09	1.67186e-08	cluster2
GOTERM_BP_DIRECT	GO:0070374~positive regulation of ERK1 and ERK2 cascade	33	0.0251764	2.96673e-11	GPR183, CCL3, TNF, PDGFA, CCL5, CCL4, CD74, SRC, CCL7, CD44, CCL20, PTK2B, CTGF, CCL3L3, PYCARD, GPNMB, FGF1, CSF1R, CIB1, HAVCR2, ICAM1, IL6, C5AR1, ACKR3, PRKCDBP, CCL4L2, GAS6, CCL18, CD36, JUN, VEGFA, RAP1B, TREM2	788	175	16792	4.01839	1.08849e-07	1.55499e-08	5.46184e-08	cluster2
GOTERM_BP_DIRECT	GO:0060333~interferon-gamma-mediated signaling pathway	21	0.0160214	4.83716e-11	HLA-DQB1, ICAM1, HLA-DQB2, HLA-DRB1, HCK, HLA-A, HLA-C, HLA-B, PRKCD, HLA-DQA1, HLA-F, B2M, VCAM1, CD44, FCGR1A, FCGR1B, IRF8, HLA-DRB5, HLA-DPA1, HLA-DPB1, HLA-DRA	788	71	16792	6.30285	1.77476e-07	2.21844e-08	8.90538e-08	cluster2
GOTERM_CC_DIRECT	GO:0005913~cell-cell adherens junction	45	0.0343315	5.17215e-11	RTN4, ALDOA, LDHA, YWHAZ, SHTN1, VAPA, ZC3HAV1, ABI1, RPS2, CAPZB, ITGB1, SRC, CTNNB1, PKM, BZW2, BZW1, PFN1, CTTN, EZR, HNRNPK, EIF3E, NUMB, IDH1, RANBP1, LRRFIP1, EHD1, VASN, LYN, ANXA1, PPFIBP1, YWHAB, RPL23A, CLIC1, CTNNA1, ANXA2, TMEM2, EIF4G1, EIF4G2, TJP1, ITGA6, SERBP1, CAPG, SDCBP, PTPN1, SPTAN1	821	323	18224	3.09251	3.16018e-08	2.63349e-09	7.65787e-08	cluster2
GOTERM_MF_DIRECT	GO:0042605~peptide antigen binding	14	0.0106809	7.55473e-11	HLA-DQB1, HLA-DRB1, HLA-A, HLA-DRB5, HLA-C, HLA-DPA1, FCGRT, HLA-B, HLA-DPB1, SLC7A5, HLA-DQA1, HLA-DRA, TAPBP, HLA-F	779	28	16881	10.835	7.01078e-08	2.33693e-08	1.18225e-07	cluster2
GOTERM_CC_DIRECT	GO:0030669~clathrin-coated endocytic vesicle membrane	16	0.0122068	1.17278e-10	HLA-DQB1, HLA-DQB2, LDLR, HLA-DRB1, AP1B1, AP2S1, CLTC, HLA-DQA1, CD74, CD9, FCGR1A, FCGR1B, HLA-DRB5, HLA-DPA1, HLA-DPB1, HLA-DRA	821	41	18224	8.66237	7.1657e-08	5.51208e-09	1.73642e-07	cluster2
GOTERM_BP_DIRECT	GO:0048010~vascular endothelial growth factor receptor signaling pathway	20	0.0152584	5.06991e-10	ACTB, NRP2, HSP90AA1, NCF2, NCF4, ABI1, MAPKAPK2, SRC, NCKAP1, CDC42, CYBA, CYBB, MAPK13, XBP1, FYN, PTK2B, ITGAV, VEGFA, RHOA, HSPB1	788	72	16792	5.91935	1.86015e-06	2.06683e-07	9.33387e-07	cluster2
GOTERM_CC_DIRECT	GO:0012507~ER to Golgi transport vesicle membrane	17	0.0129697	5.53019e-10	SEC23A, HLA-DQB1, HLA-DQB2, HLA-DRB1, HLA-A, HLA-C, HLA-B, HLA-DQA1, CD74, HLA-F, B2M, TMED2, HLA-DRB5, HLA-DPA1, HLA-DPB1, SEC24D, HLA-DRA	821	52	18224	7.25682	3.37894e-07	2.41353e-08	8.18797e-07	cluster2
GOTERM_CC_DIRECT	GO:0042470~melanosome	23	0.0175472	5.70437e-10	YWHAZ, STX3, HSP90AA1, ATP1B3, YWHAB, PDIA4, CLTC, ITGB1, ANXA2, CALU, ANXA6, RAB32, LAMP1, HSP90B1, TFRC, TPP1, CAPG, RAB5A, CTSD, SDCBP, CTSB, PDCD6IP, GPNMB	821	101	18224	5.05484	3.48537e-07	2.32358e-08	8.44588e-07	cluster2
GOTERM_BP_DIRECT	GO:0002504~antigen processing and presentation of peptide or polysaccharide antigen via MHC class II	11	0.00839214	6.9699e-10	HLA-DQB1, HLA-DQB2, HLA-DRB1, HLA-DRB5, HLA-DPA1, HLA-DPB1, HLA-DMB, HLA-DOA, HLA-DMA, HLA-DQA1, HLA-DRA	788	17	16792	13.7886	2.55725e-06	2.55726e-07	1.28318e-06	cluster2
GOTERM_BP_DIRECT	GO:0030593~neutrophil chemotaxis	19	0.0144955	8.05996e-10	CCL3, C5AR1, S100A8, CXCL3, S100A9, CXCL8, ITGB2, CCL4L2, CCL5, CCL4, CCL18, CCL7, CCL20, CCL3L3, IL1B, FCER1G, CSF3R, TREM1, SYK	788	66	16792	6.13459	2.95719e-06	2.68836e-07	1.48386e-06	cluster2
GOTERM_MF_DIRECT	GO:0005178~integrin binding	23	0.0175472	1.92268e-09	ICAM1, LYN, COL3A1, FBN1, MFGE8, ITGB1, COL5A1, SRC, THY1, VCAM1, CD9, WISP2, ITGA6, SFRP2, CTGF, ITGA5, TGFBI, THBS1, FGF1, GPNMB, SYK, CYR61, ADAM15	779	105	16881	4.74678	1.78425e-06	4.46062e-07	3.00884e-06	cluster2
GOTERM_BP_DIRECT	GO:0019882~antigen processing and presentation	17	0.0129697	2.49194e-09	HLA-DQB1, CD8A, HLA-DRB1, HLA-A, HLA-C, FCGRT, CTSS, HLA-B, HLA-DMB, CD74, HLA-DQA1, CTSL, RAB32, HLA-DRB5, HLA-DPA1, HLA-DPB1, HLA-DRA	788	55	16792	6.58662	9.14287e-06	7.61909e-07	4.58774e-06	cluster2
GOTERM_CC_DIRECT	GO:0005576~extracellular region	124	0.0946023	2.74727e-09	S100A8, EFNA1, PDGFA, MMP9, IL18, F13A1, S100A9, C1QC, IL10, B2M, APP, SERPINE2, ISG15, CTGF, TGFBI, SERPINE1, CSF3R, IL1B, LOX, CFD, HLA-C, CCL4L2, MFGE8, TCN2, C1QA, C1QB, PDGFRL, VEGFA, COL1A2, MFAP2, COL1A1, MFAP5, ALDOA, IL1R2, CCL3, APOC1, CCL5, CCL4, CCL7, CALU, TUBB, PROCR, FOLR2, IGKC, LFNG, SRGN, SPP1, PLAT, EMILIN2, GAS6, CXCL14, SFRP2, CXCL16, SFRP4, ANTXR2, H3F3B, PLAU, NRP2, MTRNR2L…	821	1610	18224	1.70961	1.67858e-06	1.04911e-07	4.06759e-06	cluster2
GOTERM_BP_DIRECT	GO:0045087~innate immune response	51	0.038909	2.85166e-09	S100A8, ZC3HAV1, LY86, S100A9, TLR2, NFKB1, NFKB2, C1QC, B2M, MARCO, APP, CLEC4E, PPP1R14B, SYK, IRAK1, LYN, NCF2, CNPY3, HLA-C, COLEC12, HLA-B, C1QA, CD84, C1QB, C1QBP, LCK, SLPI, TREM1, EIF2AK2, TREM2, CLEC5A, ADAM15, FGR, SRC, REL, PTK2B, PYCARD, IGHA1, FCER1G, C2, IGKC, PTX3, TYROBP, CSF1R, HAVCR2, ANXA1, CD300E, CYBA, CYBB, FYN, ABL2	788	430	16792	2.52742	1.04627e-05	8.04826e-07	5.25e-06	cluster2
GOTERM_BP_DIRECT	GO:0071347~cellular response to interleukin-1	19	0.0144955	2.93158e-09	ICAM1, IL6, HYAL2, CCL3, CEBPB, CXCL8, NFKB1, CCL4L2, CCL5, CCL4, RBMX, TANK, CCL18, CCL7, HIF1A, CCL20, CCL3L3, PYCARD, KLF2	788	71	16792	5.70258	1.07559e-05	7.68284e-07	5.39714e-06	cluster2
GOTERM_MF_DIRECT	GO:0044822~poly(A) RNA binding	97	0.0740034	3.04486e-09	RTN4, ZC3HAV1, CPEB4, RBM3, U2SURP, XRCC6, PDIA4, CLTC, RPS2, YBX1, PKM, BZW1, DCAF13, EBNA1BP2, CISD2, EIF1AX, RPLP0, SRRM1, LSM4, EIF1, DDX21, RBM47, LSM3, MRPL32, ZCCHC6, FNDC3B, GNL3, HSP90AA1, HNRNPA2B1, PTBP1, HLA-A, CCT6A, CTNNA1, RBBP6, EIF4G1, KIF1C, EIF4G2, EIF4A3, SEC61B, FAM120A, RPS17, EIF2S1, SERBP1, JUN, EIF2S2, HSPB1, EIF2AK2, KPNA2, ALDOA, YWHAZ, TRA2B, PABPC4, SF3B6, DCN, SERPIN…	779	1129	16881	1.86182	2.82563e-06	5.65126e-07	4.76497e-06	cluster2
GOTERM_MF_DIRECT	GO:0032395~MHC class II receptor activity	10	0.00762922	3.49427e-09	HLA-DQB1, HLA-DQB2, HLA-DRB1, HLA-C, HLA-DPA1, HLA-DPB1, HLA-DOA, HLA-DMA, HLA-DQA1, HLA-DRA	779	15	16881	14.4467	3.24267e-06	5.40446e-07	5.46825e-06	cluster2
GOTERM_BP_DIRECT	GO:0001525~angiogenesis	34	0.0259393	4.38654e-09	SAT1, NRP2, CYP1B1, TNFRSF12A, PDGFA, EFNA1, IL18, CXCL8, ANPEP, ELK3, TYMP, XBP1, PTK2B, CTGF, ITGAV, TGFBI, SERPINE1, FGF1, CIB1, SYK, PTPRB, COL15A1, MFGE8, ACKR3, ANXA2, THY1, HIF1A, EREG, ITGA5, JUN, VEGFA, PECAM1, TNFAIP2, ADAM15	788	223	16792	3.249	1.60941e-05	1.07295e-06	8.07577e-06	cluster2
GOTERM_CC_DIRECT	GO:0005783~endoplasmic reticulum	76	0.0579821	5.47864e-09	RTN4, CYB5R4, VAPA, CPEB4, SORL1, TAPBP, RTN3, CISD2, PLOD2, INSIG1, SERPINA1, RPN2, CIB1, SEC23A, KDELR2, CTSZ, HYAL2, SMIM14, CRTAP, HLA-A, HLA-C, MESDC2, HLA-B, MAN1A1, PRKCD, HLA-F, MCTP1, THY1, BCAP31, KIF1C, NPC2, SEC61B, PSEN1, MLEC, CLN8, PPP1R15A, SNX10, CLN6, DEGS1, STX8, DERL1, APOC1, ABI1, SERPINH1, EDEM1, SEC63, CALU, VCAM1, PLIN2, TMED2, XBP1, PYCARD, CLEC2D, APMAP, THBS1, TRAM1, AC…	821	828	18224	2.03744	3.34745e-06	1.96909e-07	8.11166e-06	cluster2
GOTERM_BP_DIRECT	GO:0043066~negative regulation of apoptotic process	52	0.0396719	6.9047e-09	IER3, AIF1, MMP9, NFKB1, ANKLE2, IL10, DAB2, CD44, CIB1, CYR61, IRAK1, CRYAB, BCL2A1, PLAUR, SERPINB9, PSEN1, CFL1, VEGFA, TNFAIP8, SERPINB2, HSPB1, EIF2AK2, CLEC5A, HIGD2A, ARL6IP1, YWHAZ, NFKBIA, SRC, CD74, HNRNPK, XBP1, PTK2B, BCL11B, COMP, NPM1, THBS1, HSPA9, CSF1R, IL6, HCK, TMBIM6, ANXA1, ANXA5, BIRC3, BIRC2, GAS6, SOD2, SON, HSP90B1, DUSP1, ARF4, HSPD1	788	455	16792	2.43539	2.5333e-05	1.58333e-06	1.27118e-05	cluster2
GOTERM_CC_DIRECT	GO:0005886~plasma membrane	253	0.193019	2.40548e-08	ATP1B3, VAPA, S100A8, AQP9, EFNA1, OSMR, S100A9, CD53, B2M, CTNNB1, ATP2B1, APP, CD44, CLEC4E, CTGF, KCNK6, SERPINE1, SYK, C5AR1, COLEC12, GPR132, CTNNA1, SIRPA, HLA-DQA1, PLAUR, THY1, LILRB2, CD36, HAS1, SERBP1, F3, LILRB4, HLA-DPA1, CLEC5A, HLA-DRA, IL1R2, CDV3, HLA-DRB1, NFKBIA, FCGRT, ARF6, CD74, ADA, PROCR, FCER1G, HLA-DRB5, HLA-DPB1, EMB, HLA-DOA, IGKC, CDC42EP3, TYROBP, RPSA, UAP1, IL1RN, …	821	4121	18224	1.36276	1.46974e-05	8.16527e-07	3.56155e-05	cluster2
GOTERM_CC_DIRECT	GO:0030666~endocytic vesicle membrane	17	0.0129697	2.5271e-08	HLA-DQB1, HLA-DQB2, MSR1, HLA-DRB1, AP2S1, COLEC12, HLA-DQA1, CD74, CD163, MARCO, CD9, CD36, STAB1, HLA-DRB5, HLA-DPA1, HLA-DPB1, HLA-DRA	821	66	18224	5.71749	1.54405e-05	8.12662e-07	3.74161e-05	cluster2
GOTERM_MF_DIRECT	GO:0008009~chemokine activity	15	0.0114438	2.60624e-08	CXCL1, CCL3, CXCL5, CXCL3, CXCL2, CXCL8, CCL4L2, CCL5, CCL4, CCL18, CCL7, CCL20, CXCL14, CXCL16, CCL3L3	779	49	16881	6.6337	2.41857e-05	3.45513e-06	4.07856e-05	cluster2
GOTERM_BP_DIRECT	GO:0030335~positive regulation of cell migration	29	0.0221247	3.5235e-08	CCL3, FGR, AIF1, PDGFA, CCL5, CCL7, DAB2, PTK2B, XBP1, ITGAV, NUMB, SEMA3C, GPNMB, FGF1, THBS1, CIB1, CSF1R, CYR61, LYN, PODXL, ITGA6, ITGA5, F3, CXCL16, PTP4A1, VEGFA, SDCBP, COL1A1, PLAU	788	184	16792	3.35859	0.000129269	7.60451e-06	6.48688e-05	cluster2
GOTERM_CC_DIRECT	GO:0005788~endoplasmic reticulum lumen	29	0.0221247	3.88098e-08	PDGFA, COL3A1, PDIA4, COLGALT1, SERPINH1, ERLEC1, B2M, RNASET2, COL6A3, CD4, SERPINA1, THBS1, CTSZ, COL4A1, CRTAP, CNPY3, COL15A1, COL5A2, COL5A1, GAS6, PLAUR, TXNDC12, HSP90B1, DNAJB9, COL1A2, FKBP14, CTSC, COL1A1, CLN6	821	192	18224	3.35272	2.37125e-05	1.18564e-06	5.74617e-05	cluster2
GOTERM_BP_DIRECT	GO:0032496~response to lipopolysaccharide	27	0.0205989	4.62961e-08	CXCL1, S100A8, CXCL5, CXCL3, CXCL2, TLR2, DCN, MAPKAPK2, NFKB2, GCH1, VCAM1, CD96, IL10RA, LOXL1, IRAK1, PELI1, PTGER2, C5AR1, SPARC, SOD2, TJP1, ADM, JUN, SLPI, HSPD1, MGST1, MGST2	788	164	16792	3.5083	0.000169846	9.43665e-06	8.52327e-05	cluster2
GOTERM_BP_DIRECT	GO:0098609~cell-cell adhesion	36	0.0274652	5.31029e-08	RTN4, ALDOA, LDHA, YWHAZ, SHTN1, VAPA, ZC3HAV1, ABI1, RPS2, CAPZB, PKM, BZW2, BZW1, PFN1, CTTN, HNRNPK, EIF3E, NUMB, IDH1, RANBP1, LRRFIP1, EHD1, VASN, PPFIBP1, YWHAB, RPL23A, ANXA2, TMEM2, EIF4G1, EIF4G2, TJP1, SERBP1, CAPG, SDCBP, PTPN1, SPTAN1	788	271	16792	2.8308	0.000194815	1.02544e-05	9.77641e-05	cluster2
GOTERM_MF_DIRECT	GO:0004872~receptor activity	31	0.0236506	7.3081e-08	NRP2, DERL1, LDLR, TLR2, ITGB5, ITGB2, ANPEP, ITGB1, SEC63, ITGAX, CLEC4E, PROCR, IL10RA, TMEM123, CD2, CSF3R, CD4, TRAM1, CSF2RA, MRC1, ICAM1, RRBP1, PLAUR, LILRB2, CD86, LYVE1, JMJD6, LILRB4, ANTXR2, TREM1, TREM2	779	217	16881	3.09573	6.78169e-05	8.47737e-06	0.000114366	cluster2
GOTERM_BP_DIRECT	GO:0006928~movement of cell or subcellular component	19	0.0144955	7.42173e-08	ACTB, VIM, CXCL8, ARF6, ABI1, ARPC5, CAPZB, CCL4, TPM4, PLAUR, ACTR3, CD9, ARPC1B, ACTR2, TUBB, LYVE1, ARPC2, HSPB1, MSN	788	86	16792	4.70794	0.000272266	1.36151e-05	0.000136636	cluster2
GOTERM_MF_DIRECT	GO:0001618~virus receptor activity	17	0.0129697	8.5389e-08	MRC1, ICAM1, RPSA, HYAL2, LDLR, HLA-DRB1, ITGB5, ANPEP, ITGB1, LAMP1, CD86, TFRC, ITGA5, CXCR4, ITGAV, CD4, CLEC5A	779	70	16881	5.26274	7.92379e-05	8.80452e-06	0.000133627	cluster2
GOTERM_MF_DIRECT	GO:0019864~IgG binding	8	0.00610338	1.20658e-07	FCGR2C, FCGR1A, FCGR1B, FCER1G, FCGRT, FCGR2A, FCGR3A, FCGR3B	779	11	16881	15.7601	0.000111964	1.1197e-05	0.00018882	cluster2
GOTERM_CC_DIRECT	GO:0005581~collagen trimer	19	0.0144955	1.20831e-07	CTHRC1, MSR1, COL3A1, COL15A1, COLEC12, EMILIN2, SERPINH1, C1QC, COL5A2, COL5A1, C1QA, MARCO, C1QB, CD36, COL6A3, FCN1, COL1A2, COL1A1, LOX	821	92	18224	4.58423	7.3825e-05	3.5156e-06	0.000178902	cluster2
GOTERM_BP_DIRECT	GO:0070098~chemokine-mediated signaling pathway	17	0.0129697	1.32712e-07	CXCL1, CCL3, CXCL5, CXCL3, CXCL2, CXCL8, CCL4L2, ACKR3, CCL5, CCL4, CCL18, CCL7, CCRL2, CCL20, CXCR4, PTK2B, CCL3L3	788	71	16792	5.10231	0.000486802	2.31864e-05	0.000244327	cluster2
GOTERM_BP_DIRECT	GO:0007229~integrin-mediated signaling pathway	20	0.0152584	1.39754e-07	PLEK, FGR, HCK, COL3A1, ITGB5, ITGB2, ITGB1, ITGAM, SRC, DAB2, ITGA6, ITGAX, CTGF, ITGA5, PTK2B, ITGAV, FCER1G, SYK, TYROBP, ADAM15	788	99	16792	4.30498	0.000512624	2.33068e-05	0.000257291	cluster2
GOTERM_BP_DIRECT	GO:0002479~antigen processing and presentation of exogenous peptide antigen via MHC class I, TAP-dependent	16	0.0122068	1.50679e-07	NCF2, NCF4, HLA-A, ITGB5, HLA-C, HLA-B, HLA-F, B2M, CYBA, CYBB, CD36, PSME2, ITGAV, FCGR1A, PSMD1, FCGR1B	788	63	16792	5.41197	0.000552687	2.40362e-05	0.000277404	cluster2
GOTERM_BP_DIRECT	GO:0071356~cellular response to tumor necrosis factor	21	0.0160214	1.674e-07	ICAM1, IL6, CCL3, HYAL2, CXCL8, CCL4L2, CCL5, CCL4, TANK, CCL18, CCL7, VCAM1, ZFP36L1, CYBA, CCL20, CCL3L3, PYCARD, COL1A1, THBS1, KLF2, CIB1	788	110	16792	4.0682	0.000614002	2.5591e-05	0.000308188	cluster2
GOTERM_CC_DIRECT	GO:0045177~apical part of cell	17	0.0129697	1.72818e-07	PLAT, C5AR1, LDLR, LGMN, MYL12B, MYL12A, CTNNB1, ATP6V1C1, VCAM1, CDC42, TJP1, APP, CD36, EZR, NUMB, MSN, MGST1	821	75	18224	5.03139	0.000105586	4.79961e-06	0.000255873	cluster2
GOTERM_BP_DIRECT	GO:0030574~collagen catabolic process	16	0.0122068	1.88373e-07	COL4A1, PEPD, MMP9, COL3A1, COL15A1, CTSS, FURIN, COL5A2, COL5A1, CTSL, COL6A3, COL1A2, CTSD, COL1A1, CTSB, ADAM15	788	64	16792	5.32741	0.000690902	2.76453e-05	0.000346801	cluster2
GOTERM_MF_DIRECT	GO:0001948~glycoprotein binding	16	0.0122068	1.88916e-07	PLAT, HSP90AA1, LDLR, VIM, ITGB2, EDEM1, ITGAM, ERLEC1, B2M, TFRC, FYN, LCK, SDCBP, CD4, SERPINA1, THBS1	779	65	16881	5.33418	0.000175299	1.59375e-05	0.000295638	cluster2
GOTERM_BP_DIRECT	GO:0050729~positive regulation of inflammatory response	17	0.0129697	2.00154e-07	HYAL2, CCL3, S100A8, LDLR, IL18, S100A9, TLR2, CCL4L2, CCL5, CCL4, CCL18, CCL7, MAPK13, CCL3L3, SERPINE1, PLA2G7, HSPD1	788	73	16792	4.96252	0.000734095	2.82444e-05	0.000368489	cluster2
GOTERM_BP_DIRECT	GO:0071222~cellular response to lipopolysaccharide	21	0.0160214	2.64495e-07	HAVCR2, MRC1, ICAM1, IL6, TNF, CEBPB, CXCL8, NFKB1, IL10, SRC, B2M, LILRB2, CD86, CD36, CCL20, XBP1, CXCL16, SERPINE1, IRF8, PYCARD, TNFAIP3	788	113	16792	3.9602	0.00096996	3.59412e-05	0.000486942	cluster2
GOTERM_BP_DIRECT	GO:0046718~viral entry into host cell	17	0.0129697	7.52851e-07	MRC1, ICAM1, RPSA, HYAL2, LDLR, ITGB5, ANPEP, DYNLT1, ITGB1, GAS6, LAMP1, CD86, TFRC, ITGA5, ITGAV, CTSB, CLEC5A	788	80	16792	4.5283	0.0027584	9.86455e-05	0.00138601	cluster2
GOTERM_CC_DIRECT	GO:0005765~lysosomal membrane	33	0.0251764	8.04634e-07	HLA-DQB1, RAB7A, HLA-DQB2, STX8, HLA-DRB1, AP1B1, ANPEP, HLA-DMB, HLA-DMA, CD74, ANXA6, DAB2, LAPTM5, BLOC1S2, HLA-DRB5, HLA-DPB1, HLA-DOA, ATP6V0D1, VASN, PSAP, LAMTOR2, TMBIM1, ATP6V1D, HLA-DQA1, ANXA2, ATP6V1C1, LAMP1, PSEN1, UBA1, RHEB, HLA-DPA1, ARL8B, HLA-DRA	821	274	18224	2.6734	0.000491511	2.13751e-05	0.00119133	cluster2
GOTERM_BP_DIRECT	GO:0050776~regulation of immune response	26	0.019836	8.92638e-07	CD8A, C3, COL3A1, ITGB2, ITGB1, B2M, VCAM1, CD96, TRAC, FCGR1A, CLEC2D, FCGR3A, IGKC, TYROBP, ICAM1, LAIR1, CD300E, HLA-A, HLA-C, HLA-B, HLA-F, LILRB2, COL1A2, TREM1, COL1A1, TREM2	788	178	16792	3.11264	0.00326973	0.000112928	0.00164336	cluster2
GOTERM_CC_DIRECT	GO:0010008~endosome membrane	26	0.019836	8.94055e-07	HLA-DQB1, HLA-DQB2, RAB7A, LDLR, VPS37A, SNX3, ATP6V0B, HLA-DPB1, HLA-DOA, ATP6V0D1, EHD1, EHD2, IRAK2, MRC1, IRAK1, TM9SF2, LAMTOR2, NCF4, TMBIM1, HLA-DQA1, LAMP1, CHMP1B, UBA1, RAB5A, HLA-DPA1, ANTXR2	821	185	18224	3.11962	0.000546119	2.27609e-05	0.00132373	cluster2
GOTERM_BP_DIRECT	GO:0031663~lipopolysaccharide-mediated signaling pathway	11	0.00839214	1.21669e-06	IRAK2, IRAK1, CCL3, TNF, LYN, IL18, HCK, TLR2, NFKBIA, IL1B, CCL5	788	32	16792	7.32519	0.00445408	0.00014879	0.00223994	cluster2
GOTERM_MF_DIRECT	GO:0001968~fibronectin binding	10	0.00762922	1.37888e-06	CTSL, SFRP2, CTGF, ITGAV, VEGFA, CCDC80, CTSS, SDC4, THBS1, ITGB1	779	26	16881	8.33465	0.00127879	0.000106628	0.00215782	cluster2
GOTERM_MF_DIRECT	GO:0050840~extracellular matrix binding	10	0.00762922	1.37888e-06	SPOCK2, ITGAV, CD248, TGFBI, VEGFA, DCN, SPARC, THBS1, SPP1, CYR61	779	26	16881	8.33465	0.00127879	0.000106628	0.00215782	cluster2
GOTERM_BP_DIRECT	GO:0050852~T cell receptor signaling pathway	23	0.0175472	1.52727e-06	HLA-DQB1, FYB, PTPRC, HLA-DQB2, HLA-DRB1, NFKBIA, STOML2, NFKB1, HLA-DQA1, THY1, TRAC, PSEN1, PSME2, FYN, LCK, PSMD1, HLA-DRB5, HLA-DPA1, CD4, HLA-DPB1, UBE2D1, HLA-DRA, LCP2	788	148	16792	3.31163	0.00558787	0.000180743	0.00281171	cluster2
GOTERM_BP_DIRECT	GO:0030168~platelet activation	20	0.0152584	1.55987e-06	YWHAZ, GNA15, IL6, LYN, COL3A1, PRKCD, GAS6, SRC, CD9, PLSCR1, FYN, LCK, COL1A2, RHOA, FCER1G, PIK3R5, COL1A1, RHOG, SYK, LCP2	788	115	16792	3.70603	0.00570681	0.000178833	0.00287173	cluster2
GOTERM_CC_DIRECT	GO:0031234~extrinsic component of cytoplasmic side of plasma membrane	15	0.0114438	1.5984e-06	CAV2, FGR, LYN, KCNAB2, CYTH1, HCK, SRC, RGS1, FYN, PTK2B, LCK, RHOA, ABL2, ERRFI1, SYK	821	68	18224	4.89647	0.000976144	3.90641e-05	0.00236655	cluster2
GOTERM_BP_DIRECT	GO:0038096~Fc-gamma receptor signaling pathway involved in phagocytosis	21	0.0160214	1.81394e-06	ACTB, HSP90AA1, FGR, LYN, HCK, ABI1, ARPC5, PRKCD, SRC, NCKAP1, ACTR3, CDC42, ACTR2, ARPC1B, ARPC2, FYN, FCGR1A, FCGR2A, FCGR3A, IGKC, SYK	788	127	16792	3.52364	0.00663324	0.000201657	0.00333947	cluster2
GOTERM_BP_DIRECT	GO:0042493~response to drug	35	0.0267023	2.43565e-06	LDHA, GCLM, IL10, ADA, SRC, B2M, CTNNB1, ACSL1, PLIN2, PTK2B, SEMA3C, LOX, RPN2, THBS1, TXNIP, ICAM1, IL6, HSP90AA1, LYN, ANXA1, SOD2, CYBA, CCND1, CD86, TJP1, CYBB, SFRP2, FYN, JUN, LCK, COL1A1, HSPD1, IGFBP2, MGST1, DUSP6	788	304	16792	2.45341	0.0088966	0.000262801	0.00448402	cluster2
GOTERM_BP_DIRECT	GO:0031295~T cell costimulation	16	0.0122068	2.79647e-06	HLA-DQB1, HLA-DQB2, LYN, HLA-DRB1, HLA-DQA1, SRC, CDC42, CD86, TRAC, FYN, LCK, HLA-DRB5, CD4, HLA-DPA1, HLA-DPB1, HLA-DRA	788	78	16792	4.37121	0.0102078	0.000293108	0.00514828	cluster2
GOTERM_BP_DIRECT	GO:0042542~response to hydrogen peroxide	13	0.00991799	3.03144e-06	TXNIP, LDHA, CRYAB, ADA, SRC, SOD2, GPX1, DUSP1, PTK2B, JUN, COL1A1, HSPD1, PPP1R15B	788	51	16792	5.43187	0.0110607	0.000308907	0.00558083	cluster2
GOTERM_BP_DIRECT	GO:0043154~negative regulation of cysteine-type endopeptidase activity involved in apoptotic process	15	0.0114438	3.07748e-06	ARL6IP1, SERPINB9, GPX1, HERPUD1, IL6, CD44, SFRP2, CRYAB, TNFAIP8, VEGFA, THBS1, KLF4, SRC, GAS6, IFI6	788	69	16792	4.63253	0.0112278	0.000305123	0.00566558	cluster2
GOTERM_BP_DIRECT	GO:0042102~positive regulation of T cell proliferation	14	0.0106809	3.19e-06	HAVCR2, PTPRC, IL6, AIF1, ANXA1, HLA-DMB, CCL5, VCAM1, LILRB2, TFRC, IL1B, CD4, HLA-DPA1, HLA-DPB1	788	60	16792	4.97225	0.0116359	0.000307956	0.00587273	cluster2
GOTERM_BP_DIRECT	GO:0045429~positive regulation of nitric oxide biosynthetic process	12	0.00915506	3.24351e-06	ICAM1, IL6, TNF, HSP90AA1, AIF1, PTK2B, IL1B, ITGB2, PTX3, KLF2, KLF4, SOD2	788	43	16792	5.94688	0.0118299	0.000305094	0.00597125	cluster2
GOTERM_BP_DIRECT	GO:0031623~receptor internalization	12	0.00915506	3.24351e-06	CD9, EZR, CD36, TFRC, ADM, CXCL8, FCER1G, ACKR3, ITGB2, CLTC, ITGB1, SYK	788	43	16792	5.94688	0.0118299	0.000305094	0.00597125	cluster2
GOTERM_MF_DIRECT	GO:0023026~MHC class II protein complex binding	8	0.00610338	3.41355e-06	PKM, HSP90AA1, HLA-DRB1, HLA-DMB, HLA-DOA, HLA-DMA, CD74, HLA-DRA	779	16	16881	10.835	0.00316277	0.000243646	0.0053418	cluster2
GOTERM_BP_DIRECT	GO:0006935~chemotaxis	20	0.0152584	3.87317e-06	CXCL1, CCL3, C5AR1, CXCL5, CXCL2, FPR1, CXCL8, ACKR3, CCL5, CCL18, CCL7, PLAUR, CCRL2, TYMP, CXCL14, CCL20, CXCR4, CXCL16, PLAU, CYR61	788	122	16792	3.49338	0.0141102	0.000355204	0.00713039	cluster2
GOTERM_BP_DIRECT	GO:0008285~negative regulation of cell proliferation	41	0.0312798	4.21491e-06	CXCL1, CYP1B1, TLR2, CXCL8, SOX4, ABI1, SKAP2, IL10, CDH5, CTNNB1, CD9, SERPINE2, PTK2B, BCL11B, CCL3L3, NPM1, IL1B, GPNMB, CSF1R, ETV3, CIB1, DFNA5, IL6, LYN, JARID2, CLMN, KLF10, STK4, SOD2, ADM, EREG, SFRP2, JUN, BTG3, SFRP4, RGCC, TGFB1I1, EMP3, PDCD5, EIF2AK2, KLF4	788	396	16792	2.2063	0.0153456	0.000377113	0.0077595	cluster2
GOTERM_BP_DIRECT	GO:0007596~blood coagulation	25	0.019073	5.50216e-06	PLAT, MAFG, LYN, F13A1, PABPC4, ANXA5, CAPZB, DOCK6, PLAUR, CDC42, CD36, SERPINE2, PROCR, FYN, F3, COL1A2, RAB5A, FCER1G, SERPINA1, H3F3B, COL1A1, EHD1, EHD2, PAPSS2, PLAU	788	184	16792	2.89533	0.0199851	0.000480539	0.0101292	cluster2
GOTERM_BP_DIRECT	GO:0002576~platelet degranulation	18	0.0137326	5.56367e-06	ALDOA, PLEK, LYN, PSAP, PDGFA, F13A1, SPARC, GAS6, CD9, APP, CD36, PECAM1, SERPINE1, VEGFA, SERPINA1, THBS1, CFD, SRGN	788	103	16792	3.72402	0.0202062	0.000474612	0.0102424	cluster2
GOTERM_BP_DIRECT	GO:0002474~antigen processing and presentation of peptide antigen via MHC class I	10	0.00762922	6.12829e-06	SEC23A, HLA-DQB1, HLA-A, HLA-C, HLA-B, SEC24D, TAPBP, HLA-F, BCAP31, B2M	788	30	16792	7.10321	0.0222339	0.000510887	0.0112818	cluster2
GOTERM_BP_DIRECT	GO:0045766~positive regulation of angiogenesis	19	0.0144955	6.4406e-06	CYP1B1, C5AR1, C3, CXCL8, ITGB2, CYBB, HIF1A, ADM, SFRP2, PTK2B, XBP1, F3, SERPINE1, VEGFA, IL1B, HSPB1, THBS1, FGF1, RUNX1	788	115	16792	3.52072	0.0233536	0.000524987	0.0118567	cluster2
GOTERM_BP_DIRECT	GO:0060326~cell chemotaxis	14	0.0106809	8.16374e-06	CXCL1, VCAM1, CCL3, C5AR1, CXCL5, CXCL14, CCL20, CXCL2, FPR1, CCL4L2, CCL5, PRKCD, RHOG, DOCK4	788	65	16792	4.58977	0.0295087	0.000650937	0.0150286	cluster2
GOTERM_BP_DIRECT	GO:0007165~signal transduction	88	0.0671371	8.21721e-06	FGF7, VAPA, SORL1, S100A9, TLR2, RRAD, NFKB1, CD53, SKAP2, SDC4, WISP2, CSF3R, IL1B, RANBP1, FGF1, RAPGEF1, AGAP3, PILRA, IRAK1, C5AR1, HSP90AA1, LYN, CLIC1, GEM, STK4, PRKCD, TANK, ARHGAP26, PLAUR, ARHGAP30, LILRB2, CD83, HIF1A, ADM, LILRB4, CLEC5A, RIN3, TRAF1, CXCL1, YWHAZ, CXCL5, C3, SPOCK2, CREM, FPR1, CXCL8, ELK3, IL7R, CCL4, CD74, CCL7, SRC, ALCAM, LPXN, HNRNPK, CCL20, CD69, PTK2B, BCL11B,…	788	1161	16792	1.6152	0.0296991	0.000641264	0.0151271	cluster2
GOTERM_BP_DIRECT	GO:0008360~regulation of cell shape	21	0.0160214	8.37239e-06	ALDOA, ICAM1, IL6, CCL3, LST1, FGR, HCK, ANXA1, ITGB2, MYL12B, MYL12A, CCL7, EPB41L3, EZR, PTK2B, CDC42SE2, FYN, VEGFA, MSN, CDC42EP3, CSF1R	788	140	16792	3.19645	0.0302514	0.000639763	0.0154127	cluster2
GOTERM_BP_DIRECT	GO:0007568~aging	23	0.0175472	9.39678e-06	IRAK1, IL6, CRYAB, TPRA1, COL3A1, BCL2A1, ITGB2, NFKB2, DCN, CTNNA1, GCLM, IL10, ADA, ATP2B1, VCAM1, CD86, ADM, CTGF, EIF2S1, JUN, CTSC, RPN2, IGFBP2	788	165	16792	2.97044	0.0338894	0.000703363	0.0172984	cluster2
GOTERM_BP_DIRECT	GO:0048013~ephrin receptor signaling pathway	16	0.0122068	9.83711e-06	ACTB, LYN, EFNA1, AP2S1, MMP9, MYL12A, ARPC5, SRC, ACTR3, CDC42, ACTR2, ARPC1B, ARPC2, FYN, RHOA, SDCBP	788	86	16792	3.96459	0.035449	0.00072159	0.0181089	cluster2
GOTERM_CC_DIRECT	GO:0030670~phagocytic vesicle membrane	13	0.00991799	1.01043e-05	RAB7A, TLR2, HLA-A, HLA-C, HLA-B, ATP6V0B, HLA-F, B2M, RAB32, CYBA, CYBB, RAB5A, ATP6V0D1	821	59	18224	4.89093	0.00615471	0.000237423	0.0149593	cluster2
GOTERM_CC_DIRECT	GO:1903561~extracellular vesicle	12	0.00915506	1.06869e-05	PKM, CD9, TFRC, SERPINE2, COL6A3, SDCBP, MFGE8, ITGB2, PDCD6IP, CLTC, LFNG, SPTAN1	821	50	18224	5.32736	0.00650846	0.000241813	0.0158218	cluster2
GOTERM_BP_DIRECT	GO:0007159~leukocyte cell-cell adhesion	9	0.0068663	1.19257e-05	VCAM1, ICAM1, EZR, ITGA5, ITGB2, MSN, CCL5, ITGB1, SYK	788	25	16792	7.67147	0.0428121	0.000857585	0.0219533	cluster2
GOTERM_MF_DIRECT	GO:0042288~MHC class I protein binding	8	0.00610338	1.33135e-05	LILRB2, TUBB, DERL1, CD8A, VCP, PILRA, TAPBP, BCAP31	779	19	16881	9.12425	0.012279	0.000882109	0.0208325	cluster2
GOTERM_BP_DIRECT	GO:0002548~monocyte chemotaxis	11	0.00839214	1.81244e-05	IL6, CCL3, FOLR2, CCL20, CCL3L3, ANXA1, CCL4L2, CCL5, CCL4, CCL7, CCL18	788	42	16792	5.5811	0.0643361	0.00127801	0.0333623	cluster2
GOTERM_BP_DIRECT	GO:0042127~regulation of cell proliferation	24	0.0183101	1.89765e-05	BID, MAFG, SAT1, TXNIP, SGK1, PTGER2, TNF, FGR, TNC, CXCL3, CXCL2, ANXA1, NFKBIA, BIRC2, SRC, TFRC, FYN, PTK2B, JUN, LCK, ABL2, PLAU, CIB1, GNL3	788	185	16792	2.76449	0.0672569	0.00131282	0.0349306	cluster2
GOTERM_BP_DIRECT	GO:0006413~translational initiation	20	0.0152584	2.14741e-05	RPSA, PAIP1, RPL23A, RPL38, RPS2, RPS7, EIF4G1, EIF4G2, RPS27, EIF4E, RPS28, RPS17, EIF1AX, EIF2S1, EIF3E, RPLP0, RPL21, EIF2S2, EIF1, PABPC1	788	137	16792	3.1109	0.0757655	0.001458	0.0395272	cluster2
GOTERM_BP_DIRECT	GO:0002224~toll-like receptor signaling pathway	9	0.0068663	2.25184e-05	IRAK2, CTSL, IRAK1, HSP90B1, LGMN, CNPY3, MAPKAPK2, CTSS, CTSB	788	27	16792	7.10321	0.0793	0.00150107	0.041449	cluster2
GOTERM_BP_DIRECT	GO:0071404~cellular response to low-density lipoprotein particle stimulus	6	0.00457753	2.40324e-05	CD9, CD36, FCER1G, ITGB2, ITGB1, SYK	788	9	16792	14.2064	0.0844004	0.00157333	0.0442353	cluster2
GOTERM_CC_DIRECT	GO:0043202~lysosomal lumen	15	0.0114438	2.42465e-05	HSP90AA1, PSAP, HEXA, LGMN, CTSS, DCN, TCN2, SDC4, MANBA, CD74, GNS, CTSL, TPP1, RNASET2, CTSD	821	85	18224	3.91717	0.0147056	0.00052896	0.0358933	cluster2
GOTERM_BP_DIRECT	GO:0050731~positive regulation of peptidyl-tyrosine phosphorylation	15	0.0114438	2.48762e-05	ICAM1, IL6, FGF7, CD36, CD44, PTK2B, ITGA5, EFNA1, HCLS1, VEGFA, CD4, TREM2, CD74, SRC, SYK	788	82	16792	3.89811	0.0872304	0.00159998	0.0457879	cluster2
GOTERM_CC_DIRECT	GO:0031093~platelet alpha granule lumen	12	0.00915506	2.78772e-05	ALDOA, APP, PDGFA, F13A1, VEGFA, SERPINE1, SERPINA1, SPARC, CFD, THBS1, GAS6, SRGN	821	55	18224	4.84305	0.016889	0.000587179	0.0412669	cluster2
GOTERM_BP_DIRECT	GO:0050690~regulation of defense response to virus by virus	9	0.0068663	3.0238e-05	AP1B1, ARF1, FYN, AP2S1, HCK, LCK, HLA-A, CD4, B2M	788	28	16792	6.84953	0.105012	0.00191102	0.0556545	cluster2
GOTERM_BP_DIRECT	GO:0016032~viral process	32	0.0244135	3.0384e-05	VIM, NFKBIA, ABI1, RTN3, VCAM1, SUMO1, HNRNPK, KRT7, NPM1, RHOA, RANBP1, TRAM1, PILRA, SYK, SLC25A4, LYN, HCK, HLA-A, YWHAB, MFGE8, HLA-C, ACKR3, HLA-B, NCKAP1, EIF4G1, EIF4E, C1QBP, FYN, LCK, HSPD1, DYNC1I2, HLA-DRA	788	299	16792	2.28063	0.105491	0.00188772	0.0559232	cluster2
GOTERM_CC_DIRECT	GO:0005764~lysosome	26	0.019836	3.19905e-05	RAB7A, ZC3HAV1, LDLR, LGMN, ADA, SRC, LAPTM5, CXCR4, TPP1, RNASET2, IL1B, CTSZ, HYAL2, LIPA, PSAP, HCK, CTSS, GNS, CTSL, LAMP1, NPC2, CTSD, CTSC, CTSB, TNFAIP3, HLA-DRA	821	226	18224	2.55367	0.0193567	0.000651338	0.0473545	cluster2
GOTERM_MF_DIRECT	GO:0030169~low-density lipoprotein particle binding	7	0.00534045	3.2889e-05	MSR1, CD36, LDLR, STAB1, SORL1, COLEC12, THBS1	779	15	16881	10.1127	0.0300604	0.0020327	0.0514562	cluster2
GOTERM_BP_DIRECT	GO:0032755~positive regulation of interleukin-6 production	11	0.00839214	3.45919e-05	CYBA, LILRB2, IL6, TNF, CD36, MAPK13, PYCARD, TLR2, FCER1G, IL1B, HSPD1	788	45	16792	5.20902	0.119196	0.00211309	0.0636656	cluster2
GOTERM_MF_DIRECT	GO:0004715~non-membrane spanning protein tyrosine kinase activity	11	0.00839214	3.67422e-05	LYN, FGR, FYN, PTK2B, HCK, LCK, EIF2AK2, ABL2, PRKCD, SRC, SYK	779	46	16881	5.18198	0.0335227	0.00212882	0.0574832	cluster2
GOTERM_BP_DIRECT	GO:0042130~negative regulation of T cell proliferation	10	0.00762922	3.96647e-05	HAVCR2, LILRB2, PELI1, CEBPB, HLA-DRB1, HLA-DRB5, SDC4, GPNMB, VSIG4, IL10	788	37	16792	5.75936	0.135438	0.00238294	0.0729988	cluster2
GOTERM_CC_DIRECT	GO:0005737~cytoplasm	287	0.218959	4.33854e-05	CTHRC1, LDHA, AIF1, XRCC6, IARS2, CTNNB1, ISG20, B2M, APP, CD44, RPLP0, SYK, NCF2, CRYAB, HCFC1R1, PRKCDBP, TANK, LILRB2, GLUL, HAS1, NAA20, EIF2S1, SERBP1, RGCC, EIF2S2, VEGFA, PDE4DIP, CMIP, ARL8B, TGFB1I1, EIF2AK2, IL1R2, CDV3, PABPC4, NFKBIA, AKAP13, CAPZB, ADA, HNRNPA3, PFN1, RPS28, CEP170, CDC123, IDH1, PABPC1, CDC42EP3, HNRNPAB, PLAT, RPSA, UAP1, PAIP1, MAP2K3, IL1RN, DUSP23, GAS7, GAS6, R…	821	5222	18224	1.21996	0.0261608	0.000854765	0.064217	cluster2
GOTERM_BP_DIRECT	GO:0051092~positive regulation of NF-kappaB transcription factor activity	19	0.0144955	4.88655e-05	TRAF1, IRAK2, IRAK1, ICAM1, IL6, TNF, S100A8, S100A9, TLR2, NFKBIA, NFKB1, ITGB2, NFKB2, NPM1, PYCARD, IL1B, LRRFIP1, EIF2AK2, CIB1	788	133	16792	3.04423	0.164138	0.00288763	0.0899248	cluster2
GOTERM_CC_DIRECT	GO:0043209~myelin sheath	20	0.0152584	5.37452e-05	ACTB, HSP90AA1, SLC25A4, CRYAB, MYO1D, ARF6, CLTC, SOD2, THY1, PKM, CDC42, GLUL, EZR, VCP, PDCD6IP, MSN, HSPD1, EHD1, TUBA1A, HSPA9	821	152	18224	2.9207	0.0323059	0.0010257	0.0795455	cluster2
GOTERM_BP_DIRECT	GO:0006915~apoptotic process	49	0.0373832	5.55237e-05	RTN4, IER3, S100A8, LY86, S100A9, TLR2, NFKB1, PMAIP1, RTN3, JADE1, DAB2, GHITM, CXCR4, IL1B, CIB1, SGK1, C5AR1, STK4, PRKCD, RNF130, EPB41L3, SERPINB9, KIF1B, C1QBP, TNFAIP8, CTSC, PDCD6IP, TNFAIP3, PPP1R15A, ADAM15, ARL6IP1, TRAF1, NFKBIA, ITGB2, ZFP36L1, PTK2B, COMP, PPP2CA, CD2, PYCARD, PHLDA2, PHLDA1, RNF144B, BIRC3, GAS6, NCKAP1, PLSCR1, SFRP2, PDCD5	788	567	16792	1.84157	0.184311	0.00322846	0.102172	cluster2
GOTERM_CC_DIRECT	GO:0005789~endoplasmic reticulum membrane	65	0.0495899	5.63916e-05	RTN4, CYB5R4, VAPA, MFSD2A, ANKLE2, TAPBP, RTN3, CDC42, CISD2, PLOD2, INSIG1, RHOA, RPN2, SEC24D, RHOG, PLD3, SEC23A, KDELR2, SGK1, SMIM14, SRPRB, TMEM189, BCAP31, PLAUR, PNPLA8, SEC61B, PSEN1, MLEC, HSD11B1, SURF4, FKBP14, SDCBP, NFE2L1, CLN8, PPP1R15A, SEC61G, CLN6, DEGS1, ARL6IP1, GALNT1, CYP1B1, DERL1, SEC63, CALU, ACSL1, TMED5, TMED2, XBP1, CD4, TRAM1, ACSL5, HERPUD1, TBXAS1, TMBIM6, CKAP4, …	821	862	18224	1.67381	0.0338694	0.00104358	0.0834606	cluster2
GOTERM_BP_DIRECT	GO:0006898~receptor-mediated endocytosis	23	0.0175472	6.15911e-05	MRC1, MSR1, HSP90AA1, OLR1, LDLR, PRG4, SORL1, COLEC12, SPARC, CLTC, CD163, MARCO, HSP90B1, DAB2, CTTN, CD36, FOLR2, STAB1, FCGR1A, CXCL16, FCGR1B, IGHA1, IGKC	788	186	16792	2.63506	0.20227	0.00352478	0.11333	cluster2
GOTERM_BP_DIRECT	GO:0030199~collagen fibril organization	10	0.00762922	6.21126e-05	CYP1B1, SFRP2, COL3A1, COL1A2, COL1A1, LOX, SERPINH1, COL5A2, COL5A1, ANXA2	788	39	16792	5.46401	0.203795	0.00349999	0.114289	cluster2
GOTERM_CC_DIRECT	GO:0042612~MHC class I protein complex	6	0.00457753	6.70966e-05	HLA-DQB1, HLA-A, HLA-C, HLA-B, HLA-F, B2M	821	11	18224	12.1076	0.0401684	0.00120508	0.099297	cluster2
GOTERM_MF_DIRECT	GO:0048407~platelet-derived growth factor binding	6	0.00457753	7.5177e-05	COL4A1, PDGFA, COL3A1, COL1A2, COL1A1, COL5A1	779	11	16881	11.82	0.0673888	0.00409552	0.117581	cluster2
GOTERM_BP_DIRECT	GO:0071407~cellular response to organic cyclic compound	12	0.00915506	7.9572e-05	CYBA, CCL3, TNF, MSR1, CYP1B1, CEBPB, ITGA6, IL18, NFKBIA, IL1B, RAP1B, CCL5	788	59	16792	4.33417	0.253202	0.00441388	0.146393	cluster2
GOTERM_BP_DIRECT	GO:0036498~IRE1-mediated unfolded protein response	12	0.00915506	7.9572e-05	DNAJB9, SEC61B, XBP1, TPP1, FKBP14, PTPN1, SRPRB, ATP6V0D1, EDEM1, SEC63, SEC61A1, SEC61G	788	59	16792	4.33417	0.253202	0.00441388	0.146393	cluster2
GOTERM_MF_DIRECT	GO:0005518~collagen binding	12	0.00915506	8.03899e-05	CTSL, CD44, PDGFA, COMP, MMP9, TGFBI, DCN, CTSS, SPARC, CTSB, SERPINH1, SRGN	779	60	16881	4.33402	0.0718898	0.00413613	0.12573	cluster2
GOTERM_BP_DIRECT	GO:0042060~wound healing	14	0.0106809	8.19412e-05	IL6, S100A8, PDGFA, TNC, COL3A1, SPARC, ELK3, DCN, SDC4, CCL20, EREG, PECAM1, SERPINB2, LOX	788	80	16792	3.72919	0.259667	0.00447733	0.150749	cluster2
GOTERM_BP_DIRECT	GO:0001934~positive regulation of protein phosphorylation	18	0.0137326	9.02809e-05	TNF, C3, AIF1, MMP9, STK4, GAS6, ANXA2, PIN1, PLAUR, DAB2, CCND1, XBP1, VEGFA, IL1B, GPNMB, CIB1, CYR61, CSF1R	788	127	16792	3.02026	0.281978	0.00485956	0.16608	cluster2
GOTERM_MF_DIRECT	GO:0005102~receptor binding	34	0.0259393	9.59797e-05	CXCL1, PLXNC1, EFNA1, C3, STOML2, SRC, CDH5, ALCAM, PFN1, APP, SERPINE2, PTK2B, SERPINE1, CD2, IDH1, MSN, TYROBP, PLAT, FYB, LYN, HCK, ANXA1, HLA-A, CNPY3, HLA-B, GAS6, PLAUR, HLA-F, CD86, ADM, IGFBP2, SCP2, ABL2, IGFBP4	779	353	16881	2.0872	0.0852216	0.00467711	0.150095	cluster2
GOTERM_CC_DIRECT	GO:0048471~perinuclear region of cytoplasm	50	0.0381461	0.000100196	CYB5R4, PTGES2, VAPA, SHTN1, AIF1, CTNNB1, APP, CTGF, MSN, SEC24D, CIB1, SEC23A, HYAL2, HSP90AA1, LYN, ACKR3, CLIC1, PRKCD, PNPLA8, SERBP1, CTSB, EIF2AK2, CAV2, GALNT1, STX8, TRA2B, AKAP13, PLVAP, ITGB1, SRC, ANXA6, LPXN, EZR, RASGRP3, PTK2B, EHD1, EHD2, SPP1, CKAP4, YWHAB, DOCK6, ANXA2, LAMP1, HSP90B1, CYBB, EIF4E, TFRC, VCP, ARF1, PKP4	821	621	18224	1.78722	0.0593862	0.00174769	0.148247	cluster2
GOTERM_BP_DIRECT	GO:0050715~positive regulation of cytokine secretion	8	0.00610338	0.000110719	TNF, CLEC4E, FGR, RGCC, CLEC5A, IL10, SRC, SYK	788	25	16792	6.81909	0.333857	0.00587039	0.203641	cluster2
GOTERM_BP_DIRECT	GO:0006986~response to unfolded protein	10	0.00762922	0.000115209	HERPUD1, HSP90AA1, DERL1, TMBIM6, HSPB7, HSPB1, HSPD1, THBS1, DNAJB4, SERPINH1	788	42	16792	5.07372	0.344741	0.00602073	0.21189	cluster2
GOTERM_CC_DIRECT	GO:0042995~cell projection	13	0.00991799	0.000121879	RTN4, HCK, PODXL, TLR2, CFAP36, ACTR2, CDC42, LPXN, HNRNPK, EZR, CDC42SE2, SPP1, ADAM15	821	75	18224	3.84754	0.0717673	0.00206655	0.180302	cluster2
GOTERM_CC_DIRECT	GO:0005887~integral component of plasma membrane	94	0.0717147	0.000132267	GPR84, MSR1, AQP9, CD8A, LDLR, SLC16A10, EFNA1, SORL1, TLR2, CD52, ANPEP, MFSD2A, CD53, SDC4, SLC7A5, ATP2B1, MARCO, CCRL2, CD96, SLC2A6, APP, CD44, CSF3R, EVI2B, CSF2RA, PILRA, ICAM1, TM9SF2, PTGER2, C5AR1, SLC25A4, HLA-A, HLA-C, HLA-B, HLA-DQA1, SLC7A11, CD163, BCAP31, THY1, PLAUR, CD84, IGSF6, LILRB2, CD83, CD36, PSEN1, EREG, HAS1, CD82, HLA-DPA1, SLC38A1, CLEC5A, HLA-DRA, DEGS1, CAV2, GPR183,…	821	1415	18224	1.47459	0.0776407	0.00218195	0.195655	cluster2
GOTERM_BP_DIRECT	GO:0051897~positive regulation of protein kinase B signaling	14	0.0106809	0.000136956	GPX1, IL6, CCL3, TNF, C1QBP, PDGFA, XBP1, F3, HCLS1, IL18, PIK3R5, THBS1, SRC, GAS6	788	84	16792	3.55161	0.395	0.00705285	0.251841	cluster2
GOTERM_CC_DIRECT	GO:0008305~integrin complex	8	0.00610338	0.000146581	ITGA6, ITGAX, ITGA5, ITGAV, ITGB5, ITGB2, ITGB1, ITGAM	821	27	18224	6.57698	0.0856737	0.00235427	0.216808	cluster2
GOTERM_BP_DIRECT	GO:2000503~positive regulation of natural killer cell chemotaxis	5	0.00381461	0.0001496	CCL3, CXCL14, CCL5, CCL4, CCL7	788	7	16792	15.2212	0.422429	0.00759496	0.27506	cluster2
GOTERM_BP_DIRECT	GO:0007267~cell-cell signaling	27	0.0205989	0.00015893	CCL3, CXCL5, EFNA1, PDGFA, IL18, S100A9, ITGB2, CCL5, CCL4, IL10, CCL7, WISP2, CCL20, CTGF, IL1B, CYR61, KLF10, CCL18, C1QA, LILRB2, CD86, CXCL14, ADM, EREG, SFRP2, STAB1, PKP4	788	254	16792	2.2652	0.441868	0.00795668	0.292191	cluster2
GOTERM_BP_DIRECT	GO:0043065~positive regulation of apoptotic process	30	0.0228877	0.00018591	BID, LDHA, TNF, CYP1B1, TNFRSF12A, SOX4, AKAP13, PMAIP1, ITGB1, SRC, CTNNB1, PYCARD, TXNIP, IL6, BCL2A1, ST20, STK4, ATF4, ITGA6, C1QBP, ADM, DUSP1, PSEN1, SFRP2, SFRP4, MNDA, HSPD1, ID3, PDCD5, DUSP6	788	300	16792	2.13096	0.49448	0.00917613	0.341714	cluster2
GOTERM_MF_DIRECT	GO:0002020~protease binding	15	0.0114438	0.000214738	TNF, DERL1, LDLR, FURIN, ITGB1, ANXA2, SERPINB9, XBP1, ITGAV, F3, COMP, SERPINE1, PYCARD, SERPINA1, TNFAIP3	779	101	16881	3.21833	0.180694	0.00991541	0.335519	cluster2
GOTERM_BP_DIRECT	GO:0050850~positive regulation of calcium-mediated signaling	7	0.00534045	0.0002289	CCL3, CD8A, CD4, TREM2, CCL4, ADA, SYK	788	20	16792	7.45838	0.56826	0.0111366	0.420574	cluster2
GOTERM_CC_DIRECT	GO:0030658~transport vesicle membrane	9	0.0068663	0.000238586	HLA-DQB1, HLA-DQB2, HLA-DRB1, HLA-DRB5, HLA-DPA1, HLA-DPB1, CD74, HLA-DQA1, HLA-DRA	821	38	18224	5.25726	0.135664	0.00373132	0.352669	cluster2
GOTERM_BP_DIRECT	GO:0032729~positive regulation of interferon-gamma production	10	0.00762922	0.00024068	HAVCR2, TNF, IL18, IRF8, HLA-A, PYCARD, IL1B, HLA-DPA1, HSPD1, HLA-DPB1	788	46	16792	4.63253	0.586527	0.0115533	0.442173	cluster2
GOTERM_BP_DIRECT	GO:0008283~cell proliferation	34	0.0259393	0.000255145	MORF4L1, CXCL1, BCAT1, CDV3, LY86, UBE2V2, CD74, SRC, ISG20, ZFP36L1, RPS27, DAB2, TGFBI, INSIG1, FGF1, GNL3, CSF1R, SYK, CYR61, LIPA, PDXK, PRG4, KLF10, RPL23A, FURIN, GAS6, GLUL, PCNA, CKS2, RAP1B, YME1L1, H3F3B, EMP1, IGFBP4	788	366	16792	1.97958	0.607903	0.0120854	0.468688	cluster2
GOTERM_BP_DIRECT	GO:0007160~cell-matrix adhesion	14	0.0106809	0.000277814	PARVG, COL3A1, ITGB5, ITGB2, ITGB1, CTNNB1, VCAM1, CD96, LYVE1, ITGA6, CD44, CTGF, ITGAV, ADAM15	788	90	16792	3.31483	0.639204	0.0129847	0.51023	cluster2
GOTERM_BP_DIRECT	GO:0071346~cellular response to interferon-gamma	11	0.00839214	0.000281662	MRC1, CCL3, CCL20, AIF1, CCL3L3, CCL4L2, HLA-DPA1, CCL5, CCL4, CCL7, CCL18	788	57	16792	4.11239	0.644263	0.0129979	0.517279	cluster2
GOTERM_BP_DIRECT	GO:0045860~positive regulation of protein kinase activity	10	0.00762922	0.000285468	PTPRC, TNF, EREG, PTK2B, MAP2K3, CD4, SDC4, GAS6, LCP2, CYR61	788	47	16792	4.53397	0.649197	0.0130088	0.524252	cluster2
GOTERM_BP_DIRECT	GO:0071230~cellular response to amino acid stimulus	10	0.00762922	0.000285468	TNF, COL4A1, CEBPB, XBP1, LAMTOR2, CPEB4, COL3A1, COL1A2, COL1A1, COL5A2	788	47	16792	4.53397	0.649197	0.0130088	0.524252	cluster2
GOTERM_BP_DIRECT	GO:0050766~positive regulation of phagocytosis	8	0.00610338	0.000305167	CYBA, TNF, C3, PYCARD, FCER1G, IL1B, PTX3, GAS6	788	29	16792	5.87852	0.673665	0.0137299	0.560333	cluster2
GOTERM_BP_DIRECT	GO:0048025~negative regulation of mRNA splicing, via spliceosome	7	0.00534045	0.000307834	HNRNPK, C1QBP, SRSF7, TRA2B, PTBP1, HNRNPA2B1, RBMX	788	21	16792	7.10321	0.676843	0.0136814	0.565216	cluster2
GOTERM_BP_DIRECT	GO:0032355~response to estradiol	14	0.0106809	0.00031048	BID, TXNIP, CRYAB, ANXA1, CTNNB1, IFI27, CCND1, DUSP1, CTGF, PCNA, CD4, COL1A1, IGFBP2, NCOR2	788	91	16792	3.27841	0.679966	0.0136331	0.570061	cluster2
GOTERM_BP_DIRECT	GO:0030970~retrograde protein transport, ER to cytosol	6	0.00457753	0.000313697	HERPUD1, NPLOC4, HSP90B1, DERL1, SEC61B, VCP	788	14	16792	9.1327	0.683722	0.0136105	0.575951	cluster2
GOTERM_CC_DIRECT	GO:0032588~trans-Golgi network membrane	13	0.00991799	0.000325268	HLA-DQB1, HLA-DQB2, ARL1, APP, AP1B1, HLA-DRB1, HLA-DRB5, HLA-DPA1, HLA-DPB1, CLTC, CD74, HLA-DQA1, HLA-DRA	821	83	18224	3.47669	0.180263	0.00495695	0.480511	cluster2
GOTERM_BP_DIRECT	GO:0070373~negative regulation of ERK1 and ERK2 cascade	11	0.00839214	0.000326266	DUSP4, EZR, DUSP1, LYN, XBP1, PTPN1, ERRFI1, RAPGEF1, KLF4, PIN1, DUSP6	788	58	16792	4.04148	0.697982	0.0139868	0.598964	cluster2
GOTERM_CC_DIRECT	GO:0005856~cytoskeleton	33	0.0251764	0.000343422	S100A8, FGR, KCNAB2, S100A9, VIM, STOML2, ABI1, CAPZB, TPM4, PFN1, TUBB, CTTN, EZR, PTK2B, RHOA, MSN, LRRFIP1, PSTPIP2, ACTB, PARVG, HCK, CKAP4, BASP1, COTL1, SLC7A11, ARHGAP26, EPB41L3, CDC42SE2, PKP4, SDCBP, HSPB1, TGFB1I1, SGCA	821	371	18224	1.97442	0.189308	0.00510562	0.507265	cluster2
GOTERM_BP_DIRECT	GO:0043547~positive regulation of GTPase activity	46	0.0350944	0.000362646	CAV2, CCL3, ARFGAP3, FGF7, CYTH1, PDGFA, AKAP13, CCL5, CCL4, ITGB1, CCL7, PIN1, SMAP2, RASGRP3, CCL20, CCL3L3, RANBP1, FGF1, ERRFI1, CDC42EP3, RAPGEF1, AGAP3, CSF2RA, ICAM1, LAMTOR2, S100A10, CCL4L2, DOCK6, ARHGAP26, CCL18, THY1, DOCK4, ARHGAP30, RGS1, SEC61B, ADAP2, ITGA6, RGS2, EREG, FYN, JUN, ARF4, PKP4, SH3BGRL3, RIN3, SPTAN1	788	565	16792	1.73494	0.735732	0.0153552	0.66554	cluster2
GOTERM_MF_DIRECT	GO:0019899~enzyme binding	31	0.0236506	0.000370605	NFKBIA, RPS2, SRC, CTNNB1, APP, PYCARD, H2AFY, CD4, PPP3CA, HYAL2, LYN, TMBIM6, YWHAB, TSPAN14, COTL1, PRKCD, PLAUR, PLSCR1, LAMP1, CCND1, EIF4E, HIF1A, YWHAH, NPC2, FYN, JUN, MLEC, PCNA, SLPI, PDE4DIP, PTPN1	779	333	16881	2.01734	0.291061	0.0162468	0.578396	cluster2
GOTERM_BP_DIRECT	GO:0033138~positive regulation of peptidyl-serine phosphorylation	12	0.00915506	0.000385105	EIF4G1, CDC42, IL6, TNF, CD44, SFRP2, HCLS1, VEGFA, STK4, PPP1R15A, GAS6, FNIP2	788	70	16792	3.65308	0.756642	0.0161127	0.706618	cluster2
GOTERM_BP_DIRECT	GO:0034113~heterotypic cell-cell adhesion	7	0.00534045	0.00040661	LILRB2, ITGAX, ITGA5, ITGAV, CD2, ITGB2, ITGB1	788	22	16792	6.78034	0.775113	0.0168134	0.745939	cluster2
GOTERM_BP_DIRECT	GO:0090023~positive regulation of neutrophil chemotaxis	7	0.00534045	0.00040661	CXCL1, C5AR1, C1QBP, CXCL3, CXCL2, CXCL8, CD74	788	22	16792	6.78034	0.775113	0.0168134	0.745939	cluster2
GOTERM_CC_DIRECT	GO:0030529~intracellular ribonucleoprotein complex	17	0.0129697	0.000409675	ACTB, PABPC4, HNRNPA2B1, SSB, RBMX, YBX1, SLBP, RPS7, HNRNPA3, ZFP36L1, EIF4A3, HNRNPK, JMJD6, RPLP0, NPM1, PABPC1, HNRNPAB	821	136	18224	2.77467	0.221482	0.00594328	0.604851	cluster2
GOTERM_BP_DIRECT	GO:0006614~SRP-dependent cotranslational protein targeting to membrane	14	0.0106809	0.000428807	RPSA, RPS27, RPS28, RPS17, RPL21, RPLP0, RPL23A, SRPRB, RPL38, RPS2, SEC63, SRP9, SEC61A1, RPS7	788	94	16792	3.17378	0.792709	0.0175258	0.786507	cluster2
GOTERM_BP_DIRECT	GO:0000184~nuclear-transcribed mRNA catabolic process, nonsense-mediated decay	16	0.0122068	0.000445701	RPSA, RPL23A, RPL38, RPS2, RPS7, EIF4G1, EIF4A3, RPS27, RPS28, GSPT1, RPS17, PPP2CA, EIF3E, RPLP0, RPL21, PABPC1	788	119	16792	2.86516	0.805173	0.0180096	0.817374	cluster2
GOTERM_BP_DIRECT	GO:0033627~cell adhesion mediated by integrin	6	0.00457753	0.000452466	ICAM1, ITGA6, ITGA5, ITGAV, FBN1, ITGB1	788	15	16792	8.52386	0.809951	0.0180815	0.829732	cluster2
GOTERM_BP_DIRECT	GO:0038083~peptidyl-tyrosine autophosphorylation	9	0.0068663	0.000454466	LYN, FGR, FYN, PTK2B, HCK, LCK, ABL2, SRC, SYK	788	40	16792	4.79467	0.811341	0.0179651	0.833385	cluster2
GOTERM_BP_DIRECT	GO:0001666~response to hypoxia	20	0.0152584	0.000459909	PLAT, LDHA, CRYAB, TLR2, BIRC2, ADA, SOD2, VCAM1, PKM, CYBA, HSP90B1, HIF1A, ADM, CXCR4, PTK2B, PLOD2, VEGFA, HSPD1, THBS1, PLAU	788	172	16792	2.47787	0.815073	0.0179846	0.843326	cluster2
GOTERM_BP_DIRECT	GO:0000187~activation of MAPK activity	15	0.0114438	0.000466683	IRAK2, IRAK1, TNF, C5AR1, EFNA1, MAP2K3, FPR1, MAPKAPK2, CD74, MAP3K2, CXCR4, IL1B, THBS1, FGF1, DUSP6	788	107	16792	2.98733	0.819615	0.0180548	0.855697	cluster2
GOTERM_BP_DIRECT	GO:0006950~response to stress	11	0.00839214	0.000496813	JADE1, SGK1, HSP90B1, HSP90AA1, MAPK13, PTK2B, NPM1, EIF1, MAPKAPK2, ERRFI1, HSP90AA2P	788	61	16792	3.84272	0.838502	0.0190092	0.910705	cluster2
GOTERM_BP_DIRECT	GO:0002237~response to molecule of bacterial origin	5	0.00381461	0.000499335	CXCL2, TLR2, CXCL8, TNFAIP3, IL10	788	9	16792	11.8387	0.83999	0.0189077	0.915307	cluster2
GOTERM_BP_DIRECT	GO:0002480~antigen processing and presentation of exogenous peptide antigen via MHC class I, TAP-independent	5	0.00381461	0.000499335	HLA-A, HLA-C, HLA-B, HLA-F, B2M	788	9	16792	11.8387	0.83999	0.0189077	0.915307	cluster2
GOTERM_BP_DIRECT	GO:0007169~transmembrane receptor protein tyrosine kinase signaling pathway	14	0.0106809	0.000527329	FGR, LYN, CD8A, HCK, ABI1, FYN, LCK, CD4, ABL2, RAPGEF1, SYK, LCP2, CSF1R, PILRA	788	96	16792	3.10766	0.855616	0.0197536	0.966387	cluster2
GOTERM_BP_DIRECT	GO:0001836~release of cytochrome c from mitochondria	7	0.00534045	0.000528485	BID, JUN, BCL2A1, PMAIP1, ST20, IFI6, SOD2	788	23	16792	6.48554	0.856227	0.0195965	0.968495	cluster2
GOTERM_BP_DIRECT	GO:0007264~small GTPase mediated signal transduction	25	0.019073	0.000565514	RAB7A, RRAD, ARF6, CDC42, RASGRP3, RHOA, RAPGEF1, RHOG, AGAP3, ARL1, GEM, SRPRB, DOCK6, DOCK4, ARHGAP30, RAB32, ARF1, ARF4, RAB5A, YWHAQ, RHEB, RAP1B, RIT1, ARL8B, ARL4C	788	246	16792	2.16561	0.874501	0.020746	1.03602	cluster2
GOTERM_MF_DIRECT	GO:0050431~transforming growth factor beta binding	6	0.00457753	0.000586119	VASN, HYAL2, CD36, ITGAV, CD109, THBS1	779	16	16881	8.12628	0.419624	0.0244275	0.913303	cluster2
GOTERM_BP_DIRECT	GO:0000165~MAPK cascade	26	0.019836	0.000609783	CCL3, FGF7, TNF, PDGFA, EFNA1, IL18, PLVAP, MAPKAPK2, CCL5, ZFP36L1, RASGRP3, PTK2B, PSMD1, IL1B, FGF1, CSF2RA, LAMTOR2, MAP2K3, YWHAB, SHANK3, EREG, MAPK13, PSME2, FYN, DUSP6, SPTAN1	788	262	16792	2.1147	0.893326	0.0221312	1.11669	cluster2
GOTERM_MF_DIRECT	GO:0019901~protein kinase binding	33	0.0251764	0.000641063	CAV2, YWHAZ, AP1B1, FGR, CD8A, ITGB2, CLTC, CTNNB1, CDC42, MAP3K2, XBP1, NPM1, H2AFY, CD4, MSN, ERRFI1, CIB1, SYK, PTPRC, MAP2K3, HCLS1, PRKCD, THY1, CCND1, HIF1A, LCK, RGCC, CKS2, ZBTB4, RHEB, HSPB1, PTPN1, PPP1R15A	779	376	16881	1.9019	0.448491	0.0255419	0.998515	cluster2
GOTERM_CC_DIRECT	GO:0001772~immunological synapse	8	0.00610338	0.00067477	HAVCR2, ALCAM, ICAM1, EZR, LCK, STOML2, CD53, PDCD6IP	821	34	18224	5.2229	0.337956	0.0095454	0.994422	cluster2
GOTERM_CC_DIRECT	GO:0036464~cytoplasmic ribonucleoprotein granule	7	0.00534045	0.000691551	ACTB, CDC42, TUBB, RPLP0, PABPC1, TUBA1A, SMN2	821	25	18224	6.21525	0.344714	0.00956046	1.01903	cluster2
GOTERM_BP_DIRECT	GO:0045727~positive regulation of translation	10	0.00762922	0.000722364	EIF4G2, EIF4A3, IL6, PTK2B, PAIP1, RBM3, NPM1, SOX4, PABPC1, THBS1	788	53	16792	4.02069	0.929441	0.025909	1.32157	cluster2
GOTERM_MF_DIRECT	GO:0042802~identical protein binding	55	0.0419607	0.000736514	LDHA, LDLR, MMP9, CLDN5, NFKB1, B2M, CDC42, APP, PIK3AP1, SERPINA1, BRI3, HSP90AA1, CRYAB, DYNLT1, STK4, SMN2, GLUL, PSME2, JUN, LCK, VEGFA, COL1A2, HSPB1, SDCBP, CTSC, COL1A1, TNFAIP3, OAT, ARL6IP1, TRAF1, BCAT1, ALDOA, YWHAZ, CCL3, TNF, STK10, VIM, NFKBIA, CCL4, CD74, PYCARD, THBS1, PTX3, PTS, TYROBP, ACTB, UAP1, NPL, RBMX, SOD2, TFRC, VCP, JMJD6, FYN, PCNA	779	749	16881	1.59126	0.495273	0.0280871	1.14639	cluster2
GOTERM_CC_DIRECT	GO:0005911~cell-cell junction	19	0.0144955	0.000764787	C10ORF54, STX3, CLDN5, CD53, CTNNA1, PRKCD, CDH5, ANXA2, CTNNB1, ACTR3, CDC42, EPB41L3, APP, ITGA5, PKP4, CD2, RAP1B, SGCA, LCP2	821	172	18224	2.45203	0.37341	0.0103343	1.12638	cluster2
GOTERM_CC_DIRECT	GO:0071013~catalytic step 2 spliceosome	13	0.00991799	0.000842758	HNRNPA3, SF3B1, EIF4A3, HNRNPK, HNRNPA2B1, SRRM1, LSM3, SF3B6, PABPC1, HNRNPH1, SNRPF, RBMX, SNRPE	821	92	18224	3.13658	0.402585	0.0111363	1.24055	cluster2
GOTERM_BP_DIRECT	GO:0016337~single organismal cell-cell adhesion	14	0.0106809	0.000860474	ICAM1, C10ORF54, RPSA, SRC, CDH5, CTNNB1, THY1, VCAM1, ITGA6, PSEN1, CD44, PKP4, CD2, RAPGEF1	788	101	16792	2.95381	0.957508	0.0304906	1.57235	cluster2
GOTERM_BP_DIRECT	GO:0032722~positive regulation of chemokine production	6	0.00457753	0.000862212	HAVCR2, IL6, TNF, HIF1A, TLR2, EIF2AK2	788	17	16792	7.52105	0.957778	0.0302592	1.5755	cluster2
GOTERM_MF_DIRECT	GO:0005201~extracellular matrix structural constituent	11	0.00839214	0.000934232	COL4A1, COMP, COL3A1, FBN1, COL1A2, COL15A1, CD4, COL1A1, MFAP5, COL5A2, COL5A1	779	67	16881	3.55778	0.579946	0.0340999	1.45204	cluster2
GOTERM_BP_DIRECT	GO:0002503~peptide antigen assembly with MHC class II protein complex	4	0.00305169	0.000955231	HLA-DRB1, HLA-DMB, HLA-DMA, HLA-DRA	788	5	16792	17.0477	0.969996	0.0331535	1.74407	cluster2
GOTERM_BP_DIRECT	GO:0022614~membrane to membrane docking	4	0.00305169	0.000955231	VCAM1, ICAM1, EZR, MSN	788	5	16792	17.0477	0.969996	0.0331535	1.74407	cluster2
GOTERM_BP_DIRECT	GO:1902966~positive regulation of protein localization to early endosome	4	0.00305169	0.000955231	EZR, VEGFA, SORL1, MSN	788	5	16792	17.0477	0.969996	0.0331535	1.74407	cluster2
GOTERM_CC_DIRECT	GO:0032587~ruffle membrane	12	0.00915506	0.00108308	HSP90AA1, EZR, PLEK, FGR, AIF1, ITGA5, ITGAV, ARF4, CFL1, ITGB1, SRC, CIB1	821	82	18224	3.24839	0.484243	0.0139889	1.59167	cluster2
GOTERM_MF_DIRECT	GO:0004896~cytokine receptor activity	8	0.00610338	0.00111264	CD44, OSMR, F3, CSF3R, IL7R, IL13RA1, CSF2RA, CD74	779	36	16881	4.81558	0.644099	0.0389556	1.72707	cluster2
GOTERM_MF_DIRECT	GO:0043394~proteoglycan binding	5	0.00381461	0.00113906	CTSL, CTSS, CTSB, THBS1, COL5A1	779	11	16881	9.85004	0.65273	0.038415	1.76774	cluster2
GOTERM_BP_DIRECT	GO:0050870~positive regulation of T cell activation	6	0.00457753	0.00114813	LCK, PYCARD, HLA-DPA1, HSPD1, HLA-DPB1, THY1	788	18	16792	7.10321	0.985226	0.039347	2.09275	cluster2
GOTERM_BP_DIRECT	GO:0043407~negative regulation of MAP kinase activity	8	0.00610338	0.00122679	HYAL2, DUSP1, RGS2, LYN, SORL1, IL1B, PTPN1, PRKCD	788	36	16792	4.73548	0.988934	0.0415993	2.23461	cluster2
GOTERM_MF_DIRECT	GO:0003924~GTPase activity	23	0.0175472	0.00124857	RAB7A, ARL1, GNA15, RRAD, ARF6, GEM, CDC42, RAB32, TUBB, GSPT1, ARF1, ARF4, RHOA, RAB5A, TUBB6, RHEB, RIT1, RAP1B, ARL8B, TUBA1A, ARL4C, RHOG, GNL3	779	234	16881	2.12997	0.686325	0.0405615	1.93615	cluster2
GOTERM_CC_DIRECT	GO:0000139~Golgi membrane	44	0.0335686	0.00136577	HLA-DQB1, HLA-DQB2, CAV2, ARFGAP3, GALNT1, PTGES2, LST1, VAPA, HLA-DRB1, AP1B1, CYTH1, PDGFA, CD74, TAPBP, RTN3, B2M, CDC42, TMED2, B3GNT5, ST3GAL6, HLA-DRB5, SERPINA1, HLA-DPB1, SEC24D, SRGN, SEC23A, KDELR2, HYAL2, CTSZ, HLA-A, HLA-C, MAN1A1, HLA-B, FURIN, HLA-DQA1, HLA-F, PNPLA8, PSEN1, ARF1, SURF4, RHEB, CTSC, HLA-DPA1, HLA-DRA	821	591	18224	1.65259	0.566149	0.0172465	2.00319	cluster2
GOTERM_BP_DIRECT	GO:0010628~positive regulation of gene expression	25	0.019073	0.00136722	CCL3, TNF, LDLR, TNC, VIM, TLR2, IL7R, CDC42, EZR, TMED2, CTGF, IL1B, MSN, MAFG, IL6, GAS6, PLSCR1, SERPINB9, ATF4, HIF1A, SFRP4, RGCC, VEGFA, PDCD5, KLF4	788	262	16792	2.03336	0.993394	0.0458301	2.48735	cluster2
GOTERM_BP_DIRECT	GO:0031532~actin cytoskeleton reorganization	9	0.0068663	0.00139178	PARVG, CTTN, EZR, FGF7, PLEK, S100A9, ANXA1, RHOA, PTPN1	788	47	16792	4.08057	0.993964	0.0462129	2.5315	cluster2
GOTERM_MF_DIRECT	GO:0005044~scavenger receptor activity	9	0.0068663	0.00144076	MARCO, MSR1, PRG4, STAB1, CXCL16, COLEC12, ACKR3, CD163, SCARF2	779	48	16881	4.06314	0.737626	0.0450893	2.23103	cluster2
GOTERM_BP_DIRECT	GO:1902236~negative regulation of endoplasmic reticulum stress-induced intrinsic apoptotic signaling pathway	6	0.00457753	0.0014986	TXNDC12, HERPUD1, XBP1, GRINA, TMBIM6, PTPN1	788	19	16792	6.72936	0.995923	0.0492286	2.72328	cluster2
GOTERM_CC_DIRECT	GO:0005885~Arp2/3 protein complex	5	0.00381461	0.0015072	ACTR3, ACTR2, ARPC1B, ARPC2, ARPC5	821	12	18224	9.24888	0.602115	0.0186322	2.20848	cluster2
GOTERM_BP_DIRECT	GO:0002250~adaptive immune response	17	0.0129697	0.00157698	HAVCR2, GPR183, LAIR1, LYN, ANXA1, CTSS, ALCAM, CD84, CTSL, LILRB2, CD86, FYN, PTK2B, LILRB4, FCGR1B, CD4, SYK	788	148	16792	2.44773	0.996944	0.0512795	2.86376	cluster2
GOTERM_BP_DIRECT	GO:0032689~negative regulation of interferon-gamma production	7	0.00534045	0.00161478	HAVCR2, CD96, C1QBP, HLA-DRB1, HLA-DRB5, IL10, GAS6	788	28	16792	5.32741	0.99734	0.0520164	2.93143	cluster2
GOTERM_CC_DIRECT	GO:0005769~early endosome	22	0.0167843	0.00161587	HAVCR2, STX8, DERL1, LDLR, SORL1, ACKR3, ARF6, SNX3, ANXA2, VCAM1, RAB32, CXCR4, PTP4A1, NUMB, RAB5A, CD4, HSPD1, PTPN1, EHD1, ATP6V0D1, RAPGEF1, RIN3	821	229	18224	2.13249	0.627715	0.0195679	2.36595	cluster2
GOTERM_BP_DIRECT	GO:0045744~negative regulation of G-protein coupled receptor protein signaling pathway	5	0.00381461	0.00175214	PLEK, RGS2, YWHAB, CXCL8, CCL5	788	12	16792	8.87902	0.998394	0.0558294	3.17701	cluster2
GOTERM_BP_DIRECT	GO:0048661~positive regulation of smooth muscle cell proliferation	10	0.00762922	0.00180003	IRAK1, CYBA, IL6, TNF, EREG, AIF1, IL18, JUN, THBS1, CCL5	788	60	16792	3.55161	0.998654	0.0568197	3.26249	cluster2
GOTERM_BP_DIRECT	GO:0030307~positive regulation of cell growth	12	0.00915506	0.0018266	EIF4G1, CDC42, CYBA, EIF4G2, S100A8, SFRP2, PTK2B, CXCL16, S100A9, SDCBP, H3F3B, CIB1	788	84	16792	3.04423	0.998779	0.0571438	3.30989	cluster2
GOTERM_CC_DIRECT	GO:0005791~rough endoplasmic reticulum	9	0.0068663	0.00185568	CYBB, GLUL, APP, PSEN1, HSPD1, RPN2, TRAM1, SEC61A1, SLC7A11	821	51	18224	3.91717	0.678536	0.0220066	2.71259	cluster2
GOTERM_MF_DIRECT	GO:0008022~protein C-terminus binding	19	0.0144955	0.00190116	NCF2, XRCC6, VIM, YWHAB, SHANK3, SRC, CTNNB1, TJP1, DAB2, ATF4, BLOC1S2, CTGF, PPP2CA, LCK, HSPB7, YWHAQ, SDCBP, PABPC1, CIB1	779	182	16881	2.26226	0.828977	0.0571661	2.93409	cluster2
GOTERM_BP_DIRECT	GO:0009615~response to virus	14	0.0106809	0.00190243	HYAL2, TNF, FGR, ZC3HAV1, CCL5, CCL4, SRC, ISG20, NPC2, CXCR4, CFL1, HSPB1, DDX21, EIF2AK2	788	110	16792	2.71214	0.999076	0.0589448	3.44503	cluster2
GOTERM_CC_DIRECT	GO:0015629~actin cytoskeleton	21	0.0160214	0.00205235	FYB, ALDOA, TRIOBP, FGR, PDLIM2, STOML2, ARPC5, CTNNA1, CAPZB, ACTR3, ARPC1B, ACTR2, EZR, ARPC2, CFL1, HSPB7, RAB5A, ABL2, STK38L, CDC42EP3, KLHL33	821	218	18224	2.13827	0.715003	0.0238509	2.99603	cluster2
GOTERM_MF_DIRECT	GO:0015026~coreceptor activity	7	0.00534045	0.00215929	CD86, CD8A, CXCR4, ITGAV, CD4, ACKR3, ITGB1	779	30	16881	5.05635	0.865472	0.0626599	3.32619	cluster2
GOTERM_BP_DIRECT	GO:0018108~peptidyl-tyrosine phosphorylation	17	0.0129697	0.00222456	HSP90AA1, FGF7, FGR, LYN, MAP2K3, HCK, ABI1, PRKCD, SRC, EREG, FYN, PTK2B, EIF2AK2, FGF1, ABL2, CSF2RA, CSF1R	788	153	16792	2.36774	0.999717	0.068016	4.01713	cluster2
GOTERM_MF_DIRECT	GO:0005041~low-density lipoprotein receptor activity	5	0.00381461	0.00229226	CD36, OLR1, LDLR, STAB1, CXCL16	779	13	16881	8.33465	0.881123	0.0643857	3.5276	cluster2
GOTERM_BP_DIRECT	GO:0045071~negative regulation of viral genome replication	8	0.00610338	0.00232913	PLSCR1, TNF, ISG15, ZC3HAV1, SLPI, EIF2AK2, CCL5, ISG20	788	40	16792	4.26193	0.999808	0.0705148	4.20217	cluster2
GOTERM_BP_DIRECT	GO:0010803~regulation of tumor necrosis factor-mediated signaling pathway	7	0.00534045	0.00234999	TRAF1, TNF, PYCARD, BIRC3, TNFAIP3, BIRC2, SYK	788	30	16792	4.97225	0.999822	0.0705431	4.23903	cluster2
GOTERM_BP_DIRECT	GO:0044344~cellular response to fibroblast growth factor stimulus	7	0.00534045	0.00234999	ZFP36L1, HYAL2, CD44, CXCL8, COL1A1, CCL5, GCLM	788	30	16792	4.97225	0.999822	0.0705431	4.23903	cluster2
GOTERM_CC_DIRECT	GO:0005884~actin filament	10	0.00762922	0.00241112	FMN1, CTTN, EZR, FYN, AIF1, HCK, AKAP13, CAPZB, SRC, TPM4	821	65	18224	3.41497	0.771215	0.027446	3.51108	cluster2
GOTERM_BP_DIRECT	GO:0042730~fibrinolysis	6	0.00457753	0.00242621	PLAT, SERPINE1, SERPINB2, PLAU, ANXA2, PLAUR	788	21	16792	6.08847	0.999865	0.0721598	4.37364	cluster2
GOTERM_BP_DIRECT	GO:0001878~response to yeast	5	0.00381461	0.00243765	APP, IL6, CD86, ADM, PTX3	788	13	16792	8.19602	0.999871	0.0719059	4.39382	cluster2
GOTERM_BP_DIRECT	GO:0034976~response to endoplasmic reticulum stress	11	0.00839214	0.00253579	ATF4, HERPUD1, HSP90B1, CEBPB, XBP1, UFM1, EIF2S1, CXCL8, PDIA4, THBS1, PPP1R15A	788	75	16792	3.12541	0.99991	0.0740996	4.56683	cluster2
GOTERM_CC_DIRECT	GO:0005811~lipid particle	10	0.00762922	0.00268281	IRAK1, RAB7A, PLIN2, VCP, CKAP4, RAP1B, G0S2, EHD1, ANXA2, BCAP31	821	66	18224	3.36323	0.806291	0.029939	3.89943	cluster2
GOTERM_BP_DIRECT	GO:0070527~platelet aggregation	8	0.00610338	0.00269712	ACTB, PLEK, HSPB1, CLIC1, MYL12A, GAS6, SLC7A11, MYL9	788	41	16792	4.15798	0.99995	0.0780112	4.85061	cluster2
GOTERM_BP_DIRECT	GO:0034097~response to cytokine	9	0.0068663	0.00271162	IFI27, REL, OSMR, JUN, CXCL16, COL3A1, NFKB2, MAPKAPK2, SPARC	788	52	16792	3.68821	0.999953	0.0778022	4.87607	cluster2
GOTERM_CC_DIRECT	GO:0005604~basement membrane	11	0.00839214	0.00279239	RPSA, COL4A1, ITGA6, TNC, TGFBI, FBN1, CCDC80, SPARC, LOXL1, COL5A1, ANXA2	821	79	18224	3.09077	0.81887	0.0305868	4.05565	cluster2
GOTERM_MF_DIRECT	GO:0000980~RNA polymerase II distal enhancer sequence-specific DNA binding	10	0.00762922	0.00282782	ACTB, BACH1, REL, JUN, H2AFZ, SPI1, NFKB1, H3F3B, NFE2L1, MSC	779	65	16881	3.33386	0.927773	0.0765461	4.33482	cluster2
GOTERM_MF_DIRECT	GO:0008201~heparin binding	17	0.0129697	0.00296394	NRP2, FGF7, FBN1, CCDC80, CCL7, COL5A1, WISP2, APP, SERPINE2, CTGF, COMP, VEGFA, THBS1, FGF1, GPNMB, PDCD5, CYR61	779	160	16881	2.30245	0.936367	0.077823	4.53897	cluster2
GOTERM_CC_DIRECT	GO:0005768~endosome	21	0.0160214	0.00296527	TM9SF2, STX8, LDLR, SORL1, MYO1D, ANXA1, ACKR3, ARF6, TCN2, ATP6V0B, ANXA2, SLA, CYBA, APP, EZR, TFRC, ARPC2, FYN, RHOA, RAB5A, RAPGEF1	821	225	18224	2.07175	0.837076	0.031882	4.30163	cluster2
GOTERM_MF_DIRECT	GO:0008329~signaling pattern recognition receptor activity	4	0.00305169	0.00296859	MARCO, FCN1, TLR2, COLEC12	779	7	16881	12.3829	0.936642	0.0758004	4.54595	cluster2
GOTERM_MF_DIRECT	GO:0031726~CCR1 chemokine receptor binding	4	0.00305169	0.00296859	CCL3, CCL5, CCL4, CCL7	779	7	16881	12.3829	0.936642	0.0758004	4.54595	cluster2
GOTERM_BP_DIRECT	GO:0016477~cell migration	18	0.0137326	0.00299794	CTHRC1, FGR, EFNA1, CD248, PODXL, ARPC5, SDC4, ITGB1, GAS6, COL5A1, CTGF, FYN, ITGAV, ARF4, RHOA, THBS1, ABL2, PSTPIP2	788	172	16792	2.23008	0.999984	0.0850065	5.3776	cluster2
GOTERM_BP_DIRECT	GO:0071345~cellular response to cytokine stimulus	6	0.00457753	0.00302022	CD86, CXCR4, HCLS1, NFKBIA, DPYSL3, CSF1R	788	22	16792	5.81172	0.999985	0.0849564	5.41652	cluster2
GOTERM_MF_DIRECT	GO:0051015~actin filament binding	15	0.0114438	0.00309184	TRIOBP, SHTN1, AIF1, MYO1D, ARPC5, CTNNA1, CAPZB, TPM4, ACTR3, ACTR2, ARPC1B, EZR, ARPC2, CFL1, ABL2	779	132	16881	2.46251	0.943509	0.0767213	4.73043	cluster2
GOTERM_MF_DIRECT	GO:0046982~protein heterodimerization activity	36	0.0274652	0.00310311	CAV2, HIST2H2AA4, VAPA, PDGFA, HEXA, TLR2, SOX4, NFKB1, ITGB2, ITGB1, GCLM, ITGAM, CTNNB1, H2AFV, XBP1, NPM1, H2AFZ, H2AFY, PPP3CA, RUNX1, IRAK2, MAFG, IRAK1, CEBPB, BCL2A1, CTNNA1, ST20, CYBA, CYBB, ATF4, HIF1A, YWHAH, JUN, VEGFA, SDCBP, H3F3B	779	465	16881	1.67768	0.944098	0.0749896	4.74728	cluster2
GOTERM_BP_DIRECT	GO:0051384~response to glucocorticoid	10	0.00762922	0.00316258	IL6, TNF, DUSP1, ADM, AIF1, IL1RN, HSPD1, SPARC, IGFBP2, IL10	788	65	16792	3.27841	0.999991	0.0881113	5.66486	cluster2
GOTERM_MF_DIRECT	GO:0017124~SH3 domain binding	14	0.0106809	0.00331257	LYN, HCLS1, DPYSL3, ABI1, SIRPA, SHANK3, DOCK4, FMN1, PLSCR1, GPX1, CYBA, ERRFI1, RAPGEF1, ADAM15	779	119	16881	2.54942	0.954003	0.0778347	5.06001	cluster2
GOTERM_MF_DIRECT	GO:0004713~protein tyrosine kinase activity	15	0.0114438	0.00331326	FGF7, HSP90AA1, EREG, LYN, FGR, PTK2B, FYN, MAP2K3, HCK, LCK, FGF1, ABL2, CSF2RA, SRC, SYK	779	133	16881	2.444	0.954032	0.0759318	5.06103	cluster2
GOTERM_MF_DIRECT	GO:0005525~GTP binding	31	0.0236506	0.00347846	RAB7A, GNA15, RRAD, ARF6, GCH1, ANXA6, CDC42, TUBB, RHOA, TUBB6, TUBA1A, EHD1, EHD2, AGAP3, RHOG, GNL3, ARL1, HSP90AA1, GEM, SRPRB, RAB32, GSPT1, NOLC1, ARF1, ARF4, RAB5A, RHEB, RIT1, RAP1B, ARL8B, ARL4C	779	384	16881	1.74941	0.960586	0.0776597	5.30699	cluster2
GOTERM_MF_DIRECT	GO:0019904~protein domain specific binding	20	0.0152584	0.00355841	ARL1, YWHAZ, VAPA, MYO1D, YWHAB, BASP1, PLAUR, LAMP1, TUBB, TJP1, EZR, CHMP1B, YWHAH, VCP, CAPG, YWHAQ, IL1B, ID3, TUBA1A, EHD2	779	208	16881	2.08366	0.963414	0.077516	5.42581	cluster2
GOTERM_BP_DIRECT	GO:0030155~regulation of cell adhesion	8	0.00610338	0.00356529	ICAM1, CYTH1, PTK2B, IL18, PPP2CA, PKP4, CXCL8, ABL2	788	43	16792	3.96459	0.999998	0.0980395	6.36403	cluster2
GOTERM_BP_DIRECT	GO:0030316~osteoclast differentiation	6	0.00457753	0.00371236	GPR183, TNF, TFRC, SNX10, CSF1R, CTNNB1	788	23	16792	5.55904	0.999999	0.101123	6.61813	cluster2
GOTERM_BP_DIRECT	GO:2001244~positive regulation of intrinsic apoptotic signaling pathway	7	0.00534045	0.00389053	BID, DFNA5, S100A8, LCK, S100A9, PMAIP1, BCAP31	788	33	16792	4.52023	0.999999	0.104945	6.9251	cluster2
GOTERM_BP_DIRECT	GO:0043149~stress fiber assembly	5	0.00381461	0.00431805	PTK2B, RHOA, ITGB5, ITGB1, SRC	788	15	16792	7.10321	1	0.114969	7.6578	cluster2
GOTERM_BP_DIRECT	GO:0010951~negative regulation of endopeptidase activity	14	0.0106809	0.00440568	SPOCK2, C3, CD109, SERPINH1, FURIN, SERPINB9, APP, SERPINE2, SERPINE1, COL6A3, SERPINB2, SERPINB1, SLPI, SERPINA1	788	121	16792	2.46558	1	0.116324	7.8073	cluster2
GOTERM_CC_DIRECT	GO:0030175~filopodium	10	0.00762922	0.00442479	VCAM1, CDC42, EZR, ITGA6, SHTN1, PODXL, ABI1, MSN, ARL4C, ITGB1	821	71	18224	3.12638	0.933433	0.0464238	6.35496	cluster2
GOTERM_BP_DIRECT	GO:0030866~cortical actin cytoskeleton organization	6	0.00457753	0.00451115	EPB41L3, TNF, PLEK, ARF6, PRKCDBP, EHD2	788	24	16792	5.32741	1	0.118097	7.98695	cluster2
GOTERM_MF_DIRECT	GO:0031730~CCR5 chemokine receptor binding	4	0.00305169	0.00458772	CCL3, CNIH4, CCL5, CCL4	779	8	16881	10.835	0.985979	0.0966092	6.94313	cluster2
GOTERM_BP_DIRECT	GO:0030968~endoplasmic reticulum unfolded protein response	8	0.00610338	0.00463109	CCND1, DERL1, VCP, XBP1, PTPN1, EIF2AK2, EDEM1, PPP1R15A	788	45	16792	3.78838	1	0.120193	8.19083	cluster2
GOTERM_BP_DIRECT	GO:0030838~positive regulation of actin filament polymerization	8	0.00610338	0.00463109	PFN1, ICAM1, CTTN, PTK2B, HCK, PYCARD, ARF6, CDC42EP3	788	45	16792	3.78838	1	0.120193	8.19083	cluster2
GOTERM_MF_DIRECT	GO:0005200~structural constituent of cytoskeleton	13	0.00991799	0.00473148	ACTB, VIM, ARPC5, ACTR3, ACTR2, ARPC1B, EPB41L3, TUBB, ARPC2, TUBB6, MSN, TUBA1A, SPTAN1	779	110	16881	2.56101	0.987738	0.0972904	7.15323	cluster2
GOTERM_BP_DIRECT	GO:0035690~cellular response to drug	10	0.00762922	0.0047509	TFRC, CD69, IL1B, RAP1B, RANBP1, PPP3CA, RNF149, CCL4, GAS6, PPP1R14A	788	69	16792	3.08835	1	0.122249	8.39406	cluster2
GOTERM_MF_DIRECT	GO:0005080~protein kinase C binding	8	0.00610338	0.0047902	C1QBP, PLEK, ITGAV, SDPR, HSPB1, PRKCDBP, SDC4, SRC	779	46	16881	3.76871	0.988391	0.0963131	7.2389	cluster2
GOTERM_BP_DIRECT	GO:0019064~fusion of virus membrane with host plasma membrane	4	0.00305169	0.00481047	HYAL2, CXCR4, CD4, GAS6	788	8	16792	10.6548	1	0.122829	8.49495	cluster2
GOTERM_BP_DIRECT	GO:0010888~negative regulation of lipid storage	4	0.00305169	0.00481047	IL6, TNF, ITGAV, NFKBIA	788	8	16792	10.6548	1	0.122829	8.49495	cluster2
GOTERM_MF_DIRECT	GO:0004867~serine-type endopeptidase inhibitor activity	12	0.00915506	0.00500003	SERPINB9, APP, SERPINE2, COL6A3, SERPINE1, CD109, SERPINB2, SERPINB1, SLPI, SERPINA1, FURIN, SERPINH1	779	97	16881	2.68084	0.990454	0.0982071	7.5445	cluster2
GOTERM_BP_DIRECT	GO:0051591~response to cAMP	8	0.00610338	0.00524631	LDHA, DUSP1, PTK2B, JUN, CREM, COL1A1, SPARC, BIRC2	788	46	16792	3.70603	1	0.132298	9.22992	cluster2
GOTERM_BP_DIRECT	GO:0006911~phagocytosis, engulfment	7	0.00534045	0.00526688	AIF1, FCGR1A, IGHA1, FCER1G, MFGE8, IGKC, TREM2	788	35	16792	4.26193	1	0.13188	9.26447	cluster2
GOTERM_BP_DIRECT	GO:0071902~positive regulation of protein serine/threonine kinase activity	7	0.00534045	0.00526688	ACSL1, PPP2CA, RHOA, STK4, SRC, CSF1R, CIB1	788	35	16792	4.26193	1	0.13188	9.26447	cluster2
GOTERM_CC_DIRECT	GO:0043005~neuron projection	21	0.0160214	0.00531527	STX3, HSP90AA1, CPEB4, MYO1D, VIM, ARPC5, SMN2, SHANK3, SRC, PIN1, HNRNPA3, CDC42, PFN1, ATF4, KIF1B, RGS2, ARF1, ARPC2, BCL11B, LSM4, CIB1	821	237	18224	1.96685	0.961469	0.054596	7.58746	cluster2
GOTERM_BP_DIRECT	GO:0006919~activation of cysteine-type endopeptidase activity involved in apoptotic process	11	0.00839214	0.00532652	BID, IFI27, TNF, S100A8, VCP, F3, LCK, S100A9, PYCARD, HSPD1, PMAIP1	788	83	16792	2.82417	1	0.132374	9.36459	cluster2
GOTERM_BP_DIRECT	GO:0051592~response to calcium ion	9	0.0068663	0.00540163	TXNIP, IL6, CCND1, DUSP1, PTK2B, RANBP1, PPP3CA, SPARC, THBS1	788	58	16792	3.30667	1	0.133217	9.49051	cluster2
GOTERM_BP_DIRECT	GO:0061028~establishment of endothelial barrier	5	0.00381461	0.00554644	ICAM1, EZR, RAP1B, MSN, RAPGEF1	788	16	16792	6.65926	1	0.135636	9.73281	cluster2
GOTERM_CC_DIRECT	GO:0031902~late endosome membrane	12	0.00915506	0.00569987	ANXA6, RAB7A, STX8, CHMP1B, HLA-DRB1, VPS37A, HLA-DRB5, ARL8B, HLA-DMB, HLA-DMA, ANXA2, HLA-DRA	821	101	18224	2.63731	0.969578	0.0574783	8.11511	cluster2
GOTERM_BP_DIRECT	GO:0006364~rRNA processing	20	0.0152584	0.00577693	RPSA, RRP15, MPHOSPH10, RPL23A, GTF2H5, RPL38, RPS2, RPS7, ISG20, EBNA1BP2, EIF4A3, DCAF13, RPS27, RPS28, NOLC1, RPS17, RIOK3, RPL21, RPLP0, DDX21	788	214	16792	1.99156	1	0.139945	10.1172	cluster2
GOTERM_CC_DIRECT	GO:0030027~lamellipodium	16	0.0122068	0.00578619	STX3, SHTN1, AIF1, PODXL, ABI1, DPYSL3, CTNNA1, CAPZB, ITGB1, CTNNB1, ACTR3, CTTN, PTK2B, RHOA, SH3BGRL3, CIB1	821	160	18224	2.21973	0.97115	0.0573817	8.23313	cluster2
GOTERM_MF_DIRECT	GO:0044325~ion channel binding	13	0.00991799	0.00586869	HERPUD1, HSP90AA1, LYN, S100A10, CDH5, SRC, CTNNB1, SUMO1, YWHAH, FYN, GRINA, YWHAQ, CIB1	779	113	16881	2.49302	0.995756	0.111964	8.7996	cluster2
GOTERM_BP_DIRECT	GO:0009612~response to mechanical stimulus	9	0.0068663	0.00599875	TXNIP, PTK2B, JUN, TNC, COL3A1, DCN, IGFBP2, THBS1, SRC	788	59	16792	3.25062	1	0.143981	10.4857	cluster2
GOTERM_BP_DIRECT	GO:0009409~response to cold	7	0.00534045	0.00607489	ATP2B1, IL6, HSP90AA1, ADM, METRNL, HSPD1, SOD2	788	36	16792	4.14354	1	0.144732	10.6118	cluster2
GOTERM_MF_DIRECT	GO:0008330~protein tyrosine/threonine phosphatase activity	3	0.00228877	0.00616925	DUSP4, DUSP2, DUSP1	779	3	16881	21.6701	0.996794	0.115017	9.23013	cluster2
GOTERM_MF_DIRECT	GO:0046977~TAP binding	3	0.00228877	0.00616925	HLA-A, HLA-C, HLA-B	779	3	16881	21.6701	0.996794	0.115017	9.23013	cluster2
GOTERM_BP_DIRECT	GO:0050830~defense response to Gram-positive bacterium	11	0.00839214	0.00630457	HAVCR2, APP, IL6, TNF, CD36, C5AR1, ADM, FGR, HLA-A, TLR2, B2M	788	85	16792	2.75772	1	0.14883	10.9914	cluster2
GOTERM_BP_DIRECT	GO:0002486~antigen processing and presentation of endogenous peptide antigen via MHC class I via ER pathway, TAP-independent	3	0.00228877	0.00637657	HLA-A, HLA-C, HLA-B	788	3	16792	21.3096	1	0.149445	11.11	cluster2
GOTERM_BP_DIRECT	GO:0045893~positive regulation of transcription, DNA-templated	38	0.028991	0.00660384	ELF1, PTGES2, FGF7, TNF, XRCC6, SPI1, SOX4, NFKB1, ELK3, IL10, SRC, CTNNB1, DAB2, LBH, BLOC1S2, MAP3K2, NPM1, IL1B, RUNX1, RUNX3, RHOG, HNRNPAB, IRAK1, IL6, MAP2K3, ATF4, CD86, HIF1A, YWHAH, PSEN1, YAF2, JUN, CKS2, NFE2L1, COL1A1, TGFB1I1, KLF2, KLF4	788	515	16792	1.57236	1	0.153382	11.4836	cluster2
GOTERM_MF_DIRECT	GO:0045236~CXCR chemokine receptor binding	4	0.00305169	0.0066474	CXCL1, CXCL5, CXCL3, CXCL2	779	9	16881	9.63115	0.997949	0.120978	9.91115	cluster2
GOTERM_BP_DIRECT	GO:0043589~skin morphogenesis	4	0.00305169	0.00696603	PSEN1, COL1A2, COL1A1, ERRFI1	788	9	16792	9.47095	1	0.160102	12.0759	cluster2
GOTERM_BP_DIRECT	GO:0050764~regulation of phagocytosis	4	0.00305169	0.00696603	FGR, ITGAV, HCK, SYK	788	9	16792	9.47095	1	0.160102	12.0759	cluster2
GOTERM_BP_DIRECT	GO:0071223~cellular response to lipoteichoic acid	4	0.00305169	0.00696603	CD36, CCL20, TLR2, TREM2	788	9	16792	9.47095	1	0.160102	12.0759	cluster2
GOTERM_BP_DIRECT	GO:0034605~cellular response to heat	7	0.00534045	0.0069695	IRAK1, SUMO1, LYN, TFEC, EIF2S1, THBS1, FGF1	788	37	16792	4.03155	1	0.159184	12.0815	cluster2
GOTERM_BP_DIRECT	GO:2000778~positive regulation of interleukin-6 secretion	5	0.00381461	0.00698775	HYAL2, XBP1, PYCARD, IL1B, HSPD1	788	17	16792	6.26754	1	0.158586	12.1112	cluster2
GOTERM_BP_DIRECT	GO:0031589~cell-substrate adhesion	5	0.00381461	0.00698775	ITGA6, ITGA5, ITGAV, ITGB1, GAS6	788	17	16792	6.26754	1	0.158586	12.1112	cluster2
GOTERM_BP_DIRECT	GO:0008284~positive regulation of cell proliferation	35	0.0267023	0.00720958	FGF7, CXCL5, OSMR, PDGFA, CD248, TNC, SOX4, ITGB1, FOLR2, BLOC1S2, CNOT6L, XBP1, CTGF, PTK2B, ITGAV, CDC123, NPM1, THBS1, FGF1, RHOG, CSF1R, CIB1, IL6, STX3, LYN, CRIP2, HCK, HCLS1, EIF4G1, CD86, ADM, EREG, SFRP2, VEGFA, SDCBP	788	466	16792	1.60051	1	0.162208	12.472	cluster2
GOTERM_MF_DIRECT	GO:0031625~ubiquitin protein ligase binding	24	0.0183101	0.00727718	BID, TXNIP, TRAF1, TRIOBP, NPLOC4, STX8, YWHAZ, DERL1, LYN, TMBIM6, NFKBIA, UBE2V2, TMEM189, TANK, SUMO2, SUMO1, TUBB, HIF1A, VCP, MAP1LC3B, CXCR4, XBP1, HSPD1, HSPA9	779	287	16881	1.81213	0.998861	0.129184	10.8008	cluster2
GOTERM_CC_DIRECT	GO:0045335~phagocytic vesicle	7	0.00534045	0.00746588	RAB32, RAB7A, CYBB, CD36, ITGAV, RAB5A, ITGB5	821	39	18224	3.98413	0.989732	0.0723138	10.502	cluster2
GOTERM_CC_DIRECT	GO:0042101~T cell receptor complex	5	0.00381461	0.00751281	ALCAM, CD8A, STOML2, CD4, SYK	821	18	18224	6.16592	0.990025	0.0716227	10.5647	cluster2
GOTERM_BP_DIRECT	GO:0030334~regulation of cell migration	10	0.00762922	0.00753702	RTN4, SGK1, PLXNC1, SERPINE2, CXCR4, PECAM1, RHOA, DPYSL3, PHLDA2, THY1	788	74	16792	2.87968	1	0.167921	13.002	cluster2
GOTERM_BP_DIRECT	GO:0010575~positive regulation of vascular endothelial growth factor production	6	0.00457753	0.00763075	ATF4, HIF1A, CYP1B1, C5AR1, C3, IL1B	788	27	16792	4.73548	1	0.168811	13.1531	cluster2
GOTERM_BP_DIRECT	GO:0033077~T cell differentiation in thymus	6	0.00457753	0.00763075	ZFP36L1, MAFB, JMJD6, BCL11B, CTNNB1, B2M	788	27	16792	4.73548	1	0.168811	13.1531	cluster2
GOTERM_CC_DIRECT	GO:0043231~intracellular membrane-bounded organelle	39	0.029754	0.00763762	RAB7A, ME2, CYP1B1, AQP9, VPS37A, AP3S1, ELK3, CLTC, SLC7A5, YBX1, ATP2B1, CTTN, APP, CISD2, DAB2, PLIN2, TMED2, CTGF, RUNX1, CTSZ, OLR1, SNAPC1, PODXL, ACKR3, CTSS, ATP13A3, CTNNA1, MANBA, ARHGAP30, CD86, TFRC, EAF1, VCP, ZMIZ1, CTSB, TREM2, SCP2, MGST2, SPTAN1	821	558	18224	1.55143	0.990763	0.0716599	10.731	cluster2
GOTERM_BP_DIRECT	GO:0030036~actin cytoskeleton organization	14	0.0106809	0.00801496	CXCL1, PDGFA, TMSB10, ARPC5, CAPZB, ARHGAP26, CDC42, PFN1, CFL1, RHOA, SDCBP, PDE4DIP, ABL2, RHOG	788	130	16792	2.29488	1	0.175498	13.77	cluster2
GOTERM_MF_DIRECT	GO:0009055~electron carrier activity	11	0.00839214	0.00837299	CYBA, CYBB, ME2, PTGES2, NCF2, AKR1A1, CYCS, SDHD, UGDH, SH3BGRL3, DEGS1	779	90	16881	2.64857	0.999591	0.14449	12.3293	cluster2
GOTERM_BP_DIRECT	GO:0006970~response to osmotic stress	5	0.00381461	0.00865621	TSC22D3, TSC22D2, AQP9, MAPK13, PTK2B	788	18	16792	5.91935	1	0.187085	14.7905	cluster2
GOTERM_BP_DIRECT	GO:0030225~macrophage differentiation	5	0.00381461	0.00865621	CDC42, MMP9, VEGFA, SPI1, CSF1R	788	18	16792	5.91935	1	0.187085	14.7905	cluster2
GOTERM_BP_DIRECT	GO:0034142~toll-like receptor 4 signaling pathway	5	0.00381461	0.00865621	IRAK1, NFKBIA, PIK3AP1, ITGB2, ITGAM	788	18	16792	5.91935	1	0.187085	14.7905	cluster2
GOTERM_BP_DIRECT	GO:0032715~negative regulation of interleukin-6 production	6	0.00457753	0.00893857	HAVCR2, TNF, KLF2, TNFAIP3, IL10, GAS6	788	28	16792	4.56635	1	0.191469	15.2362	cluster2
GOTERM_BP_DIRECT	GO:0090200~positive regulation of release of cytochrome c from mitochondria	6	0.00457753	0.00893857	BID, MMP9, PYCARD, PMAIP1, PDCD5, PLAUR	788	28	16792	4.56635	1	0.191469	15.2362	cluster2
GOTERM_BP_DIRECT	GO:0022617~extracellular matrix disassembly	10	0.00762922	0.0089469	CTSL, CD44, MMP9, CAPG, FBN1, DCN, CTSS, FURIN, SPP1, ADAM15	788	76	16792	2.8039	1	0.190526	15.2493	cluster2
GOTERM_BP_DIRECT	GO:0000302~response to reactive oxygen species	7	0.00534045	0.00903832	CYBA, GPX1, CYBB, HYAL2, TRA2B, CYCS, SOD2	788	39	16792	3.82481	1	0.191182	15.3932	cluster2
GOTERM_BP_DIRECT	GO:0043524~negative regulation of neuron apoptotic process	14	0.0106809	0.00906827	NES, C5AR1, CEBPB, CPEB4, LGMN, UBE2V2, GCLM, SOD2, PIN1, PSEN1, FYN, PTK2B, JUN, HSPD1	788	132	16792	2.26011	1	0.190663	15.4402	cluster2
GOTERM_CC_DIRECT	GO:0031528~microvillus membrane	5	0.00381461	0.00918284	EZR, ITGAV, PODXL, MSN, CTNNB1	821	19	18224	5.8414	0.996435	0.0843054	12.7671	cluster2
GOTERM_CC_DIRECT	GO:0051233~spindle midzone	5	0.00381461	0.00918284	CDC42, APP, PKP4, GEM, ARL8B	821	19	18224	5.8414	0.996435	0.0843054	12.7671	cluster2
GOTERM_BP_DIRECT	GO:0032481~positive regulation of type I interferon production	8	0.00610338	0.0092797	IRAK1, ZC3HAV1, XRCC6, NFKB1, NFKB2, LRRFIP1, CTNNB1, SYK	788	51	16792	3.34269	1	0.193566	15.7718	cluster2
GOTERM_CC_DIRECT	GO:0005739~mitochondrion	79	0.0602708	0.00931031	C15ORF48, KYNU, PTGES2, NFKB1, PMAIP1, IARS2, CLTC, PDHB, ACOT9, PKM, GPX1, TPP1, MAP1LC3B, MRPL32, COX17, MRPL34, VASN, SGK1, SLC25A4, CRYAB, CYCS, CLIC1, BCAP31, LAP3, GLUL, KIF1B, C1QBP, PSEN1, SDS, HSPB7, G0S2, YME1L1, CTSB, OAT, PPP1R15A, DEGS1, BCAT1, BID, YWHAZ, NDUFB6, CYP1B1, ME2, SOX4, TIMM13, ELK3, SRC, PIN1, ANXA6, ACSL1, BLOC1S2, PPP2CA, REXO2, PYCARD, IDH1, PPP3CA, PTS, ACSL5, HSPA9…	821	1331	18224	1.3175	0.996705	0.0841722	12.9331	cluster2
GOTERM_BP_DIRECT	GO:0001649~osteoblast differentiation	12	0.00915506	0.00946122	CCL3, RRBP1, TNC, DDX21, H3F3B, COL1A1, CLTC, GPNMB, RBMX, TPM4, SPP1, CYR61	788	104	16792	2.45881	1	0.195867	16.0554	cluster2
GOTERM_BP_DIRECT	GO:0071803~positive regulation of podosome assembly	4	0.00305169	0.00960801	TNF, CAPG, MSN, SRC	788	10	16792	8.52386	1	0.197492	16.2842	cluster2
GOTERM_BP_DIRECT	GO:2000406~positive regulation of T cell migration	4	0.00305169	0.00960801	CCL20, AIF1, PYCARD, CCL5	788	10	16792	8.52386	1	0.197492	16.2842	cluster2
GOTERM_MF_DIRECT	GO:0008135~translation factor activity, RNA binding	6	0.00457753	0.00970646	EIF4G1, EIF4G2, EIF1AX, CPEB4, EIF2S2, EIF1	779	29	16881	4.48347	0.999883	0.162624	14.1562	cluster2
GOTERM_BP_DIRECT	GO:0045454~cell redox homeostasis	10	0.00762922	0.00972256	CYBA, GPX1, TXNDC12, CYBB, IL6, PTGES2, NCF2, NCF4, SH3BGRL3, PDIA4	788	77	16792	2.76749	1	0.198504	16.4622	cluster2
GOTERM_BP_DIRECT	GO:0060337~type I interferon signaling pathway	9	0.0068663	0.00976567	IFI27, ISG15, IRF8, HLA-A, HLA-C, HLA-B, IFI6, ISG20, HLA-F	788	64	16792	2.99667	1	0.198201	16.5292	cluster2
GOTERM_CC_DIRECT	GO:0005578~proteinaceous extracellular matrix	22	0.0167843	0.0098701	CTHRC1, SPOCK2, MMP9, CD248, FBN1, CRTAP, COL15A1, SPARC, EMILIN2, COL5A2, COL5A1, WISP2, CTGF, COMP, COL6A3, TGFBI, VEGFA, COL1A2, SERPINA1, LOX, FGF1, CYR61	821	268	18224	1.82217	0.997667	0.0877371	13.6587	cluster2
GOTERM_BP_DIRECT	GO:0002223~stimulatory C-type lectin receptor signaling pathway	12	0.00915506	0.0101355	CLEC4E, LYN, FYN, PSME2, PSMD1, FCER1G, NFKBIA, NFKB1, UBE2D1, PRKCD, SRC, SYK	788	105	16792	2.43539	1	0.203802	17.1012	cluster2
GOTERM_BP_DIRECT	GO:0043280~positive regulation of cysteine-type endopeptidase activity involved in apoptotic process	7	0.00534045	0.0102223	TNF, CTGF, PYCARD, PMAIP1, PDCD5, CYR61, BCAP31	788	40	16792	3.72919	1	0.204255	17.235	cluster2
GOTERM_BP_DIRECT	GO:0071333~cellular response to glucose stimulus	8	0.00610338	0.0103014	ICAM1, CYBA, TJP1, XBP1, SOX4, PPP3CA, GCLM, GAS6	788	52	16792	3.27841	1	0.204565	17.3566	cluster2
GOTERM_BP_DIRECT	GO:0006417~regulation of translation	8	0.00610338	0.0103014	ZFP36L1, APP, EIF4E, RGS2, RBM3, CDC123, S100A9, RPL38	788	52	16792	3.27841	1	0.204565	17.3566	cluster2
GOTERM_BP_DIRECT	GO:0000289~nuclear-transcribed mRNA poly(A) tail shortening	6	0.00457753	0.0103932	EIF4G1, EIF4A3, EIF4E, CNOT6L, PAIP1, PABPC1	788	29	16792	4.40889	1	0.205096	17.4976	cluster2
GOTERM_CC_DIRECT	GO:0009898~cytoplasmic side of plasma membrane	7	0.00534045	0.0107157	ATP2B1, RGS2, PTP4A1, PKP4, CD2, GEM, BIRC2	821	42	18224	3.69955	0.998616	0.0935763	14.7441	cluster2
GOTERM_BP_DIRECT	GO:0007179~transforming growth factor beta receptor signaling pathway	11	0.00839214	0.0108606	JUN, KLF10, COL3A1, CLDN5, RHOA, COL1A2, ITGB5, FURIN, ITGB1, SRC, CDH5	788	92	16792	2.54789	1	0.212179	18.212	cluster2
GOTERM_CC_DIRECT	GO:0036021~endolysosome lumen	3	0.00228877	0.0114195	CTSL, CTSS, CTSB	821	4	18224	16.648	0.999104	0.0980512	15.6376	cluster2
GOTERM_CC_DIRECT	GO:0005784~Sec61 translocon complex	3	0.00228877	0.0114195	ARL6IP1, SEC61B, BCAP31	821	4	18224	16.648	0.999104	0.0980512	15.6376	cluster2
GOTERM_MF_DIRECT	GO:0070851~growth factor receptor binding	3	0.00228877	0.0119618	APP, FYN, SRC	779	4	16881	16.2526	0.999986	0.193264	17.1651	cluster2
GOTERM_BP_DIRECT	GO:0030217~T cell differentiation	6	0.00457753	0.0120018	PTPRC, LCK, SOX4, CD4, IL7R, LFNG	788	30	16792	4.26193	1	0.230594	19.932	cluster2
GOTERM_BP_DIRECT	GO:1900740~positive regulation of protein insertion into mitochondrial membrane involved in apoptotic signaling pathway	6	0.00457753	0.0120018	BID, YWHAZ, YWHAH, YWHAB, YWHAQ, PMAIP1	788	30	16792	4.26193	1	0.230594	19.932	cluster2
GOTERM_MF_DIRECT	GO:0004859~phospholipase inhibitor activity	4	0.00305169	0.012187	ANXA1, APOC1, ANXA5, ANXA2	779	11	16881	7.88003	0.999989	0.193215	17.4601	cluster2
GOTERM_BP_DIRECT	GO:0007507~heart development	17	0.0129697	0.0123269	NRP2, AP1B1, COL3A1, FBN1, SOX4, AKAP13, SPARC, SOD2, ZFP36L1, EIF4G2, ADAP2, ADM, JMJD6, PCNA, ID3, LOX, COX17	788	183	16792	1.97958	1	0.23486	20.4156	cluster2
GOTERM_BP_DIRECT	GO:0001503~ossification	10	0.00762922	0.0123549	TWSG1, CHRDL1, CTGF, MMP9, RPL38, SPARC, RUNX1, COL5A2, RUNX3, SPP1	788	80	16792	2.66371	1	0.234127	20.4571	cluster2
GOTERM_BP_DIRECT	GO:2001137~positive regulation of endocytic recycling	3	0.00228877	0.0123572	SORL1, EHD1, EHD2	788	4	16792	15.9822	1	0.232977	20.4606	cluster2
GOTERM_BP_DIRECT	GO:0002283~neutrophil activation involved in immune response	3	0.00228877	0.0123572	FCER1G, SYK, TYROBP	788	4	16792	15.9822	1	0.232977	20.4606	cluster2
GOTERM_BP_DIRECT	GO:0071787~endoplasmic reticulum tubular network assembly	3	0.00228877	0.0123572	ARL6IP1, RTN4, RTN3	788	4	16792	15.9822	1	0.232977	20.4606	cluster2
GOTERM_BP_DIRECT	GO:0031077~post-embryonic camera-type eye development	3	0.00228877	0.0123572	BCL11B, VEGFA, KLF4	788	4	16792	15.9822	1	0.232977	20.4606	cluster2
GOTERM_BP_DIRECT	GO:2000660~negative regulation of interleukin-1-mediated signaling pathway	3	0.00228877	0.0123572	IL1R2, IL6, IL1RN	788	4	16792	15.9822	1	0.232977	20.4606	cluster2
GOTERM_BP_DIRECT	GO:0038094~Fc-gamma receptor signaling pathway	3	0.00228877	0.0123572	CLEC4E, FCER1G, FCGRT	788	4	16792	15.9822	1	0.232977	20.4606	cluster2
GOTERM_BP_DIRECT	GO:1903553~positive regulation of extracellular exosome assembly	3	0.00228877	0.0123572	SDCBP, PDCD6IP, SDC4	788	4	16792	15.9822	1	0.232977	20.4606	cluster2
GOTERM_BP_DIRECT	GO:1901991~negative regulation of mitotic cell cycle phase transition	3	0.00228877	0.0123572	ZFP36L1, TPRA1, RGCC	788	4	16792	15.9822	1	0.232977	20.4606	cluster2
GOTERM_MF_DIRECT	GO:0051082~unfolded protein binding	12	0.00915506	0.0125502	HSP90B1, HSP90AA1, CRYAB, NPM1, HSPD1, CCT6A, DNAJB4, HSP90AA2P, SERPINH1, ERLEC1, HSPA9, TAPBP	779	110	16881	2.36401	0.999992	0.195104	17.9338	cluster2
GOTERM_BP_DIRECT	GO:0071375~cellular response to peptide hormone stimulus	5	0.00381461	0.0127257	ZFP36L1, FYN, XBP1, NFKB1, SRC	788	20	16792	5.32741	1	0.237856	21.0051	cluster2
GOTERM_BP_DIRECT	GO:0006801~superoxide metabolic process	5	0.00381461	0.0127257	CYBA, CYB5R4, CYBB, NCF2, SOD2	788	20	16792	5.32741	1	0.237856	21.0051	cluster2
GOTERM_BP_DIRECT	GO:0033628~regulation of cell adhesion mediated by integrin	4	0.00305169	0.0127562	LPXN, LYN, EFNA1, PLAU	788	11	16792	7.74896	1	0.237162	21.0501	cluster2
GOTERM_BP_DIRECT	GO:0034116~positive regulation of heterotypic cell-cell adhesion	4	0.00305169	0.0127562	TNF, CD44, IL1B, IL10	788	11	16792	7.74896	1	0.237162	21.0501	cluster2
GOTERM_BP_DIRECT	GO:0042535~positive regulation of tumor necrosis factor biosynthetic process	4	0.00305169	0.0127562	CYBB, HSPB1, MAPKAPK2, THBS1	788	11	16792	7.74896	1	0.237162	21.0501	cluster2
GOTERM_CC_DIRECT	GO:0031982~vesicle	13	0.00991799	0.0127715	STX8, VAPA, ANXA1, BASP1, CLIC1, ANXA2, PKM, EZR, CFL1, RHOA, MSN, DYNC1I2, CIB1	821	128	18224	2.25442	0.999612	0.107582	17.3299	cluster2
GOTERM_BP_DIRECT	GO:0045740~positive regulation of DNA replication	7	0.00534045	0.012913	CDC42, IL6, EREG, PDGFA, JUN, NPM1, PCNA	788	42	16792	3.55161	1	0.238522	21.2807	cluster2
GOTERM_BP_DIRECT	GO:0043085~positive regulation of catalytic activity	10	0.00762922	0.0133403	CXCL1, PSEN1, ARF1, PSAP, NCF4, NPM1, YWHAB, APOC1, MGST2, CIB1	788	81	16792	2.63082	1	0.244195	21.9056	cluster2
GOTERM_CC_DIRECT	GO:0005794~Golgi apparatus	54	0.0411978	0.0135682	FGF7, LDLR, ZC3HAV1, SORL1, TLR2, AP3S1, B2M, CTTN, APP, CD44, CTGF, ST3GAL6, SERPINA1, CIB1, ARL1, KDELR2, LYN, CRYAB, HLA-A, HLA-C, DYNLT1, HLA-B, MAN1A1, CTNNA1, KIF1C, CD36, PSEN1, PDE4DIP, COL1A1, PPP1R15A, RAB7A, CAV2, GALNT1, ARFGAP3, LST1, ARF6, CALU, ITM2A, VCAM1, TMED5, TMED2, ARPC2, SRGN, HCK, TMBIM1, DBI, CYBA, PLSCR1, CYBB, CXCL14, ITGA5, GRINA, ARF4, HSPD1	821	863	18224	1.38894	0.999763	0.112407	18.3122	cluster2
GOTERM_BP_DIRECT	GO:0045765~regulation of angiogenesis	6	0.00457753	0.0137713	IL6, TNFRSF12A, EFNA1, PTK2B, GPNMB, CTNNB1	788	31	16792	4.12445	1	0.249824	22.5314	cluster2
GOTERM_BP_DIRECT	GO:0043525~positive regulation of neuron apoptotic process	7	0.00534045	0.0144289	CDC42, ATF4, CCL3, JUN, PMAIP1, CTNNB1, PIN1	788	43	16792	3.46901	1	0.25887	23.4767	cluster2
GOTERM_CC_DIRECT	GO:0043020~NADPH oxidase complex	4	0.00305169	0.0147222	CYBA, CYBB, NCF2, NCF4	821	12	18224	7.39911	0.999884	0.119826	19.7157	cluster2
GOTERM_BP_DIRECT	GO:0042346~positive regulation of NF-kappaB import into nucleus	5	0.00381461	0.0151491	TNF, IL18, RHOA, TLR2, IL1B	788	21	16792	5.07372	1	0.268669	24.4997	cluster2
GOTERM_BP_DIRECT	GO:0016049~cell growth	8	0.00610338	0.015215	IL6, XBP1, LAMTOR2, ITGAV, EMP3, IL7R, EMP1, SEC61A1	788	56	16792	3.04423	1	0.268397	24.5927	cluster2
GOTERM_CC_DIRECT	GO:0030863~cortical cytoskeleton	5	0.00381461	0.0155779	ACTB, CTTN, EZR, CAPZB, TPM4	821	22	18224	5.04485	0.999932	0.124742	20.7419	cluster2
GOTERM_MF_DIRECT	GO:0031994~insulin-like growth factor I binding	4	0.00305169	0.0157005	ITGA6, ITGAV, IGFBP2, IGFBP4	779	12	16881	7.22336	1	0.234335	21.9366	cluster2
GOTERM_BP_DIRECT	GO:0045595~regulation of cell differentiation	6	0.00457753	0.0157082	PLEKHB2, SPOCK2, PPP2CA, BIRC2, KLF4, RUNX3	788	32	16792	3.99556	1	0.274537	25.285	cluster2
GOTERM_BP_DIRECT	GO:1900026~positive regulation of substrate adhesion-dependent cell spreading	6	0.00457753	0.0157082	CDC42, TRIOBP, C1QBP, ARPC2, S100A10, CIB1	788	32	16792	3.99556	1	0.274537	25.285	cluster2
GOTERM_BP_DIRECT	GO:0008334~histone mRNA metabolic process	4	0.00305169	0.0164242	SSB, SNRPF, SNRPE, SLBP	788	12	16792	7.10321	1	0.283839	26.2793	cluster2
GOTERM_BP_DIRECT	GO:0036499~PERK-mediated unfolded protein response	4	0.00305169	0.0164242	ATF4, HERPUD1, EIF2S1, CXCL8	788	12	16792	7.10321	1	0.283839	26.2793	cluster2
GOTERM_BP_DIRECT	GO:0043032~positive regulation of macrophage activation	4	0.00305169	0.0164242	HAVCR2, HSPD1, THBS1, IL10	788	12	16792	7.10321	1	0.283839	26.2793	cluster2
GOTERM_BP_DIRECT	GO:0070301~cellular response to hydrogen peroxide	8	0.00610338	0.016666	IL6, CYP1B1, PCNA, ANXA1, KLF2, TNFAIP3, PRKCD, KLF4	788	57	16792	2.99083	1	0.286059	26.6122	cluster2
GOTERM_BP_DIRECT	GO:0032088~negative regulation of NF-kappaB transcription factor activity	9	0.0068663	0.0176695	HAVCR2, IRAK2, IRAK1, PELI1, CYP1B1, PYCARD, NFKBIA, TNFAIP3, KLF4	788	71	16792	2.70122	1	0.299166	27.9788	cluster2
GOTERM_BP_DIRECT	GO:1902042~negative regulation of extrinsic apoptotic signaling pathway via death domain receptors	6	0.00457753	0.0178185	ICAM1, GPX1, SFRP2, SERPINE1, TMBIM1, TNFAIP3	788	33	16792	3.87448	1	0.299927	28.1797	cluster2
GOTERM_BP_DIRECT	GO:0070059~intrinsic apoptotic signaling pathway in response to endoplasmic reticulum stress	6	0.00457753	0.0178185	ATF4, CEBPB, XBP1, TMBIM6, PMAIP1, PPP1R15A	788	33	16792	3.87448	1	0.299927	28.1797	cluster2
GOTERM_BP_DIRECT	GO:0010718~positive regulation of epithelial to mesenchymal transition	6	0.00457753	0.0178185	DAB2, RGCC, SDCBP, TGFB1I1, COL1A1, CTNNB1	788	33	16792	3.87448	1	0.299927	28.1797	cluster2
GOTERM_BP_DIRECT	GO:0043491~protein kinase B signaling	6	0.00457753	0.0178185	ZFP36L1, CCL3, TNF, IL1B, CCL5, GAS6	788	33	16792	3.87448	1	0.299927	28.1797	cluster2
GOTERM_BP_DIRECT	GO:0071363~cellular response to growth factor stimulus	7	0.00534045	0.0178231	PFN1, SPARC, THBS1, KLF4, GAS6, CTNNB1, CIB1	788	45	16792	3.31483	1	0.298649	28.1859	cluster2
GOTERM_BP_DIRECT	GO:0045453~bone resorption	5	0.00381461	0.0178444	RAB7A, TPP1, PTK2B, SRC, CTNNB1	788	22	16792	4.8431	1	0.297615	28.2145	cluster2
GOTERM_BP_DIRECT	GO:0034394~protein localization to cell surface	5	0.00381461	0.0178444	FGF7, FCN1, ARF6, MESDC2, CTNNB1	788	22	16792	4.8431	1	0.297615	28.2145	cluster2
GOTERM_BP_DIRECT	GO:0034314~Arp2/3 complex-mediated actin nucleation	5	0.00381461	0.0178444	ACTR3, ACTR2, ARPC1B, ARPC2, ARPC5	788	22	16792	4.8431	1	0.297615	28.2145	cluster2
GOTERM_BP_DIRECT	GO:0031334~positive regulation of protein complex assembly	5	0.00381461	0.0178444	SUMO1, TNF, VCP, VEGFA, FNIP2	788	22	16792	4.8431	1	0.297615	28.2145	cluster2
GOTERM_CC_DIRECT	GO:0005840~ribosome	15	0.0114438	0.0179014	RRBP1, RPL23A, RPL38, RPL22L1, RPS2, RPS7, RPS27, RPS28, RPS17, RPLP0, RPL21, EIF2S1, EIF2AK2, MRPL32, MRPL34	821	166	18224	2.00578	0.999984	0.140315	23.467	cluster2
GOTERM_BP_DIRECT	GO:0006888~ER to Golgi vesicle-mediated transport	15	0.0114438	0.0183377	SEC23A, CTSZ, ARFGAP3, VAPA, GAS6, BCAP31, VCP, TMED2, CNIH4, ARF4, CTSC, SERPINA1, SEC24D, DYNC1I2, SPTAN1	788	160	16792	1.99778	1	0.30316	28.8753	cluster2
GOTERM_CC_DIRECT	GO:0033256~I-kappaB/NF-kappaB complex	3	0.00228877	0.0184672	REL, NFKBIA, NFKB1	821	5	18224	13.3184	0.999989	0.142646	24.1172	cluster2
GOTERM_CC_DIRECT	GO:0070971~endoplasmic reticulum exit site	4	0.00305169	0.0185088	TMED5, VAPA, HLA-A, PDCD6IP	821	13	18224	6.82994	0.999989	0.141182	24.1648	cluster2
GOTERM_CC_DIRECT	GO:0031092~platelet alpha granule membrane	4	0.00305169	0.0185088	CD9, CD36, PECAM1, SPARC	821	13	18224	6.82994	0.999989	0.141182	24.1648	cluster2
GOTERM_BP_DIRECT	GO:0031175~neuron projection development	11	0.00839214	0.0187254	EFHD1, APP, IL6, STX3, BLOC1S2, VAPA, LYN, CLMN, PTK2B, EHD1, CAPZB	788	100	16792	2.34406	1	0.30716	29.3908	cluster2
GOTERM_BP_DIRECT	GO:0007166~cell surface receptor signaling pathway	22	0.0167843	0.0188161	PTPRC, CD8A, ANXA1, GEM, CD53, BIRC3, IL7R, BIRC2, MARCO, IGSF6, CD9, LILRB2, CD36, TDP2, JMJD6, PTK2B, CD82, CLEC2D, CD2, CD4, IL13RA1, ADGRL4	788	274	16792	1.71099	1	0.307059	29.5108	cluster2
GOTERM_MF_DIRECT	GO:0042609~CD4 receptor binding	3	0.00228877	0.0193301	PLSCR1, FYN, LCK	779	5	16881	13.0021	1	0.276362	26.3217	cluster2
GOTERM_MF_DIRECT	GO:0030023~extracellular matrix constituent conferring elasticity	3	0.00228877	0.0193301	COL4A1, FBN1, EMILIN2	779	5	16881	13.0021	1	0.276362	26.3217	cluster2
GOTERM_MF_DIRECT	GO:0050544~arachidonic acid binding	3	0.00228877	0.0193301	STX3, S100A8, S100A9	779	5	16881	13.0021	1	0.276362	26.3217	cluster2
GOTERM_MF_DIRECT	GO:0043027~cysteine-type endopeptidase inhibitor activity involved in apoptotic process	5	0.00381461	0.0196989	SERPINB9, TNFAIP8, BIRC3, BIRC2, GAS6	779	23	16881	4.71089	1	0.276687	26.7541	cluster2
GOTERM_MF_DIRECT	GO:0048020~CCR chemokine receptor binding	5	0.00381461	0.0196989	CCRL2, CCL20, CCL3L3, CCL4L2, CCL18	779	23	16881	4.71089	1	0.276687	26.7541	cluster2
GOTERM_MF_DIRECT	GO:0005540~hyaluronic acid binding	5	0.00381461	0.0196989	HYAL2, LYVE1, C1QBP, CD44, STAB1	779	23	16881	4.71089	1	0.276687	26.7541	cluster2
GOTERM_MF_DIRECT	GO:0017017~MAP kinase tyrosine/serine/threonine phosphatase activity	4	0.00305169	0.0197229	DUSP4, DUSP2, DUSP1, DUSP6	779	13	16881	6.66772	1	0.272921	26.7822	cluster2
GOTERM_CC_DIRECT	GO:0001726~ruffle	10	0.00762922	0.0198266	CTTN, EZR, ITGA5, TNFRSF12A, PODXL, RAB5A, ARF6, SAMSN1, ITGB1, ANXA2	821	90	18224	2.46637	0.999995	0.148705	25.6585	cluster2
GOTERM_BP_DIRECT	GO:0043406~positive regulation of MAP kinase activity	8	0.00610338	0.0198562	IRAK1, TNF, PSEN1, PDGFA, VEGFA, PIK3R5, FGF1, SRC	788	59	16792	2.88944	1	0.319729	30.8739	cluster2
GOTERM_BP_DIRECT	GO:0030097~hemopoiesis	8	0.00610338	0.0198562	TWSG1, CRIP2, LCK, RUNX1, IL10, RUNX3, CSF1R, SOD2	788	59	16792	2.88944	1	0.319729	30.8739	cluster2
GOTERM_BP_DIRECT	GO:0014910~regulation of smooth muscle cell migration	3	0.00228877	0.0199585	PDGFA, SORL1, PLAU	788	5	16792	12.7858	1	0.319721	31.0066	cluster2
GOTERM_BP_DIRECT	GO:0071447~cellular response to hydroperoxide	3	0.00228877	0.0199585	CD36, AIF1, PRKCD	788	5	16792	12.7858	1	0.319721	31.0066	cluster2
GOTERM_BP_DIRECT	GO:0010757~negative regulation of plasminogen activation	3	0.00228877	0.0199585	SERPINE2, SERPINE1, THBS1	788	5	16792	12.7858	1	0.319721	31.0066	cluster2
GOTERM_BP_DIRECT	GO:0042270~protection from natural killer cell mediated cytotoxicity	3	0.00228877	0.0199585	SERPINB9, HLA-A, HLA-B	788	5	16792	12.7858	1	0.319721	31.0066	cluster2
GOTERM_BP_DIRECT	GO:0042531~positive regulation of tyrosine phosphorylation of STAT protein	3	0.00228877	0.0199585	LYN, HCLS1, CCL5	788	5	16792	12.7858	1	0.319721	31.0066	cluster2
GOTERM_BP_DIRECT	GO:1990441~negative regulation of transcription from RNA polymerase II promoter in response to endoplasmic reticulum stress	3	0.00228877	0.0199585	JUN, TMBIM6, PPP1R15A	788	5	16792	12.7858	1	0.319721	31.0066	cluster2
GOTERM_BP_DIRECT	GO:0002381~immunoglobulin production involved in immunoglobulin mediated immune response	3	0.00228877	0.0199585	HLA-DQB1, HLA-DRB1, HLA-DRB5	788	5	16792	12.7858	1	0.319721	31.0066	cluster2
GOTERM_BP_DIRECT	GO:1903898~negative regulation of PERK-mediated unfolded protein response	3	0.00228877	0.0199585	PTPN1, PPP1R15B, PPP1R15A	788	5	16792	12.7858	1	0.319721	31.0066	cluster2
GOTERM_BP_DIRECT	GO:0019221~cytokine-mediated signaling pathway	13	0.00991799	0.0201255	IL1R2, IL6, HCK, DCN, STAT4, EREG, IL10RA, F3, IL1B, CSF3R, IL13RA1, CSF2RA, CSF1R	788	131	16792	2.1147	1	0.320566	31.2226	cluster2
GOTERM_BP_DIRECT	GO:0043922~negative regulation by host of viral transcription	4	0.00305169	0.0206202	CCL3, JUN, CCL5, CCL4	788	13	16792	6.55681	1	0.325682	31.8591	cluster2
GOTERM_BP_DIRECT	GO:0016045~detection of bacterium	4	0.00305169	0.0206202	HLA-DRB1, HLA-A, HLA-DRB5, HLA-B	788	13	16792	6.55681	1	0.325682	31.8591	cluster2
GOTERM_BP_DIRECT	GO:2000484~positive regulation of interleukin-8 secretion	4	0.00305169	0.0206202	HYAL2, FCN1, CD2, PYCARD	788	13	16792	6.55681	1	0.325682	31.8591	cluster2
GOTERM_BP_DIRECT	GO:0045730~respiratory burst	4	0.00305169	0.0206202	CYBA, CYBB, NCF2, CD52	788	13	16792	6.55681	1	0.325682	31.8591	cluster2
GOTERM_BP_DIRECT	GO:0035924~cellular response to vascular endothelial growth factor stimulus	5	0.00381461	0.0208195	VCAM1, XBP1, VEGFA, HSPB1, MAPKAPK2	788	23	16792	4.63253	1	0.326901	32.114	cluster2
GOTERM_CC_DIRECT	GO:0002102~podosome	5	0.00381461	0.0210832	VCAM1, LPXN, CTTN, HNRNPK, TPM4	821	24	18224	4.62444	0.999998	0.155563	27.0572	cluster2
GOTERM_BP_DIRECT	GO:0007249~I-kappaB kinase/NF-kappaB signaling	8	0.00610338	0.0216011	IRAK2, TNF, REL, NFKB1, NFKB2, BIRC3, BIRC2, TANK	788	60	16792	2.84129	1	0.335547	33.1047	cluster2
GOTERM_BP_DIRECT	GO:0030433~ER-associated ubiquitin-dependent protein catabolic process	8	0.00610338	0.0216011	NPLOC4, HSP90B1, DNAJB9, DERL1, SEC61B, VCP, EDEM1, ERLEC1	788	60	16792	2.84129	1	0.335547	33.1047	cluster2
GOTERM_MF_DIRECT	GO:0003743~translation initiation factor activity	8	0.00610338	0.0216218	EIF4G1, EIF4G2, EIF4E, EIF1AX, EIF2S1, EIF3E, EIF2S2, EIF1	779	61	16881	2.84198	1	0.29094	28.9705	cluster2
GOTERM_MF_DIRECT	GO:0003725~double-stranded RNA binding	8	0.00610338	0.0216218	TFRC, VIM, DDX21, HSPD1, MSN, LRRFIP1, CLTC, EIF2AK2	779	61	16881	2.84198	1	0.29094	28.9705	cluster2
GOTERM_BP_DIRECT	GO:0051781~positive regulation of cell division	7	0.00534045	0.0217275	FGF7, EREG, PDGFA, VEGFA, IL1B, FGF1, YBX1	788	47	16792	3.17378	1	0.335767	33.2637	cluster2
GOTERM_BP_DIRECT	GO:0042110~T cell activation	7	0.00534045	0.0217275	CD86, CD8A, FYN, CD2, HSPD1, PPP3CA, ADA	788	47	16792	3.17378	1	0.335767	33.2637	cluster2
GOTERM_BP_DIRECT	GO:0032760~positive regulation of tumor necrosis factor production	7	0.00534045	0.0217275	CYBA, CCL3, CD36, CD2, PYCARD, TLR2, FCER1G	788	47	16792	3.17378	1	0.335767	33.2637	cluster2
GOTERM_BP_DIRECT	GO:0007584~response to nutrient	9	0.0068663	0.022173	PKM, VCAM1, CYBB, LDHA, ACSL1, SFRP2, C2, IGFBP2, GCLM	788	74	16792	2.59171	1	0.339988	33.821	cluster2
GOTERM_BP_DIRECT	GO:0001889~liver development	9	0.0068663	0.022173	PKM, JARID2, XBP1, JUN, ARF6, SLCO2B1, SEC63, ADA, SOD2	788	74	16792	2.59171	1	0.339988	33.821	cluster2
GOTERM_BP_DIRECT	GO:0043488~regulation of mRNA stability	11	0.00839214	0.0225505	ZFP36L1, EIF4G1, YWHAZ, PSME2, SERBP1, PSMD1, YWHAB, HSPB1, PABPC1, MAPKAPK2, PRKCD	788	103	16792	2.27579	1	0.3433	34.2898	cluster2
GOTERM_BP_DIRECT	GO:0033572~transferrin transport	6	0.00457753	0.0225814	ATP6V1C1, TFRC, CLTC, ATP6V0D1, ATP6V1D, ATP6V0B	788	35	16792	3.65308	1	0.342298	34.3279	cluster2
GOTERM_CC_DIRECT	GO:0034362~low-density lipoprotein particle	4	0.00305169	0.0227831	MSR1, LDLR, SORL1, PLA2G7	821	14	18224	6.34209	0.999999	0.165174	28.9103	cluster2
GOTERM_BP_DIRECT	GO:0010976~positive regulation of neuron projection development	10	0.00762922	0.02343	IL6, LYN, FYN, PTK2B, DPYSL3, UBE2V2, RANBP1, SNX3, RAPGEF1, ABL2	788	89	16792	2.39434	1	0.351293	35.3697	cluster2
GOTERM_MF_DIRECT	GO:0046934~phosphatidylinositol-4,5-bisphosphate 3-kinase activity	8	0.00610338	0.023439	CD86, FGF7, EREG, FYN, PDGFA, LCK, PIK3R5, FGF1	779	62	16881	2.79614	1	0.307079	31.0072	cluster2
GOTERM_BP_DIRECT	GO:0051603~proteolysis involved in cellular protein catabolic process	7	0.00534045	0.0238803	CTSL, CTSZ, LGMN, CTSC, CTSS, CTSB, CPVL	788	48	16792	3.10766	1	0.355326	35.9162	cluster2
GOTERM_BP_DIRECT	GO:0006909~phagocytosis	7	0.00534045	0.0238803	CDC42SE2, PECAM1, IRF8, RAB5A, ANXA1, ITGB2, GAS6	788	48	16792	3.10766	1	0.355326	35.9162	cluster2
GOTERM_BP_DIRECT	GO:0010467~gene expression	7	0.00534045	0.0238803	HNRNPA3, FMN1, HNRNPK, PTBP1, HNRNPA2B1, HNRNPH1, RBMX	788	48	16792	3.10766	1	0.355326	35.9162	cluster2
GOTERM_CC_DIRECT	GO:0005912~adherens junction	7	0.00534045	0.0240254	FMN1, CD96, SDCBP, CTNNA1, CDH5, CTNNB1, ADAM15	821	50	18224	3.10762	1	0.171456	30.2367	cluster2
GOTERM_BP_DIRECT	GO:0045671~negative regulation of osteoclast differentiation	5	0.00381461	0.0240812	CCL3, MAFB, LILRB4, FBN1, CTNNB1	788	24	16792	4.43951	1	0.356329	36.1586	cluster2
GOTERM_BP_DIRECT	GO:0034341~response to interferon-gamma	5	0.00381461	0.0240812	KYNU, CD86, CXCL16, SEC61A1, GCH1	788	24	16792	4.43951	1	0.356329	36.1586	cluster2
GOTERM_CC_DIRECT	GO:0019897~extrinsic component of plasma membrane	5	0.00381461	0.024229	NUMB, S100A10, STOML2, MFGE8, ANXA2	821	25	18224	4.43946	1	0.170828	30.4518	cluster2
GOTERM_CC_DIRECT	GO:0033116~endoplasmic reticulum-Golgi intermediate compartment membrane	8	0.00610338	0.0244432	CTSZ, TMED5, TMED2, SURF4, CTSC, SERPINA1, CLN8, BCAP31	821	64	18224	2.77467	1	0.170283	30.6775	cluster2
GOTERM_BP_DIRECT	GO:0007417~central nervous system development	12	0.00915506	0.0252837	NES, B3GNT5, LYN, JARID2, FYN, TPP1, ID3, PTS, ANKLE2, STK4, SRC, NCKAP1	788	120	16792	2.13096	1	0.369084	37.5914	cluster2
GOTERM_BP_DIRECT	GO:2000353~positive regulation of endothelial cell apoptotic process	4	0.00305169	0.0253474	XBP1, CD248, RGCC, THBS1	788	14	16792	6.08847	1	0.368404	37.6664	cluster2
GOTERM_BP_DIRECT	GO:0010243~response to organonitrogen compound	4	0.00305169	0.0253474	CCND1, NCOR2, MGST1, MGST2	788	14	16792	6.08847	1	0.368404	37.6664	cluster2
GOTERM_BP_DIRECT	GO:0071361~cellular response to ethanol	4	0.00305169	0.0253474	CYBB, SPI1, CCL7, SOD2	788	14	16792	6.08847	1	0.368404	37.6664	cluster2
GOTERM_BP_DIRECT	GO:0030194~positive regulation of blood coagulation	4	0.00305169	0.0253474	CD36, SERPINE1, S100A9, THBS1	788	14	16792	6.08847	1	0.368404	37.6664	cluster2
GOTERM_BP_DIRECT	GO:0042554~superoxide anion generation	4	0.00305169	0.0253474	CYBA, CYBB, NCF2, SOD2	788	14	16792	6.08847	1	0.368404	37.6664	cluster2
GOTERM_MF_DIRECT	GO:0019903~protein phosphatase binding	8	0.00610338	0.0253586	HSP90B1, HSP90AA1, VCP, LCK, SNX3, CDH5, CSF1R, CTNNB1	779	63	16881	2.75176	1	0.323457	33.0993	cluster2
GOTERM_BP_DIRECT	GO:0045471~response to ethanol	11	0.00839214	0.0253965	VCAM1, ICAM1, TJP1, CCND1, TBXAS1, S100A8, FYN, PTK2B, TNC, SPARC, BIRC2	788	105	16792	2.23244	1	0.367561	37.7242	cluster2
GOTERM_BP_DIRECT	GO:0006968~cellular defense response	8	0.00610338	0.025404	LILRB2, C5AR1, NCF2, PTK2B, MNDA, CLEC5A, ITGB1, TYROBP	788	62	16792	2.74963	1	0.366246	37.733	cluster2
GOTERM_BP_DIRECT	GO:0030324~lung development	9	0.0068663	0.0255912	EIF4E, LIPA, CTGF, JMJD6, VEGFA, HSD11B1, LOX, SPARC, FGF1	788	76	16792	2.52351	1	0.367004	37.9529	cluster2
GOTERM_BP_DIRECT	GO:0021762~substantia nigra development	7	0.00534045	0.0261713	ACTB, CDC42, LDHA, YWHAH, RHOA, YWHAQ, BASP1	788	49	16792	3.04423	1	0.372215	38.6294	cluster2
GOTERM_BP_DIRECT	GO:0014070~response to organic cyclic compound	7	0.00534045	0.0261713	ICAM1, EIF4A3, CD83, ACSL1, PLIN2, LYN, DUSP6	788	49	16792	3.04423	1	0.372215	38.6294	cluster2
GOTERM_MF_DIRECT	GO:0043236~laminin binding	5	0.00381461	0.0261787	RPSA, ITGA6, CTSS, THBS1, ITGB1	779	25	16881	4.33402	1	0.327704	33.9748	cluster2
GOTERM_MF_DIRECT	GO:0001205~transcriptional activator activity, RNA polymerase II distal enhancer sequence-specific binding	5	0.00381461	0.0261787	BACH1, REL, SPI1, NFKB1, NFE2L1	779	25	16881	4.33402	1	0.327704	33.9748	cluster2
GOTERM_CC_DIRECT	GO:0005901~caveola	8	0.00610338	0.0263689	CAV2, ATP1B3, SDPR, HCK, PLVAP, PRKCDBP, EHD2, SRC	821	65	18224	2.73198	1	0.180546	32.6762	cluster2
GOTERM_MF_DIRECT	GO:0030145~manganese ion binding	7	0.00534045	0.0266242	LAP3, GLUL, GALNT1, PEPD, TDP2, ABL2, SOD2	779	50	16881	3.03381	1	0.327999	34.4459	cluster2
GOTERM_CC_DIRECT	GO:0001740~Barr body	3	0.00228877	0.0268813	H2AFZ, H2AFY, H3F3B	821	6	18224	11.0987	1	0.181755	33.1989	cluster2
GOTERM_BP_DIRECT	GO:0048015~phosphatidylinositol-mediated signaling	11	0.00839214	0.0269121	CD86, EZR, FGF7, EREG, FYN, PDGFA, LCK, RHOA, TNRC6B, FGF1, CSF1R	788	106	16792	2.21138	1	0.379131	39.4833	cluster2
GOTERM_MF_DIRECT	GO:0004252~serine-type endopeptidase activity	20	0.0152584	0.0273864	PLAT, C3, MMP9, CTSS, C1QC, FURIN, C1QA, CTSL, C1QB, TPP1, F3, FCN1, CTSD, CTSC, C2, CTSB, PRSS23, IGKC, CFD, PLAU	779	255	16881	1.69961	1	0.331448	35.2446	cluster2
GOTERM_BP_DIRECT	GO:0010629~negative regulation of gene expression	13	0.00991799	0.0274449	HAVCR2, CDC42, CCL3, TNF, REL, LDLR, SFRP2, CRYAB, FYN, AIF1, CTGF, NFKB1, KLF4	788	137	16792	2.02208	1	0.383626	40.0904	cluster2
GOTERM_BP_DIRECT	GO:0009611~response to wounding	8	0.00610338	0.027467	ZFP36L1, LYVE1, FGF7, ADM, PDGFA, CTGF, TNC, ID3	788	63	16792	2.70599	1	0.38246	40.1154	cluster2
GOTERM_BP_DIRECT	GO:0050727~regulation of inflammatory response	8	0.00610338	0.027467	LYN, HCK, ANXA1, PYCARD, PIK3AP1, BIRC3, TNFAIP3, BIRC2	788	63	16792	2.70599	1	0.38246	40.1154	cluster2
GOTERM_BP_DIRECT	GO:0042327~positive regulation of phosphorylation	5	0.00381461	0.0276348	ITGA6, EREG, SDCBP, THBS1, CCL5	788	25	16792	4.26193	1	0.382897	40.3053	cluster2
GOTERM_BP_DIRECT	GO:0001816~cytokine production	5	0.00381461	0.0276348	MAF, LIPA, S100A8, S100A9, CD4	788	25	16792	4.26193	1	0.382897	40.3053	cluster2
GOTERM_BP_DIRECT	GO:0000188~inactivation of MAPK activity	5	0.00381461	0.0276348	DUSP4, DUSP2, DUSP1, PPP2CA, DUSP6	788	25	16792	4.26193	1	0.382897	40.3053	cluster2
GOTERM_CC_DIRECT	GO:0005689~U12-type spliceosomal complex	5	0.00381461	0.0276435	SF3B1, SF3B6, SNRPF, SNRPE, YBX1	821	26	18224	4.26872	1	0.18446	33.9694	cluster2
GOTERM_MF_DIRECT	GO:0045545~syndecan binding	3	0.00228877	0.0281169	TNC, SDCBP, GPNMB	779	6	16881	10.835	1	0.334472	36.0016	cluster2
GOTERM_BP_DIRECT	GO:0034134~toll-like receptor 2 signaling pathway	3	0.00228877	0.0290159	IRAK1, TLR2, PIK3AP1	788	6	16792	10.6548	1	0.396394	41.8472	cluster2
GOTERM_BP_DIRECT	GO:0032964~collagen biosynthetic process	3	0.00228877	0.0290159	COL1A1, SERPINH1, COL5A1	788	6	16792	10.6548	1	0.396394	41.8472	cluster2
GOTERM_BP_DIRECT	GO:0031584~activation of phospholipase D activity	3	0.00228877	0.0290159	ARL1, ARF4, CCL5	788	6	16792	10.6548	1	0.396394	41.8472	cluster2
GOTERM_MF_DIRECT	GO:0032403~protein complex binding	17	0.0129697	0.0291202	FYB, HCLS1, FBN1, CRTAP, YWHAB, NFKBIA, ITGB2, ABI1, ITGB1, NCKAP1, BCAP31, TUBB, CCND1, PTK2B, CAPG, RAP1B, ATP6V0D1	779	206	16881	1.78831	1	0.340008	37.0277	cluster2
GOTERM_MF_DIRECT	GO:0005161~platelet-derived growth factor receptor binding	4	0.00305169	0.0293065	LYN, PDGFA, ITGA5, VEGFA	779	15	16881	5.77869	1	0.337665	37.2165	cluster2
GOTERM_MF_DIRECT	GO:0003729~mRNA binding	12	0.00915506	0.0295745	ZFP36L1, HNRNPA3, EIF4A3, SF3B1, HSP90AA1, C1QBP, TRA2B, SSB, RPS2, RBMX, SLBP, HNRNPAB	779	125	16881	2.08033	1	0.336147	37.4873	cluster2
GOTERM_MF_DIRECT	GO:0046875~ephrin receptor binding	5	0.00381461	0.0298433	FYN, EFNA1, SDCBP, PTPN1, SRC	779	26	16881	4.16732	1	0.334676	37.7576	cluster2
GOTERM_BP_DIRECT	GO:0034162~toll-like receptor 9 signaling pathway	4	0.00305169	0.0306047	HAVCR2, IRAK2, IRAK1, PIK3AP1	788	15	16792	5.68257	1	0.411649	43.5743	cluster2
GOTERM_BP_DIRECT	GO:0032469~endoplasmic reticulum calcium ion homeostasis	4	0.00305169	0.0306047	HERPUD1, PSEN1, GRINA, TMBIM6	788	15	16792	5.68257	1	0.411649	43.5743	cluster2
GOTERM_BP_DIRECT	GO:0043277~apoptotic cell clearance	4	0.00305169	0.0306047	MARCO, CD36, ITGAV, GAS6	788	15	16792	5.68257	1	0.411649	43.5743	cluster2
GOTERM_BP_DIRECT	GO:0051604~protein maturation	4	0.00305169	0.0306047	SORL1, TSPAN14, HSPD1, SERPINH1	788	15	16792	5.68257	1	0.411649	43.5743	cluster2
GOTERM_BP_DIRECT	GO:0008631~intrinsic apoptotic signaling pathway in response to oxidative stress	4	0.00305169	0.0306047	GPX1, CYP1B1, PRKCD, SOD2	788	15	16792	5.68257	1	0.411649	43.5743	cluster2
GOTERM_BP_DIRECT	GO:0030214~hyaluronan catabolic process	4	0.00305169	0.0306047	HYAL2, LYVE1, CD44, HEXA	788	15	16792	5.68257	1	0.411649	43.5743	cluster2
GOTERM_BP_DIRECT	GO:1903543~positive regulation of exosomal secretion	4	0.00305169	0.0306047	RAB7A, SDCBP, PDCD6IP, SDC4	788	15	16792	5.68257	1	0.411649	43.5743	cluster2
GOTERM_BP_DIRECT	GO:0030502~negative regulation of bone mineralization	4	0.00305169	0.0306047	CCL3, HIF1A, PTK2B, SRGN	788	15	16792	5.68257	1	0.411649	43.5743	cluster2
GOTERM_BP_DIRECT	GO:2001237~negative regulation of extrinsic apoptotic signaling pathway	6	0.00457753	0.0311511	CTTN, ITGA6, ITGAV, THBS1, GCLM, SRC	788	38	16792	3.36468	1	0.415824	44.1569	cluster2
GOTERM_BP_DIRECT	GO:0001568~blood vessel development	6	0.00457753	0.0311511	PSEN1, ITGAV, COL1A2, COL1A1, RAPGEF1, COL5A1	788	38	16792	3.36468	1	0.415824	44.1569	cluster2
GOTERM_CC_DIRECT	GO:0005719~nuclear euchromatin	5	0.00381461	0.0313303	JUN, H2AFZ, RBMX, KLF4, CTNNB1	821	27	18224	4.11061	1	0.204522	37.5808	cluster2
GOTERM_BP_DIRECT	GO:2001238~positive regulation of extrinsic apoptotic signaling pathway	5	0.00381461	0.0314843	BID, HYAL2, TNFRSF12A, PYCARD, G0S2	788	26	16792	4.09801	1	0.417771	44.5095	cluster2
GOTERM_BP_DIRECT	GO:0061098~positive regulation of protein tyrosine kinase activity	5	0.00381461	0.0314843	ABI1, PTPN1, CCL5, GAS6, CSF1R	788	26	16792	4.09801	1	0.417771	44.5095	cluster2
GOTERM_BP_DIRECT	GO:0014068~positive regulation of phosphatidylinositol 3-kinase signaling	8	0.00610338	0.0319277	FGR, FYN, PDGFA, HCLS1, IL18, PIK3AP1, DCN, CCL5	788	65	16792	2.62273	1	0.420806	44.9753	cluster2
GOTERM_BP_DIRECT	GO:0000398~mRNA splicing, via spliceosome	18	0.0137326	0.0323843	TRA2B, PTBP1, HNRNPA2B1, SF3B6, RBMX, YBX1, HNRNPA3, SF3B1, EIF4A3, HNRNPK, SRSF7, SRRM1, LSM4, LSM3, PABPC1, SNRPF, HNRNPH1, SNRPE	788	222	16792	1.72781	1	0.423931	45.4511	cluster2
GOTERM_CC_DIRECT	GO:0005793~endoplasmic reticulum-Golgi intermediate compartment	8	0.00610338	0.0327591	TMED5, TMED2, CNIH4, SURF4, ANPEP, MAN1A1, SERPINH1, CLN8	821	68	18224	2.61145	1	0.210724	38.9302	cluster2
GOTERM_CC_DIRECT	GO:0016323~basolateral plasma membrane	15	0.0114438	0.0330014	HSP90AA1, C5AR1, LDLR, AQP9, SLC16A10, MYO1D, ANXA1, ANXA2, CTNNB1, ATP2B1, TJP1, EZR, TFRC, NUMB, MSN	821	180	18224	1.84978	1	0.209966	39.1563	cluster2
GOTERM_BP_DIRECT	GO:0001558~regulation of cell growth	9	0.0068663	0.0334956	EPB41L3, SGK1, WISP2, TFRC, CTGF, H2AFY, IGFBP2, IGFBP4, CYR61	788	80	16792	2.39734	1	0.433447	46.5931	cluster2
GOTERM_MF_DIRECT	GO:0042056~chemoattractant activity	5	0.00381461	0.0337956	CCL3, FGF7, VEGFA, CCL5, GPNMB	779	27	16881	4.01298	1	0.366046	41.6095	cluster2
GOTERM_BP_DIRECT	GO:0071320~cellular response to cAMP	7	0.00534045	0.0339035	ZFP36L1, APP, EZR, AQP9, RPLP0, RAP1B, RAPGEF1	788	52	16792	2.86861	1	0.435956	47.0065	cluster2
GOTERM_BP_DIRECT	GO:0030890~positive regulation of B cell proliferation	6	0.00457753	0.0344029	PTPRC, GPR183, PELI1, TFRC, CD74, ADA	788	39	16792	3.27841	1	0.439311	47.5086	cluster2
GOTERM_BP_DIRECT	GO:0006953~acute-phase response	6	0.00457753	0.0344029	PLSCR1, IL6, CEBPB, IL1RN, SERPINA1, CD163	788	39	16792	3.27841	1	0.439311	47.5086	cluster2
GOTERM_BP_DIRECT	GO:0048678~response to axon injury	5	0.00381461	0.0356328	LYN, AIF1, ARF4, DPYSL3, SOD2	788	27	16792	3.94623	1	0.449519	48.7259	cluster2
GOTERM_BP_DIRECT	GO:0090383~phagosome acidification	5	0.00381461	0.0356328	ATP6V1C1, RAB7A, ATP6V0D1, ATP6V1D, ATP6V0B	788	27	16792	3.94623	1	0.449519	48.7259	cluster2
GOTERM_BP_DIRECT	GO:0035987~endodermal cell differentiation	5	0.00381461	0.0356328	ITGA5, ITGAV, MMP9, ITGB5, ITGB2	788	27	16792	3.94623	1	0.449519	48.7259	cluster2
GOTERM_CC_DIRECT	GO:0005905~clathrin-coated pit	7	0.00534045	0.0363666	DAB2, APP, CTTN, TFRC, LDLR, ACKR3, HSPD1	821	55	18224	2.82511	1	0.226791	42.2171	cluster2
GOTERM_BP_DIRECT	GO:0006275~regulation of DNA replication	4	0.00305169	0.0363874	PPP2CA, PCNA, ID3, RBBP6	788	16	16792	5.32741	1	0.455082	49.4595	cluster2
GOTERM_BP_DIRECT	GO:0030949~positive regulation of vascular endothelial growth factor receptor signaling pathway	4	0.00305169	0.0363874	HIF1A, ITGA5, VEGFA, IL1B	788	16	16792	5.32741	1	0.455082	49.4595	cluster2
GOTERM_BP_DIRECT	GO:0044130~negative regulation of growth of symbiont in host	4	0.00305169	0.0363874	TNF, CD36, IRF8, IL10	788	16	16792	5.32741	1	0.455082	49.4595	cluster2
GOTERM_BP_DIRECT	GO:0010744~positive regulation of macrophage derived foam cell differentiation	4	0.00305169	0.0363874	MSR1, CD36, IL18, NFKB1	788	16	16792	5.32741	1	0.455082	49.4595	cluster2
GOTERM_BP_DIRECT	GO:0030301~cholesterol transport	4	0.00305169	0.0363874	MSR1, CD36, NPC2, LDLR	788	16	16792	5.32741	1	0.455082	49.4595	cluster2
GOTERM_BP_DIRECT	GO:0090026~positive regulation of monocyte chemotaxis	4	0.00305169	0.0363874	AIF1, SERPINE1, PLA2G7, CCL5	788	16	16792	5.32741	1	0.455082	49.4595	cluster2
GOTERM_CC_DIRECT	GO:0005741~mitochondrial outer membrane	13	0.00991799	0.0367905	BID, BCL2A1, KMO, PMAIP1, ST20, RAB32, CISD2, IFI27, ACSL1, GK, PPP1R15A, MGST1, ACSL5	821	149	18224	1.93668	1	0.226892	42.5923	cluster2
GOTERM_BP_DIRECT	GO:0006952~defense response	8	0.00610338	0.0368486	CD84, CD83, RNASE6, CSF3R, IL32, COLEC12, HLA-B, CD74	788	67	16792	2.54444	1	0.457859	49.9031	cluster2
GOTERM_CC_DIRECT	GO:0031410~cytoplasmic vesicle	18	0.0137326	0.0370685	CAV2, HYAL2, C5AR1, MYO1D, GCH1, ATP6V1C1, ARHGAP30, KIF1B, TFRC, PSEN1, MAP1LC3B, CXCR4, ITGA5, PTPN1, IGFBP2, ADGRL4, PHLDA1, RIN3	821	235	18224	1.70022	1	0.226196	42.8371	cluster2
GOTERM_CC_DIRECT	GO:0042383~sarcolemma	9	0.0068663	0.0372594	VCAM1, LAMP1, COL6A3, ANXA1, PPP3CA, ITGB1, SGCA, ANXA2, CIB1	821	85	18224	2.3503	1	0.225045	43.0047	cluster2
GOTERM_BP_DIRECT	GO:0006520~cellular amino acid metabolic process	6	0.00457753	0.0378573	ATF4, PEPD, SDS, SLC6A6, PTS, SLC7A5	788	40	16792	3.19645	1	0.465557	50.8602	cluster2
GOTERM_BP_DIRECT	GO:1900121~negative regulation of receptor binding	3	0.00228877	0.0393764	ANXA2, ADAM15, B2M	788	7	16792	9.1327	1	0.477594	52.2691	cluster2
GOTERM_BP_DIRECT	GO:0019885~antigen processing and presentation of endogenous peptide antigen via MHC class I	3	0.00228877	0.0393764	HLA-A, TAPBP, B2M	788	7	16792	9.1327	1	0.477594	52.2691	cluster2
GOTERM_BP_DIRECT	GO:0002455~humoral immune response mediated by circulating immunoglobulin	3	0.00228877	0.0393764	HLA-DQB1, HLA-DRB1, HLA-DRB5	788	7	16792	9.1327	1	0.477594	52.2691	cluster2
GOTERM_BP_DIRECT	GO:0012501~programmed cell death	3	0.00228877	0.0393764	PKM, DFNA5, RNF130	788	7	16792	9.1327	1	0.477594	52.2691	cluster2
GOTERM_BP_DIRECT	GO:2000427~positive regulation of apoptotic cell clearance	3	0.00228877	0.0393764	C3, MFGE8, C2	788	7	16792	9.1327	1	0.477594	52.2691	cluster2
GOTERM_BP_DIRECT	GO:1903077~negative regulation of protein localization to plasma membrane	3	0.00228877	0.0393764	DAB2, NUMB, CLTC	788	7	16792	9.1327	1	0.477594	52.2691	cluster2
GOTERM_BP_DIRECT	GO:0010886~positive regulation of cholesterol storage	3	0.00228877	0.0393764	MSR1, CD36, EHD1	788	7	16792	9.1327	1	0.477594	52.2691	cluster2
GOTERM_BP_DIRECT	GO:0008203~cholesterol metabolic process	8	0.00610338	0.0394863	APP, NPC2, LDLR, INSIG1, SORL1, APOC1, CLN8, CLN6	788	68	16792	2.50702	1	0.477068	52.3696	cluster2
GOTERM_BP_DIRECT	GO:0048146~positive regulation of fibroblast proliferation	7	0.00534045	0.0397997	EREG, PDGFA, ZMIZ1, JUN, GAS6, CD74, ANXA2	788	54	16792	2.76236	1	0.47832	52.6548	cluster2
GOTERM_BP_DIRECT	GO:0050853~B cell receptor signaling pathway	7	0.00534045	0.0397997	PTPRC, LYN, LCK, IGHA1, MNDA, IGKC, SYK	788	54	16792	2.76236	1	0.47832	52.6548	cluster2
GOTERM_BP_DIRECT	GO:0042742~defense response to bacterium	13	0.00991799	0.0399823	CEBPB, S100A8, S100A9, PRKCD, IL10, CCL20, CLEC4E, ISG15, STAB1, IRF8, FCER1G, IGKC, SYK	788	145	16792	1.91052	1	0.478427	52.8203	cluster2
GOTERM_BP_DIRECT	GO:2000352~negative regulation of endothelial cell apoptotic process	5	0.00381461	0.0400818	ICAM1, SERPINE1, TNFAIP3, IL10, GAS6	788	28	16792	3.80529	1	0.477815	52.9103	cluster2
GOTERM_BP_DIRECT	GO:0006910~phagocytosis, recognition	5	0.00381461	0.0400818	CD36, IGHA1, MFGE8, COLEC12, IGKC	788	28	16792	3.80529	1	0.477815	52.9103	cluster2
GOTERM_BP_DIRECT	GO:0048247~lymphocyte chemotaxis	5	0.00381461	0.0400818	CCL3, CCL20, CCL3L3, CCL4L2, CCL18	788	28	16792	3.80529	1	0.477815	52.9103	cluster2
GOTERM_BP_DIRECT	GO:0001569~patterning of blood vessels	5	0.00381461	0.0400818	COL4A1, SFRP2, VEGFA, STK4, CTNNB1	788	28	16792	3.80529	1	0.477815	52.9103	cluster2
GOTERM_CC_DIRECT	GO:0016324~apical plasma membrane	21	0.0160214	0.0401174	HYAL2, HSP90AA1, STX3, OSMR, PODXL, ANXA1, SLCO2B1, SLC7A5, THY1, ATP2B1, CD9, CYBA, TJP1, CD36, EZR, AKR1A1, CLDND1, MSN, IGFBP2, ATP6V0D1, CIB1	821	291	18224	1.60187	1	0.238088	45.4591	cluster2
GOTERM_MF_DIRECT	GO:0004725~protein tyrosine phosphatase activity	10	0.00762922	0.0410458	PTPRB, DUSP4, PTPRC, PTPRE, DUSP2, DUSP1, PTP4A1, DUSP23, PTPN1, DUSP6	779	100	16881	2.16701	1	0.421784	48.1019	cluster2
GOTERM_MF_DIRECT	GO:0042803~protein homodimerization activity	45	0.0343315	0.0414899	CAV2, KYNU, CD8A, PDGFA, STK10, NFKB1, PLVAP, CCL5, GCH1, ANXA6, CISD2, XBP1, NPM1, CD2, PYCARD, IDH1, CD4, LRRFIP1, RUNX1, PTS, CSF1R, IRAK2, IRAK1, HSP90AA1, CEBPB, PDXK, PLEK, CRYAB, BCL2A1, ANXA1, S100A10, ST20, STK4, NBL1, C1QB, TFRC, JMJD6, SDS, JUN, VEGFA, ZBTB4, SDCBP, PDCD6IP, MGST1, CLN6	779	730	16881	1.33583	1	0.420835	48.4768	cluster2
GOTERM_CC_DIRECT	GO:0072562~blood microparticle	13	0.00991799	0.0418518	ACTB, PFN1, C1QB, YWHAZ, TFRC, C3, F13A1, IGHA1, SDCBP, CLIC1, MSN, IGKC, C1QC	821	152	18224	1.89846	1	0.244882	46.9002	cluster2
GOTERM_BP_DIRECT	GO:0035335~peptidyl-tyrosine dephosphorylation	10	0.00762922	0.0424999	PTPRB, DUSP4, PTPRC, PTPRE, DUSP2, DUSP1, PTP4A1, DUSP23, PTPN1, DUSP6	788	99	16792	2.15249	1	0.496828	55.0469	cluster2
GOTERM_BP_DIRECT	GO:0044849~estrous cycle	4	0.00305169	0.0426873	HAS1, PCNA, ANXA1, NCOR2	788	17	16792	5.01403	1	0.496895	55.2086	cluster2
GOTERM_BP_DIRECT	GO:2000114~regulation of establishment of cell polarity	4	0.00305169	0.0426873	SHTN1, PTK2B, RAP1B, CDH5	788	17	16792	5.01403	1	0.496895	55.2086	cluster2
GOTERM_BP_DIRECT	GO:0070542~response to fatty acid	4	0.00305169	0.0426873	CD36, TBXAS1, CTGF, TLR2	788	17	16792	5.01403	1	0.496895	55.2086	cluster2
GOTERM_BP_DIRECT	GO:0050829~defense response to Gram-negative bacterium	7	0.00534045	0.0429764	APP, IL6, ADM, SERPINE1, PYCARD, CD4, B2M	788	55	16792	2.71214	1	0.4978	55.457	cluster2
GOTERM_BP_DIRECT	GO:0097421~liver regeneration	5	0.00381461	0.044832	CCND1, CEBPB, PCNA, NFKBIA, IL10	788	29	16792	3.67408	1	0.511359	57.0205	cluster2
GOTERM_BP_DIRECT	GO:0007163~establishment or maintenance of cell polarity	5	0.00381461	0.044832	ACTR3, CDC42, ACTR2, CTNNA1, CCL4	788	29	16792	3.67408	1	0.511359	57.0205	cluster2
GOTERM_BP_DIRECT	GO:0048008~platelet-derived growth factor receptor signaling pathway	5	0.00381461	0.044832	TXNIP, PLAT, PDGFA, RAPGEF1, SRC	788	29	16792	3.67408	1	0.511359	57.0205	cluster2
GOTERM_BP_DIRECT	GO:0030855~epithelial cell differentiation	8	0.00610338	0.0451241	RPSA, COL4A1, TPP1, VEGFA, PCNA, ID3, CTSB, PGK1	788	70	16792	2.43539	1	0.512199	57.2618	cluster2
GOTERM_BP_DIRECT	GO:0051496~positive regulation of stress fiber assembly	6	0.00457753	0.0453817	PFN1, CTGF, RGCC, RHOA, S100A10, SDC4	788	42	16792	3.04423	1	0.512758	57.4735	cluster2
GOTERM_CC_DIRECT	GO:0031232~extrinsic component of external side of plasma membrane	3	0.00228877	0.0472706	SERPINE2, FCN1, ANXA1	821	8	18224	8.324	1	0.270035	51.177	cluster2
GOTERM_CC_DIRECT	GO:0005641~nuclear envelope lumen	3	0.00228877	0.0472706	TUBB, APP, SORL1	821	8	18224	8.324	1	0.270035	51.177	cluster2
GOTERM_CC_DIRECT	GO:0030141~secretory granule	8	0.00610338	0.0484529	PLAT, CDC42, CYBA, VEGFA, IL1B, COL1A1, HSPD1, THBS1	821	74	18224	2.39971	1	0.273438	52.0664	cluster2
GOTERM_CC_DIRECT	GO:0005770~late endosome	11	0.00839214	0.0485195	RAB7A, LAMP1, STX8, DERL1, LDLR, ZC3HAV1, ARF1, CXCR4, LAMTOR2, LGMN, SRC	821	122	18224	2.0014	1	0.271341	52.1161	cluster2
GOTERM_MF_DIRECT	GO:0032036~myosin heavy chain binding	3	0.00228877	0.0493724	PDLIM2, MYL12B, MYL9	779	8	16881	8.12628	1	0.474635	54.7227	cluster2
GOTERM_MF_DIRECT	GO:0031386~protein tag	3	0.00228877	0.0493724	SUMO2, SUMO1, ISG15	779	8	16881	8.12628	1	0.474635	54.7227	cluster2
GOTERM_BP_DIRECT	GO:0045785~positive regulation of cell adhesion	6	0.00457753	0.0494544	TNF, STX3, C1QBP, ITGAV, VEGFA, CCL5	788	43	16792	2.97344	1	0.542457	60.6926	cluster2
GOTERM_BP_DIRECT	GO:0061512~protein localization to cilium	4	0.00305169	0.0494935	ARF4, EHD1, ATP6V1D, SNX10	788	18	16792	4.73548	1	0.541248	60.7223	cluster2
GOTERM_BP_DIRECT	GO:0007043~cell-cell junction assembly	4	0.00305169	0.0494935	TJP1, CLDN5, PKP4, CDH5	788	18	16792	4.73548	1	0.541248	60.7223	cluster2
GOTERM_BP_DIRECT	GO:0036120~cellular response to platelet-derived growth factor stimulus	4	0.00305169	0.0494935	FYN, HAS1, ERRFI1, SRC	788	18	16792	4.73548	1	0.541248	60.7223	cluster2
GOTERM_BP_DIRECT	GO:0031668~cellular response to extracellular stimulus	4	0.00305169	0.0494935	ITGA6, LYN, AIF1, SFRP2	788	18	16792	4.73548	1	0.541248	60.7223	cluster2
GOTERM_BP_DIRECT	GO:0071901~negative regulation of protein serine/threonine kinase activity	4	0.00305169	0.0494935	PYCARD, H2AFY, HSPB1, CIB1	788	18	16792	4.73548	1	0.541248	60.7223	cluster2
GOTERM_BP_DIRECT	GO:0030705~cytoskeleton-dependent intracellular transport	4	0.00305169	0.0494935	KIF1C, TUBB, KIF1B, TUBA1A	788	18	16792	4.73548	1	0.541248	60.7223	cluster2
GOTERM_BP_DIRECT	GO:0032091~negative regulation of protein binding	7	0.00534045	0.0497951	NES, DAB2, TMBIM6, SORL1, SLPI, PRKCD, PIN1	788	57	16792	2.61697	1	0.541983	60.9511	cluster2
GOTERM_BP_DIRECT	GO:0006959~humoral immune response	7	0.00534045	0.0497951	GPR183, CD83, IL6, TNF, LY86, TREM1, TREM2	788	57	16792	2.61697	1	0.541983	60.9511	cluster2
GOTERM_BP_DIRECT	GO:0090004~positive regulation of establishment of protein localization to plasma membrane	5	0.00381461	0.0498828	EZR, ARF6, ITGB1, RHOG, CIB1	788	30	16792	3.55161	1	0.541142	61.0174	cluster2
GOTERM_CC_DIRECT	GO:0005938~cell cortex	11	0.00839214	0.0507871	PFN1, CTTN, CRIP2, CTGF, PTK2B, RHOA, AKAP13, ARF6, FGF1, ANXA2, CTNNB1	821	123	18224	1.98513	1	0.279865	53.7782	cluster2
GOTERM_BP_DIRECT	GO:0034115~negative regulation of heterotypic cell-cell adhesion	3	0.00228877	0.0508984	IL1RN, IL10, KLF4	788	8	16792	7.99112	1	0.547067	61.7775	cluster2
GOTERM_BP_DIRECT	GO:1903071~positive regulation of ER-associated ubiquitin-dependent protein catabolic process	3	0.00228877	0.0508984	HERPUD1, XBP1, BCAP31	788	8	16792	7.99112	1	0.547067	61.7775	cluster2
GOTERM_BP_DIRECT	GO:0010269~response to selenium ion	3	0.00228877	0.0508984	GPX1, RPLP0, SOD2	788	8	16792	7.99112	1	0.547067	61.7775	cluster2
GOTERM_BP_DIRECT	GO:0034383~low-density lipoprotein particle clearance	3	0.00228877	0.0508984	CD36, LDLR, EHD1	788	8	16792	7.99112	1	0.547067	61.7775	cluster2
GOTERM_BP_DIRECT	GO:0034138~toll-like receptor 3 signaling pathway	3	0.00228877	0.0508984	HAVCR2, CD86, COLEC12	788	8	16792	7.99112	1	0.547067	61.7775	cluster2
GOTERM_BP_DIRECT	GO:2000643~positive regulation of early endosome to late endosome transport	3	0.00228877	0.0508984	DAB2, EZR, MSN	788	8	16792	7.99112	1	0.547067	61.7775	cluster2
GOTERM_BP_DIRECT	GO:0014909~smooth muscle cell migration	3	0.00228877	0.0508984	PLAT, ARPC5, PLAU	788	8	16792	7.99112	1	0.547067	61.7775	cluster2
GOTERM_BP_DIRECT	GO:0010818~T cell chemotaxis	3	0.00228877	0.0508984	GPR183, CCL3, CXCL16	788	8	16792	7.99112	1	0.547067	61.7775	cluster2
GOTERM_BP_DIRECT	GO:0070244~negative regulation of thymocyte apoptotic process	3	0.00228877	0.0508984	HIF1A, EFNA1, ADA	788	8	16792	7.99112	1	0.547067	61.7775	cluster2
GOTERM_BP_DIRECT	GO:0042119~neutrophil activation	3	0.00228877	0.0508984	CXCL8, CCL5, PRKCD	788	8	16792	7.99112	1	0.547067	61.7775	cluster2
GOTERM_BP_DIRECT	GO:0045630~positive regulation of T-helper 2 cell differentiation	3	0.00228877	0.0508984	IL6, CD86, IL18	788	8	16792	7.99112	1	0.547067	61.7775	cluster2
GOTERM_BP_DIRECT	GO:0071499~cellular response to laminar fluid shear stress	3	0.00228877	0.0508984	XBP1, KLF2, KLF4	788	8	16792	7.99112	1	0.547067	61.7775	cluster2
GOTERM_BP_DIRECT	GO:0006956~complement activation	9	0.0068663	0.0510241	C1QA, C1QB, C3, RGCC, FCN1, C2, CFD, IGKC, C1QC	788	87	16792	2.20445	1	0.546496	61.8706	cluster2
GOTERM_CC_DIRECT	GO:0001891~phagocytic cup	4	0.00305169	0.0513924	TNF, AIF1, CDC42SE2, ANXA1	821	19	18224	4.67312	1	0.280316	54.2127	cluster2
GOTERM_BP_DIRECT	GO:0006412~translation	19	0.0144955	0.0517928	RPSA, SLC25A4, RRBP1, CPEB4, PABPC4, RPL23A, RPL38, RPL22L1, RPS2, RPS7, EIF4G1, RPS27, RPS28, RPS17, RPLP0, RPL21, EIF2AK2, MRPL32, MRPL34	788	253	16792	1.60033	1	0.550534	62.4352	cluster2
GOTERM_CC_DIRECT	GO:0005903~brush border	7	0.00534045	0.0521681	ACTR3, EZR, MYO1D, MYL12B, CLIC1, MYL12A, CAPZB	821	60	18224	2.58969	1	0.281557	54.764	cluster2
GOTERM_BP_DIRECT	GO:0006886~intracellular protein transport	18	0.0137326	0.0523871	SEC23A, KDELR2, ARFGAP3, STX8, STX3, AP1B1, AP2S1, AP3S1, CLTC, CD74, BCAP31, CTTN, SEC61B, YWHAH, TMED2, NPM1, EHD1, SEC24D	788	236	16792	1.62531	1	0.553279	62.8663	cluster2
GOTERM_BP_DIRECT	GO:0019731~antibacterial humoral response	6	0.00457753	0.0537352	APP, ADM, HLA-A, IGHA1, SLPI, B2M	788	44	16792	2.90586	1	0.561229	63.8269	cluster2
GOTERM_MF_DIRECT	GO:0019955~cytokine binding	4	0.00305169	0.054506	NRP2, CXCR4, CD74, CSF1R	779	19	16881	4.56212	1	0.504838	58.4014	cluster2
GOTERM_BP_DIRECT	GO:0050821~protein stabilization	12	0.00915506	0.0548104	PFN1, LAMP1, SUMO1, HSP90AA1, ATP1B3, CRTAP, SOX4, HSPD1, CCT6A, PRKCD, STK4, PIN1	788	136	16792	1.88026	1	0.567136	64.5762	cluster2
GOTERM_BP_DIRECT	GO:0043552~positive regulation of phosphatidylinositol 3-kinase activity	5	0.00381461	0.0552326	CDC42, LYN, FGR, PTK2B, SRC	788	31	16792	3.43704	1	0.568533	64.8664	cluster2
GOTERM_BP_DIRECT	GO:0048260~positive regulation of receptor-mediated endocytosis	4	0.00305169	0.0567926	HNRNPK, SERPINE1, ANXA2, B2M	788	19	16792	4.48624	1	0.577489	65.9192	cluster2
GOTERM_BP_DIRECT	GO:0000028~ribosomal small subunit assembly	4	0.00305169	0.0567926	RPSA, RPS27, RPS28, RPS17	788	19	16792	4.48624	1	0.577489	65.9192	cluster2
GOTERM_BP_DIRECT	GO:0008637~apoptotic mitochondrial changes	4	0.00305169	0.0567926	BID, SLC25A4, HSPD1, GCLM	788	19	16792	4.48624	1	0.577489	65.9192	cluster2
GOTERM_BP_DIRECT	GO:0050771~negative regulation of axonogenesis	4	0.00305169	0.0567926	RTN4, PSEN1, RHOA, THY1	788	19	16792	4.48624	1	0.577489	65.9192	cluster2
GOTERM_MF_DIRECT	GO:0003779~actin binding	20	0.0152584	0.0569778	PARVG, ALDOA, CLMN, HCLS1, COTL1, ITGB1, CAPZB, SHANK3, FMN1, EPB41L3, PFN1, YWHAH, EZR, CXCR4, CAPG, MSN, STK38L, KLHL33, SPTAN1, PSTPIP2	779	278	16881	1.559	1	0.516105	60.071	cluster2
GOTERM_BP_DIRECT	GO:0001501~skeletal system development	12	0.00915506	0.0571995	COMP, MMP9, KLF10, COL3A1, FBN1, COL1A2, SOX4, COL1A1, RPL38, PAPSS2, COL5A2, IGFBP4	788	137	16792	1.86654	1	0.578706	66.1888	cluster2
GOTERM_CC_DIRECT	GO:0044853~plasma membrane raft	3	0.00228877	0.0589999	EZR, MYO1D, LCP2	821	9	18224	7.39911	1	0.310343	59.3585	cluster2
GOTERM_CC_DIRECT	GO:0016281~eukaryotic translation initiation factor 4F complex	3	0.00228877	0.0589999	EIF4G1, EIF4G2, EIF4E	821	9	18224	7.39911	1	0.310343	59.3585	cluster2
GOTERM_CC_DIRECT	GO:0034098~VCP-NPL4-UFD1 AAA ATPase complex	3	0.00228877	0.0589999	NPLOC4, DERL1, VCP	821	9	18224	7.39911	1	0.310343	59.3585	cluster2
GOTERM_BP_DIRECT	GO:0042100~B cell proliferation	5	0.00381461	0.060879	PTPRC, HSPD1, IL7R, PRKCD, IL10	788	32	16792	3.32963	1	0.600739	68.5374	cluster2
GOTERM_BP_DIRECT	GO:0061024~membrane organization	5	0.00381461	0.060879	YWHAZ, YWHAH, YWHAB, YWHAQ, SGCA	788	32	16792	3.32963	1	0.600739	68.5374	cluster2
GOTERM_BP_DIRECT	GO:0046777~protein autophosphorylation	14	0.0106809	0.06115	IRAK1, LYN, FGR, PTK2B, EIF2S1, STK10, HCK, MAPKAPK2, EIF2AK2, STK4, SRC, SYK, THY1, CSF1R	788	172	16792	1.73451	1	0.600963	68.7041	cluster2
GOTERM_BP_DIRECT	GO:0045669~positive regulation of osteoblast differentiation	7	0.00534045	0.0612011	CTHRC1, IL6, CEBPB, SFRP2, CLIC1, CTNNB1, CYR61	788	60	16792	2.48613	1	0.599827	68.7355	cluster2
GOTERM_BP_DIRECT	GO:0050679~positive regulation of epithelial cell proliferation	7	0.00534045	0.0612011	GLUL, IL6, FGF7, C5AR1, VEGFA, CCL5, FGF1	788	60	16792	2.48613	1	0.599827	68.7355	cluster2
GOTERM_MF_DIRECT	GO:0004197~cysteine-type endopeptidase activity	7	0.00534045	0.0612133	CTSL, CTSZ, LGMN, CTSD, CTSC, CTSS, CTSB	779	61	16881	2.48673	1	0.53759	62.787	cluster2
GOTERM_BP_DIRECT	GO:0043086~negative regulation of catalytic activity	8	0.00610338	0.0613889	TXNIP, NES, TMBIM1, ANXA5, PPP1R14B, PPP1R14A, ANXA2, FNIP2	788	75	16792	2.27303	1	0.59954	68.8504	cluster2
GOTERM_BP_DIRECT	GO:0003151~outflow tract morphogenesis	6	0.00457753	0.0629211	HIF1A, SFRP2, JUN, CLDN5, VEGFA, SEMA3C	788	46	16792	2.77952	1	0.607438	69.7734	cluster2
GOTERM_BP_DIRECT	GO:0010595~positive regulation of endothelial cell migration	6	0.00457753	0.0629211	NRP2, PTK2B, VEGFA, SPARC, THBS1, FGF1	788	46	16792	2.77952	1	0.607438	69.7734	cluster2
GOTERM_BP_DIRECT	GO:2000304~positive regulation of ceramide biosynthetic process	3	0.00228877	0.0634505	TNF, PRKCD, CYR61	788	9	16792	7.10321	1	0.609179	70.0862	cluster2
GOTERM_BP_DIRECT	GO:0002281~macrophage activation involved in immune response	3	0.00228877	0.0634505	HAVCR2, SYK, TYROBP	788	9	16792	7.10321	1	0.609179	70.0862	cluster2
GOTERM_BP_DIRECT	GO:0050665~hydrogen peroxide biosynthetic process	3	0.00228877	0.0634505	CYBA, CYBB, SOD2	788	9	16792	7.10321	1	0.609179	70.0862	cluster2
GOTERM_BP_DIRECT	GO:0007167~enzyme linked receptor protein signaling pathway	3	0.00228877	0.0634505	CD4, GAS6, SYK	788	9	16792	7.10321	1	0.609179	70.0862	cluster2
GOTERM_BP_DIRECT	GO:0048245~eosinophil chemotaxis	3	0.00228877	0.0634505	CCL3, CCL5, CCL7	788	9	16792	7.10321	1	0.609179	70.0862	cluster2
GOTERM_BP_DIRECT	GO:0009651~response to salt stress	3	0.00228877	0.0634505	TNF, HSP90AA1, KMO	788	9	16792	7.10321	1	0.609179	70.0862	cluster2
GOTERM_BP_DIRECT	GO:0006930~substrate-dependent cell migration, cell extension	3	0.00228877	0.0634505	CTTN, SHTN1, SDCBP	788	9	16792	7.10321	1	0.609179	70.0862	cluster2
GOTERM_BP_DIRECT	GO:0045647~negative regulation of erythrocyte differentiation	3	0.00228877	0.0634505	ZFP36L1, MAFB, HSPA9	788	9	16792	7.10321	1	0.609179	70.0862	cluster2
GOTERM_BP_DIRECT	GO:0090136~epithelial cell-cell adhesion	3	0.00228877	0.0634505	CDC42, ITGB5, CTNNA1	788	9	16792	7.10321	1	0.609179	70.0862	cluster2
GOTERM_BP_DIRECT	GO:0002544~chronic inflammatory response	3	0.00228877	0.0634505	VCAM1, S100A8, THBS1	788	9	16792	7.10321	1	0.609179	70.0862	cluster2
GOTERM_BP_DIRECT	GO:0060452~positive regulation of cardiac muscle contraction	3	0.00228877	0.0634505	HSP90AA1, RGS2, CTGF	788	9	16792	7.10321	1	0.609179	70.0862	cluster2
GOTERM_BP_DIRECT	GO:0010469~regulation of receptor activity	3	0.00228877	0.0634505	SERPINE1, PRKCD, PLAU	788	9	16792	7.10321	1	0.609179	70.0862	cluster2
GOTERM_CC_DIRECT	GO:0022627~cytosolic small ribosomal subunit	6	0.00457753	0.0635201	RPSA, RPS27, RPS28, RPS17, RPS2, RPS7	821	48	18224	2.77467	1	0.327674	62.1551	cluster2
GOTERM_MF_DIRECT	GO:0001085~RNA polymerase II transcription factor binding	6	0.00457753	0.0640468	ATF4, XBP1, HCLS1, SPI1, KLF4, CTNNB1	779	47	16881	2.76639	1	0.549644	64.5064	cluster2
GOTERM_BP_DIRECT	GO:2000377~regulation of reactive oxygen species metabolic process	4	0.00305169	0.0645691	TNF, CYP1B1, ARF4, BIRC2	788	20	16792	4.26193	1	0.614384	70.7372	cluster2
GOTERM_BP_DIRECT	GO:1902895~positive regulation of pri-miRNA transcription from RNA polymerase II promoter	4	0.00305169	0.0645691	HIF1A, JUN, SPI1, GNL3	788	20	16792	4.26193	1	0.614384	70.7372	cluster2
GOTERM_BP_DIRECT	GO:0006974~cellular response to DNA damage stimulus	16	0.0122068	0.0650475	SGK1, LYN, MAPKAPK2, PMAIP1, RBBP6, PITHD1, TANK, CCND1, PSEN1, VCP, UBA1, MNDA, ZBTB4, PPP1R15A, UBE2E2, CIB1	788	208	16792	1.6392	1	0.615762	71.0115	cluster2
GOTERM_BP_DIRECT	GO:0070555~response to interleukin-1	5	0.00381461	0.0668184	IRAK2, IRAK1, CYBA, ANXA1, SRC	788	33	16792	3.22873	1	0.62456	72.0058	cluster2
GOTERM_BP_DIRECT	GO:0002755~MyD88-dependent toll-like receptor signaling pathway	5	0.00381461	0.0668184	IRAK2, IRAK1, CD36, TLR2, HSPD1	788	33	16792	3.22873	1	0.62456	72.0058	cluster2
GOTERM_BP_DIRECT	GO:0032956~regulation of actin cytoskeleton organization	6	0.00457753	0.0678251	TRIOBP, EZR, PDGFA, RHOA, SH3BGRL3, PRKCD	788	47	16792	2.72038	1	0.62884	72.5566	cluster2
GOTERM_MF_DIRECT	GO:0097110~scaffold protein binding	6	0.00457753	0.0689128	CAV2, VIM, TREM1, TREM2, SRC, SHANK3	779	48	16881	2.70876	1	0.572373	67.2867	cluster2
GOTERM_CC_DIRECT	GO:1904115~axon cytoplasm	5	0.00381461	0.0707338	HIF1A, KIF1B, BLOC1S2, AP3S1, RANBP1	821	35	18224	3.17105	1	0.355603	66.2492	cluster2
GOTERM_CC_DIRECT	GO:0001527~microfibril	3	0.00228877	0.0716028	FBN1, MFAP2, MFAP5	821	10	18224	6.6592	1	0.35643	66.7135	cluster2
GOTERM_BP_DIRECT	GO:0045944~positive regulation of transcription from RNA polymerase II promoter	57	0.0434866	0.0720403	AKNA, BACH1, ELF1, IL18, XRCC6, TLR2, SPI1, NFKB1, NFKB2, IL10, YBX1, CTNNB1, JADE1, APP, SERPINE1, H2AFZ, IL1B, FGF1, CYR61, HYAL2, EIF4A3, HIF1A, JUN, ZMIZ1, VEGFA, RGCC, NFE2L1, TNF, CREM, SOX4, NFKBIA, ELK3, DCN, PIN1, SUMO2, PFN1, STAT4, HNRNPK, REL, XBP1, BCL11B, PPP3CA, RUNX1, MAFG, MAF, IL6, CEBPB, MAFB, HCLS1, RBMX, PLSCR1, ATF4, ITGA6, SFRP2, ARF4, KLF2, KLF4	788	981	16792	1.23818	1	0.650424	74.7535	cluster2
GOTERM_BP_DIRECT	GO:0014066~regulation of phosphatidylinositol 3-kinase signaling	8	0.00610338	0.0726658	IER3, CD86, FGF7, EREG, FYN, PDGFA, LCK, FGF1	788	78	16792	2.1856	1	0.652318	75.065	cluster2
GOTERM_BP_DIRECT	GO:0006401~RNA catabolic process	4	0.00305169	0.0728058	RNASET2, PABPC4, RNASE6, ISG20	788	21	16792	4.05898	1	0.651653	75.1342	cluster2
GOTERM_BP_DIRECT	GO:0071480~cellular response to gamma radiation	4	0.00305169	0.0728058	CYBA, CRYAB, XRCC6, GTF2H5	788	21	16792	4.05898	1	0.651653	75.1342	cluster2
GOTERM_BP_DIRECT	GO:0031954~positive regulation of protein autophosphorylation	4	0.00305169	0.0728058	PDGFA, VEGFA, GPNMB, SRC	788	21	16792	4.05898	1	0.651653	75.1342	cluster2
GOTERM_BP_DIRECT	GO:0051894~positive regulation of focal adhesion assembly	4	0.00305169	0.0728058	FMN1, VEGFA, S100A10, SDC4	788	21	16792	4.05898	1	0.651653	75.1342	cluster2
GOTERM_BP_DIRECT	GO:0048812~neuron projection morphogenesis	6	0.00457753	0.072935	NBL1, EPB41L3, SGK1, CTTN, SHTN1, DYNLT1	788	48	16792	2.66371	1	0.650935	75.1979	cluster2
GOTERM_BP_DIRECT	GO:0050919~negative chemotaxis	5	0.00381461	0.0730464	NRP2, PDGFA, ITGAV, RHOA, SEMA3C	788	34	16792	3.13377	1	0.650129	75.2528	cluster2
GOTERM_BP_DIRECT	GO:0043588~skin development	5	0.00381461	0.0730464	ITGA6, PDGFA, COL3A1, COL5A2, COL5A1	788	34	16792	3.13377	1	0.650129	75.2528	cluster2
GOTERM_BP_DIRECT	GO:0051260~protein homooligomerization	14	0.0106809	0.0731109	BID, DERL1, CRYAB, CCDC88C, DPYSL3, COLEC12, RBMX, GCH1, SOD2, ANXA6, GLUL, VCP, NPM1, EHD1	788	177	16792	1.68551	1	0.649081	75.2844	cluster2
GOTERM_BP_DIRECT	GO:0072659~protein localization to plasma membrane	7	0.00534045	0.0740308	FYB, EPB41L3, TNF, ATP1B3, FCER1G, EHD2, SCP2	788	63	16792	2.36774	1	0.652477	75.7322	cluster2
GOTERM_BP_DIRECT	GO:0043123~positive regulation of I-kappaB kinase/NF-kappaB signaling	13	0.00991799	0.0760175	IRAK1, PELI1, TNF, VAPA, ZC3HAV1, AKAP13, BIRC3, BIRC2, CTNNB1, CD36, REL, FYN, RHOA	788	161	16792	1.72065	1	0.661213	76.673	cluster2
GOTERM_CC_DIRECT	GO:0010494~cytoplasmic stress granule	5	0.00381461	0.0768745	EIF4E, EIF2S1, PABPC4, PABPC1, YBX1	821	36	18224	3.08296	1	0.374961	69.4049	cluster2
GOTERM_BP_DIRECT	GO:0045616~regulation of keratinocyte differentiation	3	0.00228877	0.0769111	ZFP36L1, CD109, ERRFI1	788	10	16792	6.39289	1	0.664307	77.0849	cluster2
GOTERM_CC_DIRECT	GO:0031901~early endosome membrane	10	0.00762922	0.0779854	FCGR1A, FCGR1B, ANXA1, HLA-A, HLA-C, HLA-B, SNX3, EHD1, HLA-F, B2M	821	116	18224	1.91356	1	0.376541	69.9455	cluster2
GOTERM_CC_DIRECT	GO:0030426~growth cone	10	0.00762922	0.0779854	CTTN, STX3, SHTN1, PSEN1, PTK2B, DPYSL3, ABI1, BASP1, CIB1, THY1	821	116	18224	1.91356	1	0.376541	69.9455	cluster2
GOTERM_BP_DIRECT	GO:0071560~cellular response to transforming growth factor beta stimulus	6	0.00457753	0.078249	ZFP36L1, HYAL2, FYN, FBN1, COL1A1, PDCD5	788	49	16792	2.60934	1	0.669525	77.6887	cluster2
GOTERM_CC_DIRECT	GO:0015030~Cajal body	6	0.00457753	0.0782581	NOLC1, EAF1, HSPB7, AK6, SMN2, ISG20	821	51	18224	2.61145	1	0.374823	70.0769	cluster2
GOTERM_BP_DIRECT	GO:0032436~positive regulation of proteasomal ubiquitin-dependent protein catabolic process	7	0.00534045	0.0786229	SUMO2, RNF144B, SUMO1, DAB2, PSEN1, VCP, UBE2V2	788	64	16792	2.33074	1	0.66999	77.8547	cluster2
GOTERM_MF_DIRECT	GO:0047485~protein N-terminus binding	9	0.0068663	0.0787458	MORF4L1, EIF3E, YWHAQ, SDCBP, ARF6, DCN, EXOC5, BIRC2, NCOR2	779	97	16881	2.01063	1	0.618432	72.2944	cluster2
GOTERM_BP_DIRECT	GO:0006865~amino acid transport	5	0.00381461	0.079558	SLC16A10, SLC6A6, SLC38A1, SLC7A5, SLC7A11	788	35	16792	3.04423	1	0.67315	78.2649	cluster2
GOTERM_BP_DIRECT	GO:0050918~positive chemotaxis	5	0.00381461	0.079558	CCL3, FGF7, VEGFA, CCL5, GPNMB	788	35	16792	3.04423	1	0.67315	78.2649	cluster2
GOTERM_BP_DIRECT	GO:0006641~triglyceride metabolic process	5	0.00381461	0.079558	GPX1, ACSL1, INSIG1, APOC1, GK	788	35	16792	3.04423	1	0.67315	78.2649	cluster2
GOTERM_BP_DIRECT	GO:0019083~viral transcription	10	0.00762922	0.0799323	RPSA, RPS27, RPS28, RPS17, RPLP0, RPL21, RPL23A, RPL38, RPS2, RPS7	788	112	16792	1.90265	1	0.673597	78.427	cluster2
GOTERM_BP_DIRECT	GO:0071456~cellular response to hypoxia	9	0.0068663	0.0809888	ZFP36L1, VASN, ICAM1, IRAK1, HIF1A, RGCC, VEGFA, PMAIP1, SRC	788	96	16792	1.99778	1	0.677265	78.8786	cluster2
GOTERM_BP_DIRECT	GO:0060999~positive regulation of dendritic spine development	4	0.00305169	0.0814839	EIF4G2, PSEN1, ARF1, SHANK3	788	22	16792	3.87448	1	0.678256	79.0871	cluster2
GOTERM_BP_DIRECT	GO:2001243~negative regulation of intrinsic apoptotic signaling pathway	4	0.00305169	0.0814839	HERPUD1, MMP9, SRC, PLAUR	788	22	16792	3.87448	1	0.678256	79.0871	cluster2
GOTERM_BP_DIRECT	GO:0046427~positive regulation of JAK-STAT cascade	4	0.00305169	0.0814839	IL6, CYP1B1, CCL5, IL10	788	22	16792	3.87448	1	0.678256	79.0871	cluster2
GOTERM_BP_DIRECT	GO:1900087~positive regulation of G1/S transition of mitotic cell cycle	4	0.00305169	0.0814839	EIF4G1, AIF1, ANXA1, UBE2E2	788	22	16792	3.87448	1	0.678256	79.0871	cluster2
GOTERM_BP_DIRECT	GO:0010719~negative regulation of epithelial to mesenchymal transition	4	0.00305169	0.0814839	VASN, SFRP2, EFNA1, PPP2CA	788	22	16792	3.87448	1	0.678256	79.0871	cluster2
GOTERM_BP_DIRECT	GO:0001954~positive regulation of cell-matrix adhesion	4	0.00305169	0.0814839	CD36, PTK2B, NINJ1, CIB1	788	22	16792	3.87448	1	0.678256	79.0871	cluster2
GOTERM_BP_DIRECT	GO:0043627~response to estrogen	7	0.00534045	0.0833715	ARPC1B, LDHA, CCND1, HSP90AA1, HSPD1, IGFBP2, CTNNA1	788	65	16792	2.29488	1	0.685647	79.8643	cluster2
GOTERM_BP_DIRECT	GO:0046330~positive regulation of JNK cascade	7	0.00534045	0.0833715	CDC42, TNF, CTGF, PTK2B, PYCARD, SDCBP, IL1B	788	65	16792	2.29488	1	0.685647	79.8643	cluster2
GOTERM_BP_DIRECT	GO:0007266~Rho protein signal transduction	6	0.00457753	0.0837651	PECAM1, CFL1, RHOA, COL1A2, CDC42EP3, RHOG	788	50	16792	2.55716	1	0.686121	80.0229	cluster2
GOTERM_BP_DIRECT	GO:0010506~regulation of autophagy	6	0.00457753	0.0837651	CISD2, XBP1, PSAP, PYCARD, HSPB1, ABL2	788	50	16792	2.55716	1	0.686121	80.0229	cluster2
GOTERM_CC_DIRECT	GO:0044798~nuclear transcription factor complex	3	0.00228877	0.0849771	SOX4, KLF4, CTNNB1	821	11	18224	6.05381	1	0.397765	73.1488	cluster2
GOTERM_CC_DIRECT	GO:0097038~perinuclear endoplasmic reticulum	3	0.00228877	0.0849771	CYBA, DBI, BCAP31	821	11	18224	6.05381	1	0.397765	73.1488	cluster2
GOTERM_BP_DIRECT	GO:0006446~regulation of translational initiation	5	0.00381461	0.0863473	EIF4G1, EIF4G2, EIF3E, HSPB1, EIF1	788	36	16792	2.95967	1	0.696334	81.0344	cluster2
GOTERM_BP_DIRECT	GO:0051607~defense response to virus	13	0.00991799	0.0874988	PLSCR1, PTPRC, HYAL2, IL6, CD86, ITGAX, ISG15, ZC3HAV1, CD8A, PYCARD, PMAIP1, EIF2AK2, ISG20	788	165	16792	1.67894	1	0.70005	81.4696	cluster2
GOTERM_CC_DIRECT	GO:0005602~complement component C1 complex	2	0.00152584	0.087969	C1QA, C1QB	821	2	18224	22.1973	1	0.406039	74.4198	cluster2
GOTERM_CC_DIRECT	GO:0005584~collagen type I trimer	2	0.00152584	0.087969	COL1A2, COL1A1	821	2	18224	22.1973	1	0.406039	74.4198	cluster2
GOTERM_CC_DIRECT	GO:0035692~macrophage migration inhibitory factor receptor complex	2	0.00152584	0.087969	CD44, CD74	821	2	18224	22.1973	1	0.406039	74.4198	cluster2
GOTERM_CC_DIRECT	GO:0034684~integrin alphav-beta5 complex	2	0.00152584	0.087969	ITGAV, ITGB5	821	2	18224	22.1973	1	0.406039	74.4198	cluster2
GOTERM_MF_DIRECT	GO:0005509~calcium ion binding	42	0.0320427	0.0880249	ME2, S100A8, LDLR, AIF1, SPOCK2, CD248, S100A9, EDEM1, TPM4, CDH5, MYL9, CALU, GCH1, ANXA6, EFHD1, RASGRP3, CD69, COMP, PPP3CA, RUNX1, EHD1, THBS1, EHD2, CIB1, FBN1, ANXA1, S100A10, MYL12B, MAN1A1, MYL12A, SPARC, ANXA5, GAS6, ANXA2, MCTP1, PLSCR1, HSP90B1, STAB1, FKBP14, ADGRL4, SGCA, SPTAN1	779	717	16881	1.26938	1	0.656598	76.3536	cluster2
GOTERM_BP_DIRECT	GO:0038061~NIK/NF-kappaB signaling	7	0.00534045	0.0882757	REL, PSME2, PSMD1, NFKB1, NFKB2, BIRC3, BIRC2	788	66	16792	2.26011	1	0.702101	81.7579	cluster2
GOTERM_MF_DIRECT	GO:0050786~RAGE receptor binding	3	0.00228877	0.0885686	S100A8, S100A9, FPR1	779	11	16881	5.91002	1	0.654406	76.5732	cluster2
GOTERM_MF_DIRECT	GO:0016175~superoxide-generating NADPH oxidase activity	3	0.00228877	0.0885686	CYBA, CYBB, NCF2	779	11	16881	5.91002	1	0.654406	76.5732	cluster2
GOTERM_MF_DIRECT	GO:0035800~deubiquitinase activator activity	2	0.00152584	0.0900532	VCP, TANK	779	2	16881	21.6701	1	0.656299	77.1633	cluster2
GOTERM_MF_DIRECT	GO:0042610~CD8 receptor binding	2	0.00152584	0.0900532	FYN, LCK	779	2	16881	21.6701	1	0.656299	77.1633	cluster2
GOTERM_BP_DIRECT	GO:0032733~positive regulation of interleukin-10 production	4	0.00305169	0.0905836	CD83, TLR2, FCER1G, HSPD1	788	23	16792	3.70603	1	0.710554	82.5896	cluster2
GOTERM_BP_DIRECT	GO:0048278~vesicle docking	4	0.00305169	0.0905836	CAV2, STX8, STX3, EXOC5	788	23	16792	3.70603	1	0.710554	82.5896	cluster2
GOTERM_BP_DIRECT	GO:0045662~negative regulation of myoblast differentiation	4	0.00305169	0.0905836	TNF, CXCL14, IL18, ID3	788	23	16792	3.70603	1	0.710554	82.5896	cluster2
GOTERM_BP_DIRECT	GO:0051279~regulation of release of sequestered calcium ion into cytosol	3	0.00228877	0.0911678	CYBA, LYN, PTK2B	788	11	16792	5.81172	1	0.711699	82.7943	cluster2
GOTERM_BP_DIRECT	GO:0016064~immunoglobulin mediated immune response	3	0.00228877	0.0911678	FCER1G, PRKCD, CD74	788	11	16792	5.81172	1	0.711699	82.7943	cluster2
GOTERM_BP_DIRECT	GO:0033690~positive regulation of osteoblast proliferation	3	0.00228877	0.0911678	CTHRC1, ITGAV, CYR61	788	11	16792	5.81172	1	0.711699	82.7943	cluster2
GOTERM_BP_DIRECT	GO:0006048~UDP-N-acetylglucosamine biosynthetic process	3	0.00228877	0.0911678	UAP1, GNPDA1, GFPT2	788	11	16792	5.81172	1	0.711699	82.7943	cluster2
GOTERM_BP_DIRECT	GO:0051489~regulation of filopodium assembly	3	0.00228877	0.0911678	CDC42, RAB5A, ARF6	788	11	16792	5.81172	1	0.711699	82.7943	cluster2
GOTERM_BP_DIRECT	GO:0009743~response to carbohydrate	3	0.00228877	0.0911678	LYN, IL1B, RAP1B	788	11	16792	5.81172	1	0.711699	82.7943	cluster2
GOTERM_BP_DIRECT	GO:0010759~positive regulation of macrophage chemotaxis	3	0.00228877	0.0911678	C5AR1, THBS1, CCL5	788	11	16792	5.81172	1	0.711699	82.7943	cluster2
GOTERM_BP_DIRECT	GO:0050732~negative regulation of peptidyl-tyrosine phosphorylation	3	0.00228877	0.0911678	SFRP2, SAMSN1, PRKCD	788	11	16792	5.81172	1	0.711699	82.7943	cluster2
GOTERM_BP_DIRECT	GO:0010941~regulation of cell death	3	0.00228877	0.0911678	YWHAZ, CRYAB, JUN	788	11	16792	5.81172	1	0.711699	82.7943	cluster2
GOTERM_BP_DIRECT	GO:1903364~positive regulation of cellular protein catabolic process	3	0.00228877	0.0911678	EZR, MSN, TNFAIP3	788	11	16792	5.81172	1	0.711699	82.7943	cluster2
GOTERM_BP_DIRECT	GO:0043306~positive regulation of mast cell degranulation	3	0.00228877	0.0911678	FGR, FCER1G, SYK	788	11	16792	5.81172	1	0.711699	82.7943	cluster2
GOTERM_BP_DIRECT	GO:1901653~cellular response to peptide	3	0.00228877	0.0911678	KLF10, KLF2, KLF4	788	11	16792	5.81172	1	0.711699	82.7943	cluster2
GOTERM_BP_DIRECT	GO:0002523~leukocyte migration involved in inflammatory response	3	0.00228877	0.0911678	S100A8, S100A9, ITGB2	788	11	16792	5.81172	1	0.711699	82.7943	cluster2
GOTERM_BP_DIRECT	GO:0032703~negative regulation of interleukin-2 production	3	0.00228877	0.0911678	HAVCR2, VSIG4, TNFAIP3	788	11	16792	5.81172	1	0.711699	82.7943	cluster2
GOTERM_BP_DIRECT	GO:2000158~positive regulation of ubiquitin-specific protease activity	2	0.00152584	0.0915412	VCP, TANK	788	2	16792	21.3096	1	0.711968	82.924	cluster2
GOTERM_BP_DIRECT	GO:0043217~myelin maintenance	2	0.00152584	0.0915412	EPB41L3, CXCR4	788	2	16792	21.3096	1	0.711968	82.924	cluster2
GOTERM_BP_DIRECT	GO:0032804~negative regulation of low-density lipoprotein particle receptor catabolic process	2	0.00152584	0.0915412	FURIN, ANXA2	788	2	16792	21.3096	1	0.711968	82.924	cluster2
GOTERM_BP_DIRECT	GO:0051563~smooth endoplasmic reticulum calcium ion homeostasis	2	0.00152584	0.0915412	APP, PSEN1	788	2	16792	21.3096	1	0.711968	82.924	cluster2
GOTERM_BP_DIRECT	GO:0033003~regulation of mast cell activation	2	0.00152584	0.0915412	PLSCR1, LYN	788	2	16792	21.3096	1	0.711968	82.924	cluster2
GOTERM_BP_DIRECT	GO:0072750~cellular response to leptomycin B	2	0.00152584	0.0915412	RANBP1, ID3	788	2	16792	21.3096	1	0.711968	82.924	cluster2
GOTERM_BP_DIRECT	GO:0043331~response to dsRNA	2	0.00152584	0.0915412	PELI1, PMAIP1	788	2	16792	21.3096	1	0.711968	82.924	cluster2
GOTERM_BP_DIRECT	GO:0051128~regulation of cellular component organization	2	0.00152584	0.0915412	STK38L, COL5A1	788	2	16792	21.3096	1	0.711968	82.924	cluster2
GOTERM_BP_DIRECT	GO:0070488~neutrophil aggregation	2	0.00152584	0.0915412	S100A8, S100A9	788	2	16792	21.3096	1	0.711968	82.924	cluster2
GOTERM_BP_DIRECT	GO:2000334~positive regulation of blood microparticle formation	2	0.00152584	0.0915412	TNF, CD36	788	2	16792	21.3096	1	0.711968	82.924	cluster2
GOTERM_BP_DIRECT	GO:0033206~meiotic cytokinesis	2	0.00152584	0.0915412	ACTR3, ACTR2	788	2	16792	21.3096	1	0.711968	82.924	cluster2
GOTERM_BP_DIRECT	GO:0071000~response to magnetism	2	0.00152584	0.0915412	TJP1, SOD2	788	2	16792	21.3096	1	0.711968	82.924	cluster2
GOTERM_BP_DIRECT	GO:0002588~positive regulation of antigen processing and presentation of peptide antigen via MHC class II	2	0.00152584	0.0915412	PYCARD, TREM2	788	2	16792	21.3096	1	0.711968	82.924	cluster2
GOTERM_BP_DIRECT	GO:0035026~leading edge cell differentiation	2	0.00152584	0.0915412	DAB2, JUN	788	2	16792	21.3096	1	0.711968	82.924	cluster2
GOTERM_BP_DIRECT	GO:0002506~polysaccharide assembly with MHC class II protein complex	2	0.00152584	0.0915412	HLA-DRB1, HLA-DRA	788	2	16792	21.3096	1	0.711968	82.924	cluster2
GOTERM_BP_DIRECT	GO:2001198~regulation of dendritic cell differentiation	2	0.00152584	0.0915412	LILRB2, HLA-B	788	2	16792	21.3096	1	0.711968	82.924	cluster2
GOTERM_BP_DIRECT	GO:0001798~positive regulation of type IIa hypersensitivity	2	0.00152584	0.0915412	C3, FCER1G	788	2	16792	21.3096	1	0.711968	82.924	cluster2
GOTERM_BP_DIRECT	GO:0039535~regulation of RIG-I signaling pathway	2	0.00152584	0.0915412	BIRC3, BIRC2	788	2	16792	21.3096	1	0.711968	82.924	cluster2
GOTERM_BP_DIRECT	GO:1900426~positive regulation of defense response to bacterium	2	0.00152584	0.0915412	HAVCR2, CYBA	788	2	16792	21.3096	1	0.711968	82.924	cluster2
GOTERM_BP_DIRECT	GO:0034381~plasma lipoprotein particle clearance	2	0.00152584	0.0915412	MSR1, CD36	788	2	16792	21.3096	1	0.711968	82.924	cluster2
GOTERM_BP_DIRECT	GO:0016344~meiotic chromosome movement towards spindle pole	2	0.00152584	0.0915412	ACTR3, ACTR2	788	2	16792	21.3096	1	0.711968	82.924	cluster2
GOTERM_BP_DIRECT	GO:0032701~negative regulation of interleukin-18 production	2	0.00152584	0.0915412	CD84, IL10	788	2	16792	21.3096	1	0.711968	82.924	cluster2
GOTERM_BP_DIRECT	GO:0002431~Fc receptor mediated stimulatory signaling pathway	2	0.00152584	0.0915412	LYN, FCER1G	788	2	16792	21.3096	1	0.711968	82.924	cluster2
GOTERM_BP_DIRECT	GO:1903225~negative regulation of endodermal cell differentiation	2	0.00152584	0.0915412	COL5A2, COL5A1	788	2	16792	21.3096	1	0.711968	82.924	cluster2
GOTERM_BP_DIRECT	GO:0032868~response to insulin	7	0.00534045	0.0933341	PKM, IL6, ADM, LYN, TLR2, IGFBP2, IL10	788	67	16792	2.22638	1	0.717992	83.5339	cluster2
GOTERM_BP_DIRECT	GO:2001240~negative regulation of extrinsic apoptotic signaling pathway in absence of ligand	5	0.00381461	0.0934077	TNF, FYN, IL1B, CTNNA1, IFI6	788	37	16792	2.87968	1	0.717033	83.5585	cluster2
GOTERM_BP_DIRECT	GO:0034332~adherens junction organization	5	0.00381461	0.0934077	CDC42, NUMB, CTNNA1, SRC, CDH5	788	37	16792	2.87968	1	0.717033	83.5585	cluster2
GOTERM_BP_DIRECT	GO:0051898~negative regulation of protein kinase B signaling	5	0.00381461	0.0934077	HYAL2, PRKCDBP, RAPGEF1, KLF4, CIB1	788	37	16792	2.87968	1	0.717033	83.5585	cluster2
GOTERM_CC_DIRECT	GO:0001725~stress fiber	6	0.00457753	0.0946671	CYBA, PDLIM2, MYL12B, MYL12A, TPM4, MYL9	821	54	18224	2.46637	1	0.427351	77.0647	cluster2
GOTERM_MF_DIRECT	GO:0008234~cysteine-type peptidase activity	5	0.00381461	0.0961475	CTSL, CTSZ, CTSC, CTSS, CTSB	779	38	16881	2.85133	1	0.677047	79.4429	cluster2
GOTERM_CC_DIRECT	GO:0030176~integral component of endoplasmic reticulum membrane	9	0.0068663	0.0966468	ARL6IP1, RTN4, DERL1, RRBP1, XBP1, SARAF, ANKLE2, EDEM1, SEC61A1	821	104	18224	1.92092	1	0.431397	77.7961	cluster2
GOTERM_CC_DIRECT	GO:0031252~cell leading edge	5	0.00381461	0.0968201	SHTN1, ARF1, CXCR4, ARPC2, VIM	821	39	18224	2.84581	1	0.429101	77.8591	cluster2
GOTERM_CC_DIRECT	GO:0071944~cell periphery	5	0.00381461	0.0968201	EZR, RHOA, MSN, CTNNB1, CIB1	821	39	18224	2.84581	1	0.429101	77.8591	cluster2
GOTERM_BP_DIRECT	GO:0007204~positive regulation of cytosolic calcium ion concentration	11	0.00839214	0.0985706	PTGER2, GNA15, CD36, C5AR1, ADM, CXCR4, PTK2B, FPR1, CD52, ABL2, BCAP31	788	134	16792	1.7493	1	0.73586	85.1995	cluster2
GOTERM_CC_DIRECT	GO:0005925~focal adhesion	69	0.0546119	2.94133e-24	DLC1, MPZL1, LIMA1, ENAH, TLN1, CD151, IQGAP1, VCL, GSN, RHOB, AHNAK, RAB21, ADAM9, BSG, EFNB2, ACTN1, FBLIM1, PALLD, HMGA1, FLNA, VASP, EPB41L2, RND3, TNS1, CD81, PDGFRB, DST, LIMS1, CAV1, CNN3, PEAK1, AKAP12, ITGA11, NEDD9, HSPA1A, CALR, SORBS1, TEK, RAC1, PPP1R12A, SCARB2, CNN1, HSPA5, DIXDC1, FLRT2, FLT1, LPP, MRC2, ITGA1, ITGA3, SYNPO2, CSRP1, CSRP2, MCAM, CAPN2, RPS5, PTPN12, MPRIP, CORO1C,…	758	391	18224	4.24274	1.6942e-21	1.6942e-21	4.31984e-21	cluster3
GOTERM_MF_DIRECT	GO:0005515~protein binding	502	0.397322	3.25365e-24	MEF2C, DLC1, LTBP1, PLEKHM2, PTGS2, C16ORF72, LTBP4, FSTL1, CLK1, WTAP, SHKBP1, TMEM147, USP53, CUL5, MAP3K8, VPS4B, OGT, ADAM9, TIMMDC1, BSG, MAGI1, KIF5B, ROCK1, PIK3CB, ROCK2, MECP2, HMG20A, SERPING1, MECOM, PCM1, SPAG9, GRB10, SERPINF1, PTRF, ZNHIT1, ADAMTS4, IL1R1, HSD17B12, CHCHD2, HSPA1A, DAAM1, ACP1, ADAP1, ARIH2, RAC1, FAM162A, FRA10AC1, DHX9, ZC3H13, SPHK1, PCNP, COL16A1, TINAGL1, RPS5,…	715	8785	16881	1.34913	2.81441e-21	2.81441e-21	5.04561e-21	cluster3
GOTERM_CC_DIRECT	GO:0070062~extracellular exosome	219	0.173334	5.19683e-22	RARRES1, IL6ST, LTBP3, PITPNA, LTBP4, UTRN, PPCS, FSTL1, CCT2, LUZP1, CCT3, EDIL3, N4BP2L2, HMCN1, VPS13C, APOD, APOE, CFH, VPS4B, RAB21, ADAM9, BSG, SERPING1, PRELP, MGAT1, SPAG9, RND3, SERPINF1, PLA2G2A, PDGFRB, GLG1, GGCT, CALR, ACP1, LGALS3BP, LAMB2, RAC1, PABPC3, TMED10, FAM162A, LAMB1, COL18A1, MOCS2, GUSB, TKT, CSRP1, OXSR1, TINAGL1, DDX5, RPS5, SRSF2, LAMA4, SYNE2, EPS8, CDC42BPA, TGFBR3,…	758	2811	18224	1.87309	2.99337e-19	1.49669e-19	7.63244e-19	cluster3
GOTERM_CC_DIRECT	GO:0031012~extracellular matrix	54	0.0427398	9.93236e-20	AEBP1, PXDN, LTBP1, COL21A1, LTBP3, IGFBP7, LTBP4, CCT2, EDIL3, MMRN1, CANX, MMRN2, NOV, HMCN1, APOE, RPN1, MATN2, EGFL7, MMP19, FLNA, PRELP, ADAMTS9, BGN, SERPINF1, VCAN, ADAMTS4, FMOD, TSHZ2, LUM, TIMP2, CALR, TIMP3, PCOLCE, LGALS3BP, LAMB2, RAC1, COL6A2, COL6A1, HSPA5, LAMB1, THBS2, FN1, COL18A1, COL4A2, LMCD1, NID1, DDX5, TINAGL1, RPS5, VWF, LAMA4, FBLN1, FBLN2, SFPQ	758	296	18224	4.38608	5.72104e-17	1.90701e-17	1.45874e-16	cluster3
GOTERM_CC_DIRECT	GO:0005578~proteinaceous extracellular matrix	41	0.0324506	1.94754e-12	GLG1, FMOD, PXDN, LTBP1, COL21A1, LUM, LTBP4, HSD17B12, ELN, TIMP2, CALR, TIMP3, TIMP1, NOV, SMOC2, TNFRSF11B, LGALS3BP, CRISPLD2, GPC6, COL6A2, FN1, MATN2, COL18A1, FLRT2, TNXA, SPARCL1, MMP19, ECM2, COL16A1, SLIT2, SLIT3, PRELP, VWF, ADAMTS9, FBLN1, BGN, FBLN2, TGFBR3, ADAMTS1, VCAN, ADAMTS4	758	268	18224	3.6781	1.12179e-09	2.80448e-10	2.86031e-09	cluster3
GOTERM_CC_DIRECT	GO:0016020~membrane	154	0.121888	4.65742e-11	CAST, ADCY4, DYNC1LI2, HM13, STARD3NL, IL6ST, PDLIM5, UTRN, LUZP1, JAG1, FOXO3, ST3GAL1, RAD21, RNF141, APOE, PGRMC1, PDE4B, DNAJC7, RPN1, RAPGEF2, DNAJC3, INSR, BSG, KIF5B, DARS, BST2, EFNB2, PCM1, HLA-E, TACC1, MGAT1, VEGFB, OGFRL1, VAMP8, UBR5, USO1, PDGFRA, PDGFRB, NEU1, CELF1, KDSR, FILIP1L, ADD3, SMARCA4, GLG1, IL1R1, CAV1, IFITM1, MCL1, ITGA11, ASAP1, CTSA, DAAM1, CALR, LMAN1, LGALS3BP, RA…	758	2200	18224	1.68296	2.68267e-08	5.36535e-09	6.84022e-08	cluster3
GOTERM_CC_DIRECT	GO:0005737~cytoplasm	296	0.234277	2.895e-10	MEF2C, CTTNBP2NL, DLC1, ADCY4, SEC31A, PTGS2, PITPNA, PDLIM5, UTRN, BBX, PDLIM3, CCT2, CCT3, CLK1, PRKG1, NOV, MEDAG, GOLGA8B, VPS13C, APOE, MAP3K8, VPS4B, RAPGEF2, GOLGA8A, KIF5B, MAGI1, PIM3, OPTN, MECOM, PCM1, SPAG9, GRB10, MSX1, NAV1, PTRF, UBR5, SIPA1L1, PDGFRA, PDGFRB, STC1, HAS2, ADAMTS1, ADD3, SUDS3, C12ORF57, AKAP12, HSPA1A, DAAM1, CALR, ACP1, ADAP1, ARIH2, MACF1, RAC1, PABPC3, FAM162A, …	758	5222	18224	1.36279	1.66752e-07	2.7792e-08	4.25181e-07	cluster3
GOTERM_MF_DIRECT	GO:0003779~actin binding	38	0.0300761	6.15991e-10	MYO5A, ENAH, CNN3, PDLIM5, WASF2, UTRN, IQGAP2, PAWR, DAAM1, TPM1, VCL, SORBS1, MACF1, GSN, DMD, CNN1, INF2, DIXDC1, CCDC88A, MYO1C, MICAL2, MYO1G, SYNPO2, PALLD, VASP, MPRIP, EPB41L2, SYNE1, SMTN, TNS1, SYNE2, EPS8, LIMCH1, SPTBN1, ADD3, DST, MYLK, MYH10	715	278	16881	3.22724	5.32832e-07	2.66416e-07	9.55251e-07	cluster3
GOTERM_CC_DIRECT	GO:0005604~basement membrane	19	0.0150381	2.82122e-09	MATN2, COL18A1, CST3, NID1, CD151, TIMP3, SMC3, MMRN2, TIMP1, SMOC2, FBLN1, LAMA4, HMCN1, LAMB2, SERPINF1, ADAMTS1, LAMB1, THBS2, DST	758	79	18224	5.78231	1.62502e-06	2.32146e-07	4.14345e-06	cluster3
GOTERM_BP_DIRECT	GO:0030198~extracellular matrix organization	30	0.0237443	6.25718e-09	PXDN, LUM, HSD17B12, ELN, ITGA11, SMOC2, TNFRSF11B, LAMB2, CRISPLD2, ITGB8, COL6A2, COL6A1, LAMB1, FGF2, FN1, COL18A1, B4GALT1, BSG, COL4A2, ITGA1, NID1, ITGA3, ECM2, COL16A1, VWF, LAMA4, FBLN1, BGN, ITGA8, VCAN	726	196	16792	3.54023	2.17122e-05	2.17122e-05	1.14497e-05	cluster3
GOTERM_MF_DIRECT	GO:0005178~integrin binding	21	0.016621	1.3774e-08	TLN1, LTBP4, FERMT3, UTRN, ACTN1, ITGA3, EDIL3, CALR, COL16A1, TIMP2, CD151, ECM2, NOV, ANXA7, VWF, FBLN1, LAMB2, DST, EMP2, FN1, ADAM9	715	105	16881	4.72196	1.19144e-05	3.97149e-06	2.136e-05	cluster3
GOTERM_BP_DIRECT	GO:0048661~positive regulation of smooth muscle cell proliferation	16	0.0126636	2.53922e-08	NAMPT, PTGS2, IL6R, NR4A3, FOXP1, NOTCH3, CDH13, ID2, HMOX1, AKR1B1, HBEGF, PDGFRB, CALCRL, PDGFD, FGF2, MYC	726	60	16792	6.16786	8.81069e-05	4.40544e-05	4.6464e-05	cluster3
GOTERM_BP_DIRECT	GO:0007155~cell adhesion	48	0.0379909	3.67802e-08	IGFBP7, ITGA11, NEDD9, EDIL3, MMRN1, CD151, CXCL12, VCL, ISLR, LGALS3BP, LAMB2, ARHGAP5, SRPX, SORBS1, ITGB8, RAC1, COL6A2, RHOB, COL6A1, LAMB1, ENTPD1, THBS2, ADAM9, FN1, COL18A1, B4GALT1, EGFL7, MAGI1, LPP, EFNB2, ITGA3, MCAM, COL16A1, TINAGL1, SSPN, VWF, RND3, CDH13, TNFAIP6, LAMA4, ITGA8, SUSD5, VCAN, DST, EMP2, SELE, ENG, MYH10	726	459	16792	2.41877	0.000127619	4.25415e-05	6.73024e-05	cluster3
GOTERM_CC_DIRECT	GO:0005615~extracellular space	97	0.0767733	1.12454e-07	IL6ST, LTBP4, FSTL1, CXCL12, MMRN2, DMXL2, APOD, APOE, CFH, PDGFD, IL1A, ADAM9, SPARCL1, MECP2, CST3, ACTN1, SERPING1, PRELP, VEGFB, RALGAPA2, TNFAIP6, ADAMTS9, THBD, CPE, SERPINF1, PLA2G2A, KDSR, STC1, ADAMTS4, SMARCA4, HMGB1, BMPR2, TIMP2, CALR, TIMP3, TIMP1, LGALS3BP, LAMB1, FN1, B4GALT1, COL18A1, GUSB, LMCD1, ECM2, TINAGL1, MCAM, LAMP2, TNFSF10, APOL1, TGFBR3, ENG, NAMPT, AEBP1, PXDN, IGFBP7,…	758	1347	18224	1.73133	6.47716e-05	8.09667e-06	0.000165158	cluster3
GOTERM_BP_DIRECT	GO:0045944~positive regulation of transcription from RNA polymerase II promoter	79	0.0625267	1.1252e-07	MEF2C, NAMPT, LMO4, ARID4B, ZEB2, FOXO3, JAG1, PCGF5, HSPH1, FOS, RAD21, ZNF148, PSIP1, YAP1, MKL2, OGT, FGF2, MYC, SERTAD1, IL1A, EGR1, SSBP2, CCNL1, LDB2, NCOA7, RB1, FOSB, HMGA1, JUNB, AHR, INHBA, MSX1, CD81, UBC, FOXC1, NFE2L2, KDM6B, SMARCA4, HMGB1, CNBP, KMT2A, ONECUT3, LUM, BMPR2, CHCHD2, NFIX, PHIP, JUND, PKD2, NFAT5, PPP1R12A, PKD1, AUTS2, PIK3R1, MAFF, EPAS1, NUCKS1, CEBPD, SMAD7, NR4A2…	726	981	16792	1.86262	0.000390368	9.76063e-05	0.000205895	cluster3
GOTERM_CC_DIRECT	GO:0015629~actin cytoskeleton	28	0.0221614	4.02866e-07	CTTNBP2NL, LIMA1, CNN3, PDLIM5, PPP1R12B, WASF2, PEAK1, PDLIM3, IQGAP2, PAWR, IVNS1ABP, IQGAP1, VCL, GSN, PPP1R12A, AHNAK, SYNPO2, PALLD, FLNA, VASP, MPRIP, NOTCH3, CORO1C, SMTN, SVIL, MARCKS, DST, MYH10	758	218	18224	3.08799	0.000232024	2.57831e-05	0.000591676	cluster3
GOTERM_MF_DIRECT	GO:0044822~poly(A) RNA binding	84	0.0664841	4.97463e-07	CAST, MRPL42, ZMAT3, YBX3, CCT3, CANX, RSRC2, FUBP1, DKC1, SRRM2, PSIP1, RPN1, QKI, TPR, KPNB1, LBR, AHNAK, KHDRBS1, ZFP36, RBFOX2, BST2, DARS, ROCK2, SLC3A2, MECP2, G3BP2, CCDC47, KTN1, MBNL1, HNRNPR, FLNA, PURA, RBPMS, TNS1, PTRF, LARP7, GRN, USO1, UBC, CELF1, DNTTIP2, PRPF38B, FUS, MYO5A, OTUD4, HMGB1, CNBP, BCLAF1, MTDH, GRB2, FKBP3, BICC1, FAM46A, CALR, ZFP36L2, ANXA7, SCAF11, MACF1, MRPL14,…	715	1129	16881	1.75662	0.000430213	0.000107571	0.00077144	cluster3
GOTERM_CC_DIRECT	GO:0005783~endoplasmic reticulum	66	0.0522375	5.84918e-07	CAST, CYB5R3, PXDN, SEC31A, HM13, PTGS2, ATL3, CANX, DSE, FOS, CASP4, ARHGAP5, SRPX, APOD, APOE, PGRMC1, HMOX1, CALCRL, DNAJC3, SAR1A, IFNGR2, IFNGR1, CCDC88A, CST3, CCDC47, KTN1, HNRNPR, ADAMTS9, CCDC3, PTRF, NUCB2, USO1, PLA2G2A, KDSR, MYO5A, SLC39A14, CAV1, CNBP, MTDH, SCAPER, ADPGK, CPQ, CTSA, CALR, CPED1, SEC62, ALOX5AP, PKD2, TMED10, VMP1, HSPA5, SCN5A, SOAT1, GIMAP7, ATP1A1, CAPN2, ITPR1, …	758	828	18224	1.91641	0.000336856	3.36907e-05	0.00085905	cluster3
GOTERM_CC_DIRECT	GO:0005829~cytosol	191	0.151172	8.17847e-07	CAST, DLC1, MEF2C, ENAH, DYNC1LI2, SEC31A, CHMP4B, PDLIM5, IQGAP2, PPCS, CCT2, CCT3, FOXO3, PRKG1, TTN, PNP, IQGAP1, VCL, CUL5, RAD21, VPS13C, ANK2, MAP3K8, PDE4B, DNAJC7, VPS4B, PSIP1, DNAJC6, OGT, RAPGEF2, DNAJC3, IL1A, ROCK1, DARS, PIK3CB, ROCK2, SOCS3, MECP2, ACTN1, OPTN, PCM1, MECOM, DCTN3, SPAG9, GRB10, PTRF, VAMP8, PDE5A, USO1, NFE2L2, DST, EMP2, ADD3, GBP2, FGFR1, CNBP, SRM, GGCT, MCL1, G…	758	3315	18224	1.38524	0.000470969	4.28246e-05	0.00120114	cluster3
GOTERM_MF_DIRECT	GO:0005518~collagen binding	14	0.0110807	1.02158e-06	SMAD7, SPARCL1, LUM, MRC2, HSD17B12, ITGA1, ITGA11, ITGA3, NID1, PCOLCE, VWF, CTSK, ADAM9, FN1	715	60	16881	5.50895	0.000883275	0.000176717	0.0015842	cluster3
GOTERM_BP_DIRECT	GO:0001525~angiogenesis	28	0.0221614	1.31056e-06	FGFR1, CAV1, PTGS2, WASF2, JAG1, PTEN, MMRN2, NOV, APOD, HMOX1, TEK, RHOB, CALCRL, VEZF1, PLXND1, ANGPT2, FN1, COL18A1, COL4A2, FLT1, EPAS1, EGFL7, MMP19, APOLD1, MCAM, VEGFB, ID1, PDCD6	726	223	16792	2.90415	0.00453733	0.000909117	0.00239811	cluster3
GOTERM_BP_DIRECT	GO:0002576~platelet degranulation	18	0.0142466	1.85111e-06	TLN1, ACTN1, SERPING1, PCDH7, TTN, MMRN1, TIMP3, APLP2, FLNA, VCL, TIMP1, VEGFB, ISLR, VWF, LGALS3BP, LAMP2, QSOX1, FN1	726	103	16792	4.04204	0.00640276	0.00106999	0.0033872	cluster3
GOTERM_CC_DIRECT	GO:0005913~cell-cell adherens junction	34	0.0269102	1.90998e-06	CAST, TLN1, LIMA1, CNN3, CHMP4B, PDLIM5, WASF2, ASAP1, ARHGAP18, HSPA1A, IQGAP1, VCL, MACF1, SORBS1, HSPA5, MKL2, CLINT1, AHNAK, ARGLU1, BSG, KIF5B, SWAP70, SMAD7, SLC3A2, KTN1, FLNA, VASP, MPRIP, NOTCH3, USO1, SPTBN1, TJP2, PHLDB2, PAICS	758	323	18224	2.53076	0.00109954	9.16748e-05	0.00280509	cluster3
GOTERM_MF_DIRECT	GO:0098641~cadherin binding involved in cell-cell adhesion	32	0.0253273	2.12897e-06	CAST, TLN1, LIMA1, CNN3, CHMP4B, PDLIM5, WASF2, ASAP1, ARHGAP18, HSPA1A, IQGAP1, VCL, MACF1, HSPA5, MKL2, CLINT1, AHNAK, ARGLU1, BSG, KIF5B, SWAP70, SLC3A2, KTN1, FLNA, VASP, MPRIP, NOTCH3, USO1, SPTBN1, TJP2, PHLDB2, PAICS	715	290	16881	2.60522	0.00183986	0.000306879	0.00330145	cluster3
GOTERM_BP_DIRECT	GO:0048008~platelet-derived growth factor receptor signaling pathway	10	0.00791477	2.28129e-06	ZFAND5, PIK3C2A, CSRNP1, ARID5B, TIPARP, PDGFRA, PDGFRB, PDGFD, PTEN, IQGAP1	726	29	16792	7.97568	0.00788483	0.00113023	0.00417434	cluster3
GOTERM_CC_DIRECT	GO:0005576~extracellular region	105	0.0831051	3.43479e-06	LTBP1, IL6ST, LTBP3, LTBP4, FSTL1, JAG1, TTN, MMRN1, PNP, CXCL12, VCL, NOV, APOD, APOE, CFH, PDGFD, HTRA3, IL1A, APOLD1, CST3, ACTN1, SERPING1, PRELP, VEGFB, CCDC3, SERPINF1, PLA2G2A, ADAMTS4, FGFR1, HMGB1, IL1R1, ELN, CALR, TIMP2, TIMP3, TIMP1, LGALS3BP, LAMB2, TEK, LAMB1, FN1, COL18A1, NDFIP1, COL16A1, TINAGL1, NOTCH3, NOTCH2, TNFSF10, LAMA4, UACA, APOL1, NOTCH4, TGFBR3, MTRNR2L8, TLN1, COL21A1…	758	1610	18224	1.56797	0.00197649	0.000152176	0.00504446	cluster3
GOTERM_CC_DIRECT	GO:0009986~cell surface	47	0.0371994	3.70275e-06	HMGB1, TLN1, IL1R1, MPZL1, HM13, ADGRF5, BMPR2, IQGAP2, TIMP2, CALR, SRPX, ITGB8, DMD, TEK, PKD1, HSPA5, NT5E, SCN5A, ADAM9, STX4, BST2, ITGA1, AXL, SLC3A2, ITGA3, IL6R, MXRA8, HLA-E, ANXA4, SLIT2, NOTCH2, ADAMTS9, TNS1, BGN, THBD, SULF2, ITGA8, NOTCH4, SULF1, SORT1, PDGFRB, TGFBR3, HBEGF, EMP2, SCARA5, ENG, F2R	758	542	18224	2.08484	0.00213052	0.000152331	0.00543799	cluster3
GOTERM_MF_DIRECT	GO:0008201~heparin binding	22	0.0174125	4.00063e-06	FMOD, FGFR1, HSD17B12, FSTL1, ECM2, APLP2, PCOLCE, SLIT2, PRELP, SLIT3, NOV, VEGFB, SMOC2, APOE, CRISPLD2, CFH, TGFBR3, HBEGF, ADAMTS1, THBS2, FGF2, FN1	715	160	16881	3.24635	0.00345457	0.000494242	0.0062038	cluster3
GOTERM_BP_DIRECT	GO:0030335~positive regulation of cell migration	24	0.0189955	4.60592e-06	COL18A1, STX4, FLT1, MYO1C, FERMT3, CSF1, SPHK1, MCAM, NTRK3, TNFAIP6, CDH13, SPAG9, SYNE2, PDGFRA, HBEGF, PDGFRB, HAS2, HSPA5, PDGFD, LAMB1, INSR, MYLK, PIK3R1, F2R	726	184	16792	3.01689	0.0158555	0.00199583	0.00842783	cluster3
GOTERM_BP_DIRECT	GO:0098609~cell-cell adhesion	30	0.0237443	6.58367e-06	CAST, LIMA1, CNN3, CHMP4B, PDLIM5, WASF2, ASAP1, ARHGAP18, HSPA1A, IQGAP1, MACF1, HSPA5, MKL2, CLINT1, AHNAK, ARGLU1, BSG, KIF5B, SWAP70, SLC3A2, KTN1, VASP, MPRIP, NOTCH3, TMEM47, USO1, SPTBN1, TJP2, PHLDB2, PAICS	726	271	16792	2.56046	0.0225864	0.00253516	0.0120465	cluster3
GOTERM_BP_DIRECT	GO:0010628~positive regulation of gene expression	29	0.0229528	9.7032e-06	MEF2C, LIMS1, CAV1, LRRC32, CSF1, HSPA1A, PAWR, CALR, FUBP1, SPRY2, ANK2, ITGB8, GSN, QKI, NFIL3, MYC, IL1A, FN1, PIK3CB, ROCK2, ITGA3, NTRK3, INHBA, FBLN1, ID2, ID1, NTRK2, NFE2L2, ENG	726	262	16792	2.56013	0.0331097	0.00336136	0.017754	cluster3
GOTERM_BP_DIRECT	GO:0048010~vascular endothelial growth factor receptor signaling pathway	14	0.0110807	1.0942e-05	FLT1, ROCK1, PIK3CB, ROCK2, WASF2, BMPR2, AXL, VEGFB, RAC1, SULF1, CYFIP2, CYFIP1, FOXC1, PIK3R1	726	72	16792	4.4974	0.0372573	0.00344578	0.0200204	cluster3
GOTERM_CC_DIRECT	GO:0005901~caveola	13	0.0102892	1.28476e-05	DLC1, CDH13, CAV1, PTGS2, PTRF, HMOX1, BMPR2, ATP1A1, EMP2, INSR, SELE, SCN5A, F2R	758	65	18224	4.80844	0.00737296	0.00049323	0.0188673	cluster3
GOTERM_CC_DIRECT	GO:0048471~perinuclear region of cytoplasm	50	0.0395739	1.31916e-05	SEC31A, MRVI1, YBX3, APOD, HMOX1, RAPGEF2, CLINT1, STX4, KIF5B, CST3, OPTN, DCTN3, FLNA, SPAG9, INHBA, SERPINF1, VAMP8, USO1, PLA2G2A, SORT1, GRASP, GBP2, FUS, CAV1, LIMS1, MTDH, CSF1, HSPA1A, ABCA1, CALR, TNFRSF1B, MT1A, KIRREL, MTPN, DNAJA1, LAMB1, INF2, UPF2, MT1M, NDFIP1, ITGA3, ANXA4, P2RX4, CDH13, CDKN1A, RAB34, AKR1B1, CYFIP2, CYFIP1, SELE	758	621	18224	1.93577	0.00756962	0.000474788	0.0193724	cluster3
GOTERM_MF_DIRECT	GO:0005509~calcium ion binding	56	0.0443227	1.44064e-05	LTBP1, LTBP3, LTBP4, FSTL1, JAG1, EDIL3, TTN, MMRN1, CANX, IQGAP1, HMCN1, GSN, RAPGEF2, MATN2, EGFL7, SPARCL1, MMP19, PCDH9, CCDC47, ACTN1, PCDH7, SLIT2, SLIT3, THBD, NUCB2, PLA2G2A, VCAN, DST, MYO5A, C1R, C1S, CALR, SMOC2, ANXA7, MACF1, PKD2, HSPA5, THBS2, SWAP70, NID1, CAPN2, ANXA4, ITPR1, NOTCH3, NOTCH2, CDH13, FBLN1, LRP1, SULF2, PLSCR4, FBLN2, NOTCH4, SULF1, SYTL3, PDCD6, RCN1	715	717	16881	1.844	0.0123843	0.00155649	0.0223384	cluster3
GOTERM_BP_DIRECT	GO:0000122~negative regulation of transcription from RNA polymerase II promoter	57	0.0451142	1.47705e-05	MEF2C, CREBRF, COPS2, AEBP1, YBX3, ZEB2, FOXO3, PAWR, TCEAL1, CBX7, KANK2, N4BP2L2, ZNF148, TPR, NR2F2, NFIL3, MYC, ZFP36, EGR1, ZBTB20, ARID5B, MECP2, HMG20A, RB1, FOSB, JUNB, MSX1, BTG2, UBC, SUDS3, SMARCA4, HMGB1, FGFR1, TSHZ2, CAV1, MTDH, USP9X, NFIX, CALR, JUND, SKIL, SMAD7, LMCD1, NR4A2, NR4A3, DDX5, FOXP1, NOTCH3, ID2, ID1, SFPQ, ETS2, ID4, NFIC, ENG, ZFHX3, NFIB	726	720	16792	1.83108	0.0499625	0.00426205	0.0270243	cluster3
GOTERM_CC_DIRECT	GO:0005794~Golgi apparatus	63	0.0498631	1.82112e-05	PRKG1, DSE, ST3GAL1, ARHGAP21, GOLGA8B, AP1S2, EVI5, ZNF148, APOE, LEPROT, SAR1A, CLINT1, GOLGA8A, PARM1, CCDC88A, BST2, PIK3C2A, OPTN, MECOM, CPE, LARP7, HSPB8, NUCB2, USO1, SORT1, SGCE, EMP2, MYO5A, GLG1, SLC39A14, GRB2, CPQ, NEDD9, AKAP9, ABCA1, LMAN1, CALR, ITM2B, MACF1, TMED10, STX11, PCSK5, TNRC6A, QSOX1, TRIP11, B4GALT1, GABARAPL2, TCP1, GIMAP7, GOLIM4, ATP1A1, CAPN2, PWP1, DRAM2, SYNE1, G…	758	863	18224	1.75511	0.0104349	0.000616854	0.026743	cluster3
GOTERM_BP_DIRECT	GO:0008285~negative regulation of cell proliferation	37	0.0292847	2.16127e-05	DLC1, RARRES1, KMT2A, PTGS2, IFITM1, IGFBP7, TIMP2, PTEN, KANK2, SPRY2, CUL5, SPEG, PKD2, MEG3, RAPGEF2, QSOX1, FGF2, IL1A, B4GALT1, COL18A1, ITGA1, ZNF503, RB1, HMGA1, SLIT3, NOTCH2, CDH13, INHBA, CDKN1A, MSX1, CDKN1B, BTG2, ETS1, BTG1, ADAMTS1, IGFBP3, F2R	726	396	16792	2.16109	0.0722536	0.00575238	0.0395407	cluster3
GOTERM_CC_DIRECT	GO:1903561~extracellular vesicle	11	0.00870625	3.2746e-05	MGAT1, OLFML3, FBLN2, APOE, GNB1, COL6A2, ATP1A1, EDIL3, DNAJC3, PRELP, VCL	758	50	18224	5.28929	0.0186852	0.00104734	0.0480824	cluster3
GOTERM_BP_DIRECT	GO:0001764~neuron migration	16	0.0126636	4.37042e-05	MEF2C, MATN2, FGFR1, USP9X, NR4A2, AXL, ITGA3, PCM1, PRKG1, CXCL12, NTRK3, NAV1, NTRK2, NR2F2, RAPGEF2, MYH10	726	105	16792	3.52449	0.140717	0.0107742	0.0799421	cluster3
GOTERM_CC_DIRECT	GO:0042383~sarcolemma	14	0.0110807	4.60958e-05	BSG, SLC38A2, UTRN, ATP1A1, SSPN, BGN, ANK2, DMD, SLMAP, COL6A2, COL6A1, SGCE, SCN5A, AHNAK	758	85	18224	3.95989	0.0262024	0.00139649	0.0676782	cluster3
GOTERM_BP_DIRECT	GO:0001666~response to hypoxia	21	0.016621	5.43961e-05	EGR1, CAV1, EPAS1, NR4A2, CST3, APOLD1, MECP2, WTIP, CAPN2, CXCL12, ITPR1, AGTRAP, VEGFB, CDKN1B, ETS1, HMOX1, TEK, TGFBR3, CASP1, ENG, ANGPT2	726	172	16792	2.82395	0.172015	0.0125051	0.0994902	cluster3
GOTERM_BP_DIRECT	GO:0050900~leukocyte migration	17	0.0134551	7.11001e-05	B4GALT1, GLG1, BSG, CAV1, ROCK1, GRB2, PIK3CB, SLC3A2, ITGA3, THBD, PDE4B, TEK, ESAM, SELE, ANGPT2, PIK3R1, FN1	726	122	16792	3.22296	0.218645	0.0153021	0.130023	cluster3
GOTERM_CC_DIRECT	GO:0005856~cytoskeleton	33	0.0261188	8.13751e-05	ENAH, UTRN, WASF2, AKAP12, AKAP9, CCT3, TPM1, PNP, VCL, ARHGAP21, SPRY2, ANK2, MACF1, DMD, TEK, DNAJC7, CNN1, TRIP11, ROCK1, FILIP1, SWAP70, VASP, EPB41L2, FNBP1, SYNE1, UACA, SMTN, TNS1, SIPA1L1, JAK1, SGCE, ADD3, DST	758	371	18224	2.13853	0.0457923	0.00234095	0.119447	cluster3
GOTERM_CC_DIRECT	GO:0005654~nucleoplasm	155	0.122679	8.29383e-05	MEF2C, UTRN, BBX, FOXO3, WTAP, CBX7, TCEAL1, RAD21, MIER1, SRRM2, PSIP1, DNAJC7, OGT, ARGLU1, RBFOX2, TIMMDC1, MAGI1, OPTN, MECOM, HNRNPR, AHR, JUNB, ELL2, RBPMS, NABP1, MSX1, PTRF, UBR5, HSPB8, CELF1, ADD3, SUDS3, SMARCA4, FUS, HMGB1, MCL1, GRB2, PFKFB3, PEAK1, HSPA1A, CTSA, SKIL, VEZF1, DHX9, ZC3H13, MAFF, MYO1C, KLF9, EPAS1, SMAD7, SRA1, GOLIM4, NR4A2, THUMPD1, LMCD1, TKT, NR4A3, DDX5, RPS5, F…	758	2784	18224	1.33856	0.0466512	0.00227239	0.12174	cluster3
GOTERM_CC_DIRECT	GO:0005911~cell-cell junction	20	0.0158295	0.000100545	FLRT2, TLN1, LIMS1, MAGI1, GRB2, BMPR2, AHI1, ACTN1, WTIP, IQGAP1, FLNA, VCL, TMEM47, KIRREL, TEK, PKD2, CDC42BPA, RAPGEF2, ADD3, PIK3R1	758	172	18224	2.79561	0.0562714	0.00262911	0.147566	cluster3
GOTERM_MF_DIRECT	GO:0005201~extracellular matrix structural constituent	12	0.00949773	0.00010605	COL4A2, LAMA4, FBLN1, PXDN, BGN, FBLN2, LUM, ELN, VCAN, TINAGL1, LAMB1, PRELP	715	67	16881	4.22862	0.0876557	0.0101413	0.16433	cluster3
GOTERM_BP_DIRECT	GO:0007517~muscle organ development	14	0.0110807	0.000110549	MEF2C, AEBP1, EGR3, COPRS, UTRN, ITGA11, MSX1, SMTN, SPEG, DMD, HBEGF, SGCE, MKL2, ZFHX3	726	89	16792	3.63834	0.318613	0.0223135	0.202095	cluster3
GOTERM_BP_DIRECT	GO:0006366~transcription from RNA polymerase II promoter	42	0.033242	0.000114659	MEF2C, COPS2, KMT2A, LMO4, POLR2J, ONECUT3, BMPR2, NFIX, FOXO3, TSC22D1, FUBP1, FOS, RAD21, ZNF148, JUND, NFAT5, VEZF1, NFIL3, MYC, TRIP11, EGR1, SSRP1, MAFF, SSBP2, EPAS1, NUCKS1, CEBPD, AFF4, FOSB, HMGA1, JUNB, AHR, MSX1, ETS1, CSRNP1, EBF1, FOXC1, PBX1, NFE2L2, NFIC, ZFHX3, NFIB	726	513	16792	1.89364	0.328263	0.0218624	0.2096	cluster3
GOTERM_CC_DIRECT	GO:0030027~lamellipodium	19	0.0150381	0.00012022	SLC39A14, ENAH, STX4, CCDC88A, ROCK1, SWAP70, WASF2, MYO1G, NEDD9, IQGAP2, PALLD, VASP, CORO1C, RAC1, PKD2, CYFIP1, PLXND1, MYLK, MYH10	758	160	18224	2.85501	0.0669072	0.00300637	0.176418	cluster3
GOTERM_BP_DIRECT	GO:0007160~cell-matrix adhesion	14	0.0110807	0.000124199	ITGA1, ITGA11, ITGA3, NID1, ECM2, VCL, SORBS1, ITGB8, ITGA8, RAC1, PKD1, SGCE, EMP2, ADAM9	726	90	16792	3.59792	0.35014	0.0224288	0.227022	cluster3
GOTERM_BP_DIRECT	GO:0008284~positive regulation of cell proliferation	39	0.0308676	0.000134586	NAMPT, FGFR1, CNBP, IL6ST, CSF1, CALR, PTEN, TIMP1, PHIP, YAP1, PDGFD, MYC, INSR, FGF2, SERTAD1, FN1, COL18A1, TCIRG1, STX4, FLT1, EFNB2, CST3, MECP2, IL6R, PURA, DOT1L, NTRK3, CDKN1B, ETS1, CD81, NTRK2, PDGFRA, PDGFRB, HBEGF, HAS2, ID4, PBX1, EMP2, F2R	726	466	16792	1.93573	0.373149	0.0230817	0.245987	cluster3
GOTERM_BP_DIRECT	GO:0050728~negative regulation of inflammatory response	13	0.0102892	0.000137543	ZFP36, NOV, TNFAIP6, TNFRSF1B, SERPINF1, APOE, SOCS3, ETS1, TEK, NDFIP1, CALCRL, SOCS5, NT5E	726	79	16792	3.80612	0.379548	0.0224725	0.251384	cluster3
GOTERM_CC_DIRECT	GO:0045121~membrane raft	22	0.0174125	0.00014088	CFLAR, BSG, CAV1, BST2, MYO1C, ITGA1, ABCA1, CAPN2, IQGAP1, VCL, TNFRSF1B, SORBS1, PTRF, ANK2, KIRREL, DMD, SULF1, TEK, EMP2, SELE, CD14, AHNAK	758	206	18224	2.56762	0.0779468	0.00337564	0.206706	cluster3
GOTERM_MF_DIRECT	GO:0051015~actin filament binding	17	0.0134551	0.000144275	LIMA1, TLN1, UTRN, IQGAP2, ACTN1, TTN, TPM1, FLNA, CORO1C, SYNE1, SYNE2, MACF1, SVIL, MYH11, CYFIP1, MARCKS, MYH10	715	132	16881	3.04065	0.117332	0.0124031	0.2235	cluster3
GOTERM_BP_DIRECT	GO:0010811~positive regulation of cell-substrate adhesion	9	0.0071233	0.000179579	SMOC2, LIMS1, FBLN2, HSD17B12, RAC1, NID1, ITGA3, EDIL3, ECM2	726	38	16792	5.47803	0.463772	0.0279296	0.328094	cluster3
GOTERM_CC_DIRECT	GO:0043202~lysosomal lumen	13	0.0102892	0.000196492	FMOD, LUM, GUSB, CTSA, PRELP, LAMP2, BGN, GLA, GPC6, PDGFRB, VCAN, NEU1, SCARB2	758	85	18224	3.67704	0.10702	0.00451739	0.288195	cluster3
GOTERM_BP_DIRECT	GO:0071498~cellular response to fluid shear stress	5	0.00395739	0.000224037	MEF2C, PTGS2, PKD2, HAS2, NFE2L2	726	12	16792	9.63728	0.988736	0.106093	2.33794	cluster3
GOTERM_BP_DIRECT	GO:0071277~cellular response to calcium ion	10	0.00791477	0.000295934	FUS, MEF2C, PPIF, FOS, ALOX5AP, JUND, FOSB, SCN5A, JUNB, IQGAP1	726	51	16792	4.53519	0.641936	0.0436718	0.540133	cluster3
GOTERM_CC_DIRECT	GO:0001725~stress fiber	10	0.00791477	0.000348435	LIMA1, MYO1C, SORBS1, TEK, FBLIM1, ACTN1, DAAM1, TPM1, MYLK, MYH10	758	54	18224	4.45226	0.18187	0.0076908	0.510519	cluster3
GOTERM_BP_DIRECT	GO:0010863~positive regulation of phospholipase C activity	5	0.00395739	0.000364899	FGFR1, FLT1, PDGFRA, PDGFRB, FGF2	726	9	16792	12.8497	0.718164	0.0513998	0.665608	cluster3
GOTERM_BP_DIRECT	GO:0007566~embryo implantation	9	0.0071233	0.000372154	FBLN1, BSG, PTGS2, IGFBP7, CST3, STC1, VMP1, EMP2, PCSK5	726	42	16792	4.95632	0.725174	0.0503527	0.678801	cluster3
GOTERM_BP_DIRECT	GO:0022617~extracellular matrix disassembly	12	0.00949773	0.000398598	CTSK, BSG, GSN, MMP19, ELN, NID1, CAPN2, TIMP2, ENG, FN1, ADAMTS4, TIMP1	726	76	16792	3.65202	0.749278	0.0518173	0.726867	cluster3
GOTERM_MF_DIRECT	GO:0005516~calmodulin binding	20	0.0158295	0.000426519	MYO5A, AEBP1, MYO1C, CNN3, SPHK1, MYO1G, IQGAP2, EEA1, DDX5, TTN, RGS16, IQGAP1, MYH11, SPTBN1, MARCKS, CNN1, ADD3, SCN5A, MYLK, MYH10	715	189	16881	2.49839	0.308587	0.0329906	0.659384	cluster3
GOTERM_BP_DIRECT	GO:0045766~positive regulation of angiogenesis	15	0.0118722	0.000433209	SASH1, MTDH, FLT1, SPHK1, ETS1, BTG1, HMOX1, TEK, RHOB, NFE2L2, PDCD6, FGF2, ANGPT2, ENG, IL1A	726	115	16792	3.01689	0.777663	0.0541653	0.789746	cluster3
GOTERM_MF_DIRECT	GO:0008134~transcription factor binding	26	0.0205784	0.000452362	HMGB1, LMO4, CHCHD2, FOS, GPX3, JUND, MYC, PIK3R1, RBFOX2, EPAS1, NUCKS1, MECP2, FOSB, RB1, HMGA1, AHR, FLNA, JUNB, PURA, DOT1L, ID1, ETS1, FOXC1, PBX1, SMARCA4, KAT6A	715	284	16881	2.16146	0.323878	0.032089	0.699205	cluster3
GOTERM_BP_DIRECT	GO:2000134~negative regulation of G1/S transition of mitotic cell cycle	7	0.00554034	0.000555335	CDKN1A, PKD2, RB1, ZNF655, PTEN, KANK2, SMARCA4	726	25	16792	6.47625	0.854495	0.0665249	1.01132	cluster3
GOTERM_BP_DIRECT	GO:0010761~fibroblast migration	5	0.00395739	0.000587421	NOV, ZFAND5, SYNE2, TNS1, ARID5B	726	10	16792	11.5647	0.869835	0.0678939	1.06945	cluster3
GOTERM_BP_DIRECT	GO:0060674~placenta blood vessel development	5	0.00395739	0.000587421	ITGB8, SOCS3, PKD2, PKD1, NR2F2	726	10	16792	11.5647	0.869835	0.0678939	1.06945	cluster3
GOTERM_CC_DIRECT	GO:0005938~cell cortex	15	0.0118722	0.000589758	CAV1, FRYL, NDFIP1, AKAP12, FBLIM1, NEDD9, AGTRAP, FRY, FNBP1, HMCN1, EPS8, MARCKS, ADD3, DST, MYH10	758	123	18224	2.93198	0.288088	0.0125064	0.862675	cluster3
GOTERM_CC_DIRECT	GO:0032154~cleavage furrow	9	0.0071233	0.000637893	LIMA1, HMCN1, SVIL, RHOB, RHOC, DCTN3, RAB21, MYLK, MYH10	758	47	18224	4.60383	0.307567	0.0130408	0.932776	cluster3
GOTERM_BP_DIRECT	GO:0010595~positive regulation of endothelial cell migration	9	0.0071233	0.000706685	SASH1, ROCK2, ETS1, TEK, BMPR2, RHOB, PDCD6, FGF2, FOXP1	726	46	16792	4.52533	0.91397	0.078515	1.28526	cluster3
GOTERM_BP_DIRECT	GO:0030336~negative regulation of cell migration	13	0.0102892	0.00078316	DLC1, IFITM1, BST2, SMAD7, SULF1, RHOB, STC1, TPM1, ENG, PTEN, SLIT2, VCL, IGFBP5	726	95	16792	3.16509	0.934035	0.0839623	1.4234	cluster3
GOTERM_BP_DIRECT	GO:0032956~regulation of actin cytoskeleton organization	9	0.0071233	0.000819927	DLC1, DIXDC1, CCDC88A, LRP1, ROCK1, BST2, ROCK2, ARHGAP18, PDGFRB	726	47	16792	4.42905	0.941942	0.0851062	1.48975	cluster3
GOTERM_BP_DIRECT	GO:0048745~smooth muscle tissue development	5	0.00395739	0.000891654	ZFAND5, ITGA8, TIPARP, ENG, FOXP1	726	11	16792	10.5134	0.954744	0.0895357	1.61907	cluster3
GOTERM_BP_DIRECT	GO:0034605~cellular response to heat	8	0.00633182	0.000900852	CDKN1A, HMOX1, ANO1, HSPA1A, TPR, PDCD6, SCARA5, IL1A	726	37	16792	5.00097	0.956167	0.0878779	1.63565	cluster3
GOTERM_MF_DIRECT	GO:0019899~enzyme binding	28	0.0221614	0.00097032	CAV1, PTGS2, HSPA1A, PAWR, TTN, PTEN, N4BP2L2, ANK2, HMOX1, JUND, RAC1, HSPA5, SCARB2, KPNB1, SCN5A, ZFP36, LDB2, IL6R, DDX5, HMGA1, NOTCH3, LAMP2, PLSCR4, BTG1, PDGFRB, SORT1, ZFHX3, SUDS3	715	333	16881	1.98521	0.568175	0.0625529	1.49418	cluster3
GOTERM_BP_DIRECT	GO:0045669~positive regulation of osteoblast differentiation	10	0.00791477	0.00101784	MEF2C, IFITM1, CEBPD, IL6ST, JUND, BMPR2, ID4, JAG1, IL6R, FGF2	726	60	16792	3.85491	0.970804	0.0960336	1.8462	cluster3
GOTERM_BP_DIRECT	GO:0034446~substrate adhesion-dependent cell spreading	8	0.00633182	0.00106372	FERMT3, ITGA8, PEAK1, RAC1, TEK, AXL, LAMB1, FN1	726	38	16792	4.86936	0.975105	0.0974989	1.92865	cluster3
GOTERM_MF_DIRECT	GO:0002020~protease binding	13	0.0102892	0.00113343	CFLAR, IL1R1, CST3, ITGA3, TIMP2, TTN, TIMP3, TIMP1, VWF, LRP1, UBC, FN1, ADAMTS4	715	101	16881	3.03888	0.625053	0.0676708	1.74329	cluster3
GOTERM_BP_DIRECT	GO:0001822~kidney development	12	0.00949773	0.00115326	SULF2, SERPINF1, ITGA8, ARID5B, SULF1, TIPARP, PKD1, TMED10, ADAMTS1, HAS2, TET2, PCSK5	726	86	16792	3.22737	0.98176	0.10257	2.08938	cluster3
GOTERM_CC_DIRECT	GO:0030018~Z disc	14	0.0110807	0.00123974	PPP1R12B, PDLIM3, ACTN1, SYNPO2, PALLD, TTN, FLNA, SYNE2, ANK2, DMD, PDE4B, PPP1R12A, SCN5A, DST	758	118	18224	2.85247	0.510578	0.0243379	1.8054	cluster3
GOTERM_BP_DIRECT	GO:0008283~cell proliferation	30	0.0237443	0.00125908	COPS2, CSF1, ELN, CLK1, PTEN, HDGFRP3, ZFP36L2, ANXA7, CUL5, EVI5, DKC1, RAC1, YAP1, MYC, IL1A, KHDRBS1, BST2, NASP, PAK1IP1, SRA1, TACC1, LRP1, EPS8, SERPINF1, GNB1, UBR5, CD81, FOXC1, EMP2, MYH10	726	366	16792	1.89586	0.987371	0.108676	2.27902	cluster3
GOTERM_BP_DIRECT	GO:0016477~cell migration	18	0.0142466	0.00126796	FGFR1, CCDC88A, FLT1, PIK3CB, PEAK1, PALLD, CD151, PTEN, BTG1, GPC6, CDC42BPA, TGFBR3, PDGFRB, JAK1, FOXC1, ENG, EMP2, ADAM9	726	172	16792	2.42053	0.987755	0.106749	2.29491	cluster3
GOTERM_BP_DIRECT	GO:0086004~regulation of cardiac muscle cell contraction	5	0.00395739	0.001292	ANK2, PDE4B, STC1, ATP1A1, SCN5A	726	12	16792	9.63728	0.988736	0.106093	2.33794	cluster3
GOTERM_BP_DIRECT	GO:0034329~cell junction assembly	5	0.00395739	0.001292	LIMS1, FBLIM1, VMP1, FLNA, VASP	726	12	16792	9.63728	0.988736	0.106093	2.33794	cluster3
GOTERM_BP_DIRECT	GO:0016525~negative regulation of angiogenesis	10	0.00791477	0.00129379	COL4A2, ROCK1, SERPINF1, ROCK2, SULF1, TEK, MEG3, FOXC1, ANGPT2, THBS2	726	62	16792	3.73056	0.988806	0.103781	2.34115	cluster3
GOTERM_CC_DIRECT	GO:0005884~actin filament	10	0.00791477	0.00139588	MYO5A, RAC1, TEK, ACTN1, PAWR, GNG12, PALLD, TPM1, FLNA, IQGAP1	758	65	18224	3.6988	0.552727	0.0264631	2.03062	cluster3
GOTERM_BP_DIRECT	GO:0007519~skeletal muscle tissue development	9	0.0071233	0.00142678	MEF2C, CFLAR, CAV1, DMD, SVIL, ELN, SKIL, NR2F2, FOXP1	726	51	16792	4.08167	0.992948	0.111271	2.57882	cluster3
GOTERM_BP_DIRECT	GO:0034097~response to cytokine	9	0.0071233	0.00162358	FOS, MCL1, IL6ST, JUND, SKIL, IL6R, TIMP2, JUNB, TIMP1	726	52	16792	4.00318	0.996441	0.122892	2.92956	cluster3
GOTERM_BP_DIRECT	GO:0030512~negative regulation of transforming growth factor beta receptor signaling pathway	10	0.00791477	0.00162707	GLG1, CAV1, SMAD7, UBC, TGFBR3, HSPA1A, HSPA5, SKIL, HTRA3, ENG	726	64	16792	3.61398	0.996484	0.120517	2.93577	cluster3
GOTERM_BP_DIRECT	GO:0051894~positive regulation of focal adhesion assembly	6	0.00474886	0.00169079	LIMS1, ROCK1, RAC1, TEK, COL16A1, IQGAP1	726	21	16792	6.60842	0.997183	0.122334	3.04908	cluster3
GOTERM_BP_DIRECT	GO:0070527~platelet aggregation	8	0.00633182	0.00169403	TLN1, PIK3CB, FERMT3, PDGFRA, ACTN1, CSRP1, FLNA, VCL	726	41	16792	4.51307	0.997214	0.120056	3.05482	cluster3
GOTERM_CC_DIRECT	GO:0031093~platelet alpha granule lumen	9	0.0071233	0.00184533	ISLR, VEGFB, VWF, ACTN1, SERPING1, MMRN1, QSOX1, FN1, TIMP1	758	55	18224	3.93418	0.654891	0.033737	2.67623	cluster3
GOTERM_BP_DIRECT	GO:0008286~insulin receptor signaling pathway	11	0.00870625	0.00187414	TCIRG1, PHIP, NAMPT, GRB10, SORBS1, GRB2, PIK3C2A, PDK4, ATP6V1H, INSR, PIK3R1	726	78	16792	3.26185	0.998511	0.129334	3.37437	cluster3
GOTERM_BP_DIRECT	GO:0007568~aging	17	0.0134551	0.00211749	GRB2, SERPING1, FOXO3, TIMP2, CANX, PTEN, TIMP1, FOS, TNFRSF1B, LRP1, SERPINF1, APOD, DMD, JUND, NFE2L2, FGF2, IGFBP5	726	165	16792	2.38304	0.999361	0.142075	3.80454	cluster3
GOTERM_BP_DIRECT	GO:0001974~blood vessel remodeling	7	0.00554034	0.00219734	MEF2C, BGN, EPAS1, BMPR2, AXL, FOXC1, JAG1	726	32	16792	5.05957	0.999516	0.144251	3.9453	cluster3
GOTERM_MF_DIRECT	GO:0005024~transforming growth factor beta-activated receptor activity	4	0.00316591	0.00232076	LTBP1, LTBP4, TGFBR3, ENG	715	7	16881	13.4913	0.865983	0.125398	3.53896	cluster3
GOTERM_BP_DIRECT	GO:0060548~negative regulation of cell death	9	0.0071233	0.00234531	NOV, NTRK3, CHMP4B, BNIP3L, CST3, VPS4B, HSPA1A, FGF2, MYC	726	55	16792	3.78482	0.999711	0.150371	4.20561	cluster3
GOTERM_BP_DIRECT	GO:0034616~response to laminar fluid shear stress	4	0.00316591	0.00246201	SMAD7, ETS1, ABCA1, ADAM9	726	7	16792	13.2168	0.999807	0.154409	4.41046	cluster3
GOTERM_BP_DIRECT	GO:0043410~positive regulation of MAPK cascade	11	0.00870625	0.00249249	FGFR1, HMGB1, TNFRSF11B, TNFRSF1B, FLT1, NTRK2, IL6R, TIMP2, IGFBP3, INSR, F2R	726	81	16792	3.14104	0.999827	0.153405	4.46389	cluster3
GOTERM_BP_DIRECT	GO:0043434~response to peptide hormone	8	0.00633182	0.002582	BSG, CDKN1B, BTG2, BTG1, JUND, TEK, CXCL12, TIMP1	726	44	16792	4.20536	0.999873	0.155716	4.62064	cluster3
GOTERM_CC_DIRECT	GO:0031982~vesicle	14	0.0110807	0.0025869	MYO5A, KIF5B, CHMP4B, PIK3C2A, CST3, TKT, CORO1C, EPS8, VAMP8, RAB34, CD81, DNAJC6, IFNGR1, AHNAK	758	128	18224	2.62962	0.775075	0.0455543	3.73278	cluster3
GOTERM_BP_DIRECT	GO:0043066~negative regulation of apoptotic process	34	0.0269102	0.00263009	MTDH, MCL1, IL6ST, YBX3, PTEN, TIMP1, PHIP, SPRY2, TEK, DNAJA1, HSPA5, DNAJC3, MYC, PIK3R1, CFLAR, EGR3, SOCS3, SPHK1, AHI1, PIM3, ANXA4, FLNA, VEGFB, PPIF, NOTCH2, MAP4K4, CDKN1A, RPS6KA3, MSX1, CDKN1B, ID1, BNIP3L, UBC, PDGFRB	726	455	16792	1.72836	0.999893	0.155685	4.70474	cluster3
GOTERM_BP_DIRECT	GO:0001570~vasculogenesis	9	0.0071233	0.00263484	CAV1, EGFL7, NTRK2, TIPARP, QKI, HAS2, YAP1, ENG, JUNB	726	56	16792	3.71724	0.999894	0.153338	4.71306	cluster3
GOTERM_BP_DIRECT	GO:0045665~negative regulation of neuron differentiation	9	0.0071233	0.00263484	NOTCH3, DIXDC1, ID2, HMG20A, ID4, PBX1, JAG1, FOXO3, CALR	726	56	16792	3.71724	0.999894	0.153338	4.71306	cluster3
GOTERM_MF_DIRECT	GO:0042803~protein homodimerization activity	48	0.0379909	0.0027952	NAMPT, FGFR1, HM13, MCL1, KMT2A, PTGS2, SRM, GGCT, IL6ST, CHMP4B, CPQ, CSF1, EEA1, IRAK3, APOE, HMOX1, VPS4B, PKD2, TPR, NR2F2, B4GALT1, CCDC88A, BST2, GIMAP7, CEBPD, NR4A2, SPPL2A, ACTN1, TKT, IL6R, NR4A3, MECOM, FLNA, SLIT2, VEGFB, P2RX4, VWF, CDH13, RBPMS, SYNE1, GLA, ID1, BNIP3L, NTRK2, PDGFRA, DST, ENG, PDCD6	715	730	16881	1.55242	0.911188	0.140433	4.24787	cluster3
GOTERM_CC_DIRECT	GO:0043197~dendritic spine	12	0.00949773	0.00290068	P2RX4, STX4, CNN3, SIPA1L1, PDE4B, MAP1B, ASAP1, PALMD, COMT, PTEN, CANX, MYH10	758	100	18224	2.88507	0.812358	0.0494396	4.17661	cluster3
GOTERM_CC_DIRECT	GO:0005667~transcription factor complex	18	0.0142466	0.00290864	EPAS1, SMAD7, ONECUT3, LMO4, LDB2, WTIP, NR4A3, IVNS1ABP, HMGA1, JUNB, AHR, FOS, ETS1, JUND, PBX1, YAP1, SKIL, ZFHX3	758	193	18224	2.24228	0.813219	0.0481498	4.18784	cluster3
GOTERM_BP_DIRECT	GO:0070301~cellular response to hydrogen peroxide	9	0.0071233	0.00295156	PPIF, ETS1, AKR1B1, CST3, AXL, RHOB, PDGFD, NFE2L2, KDM6B	726	57	16792	3.65202	0.999965	0.167367	5.26524	cluster3
GOTERM_MF_DIRECT	GO:0005161~platelet-derived growth factor receptor binding	5	0.00395739	0.0029818	IL1R1, PDGFRA, PDGFRB, PDGFD, PTEN	715	15	16881	7.86993	0.924461	0.140967	4.52535	cluster3
GOTERM_CC_DIRECT	GO:0042470~melanosome	12	0.00949773	0.00313624	MYO5A, BSG, SERPINF1, RAC1, SLC3A2, RPN1, MYH11, SEC22B, TMED10, ATP1A1, HSPA5, CANX	758	101	18224	2.8565	0.836234	0.0503813	4.50855	cluster3
GOTERM_BP_DIRECT	GO:0007050~cell cycle arrest	15	0.0118722	0.00315261	KHDRBS1, RB1, CALR, RRAGC, NOTCH2, PPM1G, INHBA, CUL5, CDKN1A, CDKN1B, PKD2, PKD1, SKIL, MYC, ZFHX3	726	141	16792	2.46058	0.999983	0.174879	5.61418	cluster3
GOTERM_BP_DIRECT	GO:0051591~response to cAMP	8	0.00633182	0.00334785	FOS, BSG, THBD, JUND, MMP19, TEK, FOSB, JUNB	726	46	16792	4.02252	0.999991	0.181785	5.95187	cluster3
GOTERM_BP_DIRECT	GO:0007229~integrin-mediated signaling pathway	12	0.00949773	0.00358906	FBLN1, ITGB8, FERMT3, ITGA8, ITGA11, ITGA1, NEDD9, ADAMTS1, ITGA3, COL16A1, DST, ADAM9	726	99	16792	2.80357	0.999996	0.190602	6.3675	cluster3
GOTERM_BP_DIRECT	GO:0007411~axon guidance	16	0.0126636	0.00373528	MATN2, FLRT2, ENAH, KIF5B, GRB2, EFNB2, NR4A3, CXCL12, VASP, SLIT2, SLIT3, LAMB2, RAC1, MEG3, SPTBN1, MYH10	726	159	16792	2.32749	0.999998	0.194609	6.61861	cluster3
GOTERM_CC_DIRECT	GO:0000785~chromatin	11	0.00870625	0.00379468	RAD21, NUCKS1, SFPQ, JUND, RB1, JMJD1C, NFE2L2, CAPN2, HMGA1, JUNB, SMC3	758	89	18224	2.97151	0.888072	0.0590172	5.43072	cluster3
GOTERM_BP_DIRECT	GO:1904706~negative regulation of vascular smooth muscle cell proliferation	4	0.00316591	0.00381328	CDKN1B, HMOX1, CNN1, TPM1	726	8	16792	11.5647	0.999998	0.195339	6.75231	cluster3
GOTERM_BP_DIRECT	GO:0001945~lymph vessel development	4	0.00316591	0.00381328	TMEM204, EFNB2, FOXC1, NR2F2	726	8	16792	11.5647	0.999998	0.195339	6.75231	cluster3
GOTERM_MF_DIRECT	GO:0050431~transforming growth factor beta binding	5	0.00395739	0.00384408	LTBP1, LTBP3, LTBP4, TGFBR3, ENG	715	16	16881	7.37806	0.964262	0.168967	5.79783	cluster3
GOTERM_BP_DIRECT	GO:1901998~toxin transport	7	0.00554034	0.00408074	TCP1, DNAJA1, CCT2, HSPA5, CCT3, GGA1, CASP1	726	36	16792	4.4974	0.999999	0.204558	7.20936	cluster3
GOTERM_CC_DIRECT	GO:0005886~plasma membrane	203	0.16067	0.00409503	ADCY4, MRPL42, HM13, IL6ST, UTRN, CCT3, PRKG1, APOE, OGT, RAPGEF2, BSG, MAGI1, ROCK1, ROCK2, PIK3CB, EFNB2, APOLD1, GRB10, LPAR6, PDGFRA, PLA2G2A, PDGFRB, ADD3, GLG1, IL1R1, ITGA11, AKAP12, DAAM1, ADAP1, MACF1, DMD, RAC1, TMED10, STX11, KLF9, SMAD7, SPHK1, SRA1, MCAM, PTPN12, NOTCH3, NOTCH2, GGT5, FNBP1, ETS2, NOTCH4, MARCKS, CLEC7A, SYTL3, LIMA1, SLC20A1, COPRS, CD151, PTEN, MCF2L, TNFRSF11B, GU…	758	4121	18224	1.18432	0.905917	0.061883	5.8486	cluster3
GOTERM_BP_DIRECT	GO:0051895~negative regulation of focal adhesion assembly	5	0.00395739	0.0041387	CORO1C, DLC1, APOD, PTEN, PHLDB2	726	16	16792	7.22796	0.999999	0.204218	7.30813	cluster3
GOTERM_MF_DIRECT	GO:0001968~fibronectin binding	6	0.00474886	0.00418949	CTSK, FBLN1, HSD17B12, ITGA3, IGFBP3, IGFBP5	715	26	16881	5.44841	0.973524	0.173977	6.3031	cluster3
GOTERM_BP_DIRECT	GO:0007010~cytoskeleton organization	16	0.0126636	0.00420054	ZMYM2, MICAL2, NEDD9, WTIP, PALLD, TPM1, PHIP, MAST4, MACF1, ANK2, APOE, DMD, SVIL, SPTBN1, ADD3, DST	726	161	16792	2.29858	1	0.204057	7.41338	cluster3
GOTERM_CC_DIRECT	GO:0014069~postsynaptic density	17	0.0134551	0.00431568	CNN3, PDLIM5, MAP1B, BMPR2, TANC1, ATP1A1, ITPR1, P2RX4, EPS8, SIPA1L1, ITGA8, PDE4B, NTRK2, SPTBN1, DNAJC6, ADD3, IFNGR1	758	184	18224	2.22129	0.917191	0.0634555	6.1545	cluster3
GOTERM_CC_DIRECT	GO:0005912~adherens junction	8	0.00633182	0.0043727	TMEM47, TMEM204, MAGI1, AHI1, ESAM, JAG1, WTIP, VCL	758	50	18224	3.84675	0.919877	0.0626729	6.23339	cluster3
GOTERM_CC_DIRECT	GO:0030529~intracellular ribonucleoprotein complex	14	0.0110807	0.00437473	ZFP36, DHX9, SRA1, G3BP2, HNRNPDL, DDX5, RPS5, HNRNPR, IQGAP1, ZFP36L2, HNRNPH3, ILF2, LARP7, CELF1	758	136	18224	2.47493	0.919972	0.0611827	6.23621	cluster3
GOTERM_BP_DIRECT	GO:0007030~Golgi organization	10	0.00791477	0.00445985	ARHGAP21, SYNE1, PLEKHM2, ATL3, USO1, TMED10, VMP1, OPTN, LMAN1, TRIP11	726	74	16792	3.1256	1	0.212286	7.85358	cluster3
GOTERM_CC_DIRECT	GO:0031410~cytoplasmic vesicle	20	0.0158295	0.0044609	FGFR1, GABARAPL2, CAV1, CCDC88A, AGFG1, MYO1C, ANP32E, ADGRF5, HPS1, EEA1, OPTN, COMMD9, FNBP1, SORT1, PDGFRB, ADAMTS1, NEU1, PDCD6, DST, EMP2	758	235	18224	2.04615	0.923864	0.0608785	6.35532	cluster3
GOTERM_CC_DIRECT	GO:0005634~nucleus	259	0.204993	0.0044938	DLC1, MEF2C, PTGS2, LUZP1, CLK1, WTAP, N4BP2L2, APOE, VPS4B, RAPGEF5, OGT, PIK3CB, ROCK2, MECP2, HMG20A, ZNF503, OPTN, MECOM, MSX1, PTRF, UBR5, PDGFRA, ZNHIT1, PDGFRB, STC1, VGLL3, SUDS3, FUS, CHCHD2, CALR, ADAP1, ARIH2, DMD, RAC1, VEZF1, FRA10AC1, DHX9, KLF6, MOCS2, KLF9, SMAD7, SPHK1, SRA1, TKT, PCNP, CSRP1, CSRP2, DDX5, MCAM, NOTCH2, SRSF2, SYNE1, SYNE2, ETS1, CSRNP1, ETS2, NOTCH4, ZFHX3, KAT6…	758	5415	18224	1.14994	0.925299	0.0598992	6.40076	cluster3
GOTERM_CC_DIRECT	GO:0010008~endosome membrane	17	0.0134551	0.00454799	TCIRG1, PARM1, PLEKHM2, NDFIP1, GOLIM4, ITM2B, TAB2, NTRK2, UBC, VPS4B, RHOB, SPG21, SORT1, LEPROT, GGA1, INSR, CD14	758	185	18224	2.20928	0.927605	0.059234	6.47556	cluster3
GOTERM_CC_DIRECT	GO:0031527~filopodium membrane	5	0.00395739	0.00455935	SYNE2, DMD, UTRN, ITGA3, VASP	758	17	18224	7.07124	0.928079	0.0580683	6.49123	cluster3
GOTERM_MF_DIRECT	GO:0004180~carboxypeptidase activity	5	0.00395739	0.00486066	AEBP1, CPE, CPQ, PRCP, CTSA	715	17	16881	6.94406	0.985224	0.190012	7.27765	cluster3
GOTERM_MF_DIRECT	GO:0004714~transmembrane receptor protein tyrosine kinase activity	7	0.00554034	0.00486816	NTRK3, FLT1, NTRK2, TEK, PDGFRA, AXL, INSR	715	38	16881	4.34917	0.98532	0.182097	7.28849	cluster3
GOTERM_BP_DIRECT	GO:0007623~circadian rhythm	10	0.00791477	0.00487901	NTRK3, NAMPT, EGR3, KLF9, ID1, JUND, NTRK2, ID4, NFIL3, HNRNPR	726	75	16792	3.08393	1	0.226744	8.56093	cluster3
GOTERM_CC_DIRECT	GO:0016023~cytoplasmic, membrane-bounded vesicle	14	0.0110807	0.00494984	FGFR1, FNBP1, CCDC88A, AGFG1, MYO1C, RAC1, ANP32E, HPS1, SORT1, PDGFRB, NEU1, OPTN, COMMD9, DST	758	138	18224	2.43907	0.942627	0.0615403	7.02853	cluster3
GOTERM_MF_DIRECT	GO:0051371~muscle alpha-actinin binding	4	0.00316591	0.00522673	PKD2, SYNPO2, TTN, PALLD	715	9	16881	10.4932	0.989251	0.186203	7.80518	cluster3
GOTERM_BP_DIRECT	GO:0001649~osteoblast differentiation	12	0.00949773	0.00523521	IARS, MEF2C, DHX9, ERH, MRC2, ITGA11, COL6A1, CCDC47, VCAN, IGFBP3, JUNB, IGFBP5	726	104	16792	2.66879	1	0.238031	9.158	cluster3
GOTERM_BP_DIRECT	GO:0031032~actomyosin structure organization	6	0.00474886	0.00541595	EPB41L2, CNN3, LIMCH1, CDC42BPA, CNN1, MYH10	726	27	16792	5.13988	1	0.24204	9.45955	cluster3
GOTERM_BP_DIRECT	GO:0009611~response to wounding	9	0.0071233	0.00551962	ZFP36, ZFP36L2, VWF, SULF2, RAC1, DST, MYC, FN1, F2R	726	63	16792	3.30421	1	0.242968	9.63207	cluster3
GOTERM_MF_DIRECT	GO:0017048~Rho GTPase binding	6	0.00474886	0.0058385	INF2, ROCK2, YBX3, IQGAP2, DAAM1, FLNA	715	28	16881	5.05924	0.993687	0.197659	8.68052	cluster3
GOTERM_BP_DIRECT	GO:0048015~phosphatidylinositol-mediated signaling	12	0.00949773	0.0060405	FGFR1, PIK3CB, GRB2, PIK3C2A, PDGFRA, PDGFRB, HBEGF, OGT, PTEN, FGF2, TNRC6A, PIK3R1	726	106	16792	2.61843	1	0.259437	10.4943	cluster3
GOTERM_MF_DIRECT	GO:0005539~glycosaminoglycan binding	5	0.00395739	0.00604311	BGN, LTBP4, TGFBR3, VCAN, ENG	715	18	16881	6.55828	0.994716	0.196248	8.97155	cluster3
GOTERM_MF_DIRECT	GO:0005520~insulin-like growth factor binding	5	0.00395739	0.00604311	NOV, IGFBP7, HTRA3, IGFBP3, CRIM1	715	18	16881	6.55828	0.994716	0.196248	8.97155	cluster3
GOTERM_BP_DIRECT	GO:0030308~negative regulation of cell growth	13	0.0102892	0.00608527	NOV, INHBA, CDKN1A, MSX1, CDKN1B, TSPYL2, BST2, BTG1, BMPR2, SERTAD1, SLIT2, SMARCA4, SLIT3	726	121	16792	2.48499	1	0.257933	10.568	cluster3
GOTERM_CC_DIRECT	GO:0043231~intracellular membrane-bounded organelle	37	0.0292847	0.00619937	MEF2C, CLTB, SEC31A, AGFG1, AKAP9, CTSA, ITM2B, ALDH3A2, ABCA6, RRAGC, NOV, AP1S2, EVI5, SPG21, VEZF1, QSOX1, TNRC6A, INSR, CLINT1, PARM1, COL4A2, GUSB, SPPL2A, ATP1A1, MECOM, AGTRAP, DRAM2, RDH10, DCP2, GRN, AHCYL1, NEU1, VCAN, CLEC7A, GGA1, SLC14A1, ZFHX3	758	558	18224	1.5942	0.972179	0.074914	8.72852	cluster3
GOTERM_MF_DIRECT	GO:0048365~Rac GTPase binding	7	0.00554034	0.006303	CORO1C, CAV1, EPS8, CYFIP1, IQGAP2, FLNA, IQGAP1	715	40	16881	4.13171	0.995786	0.196497	9.33994	cluster3
GOTERM_CC_DIRECT	GO:0071556~integral component of lumenal side of endoplasmic reticulum membrane	6	0.00474886	0.00632355	HM13, PKD2, SPPL2A, CALR, HLA-E, CANX	758	29	18224	4.97425	0.974111	0.0747981	8.89588	cluster3
GOTERM_BP_DIRECT	GO:0018146~keratan sulfate biosynthetic process	6	0.00474886	0.00636336	B4GALT1, ST3GAL1, FMOD, LUM, PRELP, B4GALT5	726	28	16792	4.95632	1	0.264834	11.0248	cluster3
GOTERM_BP_DIRECT	GO:0010629~negative regulation of gene expression	14	0.0110807	0.00637207	MEF2C, TIPARP, NDFIP1, ZNF503, RB1, SLIT3, VEGFB, ANXA7, CDKN1A, SERPINF1, ID2, ITGB8, ZNF148, ENG	726	137	16792	2.3636	1	0.262036	11.0391	cluster3
GOTERM_CC_DIRECT	GO:0005764~lysosome	19	0.0150381	0.0064604	MYO5A, CPQ, HPS1, CST3, CTSA, CAPN2, TINAGL1, RRAGC, IFNAR1, CTSK, LAMP2, FNBP1, DRAM2, GLA, PRCP, NEU1, SCARB2, PCYOX1, CALCRL	758	226	18224	2.02125	0.976085	0.0748287	9.07998	cluster3
GOTERM_BP_DIRECT	GO:0036120~cellular response to platelet-derived growth factor stimulus	5	0.00395739	0.0064972	PDGFRB, HAS2, PDGFD, MYC, IQGAP1	726	18	16792	6.42485	1	0.263363	11.2438	cluster3
GOTERM_BP_DIRECT	GO:0006939~smooth muscle contraction	5	0.00395739	0.0064972	SMTN, ROCK1, ROCK2, MYH11, MYLK	726	18	16792	6.42485	1	0.263363	11.2438	cluster3
GOTERM_BP_DIRECT	GO:0001935~endothelial cell proliferation	5	0.00395739	0.0064972	HMGB1, PIK3CB, HMOX1, TEK, BMPR2	726	18	16792	6.42485	1	0.263363	11.2438	cluster3
GOTERM_BP_DIRECT	GO:0018108~peptidyl-tyrosine phosphorylation	15	0.0118722	0.00651958	FGFR1, ZMYM2, FLT1, PEAK1, AXL, CLK1, TTN, NTRK3, TEK, NTRK2, PDGFRA, PDGFRB, HBEGF, FGF2, INSR	726	153	16792	2.2676	1	0.261125	11.2804	cluster3
GOTERM_CC_DIRECT	GO:0043034~costamere	5	0.00395739	0.00695163	ANK2, DMD, SVIL, AHNAK, VCL	758	19	18224	6.3269	0.982013	0.0787303	9.73795	cluster3
GOTERM_MF_DIRECT	GO:0017166~vinculin binding	4	0.00316591	0.00723392	TLN1, DMD, UTRN, ACTN1	715	10	16881	9.44392	0.998127	0.214584	10.6481	cluster3
GOTERM_MF_DIRECT	GO:0016504~peptidase activator activity	4	0.00316591	0.00723392	CAV1, FBLN1, PCOLCE, FN1	715	10	16881	9.44392	0.998127	0.214584	10.6481	cluster3
GOTERM_MF_DIRECT	GO:0043548~phosphatidylinositol 3-kinase binding	5	0.00395739	0.00740231	AXL, PDGFRB, ATP1A1, INSR, PIK3R1	715	19	16881	6.2131	0.998382	0.211821	10.8829	cluster3
GOTERM_CC_DIRECT	GO:0043234~protein complex	29	0.0229528	0.00763226	MEF2C, LIMS1, CAV1, LTBP1, PTGS2, UTRN, CANX, IQGAP1, VCL, DMD, COL6A2, COL6A1, SKIL, RAPGEF2, MYC, SASH1, SMAD7, NASP, ATP1A1, PCM1, ITPR1, DOT1L, CDKN1A, CDKN1B, ID2, PTRF, PDGFRA, SPTBN1, SMARCA4	758	412	18224	1.69229	0.987882	0.084478	10.6423	cluster3
GOTERM_BP_DIRECT	GO:0060055~angiogenesis involved in wound healing	4	0.00316591	0.00765893	B4GALT1, PIK3CB, ETS1, PRCP	726	10	16792	9.25179	1	0.296042	13.1238	cluster3
GOTERM_BP_DIRECT	GO:0051146~striated muscle cell differentiation	4	0.00316591	0.00765893	SPAG9, MTPN, RB1, IGFBP5	726	10	16792	9.25179	1	0.296042	13.1238	cluster3
GOTERM_BP_DIRECT	GO:0048146~positive regulation of fibroblast proliferation	8	0.00633182	0.00823555	CDKN1A, FBLN1, SPHK1, PDGFRA, PDGFRB, PDGFD, MYC, FN1	726	54	16792	3.42659	1	0.311108	14.043	cluster3
GOTERM_BP_DIRECT	GO:0071456~cellular response to hypoxia	11	0.00870625	0.00842236	PTGS2, EPAS1, HP1BP3, GNB1, HMOX1, BNIP3L, STC1, FAM162A, FOXO3, NFE2L2, PTEN	726	96	16792	2.65025	1	0.313586	14.3388	cluster3
GOTERM_BP_DIRECT	GO:0051017~actin filament bundle assembly	6	0.00474886	0.00859558	LIMA1, EPS8, SWAP70, NEDD9, ACTN1, PAWR	726	30	16792	4.6259	1	0.315581	14.6122	cluster3
GOTERM_CC_DIRECT	GO:0000139~Golgi membrane	38	0.0300761	0.00882227	GLG1, CAV1, SEC31A, LMAN1, ITM2B, DSE, ST3GAL1, ARHGAP21, AP1S2, RAC1, PKD1, SEC22B, TMED10, PDGFD, LEPROT, IFNGR2, TRIP11, B4GALT5, B4GALT1, GABARAPL2, PARM1, BSG, ROCK1, GOLIM4, NDFIP1, OPTN, HLA-E, AGTRAP, NOTCH3, MGAT1, NOTCH2, RND3, ANKRD28, NOTCH4, CSGALNACT2, USO1, EMP2, GBP2	758	591	18224	1.54586	0.993929	0.0952366	12.2032	cluster3
GOTERM_MF_DIRECT	GO:0005088~Ras guanyl-nucleotide exchange factor activity	12	0.00949773	0.00947066	FGFR1, GRB2, TEK, PDGFRA, PDGFRB, RAPGEF5, HBEGF, JAK1, SPTBN1, AKAP9, RAPGEF2, FGF2	715	115	16881	2.46363	0.999734	0.254701	13.7195	cluster3
GOTERM_BP_DIRECT	GO:0001938~positive regulation of endothelial cell proliferation	9	0.0071233	0.00951689	VEGFB, CDH13, EGR3, EGFL7, TEK, BMPR2, PDCD6, CXCL12, FGF2	726	69	16792	3.01689	1	0.339509	16.0526	cluster3
GOTERM_MF_DIRECT	GO:0043560~insulin receptor substrate binding	4	0.00316591	0.00963717	PIK3CB, GRB2, INSR, PIK3R1	715	11	16881	8.58538	0.99977	0.250874	13.9441	cluster3
GOTERM_BP_DIRECT	GO:0045765~regulation of angiogenesis	6	0.00474886	0.00989243	ID1, ETS1, HMOX1, PLXND1, EMP2, FGF2	726	31	16792	4.47667	1	0.346816	16.6331	cluster3
GOTERM_BP_DIRECT	GO:0043552~positive regulation of phosphatidylinositol 3-kinase activity	6	0.00474886	0.00989243	FLT1, RAC1, TEK, PDGFRA, PDGFRB, FGF2	726	31	16792	4.47667	1	0.346816	16.6331	cluster3
GOTERM_BP_DIRECT	GO:0030032~lamellipodium assembly	6	0.00474886	0.00989243	CDH13, CCDC88A, WASF2, RAC1, CYFIP1, VCL	726	31	16792	4.47667	1	0.346816	16.6331	cluster3
GOTERM_BP_DIRECT	GO:0016049~cell growth	8	0.00633182	0.0100174	NOTCH2, MTPN, SLC3A2, TGFBR3, NOP58, SOCS5, DDX5, RRAGC	726	56	16792	3.30421	1	0.346912	16.8253	cluster3
GOTERM_BP_DIRECT	GO:0043123~positive regulation of I-kappaB kinase/NF-kappaB signaling	15	0.0118722	0.0100425	CFLAR, TNFSF10, MTDH, SLC20A1, BST2, MIER1, HMOX1, NDFIP1, UBC, RHOC, CASP1, TAB2, FLNA, IL1A, F2R	726	161	16792	2.15492	1	0.344248	16.864	cluster3
GOTERM_BP_DIRECT	GO:0001886~endothelial cell morphogenesis	4	0.00316591	0.0101967	COL18A1, ID1, NOTCH4, STC1	726	11	16792	8.41072	1	0.345171	17.1005	cluster3
GOTERM_BP_DIRECT	GO:0048333~mesodermal cell differentiation	4	0.00316591	0.0101967	INHBA, ITGA8, ITGA3, KDM6B	726	11	16792	8.41072	1	0.345171	17.1005	cluster3
GOTERM_BP_DIRECT	GO:0051414~response to cortisol	3	0.00237443	0.0105389	IGFBP7, SLIT2, SLIT3	726	4	16792	17.3471	1	0.351127	17.6235	cluster3
GOTERM_MF_DIRECT	GO:0004872~receptor activity	18	0.0142466	0.010929	SLC20A1, ATP6AP2, FKBP3, ACKR1, SEC62, NOTCH3, OGFRL1, NOTCH2, TNFRSF11B, CUL5, THBD, LRP1, IL10RB, ITGB8, NOTCH4, TEK, GUCY1A3, SCARB2	715	217	16881	1.95842	0.999926	0.271564	15.6686	cluster3
GOTERM_BP_DIRECT	GO:0043065~positive regulation of apoptotic process	23	0.018204	0.0111473	HMGB1, BCLAF1, PTGS2, ZMAT3, FOXO3, PAWR, ARHGEF12, LATS2, SLIT2, MCF2L, NTRK3, TNFSF10, HMOX1, BNIP3L, RAC1, DNAJA1, UBC, RHOB, PDGFRB, FAM162A, GADD45B, IGFBP3, SUDS3	726	300	16792	1.77326	1	0.363842	18.5455	cluster3
GOTERM_BP_DIRECT	GO:0048844~artery morphogenesis	5	0.00395739	0.0114702	NOTCH3, SMAD7, APOE, FOXC1, ENG	726	21	16792	5.50702	1	0.368801	19.0308	cluster3
GOTERM_BP_DIRECT	GO:0032496~response to lipopolysaccharide	15	0.0118722	0.0116948	PTGS2, GNG12, COMT, JUNB, FOXP1, IFNAR1, IRAK3, FOS, TNFRSF11B, RPS6KA3, THBD, JUND, CASP1, SELE, F2R	726	164	16792	2.1155	1	0.371151	19.3667	cluster3
GOTERM_CC_DIRECT	GO:0005903~brush border	8	0.00633182	0.0118499	LIMA1, SLC38A2, EPS8, MYO1C, ACTN1, ADD3, VCL, MYH10	758	60	18224	3.20563	0.998958	0.123698	16.0606	cluster3
GOTERM_BP_DIRECT	GO:0043524~negative regulation of neuron apoptotic process	13	0.0102892	0.0118541	MEF2C, ROCK1, NR4A2, AXL, MECP2, NR4A3, VEGFB, LRP1, BTG2, APOE, HMOX1, NTRK2, F2R	726	132	16792	2.2779	1	0.371825	19.6042	cluster3
GOTERM_BP_DIRECT	GO:0032870~cellular response to hormone stimulus	7	0.00554034	0.0123074	FOS, IGFBP7, JUND, FOSB, JUNB, SLIT2, SLIT3	726	45	16792	3.59792	1	0.379645	20.2764	cluster3
GOTERM_CC_DIRECT	GO:0043025~neuronal cell body	23	0.018204	0.0125359	MYO5A, SLC38A2, AGFG1, CNN3, IL6ST, BMPR2, CST3, TANC1, AKAP9, TIMP2, CANX, FLNA, PURA, NOV, P2RX4, TNFRSF1B, LRP1, APOD, CPE, APOE, SORT1, RAPGEF2, MYH10	758	315	18224	1.75546	0.999301	0.128118	16.9125	cluster3
GOTERM_BP_DIRECT	GO:0071364~cellular response to epidermal growth factor stimulus	6	0.00474886	0.0128761	ZFP36, ZFP36L2, ID1, MYC, IQGAP1, PTPN12	726	33	16792	4.20536	1	0.389927	21.1122	cluster3
GOTERM_BP_DIRECT	GO:0042493~response to drug	23	0.018204	0.0129735	COL18A1, PTGS2, CST3, ITGA3, ATP1A1, COMT, FOSB, ABCA1, CALR, TIMP2, PNP, CBX7, PTEN, JUNB, VEGFB, INHBA, FOS, TNFRSF11B, CDKN1A, CDKN1B, APOD, JUND, MYC	726	304	16792	1.74993	1	0.388921	21.2546	cluster3
GOTERM_BP_DIRECT	GO:0007507~heart development	16	0.0126636	0.0131362	MEF2C, MICAL2, PDLIM3, ITGA3, BICC1, PTEN, TAB2, NTRK3, ID1, RB1CC1, TEK, PKD2, PKD1, FOXC1, CALCRL, PCSK5	726	183	16792	2.02225	1	0.389442	21.4917	cluster3
GOTERM_BP_DIRECT	GO:0030728~ovulation	4	0.00316591	0.0131649	TNFAIP6, PTGS2, IL4R, MYC	726	12	16792	7.70983	1	0.386888	21.5334	cluster3
GOTERM_BP_DIRECT	GO:0055003~cardiac myofibril assembly	4	0.00316591	0.0131649	PDGFRA, PDGFRB, TTN, MYH10	726	12	16792	7.70983	1	0.386888	21.5334	cluster3
GOTERM_BP_DIRECT	GO:0009791~post-embryonic development	9	0.0071233	0.0131767	KMT2A, CSRNP1, ARID5B, TIPARP, MECP2, NR4A2, CCDC47, TET2, ITPR1	726	73	16792	2.85158	1	0.383991	21.5506	cluster3
GOTERM_BP_DIRECT	GO:0043406~positive regulation of MAP kinase activity	8	0.00633182	0.0131943	MEF2C, FGFR1, FLT1, PDE5A, PDGFRB, PDGFD, FGF2, IQGAP1	726	59	16792	3.1362	1	0.381275	21.5763	cluster3
GOTERM_CC_DIRECT	GO:0032580~Golgi cisterna membrane	9	0.0071233	0.013388	B4GALT1, ST3GAL1, GOLGA8B, CSGALNACT2, GOLIM4, SORT1, GOLGA8A, RAB21, B4GALT5	758	76	18224	2.8471	0.999575	0.133913	17.9592	cluster3
GOTERM_BP_DIRECT	GO:0001954~positive regulation of cell-matrix adhesion	5	0.00395739	0.01355	CDH13, DMD, CSF1, UTRN, EMP2	726	22	16792	5.2567	1	0.386172	22.0919	cluster3
GOTERM_BP_DIRECT	GO:0030334~regulation of cell migration	9	0.0071233	0.0142333	LAMA4, LMO4, RAC1, RHOB, LDB2, JAG1, PLXND1, FLNA, VCL	726	74	16792	2.81304	1	0.398058	23.0734	cluster3
GOTERM_BP_DIRECT	GO:0042127~regulation of cell proliferation	16	0.0126636	0.0143924	RBFOX2, CCDC88A, HP1BP3, BMPR2, JAG1, JUNB, PURA, TNFRSF11B, TNFRSF1B, CDKN1B, IL4R, JUND, PKD2, JAK1, RAPGEF2, ENG	726	185	16792	2.00039	1	0.398378	23.3004	cluster3
GOTERM_BP_DIRECT	GO:0050821~protein stabilization	13	0.0102892	0.014764	LAMP2, CDKN1A, TCP1, MSX1, ANK2, SMAD7, CCT2, HSPA1A, CCT3, CALR, PTEN, FLNA, PIK3R1	726	136	16792	2.21091	1	0.403174	23.8278	cluster3
GOTERM_BP_DIRECT	GO:0031100~organ regeneration	7	0.00554034	0.0150944	CDKN1A, UPF2, AXL, TGFBR3, NR4A3, ANGPT2, CXCL12	726	47	16792	3.44482	1	0.40699	24.2939	cluster3
GOTERM_MF_DIRECT	GO:0046934~phosphatidylinositol-4,5-bisphosphate 3-kinase activity	8	0.00633182	0.015379	FGFR1, PIK3CB, GRB2, PDGFRA, PDGFRB, HBEGF, FGF2, PIK3R1	715	62	16881	3.04642	0.999998	0.351087	21.3642	cluster3
GOTERM_MF_DIRECT	GO:0019904~protein domain specific binding	17	0.0134551	0.015576	DIXDC1, GUSB, MECP2, ATP1A1, ITGA3, IQGAP1, LAMP2, GSN, MRPL17, PKD1, HSPA5, NFE2L2, SKIL, PLXND1, SCN5A, TJP2, KPNB1	715	208	16881	1.92965	0.999999	0.345806	21.6078	cluster3
GOTERM_BP_DIRECT	GO:0001933~negative regulation of protein phosphorylation	8	0.00633182	0.0156777	CORO1C, NTRK3, FBLN1, KIRREL, FAM129A, IGFBP3, PTEN, SLIT2	726	61	16792	3.03337	1	0.415837	25.1102	cluster3
GOTERM_MF_DIRECT	GO:0008143~poly(A) binding	4	0.00316591	0.0156846	KHDRBS1, RBPMS, PABPC3, HNRNPDL	715	13	16881	7.26455	0.999999	0.339253	21.7418	cluster3
GOTERM_CC_DIRECT	GO:0002102~podosome	5	0.00395739	0.0161776	GSN, FERMT3, SVIL, PALLD, PTPN12	758	24	18224	5.0088	0.999917	0.157018	21.301	cluster3
GOTERM_BP_DIRECT	GO:0071285~cellular response to lithium ion	4	0.00316591	0.0165735	CDKN1B, ID2, FABP4, CALR	726	13	16792	7.11676	1	0.430518	26.3475	cluster3
GOTERM_BP_DIRECT	GO:0010952~positive regulation of peptidase activity	4	0.00316591	0.0165735	CAV1, FBLN1, PCOLCE, FN1	726	13	16792	7.11676	1	0.430518	26.3475	cluster3
GOTERM_BP_DIRECT	GO:0046685~response to arsenic-containing substance	4	0.00316591	0.0165735	CDKN1A, TNFRSF11B, SERPINF1, PTEN	726	13	16792	7.11676	1	0.430518	26.3475	cluster3
GOTERM_BP_DIRECT	GO:0060334~regulation of interferon-gamma-mediated signaling pathway	4	0.00316591	0.0165735	SOCS3, JAK1, IFNGR2, IFNGR1	726	13	16792	7.11676	1	0.430518	26.3475	cluster3
GOTERM_CC_DIRECT	GO:0043235~receptor complex	12	0.00949773	0.0167673	NOTCH3, NTRK3, NOTCH2, FGFR1, FLT1, LRP1, IL4R, NTRK2, TGFBR3, ITGA3, ENG, INSR	758	127	18224	2.27171	0.999941	0.159641	21.9909	cluster3
GOTERM_BP_DIRECT	GO:0090074~negative regulation of protein homodimerization activity	3	0.00237443	0.0170643	SPAG9, ID1, HSPA5	726	5	16792	13.8777	1	0.436885	27.0172	cluster3
GOTERM_BP_DIRECT	GO:0006936~muscle contraction	11	0.00870625	0.0172592	TLN1, SORBS1, SLMAP, UTRN, ITGA1, MYH11, TTN, SSPN, TPM1, MYLK, VCL	726	107	16792	2.3778	1	0.437495	27.2816	cluster3
GOTERM_BP_DIRECT	GO:0035914~skeletal muscle cell differentiation	7	0.00554034	0.0182911	MEF2C, EGR1, COPS2, MAFF, FOS, BTG2, RB1	726	49	16792	3.30421	1	0.453554	28.6662	cluster3
GOTERM_BP_DIRECT	GO:0014070~response to organic cyclic compound	7	0.00554034	0.0182911	ANXA7, NAMPT, BTG2, LUM, COMT, TET2, ANGPT2	726	49	16792	3.30421	1	0.453554	28.6662	cluster3
GOTERM_BP_DIRECT	GO:0071560~cellular response to transforming growth factor beta stimulus	7	0.00554034	0.0182911	MEF2C, ZFP36L2, COL4A2, CAV1, LIMS1, SMAD7, PDGFD	726	49	16792	3.30421	1	0.453554	28.6662	cluster3
GOTERM_BP_DIRECT	GO:0048870~cell motility	5	0.00395739	0.018391	IER2, ETS1, RAC1, DST, ENG	726	24	16792	4.81864	1	0.452269	28.7988	cluster3
GOTERM_BP_DIRECT	GO:0030866~cortical actin cytoskeleton organization	5	0.00395739	0.018391	EPB41L2, TLN1, ROCK1, ROCK2, CALR	726	24	16792	4.81864	1	0.452269	28.7988	cluster3
GOTERM_BP_DIRECT	GO:0072659~protein localization to plasma membrane	8	0.00633182	0.0184759	MYO5A, ANK2, SLMAP, RAB34, RAC1, RAPGEF2, EMP2, FLNA	726	63	16792	2.93708	1	0.450736	28.9115	cluster3
GOTERM_BP_DIRECT	GO:0007165~signal transduction	66	0.0522375	0.0185722	DLC1, COPS2, NAMPT, MPZL1, SLC20A1, IQGAP2, PRKG1, CXCL12, IQGAP1, ARHGAP21, TNFRSF11B, ARHGAP5, ANK2, MIER1, IL4R, PDE4B, OGT, NR2F2, CASP1, FGF2, ANGPT2, IFNGR1, KHDRBS1, ROCK1, MPP1, SPARCL1, PIK3CB, OPTN, TNFAIP6, GRB10, THBD, GNB1, GRN, PDE5A, PDGFRB, GRASP, PPP1R12B, NEDD9, AKAP9, GNG12, SMOC2, LGALS3BP, IL10RB, TEK, NFAT5, PPP1R12A, PIK3R1, EPAS1, MRC2, SPHK1, NR4A2, AXL, NDFIP1, ANXA4, SM…	726	1161	16792	1.31485	1	0.449431	29.039	cluster3
GOTERM_CC_DIRECT	GO:0036464~cytoplasmic ribonucleoprotein granule	5	0.00395739	0.0186412	DHX9, ROCK2, RAC1, RPL28, IQGAP1	758	25	18224	4.80844	0.99998	0.173167	24.1462	cluster3
GOTERM_MF_DIRECT	GO:0004185~serine-type carboxypeptidase activity	4	0.00316591	0.0193454	AEBP1, CPE, PRCP, CTSA	715	14	16881	6.74565	1	0.391642	26.1356	cluster3
GOTERM_MF_DIRECT	GO:0044183~protein binding involved in protein folding	4	0.00316591	0.0193454	CCT2, HSPA1A, CCT3, CALR	715	14	16881	6.74565	1	0.391642	26.1356	cluster3
GOTERM_BP_DIRECT	GO:0060337~type I interferon signaling pathway	8	0.00633182	0.0199988	EGR1, BST2, IFITM1, SAMHD1, JAK1, HLA-E, GBP2, IFNAR1	726	64	16792	2.89118	1	0.471263	30.9029	cluster3
GOTERM_CC_DIRECT	GO:0032587~ruffle membrane	9	0.0071233	0.0204175	DLC1, SPRY2, TLN1, EPS8, MYO1C, MACF1, RAB34, RAC1, TPM1	758	82	18224	2.63878	0.999993	0.185243	26.1379	cluster3
GOTERM_BP_DIRECT	GO:0070208~protein heterotrimerization	4	0.00316591	0.0204285	GNB1, COL6A2, COL6A1, SKIL	726	14	16792	6.60842	1	0.47546	31.4552	cluster3
GOTERM_BP_DIRECT	GO:0043537~negative regulation of blood vessel endothelial cell migration	4	0.00316591	0.0204285	HMGB1, APOE, ANGPT2, FGF2	726	14	16792	6.60842	1	0.47546	31.4552	cluster3
GOTERM_BP_DIRECT	GO:0014912~negative regulation of smooth muscle cell migration	4	0.00316591	0.0204285	LRP1, IGFBP3, SLIT2, IGFBP5	726	14	16792	6.60842	1	0.47546	31.4552	cluster3
GOTERM_BP_DIRECT	GO:0031529~ruffle organization	4	0.00316591	0.0204285	LIMA1, RAC1, CYFIP1, TPM1	726	14	16792	6.60842	1	0.47546	31.4552	cluster3
GOTERM_BP_DIRECT	GO:0070498~interleukin-1-mediated signaling pathway	4	0.00316591	0.0204285	EGR1, IRAK3, IL1R1, IL1A	726	14	16792	6.60842	1	0.47546	31.4552	cluster3
GOTERM_BP_DIRECT	GO:0006979~response to oxidative stress	11	0.00870625	0.0205587	PXDN, RBPMS, PTGS2, APOE, BTG1, HMOX1, GPX3, PSIP1, GPX8, OXSR1, MSRB3	726	110	16792	2.31295	1	0.474598	31.6218	cluster3
GOTERM_CC_DIRECT	GO:0005765~lysosomal membrane	20	0.0158295	0.0207544	TCIRG1, STARD3NL, HM13, SPPL2A, ATP6V1H, CTSA, GPR137B, P2RX4, LAMP2, DRAM2, LRP1, AP1S2, VAMP8, GNB1, UBC, SORT1, COL6A1, NEU1, SCARB2, AHNAK	758	274	18224	1.75491	0.999994	0.18515	26.5101	cluster3
GOTERM_MF_DIRECT	GO:0005547~phosphatidylinositol-3,4,5-trisphosphate binding	6	0.00474886	0.0211086	MYO1G, IQGAP2, ASAP1, OGT, IQGAP1, ADAP1	715	38	16881	3.72786	1	0.409784	28.1684	cluster3
GOTERM_BP_DIRECT	GO:0060976~coronary vasculature development	5	0.00395739	0.021165	VEGFB, LTBP1, PLXND1, PCSK5, MYH10	726	25	16792	4.6259	1	0.48155	32.3922	cluster3
GOTERM_CC_DIRECT	GO:0005790~smooth endoplasmic reticulum	5	0.00395739	0.0213249	SLMAP, HSPA5, CALR, DNAJC3, CANX	758	26	18224	4.6235	0.999996	0.186926	27.1364	cluster3
GOTERM_BP_DIRECT	GO:0014068~positive regulation of phosphatidylinositol 3-kinase signaling	8	0.00633182	0.021607	FGFR1, FLT1, NTRK2, TEK, PDGFRA, PDGFRB, PDGFD, F2R	726	65	16792	2.8467	1	0.485673	32.9486	cluster3
GOTERM_CC_DIRECT	GO:0031252~cell leading edge	6	0.00474886	0.0218422	LMO4, CDC42BPA, LDB2, DST, PHLDB2, IQGAP1	758	39	18224	3.6988	0.999997	0.188226	27.6999	cluster3
GOTERM_BP_DIRECT	GO:0006915~apoptotic process	36	0.0284932	0.0219615	MEF2C, DLC1, BCLAF1, KMT2A, HINT2, PAWR, PTEN, KANK2, RRAGC, PRUNE2, RAD21, CASP4, MAP3K8, RHOB, OGT, CASP1, IL1A, CFLAR, SRA1, CST3, PIM3, RB1, MECOM, AHR, NOTCH2, DRAM2, RPS6KA3, TNFSF10, CSRNP1, SULF1, BRE, CYFIP2, GADD45B, IGFBP3, CD14, SUDS3	726	567	16792	1.46854	1	0.488317	33.3918	cluster3
GOTERM_CC_DIRECT	GO:0005605~basal lamina	4	0.00316591	0.0223551	LAMA4, LAMB2, NID1, FN1	758	15	18224	6.41126	0.999998	0.189451	28.2548	cluster3
GOTERM_CC_DIRECT	GO:0030426~growth cone	11	0.00870625	0.0226213	MYO5A, EPS8, USP9X, UTRN, PCDH9, ITGA3, TIMP2, PALLD, HNRNPR, IQGAP1, MYH10	758	116	18224	2.27987	0.999998	0.188766	28.5411	cluster3
GOTERM_BP_DIRECT	GO:0007169~transmembrane receptor protein tyrosine kinase signaling pathway	10	0.00791477	0.0227948	NTRK3, MPZL1, FLT1, PIK3CB, CSF1, NTRK2, TEK, AHI1, JAK1, INSR	726	96	16792	2.40932	1	0.49831	34.4227	cluster3
GOTERM_BP_DIRECT	GO:0001568~blood vessel development	6	0.00474886	0.022844	MEF2C, LAMA4, EGFL7, SPHK1, RAPGEF2, AHR	726	38	16792	3.65202	1	0.496095	34.483	cluster3
GOTERM_MF_DIRECT	GO:0001077~transcriptional activator activity, RNA polymerase II core promoter proximal region sequence-specific binding	18	0.0142466	0.0230236	MEF2C, EGR1, SSBP2, EPAS1, NUCKS1, CEBPD, ONECUT3, NR4A2, FOSB, NR4A3, JUNB, FOS, EBF1, NFAT5, PBX1, NFIC, MYC, NFIB	715	236	16881	1.80075	1	0.428604	30.317	cluster3
GOTERM_CC_DIRECT	GO:0071458~integral component of cytoplasmic side of endoplasmic reticulum membrane	3	0.00237443	0.0231231	HM13, PKD2, SPPL2A	758	6	18224	12.0211	0.999999	0.189863	29.0781	cluster3
GOTERM_BP_DIRECT	GO:0043085~positive regulation of catalytic activity	9	0.0071233	0.0234174	CFLAR, CAV1, STX4, ALOX5AP, PPP1R12B, NR4A2, CTSA, OGT, IGFBP3	726	81	16792	2.56994	1	0.501833	35.1829	cluster3
GOTERM_BP_DIRECT	GO:0035025~positive regulation of Rho protein signal transduction	5	0.00395739	0.0241818	LPAR6, RAC1, PDGFRB, MCF2L, F2R	726	26	16792	4.44798	1	0.51022	36.1051	cluster3
GOTERM_CC_DIRECT	GO:0008305~integrin complex	5	0.00395739	0.0242331	ITGB8, ITGA8, ITGA11, ITGA1, ITGA3	758	27	18224	4.45226	0.999999	0.195382	30.2525	cluster3
GOTERM_BP_DIRECT	GO:1904874~positive regulation of telomerase RNA localization to Cajal body	4	0.00316591	0.0247325	TCP1, DKC1, CCT2, CCT3	726	15	16792	6.16786	1	0.515275	36.7616	cluster3
GOTERM_BP_DIRECT	GO:0033627~cell adhesion mediated by integrin	4	0.00316591	0.0247325	NOV, ITGA11, COL16A1, ADAM9	726	15	16792	6.16786	1	0.515275	36.7616	cluster3
GOTERM_BP_DIRECT	GO:0042692~muscle cell differentiation	4	0.00316591	0.0247325	SYNE1, SPEG, QKI, IFRD1	726	15	16792	6.16786	1	0.515275	36.7616	cluster3
GOTERM_BP_DIRECT	GO:0002042~cell migration involved in sprouting angiogenesis	4	0.00316591	0.0247325	EGR3, EFNB2, FGF2, SLIT2	726	15	16792	6.16786	1	0.515275	36.7616	cluster3
GOTERM_BP_DIRECT	GO:0051045~negative regulation of membrane protein ectodomain proteolysis	3	0.00237443	0.0248697	TIMP2, TIMP3, TIMP1	726	6	16792	11.5647	1	0.514329	36.9243	cluster3
GOTERM_BP_DIRECT	GO:0007044~cell-substrate junction assembly	3	0.00237443	0.0248697	TLN1, TNS1, FN1	726	6	16792	11.5647	1	0.514329	36.9243	cluster3
GOTERM_BP_DIRECT	GO:1903672~positive regulation of sprouting angiogenesis	3	0.00237443	0.0248697	HMGB1, JAK1, FGF2	726	6	16792	11.5647	1	0.514329	36.9243	cluster3
GOTERM_BP_DIRECT	GO:0090527~actin filament reorganization	3	0.00237443	0.0248697	GSN, FRYL, FRY	726	6	16792	11.5647	1	0.514329	36.9243	cluster3
GOTERM_BP_DIRECT	GO:0048667~cell morphogenesis involved in neuron differentiation	3	0.00237443	0.0248697	MEF2C, ID2, RB1	726	6	16792	11.5647	1	0.514329	36.9243	cluster3
GOTERM_BP_DIRECT	GO:0051271~negative regulation of cellular component movement	3	0.00237443	0.0248697	CDKN1B, TGFBR3, ACTN1	726	6	16792	11.5647	1	0.514329	36.9243	cluster3
GOTERM_MF_DIRECT	GO:0003714~transcription corepressor activity	16	0.0126636	0.0258738	RBFOX2, COPS2, AEBP1, YBX3, MECP2, LMCD1, WTIP, PAWR, JUNB, SRSF2, ID4, SKIL, YAP1, NFIL3, NR2F2, SMARCA4	715	203	16881	1.86087	1	0.458196	33.4037	cluster3
GOTERM_BP_DIRECT	GO:0007049~cell cycle	17	0.0134551	0.0263088	DIXDC1, ERH, RABGAP1, NASP, PIM3, PCNP, TET2, WTAP, AHR, TACC1, RASSF4, RPS6KA3, HMCN1, TSPYL2, EVI5, RB1CC1, MAP3K8	726	217	16792	1.81199	1	0.531542	38.606	cluster3
GOTERM_CC_DIRECT	GO:0016010~dystrophin-associated glycoprotein complex	4	0.00316591	0.0266824	DMD, UTRN, SGCE, SSPN	758	16	18224	6.01055	1	0.210241	32.78	cluster3
GOTERM_BP_DIRECT	GO:0030168~platelet activation	11	0.00870625	0.027045	VWF, PIK3CB, GNB1, RAC1, AXL, RHOB, ACTN1, FLNA, PIK3R1, ITPR1, F2R	726	115	16792	2.21238	1	0.538598	39.45	cluster3
GOTERM_BP_DIRECT	GO:0006357~regulation of transcription from RNA polymerase II promoter	29	0.0229528	0.0270999	HMGB1, TSHZ2, ARID4B, TCEAL8, FOXO3, FOS, RAD21, JUND, VEZF1, NR2F2, NFKBIZ, MAFF, ZMYM2, BRD2, KLF9, NUCKS1, LDB2, FOSB, RB1, DDX5, ANXA4, JUNB, AHR, FOXP1, PURA, INHBA, ID4, VGLL3, SMARCA4	726	441	16792	1.52099	1	0.536443	39.5124	cluster3
GOTERM_BP_DIRECT	GO:0048678~response to axon injury	5	0.00395739	0.0274455	MATN2, NTRK3, APOD, CST3, FGF2	726	27	16792	4.28324	1	0.53816	39.9043	cluster3
GOTERM_BP_DIRECT	GO:0010575~positive regulation of vascular endothelial growth factor production	5	0.00395739	0.0274455	SULF2, PTGS2, IL6ST, SULF1, IL1A	726	27	16792	4.28324	1	0.53816	39.9043	cluster3
GOTERM_BP_DIRECT	GO:0035987~endodermal cell differentiation	5	0.00395739	0.0274455	INHBA, COL4A2, COL6A1, LAMB1, FN1	726	27	16792	4.28324	1	0.53816	39.9043	cluster3
GOTERM_BP_DIRECT	GO:0043001~Golgi to plasma membrane protein transport	5	0.00395739	0.0274455	RAB31, MACF1, RAB34, SPTBN1, OPTN	726	27	16792	4.28324	1	0.53816	39.9043	cluster3
GOTERM_BP_DIRECT	GO:0046426~negative regulation of JAK-STAT cascade	6	0.00474886	0.0279237	FLRT2, CAV1, BGN, SOCS3, LEPROT, SOCS5	726	40	16792	3.46942	1	0.541571	40.4428	cluster3
GOTERM_BP_DIRECT	GO:0045184~establishment of protein localization	6	0.00474886	0.0279237	CORO1C, LIMS1, ITGA8, KPNB1, PHLDB2, FLNA	726	40	16792	3.46942	1	0.541571	40.4428	cluster3
GOTERM_MF_DIRECT	GO:0008191~metalloendopeptidase inhibitor activity	4	0.00316591	0.0279576	BST2, TIMP2, TIMP3, TIMP1	715	16	16881	5.90245	1	0.475583	35.5789	cluster3
GOTERM_BP_DIRECT	GO:0051897~positive regulation of protein kinase B signaling	9	0.0071233	0.0284033	VEGFB, SPRY2, MTDH, TEK, AXL, HBEGF, FGF2, INSR, IGFBP5	726	84	16792	2.47816	1	0.544925	40.9782	cluster3
GOTERM_MF_DIRECT	GO:0032403~protein complex binding	16	0.0126636	0.0289891	KHDRBS1, CFLAR, UQCRC1, NASP, WASF2, IQGAP1, FBLN1, CDKN1A, CDKN1B, LRP1, GNB1, CYFIP1, SPTBN1, TMED10, SKIL, MYC	715	206	16881	1.83377	1	0.47924	36.6309	cluster3
GOTERM_MF_DIRECT	GO:0017124~SH3 domain binding	11	0.00870625	0.0294205	KHDRBS1, ENAH, PLSCR4, GRB2, WASF2, DNAJC6, QKI, VASP, PTPN12, ADAM9, SH3BP2	715	119	16881	2.18242	1	0.475739	37.0662	cluster3
GOTERM_BP_DIRECT	GO:0010613~positive regulation of cardiac muscle hypertrophy	4	0.00316591	0.0294849	IL6ST, MTPN, PDE5A, NR4A3	726	16	16792	5.78237	1	0.555736	42.1689	cluster3
GOTERM_BP_DIRECT	GO:0060216~definitive hemopoiesis	4	0.00316591	0.0294849	ZFP36L2, KMT2A, TEK, TGFBR3	726	16	16792	5.78237	1	0.555736	42.1689	cluster3
GOTERM_MF_DIRECT	GO:0019901~protein kinase binding	25	0.0197869	0.0300435	ZFP36, SASH1, LIMS1, CAV1, GRB2, PPP1R12B, UTRN, CCNL1, ATP1A1, NR4A3, FOXO3, TTN, PTEN, IQGAP1, SPRY2, RPS6KA3, ANK2, RB1CC1, RAC1, PPP1R12A, PDGFRB, PKD1, DNAJC3, EMP2, SCN5A	715	376	16881	1.5698	1	0.474582	37.6896	cluster3
GOTERM_BP_DIRECT	GO:0031397~negative regulation of protein ubiquitination	6	0.00474886	0.0307112	CAV1, N4BP1, SMAD7, DNAJA1, HSPA1A, OGT	726	41	16792	3.3848	1	0.567883	43.4916	cluster3
GOTERM_BP_DIRECT	GO:0009314~response to radiation	5	0.00395739	0.0309591	JUND, MECP2, ANGPT2, CXCL12, JUNB	726	28	16792	4.13026	1	0.568045	43.7555	cluster3
GOTERM_BP_DIRECT	GO:2000145~regulation of cell motility	5	0.00395739	0.0309591	ROCK1, ROCK2, CD81, ARHGAP18, HBEGF	726	28	16792	4.13026	1	0.568045	43.7555	cluster3
GOTERM_MF_DIRECT	GO:0008307~structural constituent of muscle	6	0.00474886	0.0311959	SMTN, DMD, PDLIM3, MYH11, TTN, TPM1	715	42	16881	3.37283	1	0.479374	38.8279	cluster3
GOTERM_BP_DIRECT	GO:0016192~vesicle-mediated transport	13	0.0102892	0.0320228	MYO5A, STX4, CLTB, AHI1, OPTN, FNBP1, ADAMTS9, AP1S2, VAMP8, SEC22B, GGA1, CLINT1, SAR1A	726	152	16792	1.97818	1	0.577733	44.8746	cluster3
GOTERM_BP_DIRECT	GO:0001701~in utero embryonic development	15	0.0118722	0.0322996	MGAT1, ZFAND5, FGFR1, MAFF, RDH10, MSX1, YBX3, PKD1, FOXC1, MBNL1, TPM1, MYC, RCN1, FOXP1, MYH10	726	187	16792	1.85531	1	0.578149	45.1623	cluster3
GOTERM_MF_DIRECT	GO:0019208~phosphatase regulator activity	3	0.00237443	0.0325647	PPP1R12B, PPP1R12A, ZEB2	715	7	16881	10.1185	1	0.486233	40.1545	cluster3
GOTERM_BP_DIRECT	GO:0007173~epidermal growth factor receptor signaling pathway	7	0.00554034	0.033043	EPS8, GRB2, PIK3C2A, HBEGF, SOCS5, PIK3R1, IQGAP1	726	56	16792	2.89118	1	0.583832	45.9281	cluster3
GOTERM_BP_DIRECT	GO:0097190~apoptotic signaling pathway	8	0.00633182	0.0331609	P2RX4, CAV1, TNFRSF11B, TNFRSF1B, UACA, PAWR, PDCD6, CD14	726	71	16792	2.60614	1	0.58242	46.0486	cluster3
GOTERM_BP_DIRECT	GO:0060348~bone development	6	0.00474886	0.0336674	SULF2, SULF1, VKORC1, BBX, STC1, ENG	726	42	16792	3.30421	1	0.585333	46.5634	cluster3
GOTERM_BP_DIRECT	GO:0060449~bud elongation involved in lung branching	3	0.00237443	0.0338328	SPRY2, RDH10, YAP1	726	7	16792	9.91263	1	0.58446	46.7305	cluster3
GOTERM_BP_DIRECT	GO:1903140~regulation of establishment of endothelial barrier	3	0.00237443	0.0338328	ROCK1, ROCK2, PPP1R12A	726	7	16792	9.91263	1	0.58446	46.7305	cluster3
GOTERM_BP_DIRECT	GO:0051549~positive regulation of keratinocyte migration	3	0.00237443	0.0338328	HBEGF, HAS2, ADAM9	726	7	16792	9.91263	1	0.58446	46.7305	cluster3
GOTERM_BP_DIRECT	GO:0061298~retina vasculature development in camera-type eye	3	0.00237443	0.0338328	BMPR2, PDGFRA, PDGFRB	726	7	16792	9.91263	1	0.58446	46.7305	cluster3
GOTERM_BP_DIRECT	GO:0030948~negative regulation of vascular endothelial growth factor receptor signaling pathway	3	0.00237443	0.0338328	MEG3, PDCD6, MMRN2	726	7	16792	9.91263	1	0.58446	46.7305	cluster3
GOTERM_BP_DIRECT	GO:0033622~integrin activation	3	0.00237443	0.0338328	FERMT3, COL16A1, FN1	726	7	16792	9.91263	1	0.58446	46.7305	cluster3
GOTERM_BP_DIRECT	GO:0001542~ovulation from ovarian follicle	3	0.00237443	0.0338328	MMP19, ADAMTS1, FOXO3	726	7	16792	9.91263	1	0.58446	46.7305	cluster3
GOTERM_MF_DIRECT	GO:0016303~1-phosphatidylinositol-3-kinase activity	6	0.00474886	0.0341167	FGFR1, PIK3CB, GRB2, PIK3C2A, FGF2, PIK3R1	715	43	16881	3.29439	1	0.494603	41.6261	cluster3
GOTERM_CC_DIRECT	GO:0009925~basal plasma membrane	5	0.00395739	0.0343373	MYO1C, TEK, BMPR2, PKD2, DST	758	30	18224	4.00704	1	0.259467	40.1401	cluster3
GOTERM_BP_DIRECT	GO:0030193~regulation of blood coagulation	4	0.00316591	0.0346824	CAV1, FAM46A, SCARA5, F2R	726	17	16792	5.44223	1	0.591003	47.5812	cluster3
GOTERM_BP_DIRECT	GO:0051893~regulation of focal adhesion assembly	4	0.00316591	0.0346824	CORO1C, ROCK1, MACF1, ROCK2	726	17	16792	5.44223	1	0.591003	47.5812	cluster3
GOTERM_BP_DIRECT	GO:2000811~negative regulation of anoikis	4	0.00316591	0.0346824	CAV1, MCL1, NTRK2, PDK4	726	17	16792	5.44223	1	0.591003	47.5812	cluster3
GOTERM_BP_DIRECT	GO:0043484~regulation of RNA splicing	5	0.00395739	0.0347252	RBFOX2, CELF1, CLK1, MBNL1, AHNAK	726	29	16792	3.98784	1	0.588803	47.6237	cluster3
GOTERM_BP_DIRECT	GO:0051973~positive regulation of telomerase activity	5	0.00395739	0.0347252	PARM1, TCP1, DKC1, CCT2, MYC	726	29	16792	3.98784	1	0.588803	47.6237	cluster3
GOTERM_BP_DIRECT	GO:0001937~negative regulation of endothelial cell proliferation	5	0.00395739	0.0347252	CAV1, APOE, SULF1, NR2F2, ENG	726	29	16792	3.98784	1	0.588803	47.6237	cluster3
GOTERM_BP_DIRECT	GO:0048662~negative regulation of smooth muscle cell proliferation	5	0.00395739	0.0347252	APOD, HMOX1, COMT, IGFBP3, IGFBP5	726	29	16792	3.98784	1	0.588803	47.6237	cluster3
GOTERM_CC_DIRECT	GO:0016324~apical plasma membrane	20	0.0158295	0.0358973	TCIRG1, CAV1, MTDH, BST2, ANO1, BMPR2, SLC3A2, ATP1A1, JAG1, IL6R, PTEN, DRAM2, ANK2, TEK, PDGFRB, AHCYL1, STC1, RAPGEF2, EMP2, FN1	758	291	18224	1.65239	1	0.266306	41.5448	cluster3
GOTERM_BP_DIRECT	GO:0030155~regulation of cell adhesion	6	0.00474886	0.0367942	LAMA4, ROCK1, ROCK2, PPP1R12A, PKD1, ENG	726	43	16792	3.22737	1	0.60775	49.6404	cluster3
GOTERM_BP_DIRECT	GO:0034613~cellular protein localization	6	0.00474886	0.0367942	ANK2, DMD, AHI1, ID4, LATS2, RRAGC	726	43	16792	3.22737	1	0.60775	49.6404	cluster3
GOTERM_CC_DIRECT	GO:0031941~filamentous actin	5	0.00395739	0.0381722	MYO1C, PKD2, IQGAP2, TPM1, FLNA	758	31	18224	3.87778	1	0.277398	43.5382	cluster3
GOTERM_BP_DIRECT	GO:0007565~female pregnancy	9	0.0071233	0.0382613	NAMPT, FOS, THBD, SLC38A2, ETS1, COMT, FOSB, COL16A1, IGFBP5	726	89	16792	2.33894	1	0.61976	51.0256	cluster3
GOTERM_MF_DIRECT	GO:0070577~lysine-acetylated histone binding	4	0.00316591	0.0382797	PHIP, BRD2, KMT2A, SMARCA4	715	18	16881	5.24662	1	0.527763	45.408	cluster3
GOTERM_BP_DIRECT	GO:0051592~response to calcium ion	7	0.00554034	0.0383553	ANXA7, CAV1, SEC31A, AHCYL1, TTN, PDCD6, ADAM9	726	58	16792	2.79149	1	0.618063	51.1131	cluster3
GOTERM_BP_DIRECT	GO:0090004~positive regulation of establishment of protein localization to plasma membrane	5	0.00395739	0.0387452	STX4, KIF5B, SORBS1, ITGA3, PIK3R1	726	30	16792	3.85491	1	0.619257	51.4745	cluster3
GOTERM_BP_DIRECT	GO:0060325~face morphogenesis	5	0.00395739	0.0387452	MSX1, CRISPLD2, CSRNP1, ARID5B, TIPARP	726	30	16792	3.85491	1	0.619257	51.4745	cluster3
GOTERM_BP_DIRECT	GO:0001709~cell fate determination	4	0.00316591	0.0403195	NOTCH2, MCL1, NOTCH4, JAG1	726	18	16792	5.13988	1	0.631624	52.9083	cluster3
GOTERM_BP_DIRECT	GO:0051412~response to corticosterone	4	0.00316591	0.0403195	NTRK3, FOS, CDKN1A, FOSB	726	18	16792	5.13988	1	0.631624	52.9083	cluster3
GOTERM_BP_DIRECT	GO:0035904~aorta development	4	0.00316591	0.0403195	LTBP1, PKD2, PLXND1, MYH10	726	18	16792	5.13988	1	0.631624	52.9083	cluster3
GOTERM_BP_DIRECT	GO:0010596~negative regulation of endothelial cell migration	4	0.00316591	0.0403195	SERPINF1, STC1, NR2F2, SLIT2	726	18	16792	5.13988	1	0.631624	52.9083	cluster3
GOTERM_BP_DIRECT	GO:0031668~cellular response to extracellular stimulus	4	0.00316591	0.0403195	FOS, CDKN1A, AXL, NR4A2	726	18	16792	5.13988	1	0.631624	52.9083	cluster3
GOTERM_BP_DIRECT	GO:0036498~IRE1-mediated unfolded protein response	7	0.00554034	0.0412037	ACADVL, TLN1, SEC31A, TSPYL2, HSPA5, DNAJC3, SEC62	726	59	16792	2.74418	1	0.637209	53.6959	cluster3
GOTERM_BP_DIRECT	GO:0009612~response to mechanical stimulus	7	0.00554034	0.0412037	BTG2, ETS1, JUND, FOSB, ANGPT2, CXCL12, JUNB	726	59	16792	2.74418	1	0.637209	53.6959	cluster3
GOTERM_MF_DIRECT	GO:0003680~AT DNA binding	3	0.00237443	0.0422207	MEF2C, KMT2A, HMGA1	715	8	16881	8.85367	1	0.555666	48.776	cluster3
GOTERM_MF_DIRECT	GO:0031995~insulin-like growth factor II binding	3	0.00237443	0.0422207	IGFBP3, INSR, IGFBP5	715	8	16881	8.85367	1	0.555666	48.776	cluster3
GOTERM_BP_DIRECT	GO:0032355~response to estradiol	9	0.0071233	0.0427752	CDKN1B, PTGS2, ETS1, CST3, PDGFRB, CALR, NR2F2, PTEN, MYC	726	91	16792	2.28753	1	0.648727	55.0652	cluster3
GOTERM_MF_DIRECT	GO:0004197~cysteine-type endopeptidase activity	7	0.00554034	0.0435231	CFLAR, CTSK, CASP4, USP9X, USP12, TINAGL1, CASP1	715	61	16881	2.70932	1	0.559112	49.8456	cluster3
GOTERM_BP_DIRECT	GO:0060048~cardiac muscle contraction	6	0.00474886	0.0435669	VEGFB, DMD, ATP1A1, TTN, TPM1, SCN5A	726	45	16792	3.08393	1	0.653091	55.7404	cluster3
GOTERM_BP_DIRECT	GO:0061179~negative regulation of insulin secretion involved in cellular response to glucose stimulus	3	0.00237443	0.0438393	MAP4K4, PIM3, NDUFAF2	726	8	16792	8.67355	1	0.652926	55.9705	cluster3
GOTERM_BP_DIRECT	GO:1904871~positive regulation of protein localization to Cajal body	3	0.00237443	0.0438393	TCP1, CCT2, CCT3	726	8	16792	8.67355	1	0.652926	55.9705	cluster3
GOTERM_BP_DIRECT	GO:0042117~monocyte activation	3	0.00237443	0.0438393	CSF1, FOXP1, ADAM9	726	8	16792	8.67355	1	0.652926	55.9705	cluster3
GOTERM_BP_DIRECT	GO:0051001~negative regulation of nitric-oxide synthase activity	3	0.00237443	0.0438393	CAV1, GLA, ENG	726	8	16792	8.67355	1	0.652926	55.9705	cluster3
GOTERM_BP_DIRECT	GO:0010544~negative regulation of platelet activation	3	0.00237443	0.0438393	THBD, APOE, PDGFRA	726	8	16792	8.67355	1	0.652926	55.9705	cluster3
GOTERM_BP_DIRECT	GO:0043433~negative regulation of sequence-specific DNA binding transcription factor activity	7	0.00554034	0.0441821	ID2, SMAD7, ID1, HMOX1, PBX1, RB1, FLNA	726	60	16792	2.69844	1	0.653361	56.2585	cluster3
GOTERM_BP_DIRECT	GO:0007179~transforming growth factor beta receptor signaling pathway	9	0.0071233	0.0451586	FOS, SMAD7, ID1, USP9X, UBC, TGFBR3, SKIL, ENG, ADAM9	726	92	16792	2.26267	1	0.6591	57.069	cluster3
GOTERM_BP_DIRECT	GO:0030509~BMP signaling pathway	8	0.00633182	0.0454674	EGR1, SMAD7, ID1, USP9X, BMPR2, TGFBR3, FSTL1, ENG	726	76	16792	2.43468	1	0.659205	57.3223	cluster3
GOTERM_BP_DIRECT	GO:0060021~palate development	8	0.00633182	0.0454674	MEF2C, INHBA, MSX1, CSRNP1, ARID5B, PAK1IP1, TIPARP, TGFBR3	726	76	16792	2.43468	1	0.659205	57.3223	cluster3
GOTERM_CC_DIRECT	GO:0005730~nucleolus	47	0.0371994	0.0455037	BCLAF1, MTDH, GRB2, ZMAT3, HINT2, ZNF655, TTC3, PCGF5, SCAF11, TSPYL2, N4BP1, DKC1, HMOX1, PGRMC1, VMP1, VEZF1, MYC, GEMIN4, SSRP1, DHX9, MYO1C, PIK3CB, SMAD7, PAK1IP1, DDX5, HNRNPR, ITPR1, FLNA, PWP1, C9ORF3, ACADVL, CDKN1A, LRP1, CRBN, ILF2, USO1, SPTBN1, NOP58, DNTTIP2, MPHOSPH6, NFIC, SLC14A1, ZFHX3, ARL4A, KAT6A, SMARCA4, NFIB	758	857	18224	1.31853	1	0.318335	49.5397	cluster3
GOTERM_CC_DIRECT	GO:0005796~Golgi lumen	9	0.0071233	0.0462086	FMOD, BGN, LUM, GPC6, HS3ST1, GOLIM4, VCAN, PCSK5, PRELP	758	96	18224	2.25396	1	0.318741	50.0842	cluster3
GOTERM_CC_DIRECT	GO:0044297~cell body	7	0.00554034	0.0462325	RDH10, TCP1, GNB1, CCT2, COMT, CCT3, RPL28	758	63	18224	2.67136	1	0.315237	50.1025	cluster3
GOTERM_BP_DIRECT	GO:0016601~Rac protein signal transduction	4	0.00316591	0.0463882	CDH13, EPS8, WASF2, CYFIP1	726	19	16792	4.86936	1	0.664295	58.0694	cluster3
GOTERM_CC_DIRECT	GO:0005795~Golgi stack	5	0.00395739	0.0465475	SULF2, RAB34, SULF1, USO1, AKAP9	758	33	18224	3.64276	1	0.313468	50.3441	cluster3
GOTERM_BP_DIRECT	GO:0030900~forebrain development	6	0.00474886	0.0472151	NOTCH3, ATRX, DLC1, PCDH9, PRKG1, NR2F2	726	46	16792	3.01689	1	0.668507	58.7298	cluster3
GOTERM_BP_DIRECT	GO:0007259~JAK-STAT cascade	5	0.00395739	0.0475485	SOCS3, PKD2, PKD1, SOCS5, IFNAR1	726	32	16792	3.61398	1	0.668746	58.9933	cluster3
GOTERM_BP_DIRECT	GO:0048705~skeletal system morphogenesis	5	0.00395739	0.0475485	ZFAND5, FGFR1, CSRNP1, ARID5B, TIPARP	726	32	16792	3.61398	1	0.668746	58.9933	cluster3
GOTERM_BP_DIRECT	GO:1900026~positive regulation of substrate adhesion-dependent cell spreading	5	0.00395739	0.0475485	LIMS1, RAC1, HAS2, CALR, FLNA	726	32	16792	3.61398	1	0.668746	58.9933	cluster3
GOTERM_CC_DIRECT	GO:0005762~mitochondrial large ribosomal subunit	6	0.00474886	0.0480554	MRPL24, MRPL42, MRPL14, MRPL27, MRPL17, MRPL36	758	48	18224	3.00528	1	0.318418	51.485	cluster3
GOTERM_BP_DIRECT	GO:0009615~response to virus	10	0.00791477	0.048418	MEF2C, IRAK3, BST2, IFITM1, IVNS1ABP, CXCL12, HMGA1, IFNGR2, IFNGR1, IFNAR1	726	110	16792	2.10268	1	0.673156	59.6729	cluster3
GOTERM_CC_DIRECT	GO:0005789~endoplasmic reticulum membrane	47	0.0371994	0.0492753	CYB5R3, CAV1, SEC31A, HM13, MTDH, PTGS2, HSD17B12, FKBP3, MRVI1, ATL3, ABCA1, LMAN1, SEC62, CANX, ALDH3A2, ANXA7, TMEM147, CASP4, ALOX5AP, HMOX1, PGRMC1, RAC1, VKORC1, RPN1, PKD2, TMED10, SEC22B, HSPA5, IFNGR2, RAB21, SOAT1, FLRT2, KTN1, REEP3, ITPR1, AGTRAP, NOTCH3, NOTCH2, RDH10, NOTCH4, PLA2G2A, SORT1, KDSR, AHCYL1, DST, PDCD6, SSR2	758	862	18224	1.31089	1	0.321639	52.3902	cluster3
GOTERM_CC_DIRECT	GO:0005768~endosome	16	0.0126636	0.0492995	HMGB1, STX4, CAV1, FLT1, CHMP4B, GRB2, ATP1A1, LRP1, CDKN1B, NTRK2, VPS4B, TOM1, CALCRL, LEPROT, PDCD6, RAB21	758	225	18224	1.70967	1	0.318298	52.4079	cluster3
GOTERM_MF_DIRECT	GO:0044325~ion channel binding	10	0.00791477	0.0501275	CAV1, ANK2, ID2, PDE4B, PKD2, PKD1, ACTN1, AKAP9, SCN5A, FLNA	715	113	16881	2.08936	1	0.604168	54.9552	cluster3
GOTERM_BP_DIRECT	GO:0046854~phosphatidylinositol phosphorylation	9	0.0071233	0.0501829	FGFR1, PIK3CB, GRB2, PIK3C2A, PDGFRA, PDGFRB, HBEGF, FGF2, PIK3R1	726	94	16792	2.21452	1	0.684191	61.0198	cluster3
GOTERM_BP_DIRECT	GO:0006886~intracellular protein transport	17	0.0134551	0.0507402	STX4, CLTB, RABGAP1, CTSA, AP1S2, CHML, EVI5, USO1, RHOB, TOM1, TMED10, SYTL3, STX11, GGA1, PDCD6, SAR1A, KPNB1	726	236	16792	1.66611	1	0.685976	61.4362	cluster3
GOTERM_BP_DIRECT	GO:0071230~cellular response to amino acid stimulus	6	0.00474886	0.051039	NTRK2, COL6A1, PDGFD, CAPN2, COL16A1, RRAGC	726	47	16792	2.9527	1	0.685844	61.6577	cluster3
GOTERM_CC_DIRECT	GO:0005832~chaperonin-containing T-complex	3	0.00237443	0.0510998	TCP1, CCT2, CCT3	758	9	18224	8.01407	1	0.324543	53.7146	cluster3
GOTERM_CC_DIRECT	GO:0002199~zona pellucida receptor complex	3	0.00237443	0.0510998	TCP1, CCT2, CCT3	758	9	18224	8.01407	1	0.324543	53.7146	cluster3
GOTERM_BP_DIRECT	GO:0014066~regulation of phosphatidylinositol 3-kinase signaling	8	0.00633182	0.0511114	FGFR1, PIK3CB, GRB2, PDGFRA, PDGFRB, HBEGF, FGF2, PIK3R1	726	78	16792	2.37225	1	0.684063	61.7112	cluster3
GOTERM_MF_DIRECT	GO:0008092~cytoskeletal protein binding	6	0.00474886	0.0512072	B4GALT1, SORBS1, PKD2, PDLIM3, CAPN2, TPM1	715	48	16881	2.95122	1	0.604629	55.7427	cluster3
GOTERM_MF_DIRECT	GO:0048495~Roundabout binding	3	0.00237443	0.0527904	FMOD, SLIT2, SLIT3	715	9	16881	7.86993	1	0.608693	56.8742	cluster3
GOTERM_BP_DIRECT	GO:0046697~decidualization	4	0.00316591	0.0528789	BSG, PTGS2, STC1, JUNB	726	20	16792	4.6259	1	0.694454	62.9954	cluster3
GOTERM_BP_DIRECT	GO:0034614~cellular response to reactive oxygen species	4	0.00316591	0.0528789	FOS, PDGFRA, PKD2, TPM1	726	20	16792	4.6259	1	0.694454	62.9954	cluster3
GOTERM_BP_DIRECT	GO:0042326~negative regulation of phosphorylation	4	0.00316591	0.0528789	INHBA, CDKN1A, GRB10, CDKN1B	726	20	16792	4.6259	1	0.694454	62.9954	cluster3
GOTERM_BP_DIRECT	GO:0017015~regulation of transforming growth factor beta receptor signaling pathway	4	0.00316591	0.0528789	SMAD7, LTBP4, ITGA3, ENG	726	20	16792	4.6259	1	0.694454	62.9954	cluster3
GOTERM_BP_DIRECT	GO:0050727~regulation of inflammatory response	7	0.00554034	0.0539078	IL1R1, CASP4, PTGS2, FABP4, CASP1, SELE, FOXP1	726	63	16792	2.56994	1	0.699353	63.7241	cluster3
GOTERM_CC_DIRECT	GO:0030660~Golgi-associated vesicle membrane	4	0.00316591	0.0544154	HM13, PKD1, SPPL2A, ITM2B	758	21	18224	4.57947	1	0.338459	56.0339	cluster3
GOTERM_BP_DIRECT	GO:0035767~endothelial cell chemotaxis	3	0.00237443	0.0547827	NOV, HMGB1, EGR3	726	9	16792	7.70983	1	0.703081	64.3331	cluster3
GOTERM_BP_DIRECT	GO:0001960~negative regulation of cytokine-mediated signaling pathway	3	0.00237443	0.0547827	IRAK3, CAV1, PXDN	726	9	16792	7.70983	1	0.703081	64.3331	cluster3
GOTERM_BP_DIRECT	GO:2000737~negative regulation of stem cell differentiation	3	0.00237443	0.0547827	ZFP36L2, JAG1, YAP1	726	9	16792	7.70983	1	0.703081	64.3331	cluster3
GOTERM_BP_DIRECT	GO:1904851~positive regulation of establishment of protein localization to telomere	3	0.00237443	0.0547827	TCP1, DKC1, CCT2	726	9	16792	7.70983	1	0.703081	64.3331	cluster3
GOTERM_BP_DIRECT	GO:0034405~response to fluid shear stress	3	0.00237443	0.0547827	P2RX4, PKD1, PDGFRB	726	9	16792	7.70983	1	0.703081	64.3331	cluster3
GOTERM_BP_DIRECT	GO:0071243~cellular response to arsenic-containing substance	3	0.00237443	0.0547827	PPIF, ZFAND2A, HMOX1	726	9	16792	7.70983	1	0.703081	64.3331	cluster3
GOTERM_BP_DIRECT	GO:0003094~glomerular filtration	3	0.00237443	0.0547827	SULF2, SULF1, MCAM	726	9	16792	7.70983	1	0.703081	64.3331	cluster3
GOTERM_BP_DIRECT	GO:0035457~cellular response to interferon-alpha	3	0.00237443	0.0547827	AXL, TPR, IFNAR1	726	9	16792	7.70983	1	0.703081	64.3331	cluster3
GOTERM_BP_DIRECT	GO:0032836~glomerular basement membrane development	3	0.00237443	0.0547827	SULF2, SULF1, NID1	726	9	16792	7.70983	1	0.703081	64.3331	cluster3
GOTERM_BP_DIRECT	GO:0044342~type B pancreatic cell proliferation	3	0.00237443	0.0547827	NOV, IGFBP3, IGFBP5	726	9	16792	7.70983	1	0.703081	64.3331	cluster3
GOTERM_BP_DIRECT	GO:0051603~proteolysis involved in cellular protein catabolic process	6	0.00474886	0.0550389	CTSK, CTSA, HSPA5, DNAJC3, CAPN2, TINAGL1	726	48	16792	2.89118	1	0.702578	64.5096	cluster3
GOTERM_CC_DIRECT	GO:0016459~myosin complex	6	0.00474886	0.0556385	MYO5A, MCL1, MYO1C, MYO1G, MYH11, MYH10	758	50	18224	2.88507	1	0.341236	56.8617	cluster3
GOTERM_BP_DIRECT	GO:0016569~covalent chromatin modification	10	0.00791477	0.0556982	ATRX, BRD2, RSF1, TSPYL2, ANP32E, BRE, HMG20A, RB1, CBX7, SMARCA4	726	113	16792	2.04686	1	0.704777	64.96	cluster3
GOTERM_BP_DIRECT	GO:0071222~cellular response to lipopolysaccharide	10	0.00791477	0.0556982	ZFP36, MEF2C, TNFRSF1B, PLSCR4, PDE4B, AXL, ABCA1, CD14, TNIP3, ADAM9	726	113	16792	2.04686	1	0.704777	64.96	cluster3
GOTERM_MF_DIRECT	GO:0004713~protein tyrosine kinase activity	11	0.00870625	0.0557499	FGFR1, ZMYM2, FLT1, TEK, AXL, PDGFRB, HBEGF, JAK1, TTN, FGF2, INSR	715	133	16881	1.95269	1	0.622031	58.9171	cluster3
GOTERM_BP_DIRECT	GO:0008380~RNA splicing	13	0.0102892	0.0561831	RBFOX2, SRSF2, HNRNPH3, SCAF11, PPIG, SFPQ, ZRANB2, QKI, MBNL1, WTAP, IVNS1ABP, PRPF38B, RRAGC	726	166	16792	1.81134	1	0.705787	65.2878	cluster3
GOTERM_MF_DIRECT	GO:0001948~glycoprotein binding	7	0.00554034	0.0563463	VWF, CTSA, ITGA3, HSPA5, CALR, CANX, FLNA	715	65	16881	2.54259	1	0.618918	59.3176	cluster3
GOTERM_BP_DIRECT	GO:0001558~regulation of cell growth	8	0.00633182	0.0571784	NOV, LTBP4, IGFBP7, RB1, HTRA3, IGFBP3, CRIM1, IGFBP5	726	80	16792	2.31295	1	0.710102	65.9516	cluster3
GOTERM_BP_DIRECT	GO:0042060~wound healing	8	0.00633182	0.0571784	MACF1, PDGFRA, PDGFRB, FGF2, TPM1, ENG, FN1, TIMP1	726	80	16792	2.31295	1	0.710102	65.9516	cluster3
GOTERM_BP_DIRECT	GO:0001932~regulation of protein phosphorylation	5	0.00395739	0.0573653	CORO1C, PHIP, CCDC88A, SOCS3, FN1	726	34	16792	3.40139	1	0.709139	66.0748	cluster3
GOTERM_BP_DIRECT	GO:0045787~positive regulation of cell cycle	5	0.00395739	0.0573653	FGFR1, CDKN1B, NR4A3, CALR, MYC	726	34	16792	3.40139	1	0.709139	66.0748	cluster3
GOTERM_BP_DIRECT	GO:0030574~collagen catabolic process	7	0.00554034	0.0574156	COL18A1, COL4A2, CTSK, MRC2, MMP19, COL6A2, COL6A1	726	64	16792	2.52979	1	0.707305	66.1079	cluster3
GOTERM_CC_DIRECT	GO:0005788~endoplasmic reticulum lumen	14	0.0110807	0.0576038	COL18A1, COL4A2, PTGS2, COL21A1, CALR, COL16A1, CANX, COL6A2, COL6A1, GPX8, PDGFD, HSPA5, DNAJC3, RCN1	758	192	18224	1.75308	1	0.347649	58.1616	cluster3
GOTERM_BP_DIRECT	GO:0036092~phosphatidylinositol-3-phosphate biosynthetic process	6	0.00474886	0.0592148	FGFR1, PIK3CB, GRB2, PIK3C2A, FGF2, PIK3R1	726	49	16792	2.83218	1	0.716566	67.2724	cluster3
GOTERM_BP_DIRECT	GO:0030879~mammary gland development	4	0.00316591	0.0597803	B4GALT1, CAV1, ARHGAP5, NOTCH4	726	21	16792	4.40561	1	0.717947	67.6305	cluster3
GOTERM_BP_DIRECT	GO:0045663~positive regulation of myoblast differentiation	4	0.00316591	0.0597803	MEF2C, BTG1, IGFBP3, ZFHX3	726	21	16792	4.40561	1	0.717947	67.6305	cluster3
GOTERM_BP_DIRECT	GO:0045893~positive regulation of transcription, DNA-templated	31	0.0245358	0.0599175	MEF2C, CNBP, RSF1, KMT2A, FOXO3, PHIP, FOS, MEG3, NR2F2, MYC, INSR, FGF2, EGR1, KLF6, MECP2, RB1, MECOM, HMGA1, AHR, IFNAR1, INHBA, ID2, ILF2, ETS1, ETS2, NOTCH4, FOXC1, ZFHX3, KAT6A, F2R, SMARCA4	726	515	16792	1.39226	1	0.716684	67.7168	cluster3
GOTERM_BP_DIRECT	GO:0007219~Notch signaling pathway	10	0.00791477	0.0609258	NOTCH3, NOTCH2, CDKN1B, NOTCH4, UBC, SUSD5, FOXC1, JAG1, MYC, ANXA4	726	115	16792	2.01126	1	0.720736	68.3446	cluster3
GOTERM_BP_DIRECT	GO:0035019~somatic stem cell population maintenance	7	0.00554034	0.0610571	ZFP36L2, EPAS1, POLR2J, LDB2, PBX1, YAP1, FGF2	726	65	16792	2.49087	1	0.71945	68.4255	cluster3
GOTERM_CC_DIRECT	GO:0005720~nuclear heterochromatin	4	0.00316591	0.0611301	ATRX, TCP1, PSIP1, FOXC1	758	22	18224	4.37131	1	0.361451	60.4029	cluster3
GOTERM_BP_DIRECT	GO:0006914~autophagy	11	0.00870625	0.0622694	GABARAPL2, ANXA7, HMGB1, DRAM2, SRPX, PIK3CB, CHMP4B, RB1CC1, VPS4B, VMP1, OPTN	726	133	16792	1.91296	1	0.72461	69.1632	cluster3
GOTERM_CC_DIRECT	GO:0005793~endoplasmic reticulum-Golgi intermediate compartment	7	0.00554034	0.062816	HMGB1, NUCB2, SEC22B, TMED10, HSPA5, LMAN1, FN1	758	68	18224	2.47493	1	0.366004	61.4345	cluster3
GOTERM_BP_DIRECT	GO:0010506~regulation of autophagy	6	0.00474886	0.0635663	HMGB1, DRAM2, VMP1, CASP1, ITPR1, RRAGC	726	50	16792	2.77554	1	0.730114	69.9343	cluster3
GOTERM_BP_DIRECT	GO:0007266~Rho protein signal transduction	6	0.00474886	0.0635663	CDH13, ARHGAP5, ROCK1, ROCK2, RHOB, ARHGAP29	726	50	16792	2.77554	1	0.730114	69.9343	cluster3
GOTERM_BP_DIRECT	GO:0008543~fibroblast growth factor receptor signaling pathway	8	0.00633182	0.063673	RBFOX2, FLRT2, FGFR1, GRB2, POLR2J, UBC, FGF2, IQGAP1	726	82	16792	2.25653	1	0.7287	69.9969	cluster3
GOTERM_MF_DIRECT	GO:0004601~peroxidase activity	4	0.00316591	0.0638459	PXDN, PTGS2, GPX3, GPX8	715	22	16881	4.29269	1	0.659304	64.0526	cluster3
GOTERM_CC_DIRECT	GO:0012507~ER to Golgi transport vesicle membrane	6	0.00474886	0.0638717	SEC31A, USO1, SEC22B, TMED10, LMAN1, HLA-E	758	52	18224	2.7741	1	0.36748	62.0676	cluster3
GOTERM_MF_DIRECT	GO:0042805~actinin binding	3	0.00237443	0.0641795	PDLIM5, PKD2, TTN	715	10	16881	7.08294	1	0.654421	64.2507	cluster3
GOTERM_BP_DIRECT	GO:0051056~regulation of small GTPase mediated signal transduction	11	0.00870625	0.0648261	DLC1, RALGAPA2, ARHGAP5, SIPA1L1, RAC1, RHOB, ARHGAP18, RHOC, ARHGAP29, ARHGEF12, MCF2L	726	134	16792	1.89869	1	0.733242	70.6659	cluster3
GOTERM_BP_DIRECT	GO:0045616~regulation of keratinocyte differentiation	3	0.00237443	0.0665637	ZFP36, ROCK1, ROCK2	726	10	16792	6.93884	1	0.740866	71.6474	cluster3
GOTERM_BP_DIRECT	GO:2000727~positive regulation of cardiac muscle cell differentiation	3	0.00237443	0.0665637	MEF2C, EFNB2, FOXP1	726	10	16792	6.93884	1	0.740866	71.6474	cluster3
GOTERM_BP_DIRECT	GO:0042118~endothelial cell activation	3	0.00237443	0.0665637	P2RX4, APOLD1, FOXP1	726	10	16792	6.93884	1	0.740866	71.6474	cluster3
GOTERM_BP_DIRECT	GO:0032060~bleb assembly	3	0.00237443	0.0665637	ROCK1, EMP2, MYLK	726	10	16792	6.93884	1	0.740866	71.6474	cluster3
GOTERM_BP_DIRECT	GO:0040037~negative regulation of fibroblast growth factor receptor signaling pathway	3	0.00237443	0.0665637	SPRY2, SULF2, SULF1	726	10	16792	6.93884	1	0.740866	71.6474	cluster3
GOTERM_BP_DIRECT	GO:0060045~positive regulation of cardiac muscle cell proliferation	4	0.00316591	0.0670799	MEF2C, FGFR1, TGFBR3, FGF2	726	22	16792	4.20536	1	0.741693	71.9329	cluster3
GOTERM_BP_DIRECT	GO:0045736~negative regulation of cyclin-dependent protein serine/threonine kinase activity	4	0.00316591	0.0670799	CDKN1A, CDKN1B, NR2F2, LATS2	726	22	16792	4.20536	1	0.741693	71.9329	cluster3
GOTERM_BP_DIRECT	GO:0034394~protein localization to cell surface	4	0.00316591	0.0670799	ANK2, EMP2, FLNA, VCL	726	22	16792	4.20536	1	0.741693	71.9329	cluster3
GOTERM_BP_DIRECT	GO:0010468~regulation of gene expression	9	0.0071233	0.0673625	NOV, TSHZ2, APOE, SORT1, HNRNPDL, FAM46A, SCARA5, MYC, AHR	726	100	16792	2.08165	1	0.741256	72.0881	cluster3
GOTERM_BP_DIRECT	GO:0030177~positive regulation of Wnt signaling pathway	5	0.00395739	0.0681799	SULF2, MACF1, ATP6AP2, SULF1, SMARCA4	726	36	16792	3.21243	1	0.743675	72.5323	cluster3
GOTERM_CC_DIRECT	GO:0016328~lateral plasma membrane	6	0.00474886	0.0682311	CORO1C, MYO1C, DMD, PKD1, SCN5A, IQGAP1	758	53	18224	2.72176	1	0.384055	64.5808	cluster3
GOTERM_BP_DIRECT	GO:0035556~intracellular signal transduction	25	0.0197869	0.0706016	ZFP36, ADCY4, SPHK1, PREX2, OXSR1, ARHGAP29, ARHGEF12, LATS2, MCF2L, WSB1, MAST4, MAP4K4, MAP4K5, RPS6KA3, TNS1, SNRK, HMOX1, RAC1, CDC42BPA, JAK1, GUCY1A3, TGFBR3, RAPGEF5, RAPGEF2, IGFBP5	726	403	16792	1.43483	1	0.754308	73.8096	cluster3
GOTERM_MF_DIRECT	GO:0000982~transcription factor activity, RNA polymerase II core promoter proximal region sequence-specific binding	4	0.00316591	0.0712032	FOS, MSX1, ETS1, FOSB	715	23	16881	4.10605	1	0.687046	68.1925	cluster3
GOTERM_MF_DIRECT	GO:0017134~fibroblast growth factor binding	4	0.00316591	0.0712032	GLG1, FGFR1, TGFBR3, SCN5A	715	23	16881	4.10605	1	0.687046	68.1925	cluster3
GOTERM_BP_DIRECT	GO:0008344~adult locomotory behavior	6	0.00474886	0.0727933	EPS8, ID2, PREX2, MECP2, NR4A2, CXCL12	726	52	16792	2.66879	1	0.763304	74.9171	cluster3
GOTERM_BP_DIRECT	GO:0045786~negative regulation of cell cycle	5	0.00395739	0.0739537	INHBA, TSPYL2, PTGS2, ETS1, RHOB	726	37	16792	3.1256	1	0.767031	75.4853	cluster3
GOTERM_BP_DIRECT	GO:0070125~mitochondrial translational elongation	8	0.00633182	0.0742216	MRPL24, MRPS36, MRPL42, MRPL14, MRPL27, MRPL17, MRPS10, MRPL36	726	85	16792	2.17689	1	0.766457	75.6147	cluster3
GOTERM_CC_DIRECT	GO:0030175~filopodium	7	0.00554034	0.074248	B4GALT1, ENAH, DMD, UTRN, MYO1G, IQGAP2, VASP	758	71	18224	2.37036	1	0.40714	67.7955	cluster3
GOTERM_BP_DIRECT	GO:0090398~cellular senescence	4	0.00316591	0.0747637	CDKN1A, ID2, CALR, KAT6A	726	23	16792	4.02252	1	0.767186	75.8747	cluster3
GOTERM_MF_DIRECT	GO:0008234~cysteine-type peptidase activity	5	0.00395739	0.07538	CTSK, USP9X, CAPN2, TINAGL1, SENP6	715	38	16881	3.10655	1	0.701974	70.3398	cluster3
GOTERM_MF_DIRECT	GO:0048407~platelet-derived growth factor binding	3	0.00237443	0.0763	PDGFRA, PDGFRB, COL6A1	715	11	16881	6.43903	1	0.700141	70.7941	cluster3
GOTERM_MF_DIRECT	GO:0035259~glucocorticoid receptor binding	3	0.00237443	0.0763	ETS2, NR4A2, NR4A3	715	11	16881	6.43903	1	0.700141	70.7941	cluster3
GOTERM_MF_DIRECT	GO:0043394~proteoglycan binding	3	0.00237443	0.0763	CTSK, NID1, SLIT2	715	11	16881	6.43903	1	0.700141	70.7941	cluster3
GOTERM_BP_DIRECT	GO:0070126~mitochondrial translational termination	8	0.00633182	0.0779532	MRPL24, MRPS36, MRPL42, MRPL14, MRPL27, MRPL17, MRPS10, MRPL36	726	86	16792	2.15158	1	0.779994	77.352	cluster3
GOTERM_BP_DIRECT	GO:0042981~regulation of apoptotic process	15	0.0118722	0.078273	EGR1, CFLAR, MCL1, SRA1, ANP32E, ACTN1, CALR, TNFRSF11B, TNFRSF1B, CASP4, ETS1, BNIP3L, SKIL, CASP1, IGFBP3	726	213	16792	1.62884	1	0.779629	77.4953	cluster3
GOTERM_MF_DIRECT	GO:0030742~GTP-dependent protein binding	4	0.00316591	0.0789213	RAB34, RAC1, RAPGEF5, EEA1	715	24	16881	3.93497	1	0.706553	72.0533	cluster3
GOTERM_BP_DIRECT	GO:0032233~positive regulation of actin filament bundle assembly	3	0.00237443	0.0790897	ID1, SWAP70, SYNPO2	726	11	16792	6.30804	1	0.781454	77.8574	cluster3
GOTERM_BP_DIRECT	GO:0042551~neuron maturation	3	0.00237443	0.0790897	MECP2, NR4A2, RB1	726	11	16792	6.30804	1	0.781454	77.8574	cluster3
GOTERM_BP_DIRECT	GO:0051764~actin crosslink formation	3	0.00237443	0.0790897	EPS8, ACTN1, FLNA	726	11	16792	6.30804	1	0.781454	77.8574	cluster3
GOTERM_BP_DIRECT	GO:0043486~histone exchange	3	0.00237443	0.0790897	NASP, ANP32E, ZNHIT1	726	11	16792	6.30804	1	0.781454	77.8574	cluster3
GOTERM_BP_DIRECT	GO:0010941~regulation of cell death	3	0.00237443	0.0790897	JUND, HSPA1A, JUNB	726	11	16792	6.30804	1	0.781454	77.8574	cluster3
GOTERM_BP_DIRECT	GO:0001775~cell activation	3	0.00237443	0.0790897	CST3, PDGFRA, TIMP1	726	11	16792	6.30804	1	0.781454	77.8574	cluster3
GOTERM_BP_DIRECT	GO:0030522~intracellular receptor signaling pathway	5	0.00395739	0.0799666	NOTCH2, NR4A2, NR4A3, NR2F2, AHR	726	38	16792	3.04335	1	0.783508	78.24	cluster3
GOTERM_BP_DIRECT	GO:0042157~lipoprotein metabolic process	5	0.00395739	0.0799666	APOL1, LRP1, APOE, APOLD1, ABCA1	726	38	16792	3.04335	1	0.783508	78.24	cluster3
GOTERM_BP_DIRECT	GO:0038128~ERBB2 signaling pathway	5	0.00395739	0.0799666	CUL5, GRB2, UBC, HBEGF, PIK3R1	726	38	16792	3.04335	1	0.783508	78.24	cluster3
GOTERM_CC_DIRECT	GO:0001726~ruffle	8	0.00633182	0.0803961	MYO5A, TLN1, ROCK1, WASF2, CYFIP1, ACTN1, PALLD, IQGAP1	758	90	18224	2.13709	1	0.42956	70.7978	cluster3
GOTERM_BP_DIRECT	GO:0031647~regulation of protein stability	7	0.00554034	0.08127	KHDRBS1, LAMP2, ANK2, CD81, CTSA, TPR, PTEN	726	70	16792	2.31295	1	0.787335	78.7972	cluster3
GOTERM_BP_DIRECT	GO:0071300~cellular response to retinoic acid	7	0.00554034	0.08127	MEF2C, NTRK3, SERPINF1, OGT, YAP1, ABCA1, MYC	726	70	16792	2.31295	1	0.787335	78.7972	cluster3
GOTERM_CC_DIRECT	GO:0030055~cell-substrate junction	2	0.00158295	0.081354	DMD, VCL	758	2	18224	24.0422	1	0.429815	71.2414	cluster3
GOTERM_CC_DIRECT	GO:0030427~site of polarized growth	2	0.00158295	0.081354	FRYL, FRY	758	2	18224	24.0422	1	0.429815	71.2414	cluster3
GOTERM_CC_DIRECT	GO:0002133~polycystin complex	2	0.00158295	0.081354	PKD2, PKD1	758	2	18224	24.0422	1	0.429815	71.2414	cluster3
GOTERM_BP_DIRECT	GO:0008360~regulation of cell shape	11	0.00870625	0.0815698	DLC1, PHIP, ANXA7, EPS8, CYFIP1, ARHGAP18, FBLIM1, PALMD, TPM1, FN1, MYH10	726	140	16792	1.81732	1	0.786872	78.9235	cluster3
GOTERM_MF_DIRECT	GO:0097493~structural molecule activity conferring elasticity	2	0.00158295	0.0828056	TTN, AHNAK	715	2	16881	23.6098	1	0.718391	73.8261	cluster3
GOTERM_MF_DIRECT	GO:0019981~interleukin-6 binding	2	0.00158295	0.0828056	IL6ST, IL6R	715	2	16881	23.6098	1	0.718391	73.8261	cluster3
GOTERM_MF_DIRECT	GO:0005072~transforming growth factor beta receptor, cytoplasmic mediator activity	2	0.00158295	0.0828056	CDKN1B, ENG	715	2	16881	23.6098	1	0.718391	73.8261	cluster3
GOTERM_MF_DIRECT	GO:0004915~interleukin-6 receptor activity	2	0.00158295	0.0828056	IL6ST, IL6R	715	2	16881	23.6098	1	0.718391	73.8261	cluster3
GOTERM_MF_DIRECT	GO:0004906~interferon-gamma receptor activity	2	0.00158295	0.0828056	IFNGR2, IFNGR1	715	2	16881	23.6098	1	0.718391	73.8261	cluster3
GOTERM_BP_DIRECT	GO:0045648~positive regulation of erythrocyte differentiation	4	0.00316591	0.0828169	INHBA, ID2, ETS1, FOXO3	726	24	16792	3.85491	1	0.790361	79.4411	cluster3
GOTERM_BP_DIRECT	GO:0048675~axon extension	4	0.00316591	0.0828169	USP9X, MAP1B, CYFIP1, VCL	726	24	16792	3.85491	1	0.790361	79.4411	cluster3
GOTERM_MF_DIRECT	GO:0008083~growth factor activity	12	0.00949773	0.0828248	VEGFB, NOV, INHBA, CSF1, GRN, HBEGF, JAG1, PDGFD, CXCL12, FGF2, HDGFRP3, TIMP1	715	162	16881	1.74887	1	0.712467	73.8345	cluster3
GOTERM_BP_DIRECT	GO:0007070~negative regulation of transcription from RNA polymerase II promoter during mitosis	2	0.00158295	0.084489	RB1, SMARCA4	726	2	16792	23.1295	1	0.795479	80.1162	cluster3
GOTERM_BP_DIRECT	GO:0038179~neurotrophin signaling pathway	2	0.00158295	0.084489	NTRK3, NTRK2	726	2	16792	23.1295	1	0.795479	80.1162	cluster3
GOTERM_BP_DIRECT	GO:0042986~positive regulation of amyloid precursor protein biosynthetic process	2	0.00158295	0.084489	SOAT1, PAWR	726	2	16792	23.1295	1	0.795479	80.1162	cluster3
GOTERM_BP_DIRECT	GO:1905049~negative regulation of metallopeptidase activity	2	0.00158295	0.084489	TIMP2, TIMP1	726	2	16792	23.1295	1	0.795479	80.1162	cluster3
GOTERM_BP_DIRECT	GO:0060857~establishment of glial blood-brain barrier	2	0.00158295	0.084489	DMD, MXRA8	726	2	16792	23.1295	1	0.795479	80.1162	cluster3
GOTERM_BP_DIRECT	GO:0014846~esophagus smooth muscle contraction	2	0.00158295	0.084489	SULF2, SULF1	726	2	16792	23.1295	1	0.795479	80.1162	cluster3
GOTERM_BP_DIRECT	GO:0031345~negative regulation of cell projection organization	2	0.00158295	0.084489	SPRY2, ITGA3	726	2	16792	23.1295	1	0.795479	80.1162	cluster3
GOTERM_BP_DIRECT	GO:1904753~negative regulation of vascular associated smooth muscle cell migration	2	0.00158295	0.084489	NFE2L2, TPM1	726	2	16792	23.1295	1	0.795479	80.1162	cluster3
GOTERM_BP_DIRECT	GO:1904237~positive regulation of substrate-dependent cell migration, cell attachment to substrate	2	0.00158295	0.084489	FBLN1, FN1	726	2	16792	23.1295	1	0.795479	80.1162	cluster3
GOTERM_BP_DIRECT	GO:1903748~negative regulation of establishment of protein localization to mitochondrion	2	0.00158295	0.084489	HSPH1, DNAJA1	726	2	16792	23.1295	1	0.795479	80.1162	cluster3
GOTERM_MF_DIRECT	GO:0005096~GTPase activator activity	18	0.0142466	0.0846275	DLC1, RABGAP1, AGFG1, PREX2, ASAP1, ARHGAP18, ARHGAP29, ARHGEF12, RGS16, IQGAP1, ADAP1, ARHGAP21, RALGAPA2, ARHGAP5, EVI5, CHML, SIPA1L1, RAPGEF2	715	279	16881	1.52321	1	0.714606	74.6208	cluster3
GOTERM_BP_DIRECT	GO:0071260~cellular response to mechanical stimulus	7	0.00554034	0.0857108	SLC38A2, PTGS2, MTPN, RAC1, ATP1A1, CASP1, ENG	726	71	16792	2.28037	1	0.798666	80.5962	cluster3
GOTERM_CC_DIRECT	GO:0042641~actomyosin	3	0.00237443	0.0863426	MYO5A, CDC42BPA, MYH10	758	12	18224	6.01055	1	0.446256	73.4517	cluster3
GOTERM_CC_DIRECT	GO:0031224~intrinsic component of membrane	3	0.00237443	0.0863426	APOL1, BNIP3L, RGS16	758	12	18224	6.01055	1	0.446256	73.4517	cluster3
GOTERM_MF_DIRECT	GO:0043236~laminin binding	4	0.00316591	0.0869859	NID1, ITGA3, TINAGL1, ADAM9	715	25	16881	3.77757	1	0.719071	75.6161	cluster3
GOTERM_MF_DIRECT	GO:0005524~ATP binding	75	0.0593608	0.0871973	ADCY4, DYNC1LI2, CCT2, TTLL7, CLK1, CCT3, TTN, PRKG1, LATS2, HSPH1, MAP3K8, VPS4B, INSR, ROCK1, MAGI1, KIF5B, DARS, PIK3CB, PIK3C2A, ROCK2, PIM3, RAD50, MAP4K4, MAST4, MAP4K5, PDGFRA, PDGFRB, CBWD7, SMARCA4, MYO5A, ABCA8, FGFR1, PFKFB3, PEAK1, BMPR2, HSPA1A, ABCA1, ITM2B, ABCA6, IARS, IRAK3, SNRK, KIF7, SPEG, TEK, DDX60L, DNAJA1, HSPA5, ENTPD1, DHX9, TCP1, FLT1, SMCHD1, MYO1C, SWAP70, PDK4, SPHK1…	715	1495	16881	1.18444	1	0.714262	75.7035	cluster3
GOTERM_MF_DIRECT	GO:0005070~SH3/SH2 adaptor activity	6	0.00474886	0.0872705	KHDRBS1, GRB10, EPS8, SORBS1, GRB2, SH3BP2	715	56	16881	2.52962	1	0.708929	75.7337	cluster3
GOTERM_MF_DIRECT	GO:0032947~protein complex scaffold	5	0.00395739	0.0874857	SASH1, CAV1, MAGI1, RB1CC1, AKAP9	715	40	16881	2.95122	1	0.704279	75.8223	cluster3
GOTERM_MF_DIRECT	GO:0050681~androgen receptor binding	5	0.00395739	0.0874857	RB1, CALR, DDX5, FOXP1, SMARCA4	715	40	16881	2.95122	1	0.704279	75.8223	cluster3
GOTERM_MF_DIRECT	GO:0016887~ATPase activity	13	0.0102892	0.0883493	ABCA8, RSF1, KIF7, MACF1, VPS4B, ATP6V1H, HSPA1A, HSPA5, ABCA1, DST, ABCA6, RAD50, SMARCA4	715	183	16881	1.6772	1	0.702485	76.1747	cluster3
GOTERM_MF_DIRECT	GO:0003723~RNA binding	31	0.0245358	0.0890179	FUS, AGFG1, ZMAT3, FUBP1, DKC1, DDX60L, QKI, RBMS3, PABPC3, KHDRBS1, RBFOX2, UPF2, THUMPD1, SAMHD1, MBNL1, HNRNPR, RPS5, RPL28, JUNB, PURA, NABP1, HNRNPH3, RBPMS, ILF2, DCP2, LARP7, UBR5, ZRANB2, AHCYL1, CELF1, MPHOSPH6	715	547	16881	1.33803	1	0.699908	76.4442	cluster3
GOTERM_MF_DIRECT	GO:0031994~insulin-like growth factor I binding	3	0.00237443	0.0890698	IGFBP3, INSR, IGFBP5	715	12	16881	5.90245	1	0.694771	76.465	cluster3
GOTERM_MF_DIRECT	GO:0048185~activin binding	3	0.00237443	0.0890698	SMAD7, TGFBR3, ENG	715	12	16881	5.90245	1	0.694771	76.465	cluster3
GOTERM_BP_DIRECT	GO:0010976~positive regulation of neuron projection development	8	0.00633182	0.0897914	FGFR1, SERPINF1, DMD, NTRK2, ITGA3, NFE2L2, RAPGEF2, NEGR1	726	89	16792	2.07905	1	0.812536	82.1212	cluster3
GOTERM_BP_DIRECT	GO:0006457~protein folding	13	0.0102892	0.0902981	TCP1, LTBP4, SPHK1, CCT2, CCT3, CALR, LMAN1, CANX, PPIF, PPIG, GNB1, DNAJA1, DNAJC7	726	180	16792	1.67046	1	0.812782	82.3024	cluster3
GOTERM_CC_DIRECT	GO:0042995~cell projection	7	0.00554034	0.0912076	MAGI1, AGFG1, FERMT3, ACTN1, ANGPT2, PTEN, PTPN12	758	75	18224	2.24394	1	0.461498	75.4539	cluster3
GOTERM_BP_DIRECT	GO:0007159~leukocyte cell-cell adhesion	4	0.00316591	0.091224	ROCK1, FERMT3, NT5E, SELE	726	25	16792	3.70072	1	0.81454	82.6292	cluster3
GOTERM_BP_DIRECT	GO:0034612~response to tumor necrosis factor	4	0.00316591	0.091224	PTGS2, SELE, CD14, ADAM9	726	25	16792	3.70072	1	0.81454	82.6292	cluster3
GOTERM_BP_DIRECT	GO:0051899~membrane depolarization	4	0.00316591	0.091224	P2RX4, CAV1, KMT2A, SCN5A	726	25	16792	3.70072	1	0.81454	82.6292	cluster3
GOTERM_BP_DIRECT	GO:0055010~ventricular cardiac muscle tissue morphogenesis	4	0.00316591	0.091224	SMAD7, TGFBR3, FOXC1, TPM1	726	25	16792	3.70072	1	0.81454	82.6292	cluster3
GOTERM_BP_DIRECT	GO:0030206~chondroitin sulfate biosynthetic process	4	0.00316591	0.091224	BGN, CSGALNACT2, VCAN, DSE	726	25	16792	3.70072	1	0.81454	82.6292	cluster3
GOTERM_BP_DIRECT	GO:0022604~regulation of cell morphogenesis	4	0.00316591	0.091224	PHIP, ZMYM2, RAC1, WTIP	726	25	16792	3.70072	1	0.81454	82.6292	cluster3
GOTERM_BP_DIRECT	GO:0061158~3'-UTR-mediated mRNA destabilization	3	0.00237443	0.0922746	ZFP36, ZFP36L2, QKI	726	12	16792	5.78237	1	0.816709	82.993	cluster3
GOTERM_BP_DIRECT	GO:0046889~positive regulation of lipid biosynthetic process	3	0.00237443	0.0922746	CCDC3, SORBS1, APOE	726	12	16792	5.78237	1	0.816709	82.993	cluster3
GOTERM_BP_DIRECT	GO:0042340~keratan sulfate catabolic process	3	0.00237443	0.0922746	FMOD, LUM, PRELP	726	12	16792	5.78237	1	0.816709	82.993	cluster3
GOTERM_BP_DIRECT	GO:0048846~axon extension involved in axon guidance	3	0.00237443	0.0922746	FMOD, SLIT2, SLIT3	726	12	16792	5.78237	1	0.816709	82.993	cluster3
GOTERM_BP_DIRECT	GO:0055119~relaxation of cardiac muscle	3	0.00237443	0.0922746	P2RX4, PDE5A, ATP1A1	726	12	16792	5.78237	1	0.816709	82.993	cluster3
GOTERM_BP_DIRECT	GO:0003279~cardiac septum development	3	0.00237443	0.0922746	PLXND1, PCSK5, MYH10	726	12	16792	5.78237	1	0.816709	82.993	cluster3
GOTERM_BP_DIRECT	GO:0030208~dermatan sulfate biosynthetic process	3	0.00237443	0.0922746	BGN, VCAN, DSE	726	12	16792	5.78237	1	0.816709	82.993	cluster3
GOTERM_BP_DIRECT	GO:0035385~Roundabout signaling pathway	3	0.00237443	0.0922746	FMOD, SLIT2, SLIT3	726	12	16792	5.78237	1	0.816709	82.993	cluster3
GOTERM_MF_DIRECT	GO:0051117~ATPase binding	7	0.00554034	0.0926729	TCIRG1, GABARAPL2, CAV1, ANK2, PKD2, NOP58, ABCA1	715	74	16881	2.23336	1	0.704527	77.8679	cluster3
GOTERM_BP_DIRECT	GO:0043280~positive regulation of cysteine-type endopeptidase activity involved in apoptotic process	5	0.00395739	0.0926907	HMGB1, TNFSF10, PDCD6, MYC, F2R	726	40	16792	2.89118	1	0.816611	83.1351	cluster3
GOTERM_MF_DIRECT	GO:0015485~cholesterol binding	5	0.00395739	0.0938693	SOAT1, CAV1, APOD, APOE, ABCA1	715	41	16881	2.87924	1	0.704198	78.3162	cluster3
GOTERM_MF_DIRECT	GO:0051082~unfolded protein binding	9	0.0071233	0.0944475	TCP1, DNAJA1, CCT2, HSPA1A, HSPA5, CCT3, CALR, LMAN1, CANX	715	110	16881	1.93171	1	0.701411	78.5298	cluster3
GOTERM_MF_DIRECT	GO:0051020~GTPase binding	4	0.00316591	0.095382	IARS, GNB1, SPTBN1, FLNA	715	26	16881	3.63228	1	0.700099	78.8708	cluster3
GOTERM_MF_DIRECT	GO:0050840~extracellular matrix binding	4	0.00316591	0.095382	BGN, FBLN2, SPARCL1, ELN	715	26	16881	3.63228	1	0.700099	78.8708	cluster3
GOTERM_CC_DIRECT	GO:0005801~cis-Golgi network	5	0.00395739	0.0955774	GOLIM4, TMED10, AKAP9, TRIP11, PIK3R1	758	42	18224	2.86217	1	0.474253	77.1314	cluster3
GOTERM_BP_DIRECT	GO:0045892~negative regulation of transcription, DNA-templated	29	0.0229528	0.0959072	COPS2, LIMS1, BCLAF1, RSF1, CALR, ZNF148, MEG3, NR2F2, KHDRBS1, RBFOX2, CEBPD, ARID5B, MECP2, RB1, MECOM, HMGA1, AHR, FOXP1, PURA, CDKN1B, ID2, ID1, SFPQ, FABP4, ID4, ZFHX3, SUDS3, KAT6A, SMARCA4	726	499	16792	1.3442	1	0.826101	84.1962	cluster3
GOTERM_CC_DIRECT	GO:0031965~nuclear membrane	15	0.0118722	0.0980452	MTDH, CST3, WTAP, PCM1, ANXA4, SYNE1, SYNE2, ALOX5AP, RB1CC1, SORT1, TPR, PDCD6, KPNB1, LBR, TMEM176B	758	229	18224	1.57482	1	0.479604	78.031	cluster3
GOTERM_BP_DIRECT	GO:0006954~inflammatory response	23	0.018204	0.0983603	HMGB1, NFKBIZ, PTGS2, CSF1, SPHK1, AXL, ACKR1, CXCL12, TNFAIP6, FOS, GGT5, TNFRSF1B, TNFRSF11B, CASP4, IL10RB, RAC1, CLEC7A, NFE2L2, SELE, CD14, IL1A, TNIP3, F2R	726	379	16792	1.40364	1	0.83262	84.9627	cluster3
GOTERM_MF_DIRECT	GO:0003697~single-stranded DNA binding	8	0.00633182	0.0987617	FUBP1, HMGB1, NABP1, CNBP, SSBP2, YBX3, HNRNPDL, PURA	715	93	16881	2.03095	1	0.708337	80.0623	cluster3
GOTERM_BP_DIRECT	GO:0032922~circadian regulation of gene expression	6	0.00474886	0.0988499	NAMPT, ID2, KMT2A, OGT, ZFHX3, AHR	726	57	16792	2.43468	1	0.8327	85.1114	cluster3
GOTERM_BP_DIRECT	GO:0045840~positive regulation of mitotic nuclear division	4	0.00316591	0.0999686	PHIP, PDGFRB, INSR, IL1A	726	26	16792	3.55838	1	0.834766	85.446	cluster3
GOTERM_BP_DIRECT	GO:0051928~positive regulation of calcium ion transport	4	0.00316591	0.0999686	P2RX4, ANK2, MYLK, F2R	726	26	16792	3.55838	1	0.834766	85.446	cluster3
GOTERM_CC_DIRECT	GO:0070062~extracellular exosome	158	0.209202	4.0603e-35	S100A4, LDHB, RARRES2, S100A6, CHMP3, SNRPD3, CAPZA2, RPLP2, SNRPD2, RAB1A, ACTG1, UQCR10, HTRA1, RPLP1, RRAS, RALA, RPL12, GNG5, RPS27A, FTL, RPL35A, SCAMP2, RAN, KRT10, H2AFJ, SKP1, PPP1CB, RPS18, PA2G4, PPP1CA, RPS19, NME1, RPS14, PSMA4, PSMA3, ATP5C1, CSTB, EDF1, RAB13, RAB10, MYL6, IFITM3, CHCHD3, SNX2, ACP5, PPT1, NEDD8, ATP6V1B2, NAGK, PSMA7, RPS25, PSMB5, PFN2, PSMB6, RPS29, HNMT, RPL7, D…	379	2811	18224	2.70272	1.54292e-32	1.54292e-32	5.62105e-32	cluster4
GOTERM_MF_DIRECT	GO:0003735~structural constituent of ribosome	46	0.060907	1.30486e-31	RPL18, MRPL41, MRPS33, RPL13, MRPS12, RPL35, RPL36, RPLP2, RPL37, RPS27L, RPL39, MRPL20, RPS3, RPL30, RPS29, RPL7, RPL32, RPL31, RPL34, RPLP1, RPL3, MRPL55, FAU, RPL12, RSL24D1, RPS20, MRPL33, RPS27A, RPL36AL, RPL35A, MRPL51, SLC25A5, RPL26, RPL27, RPL24, MRPS21, MRPS6, RPS8, MRTO4, RPS18, MRPL22, RPS19, RPL18A, RPS14, RPS15, RPS12	353	222	16881	9.90897	7.03319e-29	7.03319e-29	1.89889e-28	cluster4
GOTERM_BP_DIRECT	GO:0006614~SRP-dependent cotranslational protein targeting to membrane	33	0.0436941	3.79983e-30	RPL18, RPL13, RPL35, RPLP2, RPL36, RPL37, RPL39, RPS3, RPS25, RPL30, RPL32, RPL7, RPS29, RPL31, RPL34, RPLP1, RPL3, FAU, RPS20, RPL12, RPS27A, RPL35A, RPL26, RPL27, RPL24, RPS8, RPS18, RPS19, RPL18A, RPS14, RPS15, RPS12, SSR3	361	94	16792	16.3298	5.98853e-27	5.98853e-27	6.35129e-27	cluster4
GOTERM_BP_DIRECT	GO:0006412~translation	46	0.060907	1.62365e-28	RPL18, NACA, MRPL41, MRPS33, RPL13, MRPS12, RPL35, RPLP2, RPL36, RPL37, RPS27L, RPL39, MRPL20, RPS3, RPS25, RPL30, RPS29, RPL7, RPL32, RPL31, RPL34, RPLP1, RPL3, MRPL55, FAU, RPL12, RSL24D1, RPS20, RPS27A, RPL36AL, RPL35A, MRPL51, SLC25A5, RPL26, RPL27, RPL24, MRPS21, MRPS6, RPS8, RPS18, MRPL22, RPS19, RPL18A, RPS14, RPS15, RPS12	361	253	16792	8.45732	2.55887e-25	1.27944e-25	2.71388e-25	cluster4
GOTERM_MF_DIRECT	GO:0044822~poly(A) RNA binding	89	0.117842	2.95898e-28	HSP90AB1, S100A4, MRPL41, RPL13, SNRPD3, SNRPD1, SNRPD2, SYNCRIP, RPS27L, TRMT10C, SLIRP, RPS3, TOP1, SBDS, FAU, PSMD4, RPL12, RPS27A, RPL35A, RAN, SLC25A5, NOL7, ZCCHC17, NCL, ZFR, YTHDF3, PRPF6, MRTO4, RPS18, PA2G4, RPS19, NME1, RPS14, RPS15, TXN, ATP5C1, CSTB, RPS12, EDF1, CPSF6, TMSB4X, SNRPC, WDR43, SNRPG, GLRX3, HDLBP, MRPS12, RPL35, ZCRB1, RPL36, C14ORF166, MANF, MRPL20, RPS25, RPL30, DDX3…	353	1129	16881	3.76981	1.59489e-25	7.97446e-26	4.30604e-25	cluster4
GOTERM_BP_DIRECT	GO:0019083~viral transcription	32	0.0423701	4.16765e-26	RPL18, RPL13, RPL35, RPLP2, RPL36, RPL37, RPL39, RPS3, RPS25, RPL30, RPL32, RPL7, RPS29, RPL31, RPL34, RPLP1, RPL3, FAU, RPS20, RPL12, RPS27A, RPL35A, RPL26, RPL27, RPL24, RPS8, RPS18, RPS19, RPL18A, RPS14, RPS15, RPS12	361	112	16792	13.2901	6.56822e-23	2.18941e-23	6.9661e-23	cluster4
GOTERM_BP_DIRECT	GO:0000184~nuclear-transcribed mRNA catabolic process, nonsense-mediated decay	32	0.0423701	3.19876e-25	RPL18, RPL13, RPL35, RPLP2, RPL36, RPL37, RPL39, RPS3, RPS25, RPL30, RPL32, RPL7, RPS29, RPL31, RPL34, RPLP1, RPL3, FAU, RPS20, RPL12, RPS27A, RPL35A, RPL26, RPL27, RPL24, RPS8, RPS18, RPS19, RPL18A, RPS14, RPS15, RPS12	361	119	16792	12.5083	5.04125e-22	1.26031e-22	5.34663e-22	cluster4
GOTERM_CC_DIRECT	GO:0005840~ribosome	35	0.0463423	2.87695e-24	RPL18, MRPS33, RPL13, RPL35, RPLP2, RPL36, RPS27L, RPL37, MRPL20, RPS3, RPS25, RPL30, RPS29, RPL7, RPL32, RPL31, RPL34, RPLP1, RPL3, MRPL55, FAU, RSL24D1, RPS20, APEX1, RPS27A, RPL35A, RPL27, RPL24, MRPS21, RPS8, RPS18, RPS19, RPL18A, RPS14, RPS15	379	166	18224	10.1383	1.09324e-21	5.46621e-22	3.98282e-21	cluster4
GOTERM_BP_DIRECT	GO:0006364~rRNA processing	39	0.0516385	3.56808e-24	RPL18, RPL13, RPL35, RPLP2, RPL36, RPS27L, RPL37, RPL39, RPS3, RPS25, RPL30, SBDS, RPS29, RPL7, RPL32, RPL31, RPL34, RPLP1, RPL3, FAU, RPS20, RPL12, IMP4, RPS27A, RPL35A, RPL26, RPL27, RPL24, RPS8, MRTO4, RPS18, PA2G4, RPS19, RPL18A, RPS14, RPS15, RPS12, NOP56, WDR43	361	214	16792	8.47708	5.62329e-21	1.12466e-21	5.96393e-21	cluster4
GOTERM_BP_DIRECT	GO:0006413~translational initiation	32	0.0423701	3.25081e-23	RPL18, RPL13, RPL35, RPLP2, RPL36, RPL37, RPL39, RPS3, RPS25, RPL30, RPL32, RPL7, RPS29, RPL31, RPL34, RPLP1, RPL3, FAU, RPS20, RPL12, RPS27A, RPL35A, RPL26, RPL27, RPL24, RPS8, RPS18, RPS19, RPL18A, RPS14, RPS15, RPS12	361	137	16792	10.8649	5.12328e-20	8.53881e-21	5.43363e-20	cluster4
GOTERM_CC_DIRECT	GO:0022625~cytosolic large ribosomal subunit	24	0.0317776	3.2783e-22	RPL18, RPL35A, RPL13, RPL26, RPL35, RPL27, RPLP2, RPL36, RPL24, RPL37, RPL39, ZCCHC17, MRTO4, RPL30, RPL18A, RPL7, RPL32, RPL31, RPL34, RPLP1, RPL3, RSL24D1, RPL12, RPL36AL	379	68	18224	16.971	1.24575e-19	4.15251e-20	4.53845e-19	cluster4
GOTERM_CC_DIRECT	GO:0005743~mitochondrial inner membrane	50	0.0662032	3.86165e-22	MRPS33, MRPL41, C19ORF70, NDUFAB1, ROMO1, UQCRQ, RPS3, MINOS1, UQCR10, NDUFS5, UQCR11, ATP5EP2, ATP5L, ATP5O, ATP5I, MRPL33, DNAJC19, HIGD1A, ATP5J, MRPL51, SLC25A5, NDUFA13, COX4I1, MRPS6, NDUFC1, NDUFA12, COX6C, NDUFA11, UQCRH, ATP5C1, UQCRB, NDUFB4, NDUFB7, MRPS12, COX7C, CHCHD3, ATP5G1, NDUFB1, MRPL20, COX6B1, MRPL55, NDUFA4, SHMT2, LGALS3, COX8A, MRPS21, UQCC2, MRPL22, COX6A1, ATP5A1	379	441	18224	5.45175	1.46743e-19	3.66856e-20	5.34603e-19	cluster4
GOTERM_CC_DIRECT	GO:0005829~cytosol	144	0.190665	5.31339e-20	RPL18, LDHB, S100A6, CHMP3, RPL13, STAT5A, SNRPD3, CAPZA2, SNRPD1, CNOT2, SNRPD2, RPLP2, RAB1A, ACTG1, HTRA1, RPLP1, LSM5, SH3BGR, FAU, RPL12, RPS27A, NET1, FTL, RPL35A, RAN, CECR1, SKP1, PPP1CB, ISCU, RPS18, PPP1CA, RPS19, MAPK6, NME1, RPS14, PSMA4, RPS15, PSMA3, RPS12, SNRPG, MYL6, SNX2, ACP5, PPT1, C14ORF166, MYO9B, NEDD8, ANAPC11, ATP6V1B2, NAGK, PSMA7, RPS25, PSMB5, OAZ1, PSMB6, RPS29, HNMT,…	379	3315	18224	2.08874	2.01909e-17	4.03818e-18	7.35582e-17	cluster4
GOTERM_CC_DIRECT	GO:0005739~mitochondrion	73	0.0966567	3.66719e-14	HSP90AB1, LDHB, MRPL41, MRPS33, GM2A, ROMO1, PRDX3, TRMT10C, SLIRP, UQCRQ, C14ORF2, MINOS1, NDUFS5, ATP5EP2, DYNLL1, CISD3, ATP5L, ATP5O, ATP5I, GNG5, DNAJC19, ATP5J, RPL35A, SLC25A5, NOL7, NDUFA13, COX4I1, RAI14, NDUFC1, NDUFA11, COX6C, ISCU, PFDN2, UQCRH, CLIC4, RPS14, TXN, ATP5C1, TXNRD1, ATPIF1, UBB, MTFR1L, GSTP1, NDUFB4, NDUFB7, MRPS12, COX7C, CHCHD3, ATP5G1, NDUFB1, MRPL20, TOMM7, PSMB3, R…	379	1331	18224	2.63724	1.39222e-11	2.32037e-12	5.0715e-11	cluster4
GOTERM_CC_DIRECT	GO:0005925~focal adhesion	36	0.0476663	3.54089e-13	RPL18, FERMT2, RPLP2, PDLIM1, ZFYVE21, RPS3, ACTG1, RPL30, RPS29, ARPC3, RPL7, SORBS2, RPL31, RPLP1, RPL3, RALA, RRAS, RPL12, CAP1, HSPA8, RSU1, MAP2K1, RPL27, FLNC, YWHAE, PPP1CB, RPS8, RPS18, YWHAG, RPS19, ITGB1BP1, CD59, RPS14, RPS15, RAB10, LCP1	379	391	18224	4.42721	1.34539e-10	1.92198e-11	4.90141e-10	cluster4
GOTERM_BP_DIRECT	GO:1902600~hydrogen ion transmembrane transport	16	0.021185	2.0047e-12	NDUFA4, COX7A2, COX7A1, COX8A, COX7C, COX4I1, ATP6V1G1, UQCRQ, COX6C, SLC11A2, UQCR10, UQCR11, UQCRH, COX6B1, COX6A1, UQCRB	361	61	16792	12.2007	3.15945e-09	4.51351e-10	3.35084e-09	cluster4
GOTERM_CC_DIRECT	GO:0005753~mitochondrial proton-transporting ATP synthase complex	11	0.0145647	3.76984e-12	ATP5E, USMG5, ATP5C1, ATP5L, ATP5O, ATPIF1, ATP5A1, ATP5G1, ATP5I, C14ORF2, ATP5J	379	21	18224	25.1871	1.43255e-09	1.79069e-10	5.21898e-09	cluster4
GOTERM_MF_DIRECT	GO:0005515~protein binding	247	0.327044	4.45081e-12	S100A4, LDHB, RARRES2, S100A6, MRPL41, CHMP3, RPL13, PRR13, STAT5A, RPLP2, SYNCRIP, MXI1, RAB1A, ACTG1, DNAJB11, RPLP1, INTS6, LSM5, RPL12, GNG5, TMEM14C, FTL, MRPL51, RAN, SKP1, HES1, RPS18, PPP1CA, RPS19, MAPK6, NME1, RPS14, RPS15, TGIF1, RAB13, RAB10, MTFR1L, CHCHD3, PPT1, MYO9B, NAGK, NAA38, RPS25, SLC11A2, PFN2, RPS20, NUDC, NR1H3, LAMTOR5, LAMTOR4, S100A16, LGALS3, MAP2K1, SUB1, PAIP2, LGAL…	353	8785	16881	1.34456	2.39897e-09	7.99656e-10	6.47695e-09	cluster4
GOTERM_CC_DIRECT	GO:0022627~cytosolic small ribosomal subunit	14	0.0185369	1.07235e-11	RPS27L, RPS8, RPS3, RPS25, RPS18, RPS19, DDX3X, RPS29, RPS14, RPS15, RPS12, FAU, RPS20, RPS27A	379	48	18224	14.0246	4.07494e-09	4.52771e-10	1.48456e-08	cluster4
GOTERM_CC_DIRECT	GO:0016020~membrane	89	0.117842	6.38906e-10	HSP90AB1, RPL18, LDHB, ATP6V0E1, RPL13, CAPZA2, DNAJC10, CNOT2, RPLP2, SYNCRIP, RPS3, ACTG1, RABAC1, SLC1A3, DYNLL1, DNAJB11, RRAS, RPL12, GNG5, RPS27A, FTL, RPL35A, RAN, RALBP1, SLC25A5, COX4I1, KRT10, NCL, NDUFA12, ATP6V1F, PRPF6, DHRS7, RPS18, PA2G4, RPS19, NME1, RPS14, ITGB1BP1, RPS15, ATP5C1, RPS12, CPSF6, FKBP11, STEAP1, MYL6, SNX2, RPL35, CALCOCO2, RPL36, PPT1, MYO9B, SFT2D1, SLC11A2, SLC1…	379	2200	18224	1.94523	2.42784e-07	2.42784e-08	8.84496e-07	cluster4
GOTERM_BP_DIRECT	GO:0051437~positive regulation of ubiquitin-protein ligase activity involved in regulation of mitotic cell cycle transition	15	0.019861	6.95612e-10	SKP1, ANAPC11, PSMA7, PSMB5, PSMC5, PSMB6, PSMD12, PSME1, PSMA4, PSMB3, PSMA3, PSMD4, UBB, RPS27A, UBE2E1	361	76	16792	9.18064	1.09628e-06	1.37035e-07	1.16269e-06	cluster4
GOTERM_MF_DIRECT	GO:0003723~RNA binding	37	0.0489904	1.1449e-09	RPL18, GTF3A, HDLBP, RPL13, SNRPD1, SYNCRIP, ZCRB1, C14ORF166, RPL37, RPL39, RPS3, RPS25, RPL30, DDX3X, RPL7, RPL31, RPL34, RPL3, LSM5, FAU, RPS20, SNRPN, RPL26, RPL24, RBBP7, NCL, YTHDF3, PRPF6, PPIE, PHAX, RPS18, RPL18A, RPS14, RPS15, CPSF6, NOP56, SNRPG	353	547	16881	3.23473	6.17103e-07	1.54276e-07	1.66611e-06	cluster4
GOTERM_CC_DIRECT	GO:0015935~small ribosomal subunit	10	0.0132406	2.17784e-09	RPS25, RPS18, RPS29, MRPS12, RPS15, FAU, MRPS6, RPS20, RPS27A, RPS3	379	27	18224	17.809	8.2758e-07	7.52345e-08	3.01498e-06	cluster4
GOTERM_BP_DIRECT	GO:0051436~negative regulation of ubiquitin-protein ligase activity involved in mitotic cell cycle	14	0.0185369	3.0825e-09	ANAPC11, PSMA7, PSMB5, PSMC5, PSMB6, PSMD12, PSME1, PSMA4, PSMB3, PSMA3, PSMD4, UBB, RPS27A, UBE2E1	361	71	16792	9.17202	4.85801e-06	5.3978e-07	5.1523e-06	cluster4
GOTERM_BP_DIRECT	GO:0031145~anaphase-promoting complex-dependent catabolic process	14	0.0185369	1.19958e-08	ANAPC11, PSMA7, PSMB5, PSMC5, PSMB6, PSMD12, PSME1, PSMA4, PSMB3, PSMA3, PSMD4, UBB, RPS27A, UBE2E1	361	79	16792	8.24321	1.89051e-05	1.89053e-06	2.00505e-05	cluster4
GOTERM_BP_DIRECT	GO:0038061~NIK/NF-kappaB signaling	13	0.0172128	1.36566e-08	SKP1, PSMA7, PSMB5, PSMC5, PSMB6, PSMD12, PSME1, PSMB3, PSMA4, PSMA3, PSMD4, UBB, RPS27A	361	66	16792	9.16209	2.15226e-05	1.95662e-06	2.28266e-05	cluster4
GOTERM_CC_DIRECT	GO:0005654~nucleoplasm	100	0.132406	2.17657e-08	SNRPD3, STAT5A, SNRPD1, SNRPD2, SYNCRIP, RPS27L, TOP1, DPY30, DNAJC8, INTS6, LSM5, FAU, IMP4, RPS27A, SCAMP2, RAN, RAI14, SKP1, PPP1CB, MRTO4, HES1, RPS18, PPP1CA, PA2G4, RPS19, MAPK6, PSMA4, RPS14, PSMA3, RPS15, RPS12, TGIF1, SNRPC, SNRPG, ZCRB1, C14ORF166, ANAPC11, PSMA7, PSMB5, RPS25, PSMB6, HNMT, RPS29, PSMB3, RPL3, RPS20, NUDC, NR1H3, DDX1, ARPP19, SAP18, NOP10, RPS8, ATF6, PPIE, PSMC5, RNF7…	379	2784	18224	1.72717	8.27092e-06	6.89246e-07	3.01322e-05	cluster4
GOTERM_CC_DIRECT	GO:0005747~mitochondrial respiratory chain complex I	11	0.0145647	5.23418e-08	NDUFA4, NDUFB4, NDUFS5, NDUFB7, NDUFAB1, NDUFA13, NDUFC1, NDUFA12, PARK7, NDUFB1, NDUFA11	379	49	18224	10.7945	1.98897e-05	1.52999e-06	7.24615e-05	cluster4
GOTERM_BP_DIRECT	GO:0098609~cell-cell adhesion	23	0.0304535	9.8301e-08	HSP90AB1, HDLBP, RAN, CKAP5, SNX2, DOCK9, S100A11, PDLIM1, RPL24, YWHAE, RAB1A, PARK7, MICALL1, EFHD2, PSMB6, DDX3X, BAG3, RPL34, NOP56, RAB10, HSPA8, NUDC, ENO1	361	271	16792	3.94779	0.00015491	1.29101e-05	0.000164307	cluster4
GOTERM_BP_DIRECT	GO:0006521~regulation of cellular amino acid metabolic process	11	0.0145647	1.05873e-07	PSMB5, OAZ1, PSMC5, PSMB6, PSMD12, PSME1, PSMA4, PSMB3, PSMA3, PSMD4, PSMA7	361	51	16792	10.0327	0.000166842	1.2835e-05	0.000176963	cluster4
GOTERM_MF_DIRECT	GO:0004129~cytochrome-c oxidase activity	9	0.0119166	1.29436e-07	NDUFA4, COX7A2, COX7A1, COX8A, COX7C, COX6B1, COX4I1, COX6A1, COX6C	353	30	16881	14.3465	6.97637e-05	1.39531e-05	0.000188361	cluster4
GOTERM_BP_DIRECT	GO:0042776~mitochondrial ATP synthesis coupled proton transport	8	0.0105925	1.76286e-07	ATP5E, ATP5C1, ATP5L, ATP5O, ATP5A1, ATP5G1, ATP5I, ATP5J	361	21	16792	17.7201	0.000277788	1.98446e-05	0.000294656	cluster4
GOTERM_MF_DIRECT	GO:0098641~cadherin binding involved in cell-cell adhesion	23	0.0304535	1.99183e-07	HSP90AB1, HDLBP, RAN, CKAP5, SNX2, DOCK9, S100A11, PDLIM1, RPL24, YWHAE, RAB1A, PARK7, MICALL1, EFHD2, PSMB6, DDX3X, BAG3, RPL34, NOP56, RAB10, HSPA8, NUDC, ENO1	353	290	16881	3.79274	0.000107354	1.78931e-05	0.000289859	cluster4
GOTERM_BP_DIRECT	GO:0043488~regulation of mRNA stability	14	0.0185369	3.06099e-07	PSMA7, PSMB5, PSMC5, PSMB6, PSMD12, PSME1, PSMB3, PSMA4, PSMA3, PSMD4, UBB, APEX1, HSPA8, RPS27A	361	103	16792	6.32246	0.000482296	3.21603e-05	0.000511634	cluster4
GOTERM_CC_DIRECT	GO:0000502~proteasome complex	11	0.0145647	3.92032e-07	PSMB5, PSMC5, PSMB6, PSMD12, PSME1, PSMA4, PSMB3, PSMA3, SHFM1, PSMD4, PSMA7	379	60	18224	8.81548	0.000148961	1.06408e-05	0.000542725	cluster4
GOTERM_BP_DIRECT	GO:0060071~Wnt signaling pathway, planar cell polarity pathway	13	0.0172128	6.10405e-07	PSMA7, PSMB5, PSMC5, PSMB6, PSMD12, PSME1, PSMB3, PSMA4, PSMA3, PSMD4, UBB, RPS27A, AP2M1	361	92	16792	6.57281	0.000961536	6.01231e-05	0.00102027	cluster4
GOTERM_BP_DIRECT	GO:0002181~cytoplasmic translation	8	0.0105925	6.76783e-07	RPL35A, RPL7, RPL31, RPLP1, RPL26, RPL36, RPLP2, MRTO4	361	25	16792	14.8849	0.00106604	6.27398e-05	0.00113121	cluster4
GOTERM_MF_DIRECT	GO:0046933~proton-transporting ATP synthase activity, rotational mechanism	7	0.00926845	8.02904e-07	ATP5E, ATP5EP2, ATP5C1, ATP5L, ATP5O, ATP5A1, ATP5G1	353	17	16881	19.6912	0.000432672	6.18217e-05	0.00116841	cluster4
GOTERM_BP_DIRECT	GO:0006120~mitochondrial electron transport, NADH to ubiquinone	10	0.0132406	8.34668e-07	NDUFA4, NDUFB4, NDUFS5, NDUFB7, NDUFAB1, NDUFA13, NDUFC1, NDUFA12, NDUFB1, NDUFA11	361	49	16792	9.49291	0.00131457	7.30772e-05	0.00139511	cluster4
GOTERM_CC_DIRECT	GO:0031012~extracellular matrix	22	0.0291294	1.06465e-06	MYL6, RPL35A, RARRES2, LGALS3, RAN, SLC25A5, LGALS1, RPL27, CPXM2, RPS3, RPS25, ACTG1, RPL30, RPS18, RPS19, HTRA1, RPS14, ATP5O, RPS20, RPL12, ATP5A1, HSPA8	379	296	18224	3.57384	0.000404484	2.69707e-05	0.00147388	cluster4
GOTERM_CC_DIRECT	GO:0005913~cell-cell adherens junction	23	0.0304535	1.16708e-06	HSP90AB1, HDLBP, RAN, CKAP5, SNX2, DOCK9, S100A11, PDLIM1, RPL24, YWHAE, RAB1A, PARK7, MICALL1, EFHD2, PSMB6, DDX3X, BAG3, RPL34, NOP56, RAB10, HSPA8, NUDC, ENO1	379	323	18224	3.42397	0.000443391	2.77177e-05	0.00161568	cluster4
GOTERM_BP_DIRECT	GO:0006754~ATP biosynthetic process	8	0.0105925	2.04086e-06	ATP5E, ATP5C1, ATP5L, ATP5O, ATP5A1, ATP5G1, ATP5I, ATP5J	361	29	16792	12.8318	0.00321123	0.00016927	0.00341118	cluster4
GOTERM_BP_DIRECT	GO:0002223~stimulatory C-type lectin receptor signaling pathway	13	0.0172128	2.558e-06	SKP1, PSMA7, PSMB5, PSMC5, PSMB6, PSMD12, PSME1, PSMB3, PSMA4, PSMA3, PSMD4, UBB, RPS27A	361	105	16792	5.75903	0.0040233	0.000201551	0.00427554	cluster4
GOTERM_BP_DIRECT	GO:0006123~mitochondrial electron transport, cytochrome c to oxygen	7	0.00926845	2.79974e-06	NDUFA4, COX8A, COX7C, COX6B1, COX4I1, COX6A1, COX6C	361	20	16792	16.2803	0.00440267	0.000210092	0.00467957	cluster4
GOTERM_MF_DIRECT	GO:0015078~hydrogen ion transmembrane transporter activity	8	0.0105925	3.46865e-06	SLC11A2, ATP6V0E1, ATP5L, ATP6V1B2, ATP5G1, ATP5I, ATP6V1F, ATP5J	353	32	16881	11.9554	0.00186786	0.000233673	0.00504761	cluster4
GOTERM_BP_DIRECT	GO:0050852~T cell receptor signaling pathway	15	0.019861	3.69699e-06	CD3D, SKP1, PSMA7, HLA-DQA2, PSMB5, PSMC5, PSMB6, PSMD12, PSME1, PSMA4, PSMB3, PSMA3, PSMD4, UBB, RPS27A	361	148	16792	4.71438	0.00580952	0.000264804	0.00617922	cluster4
GOTERM_CC_DIRECT	GO:0005730~nucleolus	40	0.0529626	3.71234e-06	RPL18, POLR2I, RPL35, RPL36, ANAPC11, MXI1, RPS3, RPS25, TOP1, SBDS, RPL7, RPL34, RPL3, RPL12, RSL24D1, IMP4, APEX1, RPS27A, HSPA8, NSA2, IK, S100A16, RAN, SUB1, NOL7, NCL, PPP1CB, ZCCHC17, MRTO4, NRIP1, PFDN2, PA2G4, PPP1CA, RPS19, RPS14, CSTB, EDF1, TXNRD1, NOP56, WDR43	379	857	18224	2.24431	0.0014097	8.29785e-05	0.00513921	cluster4
GOTERM_CC_DIRECT	GO:0030529~intracellular ribonucleoprotein complex	14	0.0185369	5.18625e-06	MRPL41, DDX1, SNRPD1, SYNCRIP, RPL27, SLIRP, NCL, ZCCHC17, RPS8, RPS3, PA2G4, RPL7, CPSF6, HSPA8	379	136	18224	4.94987	0.00196884	0.000109482	0.00717956	cluster4
GOTERM_BP_DIRECT	GO:0015986~ATP synthesis coupled proton transport	7	0.00926845	5.19736e-06	ATP5EP2, ATP5C1, ATP5L, ATP5O, ATP5A1, ATP5G1, ATP5J	361	22	16792	14.8003	0.00815761	0.00035607	0.00868687	cluster4
GOTERM_MF_DIRECT	GO:0008137~NADH dehydrogenase (ubiquinone) activity	9	0.0119166	6.01577e-06	NDUFA4, NDUFB4, NDUFS5, NDUFB7, NDUFAB1, NDUFA13, NDUFC1, NDUFA12, NDUFB1	353	48	16881	8.96654	0.00323726	0.000360214	0.00875405	cluster4
GOTERM_MF_DIRECT	GO:1990446~U1 snRNP binding	5	0.00662032	6.19036e-06	SNRPD3, SNRPD1, SNRPD2, SNRPC, SNRPG	353	7	16881	34.1582	0.00333105	0.000333606	0.0090081	cluster4
GOTERM_BP_DIRECT	GO:0002479~antigen processing and presentation of exogenous peptide antigen via MHC class I, TAP-dependent	10	0.0132406	7.38371e-06	PSMB5, PSMC5, PSMB6, PSMD12, PSME1, PSMA4, PSMB3, PSMA3, PSMD4, PSMA7	361	63	16792	7.38337	0.0115693	0.000484748	0.0123409	cluster4
GOTERM_BP_DIRECT	GO:0006457~protein folding	16	0.021185	7.98765e-06	HSP90AB1, FKBP7, ATF6, PFDN2, PPIE, PFDN1, DNAJB11, BAG3, TXN, PPIC, HSPE1, FKBP11, HSPA8, NUDC, DNAJC19, FKBP2	361	180	16792	4.13469	0.0125097	0.000503417	0.0133503	cluster4
GOTERM_BP_DIRECT	GO:0033209~tumor necrosis factor-mediated signaling pathway	13	0.0172128	8.71478e-06	TNFRSF14, PSMA7, PSMB5, PSMB6, PSMC5, PSMD12, PSME1, PSMB3, PSMA4, PSMA3, PSMD4, UBB, RPS27A	361	118	16792	5.12456	0.0136407	0.000528113	0.0145655	cluster4
GOTERM_MF_DIRECT	GO:0046961~proton-transporting ATPase activity, rotational mechanism	7	0.00926845	1.27435e-05	ATP5E, ATP6V0E1, ATP5EP2, ATP5C1, ATP5A1, ATP6V1B2, ATP6V1F	353	26	16881	12.875	0.00684525	0.00062424	0.0185433	cluster4
GOTERM_CC_DIRECT	GO:0005737~cytoplasm	147	0.194638	1.57026e-05	RPL18, LDHB, S100A6, STAT5A, SNRPD3, CNOT2, PDLIM1, MXI1, DNAJC8, RPLP1, RPS27A, PLS3, FTL, CD3D, SNRPN, RAN, UBE2J1, RAI14, KRT10, SKP1, YTHDF3, MRTO4, HES1, ISCU, PA2G4, PPP1CA, RPS19, MAPK6, NME1, CST7, RPS14, PSMA4, RPS15, PSMA3, CSTB, EDF1, RAB13, ZFAND6, CAMTA1, HDLBP, CHCHD3, SNX2, C14ORF166, MYO9B, PSMA7, NAA38, RPS25, SLC11A2, PFN2, OAZ1, PSMB6, RPS29, HNMT, RPL7, DDX3X, ARPC3, PSMB3, RP…	379	5222	18224	1.35358	0.00594925	0.000314004	0.0217363	cluster4
GOTERM_BP_DIRECT	GO:0006091~generation of precursor metabolites and energy	9	0.0119166	1.57664e-05	UQCR11, PPP1R2, COX7A1, COX8A, COX7C, COX4I1, COX6A1, ATPIF1, COX6C	361	53	16792	7.89881	0.0245419	0.000919875	0.0263498	cluster4
GOTERM_CC_DIRECT	GO:0005682~U5 snRNP	6	0.00794439	1.88382e-05	SNRPN, SNRPD3, SNRPD1, SNRPD2, PRPF6, SNRPG	379	17	18224	16.971	0.00713302	0.000357865	0.0260763	cluster4
GOTERM_BP_DIRECT	GO:0016032~viral process	20	0.0264813	2.59796e-05	NACA, SLC25A5, RAN, SYNCRIP, CALCOCO2, TSPAN7, C14ORF166, PSMA7, YWHAE, PSMB5, TOP1, PSMB6, DYNLL1, PSMA4, PSMB3, PSMA3, RALA, IL2RG, TCEB1, HSPA8	361	299	16792	3.11139	0.0401174	0.00146123	0.0434151	cluster4
GOTERM_BP_DIRECT	GO:0038095~Fc-epsilon receptor signaling pathway	15	0.019861	3.06494e-05	SKP1, PSMA7, PSMB5, PSMC5, PSMB6, PSMD12, PSME1, PSMA4, PSMB3, PSMA3, PSMD4, UBB, RPS27A, CALM2, CALM1	361	178	16792	3.91982	0.0471561	0.00166427	0.0512171	cluster4
GOTERM_CC_DIRECT	GO:0005685~U1 snRNP	6	0.00794439	3.42085e-05	SNRPN, SNRPD3, SNRPD1, SNRPD2, SNRPC, SNRPG	379	19	18224	15.1846	0.0129153	0.00061883	0.0473475	cluster4
GOTERM_MF_DIRECT	GO:0008121~ubiquinol-cytochrome-c reductase activity	5	0.00662032	3.53389e-05	UQCR10, UQCR11, UQCRH, UQCRQ, UQCRB	353	10	16881	23.9108	0.0188677	0.00158607	0.0514144	cluster4
GOTERM_CC_DIRECT	GO:0005687~U4 snRNP	5	0.00662032	5.3567e-05	SNRPN, SNRPD3, SNRPD1, SNRPD2, SNRPG	379	11	18224	21.8566	0.0201502	0.000924845	0.0741321	cluster4
GOTERM_BP_DIRECT	GO:0090263~positive regulation of canonical Wnt signaling pathway	12	0.0158888	5.44393e-05	PSMB5, PSMC5, PSMB6, PSMD12, PSME1, PSMA4, PSMB3, PSMA3, PSMD4, UBB, PSMA7, RPS27A	361	120	16792	4.65152	0.082221	0.00285587	0.0909546	cluster4
GOTERM_BP_DIRECT	GO:0032981~mitochondrial respiratory chain complex I assembly	9	0.0119166	5.71852e-05	NDUFB4, NDUFS5, NDUFB7, NDUFAB1, NDUFA13, NDUFC1, NDUFA12, NDUFB1, NDUFA11	361	63	16792	6.64503	0.0861844	0.00290308	0.0955404	cluster4
GOTERM_CC_DIRECT	GO:0005839~proteasome core complex	6	0.00794439	5.7853e-05	PSMB5, PSMB6, PSMA4, PSMB3, PSMA3, PSMA7	379	21	18224	13.7384	0.0217449	0.000955404	0.0800615	cluster4
GOTERM_MF_DIRECT	GO:0004298~threonine-type endopeptidase activity	6	0.00794439	5.92175e-05	PSMB5, PSMB6, PSMA4, PSMB3, PSMA3, PSMA7	353	21	16881	13.6633	0.0314151	0.00245231	0.0861413	cluster4
GOTERM_MF_DIRECT	GO:0022857~transmembrane transporter activity	8	0.0105925	6.52991e-05	ATP5E, RALBP1, ATP5C1, ATP5L, ATP5O, ATP5A1, ATP5I, ATP5J	353	49	16881	7.8076	0.0345851	0.00251094	0.094984	cluster4
GOTERM_BP_DIRECT	GO:0000027~ribosomal large subunit assembly	6	0.00794439	6.75431e-05	RPL3, RPL24, RSL24D1, RPL12, MRPL20, MRTO4	361	21	16792	13.2901	0.100981	0.00332108	0.112836	cluster4
GOTERM_BP_DIRECT	GO:0070125~mitochondrial translational elongation	10	0.0132406	8.49331e-05	MRPL22, MRPL51, MRPL41, MRPS33, MRPS12, MRPL55, MRPS21, MRPS6, MRPL33, MRPL20	361	85	16792	5.47238	0.125288	0.00404815	0.141868	cluster4
GOTERM_BP_DIRECT	GO:0070126~mitochondrial translational termination	10	0.0132406	9.30971e-05	MRPL22, MRPL51, MRPL41, MRPS33, MRPS12, MRPL55, MRPS21, MRPS6, MRPL33, MRPL20	361	86	16792	5.40875	0.136471	0.00430623	0.155495	cluster4
GOTERM_CC_DIRECT	GO:0005751~mitochondrial respiratory chain complex IV	5	0.00662032	0.0001123	NDUFA4, COX8A, COX7C, COX4I1, COX6A1	379	13	18224	18.494	0.0417785	0.0017766	0.155355	cluster4
GOTERM_BP_DIRECT	GO:0043161~proteasome-mediated ubiquitin-dependent protein catabolic process	15	0.019861	0.000127161	SKP1, ANAPC11, PSMA7, PSMB5, PSMC5, PSMB6, PSMD12, PSME1, PSMA4, PSMB3, PSMA3, PSMD4, UBB, RPS27A, UBE2E1	361	203	16792	3.43709	0.181612	0.00570988	0.212333	cluster4
GOTERM_CC_DIRECT	GO:0005746~mitochondrial respiratory chain	5	0.00662032	0.000154653	COX7A2, COX7A1, UQCRH, NDUFA13, UQCRB	379	14	18224	17.173	0.057079	0.00234815	0.213888	cluster4
GOTERM_BP_DIRECT	GO:0000209~protein polyubiquitination	14	0.0185369	0.000173382	SKP1, PSMA7, PSMB5, PSMC5, PSMB6, PSMD12, PSME1, PSMA4, PSMB3, PSMA3, PSMD4, UBB, RPS27A, UBE2E1	361	184	16792	3.5392	0.239115	0.00756219	0.289408	cluster4
GOTERM_BP_DIRECT	GO:0000165~MAPK cascade	17	0.0225091	0.00017719	MAP2K1, PSMA7, PSMB5, PSMC5, PSMB6, PSMD12, MAPK6, PSME1, PSMA4, PSMB3, PSMA3, PSMD4, IL2RG, UBB, RPS27A, CALM2, CALM1	361	262	16792	3.01816	0.243669	0.0075196	0.295756	cluster4
GOTERM_BP_DIRECT	GO:0000245~spliceosomal complex assembly	6	0.00794439	0.000199921	SNRPD3, DDX1, SNRPD1, SNRPD2, PRPF6, SNRPG	361	26	16792	10.7343	0.270289	0.00825801	0.333637	cluster4
GOTERM_BP_DIRECT	GO:0090090~negative regulation of canonical Wnt signaling pathway	13	0.0172128	0.000209568	PSMA7, WWTR1, PSMB5, PSMB6, PSMC5, PSMD12, PSME1, PSMB3, PSMA4, PSMA3, PSMD4, UBB, RPS27A	361	163	16792	3.7098	0.281301	0.00843381	0.34971	cluster4
GOTERM_BP_DIRECT	GO:0006122~mitochondrial electron transport, ubiquinol to cytochrome c	5	0.00662032	0.000235162	UQCR10, UQCR11, UQCRH, UQCRQ, UQCRB	361	15	16792	15.5051	0.309721	0.00922367	0.39234	cluster4
GOTERM_BP_DIRECT	GO:0043388~positive regulation of DNA binding	6	0.00794439	0.000288369	HES1, NME1, TXN, EDF1, CALM2, CALM1	361	28	16792	9.96755	0.365257	0.011025	0.480908	cluster4
GOTERM_BP_DIRECT	GO:0000398~mRNA splicing, via spliceosome	15	0.019861	0.000319804	POLR2K, SNRPN, SNRPD3, POLR2I, SNRPD1, SYNCRIP, SNRPD2, ZCRB1, PRPF6, PPIE, DNAJC8, LSM5, SNRPC, HSPA8, SNRPG	361	222	16792	3.14292	0.395946	0.0119304	0.533201	cluster4
GOTERM_CC_DIRECT	GO:0043209~myelin sheath	12	0.0158888	0.000336843	ACTG1, LDHB, YWHAG, SLC25A5, ATP5C1, RALA, DPYSL2, ATP5A1, PRDX3, ATP6V1B2, RPS27A, HSPA8	379	152	18224	3.79614	0.120166	0.00491182	0.465315	cluster4
GOTERM_CC_DIRECT	GO:0030532~small nuclear ribonucleoprotein complex	5	0.00662032	0.000350016	SNRPN, SNRPD3, SNRPD1, SNRPD2, SNRPG	379	17	18224	14.1425	0.124561	0.00491489	0.483471	cluster4
GOTERM_MF_DIRECT	GO:0016887~ATPase activity	13	0.0172128	0.000470846	ATP5E, RALBP1, MYO9B, PSMC5, ATP5EP2, DDX3X, ATP5C1, ATP5L, ATP5O, ATP5A1, ATP5I, HSPA8, ATP5J	353	183	16881	3.39716	0.224188	0.0167806	0.683013	cluster4
GOTERM_BP_DIRECT	GO:0051603~proteolysis involved in cellular protein catabolic process	7	0.00926845	0.000534538	PSMB5, PSMB6, PSMA4, PSMB3, PSMA3, PSMA7, CTSH	361	48	16792	6.78347	0.569435	0.0194059	0.889721	cluster4
GOTERM_CC_DIRECT	GO:0005634~nucleus	143	0.189341	0.000565236	RPL18, S100A4, S100A6, RPL13, PRR13, STAT5A, SNRPD1, CNOT2, CBX3, SYNCRIP, RPS27L, MXI1, ACTG1, DPY30, TOP1, DNAJB11, LSM5, RPS27A, NET1, RPL36AL, RAN, RAI14, KRT10, H2AFJ, SKP1, PPP1CB, MRTO4, HES1, ISCU, RPS18, PA2G4, PPP1CA, MAPK6, NME1, PSMA4, RPS15, PSMA3, TGIF1, EDF1, CAMTA1, HDLBP, CHCHD3, PPT1, C14ORF166, NEDD8, PSMA7, NAA38, MANF, RPS25, SLC11A2, PSMB5, OAZ1, PSMB6, RPL7, DDX3X, PSMB3, R…	379	5415	18224	1.26982	0.193338	0.00764387	0.779674	cluster4
GOTERM_CC_DIRECT	GO:0005686~U2 snRNP	5	0.00662032	0.00067832	SNRPN, SNRPD3, SNRPD1, SNRPD2, SNRPG	379	20	18224	12.0211	0.227288	0.00885194	0.934981	cluster4
GOTERM_BP_DIRECT	GO:0000086~G2/M transition of mitotic cell cycle	11	0.0145647	0.000745812	YWHAG, DYNLL1, CKAP5, ARPP19, UBB, SKP1, YWHAE, PPP1CB, RPS27A, CALM2, CALM1	361	137	16792	3.7348	0.69144	0.0263697	1.23932	cluster4
GOTERM_BP_DIRECT	GO:0045454~cell redox homeostasis	8	0.0105925	0.00130376	GLRX3, SLC11A1, TXN, DNAJC10, TXNRD1, PRDX3, APEX1, GLRX	361	77	16792	4.83275	0.872044	0.0446624	2.15702	cluster4
GOTERM_MF_DIRECT	GO:0015035~protein disulfide oxidoreductase activity	5	0.00662032	0.00141945	GLRX3, TXN, DNAJC10, TXNRD1, GLRX	353	24	16881	9.96282	0.534958	0.0467249	2.0459	cluster4
GOTERM_CC_DIRECT	GO:0034709~methylosome	4	0.00529626	0.00169445	SNRPD3, SNRPD1, SNRPD2, SNRPG	379	12	18224	16.0281	0.475042	0.0212522	2.32043	cluster4
GOTERM_CC_DIRECT	GO:0000276~mitochondrial proton-transporting ATP synthase complex, coupling factor F(o)	4	0.00529626	0.00169445	ATP5L, ATP5G1, ATP5I, ATP5J	379	12	18224	16.0281	0.475042	0.0212522	2.32043	cluster4
GOTERM_BP_DIRECT	GO:0015949~nucleobase-containing small molecule interconversion	5	0.00662032	0.00184001	NME1, TXN, TXNRD1, GUK1, GLRX	361	25	16792	9.30305	0.945115	0.0611489	3.03145	cluster4
GOTERM_CC_DIRECT	GO:0005689~U12-type spliceosomal complex	5	0.00662032	0.00189749	SNRPD3, SNRPD1, ZCRB1, SNRPD2, SNRPG	379	26	18224	9.24701	0.514089	0.0230127	2.59509	cluster4
GOTERM_CC_DIRECT	GO:0005750~mitochondrial respiratory chain complex III	4	0.00529626	0.0021691	UQCR10, UQCRH, UQCRQ, UQCRB	379	13	18224	14.7952	0.561832	0.0254564	2.96141	cluster4
GOTERM_CC_DIRECT	GO:0000275~mitochondrial proton-transporting ATP synthase complex, catalytic core F(1)	3	0.00397219	0.00250438	ATP5E, ATP5EP2, ATP5C1	379	4	18224	36.0633	0.614362	0.0284616	3.41182	cluster4
GOTERM_BP_DIRECT	GO:0000387~spliceosomal snRNP assembly	5	0.00662032	0.00283144	SNRPD3, SNRPD1, SNRPD2, SNRPC, SNRPG	361	28	16792	8.30629	0.988537	0.0906981	4.62881	cluster4
GOTERM_CC_DIRECT	GO:0071013~catalytic step 2 spliceosome	8	0.0105925	0.00302333	PPIE, SNRPN, SNRPD3, SNRPD1, SNRPD2, SYNCRIP, PRPF6, SNRPG	379	92	18224	4.18126	0.683555	0.0332751	4.10517	cluster4
GOTERM_CC_DIRECT	GO:0005762~mitochondrial large ribosomal subunit	6	0.00794439	0.00307893	MRPL22, MRPL51, MRPL41, MRPL55, MRPL33, MRPL20	379	48	18224	6.01055	0.690191	0.0329257	4.17918	cluster4
GOTERM_BP_DIRECT	GO:0005977~glycogen metabolic process	5	0.00662032	0.00322969	PPP1CA, PPP1R2, STK40, PYGL, PPP1CB	361	29	16792	8.01987	0.993892	0.100767	5.26347	cluster4
GOTERM_CC_DIRECT	GO:0005681~spliceosomal complex	8	0.0105925	0.0034107	LGALS3, SNRPN, SNRPD3, LSM5, SNRPD2, HSPA8, PRPF6, SNRPG	379	94	18224	4.09229	0.727	0.0354208	4.6197	cluster4
GOTERM_BP_DIRECT	GO:0021762~substantia nigra development	6	0.00794439	0.00387548	DYNLL1, COX6B1, YWHAE, CALM2, ATP5J, CALM1	361	49	16792	5.69574	0.997801	0.117406	6.28418	cluster4
GOTERM_CC_DIRECT	GO:0097526~spliceosomal tri-snRNP complex	3	0.00397219	0.00411674	SNRPD3, SNRPD1, SNRPG	379	5	18224	28.8507	0.791453	0.0414823	5.55093	cluster4
GOTERM_CC_DIRECT	GO:0005758~mitochondrial intermembrane space	7	0.00926845	0.00433177	UQCC2, ARL2, SHMT2, NDUFS5, NDUFB7, COX6B1, PARK7	379	74	18224	4.54853	0.807882	0.042483	5.83286	cluster4
GOTERM_BP_DIRECT	GO:0043066~negative regulation of apoptotic process	20	0.0264813	0.00456473	LAMTOR5, ZFAND6, PPT1, PRDX3, NAA38, PARK7, PA2G4, DDX3X, STK40, CD59, BAG3, DAD1, GLO1, UBB, CTSH, HIGD1A, GSTP1, RPS27A, ANGPTL4, ARHGAP10	361	455	16792	2.04463	0.999261	0.134294	7.36218	cluster4
GOTERM_BP_DIRECT	GO:0061024~membrane organization	5	0.00662032	0.00464963	YWHAG, RALA, RAB13, RAB10, YWHAE	361	32	16792	7.26801	0.999354	0.134128	7.49415	cluster4
GOTERM_BP_DIRECT	GO:0015991~ATP hydrolysis coupled proton transport	5	0.00662032	0.00464963	ATP6V0E1, ATP5A1, ATP6V1B2, ATP5G1, ATP6V1F	361	32	16792	7.26801	0.999354	0.134128	7.49415	cluster4
GOTERM_CC_DIRECT	GO:0034719~SMN-Sm protein complex	4	0.00529626	0.00484974	SNRPD3, SNRPD1, SNRPD2, SNRPG	379	17	18224	11.314	0.842351	0.0462645	6.50879	cluster4
GOTERM_BP_DIRECT	GO:0009060~aerobic respiration	5	0.00662032	0.00520298	UQCR10, UQCRH, COX6A1, MTFR1L, UQCRB	361	33	16792	7.04776	0.999731	0.146237	8.35	cluster4
GOTERM_MF_DIRECT	GO:0019003~GDP binding	6	0.00794439	0.00524901	ARL2, RAN, RRAS, RALA, RAB10, ARL3	353	54	16881	5.3135	0.941379	0.153684	7.37277	cluster4
GOTERM_CC_DIRECT	GO:0015629~actin cytoskeleton	12	0.0158888	0.00597338	ARPC3, ACTA2, SORBS2, CLIC4, CAPZA2, PSMB3, INTS6, RAI14, MYO9B, LCP1, DSTN, DAPK1	379	218	18224	2.64685	0.897377	0.0553278	7.95964	cluster4
GOTERM_MF_DIRECT	GO:0003713~transcription coactivator activity	13	0.0172128	0.00601719	ATF6, NACA, CD3D, SUB1, RAN, EDF1, PDLIM1, WWTR1, APEX1, PARK7, NR1H3, NRIP1, PRPF6	353	248	16881	2.50677	0.961344	0.165336	8.40827	cluster4
GOTERM_CC_DIRECT	GO:0071010~prespliceosome	3	0.00397219	0.0060906	SNRPD3, SNRPD1, SNRPC	379	6	18224	24.0422	0.901874	0.0550488	8.10977	cluster4
GOTERM_CC_DIRECT	GO:0034715~pICln-Sm protein complex	3	0.00397219	0.0060906	SNRPD3, SNRPD1, SNRPD2	379	6	18224	24.0422	0.901874	0.0550488	8.10977	cluster4
GOTERM_MF_DIRECT	GO:1990226~histone methyltransferase binding	3	0.00397219	0.00615249	HSP90AB1, CBX3, NOP56	353	6	16881	23.9108	0.964079	0.160606	8.58954	cluster4
GOTERM_BP_DIRECT	GO:0051170~nuclear import	4	0.00529626	0.00627752	SNRPD3, SNRPD1, SNRPD2, SNRPG	361	18	16792	10.3367	0.999951	0.170768	9.99073	cluster4
GOTERM_BP_DIRECT	GO:0033572~transferrin transport	5	0.00662032	0.00643826	SLC11A2, ATP6V0E1, ATP6V1B2, ATP6V1G1, ATP6V1F	361	35	16792	6.64503	0.999962	0.171807	10.2338	cluster4
GOTERM_BP_DIRECT	GO:2001200~positive regulation of dendritic cell differentiation	3	0.00397219	0.00649388	LGALS3, LGALS1, LGALS9	361	6	16792	23.2576	0.999965	0.170296	10.3177	cluster4
GOTERM_BP_DIRECT	GO:0000028~ribosomal small subunit assembly	4	0.00529626	0.00733756	RPS19, RPS14, RPS15, RPS27L	361	19	16792	9.79268	0.999991	0.187193	11.5822	cluster4
GOTERM_CC_DIRECT	GO:0000243~commitment complex	3	0.00397219	0.00841034	SNRPD3, SNRPD1, SNRPC	379	7	18224	20.6076	0.959621	0.0735687	11.0348	cluster4
GOTERM_MF_DIRECT	GO:0070180~large ribosomal subunit rRNA binding	3	0.00397219	0.00849523	RPLP1, RPLP2, MRTO4	353	7	16881	20.4949	0.989933	0.205406	11.6757	cluster4
GOTERM_MF_DIRECT	GO:0019843~rRNA binding	5	0.00662032	0.00940307	RPS18, SBDS, RPL37, RPL12, MRPL20	353	40	16881	5.97769	0.993856	0.215326	12.8453	cluster4
GOTERM_BP_DIRECT	GO:0008380~RNA splicing	10	0.0132406	0.00967373	LGALS3, SNRPN, SNRPD3, SNRPD1, SAP18, ZCRB1, SNRPD2, SYNCRIP, PRPF6, SNRPG	361	166	16792	2.80212	1	0.235683	14.9967	cluster4
GOTERM_BP_DIRECT	GO:0006928~movement of cell or subcellular component	7	0.00926845	0.0104045	ACTG1, ARPC3, MAP2K1, CAPZA2, TXN, TPM3, ARHGDIB	361	86	16792	3.78612	1	0.247381	16.0391	cluster4
GOTERM_CC_DIRECT	GO:0061617~MICOS complex	3	0.00397219	0.0110608	MINOS1, C19ORF70, CHCHD3	379	8	18224	18.0317	0.985397	0.0936155	14.271	cluster4
GOTERM_CC_DIRECT	GO:0019773~proteasome core complex, alpha-subunit complex	3	0.00397219	0.0110608	PSMA4, PSMA3, PSMA7	379	8	18224	18.0317	0.985397	0.0936155	14.271	cluster4
GOTERM_MF_DIRECT	GO:0070181~small ribosomal subunit rRNA binding	3	0.00397219	0.0111717	RPS14, MRPS6, RPS3	353	8	16881	17.9331	0.997655	0.240616	15.0826	cluster4
GOTERM_MF_DIRECT	GO:0030235~nitric-oxide synthase regulator activity	3	0.00397219	0.0111717	HSP90AB1, CALM2, CALM1	353	8	16881	17.9331	0.997655	0.240616	15.0826	cluster4
GOTERM_CC_DIRECT	GO:0046540~U4/U6 x U5 tri-snRNP complex	4	0.00529626	0.0115236	SNRPN, LSM5, SNRPD2, PRPF6	379	23	18224	8.36251	0.987777	0.0952531	14.8247	cluster4
GOTERM_BP_DIRECT	GO:0034551~mitochondrial respiratory chain complex III assembly	3	0.00397219	0.0117824	UQCC2, UQCR10, UQCRB	361	8	16792	17.4432	1	0.271378	17.972	cluster4
GOTERM_CC_DIRECT	GO:0005765~lysosomal membrane	13	0.0172128	0.0122183	SLC11A2, LAMTOR5, HSP90AB1, LAMTOR4, ATRAID, TMEM59, IFITM3, ATP6V1G1, ATP6V1B2, CD164, HLA-DQA2, HSPA8, AP2M1	379	274	18224	2.28138	0.990642	0.0986058	15.6497	cluster4
GOTERM_BP_DIRECT	GO:0000413~protein peptidyl-prolyl isomerization	5	0.00662032	0.0132788	PPIE, FKBP7, PPIC, FKBP11, FKBP2	361	43	16792	5.40875	1	0.296105	20.0235	cluster4
GOTERM_BP_DIRECT	GO:0016197~endosomal transport	6	0.00794439	0.0135352	DPY30, CHMP3, RAB13, UBB, RAB10, RPS27A	361	66	16792	4.22866	1	0.29678	20.3702	cluster4
GOTERM_CC_DIRECT	GO:0005770~late endosome	8	0.0105925	0.0136945	SLC11A2, VPS29, SLC11A1, CHMP3, MAP2K1, TMEM59, HSPA8, MICALL1	379	122	18224	3.15308	0.994699	0.107662	17.3781	cluster4
GOTERM_BP_DIRECT	GO:0034341~response to interferon-gamma	4	0.00529626	0.0141646	SLC11A1, IFITM2, IFITM3, CALCOCO2	361	24	16792	7.75254	1	0.304156	21.2152	cluster4
GOTERM_CC_DIRECT	GO:0071011~precatalytic spliceosome	4	0.00529626	0.014517	SNRPD3, SNRPD1, SNRPD2, SNRPG	379	25	18224	7.69351	0.996139	0.11151	18.3268	cluster4
GOTERM_CC_DIRECT	GO:0005763~mitochondrial small ribosomal subunit	4	0.00529626	0.014517	MRPS33, MRPS12, MRPS21, MRPS6	379	25	18224	7.69351	0.996139	0.11151	18.3268	cluster4
GOTERM_BP_DIRECT	GO:0060316~positive regulation of ryanodine-sensitive calcium-release channel activity	3	0.00397219	0.0149358	GSTO1, CALM2, CALM1	361	9	16792	15.5051	1	0.313707	22.239	cluster4
GOTERM_MF_DIRECT	GO:0003755~peptidyl-prolyl cis-trans isomerase activity	5	0.00662032	0.0152366	PPIE, FKBP7, PPIC, FKBP11, FKBP2	353	46	16881	5.19799	0.999745	0.302194	20.0234	cluster4
GOTERM_BP_DIRECT	GO:0098869~cellular oxidant detoxification	6	0.00794439	0.0171123	TXN, TXNRD1, PRDX3, GSTO1, PARK7, GSTP1	361	70	16792	3.98702	1	0.346254	25.0614	cluster4
GOTERM_BP_DIRECT	GO:0090383~phagosome acidification	4	0.00529626	0.0195288	ATP6V0E1, ATP6V1B2, ATP6V1G1, ATP6V1F	361	27	16792	6.89115	1	0.380091	28.0822	cluster4
GOTERM_CC_DIRECT	GO:0005764~lysosome	11	0.0145647	0.019633	RAMP3, SLC11A2, LAMTOR5, SLC11A1, LAMTOR4, TMEM59, ACP5, PPT1, CD164, CTSH, ASAH1	379	226	18224	2.34039	0.999466	0.145274	24.0049	cluster4
GOTERM_BP_DIRECT	GO:0006469~negative regulation of protein kinase activity	7	0.00926845	0.0197227	YWHAG, GMFG, ITGB1BP1, WWTR1, GADD45A, PARK7, GSTP1	361	99	16792	3.28896	1	0.378525	28.3196	cluster4
GOTERM_CC_DIRECT	GO:0019013~viral nucleocapsid	4	0.00529626	0.0197567	SNRPN, SNRPD1, SYNCRIP, SNRPC	379	28	18224	6.8692	0.999491	0.14337	24.1376	cluster4
GOTERM_CC_DIRECT	GO:0034663~endoplasmic reticulum chaperone complex	3	0.00397219	0.0208528	DNAJB11, SDF2L1, DNAJC10	379	11	18224	13.1139	0.999667	0.14799	25.3035	cluster4
GOTERM_BP_DIRECT	GO:0061418~regulation of transcription from RNA polymerase II promoter in response to hypoxia	4	0.00529626	0.0215325	TCEB2, TCEB1, UBB, RPS27A	361	28	16792	6.64503	1	0.400721	30.4997	cluster4
GOTERM_CC_DIRECT	GO:0030687~preribosome, large subunit precursor	4	0.00529626	0.0217051	RPLP1, RPLP2, MRTO4, NSA2	379	29	18224	6.63234	0.999761	0.150838	26.1986	cluster4
GOTERM_BP_DIRECT	GO:0016236~macroautophagy	6	0.00794439	0.023569	LAMTOR5, TOMM7, LAMTOR4, DYNLL1, UBB, RPS27A	361	76	16792	3.67226	1	0.424655	32.8784	cluster4
GOTERM_MF_DIRECT	GO:0042802~identical protein binding	25	0.0331016	0.024799	S100A4, LDHB, SHMT2, IK, GMDS, DYNLT3, CBX3, C14ORF166, DPYSL2, PRDX3, PSMA7, HSBP1, NCL, PARK7, DAPK1, MICALL1, ATF6, ACTG1, RABAC1, DPY30, NME1, PSMD4, LCP1, FTL, ANGPTL4	353	749	16881	1.59618	0.999999	0.431052	30.6106	cluster4
GOTERM_MF_DIRECT	GO:0003924~GTPase activity	11	0.0145647	0.0253491	ARL2, DDX3X, RAN, RRAS, RALA, RAB13, RAB10, GNG5, RAB1A, ARL3, ARHGDIB	353	234	16881	2.24802	0.999999	0.425107	31.178	cluster4
GOTERM_MF_DIRECT	GO:0004175~endopeptidase activity	5	0.00662032	0.0259618	PSMB6, TMEM59, TRABD2A, PSMA3, CTSH	353	54	16881	4.42792	0.999999	0.420342	31.8049	cluster4
GOTERM_MF_DIRECT	GO:0005215~transporter activity	10	0.0132406	0.0260746	SLC11A2, SLC11A1, ATP6V0E1, SLC25A5, FABP5P3, ATP5O, ATP5G1, STEAP1, ATP5J, AP2M1	353	202	16881	2.3674	0.999999	0.409882	31.9198	cluster4
GOTERM_BP_DIRECT	GO:0043248~proteasome assembly	3	0.00397219	0.0262473	SHFM1, POMP, PSMD4	361	12	16792	11.6288	1	0.455295	35.8904	cluster4
GOTERM_BP_DIRECT	GO:0060315~negative regulation of ryanodine-sensitive calcium-release channel activity	3	0.00397219	0.0262473	GSTO1, CALM2, CALM1	361	12	16792	11.6288	1	0.455295	35.8904	cluster4
GOTERM_BP_DIRECT	GO:0034329~cell junction assembly	3	0.00397219	0.0262473	ACTG1, FERMT2, FLNC	361	12	16792	11.6288	1	0.455295	35.8904	cluster4
GOTERM_BP_DIRECT	GO:0019068~virion assembly	3	0.00397219	0.0262473	UBB, RPS27A, RAB1A	361	12	16792	11.6288	1	0.455295	35.8904	cluster4
GOTERM_MF_DIRECT	GO:0051082~unfolded protein binding	7	0.00926845	0.027669	HSP90AB1, PFDN2, PFDN1, DNAJB11, HSPE1, NUDC, HSPA8	353	110	16881	3.04319	1	0.417331	33.5238	cluster4
GOTERM_CC_DIRECT	GO:0000164~protein phosphatase type 1 complex	3	0.00397219	0.0287782	PPP1CA, PPP1R2, PPP1CB	379	13	18224	11.0964	0.999985	0.192157	33.2521	cluster4
GOTERM_CC_DIRECT	GO:0005732~small nucleolar ribonucleoprotein complex	3	0.00397219	0.0287782	NOP56, NOP10, SNRPG	379	13	18224	11.0964	0.999985	0.192157	33.2521	cluster4
GOTERM_MF_DIRECT	GO:0008143~poly(A) binding	3	0.00397219	0.029057	DDX3X, DDX1, SYNCRIP	353	13	16881	11.0357	1	0.42193	34.8915	cluster4
GOTERM_BP_DIRECT	GO:0032516~positive regulation of phosphoprotein phosphatase activity	3	0.00397219	0.0305864	HSP90AB1, CALM2, CALM1	361	13	16792	10.7343	1	0.503108	40.5018	cluster4
GOTERM_BP_DIRECT	GO:0006119~oxidative phosphorylation	3	0.00397219	0.0305864	UQCRH, ATP5C1, UQCRB	361	13	16792	10.7343	1	0.503108	40.5018	cluster4
GOTERM_BP_DIRECT	GO:0009615~response to virus	7	0.00926845	0.0310956	LAMTOR5, DDX3X, ACTA2, IFITM2, IFITM3, DDX1, ENO1	361	110	16792	2.96006	1	0.504007	41.022	cluster4
GOTERM_MF_DIRECT	GO:0097602~cullin family protein binding	3	0.00397219	0.0334401	RNF7, ANAPC11, SKP1	353	14	16881	10.2475	1	0.457237	39.0403	cluster4
GOTERM_BP_DIRECT	GO:0007035~vacuolar acidification	3	0.00397219	0.0351869	SLC11A1, ATP6V0E1, CLIC4	361	14	16792	9.96755	1	0.54346	45.0493	cluster4
GOTERM_BP_DIRECT	GO:0032968~positive regulation of transcription elongation from RNA polymerase II promoter	3	0.00397219	0.0351869	EAPP, SUPT16H, TCEB1	361	14	16792	9.96755	1	0.54346	45.0493	cluster4
GOTERM_BP_DIRECT	GO:0017148~negative regulation of translation	5	0.00662032	0.0356281	DDX3X, CNOT2, SYNCRIP, RPS3, DAPK1	361	58	16792	4.00993	1	0.543065	45.4679	cluster4
GOTERM_BP_DIRECT	GO:0071902~positive regulation of protein serine/threonine kinase activity	4	0.00529626	0.0385734	HSP90AB1, MAP2K1, CALM2, CALM1	361	35	16792	5.31603	1	0.567327	48.1858	cluster4
GOTERM_CC_DIRECT	GO:0001726~ruffle	6	0.00794439	0.0392812	S100A6, ITGB1BP1, FRMD4B, S100A11, ATP6V1B2, LCP1	379	90	18224	3.20563	1	0.249728	42.5798	cluster4
GOTERM_CC_DIRECT	GO:0010008~endosome membrane	9	0.0119166	0.0394372	VPS29, SLC11A1, ATP6V0E1, SNX2, UBB, CD164, HLA-DQA2, STEAP1, RPS27A	379	185	18224	2.33924	1	0.246587	42.7087	cluster4
GOTERM_MF_DIRECT	GO:0009055~electron carrier activity	6	0.00794439	0.0400033	GLRX3, UQCR11, P4HA2, TXNRD1, NDUFA12, GLRX	353	90	16881	3.1881	1	0.508275	44.7946	cluster4
GOTERM_CC_DIRECT	GO:0005759~mitochondrial matrix	13	0.0172128	0.0404204	UQCC2, ARL2, ISCU, ATP5E, SHMT2, NDUFAB1, ATP5C1, HSPE1, TRMT10C, ATP5A1, PRDX3, PARK7, RPS3	379	327	18224	1.91161	1	0.248038	43.5153	cluster4
GOTERM_MF_DIRECT	GO:0046915~transition metal ion transmembrane transporter activity	2	0.00264813	0.0412701	SLC11A2, SLC11A1	353	2	16881	47.8215	1	0.508304	45.8453	cluster4
GOTERM_BP_DIRECT	GO:0032543~mitochondrial translation	4	0.00529626	0.0414325	MRPL51, MRPS12, MRPS21, MRPS6	361	36	16792	5.16836	1	0.58901	50.702	cluster4
GOTERM_BP_DIRECT	GO:0009438~methylglyoxal metabolic process	2	0.00264813	0.0424192	GLO1, PARK7	361	2	16792	46.5152	1	0.592959	51.5434	cluster4
GOTERM_MF_DIRECT	GO:0023026~MHC class II protein complex binding	3	0.00397219	0.0429122	HSP90AB1, YWHAE, HSPA8	353	16	16881	8.96654	1	0.511484	47.1795	cluster4
GOTERM_CC_DIRECT	GO:0005856~cytoskeleton	14	0.0185369	0.0464796	HINT1, FERMT2, CALCOCO2, PDLIM1, DPYSL2, HSBP1, FLNC, TPM3, ACTG1, PFN2, ITGB1BP1, FRMD4B, BRK1, ARHGDIB	379	371	18224	1.81451	1	0.275999	48.2576	cluster4
GOTERM_MF_DIRECT	GO:0003729~mRNA binding	7	0.00926845	0.0470051	RPL7, PAIP2, RPL35, CPSF6, SNRPC, PARK7, RPS3	353	125	16881	2.67801	1	0.533852	50.3731	cluster4
GOTERM_CC_DIRECT	GO:0071004~U2-type prespliceosome	3	0.00397219	0.0475301	SNRPN, SNRPC, SNRPG	379	17	18224	8.48549	1	0.277216	49.0413	cluster4
GOTERM_CC_DIRECT	GO:0022624~proteasome accessory complex	3	0.00397219	0.0475301	PSMC5, PSMD12, PSMD4	379	17	18224	8.48549	1	0.277216	49.0413	cluster4
GOTERM_MF_DIRECT	GO:0032947~protein complex scaffold	4	0.00529626	0.0503708	LAMTOR5, ISCU, LAMTOR4, CHCHD3	353	40	16881	4.78215	1	0.548838	52.8636	cluster4
GOTERM_MF_DIRECT	GO:0050681~androgen receptor binding	4	0.00529626	0.0503708	RAN, PARK7, NRIP1, PRPF6	353	40	16881	4.78215	1	0.548838	52.8636	cluster4
GOTERM_BP_DIRECT	GO:0000302~response to reactive oxygen species	4	0.00529626	0.0506275	TXN, TXNRD1, PRDX3, GSTP1	361	39	16792	4.77079	1	0.65471	58.0375	cluster4
GOTERM_MF_DIRECT	GO:0019901~protein kinase binding	14	0.0185369	0.0527439	HSP90AB1, MAP2K1, ACTA2, PRDX3, DPYSL2, PPP1CB, RPS3, RPS18, RPS19, MAPK6, NME1, ITGB1BP1, CALM2, CALM1	353	376	16881	1.78059	1	0.555712	54.549	cluster4
GOTERM_MF_DIRECT	GO:0051536~iron-sulfur cluster binding	3	0.00397219	0.0532485	GLRX3, ISCU, RPS3	353	18	16881	7.97025	1	0.549374	54.9001	cluster4
GOTERM_MF_DIRECT	GO:0043539~protein serine/threonine kinase activator activity	3	0.00397219	0.0532485	MAP2K1, CALM2, CALM1	353	18	16881	7.97025	1	0.549374	54.9001	cluster4
GOTERM_BP_DIRECT	GO:0018279~protein N-linked glycosylation via asparagine	4	0.00529626	0.0538943	OSTC, DAD1, UBE2J1, DPM3	361	40	16792	4.65152	1	0.673519	60.3869	cluster4
GOTERM_BP_DIRECT	GO:0010880~regulation of release of sequestered calcium ion into cytosol by sarcoplasmic reticulum	3	0.00397219	0.0559456	GSTO1, CALM2, CALM1	361	18	16792	7.75254	1	0.682893	61.7983	cluster4
GOTERM_BP_DIRECT	GO:2000249~regulation of actin cytoskeleton reorganization	3	0.00397219	0.0559456	GMFG, PHPT1, ARHGDIB	361	18	16792	7.75254	1	0.682893	61.7983	cluster4
GOTERM_CC_DIRECT	GO:0031902~late endosome membrane	6	0.00794439	0.0591304	SLC11A2, SLC11A1, CHMP3, TMEM59, IFITM3, MICALL1	379	101	18224	2.8565	1	0.329232	56.9925	cluster4
GOTERM_CC_DIRECT	GO:0042470~melanosome	6	0.00794439	0.0591304	HSP90AB1, RAN, ATP6V1B2, YWHAE, RAB1A, HSPA8	379	101	18224	2.8565	1	0.329232	56.9925	cluster4
GOTERM_BP_DIRECT	GO:0006986~response to unfolded protein	4	0.00529626	0.0607223	HSP90AB1, HSPE1, HSPA8, MANF	361	42	16792	4.43002	1	0.7089	64.9038	cluster4
GOTERM_MF_DIRECT	GO:0031997~N-terminal myristoylation domain binding	2	0.00264813	0.0612638	CALM2, CALM1	353	3	16881	31.881	1	0.592101	60.1487	cluster4
GOTERM_MF_DIRECT	GO:0042625~ATPase coupled ion transmembrane transporter activity	2	0.00264813	0.0612638	ATP6V0E1, ATP6V1F	353	3	16881	31.881	1	0.592101	60.1487	cluster4
GOTERM_MF_DIRECT	GO:0005384~manganese ion transmembrane transporter activity	2	0.00264813	0.0612638	SLC11A2, SLC11A1	353	3	16881	31.881	1	0.592101	60.1487	cluster4
GOTERM_BP_DIRECT	GO:0010881~regulation of cardiac muscle contraction by regulation of the release of sequestered calcium ion	3	0.00397219	0.0616642	GSTO1, CALM2, CALM1	361	19	16792	7.34451	1	0.710145	65.4874	cluster4
GOTERM_CC_DIRECT	GO:0055038~recycling endosome membrane	4	0.00529626	0.0628146	SCAMP2, RAB13, RAB10, MICALL1	379	44	18224	4.37131	1	0.341528	59.2662	cluster4
GOTERM_BP_DIRECT	GO:0030801~positive regulation of cyclic nucleotide metabolic process	2	0.00264813	0.062951	CALM2, CALM1	361	3	16792	31.0102	1	0.713394	66.27	cluster4
GOTERM_BP_DIRECT	GO:1902626~assembly of large subunit precursor of preribosome	2	0.00264813	0.062951	RPL24, RSL24D1	361	3	16792	31.0102	1	0.713394	66.27	cluster4
GOTERM_BP_DIRECT	GO:2000563~positive regulation of CD4-positive, alpha-beta T cell proliferation	2	0.00264813	0.062951	CD55, LGALS9	361	3	16792	31.0102	1	0.713394	66.27	cluster4
GOTERM_CC_DIRECT	GO:0070469~respiratory chain	3	0.00397219	0.0637738	UQCR11, UQCRQ, HIGD1A	379	20	18224	7.21266	1	0.341213	59.8396	cluster4
GOTERM_CC_DIRECT	GO:0005802~trans-Golgi network	7	0.00926845	0.0642032	SLC11A2, DPY30, GSAP, SCOC, RAB13, RAB10, MICALL1	379	136	18224	2.47493	1	0.338583	60.0939	cluster4
GOTERM_MF_DIRECT	GO:0005528~FK506 binding	3	0.00397219	0.064362	FKBP7, FKBP11, FKBP2	353	20	16881	7.17323	1	0.601255	62.0205	cluster4
GOTERM_CC_DIRECT	GO:0042645~mitochondrial nucleoid	4	0.00529626	0.0663085	UQCC2, SHMT2, SLC25A5, TRMT10C	379	45	18224	4.27417	1	0.343287	61.3189	cluster4
GOTERM_BP_DIRECT	GO:0034614~cellular response to reactive oxygen species	3	0.00397219	0.0675717	AKR1C3, ROMO1, PRDX3	361	20	16792	6.97729	1	0.735113	68.945	cluster4
GOTERM_BP_DIRECT	GO:0006879~cellular iron ion homeostasis	4	0.00529626	0.0679329	SLC11A2, ISCU, SLC11A1, FTL	361	44	16792	4.22866	1	0.73284	69.1454	cluster4
GOTERM_MF_DIRECT	GO:0051117~ATPase binding	5	0.00662032	0.068723	SDF2L1, DNAJC10, RALA, ATPIF1, ATP6V1G1	353	74	16881	3.23118	1	0.616877	64.5168	cluster4
GOTERM_MF_DIRECT	GO:0019900~kinase binding	5	0.00662032	0.0714597	HSP90AB1, LDHB, PRDX3, PARK7, RPS3	353	75	16881	3.1881	1	0.622691	66.0044	cluster4
GOTERM_BP_DIRECT	GO:0006783~heme biosynthetic process	3	0.00397219	0.0736573	SLC11A2, ATPIF1, TMEM14C	361	21	16792	6.64503	1	0.757948	72.1645	cluster4
GOTERM_BP_DIRECT	GO:0005980~glycogen catabolic process	3	0.00397219	0.0736573	PYGL, CALM2, CALM1	361	21	16792	6.64503	1	0.757948	72.1645	cluster4
GOTERM_BP_DIRECT	GO:0051403~stress-activated MAPK cascade	3	0.00397219	0.0736573	UBB, SKP1, RPS27A	361	21	16792	6.64503	1	0.757948	72.1645	cluster4
GOTERM_BP_DIRECT	GO:0006283~transcription-coupled nucleotide-excision repair	5	0.00662032	0.0744369	PPIE, POLR2K, POLR2I, UBB, RPS27A	361	74	16792	3.14292	1	0.75769	72.5535	cluster4
GOTERM_BP_DIRECT	GO:1900034~regulation of cellular response to heat	5	0.00662032	0.0773687	HSP90AB1, BAG3, HSBP1, YWHAE, HSPA8	361	75	16792	3.10102	1	0.767465	73.971	cluster4
GOTERM_BP_DIRECT	GO:0043086~negative regulation of catalytic activity	5	0.00662032	0.0773687	PHACTR1, PPP1R2, OAZ1, ARPP19, RNH1	361	75	16792	3.10102	1	0.767465	73.971	cluster4
GOTERM_MF_DIRECT	GO:0031625~ubiquitin protein ligase binding	11	0.0145647	0.0791479	ACTG1, ATF6, PA2G4, SLC25A5, TCEB2, UBE2J1, RALA, NEDD8, TNFRSF14, YWHAE, HSPA8	353	287	16881	1.83288	1	0.652914	69.8786	cluster4
GOTERM_BP_DIRECT	GO:0006936~muscle contraction	6	0.00794439	0.0802501	MYL6, ACTA2, HSBP1, CALM2, TPM3, CALM1	361	107	16792	2.60833	1	0.776458	75.2969	cluster4
GOTERM_CC_DIRECT	GO:0045261~proton-transporting ATP synthase complex, catalytic core F(1)	2	0.00264813	0.0804281	ATP5C1, ATP5A1	379	4	18224	24.0422	1	0.396943	68.6755	cluster4
GOTERM_MF_DIRECT	GO:0044390~ubiquitin-like protein conjugating enzyme binding	2	0.00264813	0.0808416	PARK7, RPS3	353	4	16881	23.9108	1	0.652382	70.6748	cluster4
GOTERM_BP_DIRECT	GO:0034220~ion transmembrane transport	9	0.0119166	0.0826835	S100A6, ATP6V0E1, ATP6V1B2, UBB, ATP6V1G1, RPS27A, CALM2, ATP6V1F, CALM1	361	210	16792	1.99351	1	0.783082	76.3669	cluster4
GOTERM_BP_DIRECT	GO:0070574~cadmium ion transmembrane transport	2	0.00264813	0.0830438	SLC11A2, SLC11A1	361	4	16792	23.2576	1	0.78088	76.5216	cluster4
GOTERM_BP_DIRECT	GO:0005981~regulation of glycogen catabolic process	2	0.00264813	0.0830438	PPP1CA, PPP1CB	361	4	16792	23.2576	1	0.78088	76.5216	cluster4
GOTERM_BP_DIRECT	GO:0010664~negative regulation of striated muscle cell apoptotic process	2	0.00264813	0.0830438	NACA, BAG3	361	4	16792	23.2576	1	0.78088	76.5216	cluster4
GOTERM_BP_DIRECT	GO:0019673~GDP-mannose metabolic process	2	0.00264813	0.0830438	GMDS, GUK1	361	4	16792	23.2576	1	0.78088	76.5216	cluster4
GOTERM_BP_DIRECT	GO:0015992~proton transport	4	0.00529626	0.0875444	ATP6V0E1, ATP5O, ATP6V1B2, ATP6V1F	361	49	16792	3.79716	1	0.795394	78.3752	cluster4
GOTERM_MF_DIRECT	GO:0044325~ion channel binding	6	0.00794439	0.087672	HSP90AB1, YWHAE, PHPT1, CALM2, CALM1, AP2M1	353	113	16881	2.5392	1	0.675025	73.6912	cluster4
GOTERM_BP_DIRECT	GO:0006979~response to oxidative stress	6	0.00794439	0.0878699	PSMB5, NDUFB4, PDLIM1, PRDX3, NDUFA12, RPS3	361	110	16792	2.53719	1	0.793102	78.5038	cluster4
GOTERM_MF_DIRECT	GO:0051087~chaperone binding	5	0.00662032	0.0890182	HES1, SDF2L1, BAG3, DNAJC10, HSPE1	353	81	16881	2.95195	1	0.672647	74.2506	cluster4
GOTERM_BP_DIRECT	GO:0070371~ERK1 and ERK2 cascade	3	0.00397219	0.0928821	MAP2K1, CTSH, LGALS9	361	24	16792	5.8144	1	0.808327	80.3952	cluster4
GOTERM_BP_DIRECT	GO:0031146~SCF-dependent proteasomal ubiquitin-dependent protein catabolic process	3	0.00397219	0.0928821	RNF7, SKP1, WWTR1	361	24	16792	5.8144	1	0.808327	80.3952	cluster4
GOTERM_BP_DIRECT	GO:0048870~cell motility	3	0.00397219	0.0928821	PHACTR1, MAP2K1, BRK1	361	24	16792	5.8144	1	0.808327	80.3952	cluster4
GOTERM_CC_DIRECT	GO:0012507~ER to Golgi transport vesicle membrane	4	0.00529626	0.0931144	CD59, CNIH1, AREG, HLA-DQA2	379	52	18224	3.6988	1	0.440284	74.1559	cluster4
GOTERM_MF_DIRECT	GO:0051537~2 iron, 2 sulfur cluster binding	3	0.00397219	0.0950251	ISCU, CISD3, ATP5J	353	25	16881	5.73858	1	0.68962	76.614	cluster4
GOTERM_BP_DIRECT	GO:0006511~ubiquitin-dependent protein catabolic process	8	0.0105925	0.0969583	PSMA4, PSMA3, NEDD8, PSMD4, TCEB1, SKP1, PSMA7, UBE2E1	361	182	16792	2.04463	1	0.819117	81.8168	cluster4
GOTERM_CC_DIRECT	GO:0031467~Cul7-RING ubiquitin ligase complex	2	0.00264813	0.0995059	RNF7, SKP1	379	5	18224	19.2338	1	0.458139	76.5665	cluster4
GOTERM_BP_DIRECT	GO:0042273~ribosomal large subunit biogenesis	3	0.00397219	0.0995809	RPL35A, RPL7, RPL26	361	25	16792	5.58183	1	0.824506	82.6796	cluster4
