# Supplementary material for: Dysregulation of interaction between LOXhigh fibroblast and smooth muscle cells contributes to the pathogenesis of aortic dissection
Source: Theranostics. 2022 Jan 1;12(2):910–28. doi: 10.7150/thno.66059 (PMC8692905; doi:10.7150/thno.66059)
Supplement: Supplementary file 15 — Supplementary table 14. [file thnov12p0910s15.xlsx]

## Sheet: Sheet1
Supplementary Data Table 14 Population liangds affecting biological processes of SMCs_Non-AD
Ligand	cell	ID	ENTREZID	definition	p.adjust	qvalue	GeneID	Count	Cluster	ligand_group
CD34	FB2	GO:0001570	947	vasculogenesis	0.000210113	0.000167434	EMP2/PDGFRB/RAPGEF2/TGFBR3/NTRK2/HAS2/ENG/JUNB/CAV1/FLT1/QKI/TIPARP/YAP1/EGFL7	14	SMC_C3_c3_BP	FB2_CD34
HAS2	FB2	GO:0001570	3037	vasculogenesis	0.000210113	0.000167434	EMP2/PDGFRB/RAPGEF2/TGFBR3/NTRK2/HAS2/ENG/JUNB/CAV1/FLT1/QKI/TIPARP/YAP1/EGFL7	14	SMC_C3_c3_BP	FB2_HAS2
VEGFA	MP1	GO:0001570	7422	vasculogenesis	0.000210113	0.000167434	EMP2/PDGFRB/RAPGEF2/TGFBR3/NTRK2/HAS2/ENG/JUNB/CAV1/FLT1/QKI/TIPARP/YAP1/EGFL7	14	SMC_C3_c3_BP	MP1_VEGFA
ADM	MP2	GO:0001570	133	vasculogenesis	0.000210113	0.000167434	EMP2/PDGFRB/RAPGEF2/TGFBR3/NTRK2/HAS2/ENG/JUNB/CAV1/FLT1/QKI/TIPARP/YAP1/EGFL7	14	SMC_C3_c3_BP	MP2_ADM
ANGPT2	FB1	GO:0001666	285	response to hypoxia	0.000202834	0.000161633	CXCL12/EPAS1/ANGPT2/EGR1/TGFBR3/CDKN1B/PSMD11/HP1BP3/NR4A2/CAPN2/WTIP/STC1/BNIP3L/ITPR1/NFE2L2/CHCHD2/FOXO3/GNB1/PTEN/MYC/UBC/FAM162A/CAV1/PTGS2/VEGFB/CFLAR/ETS1/CASP1/CST3/AGTRAP/TEK/MECP2/APOLD1/HMOX1	34	SMC_C3_c3_BP	FB1_ANGPT2
CXCL12	FB1	GO:0001666	6387	response to hypoxia	0.000202834	0.000161633	CXCL12/EPAS1/ANGPT2/EGR1/TGFBR3/CDKN1B/PSMD11/HP1BP3/NR4A2/CAPN2/WTIP/STC1/BNIP3L/ITPR1/NFE2L2/CHCHD2/FOXO3/GNB1/PTEN/MYC/UBC/FAM162A/CAV1/PTGS2/VEGFB/CFLAR/ETS1/CASP1/CST3/AGTRAP/TEK/MECP2/APOLD1/HMOX1	34	SMC_C3_c3_BP	FB1_CXCL12
MMP2	FB2	GO:0001666	4313	response to hypoxia	0.000202834	0.000161633	CXCL12/EPAS1/ANGPT2/EGR1/TGFBR3/CDKN1B/PSMD11/HP1BP3/NR4A2/CAPN2/WTIP/STC1/BNIP3L/ITPR1/NFE2L2/CHCHD2/FOXO3/GNB1/PTEN/MYC/UBC/FAM162A/CAV1/PTGS2/VEGFB/CFLAR/ETS1/CASP1/CST3/AGTRAP/TEK/MECP2/APOLD1/HMOX1	34	SMC_C3_c3_BP	FB2_MMP2
PLAT	FB2	GO:0001666	5327	response to hypoxia	0.000202834	0.000161633	CXCL12/EPAS1/ANGPT2/EGR1/TGFBR3/CDKN1B/PSMD11/HP1BP3/NR4A2/CAPN2/WTIP/STC1/BNIP3L/ITPR1/NFE2L2/CHCHD2/FOXO3/GNB1/PTEN/MYC/UBC/FAM162A/CAV1/PTGS2/VEGFB/CFLAR/ETS1/CASP1/CST3/AGTRAP/TEK/MECP2/APOLD1/HMOX1	34	SMC_C3_c3_BP	FB2_PLAT
CD34	FB2	GO:0001666	947	response to hypoxia	0.000202834	0.000161633	CXCL12/EPAS1/ANGPT2/EGR1/TGFBR3/CDKN1B/PSMD11/HP1BP3/NR4A2/CAPN2/WTIP/STC1/BNIP3L/ITPR1/NFE2L2/CHCHD2/FOXO3/GNB1/PTEN/MYC/UBC/FAM162A/CAV1/PTGS2/VEGFB/CFLAR/ETS1/CASP1/CST3/AGTRAP/TEK/MECP2/APOLD1/HMOX1	34	SMC_C3_c3_BP	FB2_CD34
NPPA	FB3	GO:0001666	4878	response to hypoxia	0.000202834	0.000161633	CXCL12/EPAS1/ANGPT2/EGR1/TGFBR3/CDKN1B/PSMD11/HP1BP3/NR4A2/CAPN2/WTIP/STC1/BNIP3L/ITPR1/NFE2L2/CHCHD2/FOXO3/GNB1/PTEN/MYC/UBC/FAM162A/CAV1/PTGS2/VEGFB/CFLAR/ETS1/CASP1/CST3/AGTRAP/TEK/MECP2/APOLD1/HMOX1	34	SMC_C3_c3_BP	FB3_NPPA
PTGS2	MP1	GO:0001666	5743	response to hypoxia	0.000202834	0.000161633	CXCL12/EPAS1/ANGPT2/EGR1/TGFBR3/CDKN1B/PSMD11/HP1BP3/NR4A2/CAPN2/WTIP/STC1/BNIP3L/ITPR1/NFE2L2/CHCHD2/FOXO3/GNB1/PTEN/MYC/UBC/FAM162A/CAV1/PTGS2/VEGFB/CFLAR/ETS1/CASP1/CST3/AGTRAP/TEK/MECP2/APOLD1/HMOX1	34	SMC_C3_c3_BP	MP1_PTGS2
VEGFA	MP1	GO:0001666	7422	response to hypoxia	0.000202834	0.000161633	CXCL12/EPAS1/ANGPT2/EGR1/TGFBR3/CDKN1B/PSMD11/HP1BP3/NR4A2/CAPN2/WTIP/STC1/BNIP3L/ITPR1/NFE2L2/CHCHD2/FOXO3/GNB1/PTEN/MYC/UBC/FAM162A/CAV1/PTGS2/VEGFB/CFLAR/ETS1/CASP1/CST3/AGTRAP/TEK/MECP2/APOLD1/HMOX1	34	SMC_C3_c3_BP	MP1_VEGFA
THBS1	MP1	GO:0001666	7057	response to hypoxia	0.000202834	0.000161633	CXCL12/EPAS1/ANGPT2/EGR1/TGFBR3/CDKN1B/PSMD11/HP1BP3/NR4A2/CAPN2/WTIP/STC1/BNIP3L/ITPR1/NFE2L2/CHCHD2/FOXO3/GNB1/PTEN/MYC/UBC/FAM162A/CAV1/PTGS2/VEGFB/CFLAR/ETS1/CASP1/CST3/AGTRAP/TEK/MECP2/APOLD1/HMOX1	34	SMC_C3_c3_BP	MP1_THBS1
ICAM1	MP1	GO:0001666	3383	response to hypoxia	0.000202834	0.000161633	CXCL12/EPAS1/ANGPT2/EGR1/TGFBR3/CDKN1B/PSMD11/HP1BP3/NR4A2/CAPN2/WTIP/STC1/BNIP3L/ITPR1/NFE2L2/CHCHD2/FOXO3/GNB1/PTEN/MYC/UBC/FAM162A/CAV1/PTGS2/VEGFB/CFLAR/ETS1/CASP1/CST3/AGTRAP/TEK/MECP2/APOLD1/HMOX1	34	SMC_C3_c3_BP	MP1_ICAM1
ADM	MP2	GO:0001666	133	response to hypoxia	0.000202834	0.000161633	CXCL12/EPAS1/ANGPT2/EGR1/TGFBR3/CDKN1B/PSMD11/HP1BP3/NR4A2/CAPN2/WTIP/STC1/BNIP3L/ITPR1/NFE2L2/CHCHD2/FOXO3/GNB1/PTEN/MYC/UBC/FAM162A/CAV1/PTGS2/VEGFB/CFLAR/ETS1/CASP1/CST3/AGTRAP/TEK/MECP2/APOLD1/HMOX1	34	SMC_C3_c3_BP	MP2_ADM
PLAU	MP2	GO:0001666	5328	response to hypoxia	0.000202834	0.000161633	CXCL12/EPAS1/ANGPT2/EGR1/TGFBR3/CDKN1B/PSMD11/HP1BP3/NR4A2/CAPN2/WTIP/STC1/BNIP3L/ITPR1/NFE2L2/CHCHD2/FOXO3/GNB1/PTEN/MYC/UBC/FAM162A/CAV1/PTGS2/VEGFB/CFLAR/ETS1/CASP1/CST3/AGTRAP/TEK/MECP2/APOLD1/HMOX1	34	SMC_C3_c3_BP	MP2_PLAU
PTN	SMC1	GO:0001666	5764	response to hypoxia	0.000202834	0.000161633	CXCL12/EPAS1/ANGPT2/EGR1/TGFBR3/CDKN1B/PSMD11/HP1BP3/NR4A2/CAPN2/WTIP/STC1/BNIP3L/ITPR1/NFE2L2/CHCHD2/FOXO3/GNB1/PTEN/MYC/UBC/FAM162A/CAV1/PTGS2/VEGFB/CFLAR/ETS1/CASP1/CST3/AGTRAP/TEK/MECP2/APOLD1/HMOX1	34	SMC_C3_c3_BP	SMC1_PTN
VCAM1	SMC1	GO:0001666	7412	response to hypoxia	0.000202834	0.000161633	CXCL12/EPAS1/ANGPT2/EGR1/TGFBR3/CDKN1B/PSMD11/HP1BP3/NR4A2/CAPN2/WTIP/STC1/BNIP3L/ITPR1/NFE2L2/CHCHD2/FOXO3/GNB1/PTEN/MYC/UBC/FAM162A/CAV1/PTGS2/VEGFB/CFLAR/ETS1/CASP1/CST3/AGTRAP/TEK/MECP2/APOLD1/HMOX1	34	SMC_C3_c3_BP	SMC1_VCAM1
VEGFB	SMC1	GO:0001666	7423	response to hypoxia	0.000202834	0.000161633	CXCL12/EPAS1/ANGPT2/EGR1/TGFBR3/CDKN1B/PSMD11/HP1BP3/NR4A2/CAPN2/WTIP/STC1/BNIP3L/ITPR1/NFE2L2/CHCHD2/FOXO3/GNB1/PTEN/MYC/UBC/FAM162A/CAV1/PTGS2/VEGFB/CFLAR/ETS1/CASP1/CST3/AGTRAP/TEK/MECP2/APOLD1/HMOX1	34	SMC_C3_c3_BP	SMC1_VEGFB
DCN	FB2	GO:0006024	1634	glycosaminoglycan biosynthetic process	0.0041366	0.00329635	VCAN/LUM/BGN/PDGFRB/PRELP/FMOD/GPC6/B4GALT1/DSE/HAS2/CSGALNACT2/ST3GAL1/HS3ST1/B4GALT5	14	SMC_C3_c3_BP	FB2_DCN
OMD	FB2	GO:0006024	4958	glycosaminoglycan biosynthetic process	0.0041366	0.00329635	VCAN/LUM/BGN/PDGFRB/PRELP/FMOD/GPC6/B4GALT1/DSE/HAS2/CSGALNACT2/ST3GAL1/HS3ST1/B4GALT5	14	SMC_C3_c3_BP	FB2_OMD
VCAN	FB2	GO:0006024	1462	glycosaminoglycan biosynthetic process	0.0041366	0.00329635	VCAN/LUM/BGN/PDGFRB/PRELP/FMOD/GPC6/B4GALT1/DSE/HAS2/CSGALNACT2/ST3GAL1/HS3ST1/B4GALT5	14	SMC_C3_c3_BP	FB2_VCAN
HAS2	FB2	GO:0006024	3037	glycosaminoglycan biosynthetic process	0.0041366	0.00329635	VCAN/LUM/BGN/PDGFRB/PRELP/FMOD/GPC6/B4GALT1/DSE/HAS2/CSGALNACT2/ST3GAL1/HS3ST1/B4GALT5	14	SMC_C3_c3_BP	FB2_HAS2
IL1B	MP1	GO:0006024	3553	glycosaminoglycan biosynthetic process	0.0041366	0.00329635	VCAN/LUM/BGN/PDGFRB/PRELP/FMOD/GPC6/B4GALT1/DSE/HAS2/CSGALNACT2/ST3GAL1/HS3ST1/B4GALT5	14	SMC_C3_c3_BP	MP1_IL1B
ANGPT1	SMC1	GO:0006024	284	glycosaminoglycan biosynthetic process	0.0041366	0.00329635	VCAN/LUM/BGN/PDGFRB/PRELP/FMOD/GPC6/B4GALT1/DSE/HAS2/CSGALNACT2/ST3GAL1/HS3ST1/B4GALT5	14	SMC_C3_c3_BP	SMC1_ANGPT1
BGN	SMC1	GO:0006024	633	glycosaminoglycan biosynthetic process	0.0041366	0.00329635	VCAN/LUM/BGN/PDGFRB/PRELP/FMOD/GPC6/B4GALT1/DSE/HAS2/CSGALNACT2/ST3GAL1/HS3ST1/B4GALT5	14	SMC_C3_c3_BP	SMC1_BGN
IL6	FB1	GO:0006979	3569	response to oxidative stress	0.000675693	0.000538443	EPAS1/APOD/AXL/PDGFRB/FOS/NR4A3/PSIP1/NCOA7/BTG1/NR4A2/PDGFD/MSRB3/PAWR/HSPA1A/PXDN/STX4/OXSR1/PKD2/GPX3/GPX8/NFE2L2/PDGFRA/RBPMS/FOXO3/SFPQ/KDM6B/PPIF/TPM1/APOE/PTGS2/ADAM9/MCL1/CFLAR/HSPH1/ETS1/CST3/RHOB/HMOX1	38	SMC_C3_c3_BP	FB1_IL6
APOD	FB2	GO:0006979	347	response to oxidative stress	0.000675693	0.000538443	EPAS1/APOD/AXL/PDGFRB/FOS/NR4A3/PSIP1/NCOA7/BTG1/NR4A2/PDGFD/MSRB3/PAWR/HSPA1A/PXDN/STX4/OXSR1/PKD2/GPX3/GPX8/NFE2L2/PDGFRA/RBPMS/FOXO3/SFPQ/KDM6B/PPIF/TPM1/APOE/PTGS2/ADAM9/MCL1/CFLAR/HSPH1/ETS1/CST3/RHOB/HMOX1	38	SMC_C3_c3_BP	FB2_APOD
COL1A1	FB2	GO:0006979	1277	response to oxidative stress	0.000675693	0.000538443	EPAS1/APOD/AXL/PDGFRB/FOS/NR4A3/PSIP1/NCOA7/BTG1/NR4A2/PDGFD/MSRB3/PAWR/HSPA1A/PXDN/STX4/OXSR1/PKD2/GPX3/GPX8/NFE2L2/PDGFRA/RBPMS/FOXO3/SFPQ/KDM6B/PPIF/TPM1/APOE/PTGS2/ADAM9/MCL1/CFLAR/HSPH1/ETS1/CST3/RHOB/HMOX1	38	SMC_C3_c3_BP	FB2_COL1A1
APP	FB2	GO:0006979	351	response to oxidative stress	0.000675693	0.000538443	EPAS1/APOD/AXL/PDGFRB/FOS/NR4A3/PSIP1/NCOA7/BTG1/NR4A2/PDGFD/MSRB3/PAWR/HSPA1A/PXDN/STX4/OXSR1/PKD2/GPX3/GPX8/NFE2L2/PDGFRA/RBPMS/FOXO3/SFPQ/KDM6B/PPIF/TPM1/APOE/PTGS2/ADAM9/MCL1/CFLAR/HSPH1/ETS1/CST3/RHOB/HMOX1	38	SMC_C3_c3_BP	FB2_APP
MMP9	MP1	GO:0006979	4318	response to oxidative stress	0.000675693	0.000538443	EPAS1/APOD/AXL/PDGFRB/FOS/NR4A3/PSIP1/NCOA7/BTG1/NR4A2/PDGFD/MSRB3/PAWR/HSPA1A/PXDN/STX4/OXSR1/PKD2/GPX3/GPX8/NFE2L2/PDGFRA/RBPMS/FOXO3/SFPQ/KDM6B/PPIF/TPM1/APOE/PTGS2/ADAM9/MCL1/CFLAR/HSPH1/ETS1/CST3/RHOB/HMOX1	38	SMC_C3_c3_BP	MP1_MMP9
AREG	MP1	GO:0006979	374	response to oxidative stress	0.000675693	0.000538443	EPAS1/APOD/AXL/PDGFRB/FOS/NR4A3/PSIP1/NCOA7/BTG1/NR4A2/PDGFD/MSRB3/PAWR/HSPA1A/PXDN/STX4/OXSR1/PKD2/GPX3/GPX8/NFE2L2/PDGFRA/RBPMS/FOXO3/SFPQ/KDM6B/PPIF/TPM1/APOE/PTGS2/ADAM9/MCL1/CFLAR/HSPH1/ETS1/CST3/RHOB/HMOX1	38	SMC_C3_c3_BP	MP1_AREG
PTGS2	MP1	GO:0006979	5743	response to oxidative stress	0.000675693	0.000538443	EPAS1/APOD/AXL/PDGFRB/FOS/NR4A3/PSIP1/NCOA7/BTG1/NR4A2/PDGFD/MSRB3/PAWR/HSPA1A/PXDN/STX4/OXSR1/PKD2/GPX3/GPX8/NFE2L2/PDGFRA/RBPMS/FOXO3/SFPQ/KDM6B/PPIF/TPM1/APOE/PTGS2/ADAM9/MCL1/CFLAR/HSPH1/ETS1/CST3/RHOB/HMOX1	38	SMC_C3_c3_BP	MP1_PTGS2
TNF	MP1	GO:0006979	7124	response to oxidative stress	0.000675693	0.000538443	EPAS1/APOD/AXL/PDGFRB/FOS/NR4A3/PSIP1/NCOA7/BTG1/NR4A2/PDGFD/MSRB3/PAWR/HSPA1A/PXDN/STX4/OXSR1/PKD2/GPX3/GPX8/NFE2L2/PDGFRA/RBPMS/FOXO3/SFPQ/KDM6B/PPIF/TPM1/APOE/PTGS2/ADAM9/MCL1/CFLAR/HSPH1/ETS1/CST3/RHOB/HMOX1	38	SMC_C3_c3_BP	MP1_TNF
PSEN1	MP1	GO:0006979	5663	response to oxidative stress	0.000675693	0.000538443	EPAS1/APOD/AXL/PDGFRB/FOS/NR4A3/PSIP1/NCOA7/BTG1/NR4A2/PDGFD/MSRB3/PAWR/HSPA1A/PXDN/STX4/OXSR1/PKD2/GPX3/GPX8/NFE2L2/PDGFRA/RBPMS/FOXO3/SFPQ/KDM6B/PPIF/TPM1/APOE/PTGS2/ADAM9/MCL1/CFLAR/HSPH1/ETS1/CST3/RHOB/HMOX1	38	SMC_C3_c3_BP	MP1_PSEN1
PSAP	MP1	GO:0006979	5660	response to oxidative stress	0.000675693	0.000538443	EPAS1/APOD/AXL/PDGFRB/FOS/NR4A3/PSIP1/NCOA7/BTG1/NR4A2/PDGFD/MSRB3/PAWR/HSPA1A/PXDN/STX4/OXSR1/PKD2/GPX3/GPX8/NFE2L2/PDGFRA/RBPMS/FOXO3/SFPQ/KDM6B/PPIF/TPM1/APOE/PTGS2/ADAM9/MCL1/CFLAR/HSPH1/ETS1/CST3/RHOB/HMOX1	38	SMC_C3_c3_BP	MP1_PSAP
ADAM9	MP1	GO:0006979	8754	response to oxidative stress	0.000675693	0.000538443	EPAS1/APOD/AXL/PDGFRB/FOS/NR4A3/PSIP1/NCOA7/BTG1/NR4A2/PDGFD/MSRB3/PAWR/HSPA1A/PXDN/STX4/OXSR1/PKD2/GPX3/GPX8/NFE2L2/PDGFRA/RBPMS/FOXO3/SFPQ/KDM6B/PPIF/TPM1/APOE/PTGS2/ADAM9/MCL1/CFLAR/HSPH1/ETS1/CST3/RHOB/HMOX1	38	SMC_C3_c3_BP	MP1_ADAM9
IL10	MP1	GO:0006979	3586	response to oxidative stress	0.000675693	0.000538443	EPAS1/APOD/AXL/PDGFRB/FOS/NR4A3/PSIP1/NCOA7/BTG1/NR4A2/PDGFD/MSRB3/PAWR/HSPA1A/PXDN/STX4/OXSR1/PKD2/GPX3/GPX8/NFE2L2/PDGFRA/RBPMS/FOXO3/SFPQ/KDM6B/PPIF/TPM1/APOE/PTGS2/ADAM9/MCL1/CFLAR/HSPH1/ETS1/CST3/RHOB/HMOX1	38	SMC_C3_c3_BP	MP1_IL10
APOE	MP1	GO:0006979	348	response to oxidative stress	0.000675693	0.000538443	EPAS1/APOD/AXL/PDGFRB/FOS/NR4A3/PSIP1/NCOA7/BTG1/NR4A2/PDGFD/MSRB3/PAWR/HSPA1A/PXDN/STX4/OXSR1/PKD2/GPX3/GPX8/NFE2L2/PDGFRA/RBPMS/FOXO3/SFPQ/KDM6B/PPIF/TPM1/APOE/PTGS2/ADAM9/MCL1/CFLAR/HSPH1/ETS1/CST3/RHOB/HMOX1	38	SMC_C3_c3_BP	MP1_APOE
ANXA1	MP1	GO:0006979	301	response to oxidative stress	0.000675693	0.000538443	EPAS1/APOD/AXL/PDGFRB/FOS/NR4A3/PSIP1/NCOA7/BTG1/NR4A2/PDGFD/MSRB3/PAWR/HSPA1A/PXDN/STX4/OXSR1/PKD2/GPX3/GPX8/NFE2L2/PDGFRA/RBPMS/FOXO3/SFPQ/KDM6B/PPIF/TPM1/APOE/PTGS2/ADAM9/MCL1/CFLAR/HSPH1/ETS1/CST3/RHOB/HMOX1	38	SMC_C3_c3_BP	MP1_ANXA1
HGF	SMC1	GO:0006979	3082	response to oxidative stress	0.000675693	0.000538443	EPAS1/APOD/AXL/PDGFRB/FOS/NR4A3/PSIP1/NCOA7/BTG1/NR4A2/PDGFD/MSRB3/PAWR/HSPA1A/PXDN/STX4/OXSR1/PKD2/GPX3/GPX8/NFE2L2/PDGFRA/RBPMS/FOXO3/SFPQ/KDM6B/PPIF/TPM1/APOE/PTGS2/ADAM9/MCL1/CFLAR/HSPH1/ETS1/CST3/RHOB/HMOX1	38	SMC_C3_c3_BP	SMC1_HGF
PDGFD	SMC1	GO:0006979	80310	response to oxidative stress	0.000675693	0.000538443	EPAS1/APOD/AXL/PDGFRB/FOS/NR4A3/PSIP1/NCOA7/BTG1/NR4A2/PDGFD/MSRB3/PAWR/HSPA1A/PXDN/STX4/OXSR1/PKD2/GPX3/GPX8/NFE2L2/PDGFRA/RBPMS/FOXO3/SFPQ/KDM6B/PPIF/TPM1/APOE/PTGS2/ADAM9/MCL1/CFLAR/HSPH1/ETS1/CST3/RHOB/HMOX1	38	SMC_C3_c3_BP	SMC1_PDGFD
GSTP1	SMC2	GO:0006979	2950	response to oxidative stress	0.000675693	0.000538443	EPAS1/APOD/AXL/PDGFRB/FOS/NR4A3/PSIP1/NCOA7/BTG1/NR4A2/PDGFD/MSRB3/PAWR/HSPA1A/PXDN/STX4/OXSR1/PKD2/GPX3/GPX8/NFE2L2/PDGFRA/RBPMS/FOXO3/SFPQ/KDM6B/PPIF/TPM1/APOE/PTGS2/ADAM9/MCL1/CFLAR/HSPH1/ETS1/CST3/RHOB/HMOX1	38	SMC_C3_c3_BP	SMC2_GSTP1
APP	FB2	GO:0007568	351	aging	0.00190204	0.00151569	APOD/GSN/SERPINF1/PDGFRB/FOS/PRELP/SERPING1/IGFBP5/TIMP2/KAT6A/PAWR/TIMP1/CANX/TNFRSF1B/ENG/NFE2L2/ID2/COL4A2/FOXO3/PTEN/PTGS2/CDKN1A/JUND/CALR/HMGA1/LRP1/GRB2/LIMS1	28	SMC_C3_c3_BP	FB2_APP
TIMP2	FB2	GO:0007568	7077	aging	0.00190204	0.00151569	APOD/GSN/SERPINF1/PDGFRB/FOS/PRELP/SERPING1/IGFBP5/TIMP2/KAT6A/PAWR/TIMP1/CANX/TNFRSF1B/ENG/NFE2L2/ID2/COL4A2/FOXO3/PTEN/PTGS2/CDKN1A/JUND/CALR/HMGA1/LRP1/GRB2/LIMS1	28	SMC_C3_c3_BP	FB2_TIMP2
CTGF	FB2	GO:0007568	1490	aging	0.00190204	0.00151569	APOD/GSN/SERPINF1/PDGFRB/FOS/PRELP/SERPING1/IGFBP5/TIMP2/KAT6A/PAWR/TIMP1/CANX/TNFRSF1B/ENG/NFE2L2/ID2/COL4A2/FOXO3/PTEN/PTGS2/CDKN1A/JUND/CALR/HMGA1/LRP1/GRB2/LIMS1	28	SMC_C3_c3_BP	FB2_CTGF
DCN	FB2	GO:0007568	1634	aging	0.00190204	0.00151569	APOD/GSN/SERPINF1/PDGFRB/FOS/PRELP/SERPING1/IGFBP5/TIMP2/KAT6A/PAWR/TIMP1/CANX/TNFRSF1B/ENG/NFE2L2/ID2/COL4A2/FOXO3/PTEN/PTGS2/CDKN1A/JUND/CALR/HMGA1/LRP1/GRB2/LIMS1	28	SMC_C3_c3_BP	FB2_DCN
COL3A1	FB2	GO:0007568	1281	aging	0.00190204	0.00151569	APOD/GSN/SERPINF1/PDGFRB/FOS/PRELP/SERPING1/IGFBP5/TIMP2/KAT6A/PAWR/TIMP1/CANX/TNFRSF1B/ENG/NFE2L2/ID2/COL4A2/FOXO3/PTEN/PTGS2/CDKN1A/JUND/CALR/HMGA1/LRP1/GRB2/LIMS1	28	SMC_C3_c3_BP	FB2_COL3A1
SERPING1	FB2	GO:0007568	710	aging	0.00190204	0.00151569	APOD/GSN/SERPINF1/PDGFRB/FOS/PRELP/SERPING1/IGFBP5/TIMP2/KAT6A/PAWR/TIMP1/CANX/TNFRSF1B/ENG/NFE2L2/ID2/COL4A2/FOXO3/PTEN/PTGS2/CDKN1A/JUND/CALR/HMGA1/LRP1/GRB2/LIMS1	28	SMC_C3_c3_BP	FB2_SERPING1
SERPINE1	FB2	GO:0007568	5054	aging	0.00190204	0.00151569	APOD/GSN/SERPINF1/PDGFRB/FOS/PRELP/SERPING1/IGFBP5/TIMP2/KAT6A/PAWR/TIMP1/CANX/TNFRSF1B/ENG/NFE2L2/ID2/COL4A2/FOXO3/PTEN/PTGS2/CDKN1A/JUND/CALR/HMGA1/LRP1/GRB2/LIMS1	28	SMC_C3_c3_BP	FB2_SERPINE1
TIMP1	FB2	GO:0007568	7076	aging	0.00190204	0.00151569	APOD/GSN/SERPINF1/PDGFRB/FOS/PRELP/SERPING1/IGFBP5/TIMP2/KAT6A/PAWR/TIMP1/CANX/TNFRSF1B/ENG/NFE2L2/ID2/COL4A2/FOXO3/PTEN/PTGS2/CDKN1A/JUND/CALR/HMGA1/LRP1/GRB2/LIMS1	28	SMC_C3_c3_BP	FB2_TIMP1
APOD	FB2	GO:0007568	347	aging	0.00190204	0.00151569	APOD/GSN/SERPINF1/PDGFRB/FOS/PRELP/SERPING1/IGFBP5/TIMP2/KAT6A/PAWR/TIMP1/CANX/TNFRSF1B/ENG/NFE2L2/ID2/COL4A2/FOXO3/PTEN/PTGS2/CDKN1A/JUND/CALR/HMGA1/LRP1/GRB2/LIMS1	28	SMC_C3_c3_BP	FB2_APOD
ICAM1	MP1	GO:0007568	3383	aging	0.00190204	0.00151569	APOD/GSN/SERPINF1/PDGFRB/FOS/PRELP/SERPING1/IGFBP5/TIMP2/KAT6A/PAWR/TIMP1/CANX/TNFRSF1B/ENG/NFE2L2/ID2/COL4A2/FOXO3/PTEN/PTGS2/CDKN1A/JUND/CALR/HMGA1/LRP1/GRB2/LIMS1	28	SMC_C3_c3_BP	MP1_ICAM1
PTGS2	MP1	GO:0007568	5743	aging	0.00190204	0.00151569	APOD/GSN/SERPINF1/PDGFRB/FOS/PRELP/SERPING1/IGFBP5/TIMP2/KAT6A/PAWR/TIMP1/CANX/TNFRSF1B/ENG/NFE2L2/ID2/COL4A2/FOXO3/PTEN/PTGS2/CDKN1A/JUND/CALR/HMGA1/LRP1/GRB2/LIMS1	28	SMC_C3_c3_BP	MP1_PTGS2
CALR	MP1	GO:0007568	811	aging	0.00190204	0.00151569	APOD/GSN/SERPINF1/PDGFRB/FOS/PRELP/SERPING1/IGFBP5/TIMP2/KAT6A/PAWR/TIMP1/CANX/TNFRSF1B/ENG/NFE2L2/ID2/COL4A2/FOXO3/PTEN/PTGS2/CDKN1A/JUND/CALR/HMGA1/LRP1/GRB2/LIMS1	28	SMC_C3_c3_BP	MP1_CALR
IL10	MP1	GO:0007568	3586	aging	0.00190204	0.00151569	APOD/GSN/SERPINF1/PDGFRB/FOS/PRELP/SERPING1/IGFBP5/TIMP2/KAT6A/PAWR/TIMP1/CANX/TNFRSF1B/ENG/NFE2L2/ID2/COL4A2/FOXO3/PTEN/PTGS2/CDKN1A/JUND/CALR/HMGA1/LRP1/GRB2/LIMS1	28	SMC_C3_c3_BP	MP1_IL10
PSEN1	MP1	GO:0007568	5663	aging	0.00190204	0.00151569	APOD/GSN/SERPINF1/PDGFRB/FOS/PRELP/SERPING1/IGFBP5/TIMP2/KAT6A/PAWR/TIMP1/CANX/TNFRSF1B/ENG/NFE2L2/ID2/COL4A2/FOXO3/PTEN/PTGS2/CDKN1A/JUND/CALR/HMGA1/LRP1/GRB2/LIMS1	28	SMC_C3_c3_BP	MP1_PSEN1
ADM	MP2	GO:0007568	133	aging	0.00190204	0.00151569	APOD/GSN/SERPINF1/PDGFRB/FOS/PRELP/SERPING1/IGFBP5/TIMP2/KAT6A/PAWR/TIMP1/CANX/TNFRSF1B/ENG/NFE2L2/ID2/COL4A2/FOXO3/PTEN/PTGS2/CDKN1A/JUND/CALR/HMGA1/LRP1/GRB2/LIMS1	28	SMC_C3_c3_BP	MP2_ADM
AGT	SMC1	GO:0007568	183	aging	0.00190204	0.00151569	APOD/GSN/SERPINF1/PDGFRB/FOS/PRELP/SERPING1/IGFBP5/TIMP2/KAT6A/PAWR/TIMP1/CANX/TNFRSF1B/ENG/NFE2L2/ID2/COL4A2/FOXO3/PTEN/PTGS2/CDKN1A/JUND/CALR/HMGA1/LRP1/GRB2/LIMS1	28	SMC_C3_c3_BP	SMC1_AGT
VCAM1	SMC1	GO:0007568	7412	aging	0.00190204	0.00151569	APOD/GSN/SERPINF1/PDGFRB/FOS/PRELP/SERPING1/IGFBP5/TIMP2/KAT6A/PAWR/TIMP1/CANX/TNFRSF1B/ENG/NFE2L2/ID2/COL4A2/FOXO3/PTEN/PTGS2/CDKN1A/JUND/CALR/HMGA1/LRP1/GRB2/LIMS1	28	SMC_C3_c3_BP	SMC1_VCAM1
COL4A2	SMC1	GO:0007568	1284	aging	0.00190204	0.00151569	APOD/GSN/SERPINF1/PDGFRB/FOS/PRELP/SERPING1/IGFBP5/TIMP2/KAT6A/PAWR/TIMP1/CANX/TNFRSF1B/ENG/NFE2L2/ID2/COL4A2/FOXO3/PTEN/PTGS2/CDKN1A/JUND/CALR/HMGA1/LRP1/GRB2/LIMS1	28	SMC_C3_c3_BP	SMC1_COL4A2
ENTPD1	EC	GO:0007599	953	hemostasis	0.000932325	0.000742947	AXL/F2R/THBD/SERPING1/LMAN1/PRKG1/FLNA/VWF/PDGFD/VKORC1/FERMT3/CSRP1/RAC1/ITPR1/ENTPD1/NFE2L2/PRCP/PDGFRA/TLN1/GNB1/MMRN1/P2RX4/PIK3CB/PIK3R1/CAV1/APOE/MAFF/JMJD1C/VCL/ANXA7/FBLN1/RHOB	32	SMC_C3_c3_BP	EC_ENTPD1
VWF	EC	GO:0007599	7450	hemostasis	0.000932325	0.000742947	AXL/F2R/THBD/SERPING1/LMAN1/PRKG1/FLNA/VWF/PDGFD/VKORC1/FERMT3/CSRP1/RAC1/ITPR1/ENTPD1/NFE2L2/PRCP/PDGFRA/TLN1/GNB1/MMRN1/P2RX4/PIK3CB/PIK3R1/CAV1/APOE/MAFF/JMJD1C/VCL/ANXA7/FBLN1/RHOB	32	SMC_C3_c3_BP	EC_VWF
IL6	FB1	GO:0007599	3569	hemostasis	0.000932325	0.000742947	AXL/F2R/THBD/SERPING1/LMAN1/PRKG1/FLNA/VWF/PDGFD/VKORC1/FERMT3/CSRP1/RAC1/ITPR1/ENTPD1/NFE2L2/PRCP/PDGFRA/TLN1/GNB1/MMRN1/P2RX4/PIK3CB/PIK3R1/CAV1/APOE/MAFF/JMJD1C/VCL/ANXA7/FBLN1/RHOB	32	SMC_C3_c3_BP	FB1_IL6
PROS1	FB2	GO:0007599	5627	hemostasis	0.000932325	0.000742947	AXL/F2R/THBD/SERPING1/LMAN1/PRKG1/FLNA/VWF/PDGFD/VKORC1/FERMT3/CSRP1/RAC1/ITPR1/ENTPD1/NFE2L2/PRCP/PDGFRA/TLN1/GNB1/MMRN1/P2RX4/PIK3CB/PIK3R1/CAV1/APOE/MAFF/JMJD1C/VCL/ANXA7/FBLN1/RHOB	32	SMC_C3_c3_BP	FB2_PROS1
SERPINE1	FB2	GO:0007599	5054	hemostasis	0.000932325	0.000742947	AXL/F2R/THBD/SERPING1/LMAN1/PRKG1/FLNA/VWF/PDGFD/VKORC1/FERMT3/CSRP1/RAC1/ITPR1/ENTPD1/NFE2L2/PRCP/PDGFRA/TLN1/GNB1/MMRN1/P2RX4/PIK3CB/PIK3R1/CAV1/APOE/MAFF/JMJD1C/VCL/ANXA7/FBLN1/RHOB	32	SMC_C3_c3_BP	FB2_SERPINE1
COL3A1	FB2	GO:0007599	1281	hemostasis	0.000932325	0.000742947	AXL/F2R/THBD/SERPING1/LMAN1/PRKG1/FLNA/VWF/PDGFD/VKORC1/FERMT3/CSRP1/RAC1/ITPR1/ENTPD1/NFE2L2/PRCP/PDGFRA/TLN1/GNB1/MMRN1/P2RX4/PIK3CB/PIK3R1/CAV1/APOE/MAFF/JMJD1C/VCL/ANXA7/FBLN1/RHOB	32	SMC_C3_c3_BP	FB2_COL3A1
COL1A2	FB2	GO:0007599	1278	hemostasis	0.000932325	0.000742947	AXL/F2R/THBD/SERPING1/LMAN1/PRKG1/FLNA/VWF/PDGFD/VKORC1/FERMT3/CSRP1/RAC1/ITPR1/ENTPD1/NFE2L2/PRCP/PDGFRA/TLN1/GNB1/MMRN1/P2RX4/PIK3CB/PIK3R1/CAV1/APOE/MAFF/JMJD1C/VCL/ANXA7/FBLN1/RHOB	32	SMC_C3_c3_BP	FB2_COL1A2
SERPING1	FB2	GO:0007599	710	hemostasis	0.000932325	0.000742947	AXL/F2R/THBD/SERPING1/LMAN1/PRKG1/FLNA/VWF/PDGFD/VKORC1/FERMT3/CSRP1/RAC1/ITPR1/ENTPD1/NFE2L2/PRCP/PDGFRA/TLN1/GNB1/MMRN1/P2RX4/PIK3CB/PIK3R1/CAV1/APOE/MAFF/JMJD1C/VCL/ANXA7/FBLN1/RHOB	32	SMC_C3_c3_BP	FB2_SERPING1
FBLN1	FB2	GO:0007599	2192	hemostasis	0.000932325	0.000742947	AXL/F2R/THBD/SERPING1/LMAN1/PRKG1/FLNA/VWF/PDGFD/VKORC1/FERMT3/CSRP1/RAC1/ITPR1/ENTPD1/NFE2L2/PRCP/PDGFRA/TLN1/GNB1/MMRN1/P2RX4/PIK3CB/PIK3R1/CAV1/APOE/MAFF/JMJD1C/VCL/ANXA7/FBLN1/RHOB	32	SMC_C3_c3_BP	FB2_FBLN1
PLAT	FB2	GO:0007599	5327	hemostasis	0.000932325	0.000742947	AXL/F2R/THBD/SERPING1/LMAN1/PRKG1/FLNA/VWF/PDGFD/VKORC1/FERMT3/CSRP1/RAC1/ITPR1/ENTPD1/NFE2L2/PRCP/PDGFRA/TLN1/GNB1/MMRN1/P2RX4/PIK3CB/PIK3R1/CAV1/APOE/MAFF/JMJD1C/VCL/ANXA7/FBLN1/RHOB	32	SMC_C3_c3_BP	FB2_PLAT
SERPINE2	FB2	GO:0007599	5270	hemostasis	0.000932325	0.000742947	AXL/F2R/THBD/SERPING1/LMAN1/PRKG1/FLNA/VWF/PDGFD/VKORC1/FERMT3/CSRP1/RAC1/ITPR1/ENTPD1/NFE2L2/PRCP/PDGFRA/TLN1/GNB1/MMRN1/P2RX4/PIK3CB/PIK3R1/CAV1/APOE/MAFF/JMJD1C/VCL/ANXA7/FBLN1/RHOB	32	SMC_C3_c3_BP	FB2_SERPINE2
COL1A1	FB2	GO:0007599	1277	hemostasis	0.000932325	0.000742947	AXL/F2R/THBD/SERPING1/LMAN1/PRKG1/FLNA/VWF/PDGFD/VKORC1/FERMT3/CSRP1/RAC1/ITPR1/ENTPD1/NFE2L2/PRCP/PDGFRA/TLN1/GNB1/MMRN1/P2RX4/PIK3CB/PIK3R1/CAV1/APOE/MAFF/JMJD1C/VCL/ANXA7/FBLN1/RHOB	32	SMC_C3_c3_BP	FB2_COL1A1
TFPI	FB2	GO:0007599	7035	hemostasis	0.000932325	0.000742947	AXL/F2R/THBD/SERPING1/LMAN1/PRKG1/FLNA/VWF/PDGFD/VKORC1/FERMT3/CSRP1/RAC1/ITPR1/ENTPD1/NFE2L2/PRCP/PDGFRA/TLN1/GNB1/MMRN1/P2RX4/PIK3CB/PIK3R1/CAV1/APOE/MAFF/JMJD1C/VCL/ANXA7/FBLN1/RHOB	32	SMC_C3_c3_BP	FB2_TFPI
CD34	FB2	GO:0007599	947	hemostasis	0.000932325	0.000742947	AXL/F2R/THBD/SERPING1/LMAN1/PRKG1/FLNA/VWF/PDGFD/VKORC1/FERMT3/CSRP1/RAC1/ITPR1/ENTPD1/NFE2L2/PRCP/PDGFRA/TLN1/GNB1/MMRN1/P2RX4/PIK3CB/PIK3R1/CAV1/APOE/MAFF/JMJD1C/VCL/ANXA7/FBLN1/RHOB	32	SMC_C3_c3_BP	FB2_CD34
APOE	MP1	GO:0007599	348	hemostasis	0.000932325	0.000742947	AXL/F2R/THBD/SERPING1/LMAN1/PRKG1/FLNA/VWF/PDGFD/VKORC1/FERMT3/CSRP1/RAC1/ITPR1/ENTPD1/NFE2L2/PRCP/PDGFRA/TLN1/GNB1/MMRN1/P2RX4/PIK3CB/PIK3R1/CAV1/APOE/MAFF/JMJD1C/VCL/ANXA7/FBLN1/RHOB	32	SMC_C3_c3_BP	MP1_APOE
S100A9	MP1	GO:0007599	6280	hemostasis	0.000932325	0.000742947	AXL/F2R/THBD/SERPING1/LMAN1/PRKG1/FLNA/VWF/PDGFD/VKORC1/FERMT3/CSRP1/RAC1/ITPR1/ENTPD1/NFE2L2/PRCP/PDGFRA/TLN1/GNB1/MMRN1/P2RX4/PIK3CB/PIK3R1/CAV1/APOE/MAFF/JMJD1C/VCL/ANXA7/FBLN1/RHOB	32	SMC_C3_c3_BP	MP1_S100A9
SERPINA1	MP1	GO:0007599	5265	hemostasis	0.000932325	0.000742947	AXL/F2R/THBD/SERPING1/LMAN1/PRKG1/FLNA/VWF/PDGFD/VKORC1/FERMT3/CSRP1/RAC1/ITPR1/ENTPD1/NFE2L2/PRCP/PDGFRA/TLN1/GNB1/MMRN1/P2RX4/PIK3CB/PIK3R1/CAV1/APOE/MAFF/JMJD1C/VCL/ANXA7/FBLN1/RHOB	32	SMC_C3_c3_BP	MP1_SERPINA1
THBS1	MP1	GO:0007599	7057	hemostasis	0.000932325	0.000742947	AXL/F2R/THBD/SERPING1/LMAN1/PRKG1/FLNA/VWF/PDGFD/VKORC1/FERMT3/CSRP1/RAC1/ITPR1/ENTPD1/NFE2L2/PRCP/PDGFRA/TLN1/GNB1/MMRN1/P2RX4/PIK3CB/PIK3R1/CAV1/APOE/MAFF/JMJD1C/VCL/ANXA7/FBLN1/RHOB	32	SMC_C3_c3_BP	MP1_THBS1
F13A1	MP2	GO:0007599	2162	hemostasis	0.000932325	0.000742947	AXL/F2R/THBD/SERPING1/LMAN1/PRKG1/FLNA/VWF/PDGFD/VKORC1/FERMT3/CSRP1/RAC1/ITPR1/ENTPD1/NFE2L2/PRCP/PDGFRA/TLN1/GNB1/MMRN1/P2RX4/PIK3CB/PIK3R1/CAV1/APOE/MAFF/JMJD1C/VCL/ANXA7/FBLN1/RHOB	32	SMC_C3_c3_BP	MP2_F13A1
PLAU	MP2	GO:0007599	5328	hemostasis	0.000932325	0.000742947	AXL/F2R/THBD/SERPING1/LMAN1/PRKG1/FLNA/VWF/PDGFD/VKORC1/FERMT3/CSRP1/RAC1/ITPR1/ENTPD1/NFE2L2/PRCP/PDGFRA/TLN1/GNB1/MMRN1/P2RX4/PIK3CB/PIK3R1/CAV1/APOE/MAFF/JMJD1C/VCL/ANXA7/FBLN1/RHOB	32	SMC_C3_c3_BP	MP2_PLAU
A2M	SMC1	GO:0007599	2	hemostasis	0.000932325	0.000742947	AXL/F2R/THBD/SERPING1/LMAN1/PRKG1/FLNA/VWF/PDGFD/VKORC1/FERMT3/CSRP1/RAC1/ITPR1/ENTPD1/NFE2L2/PRCP/PDGFRA/TLN1/GNB1/MMRN1/P2RX4/PIK3CB/PIK3R1/CAV1/APOE/MAFF/JMJD1C/VCL/ANXA7/FBLN1/RHOB	32	SMC_C3_c3_BP	SMC1_A2M
GAS6	SMC1	GO:0007599	2621	hemostasis	0.000932325	0.000742947	AXL/F2R/THBD/SERPING1/LMAN1/PRKG1/FLNA/VWF/PDGFD/VKORC1/FERMT3/CSRP1/RAC1/ITPR1/ENTPD1/NFE2L2/PRCP/PDGFRA/TLN1/GNB1/MMRN1/P2RX4/PIK3CB/PIK3R1/CAV1/APOE/MAFF/JMJD1C/VCL/ANXA7/FBLN1/RHOB	32	SMC_C3_c3_BP	SMC1_GAS6
PDGFD	SMC1	GO:0007599	80310	hemostasis	0.000932325	0.000742947	AXL/F2R/THBD/SERPING1/LMAN1/PRKG1/FLNA/VWF/PDGFD/VKORC1/FERMT3/CSRP1/RAC1/ITPR1/ENTPD1/NFE2L2/PRCP/PDGFRA/TLN1/GNB1/MMRN1/P2RX4/PIK3CB/PIK3R1/CAV1/APOE/MAFF/JMJD1C/VCL/ANXA7/FBLN1/RHOB	32	SMC_C3_c3_BP	SMC1_PDGFD
PDGFA	SMC2	GO:0007599	5154	hemostasis	0.000932325	0.000742947	AXL/F2R/THBD/SERPING1/LMAN1/PRKG1/FLNA/VWF/PDGFD/VKORC1/FERMT3/CSRP1/RAC1/ITPR1/ENTPD1/NFE2L2/PRCP/PDGFRA/TLN1/GNB1/MMRN1/P2RX4/PIK3CB/PIK3R1/CAV1/APOE/MAFF/JMJD1C/VCL/ANXA7/FBLN1/RHOB	32	SMC_C3_c3_BP	SMC2_PDGFA
LCK	T	GO:0007599	3932	hemostasis	0.000932325	0.000742947	AXL/F2R/THBD/SERPING1/LMAN1/PRKG1/FLNA/VWF/PDGFD/VKORC1/FERMT3/CSRP1/RAC1/ITPR1/ENTPD1/NFE2L2/PRCP/PDGFRA/TLN1/GNB1/MMRN1/P2RX4/PIK3CB/PIK3R1/CAV1/APOE/MAFF/JMJD1C/VCL/ANXA7/FBLN1/RHOB	32	SMC_C3_c3_BP	T_LCK
CD34	FB2	GO:0008217	947	regulation of blood pressure	0.0370041	0.0294877	EMP2/F2R/BMPR2/NR2F2/PRCP/PCSK5/ID2/P2RX4/TPM1/PTGS2/ATP1A1/AGTRAP/C9orf3/ATP6AP2/MECP2/HMOX1	16	SMC_C3_c3_BP	FB2_CD34
COL1A2	FB2	GO:0008217	1278	regulation of blood pressure	0.0370041	0.0294877	EMP2/F2R/BMPR2/NR2F2/PRCP/PCSK5/ID2/P2RX4/TPM1/PTGS2/ATP1A1/AGTRAP/C9orf3/ATP6AP2/MECP2/HMOX1	16	SMC_C3_c3_BP	FB2_COL1A2
NPPA	FB3	GO:0008217	4878	regulation of blood pressure	0.0370041	0.0294877	EMP2/F2R/BMPR2/NR2F2/PRCP/PCSK5/ID2/P2RX4/TPM1/PTGS2/ATP1A1/AGTRAP/C9orf3/ATP6AP2/MECP2/HMOX1	16	SMC_C3_c3_BP	FB3_NPPA
PTGS2	MP1	GO:0008217	5743	regulation of blood pressure	0.0370041	0.0294877	EMP2/F2R/BMPR2/NR2F2/PRCP/PCSK5/ID2/P2RX4/TPM1/PTGS2/ATP1A1/AGTRAP/C9orf3/ATP6AP2/MECP2/HMOX1	16	SMC_C3_c3_BP	MP1_PTGS2
ADM	MP2	GO:0008217	133	regulation of blood pressure	0.0370041	0.0294877	EMP2/F2R/BMPR2/NR2F2/PRCP/PCSK5/ID2/P2RX4/TPM1/PTGS2/ATP1A1/AGTRAP/C9orf3/ATP6AP2/MECP2/HMOX1	16	SMC_C3_c3_BP	MP2_ADM
GAS6	SMC1	GO:0008217	2621	regulation of blood pressure	0.0370041	0.0294877	EMP2/F2R/BMPR2/NR2F2/PRCP/PCSK5/ID2/P2RX4/TPM1/PTGS2/ATP1A1/AGTRAP/C9orf3/ATP6AP2/MECP2/HMOX1	16	SMC_C3_c3_BP	SMC1_GAS6
AGT	SMC1	GO:0008217	183	regulation of blood pressure	0.0370041	0.0294877	EMP2/F2R/BMPR2/NR2F2/PRCP/PCSK5/ID2/P2RX4/TPM1/PTGS2/ATP1A1/AGTRAP/C9orf3/ATP6AP2/MECP2/HMOX1	16	SMC_C3_c3_BP	SMC1_AGT
HSP90AA1	FB1	GO:0009408	3320	response to heat	0.00815405	0.00649777	CXCL12/TPR/DNAJC7/ANO1/PSIP1/HSPA1A/DNAJA1/HSPB8/PDCD6/HSPA5/IGFBP7/CD14/PTGS2/CDKN1A/SCARA5/HSPH1/IL1A/HMOX1	18	SMC_C3_c3_BP	FB1_HSP90AA1
CXCL12	FB1	GO:0009408	6387	response to heat	0.00815405	0.00649777	CXCL12/TPR/DNAJC7/ANO1/PSIP1/HSPA1A/DNAJA1/HSPB8/PDCD6/HSPA5/IGFBP7/CD14/PTGS2/CDKN1A/SCARA5/HSPH1/IL1A/HMOX1	18	SMC_C3_c3_BP	FB1_CXCL12
CD34	FB2	GO:0009408	947	response to heat	0.00815405	0.00649777	CXCL12/TPR/DNAJC7/ANO1/PSIP1/HSPA1A/DNAJA1/HSPB8/PDCD6/HSPA5/IGFBP7/CD14/PTGS2/CDKN1A/SCARA5/HSPH1/IL1A/HMOX1	18	SMC_C3_c3_BP	FB2_CD34
CD14	MP1	GO:0009408	929	response to heat	0.00815405	0.00649777	CXCL12/TPR/DNAJC7/ANO1/PSIP1/HSPA1A/DNAJA1/HSPB8/PDCD6/HSPA5/IGFBP7/CD14/PTGS2/CDKN1A/SCARA5/HSPH1/IL1A/HMOX1	18	SMC_C3_c3_BP	MP1_CD14
IL1A	MP1	GO:0009408	3552	response to heat	0.00815405	0.00649777	CXCL12/TPR/DNAJC7/ANO1/PSIP1/HSPA1A/DNAJA1/HSPB8/PDCD6/HSPA5/IGFBP7/CD14/PTGS2/CDKN1A/SCARA5/HSPH1/IL1A/HMOX1	18	SMC_C3_c3_BP	MP1_IL1A
PTGS2	MP1	GO:0009408	5743	response to heat	0.00815405	0.00649777	CXCL12/TPR/DNAJC7/ANO1/PSIP1/HSPA1A/DNAJA1/HSPB8/PDCD6/HSPA5/IGFBP7/CD14/PTGS2/CDKN1A/SCARA5/HSPH1/IL1A/HMOX1	18	SMC_C3_c3_BP	MP1_PTGS2
THBS1	MP1	GO:0009408	7057	response to heat	0.00815405	0.00649777	CXCL12/TPR/DNAJC7/ANO1/PSIP1/HSPA1A/DNAJA1/HSPB8/PDCD6/HSPA5/IGFBP7/CD14/PTGS2/CDKN1A/SCARA5/HSPH1/IL1A/HMOX1	18	SMC_C3_c3_BP	MP1_THBS1
FGF1	SMC2	GO:0009408	2246	response to heat	0.00815405	0.00649777	CXCL12/TPR/DNAJC7/ANO1/PSIP1/HSPA1A/DNAJA1/HSPB8/PDCD6/HSPA5/IGFBP7/CD14/PTGS2/CDKN1A/SCARA5/HSPH1/IL1A/HMOX1	18	SMC_C3_c3_BP	SMC2_FGF1
APP	FB2	GO:0010038	351	response to metal ion	2.02239e-05	1.6116e-05	GSN/SERPINF1/FOSB/KMT2A/FOS/FABP4/MT1A/MEF2C/SEC31A/AHCYL1/CDKN1B/TNFRSF11B/ALOX5AP/FUS/CYBRD1/PKD2/TTN/SCN5A/ID2/PDCD6/HSPA5/BSG/JUNB/PTEN/PPIF/CD14/CAV1/MT1M/PTGS2/ADAM9/ANXA7/JUND/CALR/IQGAP1/IL1A/HMOX1	36	SMC_C3_c3_BP	FB2_APP
S100A8	MP1	GO:0010038	6279	response to metal ion	2.02239e-05	1.6116e-05	GSN/SERPINF1/FOSB/KMT2A/FOS/FABP4/MT1A/MEF2C/SEC31A/AHCYL1/CDKN1B/TNFRSF11B/ALOX5AP/FUS/CYBRD1/PKD2/TTN/SCN5A/ID2/PDCD6/HSPA5/BSG/JUNB/PTEN/PPIF/CD14/CAV1/MT1M/PTGS2/ADAM9/ANXA7/JUND/CALR/IQGAP1/IL1A/HMOX1	36	SMC_C3_c3_BP	MP1_S100A8
CALR	MP1	GO:0010038	811	response to metal ion	2.02239e-05	1.6116e-05	GSN/SERPINF1/FOSB/KMT2A/FOS/FABP4/MT1A/MEF2C/SEC31A/AHCYL1/CDKN1B/TNFRSF11B/ALOX5AP/FUS/CYBRD1/PKD2/TTN/SCN5A/ID2/PDCD6/HSPA5/BSG/JUNB/PTEN/PPIF/CD14/CAV1/MT1M/PTGS2/ADAM9/ANXA7/JUND/CALR/IQGAP1/IL1A/HMOX1	36	SMC_C3_c3_BP	MP1_CALR
ICAM1	MP1	GO:0010038	3383	response to metal ion	2.02239e-05	1.6116e-05	GSN/SERPINF1/FOSB/KMT2A/FOS/FABP4/MT1A/MEF2C/SEC31A/AHCYL1/CDKN1B/TNFRSF11B/ALOX5AP/FUS/CYBRD1/PKD2/TTN/SCN5A/ID2/PDCD6/HSPA5/BSG/JUNB/PTEN/PPIF/CD14/CAV1/MT1M/PTGS2/ADAM9/ANXA7/JUND/CALR/IQGAP1/IL1A/HMOX1	36	SMC_C3_c3_BP	MP1_ICAM1
CD14	MP1	GO:0010038	929	response to metal ion	2.02239e-05	1.6116e-05	GSN/SERPINF1/FOSB/KMT2A/FOS/FABP4/MT1A/MEF2C/SEC31A/AHCYL1/CDKN1B/TNFRSF11B/ALOX5AP/FUS/CYBRD1/PKD2/TTN/SCN5A/ID2/PDCD6/HSPA5/BSG/JUNB/PTEN/PPIF/CD14/CAV1/MT1M/PTGS2/ADAM9/ANXA7/JUND/CALR/IQGAP1/IL1A/HMOX1	36	SMC_C3_c3_BP	MP1_CD14
PTGS2	MP1	GO:0010038	5743	response to metal ion	2.02239e-05	1.6116e-05	GSN/SERPINF1/FOSB/KMT2A/FOS/FABP4/MT1A/MEF2C/SEC31A/AHCYL1/CDKN1B/TNFRSF11B/ALOX5AP/FUS/CYBRD1/PKD2/TTN/SCN5A/ID2/PDCD6/HSPA5/BSG/JUNB/PTEN/PPIF/CD14/CAV1/MT1M/PTGS2/ADAM9/ANXA7/JUND/CALR/IQGAP1/IL1A/HMOX1	36	SMC_C3_c3_BP	MP1_PTGS2
ALOX5AP	MP1	GO:0010038	241	response to metal ion	2.02239e-05	1.6116e-05	GSN/SERPINF1/FOSB/KMT2A/FOS/FABP4/MT1A/MEF2C/SEC31A/AHCYL1/CDKN1B/TNFRSF11B/ALOX5AP/FUS/CYBRD1/PKD2/TTN/SCN5A/ID2/PDCD6/HSPA5/BSG/JUNB/PTEN/PPIF/CD14/CAV1/MT1M/PTGS2/ADAM9/ANXA7/JUND/CALR/IQGAP1/IL1A/HMOX1	36	SMC_C3_c3_BP	MP1_ALOX5AP
THBS1	MP1	GO:0010038	7057	response to metal ion	2.02239e-05	1.6116e-05	GSN/SERPINF1/FOSB/KMT2A/FOS/FABP4/MT1A/MEF2C/SEC31A/AHCYL1/CDKN1B/TNFRSF11B/ALOX5AP/FUS/CYBRD1/PKD2/TTN/SCN5A/ID2/PDCD6/HSPA5/BSG/JUNB/PTEN/PPIF/CD14/CAV1/MT1M/PTGS2/ADAM9/ANXA7/JUND/CALR/IQGAP1/IL1A/HMOX1	36	SMC_C3_c3_BP	MP1_THBS1
C1QA	MP1	GO:0010038	712	response to metal ion	2.02239e-05	1.6116e-05	GSN/SERPINF1/FOSB/KMT2A/FOS/FABP4/MT1A/MEF2C/SEC31A/AHCYL1/CDKN1B/TNFRSF11B/ALOX5AP/FUS/CYBRD1/PKD2/TTN/SCN5A/ID2/PDCD6/HSPA5/BSG/JUNB/PTEN/PPIF/CD14/CAV1/MT1M/PTGS2/ADAM9/ANXA7/JUND/CALR/IQGAP1/IL1A/HMOX1	36	SMC_C3_c3_BP	MP1_C1QA
MMP9	MP1	GO:0010038	4318	response to metal ion	2.02239e-05	1.6116e-05	GSN/SERPINF1/FOSB/KMT2A/FOS/FABP4/MT1A/MEF2C/SEC31A/AHCYL1/CDKN1B/TNFRSF11B/ALOX5AP/FUS/CYBRD1/PKD2/TTN/SCN5A/ID2/PDCD6/HSPA5/BSG/JUNB/PTEN/PPIF/CD14/CAV1/MT1M/PTGS2/ADAM9/ANXA7/JUND/CALR/IQGAP1/IL1A/HMOX1	36	SMC_C3_c3_BP	MP1_MMP9
IL1A	MP1	GO:0010038	3552	response to metal ion	2.02239e-05	1.6116e-05	GSN/SERPINF1/FOSB/KMT2A/FOS/FABP4/MT1A/MEF2C/SEC31A/AHCYL1/CDKN1B/TNFRSF11B/ALOX5AP/FUS/CYBRD1/PKD2/TTN/SCN5A/ID2/PDCD6/HSPA5/BSG/JUNB/PTEN/PPIF/CD14/CAV1/MT1M/PTGS2/ADAM9/ANXA7/JUND/CALR/IQGAP1/IL1A/HMOX1	36	SMC_C3_c3_BP	MP1_IL1A
ADAM9	MP1	GO:0010038	8754	response to metal ion	2.02239e-05	1.6116e-05	GSN/SERPINF1/FOSB/KMT2A/FOS/FABP4/MT1A/MEF2C/SEC31A/AHCYL1/CDKN1B/TNFRSF11B/ALOX5AP/FUS/CYBRD1/PKD2/TTN/SCN5A/ID2/PDCD6/HSPA5/BSG/JUNB/PTEN/PPIF/CD14/CAV1/MT1M/PTGS2/ADAM9/ANXA7/JUND/CALR/IQGAP1/IL1A/HMOX1	36	SMC_C3_c3_BP	MP1_ADAM9
B2M	MP1	GO:0010038	567	response to metal ion	2.02239e-05	1.6116e-05	GSN/SERPINF1/FOSB/KMT2A/FOS/FABP4/MT1A/MEF2C/SEC31A/AHCYL1/CDKN1B/TNFRSF11B/ALOX5AP/FUS/CYBRD1/PKD2/TTN/SCN5A/ID2/PDCD6/HSPA5/BSG/JUNB/PTEN/PPIF/CD14/CAV1/MT1M/PTGS2/ADAM9/ANXA7/JUND/CALR/IQGAP1/IL1A/HMOX1	36	SMC_C3_c3_BP	MP1_B2M
VCAM1	SMC1	GO:0010038	7412	response to metal ion	2.02239e-05	1.6116e-05	GSN/SERPINF1/FOSB/KMT2A/FOS/FABP4/MT1A/MEF2C/SEC31A/AHCYL1/CDKN1B/TNFRSF11B/ALOX5AP/FUS/CYBRD1/PKD2/TTN/SCN5A/ID2/PDCD6/HSPA5/BSG/JUNB/PTEN/PPIF/CD14/CAV1/MT1M/PTGS2/ADAM9/ANXA7/JUND/CALR/IQGAP1/IL1A/HMOX1	36	SMC_C3_c3_BP	SMC1_VCAM1
C3	FB2	GO:0010575	718	positive regulation of vascular endothelial growth factor production	0.049124	0.0391457	SULF1/IL6ST/SULF2/PTGS2/IL1A	5	SMC_C3_c3_BP	FB2_C3
IL1B	MP1	GO:0010575	3553	positive regulation of vascular endothelial growth factor production	0.049124	0.0391457	SULF1/IL6ST/SULF2/PTGS2/IL1A	5	SMC_C3_c3_BP	MP1_IL1B
PTGS2	MP1	GO:0010575	5743	positive regulation of vascular endothelial growth factor production	0.049124	0.0391457	SULF1/IL6ST/SULF2/PTGS2/IL1A	5	SMC_C3_c3_BP	MP1_PTGS2
IL1A	MP1	GO:0010575	3552	positive regulation of vascular endothelial growth factor production	0.049124	0.0391457	SULF1/IL6ST/SULF2/PTGS2/IL1A	5	SMC_C3_c3_BP	MP1_IL1A
ADAM15	EC	GO:0016049	8751	cell growth	6.08689e-06	4.8505e-06	CXCL12/LTBP4/NTRK3/SLIT2/MACF1/IFRD1/BMPR2/INHBA/IGFBP5/SLIT3/RPS6KA3/HBEGF/NOP58/BST2/CDKN1B/SMARCA4/AUTS2/BTG1/NOV/MAP1B/HSPA1A/CYFIP2/DDX5/IGFBP3/CYFIP1/ZEB2/ARIH2/MTPN/SLC3A2/IGFBP7/HTRA3/PDLIM5/CRIM1/FN1/USP9X/SPHK1/LAMB2/RB1/APOE/MSX1/VCL/CDKN1A/TSPYL2/RAB21/RRAGC/IQGAP1/SOCS5	47	SMC_C3_c3_BP	EC_ADAM15
CXCL12	FB1	GO:0016049	6387	cell growth	6.08689e-06	4.8505e-06	CXCL12/LTBP4/NTRK3/SLIT2/MACF1/IFRD1/BMPR2/INHBA/IGFBP5/SLIT3/RPS6KA3/HBEGF/NOP58/BST2/CDKN1B/SMARCA4/AUTS2/BTG1/NOV/MAP1B/HSPA1A/CYFIP2/DDX5/IGFBP3/CYFIP1/ZEB2/ARIH2/MTPN/SLC3A2/IGFBP7/HTRA3/PDLIM5/CRIM1/FN1/USP9X/SPHK1/LAMB2/RB1/APOE/MSX1/VCL/CDKN1A/TSPYL2/RAB21/RRAGC/IQGAP1/SOCS5	47	SMC_C3_c3_BP	FB1_CXCL12
CYR61	FB1	GO:0016049	3491	cell growth	6.08689e-06	4.8505e-06	CXCL12/LTBP4/NTRK3/SLIT2/MACF1/IFRD1/BMPR2/INHBA/IGFBP5/SLIT3/RPS6KA3/HBEGF/NOP58/BST2/CDKN1B/SMARCA4/AUTS2/BTG1/NOV/MAP1B/HSPA1A/CYFIP2/DDX5/IGFBP3/CYFIP1/ZEB2/ARIH2/MTPN/SLC3A2/IGFBP7/HTRA3/PDLIM5/CRIM1/FN1/USP9X/SPHK1/LAMB2/RB1/APOE/MSX1/VCL/CDKN1A/TSPYL2/RAB21/RRAGC/IQGAP1/SOCS5	47	SMC_C3_c3_BP	FB1_CYR61
CTGF	FB2	GO:0016049	1490	cell growth	6.08689e-06	4.8505e-06	CXCL12/LTBP4/NTRK3/SLIT2/MACF1/IFRD1/BMPR2/INHBA/IGFBP5/SLIT3/RPS6KA3/HBEGF/NOP58/BST2/CDKN1B/SMARCA4/AUTS2/BTG1/NOV/MAP1B/HSPA1A/CYFIP2/DDX5/IGFBP3/CYFIP1/ZEB2/ARIH2/MTPN/SLC3A2/IGFBP7/HTRA3/PDLIM5/CRIM1/FN1/USP9X/SPHK1/LAMB2/RB1/APOE/MSX1/VCL/CDKN1A/TSPYL2/RAB21/RRAGC/IQGAP1/SOCS5	47	SMC_C3_c3_BP	FB2_CTGF
APP	FB2	GO:0016049	351	cell growth	6.08689e-06	4.8505e-06	CXCL12/LTBP4/NTRK3/SLIT2/MACF1/IFRD1/BMPR2/INHBA/IGFBP5/SLIT3/RPS6KA3/HBEGF/NOP58/BST2/CDKN1B/SMARCA4/AUTS2/BTG1/NOV/MAP1B/HSPA1A/CYFIP2/DDX5/IGFBP3/CYFIP1/ZEB2/ARIH2/MTPN/SLC3A2/IGFBP7/HTRA3/PDLIM5/CRIM1/FN1/USP9X/SPHK1/LAMB2/RB1/APOE/MSX1/VCL/CDKN1A/TSPYL2/RAB21/RRAGC/IQGAP1/SOCS5	47	SMC_C3_c3_BP	FB2_APP
SERPINE2	FB2	GO:0016049	5270	cell growth	6.08689e-06	4.8505e-06	CXCL12/LTBP4/NTRK3/SLIT2/MACF1/IFRD1/BMPR2/INHBA/IGFBP5/SLIT3/RPS6KA3/HBEGF/NOP58/BST2/CDKN1B/SMARCA4/AUTS2/BTG1/NOV/MAP1B/HSPA1A/CYFIP2/DDX5/IGFBP3/CYFIP1/ZEB2/ARIH2/MTPN/SLC3A2/IGFBP7/HTRA3/PDLIM5/CRIM1/FN1/USP9X/SPHK1/LAMB2/RB1/APOE/MSX1/VCL/CDKN1A/TSPYL2/RAB21/RRAGC/IQGAP1/SOCS5	47	SMC_C3_c3_BP	FB2_SERPINE2
SLIT2	FB2	GO:0016049	9353	cell growth	6.08689e-06	4.8505e-06	CXCL12/LTBP4/NTRK3/SLIT2/MACF1/IFRD1/BMPR2/INHBA/IGFBP5/SLIT3/RPS6KA3/HBEGF/NOP58/BST2/CDKN1B/SMARCA4/AUTS2/BTG1/NOV/MAP1B/HSPA1A/CYFIP2/DDX5/IGFBP3/CYFIP1/ZEB2/ARIH2/MTPN/SLC3A2/IGFBP7/HTRA3/PDLIM5/CRIM1/FN1/USP9X/SPHK1/LAMB2/RB1/APOE/MSX1/VCL/CDKN1A/TSPYL2/RAB21/RRAGC/IQGAP1/SOCS5	47	SMC_C3_c3_BP	FB2_SLIT2
IGFBP4	FB2	GO:0016049	3487	cell growth	6.08689e-06	4.8505e-06	CXCL12/LTBP4/NTRK3/SLIT2/MACF1/IFRD1/BMPR2/INHBA/IGFBP5/SLIT3/RPS6KA3/HBEGF/NOP58/BST2/CDKN1B/SMARCA4/AUTS2/BTG1/NOV/MAP1B/HSPA1A/CYFIP2/DDX5/IGFBP3/CYFIP1/ZEB2/ARIH2/MTPN/SLC3A2/IGFBP7/HTRA3/PDLIM5/CRIM1/FN1/USP9X/SPHK1/LAMB2/RB1/APOE/MSX1/VCL/CDKN1A/TSPYL2/RAB21/RRAGC/IQGAP1/SOCS5	47	SMC_C3_c3_BP	FB2_IGFBP4
SLIT3	FB2	GO:0016049	6586	cell growth	6.08689e-06	4.8505e-06	CXCL12/LTBP4/NTRK3/SLIT2/MACF1/IFRD1/BMPR2/INHBA/IGFBP5/SLIT3/RPS6KA3/HBEGF/NOP58/BST2/CDKN1B/SMARCA4/AUTS2/BTG1/NOV/MAP1B/HSPA1A/CYFIP2/DDX5/IGFBP3/CYFIP1/ZEB2/ARIH2/MTPN/SLC3A2/IGFBP7/HTRA3/PDLIM5/CRIM1/FN1/USP9X/SPHK1/LAMB2/RB1/APOE/MSX1/VCL/CDKN1A/TSPYL2/RAB21/RRAGC/IQGAP1/SOCS5	47	SMC_C3_c3_BP	FB2_SLIT3
HBEGF	FB2	GO:0016049	1839	cell growth	6.08689e-06	4.8505e-06	CXCL12/LTBP4/NTRK3/SLIT2/MACF1/IFRD1/BMPR2/INHBA/IGFBP5/SLIT3/RPS6KA3/HBEGF/NOP58/BST2/CDKN1B/SMARCA4/AUTS2/BTG1/NOV/MAP1B/HSPA1A/CYFIP2/DDX5/IGFBP3/CYFIP1/ZEB2/ARIH2/MTPN/SLC3A2/IGFBP7/HTRA3/PDLIM5/CRIM1/FN1/USP9X/SPHK1/LAMB2/RB1/APOE/MSX1/VCL/CDKN1A/TSPYL2/RAB21/RRAGC/IQGAP1/SOCS5	47	SMC_C3_c3_BP	FB2_HBEGF
NPPA	FB3	GO:0016049	4878	cell growth	6.08689e-06	4.8505e-06	CXCL12/LTBP4/NTRK3/SLIT2/MACF1/IFRD1/BMPR2/INHBA/IGFBP5/SLIT3/RPS6KA3/HBEGF/NOP58/BST2/CDKN1B/SMARCA4/AUTS2/BTG1/NOV/MAP1B/HSPA1A/CYFIP2/DDX5/IGFBP3/CYFIP1/ZEB2/ARIH2/MTPN/SLC3A2/IGFBP7/HTRA3/PDLIM5/CRIM1/FN1/USP9X/SPHK1/LAMB2/RB1/APOE/MSX1/VCL/CDKN1A/TSPYL2/RAB21/RRAGC/IQGAP1/SOCS5	47	SMC_C3_c3_BP	FB3_NPPA
CXCL16	MP1	GO:0016049	58191	cell growth	6.08689e-06	4.8505e-06	CXCL12/LTBP4/NTRK3/SLIT2/MACF1/IFRD1/BMPR2/INHBA/IGFBP5/SLIT3/RPS6KA3/HBEGF/NOP58/BST2/CDKN1B/SMARCA4/AUTS2/BTG1/NOV/MAP1B/HSPA1A/CYFIP2/DDX5/IGFBP3/CYFIP1/ZEB2/ARIH2/MTPN/SLC3A2/IGFBP7/HTRA3/PDLIM5/CRIM1/FN1/USP9X/SPHK1/LAMB2/RB1/APOE/MSX1/VCL/CDKN1A/TSPYL2/RAB21/RRAGC/IQGAP1/SOCS5	47	SMC_C3_c3_BP	MP1_CXCL16
VEGFA	MP1	GO:0016049	7422	cell growth	6.08689e-06	4.8505e-06	CXCL12/LTBP4/NTRK3/SLIT2/MACF1/IFRD1/BMPR2/INHBA/IGFBP5/SLIT3/RPS6KA3/HBEGF/NOP58/BST2/CDKN1B/SMARCA4/AUTS2/BTG1/NOV/MAP1B/HSPA1A/CYFIP2/DDX5/IGFBP3/CYFIP1/ZEB2/ARIH2/MTPN/SLC3A2/IGFBP7/HTRA3/PDLIM5/CRIM1/FN1/USP9X/SPHK1/LAMB2/RB1/APOE/MSX1/VCL/CDKN1A/TSPYL2/RAB21/RRAGC/IQGAP1/SOCS5	47	SMC_C3_c3_BP	MP1_VEGFA
SPP1	MP1	GO:0016049	6696	cell growth	6.08689e-06	4.8505e-06	CXCL12/LTBP4/NTRK3/SLIT2/MACF1/IFRD1/BMPR2/INHBA/IGFBP5/SLIT3/RPS6KA3/HBEGF/NOP58/BST2/CDKN1B/SMARCA4/AUTS2/BTG1/NOV/MAP1B/HSPA1A/CYFIP2/DDX5/IGFBP3/CYFIP1/ZEB2/ARIH2/MTPN/SLC3A2/IGFBP7/HTRA3/PDLIM5/CRIM1/FN1/USP9X/SPHK1/LAMB2/RB1/APOE/MSX1/VCL/CDKN1A/TSPYL2/RAB21/RRAGC/IQGAP1/SOCS5	47	SMC_C3_c3_BP	MP1_SPP1
RTN4	MP1	GO:0016049	57142	cell growth	6.08689e-06	4.8505e-06	CXCL12/LTBP4/NTRK3/SLIT2/MACF1/IFRD1/BMPR2/INHBA/IGFBP5/SLIT3/RPS6KA3/HBEGF/NOP58/BST2/CDKN1B/SMARCA4/AUTS2/BTG1/NOV/MAP1B/HSPA1A/CYFIP2/DDX5/IGFBP3/CYFIP1/ZEB2/ARIH2/MTPN/SLC3A2/IGFBP7/HTRA3/PDLIM5/CRIM1/FN1/USP9X/SPHK1/LAMB2/RB1/APOE/MSX1/VCL/CDKN1A/TSPYL2/RAB21/RRAGC/IQGAP1/SOCS5	47	SMC_C3_c3_BP	MP1_RTN4
S100A8	MP1	GO:0016049	6279	cell growth	6.08689e-06	4.8505e-06	CXCL12/LTBP4/NTRK3/SLIT2/MACF1/IFRD1/BMPR2/INHBA/IGFBP5/SLIT3/RPS6KA3/HBEGF/NOP58/BST2/CDKN1B/SMARCA4/AUTS2/BTG1/NOV/MAP1B/HSPA1A/CYFIP2/DDX5/IGFBP3/CYFIP1/ZEB2/ARIH2/MTPN/SLC3A2/IGFBP7/HTRA3/PDLIM5/CRIM1/FN1/USP9X/SPHK1/LAMB2/RB1/APOE/MSX1/VCL/CDKN1A/TSPYL2/RAB21/RRAGC/IQGAP1/SOCS5	47	SMC_C3_c3_BP	MP1_S100A8
ALCAM	MP1	GO:0016049	214	cell growth	6.08689e-06	4.8505e-06	CXCL12/LTBP4/NTRK3/SLIT2/MACF1/IFRD1/BMPR2/INHBA/IGFBP5/SLIT3/RPS6KA3/HBEGF/NOP58/BST2/CDKN1B/SMARCA4/AUTS2/BTG1/NOV/MAP1B/HSPA1A/CYFIP2/DDX5/IGFBP3/CYFIP1/ZEB2/ARIH2/MTPN/SLC3A2/IGFBP7/HTRA3/PDLIM5/CRIM1/FN1/USP9X/SPHK1/LAMB2/RB1/APOE/MSX1/VCL/CDKN1A/TSPYL2/RAB21/RRAGC/IQGAP1/SOCS5	47	SMC_C3_c3_BP	MP1_ALCAM
S100A9	MP1	GO:0016049	6280	cell growth	6.08689e-06	4.8505e-06	CXCL12/LTBP4/NTRK3/SLIT2/MACF1/IFRD1/BMPR2/INHBA/IGFBP5/SLIT3/RPS6KA3/HBEGF/NOP58/BST2/CDKN1B/SMARCA4/AUTS2/BTG1/NOV/MAP1B/HSPA1A/CYFIP2/DDX5/IGFBP3/CYFIP1/ZEB2/ARIH2/MTPN/SLC3A2/IGFBP7/HTRA3/PDLIM5/CRIM1/FN1/USP9X/SPHK1/LAMB2/RB1/APOE/MSX1/VCL/CDKN1A/TSPYL2/RAB21/RRAGC/IQGAP1/SOCS5	47	SMC_C3_c3_BP	MP1_S100A9
SEMA3C	MP1	GO:0016049	10512	cell growth	6.08689e-06	4.8505e-06	CXCL12/LTBP4/NTRK3/SLIT2/MACF1/IFRD1/BMPR2/INHBA/IGFBP5/SLIT3/RPS6KA3/HBEGF/NOP58/BST2/CDKN1B/SMARCA4/AUTS2/BTG1/NOV/MAP1B/HSPA1A/CYFIP2/DDX5/IGFBP3/CYFIP1/ZEB2/ARIH2/MTPN/SLC3A2/IGFBP7/HTRA3/PDLIM5/CRIM1/FN1/USP9X/SPHK1/LAMB2/RB1/APOE/MSX1/VCL/CDKN1A/TSPYL2/RAB21/RRAGC/IQGAP1/SOCS5	47	SMC_C3_c3_BP	MP1_SEMA3C
APOE	MP1	GO:0016049	348	cell growth	6.08689e-06	4.8505e-06	CXCL12/LTBP4/NTRK3/SLIT2/MACF1/IFRD1/BMPR2/INHBA/IGFBP5/SLIT3/RPS6KA3/HBEGF/NOP58/BST2/CDKN1B/SMARCA4/AUTS2/BTG1/NOV/MAP1B/HSPA1A/CYFIP2/DDX5/IGFBP3/CYFIP1/ZEB2/ARIH2/MTPN/SLC3A2/IGFBP7/HTRA3/PDLIM5/CRIM1/FN1/USP9X/SPHK1/LAMB2/RB1/APOE/MSX1/VCL/CDKN1A/TSPYL2/RAB21/RRAGC/IQGAP1/SOCS5	47	SMC_C3_c3_BP	MP1_APOE
BST2	MP2	GO:0016049	684	cell growth	6.08689e-06	4.8505e-06	CXCL12/LTBP4/NTRK3/SLIT2/MACF1/IFRD1/BMPR2/INHBA/IGFBP5/SLIT3/RPS6KA3/HBEGF/NOP58/BST2/CDKN1B/SMARCA4/AUTS2/BTG1/NOV/MAP1B/HSPA1A/CYFIP2/DDX5/IGFBP3/CYFIP1/ZEB2/ARIH2/MTPN/SLC3A2/IGFBP7/HTRA3/PDLIM5/CRIM1/FN1/USP9X/SPHK1/LAMB2/RB1/APOE/MSX1/VCL/CDKN1A/TSPYL2/RAB21/RRAGC/IQGAP1/SOCS5	47	SMC_C3_c3_BP	MP2_BST2
FN1	SMC1	GO:0016049	2335	cell growth	6.08689e-06	4.8505e-06	CXCL12/LTBP4/NTRK3/SLIT2/MACF1/IFRD1/BMPR2/INHBA/IGFBP5/SLIT3/RPS6KA3/HBEGF/NOP58/BST2/CDKN1B/SMARCA4/AUTS2/BTG1/NOV/MAP1B/HSPA1A/CYFIP2/DDX5/IGFBP3/CYFIP1/ZEB2/ARIH2/MTPN/SLC3A2/IGFBP7/HTRA3/PDLIM5/CRIM1/FN1/USP9X/SPHK1/LAMB2/RB1/APOE/MSX1/VCL/CDKN1A/TSPYL2/RAB21/RRAGC/IQGAP1/SOCS5	47	SMC_C3_c3_BP	SMC1_FN1
NOV	SMC1	GO:0016049	4856	cell growth	6.08689e-06	4.8505e-06	CXCL12/LTBP4/NTRK3/SLIT2/MACF1/IFRD1/BMPR2/INHBA/IGFBP5/SLIT3/RPS6KA3/HBEGF/NOP58/BST2/CDKN1B/SMARCA4/AUTS2/BTG1/NOV/MAP1B/HSPA1A/CYFIP2/DDX5/IGFBP3/CYFIP1/ZEB2/ARIH2/MTPN/SLC3A2/IGFBP7/HTRA3/PDLIM5/CRIM1/FN1/USP9X/SPHK1/LAMB2/RB1/APOE/MSX1/VCL/CDKN1A/TSPYL2/RAB21/RRAGC/IQGAP1/SOCS5	47	SMC_C3_c3_BP	SMC1_NOV
AGT	SMC1	GO:0016049	183	cell growth	6.08689e-06	4.8505e-06	CXCL12/LTBP4/NTRK3/SLIT2/MACF1/IFRD1/BMPR2/INHBA/IGFBP5/SLIT3/RPS6KA3/HBEGF/NOP58/BST2/CDKN1B/SMARCA4/AUTS2/BTG1/NOV/MAP1B/HSPA1A/CYFIP2/DDX5/IGFBP3/CYFIP1/ZEB2/ARIH2/MTPN/SLC3A2/IGFBP7/HTRA3/PDLIM5/CRIM1/FN1/USP9X/SPHK1/LAMB2/RB1/APOE/MSX1/VCL/CDKN1A/TSPYL2/RAB21/RRAGC/IQGAP1/SOCS5	47	SMC_C3_c3_BP	SMC1_AGT
LAMB2	SMC1	GO:0016049	3913	cell growth	6.08689e-06	4.8505e-06	CXCL12/LTBP4/NTRK3/SLIT2/MACF1/IFRD1/BMPR2/INHBA/IGFBP5/SLIT3/RPS6KA3/HBEGF/NOP58/BST2/CDKN1B/SMARCA4/AUTS2/BTG1/NOV/MAP1B/HSPA1A/CYFIP2/DDX5/IGFBP3/CYFIP1/ZEB2/ARIH2/MTPN/SLC3A2/IGFBP7/HTRA3/PDLIM5/CRIM1/FN1/USP9X/SPHK1/LAMB2/RB1/APOE/MSX1/VCL/CDKN1A/TSPYL2/RAB21/RRAGC/IQGAP1/SOCS5	47	SMC_C3_c3_BP	SMC1_LAMB2
INHBA	SMC2	GO:0016049	3624	cell growth	6.08689e-06	4.8505e-06	CXCL12/LTBP4/NTRK3/SLIT2/MACF1/IFRD1/BMPR2/INHBA/IGFBP5/SLIT3/RPS6KA3/HBEGF/NOP58/BST2/CDKN1B/SMARCA4/AUTS2/BTG1/NOV/MAP1B/HSPA1A/CYFIP2/DDX5/IGFBP3/CYFIP1/ZEB2/ARIH2/MTPN/SLC3A2/IGFBP7/HTRA3/PDLIM5/CRIM1/FN1/USP9X/SPHK1/LAMB2/RB1/APOE/MSX1/VCL/CDKN1A/TSPYL2/RAB21/RRAGC/IQGAP1/SOCS5	47	SMC_C3_c3_BP	SMC2_INHBA
SEMA4D	T	GO:0016049	10507	cell growth	6.08689e-06	4.8505e-06	CXCL12/LTBP4/NTRK3/SLIT2/MACF1/IFRD1/BMPR2/INHBA/IGFBP5/SLIT3/RPS6KA3/HBEGF/NOP58/BST2/CDKN1B/SMARCA4/AUTS2/BTG1/NOV/MAP1B/HSPA1A/CYFIP2/DDX5/IGFBP3/CYFIP1/ZEB2/ARIH2/MTPN/SLC3A2/IGFBP7/HTRA3/PDLIM5/CRIM1/FN1/USP9X/SPHK1/LAMB2/RB1/APOE/MSX1/VCL/CDKN1A/TSPYL2/RAB21/RRAGC/IQGAP1/SOCS5	47	SMC_C3_c3_BP	T_SEMA4D
JAM2	EC	GO:0030198	58494	extracellular matrix organization	4.27346e-13	3.40541e-13	VCAN/SULF1/MYH11/LUM/COL18A1/LAMA4/ECM2/COL6A2/BGN/PHLDB2/CRISPLD2/LAMB1/FMOD/TIMP2/ADAMTS4/ITGA8/CTSK/TNFRSF11B/VWF/NID1/CAPN2/THBS2/TIMP1/PXDN/FBLN2/B4GALT1/HAS2/ENG/ADAMTS9/FOXC1/ITGA1/SMOC2/COL4A2/FLRT2/ELN/BSG/FGF2/COL6A1/TNXA/SULF2/FN1/LAMB2/MMP19/COL16A1/CFLAR/ETS1/CST3/ITGA3/FBLN1/ITGB8/LRP1/ITGA11/HSD17B12	53	SMC_C3_c3_BP	EC_JAM2
VWF	EC	GO:0030198	7450	extracellular matrix organization	4.27346e-13	3.40541e-13	VCAN/SULF1/MYH11/LUM/COL18A1/LAMA4/ECM2/COL6A2/BGN/PHLDB2/CRISPLD2/LAMB1/FMOD/TIMP2/ADAMTS4/ITGA8/CTSK/TNFRSF11B/VWF/NID1/CAPN2/THBS2/TIMP1/PXDN/FBLN2/B4GALT1/HAS2/ENG/ADAMTS9/FOXC1/ITGA1/SMOC2/COL4A2/FLRT2/ELN/BSG/FGF2/COL6A1/TNXA/SULF2/FN1/LAMB2/MMP19/COL16A1/CFLAR/ETS1/CST3/ITGA3/FBLN1/ITGB8/LRP1/ITGA11/HSD17B12	53	SMC_C3_c3_BP	EC_VWF
ADAM15	EC	GO:0030198	8751	extracellular matrix organization	4.27346e-13	3.40541e-13	VCAN/SULF1/MYH11/LUM/COL18A1/LAMA4/ECM2/COL6A2/BGN/PHLDB2/CRISPLD2/LAMB1/FMOD/TIMP2/ADAMTS4/ITGA8/CTSK/TNFRSF11B/VWF/NID1/CAPN2/THBS2/TIMP1/PXDN/FBLN2/B4GALT1/HAS2/ENG/ADAMTS9/FOXC1/ITGA1/SMOC2/COL4A2/FLRT2/ELN/BSG/FGF2/COL6A1/TNXA/SULF2/FN1/LAMB2/MMP19/COL16A1/CFLAR/ETS1/CST3/ITGA3/FBLN1/ITGB8/LRP1/ITGA11/HSD17B12	53	SMC_C3_c3_BP	EC_ADAM15
CYR61	FB1	GO:0030198	3491	extracellular matrix organization	4.27346e-13	3.40541e-13	VCAN/SULF1/MYH11/LUM/COL18A1/LAMA4/ECM2/COL6A2/BGN/PHLDB2/CRISPLD2/LAMB1/FMOD/TIMP2/ADAMTS4/ITGA8/CTSK/TNFRSF11B/VWF/NID1/CAPN2/THBS2/TIMP1/PXDN/FBLN2/B4GALT1/HAS2/ENG/ADAMTS9/FOXC1/ITGA1/SMOC2/COL4A2/FLRT2/ELN/BSG/FGF2/COL6A1/TNXA/SULF2/FN1/LAMB2/MMP19/COL16A1/CFLAR/ETS1/CST3/ITGA3/FBLN1/ITGB8/LRP1/ITGA11/HSD17B12	53	SMC_C3_c3_BP	FB1_CYR61
TIMP2	FB2	GO:0030198	7077	extracellular matrix organization	4.27346e-13	3.40541e-13	VCAN/SULF1/MYH11/LUM/COL18A1/LAMA4/ECM2/COL6A2/BGN/PHLDB2/CRISPLD2/LAMB1/FMOD/TIMP2/ADAMTS4/ITGA8/CTSK/TNFRSF11B/VWF/NID1/CAPN2/THBS2/TIMP1/PXDN/FBLN2/B4GALT1/HAS2/ENG/ADAMTS9/FOXC1/ITGA1/SMOC2/COL4A2/FLRT2/ELN/BSG/FGF2/COL6A1/TNXA/SULF2/FN1/LAMB2/MMP19/COL16A1/CFLAR/ETS1/CST3/ITGA3/FBLN1/ITGB8/LRP1/ITGA11/HSD17B12	53	SMC_C3_c3_BP	FB2_TIMP2
MFAP2	FB2	GO:0030198	4237	extracellular matrix organization	4.27346e-13	3.40541e-13	VCAN/SULF1/MYH11/LUM/COL18A1/LAMA4/ECM2/COL6A2/BGN/PHLDB2/CRISPLD2/LAMB1/FMOD/TIMP2/ADAMTS4/ITGA8/CTSK/TNFRSF11B/VWF/NID1/CAPN2/THBS2/TIMP1/PXDN/FBLN2/B4GALT1/HAS2/ENG/ADAMTS9/FOXC1/ITGA1/SMOC2/COL4A2/FLRT2/ELN/BSG/FGF2/COL6A1/TNXA/SULF2/FN1/LAMB2/MMP19/COL16A1/CFLAR/ETS1/CST3/ITGA3/FBLN1/ITGB8/LRP1/ITGA11/HSD17B12	53	SMC_C3_c3_BP	FB2_MFAP2
TNC	FB2	GO:0030198	3371	extracellular matrix organization	4.27346e-13	3.40541e-13	VCAN/SULF1/MYH11/LUM/COL18A1/LAMA4/ECM2/COL6A2/BGN/PHLDB2/CRISPLD2/LAMB1/FMOD/TIMP2/ADAMTS4/ITGA8/CTSK/TNFRSF11B/VWF/NID1/CAPN2/THBS2/TIMP1/PXDN/FBLN2/B4GALT1/HAS2/ENG/ADAMTS9/FOXC1/ITGA1/SMOC2/COL4A2/FLRT2/ELN/BSG/FGF2/COL6A1/TNXA/SULF2/FN1/LAMB2/MMP19/COL16A1/CFLAR/ETS1/CST3/ITGA3/FBLN1/ITGB8/LRP1/ITGA11/HSD17B12	53	SMC_C3_c3_BP	FB2_TNC
HAS2	FB2	GO:0030198	3037	extracellular matrix organization	4.27346e-13	3.40541e-13	VCAN/SULF1/MYH11/LUM/COL18A1/LAMA4/ECM2/COL6A2/BGN/PHLDB2/CRISPLD2/LAMB1/FMOD/TIMP2/ADAMTS4/ITGA8/CTSK/TNFRSF11B/VWF/NID1/CAPN2/THBS2/TIMP1/PXDN/FBLN2/B4GALT1/HAS2/ENG/ADAMTS9/FOXC1/ITGA1/SMOC2/COL4A2/FLRT2/ELN/BSG/FGF2/COL6A1/TNXA/SULF2/FN1/LAMB2/MMP19/COL16A1/CFLAR/ETS1/CST3/ITGA3/FBLN1/ITGB8/LRP1/ITGA11/HSD17B12	53	SMC_C3_c3_BP	FB2_HAS2
FBLN1	FB2	GO:0030198	2192	extracellular matrix organization	4.27346e-13	3.40541e-13	VCAN/SULF1/MYH11/LUM/COL18A1/LAMA4/ECM2/COL6A2/BGN/PHLDB2/CRISPLD2/LAMB1/FMOD/TIMP2/ADAMTS4/ITGA8/CTSK/TNFRSF11B/VWF/NID1/CAPN2/THBS2/TIMP1/PXDN/FBLN2/B4GALT1/HAS2/ENG/ADAMTS9/FOXC1/ITGA1/SMOC2/COL4A2/FLRT2/ELN/BSG/FGF2/COL6A1/TNXA/SULF2/FN1/LAMB2/MMP19/COL16A1/CFLAR/ETS1/CST3/ITGA3/FBLN1/ITGB8/LRP1/ITGA11/HSD17B12	53	SMC_C3_c3_BP	FB2_FBLN1
COL3A1	FB2	GO:0030198	1281	extracellular matrix organization	4.27346e-13	3.40541e-13	VCAN/SULF1/MYH11/LUM/COL18A1/LAMA4/ECM2/COL6A2/BGN/PHLDB2/CRISPLD2/LAMB1/FMOD/TIMP2/ADAMTS4/ITGA8/CTSK/TNFRSF11B/VWF/NID1/CAPN2/THBS2/TIMP1/PXDN/FBLN2/B4GALT1/HAS2/ENG/ADAMTS9/FOXC1/ITGA1/SMOC2/COL4A2/FLRT2/ELN/BSG/FGF2/COL6A1/TNXA/SULF2/FN1/LAMB2/MMP19/COL16A1/CFLAR/ETS1/CST3/ITGA3/FBLN1/ITGB8/LRP1/ITGA11/HSD17B12	53	SMC_C3_c3_BP	FB2_COL3A1
COL1A2	FB2	GO:0030198	1278	extracellular matrix organization	4.27346e-13	3.40541e-13	VCAN/SULF1/MYH11/LUM/COL18A1/LAMA4/ECM2/COL6A2/BGN/PHLDB2/CRISPLD2/LAMB1/FMOD/TIMP2/ADAMTS4/ITGA8/CTSK/TNFRSF11B/VWF/NID1/CAPN2/THBS2/TIMP1/PXDN/FBLN2/B4GALT1/HAS2/ENG/ADAMTS9/FOXC1/ITGA1/SMOC2/COL4A2/FLRT2/ELN/BSG/FGF2/COL6A1/TNXA/SULF2/FN1/LAMB2/MMP19/COL16A1/CFLAR/ETS1/CST3/ITGA3/FBLN1/ITGB8/LRP1/ITGA11/HSD17B12	53	SMC_C3_c3_BP	FB2_COL1A2
APP	FB2	GO:0030198	351	extracellular matrix organization	4.27346e-13	3.40541e-13	VCAN/SULF1/MYH11/LUM/COL18A1/LAMA4/ECM2/COL6A2/BGN/PHLDB2/CRISPLD2/LAMB1/FMOD/TIMP2/ADAMTS4/ITGA8/CTSK/TNFRSF11B/VWF/NID1/CAPN2/THBS2/TIMP1/PXDN/FBLN2/B4GALT1/HAS2/ENG/ADAMTS9/FOXC1/ITGA1/SMOC2/COL4A2/FLRT2/ELN/BSG/FGF2/COL6A1/TNXA/SULF2/FN1/LAMB2/MMP19/COL16A1/CFLAR/ETS1/CST3/ITGA3/FBLN1/ITGB8/LRP1/ITGA11/HSD17B12	53	SMC_C3_c3_BP	FB2_APP
SERPINE1	FB2	GO:0030198	5054	extracellular matrix organization	4.27346e-13	3.40541e-13	VCAN/SULF1/MYH11/LUM/COL18A1/LAMA4/ECM2/COL6A2/BGN/PHLDB2/CRISPLD2/LAMB1/FMOD/TIMP2/ADAMTS4/ITGA8/CTSK/TNFRSF11B/VWF/NID1/CAPN2/THBS2/TIMP1/PXDN/FBLN2/B4GALT1/HAS2/ENG/ADAMTS9/FOXC1/ITGA1/SMOC2/COL4A2/FLRT2/ELN/BSG/FGF2/COL6A1/TNXA/SULF2/FN1/LAMB2/MMP19/COL16A1/CFLAR/ETS1/CST3/ITGA3/FBLN1/ITGB8/LRP1/ITGA11/HSD17B12	53	SMC_C3_c3_BP	FB2_SERPINE1
COL6A3	FB2	GO:0030198	1293	extracellular matrix organization	4.27346e-13	3.40541e-13	VCAN/SULF1/MYH11/LUM/COL18A1/LAMA4/ECM2/COL6A2/BGN/PHLDB2/CRISPLD2/LAMB1/FMOD/TIMP2/ADAMTS4/ITGA8/CTSK/TNFRSF11B/VWF/NID1/CAPN2/THBS2/TIMP1/PXDN/FBLN2/B4GALT1/HAS2/ENG/ADAMTS9/FOXC1/ITGA1/SMOC2/COL4A2/FLRT2/ELN/BSG/FGF2/COL6A1/TNXA/SULF2/FN1/LAMB2/MMP19/COL16A1/CFLAR/ETS1/CST3/ITGA3/FBLN1/ITGB8/LRP1/ITGA11/HSD17B12	53	SMC_C3_c3_BP	FB2_COL6A3
THBS2	FB2	GO:0030198	7058	extracellular matrix organization	4.27346e-13	3.40541e-13	VCAN/SULF1/MYH11/LUM/COL18A1/LAMA4/ECM2/COL6A2/BGN/PHLDB2/CRISPLD2/LAMB1/FMOD/TIMP2/ADAMTS4/ITGA8/CTSK/TNFRSF11B/VWF/NID1/CAPN2/THBS2/TIMP1/PXDN/FBLN2/B4GALT1/HAS2/ENG/ADAMTS9/FOXC1/ITGA1/SMOC2/COL4A2/FLRT2/ELN/BSG/FGF2/COL6A1/TNXA/SULF2/FN1/LAMB2/MMP19/COL16A1/CFLAR/ETS1/CST3/ITGA3/FBLN1/ITGB8/LRP1/ITGA11/HSD17B12	53	SMC_C3_c3_BP	FB2_THBS2
NID1	FB2	GO:0030198	4811	extracellular matrix organization	4.27346e-13	3.40541e-13	VCAN/SULF1/MYH11/LUM/COL18A1/LAMA4/ECM2/COL6A2/BGN/PHLDB2/CRISPLD2/LAMB1/FMOD/TIMP2/ADAMTS4/ITGA8/CTSK/TNFRSF11B/VWF/NID1/CAPN2/THBS2/TIMP1/PXDN/FBLN2/B4GALT1/HAS2/ENG/ADAMTS9/FOXC1/ITGA1/SMOC2/COL4A2/FLRT2/ELN/BSG/FGF2/COL6A1/TNXA/SULF2/FN1/LAMB2/MMP19/COL16A1/CFLAR/ETS1/CST3/ITGA3/FBLN1/ITGB8/LRP1/ITGA11/HSD17B12	53	SMC_C3_c3_BP	FB2_NID1
COL5A1	FB2	GO:0030198	1289	extracellular matrix organization	4.27346e-13	3.40541e-13	VCAN/SULF1/MYH11/LUM/COL18A1/LAMA4/ECM2/COL6A2/BGN/PHLDB2/CRISPLD2/LAMB1/FMOD/TIMP2/ADAMTS4/ITGA8/CTSK/TNFRSF11B/VWF/NID1/CAPN2/THBS2/TIMP1/PXDN/FBLN2/B4GALT1/HAS2/ENG/ADAMTS9/FOXC1/ITGA1/SMOC2/COL4A2/FLRT2/ELN/BSG/FGF2/COL6A1/TNXA/SULF2/FN1/LAMB2/MMP19/COL16A1/CFLAR/ETS1/CST3/ITGA3/FBLN1/ITGB8/LRP1/ITGA11/HSD17B12	53	SMC_C3_c3_BP	FB2_COL5A1
DCN	FB2	GO:0030198	1634	extracellular matrix organization	4.27346e-13	3.40541e-13	VCAN/SULF1/MYH11/LUM/COL18A1/LAMA4/ECM2/COL6A2/BGN/PHLDB2/CRISPLD2/LAMB1/FMOD/TIMP2/ADAMTS4/ITGA8/CTSK/TNFRSF11B/VWF/NID1/CAPN2/THBS2/TIMP1/PXDN/FBLN2/B4GALT1/HAS2/ENG/ADAMTS9/FOXC1/ITGA1/SMOC2/COL4A2/FLRT2/ELN/BSG/FGF2/COL6A1/TNXA/SULF2/FN1/LAMB2/MMP19/COL16A1/CFLAR/ETS1/CST3/ITGA3/FBLN1/ITGB8/LRP1/ITGA11/HSD17B12	53	SMC_C3_c3_BP	FB2_DCN
FGF2	FB2	GO:0030198	2247	extracellular matrix organization	4.27346e-13	3.40541e-13	VCAN/SULF1/MYH11/LUM/COL18A1/LAMA4/ECM2/COL6A2/BGN/PHLDB2/CRISPLD2/LAMB1/FMOD/TIMP2/ADAMTS4/ITGA8/CTSK/TNFRSF11B/VWF/NID1/CAPN2/THBS2/TIMP1/PXDN/FBLN2/B4GALT1/HAS2/ENG/ADAMTS9/FOXC1/ITGA1/SMOC2/COL4A2/FLRT2/ELN/BSG/FGF2/COL6A1/TNXA/SULF2/FN1/LAMB2/MMP19/COL16A1/CFLAR/ETS1/CST3/ITGA3/FBLN1/ITGB8/LRP1/ITGA11/HSD17B12	53	SMC_C3_c3_BP	FB2_FGF2
MMP2	FB2	GO:0030198	4313	extracellular matrix organization	4.27346e-13	3.40541e-13	VCAN/SULF1/MYH11/LUM/COL18A1/LAMA4/ECM2/COL6A2/BGN/PHLDB2/CRISPLD2/LAMB1/FMOD/TIMP2/ADAMTS4/ITGA8/CTSK/TNFRSF11B/VWF/NID1/CAPN2/THBS2/TIMP1/PXDN/FBLN2/B4GALT1/HAS2/ENG/ADAMTS9/FOXC1/ITGA1/SMOC2/COL4A2/FLRT2/ELN/BSG/FGF2/COL6A1/TNXA/SULF2/FN1/LAMB2/MMP19/COL16A1/CFLAR/ETS1/CST3/ITGA3/FBLN1/ITGB8/LRP1/ITGA11/HSD17B12	53	SMC_C3_c3_BP	FB2_MMP2
CTGF	FB2	GO:0030198	1490	extracellular matrix organization	4.27346e-13	3.40541e-13	VCAN/SULF1/MYH11/LUM/COL18A1/LAMA4/ECM2/COL6A2/BGN/PHLDB2/CRISPLD2/LAMB1/FMOD/TIMP2/ADAMTS4/ITGA8/CTSK/TNFRSF11B/VWF/NID1/CAPN2/THBS2/TIMP1/PXDN/FBLN2/B4GALT1/HAS2/ENG/ADAMTS9/FOXC1/ITGA1/SMOC2/COL4A2/FLRT2/ELN/BSG/FGF2/COL6A1/TNXA/SULF2/FN1/LAMB2/MMP19/COL16A1/CFLAR/ETS1/CST3/ITGA3/FBLN1/ITGB8/LRP1/ITGA11/HSD17B12	53	SMC_C3_c3_BP	FB2_CTGF
MFAP5	FB2	GO:0030198	8076	extracellular matrix organization	4.27346e-13	3.40541e-13	VCAN/SULF1/MYH11/LUM/COL18A1/LAMA4/ECM2/COL6A2/BGN/PHLDB2/CRISPLD2/LAMB1/FMOD/TIMP2/ADAMTS4/ITGA8/CTSK/TNFRSF11B/VWF/NID1/CAPN2/THBS2/TIMP1/PXDN/FBLN2/B4GALT1/HAS2/ENG/ADAMTS9/FOXC1/ITGA1/SMOC2/COL4A2/FLRT2/ELN/BSG/FGF2/COL6A1/TNXA/SULF2/FN1/LAMB2/MMP19/COL16A1/CFLAR/ETS1/CST3/ITGA3/FBLN1/ITGB8/LRP1/ITGA11/HSD17B12	53	SMC_C3_c3_BP	FB2_MFAP5
COL6A1	FB2	GO:0030198	1291	extracellular matrix organization	4.27346e-13	3.40541e-13	VCAN/SULF1/MYH11/LUM/COL18A1/LAMA4/ECM2/COL6A2/BGN/PHLDB2/CRISPLD2/LAMB1/FMOD/TIMP2/ADAMTS4/ITGA8/CTSK/TNFRSF11B/VWF/NID1/CAPN2/THBS2/TIMP1/PXDN/FBLN2/B4GALT1/HAS2/ENG/ADAMTS9/FOXC1/ITGA1/SMOC2/COL4A2/FLRT2/ELN/BSG/FGF2/COL6A1/TNXA/SULF2/FN1/LAMB2/MMP19/COL16A1/CFLAR/ETS1/CST3/ITGA3/FBLN1/ITGB8/LRP1/ITGA11/HSD17B12	53	SMC_C3_c3_BP	FB2_COL6A1
FBN1	FB2	GO:0030198	2200	extracellular matrix organization	4.27346e-13	3.40541e-13	VCAN/SULF1/MYH11/LUM/COL18A1/LAMA4/ECM2/COL6A2/BGN/PHLDB2/CRISPLD2/LAMB1/FMOD/TIMP2/ADAMTS4/ITGA8/CTSK/TNFRSF11B/VWF/NID1/CAPN2/THBS2/TIMP1/PXDN/FBLN2/B4GALT1/HAS2/ENG/ADAMTS9/FOXC1/ITGA1/SMOC2/COL4A2/FLRT2/ELN/BSG/FGF2/COL6A1/TNXA/SULF2/FN1/LAMB2/MMP19/COL16A1/CFLAR/ETS1/CST3/ITGA3/FBLN1/ITGB8/LRP1/ITGA11/HSD17B12	53	SMC_C3_c3_BP	FB2_FBN1
TIMP1	FB2	GO:0030198	7076	extracellular matrix organization	4.27346e-13	3.40541e-13	VCAN/SULF1/MYH11/LUM/COL18A1/LAMA4/ECM2/COL6A2/BGN/PHLDB2/CRISPLD2/LAMB1/FMOD/TIMP2/ADAMTS4/ITGA8/CTSK/TNFRSF11B/VWF/NID1/CAPN2/THBS2/TIMP1/PXDN/FBLN2/B4GALT1/HAS2/ENG/ADAMTS9/FOXC1/ITGA1/SMOC2/COL4A2/FLRT2/ELN/BSG/FGF2/COL6A1/TNXA/SULF2/FN1/LAMB2/MMP19/COL16A1/CFLAR/ETS1/CST3/ITGA3/FBLN1/ITGB8/LRP1/ITGA11/HSD17B12	53	SMC_C3_c3_BP	FB2_TIMP1
LAMB1	FB2	GO:0030198	3912	extracellular matrix organization	4.27346e-13	3.40541e-13	VCAN/SULF1/MYH11/LUM/COL18A1/LAMA4/ECM2/COL6A2/BGN/PHLDB2/CRISPLD2/LAMB1/FMOD/TIMP2/ADAMTS4/ITGA8/CTSK/TNFRSF11B/VWF/NID1/CAPN2/THBS2/TIMP1/PXDN/FBLN2/B4GALT1/HAS2/ENG/ADAMTS9/FOXC1/ITGA1/SMOC2/COL4A2/FLRT2/ELN/BSG/FGF2/COL6A1/TNXA/SULF2/FN1/LAMB2/MMP19/COL16A1/CFLAR/ETS1/CST3/ITGA3/FBLN1/ITGB8/LRP1/ITGA11/HSD17B12	53	SMC_C3_c3_BP	FB2_LAMB1
COL5A2	FB2	GO:0030198	1290	extracellular matrix organization	4.27346e-13	3.40541e-13	VCAN/SULF1/MYH11/LUM/COL18A1/LAMA4/ECM2/COL6A2/BGN/PHLDB2/CRISPLD2/LAMB1/FMOD/TIMP2/ADAMTS4/ITGA8/CTSK/TNFRSF11B/VWF/NID1/CAPN2/THBS2/TIMP1/PXDN/FBLN2/B4GALT1/HAS2/ENG/ADAMTS9/FOXC1/ITGA1/SMOC2/COL4A2/FLRT2/ELN/BSG/FGF2/COL6A1/TNXA/SULF2/FN1/LAMB2/MMP19/COL16A1/CFLAR/ETS1/CST3/ITGA3/FBLN1/ITGB8/LRP1/ITGA11/HSD17B12	53	SMC_C3_c3_BP	FB2_COL5A2
LAMC1	FB2	GO:0030198	3915	extracellular matrix organization	4.27346e-13	3.40541e-13	VCAN/SULF1/MYH11/LUM/COL18A1/LAMA4/ECM2/COL6A2/BGN/PHLDB2/CRISPLD2/LAMB1/FMOD/TIMP2/ADAMTS4/ITGA8/CTSK/TNFRSF11B/VWF/NID1/CAPN2/THBS2/TIMP1/PXDN/FBLN2/B4GALT1/HAS2/ENG/ADAMTS9/FOXC1/ITGA1/SMOC2/COL4A2/FLRT2/ELN/BSG/FGF2/COL6A1/TNXA/SULF2/FN1/LAMB2/MMP19/COL16A1/CFLAR/ETS1/CST3/ITGA3/FBLN1/ITGB8/LRP1/ITGA11/HSD17B12	53	SMC_C3_c3_BP	FB2_LAMC1
VCAN	FB2	GO:0030198	1462	extracellular matrix organization	4.27346e-13	3.40541e-13	VCAN/SULF1/MYH11/LUM/COL18A1/LAMA4/ECM2/COL6A2/BGN/PHLDB2/CRISPLD2/LAMB1/FMOD/TIMP2/ADAMTS4/ITGA8/CTSK/TNFRSF11B/VWF/NID1/CAPN2/THBS2/TIMP1/PXDN/FBLN2/B4GALT1/HAS2/ENG/ADAMTS9/FOXC1/ITGA1/SMOC2/COL4A2/FLRT2/ELN/BSG/FGF2/COL6A1/TNXA/SULF2/FN1/LAMB2/MMP19/COL16A1/CFLAR/ETS1/CST3/ITGA3/FBLN1/ITGB8/LRP1/ITGA11/HSD17B12	53	SMC_C3_c3_BP	FB2_VCAN
COL16A1	FB2	GO:0030198	1307	extracellular matrix organization	4.27346e-13	3.40541e-13	VCAN/SULF1/MYH11/LUM/COL18A1/LAMA4/ECM2/COL6A2/BGN/PHLDB2/CRISPLD2/LAMB1/FMOD/TIMP2/ADAMTS4/ITGA8/CTSK/TNFRSF11B/VWF/NID1/CAPN2/THBS2/TIMP1/PXDN/FBLN2/B4GALT1/HAS2/ENG/ADAMTS9/FOXC1/ITGA1/SMOC2/COL4A2/FLRT2/ELN/BSG/FGF2/COL6A1/TNXA/SULF2/FN1/LAMB2/MMP19/COL16A1/CFLAR/ETS1/CST3/ITGA3/FBLN1/ITGB8/LRP1/ITGA11/HSD17B12	53	SMC_C3_c3_BP	FB2_COL16A1
COL1A1	FB2	GO:0030198	1277	extracellular matrix organization	4.27346e-13	3.40541e-13	VCAN/SULF1/MYH11/LUM/COL18A1/LAMA4/ECM2/COL6A2/BGN/PHLDB2/CRISPLD2/LAMB1/FMOD/TIMP2/ADAMTS4/ITGA8/CTSK/TNFRSF11B/VWF/NID1/CAPN2/THBS2/TIMP1/PXDN/FBLN2/B4GALT1/HAS2/ENG/ADAMTS9/FOXC1/ITGA1/SMOC2/COL4A2/FLRT2/ELN/BSG/FGF2/COL6A1/TNXA/SULF2/FN1/LAMB2/MMP19/COL16A1/CFLAR/ETS1/CST3/ITGA3/FBLN1/ITGB8/LRP1/ITGA11/HSD17B12	53	SMC_C3_c3_BP	FB2_COL1A1
FBLN2	FB2	GO:0030198	2199	extracellular matrix organization	4.27346e-13	3.40541e-13	VCAN/SULF1/MYH11/LUM/COL18A1/LAMA4/ECM2/COL6A2/BGN/PHLDB2/CRISPLD2/LAMB1/FMOD/TIMP2/ADAMTS4/ITGA8/CTSK/TNFRSF11B/VWF/NID1/CAPN2/THBS2/TIMP1/PXDN/FBLN2/B4GALT1/HAS2/ENG/ADAMTS9/FOXC1/ITGA1/SMOC2/COL4A2/FLRT2/ELN/BSG/FGF2/COL6A1/TNXA/SULF2/FN1/LAMB2/MMP19/COL16A1/CFLAR/ETS1/CST3/ITGA3/FBLN1/ITGB8/LRP1/ITGA11/HSD17B12	53	SMC_C3_c3_BP	FB2_FBLN2
LAMA2	FB2	GO:0030198	3908	extracellular matrix organization	4.27346e-13	3.40541e-13	VCAN/SULF1/MYH11/LUM/COL18A1/LAMA4/ECM2/COL6A2/BGN/PHLDB2/CRISPLD2/LAMB1/FMOD/TIMP2/ADAMTS4/ITGA8/CTSK/TNFRSF11B/VWF/NID1/CAPN2/THBS2/TIMP1/PXDN/FBLN2/B4GALT1/HAS2/ENG/ADAMTS9/FOXC1/ITGA1/SMOC2/COL4A2/FLRT2/ELN/BSG/FGF2/COL6A1/TNXA/SULF2/FN1/LAMB2/MMP19/COL16A1/CFLAR/ETS1/CST3/ITGA3/FBLN1/ITGB8/LRP1/ITGA11/HSD17B12	53	SMC_C3_c3_BP	FB2_LAMA2
MMP9	MP1	GO:0030198	4318	extracellular matrix organization	4.27346e-13	3.40541e-13	VCAN/SULF1/MYH11/LUM/COL18A1/LAMA4/ECM2/COL6A2/BGN/PHLDB2/CRISPLD2/LAMB1/FMOD/TIMP2/ADAMTS4/ITGA8/CTSK/TNFRSF11B/VWF/NID1/CAPN2/THBS2/TIMP1/PXDN/FBLN2/B4GALT1/HAS2/ENG/ADAMTS9/FOXC1/ITGA1/SMOC2/COL4A2/FLRT2/ELN/BSG/FGF2/COL6A1/TNXA/SULF2/FN1/LAMB2/MMP19/COL16A1/CFLAR/ETS1/CST3/ITGA3/FBLN1/ITGB8/LRP1/ITGA11/HSD17B12	53	SMC_C3_c3_BP	MP1_MMP9
ICAM1	MP1	GO:0030198	3383	extracellular matrix organization	4.27346e-13	3.40541e-13	VCAN/SULF1/MYH11/LUM/COL18A1/LAMA4/ECM2/COL6A2/BGN/PHLDB2/CRISPLD2/LAMB1/FMOD/TIMP2/ADAMTS4/ITGA8/CTSK/TNFRSF11B/VWF/NID1/CAPN2/THBS2/TIMP1/PXDN/FBLN2/B4GALT1/HAS2/ENG/ADAMTS9/FOXC1/ITGA1/SMOC2/COL4A2/FLRT2/ELN/BSG/FGF2/COL6A1/TNXA/SULF2/FN1/LAMB2/MMP19/COL16A1/CFLAR/ETS1/CST3/ITGA3/FBLN1/ITGB8/LRP1/ITGA11/HSD17B12	53	SMC_C3_c3_BP	MP1_ICAM1
THBS1	MP1	GO:0030198	7057	extracellular matrix organization	4.27346e-13	3.40541e-13	VCAN/SULF1/MYH11/LUM/COL18A1/LAMA4/ECM2/COL6A2/BGN/PHLDB2/CRISPLD2/LAMB1/FMOD/TIMP2/ADAMTS4/ITGA8/CTSK/TNFRSF11B/VWF/NID1/CAPN2/THBS2/TIMP1/PXDN/FBLN2/B4GALT1/HAS2/ENG/ADAMTS9/FOXC1/ITGA1/SMOC2/COL4A2/FLRT2/ELN/BSG/FGF2/COL6A1/TNXA/SULF2/FN1/LAMB2/MMP19/COL16A1/CFLAR/ETS1/CST3/ITGA3/FBLN1/ITGB8/LRP1/ITGA11/HSD17B12	53	SMC_C3_c3_BP	MP1_THBS1
TNF	MP1	GO:0030198	7124	extracellular matrix organization	4.27346e-13	3.40541e-13	VCAN/SULF1/MYH11/LUM/COL18A1/LAMA4/ECM2/COL6A2/BGN/PHLDB2/CRISPLD2/LAMB1/FMOD/TIMP2/ADAMTS4/ITGA8/CTSK/TNFRSF11B/VWF/NID1/CAPN2/THBS2/TIMP1/PXDN/FBLN2/B4GALT1/HAS2/ENG/ADAMTS9/FOXC1/ITGA1/SMOC2/COL4A2/FLRT2/ELN/BSG/FGF2/COL6A1/TNXA/SULF2/FN1/LAMB2/MMP19/COL16A1/CFLAR/ETS1/CST3/ITGA3/FBLN1/ITGB8/LRP1/ITGA11/HSD17B12	53	SMC_C3_c3_BP	MP1_TNF
SPP1	MP1	GO:0030198	6696	extracellular matrix organization	4.27346e-13	3.40541e-13	VCAN/SULF1/MYH11/LUM/COL18A1/LAMA4/ECM2/COL6A2/BGN/PHLDB2/CRISPLD2/LAMB1/FMOD/TIMP2/ADAMTS4/ITGA8/CTSK/TNFRSF11B/VWF/NID1/CAPN2/THBS2/TIMP1/PXDN/FBLN2/B4GALT1/HAS2/ENG/ADAMTS9/FOXC1/ITGA1/SMOC2/COL4A2/FLRT2/ELN/BSG/FGF2/COL6A1/TNXA/SULF2/FN1/LAMB2/MMP19/COL16A1/CFLAR/ETS1/CST3/ITGA3/FBLN1/ITGB8/LRP1/ITGA11/HSD17B12	53	SMC_C3_c3_BP	MP1_SPP1
GAS6	SMC1	GO:0030198	2621	extracellular matrix organization	4.27346e-13	3.40541e-13	VCAN/SULF1/MYH11/LUM/COL18A1/LAMA4/ECM2/COL6A2/BGN/PHLDB2/CRISPLD2/LAMB1/FMOD/TIMP2/ADAMTS4/ITGA8/CTSK/TNFRSF11B/VWF/NID1/CAPN2/THBS2/TIMP1/PXDN/FBLN2/B4GALT1/HAS2/ENG/ADAMTS9/FOXC1/ITGA1/SMOC2/COL4A2/FLRT2/ELN/BSG/FGF2/COL6A1/TNXA/SULF2/FN1/LAMB2/MMP19/COL16A1/CFLAR/ETS1/CST3/ITGA3/FBLN1/ITGB8/LRP1/ITGA11/HSD17B12	53	SMC_C3_c3_BP	SMC1_GAS6
VCAM1	SMC1	GO:0030198	7412	extracellular matrix organization	4.27346e-13	3.40541e-13	VCAN/SULF1/MYH11/LUM/COL18A1/LAMA4/ECM2/COL6A2/BGN/PHLDB2/CRISPLD2/LAMB1/FMOD/TIMP2/ADAMTS4/ITGA8/CTSK/TNFRSF11B/VWF/NID1/CAPN2/THBS2/TIMP1/PXDN/FBLN2/B4GALT1/HAS2/ENG/ADAMTS9/FOXC1/ITGA1/SMOC2/COL4A2/FLRT2/ELN/BSG/FGF2/COL6A1/TNXA/SULF2/FN1/LAMB2/MMP19/COL16A1/CFLAR/ETS1/CST3/ITGA3/FBLN1/ITGB8/LRP1/ITGA11/HSD17B12	53	SMC_C3_c3_BP	SMC1_VCAM1
A2M	SMC1	GO:0030198	2	extracellular matrix organization	4.27346e-13	3.40541e-13	VCAN/SULF1/MYH11/LUM/COL18A1/LAMA4/ECM2/COL6A2/BGN/PHLDB2/CRISPLD2/LAMB1/FMOD/TIMP2/ADAMTS4/ITGA8/CTSK/TNFRSF11B/VWF/NID1/CAPN2/THBS2/TIMP1/PXDN/FBLN2/B4GALT1/HAS2/ENG/ADAMTS9/FOXC1/ITGA1/SMOC2/COL4A2/FLRT2/ELN/BSG/FGF2/COL6A1/TNXA/SULF2/FN1/LAMB2/MMP19/COL16A1/CFLAR/ETS1/CST3/ITGA3/FBLN1/ITGB8/LRP1/ITGA11/HSD17B12	53	SMC_C3_c3_BP	SMC1_A2M
COL8A1	SMC1	GO:0030198	1295	extracellular matrix organization	4.27346e-13	3.40541e-13	VCAN/SULF1/MYH11/LUM/COL18A1/LAMA4/ECM2/COL6A2/BGN/PHLDB2/CRISPLD2/LAMB1/FMOD/TIMP2/ADAMTS4/ITGA8/CTSK/TNFRSF11B/VWF/NID1/CAPN2/THBS2/TIMP1/PXDN/FBLN2/B4GALT1/HAS2/ENG/ADAMTS9/FOXC1/ITGA1/SMOC2/COL4A2/FLRT2/ELN/BSG/FGF2/COL6A1/TNXA/SULF2/FN1/LAMB2/MMP19/COL16A1/CFLAR/ETS1/CST3/ITGA3/FBLN1/ITGB8/LRP1/ITGA11/HSD17B12	53	SMC_C3_c3_BP	SMC1_COL8A1
FN1	SMC1	GO:0030198	2335	extracellular matrix organization	4.27346e-13	3.40541e-13	VCAN/SULF1/MYH11/LUM/COL18A1/LAMA4/ECM2/COL6A2/BGN/PHLDB2/CRISPLD2/LAMB1/FMOD/TIMP2/ADAMTS4/ITGA8/CTSK/TNFRSF11B/VWF/NID1/CAPN2/THBS2/TIMP1/PXDN/FBLN2/B4GALT1/HAS2/ENG/ADAMTS9/FOXC1/ITGA1/SMOC2/COL4A2/FLRT2/ELN/BSG/FGF2/COL6A1/TNXA/SULF2/FN1/LAMB2/MMP19/COL16A1/CFLAR/ETS1/CST3/ITGA3/FBLN1/ITGB8/LRP1/ITGA11/HSD17B12	53	SMC_C3_c3_BP	SMC1_FN1
COL14A1	SMC1	GO:0030198	7373	extracellular matrix organization	4.27346e-13	3.40541e-13	VCAN/SULF1/MYH11/LUM/COL18A1/LAMA4/ECM2/COL6A2/BGN/PHLDB2/CRISPLD2/LAMB1/FMOD/TIMP2/ADAMTS4/ITGA8/CTSK/TNFRSF11B/VWF/NID1/CAPN2/THBS2/TIMP1/PXDN/FBLN2/B4GALT1/HAS2/ENG/ADAMTS9/FOXC1/ITGA1/SMOC2/COL4A2/FLRT2/ELN/BSG/FGF2/COL6A1/TNXA/SULF2/FN1/LAMB2/MMP19/COL16A1/CFLAR/ETS1/CST3/ITGA3/FBLN1/ITGB8/LRP1/ITGA11/HSD17B12	53	SMC_C3_c3_BP	SMC1_COL14A1
BGN	SMC1	GO:0030198	633	extracellular matrix organization	4.27346e-13	3.40541e-13	VCAN/SULF1/MYH11/LUM/COL18A1/LAMA4/ECM2/COL6A2/BGN/PHLDB2/CRISPLD2/LAMB1/FMOD/TIMP2/ADAMTS4/ITGA8/CTSK/TNFRSF11B/VWF/NID1/CAPN2/THBS2/TIMP1/PXDN/FBLN2/B4GALT1/HAS2/ENG/ADAMTS9/FOXC1/ITGA1/SMOC2/COL4A2/FLRT2/ELN/BSG/FGF2/COL6A1/TNXA/SULF2/FN1/LAMB2/MMP19/COL16A1/CFLAR/ETS1/CST3/ITGA3/FBLN1/ITGB8/LRP1/ITGA11/HSD17B12	53	SMC_C3_c3_BP	SMC1_BGN
COL6A2	SMC1	GO:0030198	1292	extracellular matrix organization	4.27346e-13	3.40541e-13	VCAN/SULF1/MYH11/LUM/COL18A1/LAMA4/ECM2/COL6A2/BGN/PHLDB2/CRISPLD2/LAMB1/FMOD/TIMP2/ADAMTS4/ITGA8/CTSK/TNFRSF11B/VWF/NID1/CAPN2/THBS2/TIMP1/PXDN/FBLN2/B4GALT1/HAS2/ENG/ADAMTS9/FOXC1/ITGA1/SMOC2/COL4A2/FLRT2/ELN/BSG/FGF2/COL6A1/TNXA/SULF2/FN1/LAMB2/MMP19/COL16A1/CFLAR/ETS1/CST3/ITGA3/FBLN1/ITGB8/LRP1/ITGA11/HSD17B12	53	SMC_C3_c3_BP	SMC1_COL6A2
AGT	SMC1	GO:0030198	183	extracellular matrix organization	4.27346e-13	3.40541e-13	VCAN/SULF1/MYH11/LUM/COL18A1/LAMA4/ECM2/COL6A2/BGN/PHLDB2/CRISPLD2/LAMB1/FMOD/TIMP2/ADAMTS4/ITGA8/CTSK/TNFRSF11B/VWF/NID1/CAPN2/THBS2/TIMP1/PXDN/FBLN2/B4GALT1/HAS2/ENG/ADAMTS9/FOXC1/ITGA1/SMOC2/COL4A2/FLRT2/ELN/BSG/FGF2/COL6A1/TNXA/SULF2/FN1/LAMB2/MMP19/COL16A1/CFLAR/ETS1/CST3/ITGA3/FBLN1/ITGB8/LRP1/ITGA11/HSD17B12	53	SMC_C3_c3_BP	SMC1_AGT
LAMB2	SMC1	GO:0030198	3913	extracellular matrix organization	4.27346e-13	3.40541e-13	VCAN/SULF1/MYH11/LUM/COL18A1/LAMA4/ECM2/COL6A2/BGN/PHLDB2/CRISPLD2/LAMB1/FMOD/TIMP2/ADAMTS4/ITGA8/CTSK/TNFRSF11B/VWF/NID1/CAPN2/THBS2/TIMP1/PXDN/FBLN2/B4GALT1/HAS2/ENG/ADAMTS9/FOXC1/ITGA1/SMOC2/COL4A2/FLRT2/ELN/BSG/FGF2/COL6A1/TNXA/SULF2/FN1/LAMB2/MMP19/COL16A1/CFLAR/ETS1/CST3/ITGA3/FBLN1/ITGB8/LRP1/ITGA11/HSD17B12	53	SMC_C3_c3_BP	SMC1_LAMB2
COL4A2	SMC1	GO:0030198	1284	extracellular matrix organization	4.27346e-13	3.40541e-13	VCAN/SULF1/MYH11/LUM/COL18A1/LAMA4/ECM2/COL6A2/BGN/PHLDB2/CRISPLD2/LAMB1/FMOD/TIMP2/ADAMTS4/ITGA8/CTSK/TNFRSF11B/VWF/NID1/CAPN2/THBS2/TIMP1/PXDN/FBLN2/B4GALT1/HAS2/ENG/ADAMTS9/FOXC1/ITGA1/SMOC2/COL4A2/FLRT2/ELN/BSG/FGF2/COL6A1/TNXA/SULF2/FN1/LAMB2/MMP19/COL16A1/CFLAR/ETS1/CST3/ITGA3/FBLN1/ITGB8/LRP1/ITGA11/HSD17B12	53	SMC_C3_c3_BP	SMC1_COL4A2
COL18A1	SMC1	GO:0030198	80781	extracellular matrix organization	4.27346e-13	3.40541e-13	VCAN/SULF1/MYH11/LUM/COL18A1/LAMA4/ECM2/COL6A2/BGN/PHLDB2/CRISPLD2/LAMB1/FMOD/TIMP2/ADAMTS4/ITGA8/CTSK/TNFRSF11B/VWF/NID1/CAPN2/THBS2/TIMP1/PXDN/FBLN2/B4GALT1/HAS2/ENG/ADAMTS9/FOXC1/ITGA1/SMOC2/COL4A2/FLRT2/ELN/BSG/FGF2/COL6A1/TNXA/SULF2/FN1/LAMB2/MMP19/COL16A1/CFLAR/ETS1/CST3/ITGA3/FBLN1/ITGB8/LRP1/ITGA11/HSD17B12	53	SMC_C3_c3_BP	SMC1_COL18A1
COL4A1	SMC2	GO:0030198	1282	extracellular matrix organization	4.27346e-13	3.40541e-13	VCAN/SULF1/MYH11/LUM/COL18A1/LAMA4/ECM2/COL6A2/BGN/PHLDB2/CRISPLD2/LAMB1/FMOD/TIMP2/ADAMTS4/ITGA8/CTSK/TNFRSF11B/VWF/NID1/CAPN2/THBS2/TIMP1/PXDN/FBLN2/B4GALT1/HAS2/ENG/ADAMTS9/FOXC1/ITGA1/SMOC2/COL4A2/FLRT2/ELN/BSG/FGF2/COL6A1/TNXA/SULF2/FN1/LAMB2/MMP19/COL16A1/CFLAR/ETS1/CST3/ITGA3/FBLN1/ITGB8/LRP1/ITGA11/HSD17B12	53	SMC_C3_c3_BP	SMC2_COL4A1
PDGFA	SMC2	GO:0030198	5154	extracellular matrix organization	4.27346e-13	3.40541e-13	VCAN/SULF1/MYH11/LUM/COL18A1/LAMA4/ECM2/COL6A2/BGN/PHLDB2/CRISPLD2/LAMB1/FMOD/TIMP2/ADAMTS4/ITGA8/CTSK/TNFRSF11B/VWF/NID1/CAPN2/THBS2/TIMP1/PXDN/FBLN2/B4GALT1/HAS2/ENG/ADAMTS9/FOXC1/ITGA1/SMOC2/COL4A2/FLRT2/ELN/BSG/FGF2/COL6A1/TNXA/SULF2/FN1/LAMB2/MMP19/COL16A1/CFLAR/ETS1/CST3/ITGA3/FBLN1/ITGB8/LRP1/ITGA11/HSD17B12	53	SMC_C3_c3_BP	SMC2_PDGFA
SEMA6A	EC	GO:0030335	57556	positive regulation of cell migration	4.69213e-09	3.73904e-09	CXCL12/SASH1/NTRK3/COL18A1/FOXP1/PDGFRB/F2R/RAPGEF2/BMPR2/IL1R1/LAMB1/PIK3C2A/HBEGF/FLNA/PDGFD/IL6R/FERMT3/STX4/HMGB1/RAC1/MCAM/HAS2/CD151/NFE2L2/PDGFRA/FGFR1/PDCD6/SYNE2/HSPA5/FGF2/SPAG9/P2RX4/INSR/TNFAIP6/MYLK/PIK3R1/FN1/SPHK1/PTGS2/VEGFB/ADAM9/CDH13/SWAP70/MYO1C/ROCK2/ETS1/SPRY2/FLT1/ITGA3/TEK/CALR/CSF1/IQGAP1/IL1A/RHOB/HMOX1	56	SMC_C3_c3_BP	EC_SEMA6A
PODXL	EC	GO:0030335	5420	positive regulation of cell migration	4.69213e-09	3.73904e-09	CXCL12/SASH1/NTRK3/COL18A1/FOXP1/PDGFRB/F2R/RAPGEF2/BMPR2/IL1R1/LAMB1/PIK3C2A/HBEGF/FLNA/PDGFD/IL6R/FERMT3/STX4/HMGB1/RAC1/MCAM/HAS2/CD151/NFE2L2/PDGFRA/FGFR1/PDCD6/SYNE2/HSPA5/FGF2/SPAG9/P2RX4/INSR/TNFAIP6/MYLK/PIK3R1/FN1/SPHK1/PTGS2/VEGFB/ADAM9/CDH13/SWAP70/MYO1C/ROCK2/ETS1/SPRY2/FLT1/ITGA3/TEK/CALR/CSF1/IQGAP1/IL1A/RHOB/HMOX1	56	SMC_C3_c3_BP	EC_PODXL
CYR61	FB1	GO:0030335	3491	positive regulation of cell migration	4.69213e-09	3.73904e-09	CXCL12/SASH1/NTRK3/COL18A1/FOXP1/PDGFRB/F2R/RAPGEF2/BMPR2/IL1R1/LAMB1/PIK3C2A/HBEGF/FLNA/PDGFD/IL6R/FERMT3/STX4/HMGB1/RAC1/MCAM/HAS2/CD151/NFE2L2/PDGFRA/FGFR1/PDCD6/SYNE2/HSPA5/FGF2/SPAG9/P2RX4/INSR/TNFAIP6/MYLK/PIK3R1/FN1/SPHK1/PTGS2/VEGFB/ADAM9/CDH13/SWAP70/MYO1C/ROCK2/ETS1/SPRY2/FLT1/ITGA3/TEK/CALR/CSF1/IQGAP1/IL1A/RHOB/HMOX1	56	SMC_C3_c3_BP	FB1_CYR61
IL6	FB1	GO:0030335	3569	positive regulation of cell migration	4.69213e-09	3.73904e-09	CXCL12/SASH1/NTRK3/COL18A1/FOXP1/PDGFRB/F2R/RAPGEF2/BMPR2/IL1R1/LAMB1/PIK3C2A/HBEGF/FLNA/PDGFD/IL6R/FERMT3/STX4/HMGB1/RAC1/MCAM/HAS2/CD151/NFE2L2/PDGFRA/FGFR1/PDCD6/SYNE2/HSPA5/FGF2/SPAG9/P2RX4/INSR/TNFAIP6/MYLK/PIK3R1/FN1/SPHK1/PTGS2/VEGFB/ADAM9/CDH13/SWAP70/MYO1C/ROCK2/ETS1/SPRY2/FLT1/ITGA3/TEK/CALR/CSF1/IQGAP1/IL1A/RHOB/HMOX1	56	SMC_C3_c3_BP	FB1_IL6
CXCL12	FB1	GO:0030335	6387	positive regulation of cell migration	4.69213e-09	3.73904e-09	CXCL12/SASH1/NTRK3/COL18A1/FOXP1/PDGFRB/F2R/RAPGEF2/BMPR2/IL1R1/LAMB1/PIK3C2A/HBEGF/FLNA/PDGFD/IL6R/FERMT3/STX4/HMGB1/RAC1/MCAM/HAS2/CD151/NFE2L2/PDGFRA/FGFR1/PDCD6/SYNE2/HSPA5/FGF2/SPAG9/P2RX4/INSR/TNFAIP6/MYLK/PIK3R1/FN1/SPHK1/PTGS2/VEGFB/ADAM9/CDH13/SWAP70/MYO1C/ROCK2/ETS1/SPRY2/FLT1/ITGA3/TEK/CALR/CSF1/IQGAP1/IL1A/RHOB/HMOX1	56	SMC_C3_c3_BP	FB1_CXCL12
SERPINE1	FB2	GO:0030335	5054	positive regulation of cell migration	4.69213e-09	3.73904e-09	CXCL12/SASH1/NTRK3/COL18A1/FOXP1/PDGFRB/F2R/RAPGEF2/BMPR2/IL1R1/LAMB1/PIK3C2A/HBEGF/FLNA/PDGFD/IL6R/FERMT3/STX4/HMGB1/RAC1/MCAM/HAS2/CD151/NFE2L2/PDGFRA/FGFR1/PDCD6/SYNE2/HSPA5/FGF2/SPAG9/P2RX4/INSR/TNFAIP6/MYLK/PIK3R1/FN1/SPHK1/PTGS2/VEGFB/ADAM9/CDH13/SWAP70/MYO1C/ROCK2/ETS1/SPRY2/FLT1/ITGA3/TEK/CALR/CSF1/IQGAP1/IL1A/RHOB/HMOX1	56	SMC_C3_c3_BP	FB2_SERPINE1
HBEGF	FB2	GO:0030335	1839	positive regulation of cell migration	4.69213e-09	3.73904e-09	CXCL12/SASH1/NTRK3/COL18A1/FOXP1/PDGFRB/F2R/RAPGEF2/BMPR2/IL1R1/LAMB1/PIK3C2A/HBEGF/FLNA/PDGFD/IL6R/FERMT3/STX4/HMGB1/RAC1/MCAM/HAS2/CD151/NFE2L2/PDGFRA/FGFR1/PDCD6/SYNE2/HSPA5/FGF2/SPAG9/P2RX4/INSR/TNFAIP6/MYLK/PIK3R1/FN1/SPHK1/PTGS2/VEGFB/ADAM9/CDH13/SWAP70/MYO1C/ROCK2/ETS1/SPRY2/FLT1/ITGA3/TEK/CALR/CSF1/IQGAP1/IL1A/RHOB/HMOX1	56	SMC_C3_c3_BP	FB2_HBEGF
APP	FB2	GO:0030335	351	positive regulation of cell migration	4.69213e-09	3.73904e-09	CXCL12/SASH1/NTRK3/COL18A1/FOXP1/PDGFRB/F2R/RAPGEF2/BMPR2/IL1R1/LAMB1/PIK3C2A/HBEGF/FLNA/PDGFD/IL6R/FERMT3/STX4/HMGB1/RAC1/MCAM/HAS2/CD151/NFE2L2/PDGFRA/FGFR1/PDCD6/SYNE2/HSPA5/FGF2/SPAG9/P2RX4/INSR/TNFAIP6/MYLK/PIK3R1/FN1/SPHK1/PTGS2/VEGFB/ADAM9/CDH13/SWAP70/MYO1C/ROCK2/ETS1/SPRY2/FLT1/ITGA3/TEK/CALR/CSF1/IQGAP1/IL1A/RHOB/HMOX1	56	SMC_C3_c3_BP	FB2_APP
FGF7	FB2	GO:0030335	2252	positive regulation of cell migration	4.69213e-09	3.73904e-09	CXCL12/SASH1/NTRK3/COL18A1/FOXP1/PDGFRB/F2R/RAPGEF2/BMPR2/IL1R1/LAMB1/PIK3C2A/HBEGF/FLNA/PDGFD/IL6R/FERMT3/STX4/HMGB1/RAC1/MCAM/HAS2/CD151/NFE2L2/PDGFRA/FGFR1/PDCD6/SYNE2/HSPA5/FGF2/SPAG9/P2RX4/INSR/TNFAIP6/MYLK/PIK3R1/FN1/SPHK1/PTGS2/VEGFB/ADAM9/CDH13/SWAP70/MYO1C/ROCK2/ETS1/SPRY2/FLT1/ITGA3/TEK/CALR/CSF1/IQGAP1/IL1A/RHOB/HMOX1	56	SMC_C3_c3_BP	FB2_FGF7
LAMB1	FB2	GO:0030335	3912	positive regulation of cell migration	4.69213e-09	3.73904e-09	CXCL12/SASH1/NTRK3/COL18A1/FOXP1/PDGFRB/F2R/RAPGEF2/BMPR2/IL1R1/LAMB1/PIK3C2A/HBEGF/FLNA/PDGFD/IL6R/FERMT3/STX4/HMGB1/RAC1/MCAM/HAS2/CD151/NFE2L2/PDGFRA/FGFR1/PDCD6/SYNE2/HSPA5/FGF2/SPAG9/P2RX4/INSR/TNFAIP6/MYLK/PIK3R1/FN1/SPHK1/PTGS2/VEGFB/ADAM9/CDH13/SWAP70/MYO1C/ROCK2/ETS1/SPRY2/FLT1/ITGA3/TEK/CALR/CSF1/IQGAP1/IL1A/RHOB/HMOX1	56	SMC_C3_c3_BP	FB2_LAMB1
RARRES2	FB2	GO:0030335	5919	positive regulation of cell migration	4.69213e-09	3.73904e-09	CXCL12/SASH1/NTRK3/COL18A1/FOXP1/PDGFRB/F2R/RAPGEF2/BMPR2/IL1R1/LAMB1/PIK3C2A/HBEGF/FLNA/PDGFD/IL6R/FERMT3/STX4/HMGB1/RAC1/MCAM/HAS2/CD151/NFE2L2/PDGFRA/FGFR1/PDCD6/SYNE2/HSPA5/FGF2/SPAG9/P2RX4/INSR/TNFAIP6/MYLK/PIK3R1/FN1/SPHK1/PTGS2/VEGFB/ADAM9/CDH13/SWAP70/MYO1C/ROCK2/ETS1/SPRY2/FLT1/ITGA3/TEK/CALR/CSF1/IQGAP1/IL1A/RHOB/HMOX1	56	SMC_C3_c3_BP	FB2_RARRES2
FGF2	FB2	GO:0030335	2247	positive regulation of cell migration	4.69213e-09	3.73904e-09	CXCL12/SASH1/NTRK3/COL18A1/FOXP1/PDGFRB/F2R/RAPGEF2/BMPR2/IL1R1/LAMB1/PIK3C2A/HBEGF/FLNA/PDGFD/IL6R/FERMT3/STX4/HMGB1/RAC1/MCAM/HAS2/CD151/NFE2L2/PDGFRA/FGFR1/PDCD6/SYNE2/HSPA5/FGF2/SPAG9/P2RX4/INSR/TNFAIP6/MYLK/PIK3R1/FN1/SPHK1/PTGS2/VEGFB/ADAM9/CDH13/SWAP70/MYO1C/ROCK2/ETS1/SPRY2/FLT1/ITGA3/TEK/CALR/CSF1/IQGAP1/IL1A/RHOB/HMOX1	56	SMC_C3_c3_BP	FB2_FGF2
HAS2	FB2	GO:0030335	3037	positive regulation of cell migration	4.69213e-09	3.73904e-09	CXCL12/SASH1/NTRK3/COL18A1/FOXP1/PDGFRB/F2R/RAPGEF2/BMPR2/IL1R1/LAMB1/PIK3C2A/HBEGF/FLNA/PDGFD/IL6R/FERMT3/STX4/HMGB1/RAC1/MCAM/HAS2/CD151/NFE2L2/PDGFRA/FGFR1/PDCD6/SYNE2/HSPA5/FGF2/SPAG9/P2RX4/INSR/TNFAIP6/MYLK/PIK3R1/FN1/SPHK1/PTGS2/VEGFB/ADAM9/CDH13/SWAP70/MYO1C/ROCK2/ETS1/SPRY2/FLT1/ITGA3/TEK/CALR/CSF1/IQGAP1/IL1A/RHOB/HMOX1	56	SMC_C3_c3_BP	FB2_HAS2
THY1	FB2	GO:0030335	7070	positive regulation of cell migration	4.69213e-09	3.73904e-09	CXCL12/SASH1/NTRK3/COL18A1/FOXP1/PDGFRB/F2R/RAPGEF2/BMPR2/IL1R1/LAMB1/PIK3C2A/HBEGF/FLNA/PDGFD/IL6R/FERMT3/STX4/HMGB1/RAC1/MCAM/HAS2/CD151/NFE2L2/PDGFRA/FGFR1/PDCD6/SYNE2/HSPA5/FGF2/SPAG9/P2RX4/INSR/TNFAIP6/MYLK/PIK3R1/FN1/SPHK1/PTGS2/VEGFB/ADAM9/CDH13/SWAP70/MYO1C/ROCK2/ETS1/SPRY2/FLT1/ITGA3/TEK/CALR/CSF1/IQGAP1/IL1A/RHOB/HMOX1	56	SMC_C3_c3_BP	FB2_THY1
CSF1	FB2	GO:0030335	1435	positive regulation of cell migration	4.69213e-09	3.73904e-09	CXCL12/SASH1/NTRK3/COL18A1/FOXP1/PDGFRB/F2R/RAPGEF2/BMPR2/IL1R1/LAMB1/PIK3C2A/HBEGF/FLNA/PDGFD/IL6R/FERMT3/STX4/HMGB1/RAC1/MCAM/HAS2/CD151/NFE2L2/PDGFRA/FGFR1/PDCD6/SYNE2/HSPA5/FGF2/SPAG9/P2RX4/INSR/TNFAIP6/MYLK/PIK3R1/FN1/SPHK1/PTGS2/VEGFB/ADAM9/CDH13/SWAP70/MYO1C/ROCK2/ETS1/SPRY2/FLT1/ITGA3/TEK/CALR/CSF1/IQGAP1/IL1A/RHOB/HMOX1	56	SMC_C3_c3_BP	FB2_CSF1
COL1A1	FB2	GO:0030335	1277	positive regulation of cell migration	4.69213e-09	3.73904e-09	CXCL12/SASH1/NTRK3/COL18A1/FOXP1/PDGFRB/F2R/RAPGEF2/BMPR2/IL1R1/LAMB1/PIK3C2A/HBEGF/FLNA/PDGFD/IL6R/FERMT3/STX4/HMGB1/RAC1/MCAM/HAS2/CD151/NFE2L2/PDGFRA/FGFR1/PDCD6/SYNE2/HSPA5/FGF2/SPAG9/P2RX4/INSR/TNFAIP6/MYLK/PIK3R1/FN1/SPHK1/PTGS2/VEGFB/ADAM9/CDH13/SWAP70/MYO1C/ROCK2/ETS1/SPRY2/FLT1/ITGA3/TEK/CALR/CSF1/IQGAP1/IL1A/RHOB/HMOX1	56	SMC_C3_c3_BP	FB2_COL1A1
VEGFA	MP1	GO:0030335	7422	positive regulation of cell migration	4.69213e-09	3.73904e-09	CXCL12/SASH1/NTRK3/COL18A1/FOXP1/PDGFRB/F2R/RAPGEF2/BMPR2/IL1R1/LAMB1/PIK3C2A/HBEGF/FLNA/PDGFD/IL6R/FERMT3/STX4/HMGB1/RAC1/MCAM/HAS2/CD151/NFE2L2/PDGFRA/FGFR1/PDCD6/SYNE2/HSPA5/FGF2/SPAG9/P2RX4/INSR/TNFAIP6/MYLK/PIK3R1/FN1/SPHK1/PTGS2/VEGFB/ADAM9/CDH13/SWAP70/MYO1C/ROCK2/ETS1/SPRY2/FLT1/ITGA3/TEK/CALR/CSF1/IQGAP1/IL1A/RHOB/HMOX1	56	SMC_C3_c3_BP	MP1_VEGFA
CCL3	MP1	GO:0030335	6348	positive regulation of cell migration	4.69213e-09	3.73904e-09	CXCL12/SASH1/NTRK3/COL18A1/FOXP1/PDGFRB/F2R/RAPGEF2/BMPR2/IL1R1/LAMB1/PIK3C2A/HBEGF/FLNA/PDGFD/IL6R/FERMT3/STX4/HMGB1/RAC1/MCAM/HAS2/CD151/NFE2L2/PDGFRA/FGFR1/PDCD6/SYNE2/HSPA5/FGF2/SPAG9/P2RX4/INSR/TNFAIP6/MYLK/PIK3R1/FN1/SPHK1/PTGS2/VEGFB/ADAM9/CDH13/SWAP70/MYO1C/ROCK2/ETS1/SPRY2/FLT1/ITGA3/TEK/CALR/CSF1/IQGAP1/IL1A/RHOB/HMOX1	56	SMC_C3_c3_BP	MP1_CCL3
LGALS9	MP1	GO:0030335	3965	positive regulation of cell migration	4.69213e-09	3.73904e-09	CXCL12/SASH1/NTRK3/COL18A1/FOXP1/PDGFRB/F2R/RAPGEF2/BMPR2/IL1R1/LAMB1/PIK3C2A/HBEGF/FLNA/PDGFD/IL6R/FERMT3/STX4/HMGB1/RAC1/MCAM/HAS2/CD151/NFE2L2/PDGFRA/FGFR1/PDCD6/SYNE2/HSPA5/FGF2/SPAG9/P2RX4/INSR/TNFAIP6/MYLK/PIK3R1/FN1/SPHK1/PTGS2/VEGFB/ADAM9/CDH13/SWAP70/MYO1C/ROCK2/ETS1/SPRY2/FLT1/ITGA3/TEK/CALR/CSF1/IQGAP1/IL1A/RHOB/HMOX1	56	SMC_C3_c3_BP	MP1_LGALS9
CXCL16	MP1	GO:0030335	58191	positive regulation of cell migration	4.69213e-09	3.73904e-09	CXCL12/SASH1/NTRK3/COL18A1/FOXP1/PDGFRB/F2R/RAPGEF2/BMPR2/IL1R1/LAMB1/PIK3C2A/HBEGF/FLNA/PDGFD/IL6R/FERMT3/STX4/HMGB1/RAC1/MCAM/HAS2/CD151/NFE2L2/PDGFRA/FGFR1/PDCD6/SYNE2/HSPA5/FGF2/SPAG9/P2RX4/INSR/TNFAIP6/MYLK/PIK3R1/FN1/SPHK1/PTGS2/VEGFB/ADAM9/CDH13/SWAP70/MYO1C/ROCK2/ETS1/SPRY2/FLT1/ITGA3/TEK/CALR/CSF1/IQGAP1/IL1A/RHOB/HMOX1	56	SMC_C3_c3_BP	MP1_CXCL16
CCL4	MP1	GO:0030335	6351	positive regulation of cell migration	4.69213e-09	3.73904e-09	CXCL12/SASH1/NTRK3/COL18A1/FOXP1/PDGFRB/F2R/RAPGEF2/BMPR2/IL1R1/LAMB1/PIK3C2A/HBEGF/FLNA/PDGFD/IL6R/FERMT3/STX4/HMGB1/RAC1/MCAM/HAS2/CD151/NFE2L2/PDGFRA/FGFR1/PDCD6/SYNE2/HSPA5/FGF2/SPAG9/P2RX4/INSR/TNFAIP6/MYLK/PIK3R1/FN1/SPHK1/PTGS2/VEGFB/ADAM9/CDH13/SWAP70/MYO1C/ROCK2/ETS1/SPRY2/FLT1/ITGA3/TEK/CALR/CSF1/IQGAP1/IL1A/RHOB/HMOX1	56	SMC_C3_c3_BP	MP1_CCL4
ADAM9	MP1	GO:0030335	8754	positive regulation of cell migration	4.69213e-09	3.73904e-09	CXCL12/SASH1/NTRK3/COL18A1/FOXP1/PDGFRB/F2R/RAPGEF2/BMPR2/IL1R1/LAMB1/PIK3C2A/HBEGF/FLNA/PDGFD/IL6R/FERMT3/STX4/HMGB1/RAC1/MCAM/HAS2/CD151/NFE2L2/PDGFRA/FGFR1/PDCD6/SYNE2/HSPA5/FGF2/SPAG9/P2RX4/INSR/TNFAIP6/MYLK/PIK3R1/FN1/SPHK1/PTGS2/VEGFB/ADAM9/CDH13/SWAP70/MYO1C/ROCK2/ETS1/SPRY2/FLT1/ITGA3/TEK/CALR/CSF1/IQGAP1/IL1A/RHOB/HMOX1	56	SMC_C3_c3_BP	MP1_ADAM9
ICAM1	MP1	GO:0030335	3383	positive regulation of cell migration	4.69213e-09	3.73904e-09	CXCL12/SASH1/NTRK3/COL18A1/FOXP1/PDGFRB/F2R/RAPGEF2/BMPR2/IL1R1/LAMB1/PIK3C2A/HBEGF/FLNA/PDGFD/IL6R/FERMT3/STX4/HMGB1/RAC1/MCAM/HAS2/CD151/NFE2L2/PDGFRA/FGFR1/PDCD6/SYNE2/HSPA5/FGF2/SPAG9/P2RX4/INSR/TNFAIP6/MYLK/PIK3R1/FN1/SPHK1/PTGS2/VEGFB/ADAM9/CDH13/SWAP70/MYO1C/ROCK2/ETS1/SPRY2/FLT1/ITGA3/TEK/CALR/CSF1/IQGAP1/IL1A/RHOB/HMOX1	56	SMC_C3_c3_BP	MP1_ICAM1
MMP9	MP1	GO:0030335	4318	positive regulation of cell migration	4.69213e-09	3.73904e-09	CXCL12/SASH1/NTRK3/COL18A1/FOXP1/PDGFRB/F2R/RAPGEF2/BMPR2/IL1R1/LAMB1/PIK3C2A/HBEGF/FLNA/PDGFD/IL6R/FERMT3/STX4/HMGB1/RAC1/MCAM/HAS2/CD151/NFE2L2/PDGFRA/FGFR1/PDCD6/SYNE2/HSPA5/FGF2/SPAG9/P2RX4/INSR/TNFAIP6/MYLK/PIK3R1/FN1/SPHK1/PTGS2/VEGFB/ADAM9/CDH13/SWAP70/MYO1C/ROCK2/ETS1/SPRY2/FLT1/ITGA3/TEK/CALR/CSF1/IQGAP1/IL1A/RHOB/HMOX1	56	SMC_C3_c3_BP	MP1_MMP9
TNF	MP1	GO:0030335	7124	positive regulation of cell migration	4.69213e-09	3.73904e-09	CXCL12/SASH1/NTRK3/COL18A1/FOXP1/PDGFRB/F2R/RAPGEF2/BMPR2/IL1R1/LAMB1/PIK3C2A/HBEGF/FLNA/PDGFD/IL6R/FERMT3/STX4/HMGB1/RAC1/MCAM/HAS2/CD151/NFE2L2/PDGFRA/FGFR1/PDCD6/SYNE2/HSPA5/FGF2/SPAG9/P2RX4/INSR/TNFAIP6/MYLK/PIK3R1/FN1/SPHK1/PTGS2/VEGFB/ADAM9/CDH13/SWAP70/MYO1C/ROCK2/ETS1/SPRY2/FLT1/ITGA3/TEK/CALR/CSF1/IQGAP1/IL1A/RHOB/HMOX1	56	SMC_C3_c3_BP	MP1_TNF
CCL20	MP1	GO:0030335	6364	positive regulation of cell migration	4.69213e-09	3.73904e-09	CXCL12/SASH1/NTRK3/COL18A1/FOXP1/PDGFRB/F2R/RAPGEF2/BMPR2/IL1R1/LAMB1/PIK3C2A/HBEGF/FLNA/PDGFD/IL6R/FERMT3/STX4/HMGB1/RAC1/MCAM/HAS2/CD151/NFE2L2/PDGFRA/FGFR1/PDCD6/SYNE2/HSPA5/FGF2/SPAG9/P2RX4/INSR/TNFAIP6/MYLK/PIK3R1/FN1/SPHK1/PTGS2/VEGFB/ADAM9/CDH13/SWAP70/MYO1C/ROCK2/ETS1/SPRY2/FLT1/ITGA3/TEK/CALR/CSF1/IQGAP1/IL1A/RHOB/HMOX1	56	SMC_C3_c3_BP	MP1_CCL20
ANXA1	MP1	GO:0030335	301	positive regulation of cell migration	4.69213e-09	3.73904e-09	CXCL12/SASH1/NTRK3/COL18A1/FOXP1/PDGFRB/F2R/RAPGEF2/BMPR2/IL1R1/LAMB1/PIK3C2A/HBEGF/FLNA/PDGFD/IL6R/FERMT3/STX4/HMGB1/RAC1/MCAM/HAS2/CD151/NFE2L2/PDGFRA/FGFR1/PDCD6/SYNE2/HSPA5/FGF2/SPAG9/P2RX4/INSR/TNFAIP6/MYLK/PIK3R1/FN1/SPHK1/PTGS2/VEGFB/ADAM9/CDH13/SWAP70/MYO1C/ROCK2/ETS1/SPRY2/FLT1/ITGA3/TEK/CALR/CSF1/IQGAP1/IL1A/RHOB/HMOX1	56	SMC_C3_c3_BP	MP1_ANXA1
CXCL3	MP1	GO:0030335	2921	positive regulation of cell migration	4.69213e-09	3.73904e-09	CXCL12/SASH1/NTRK3/COL18A1/FOXP1/PDGFRB/F2R/RAPGEF2/BMPR2/IL1R1/LAMB1/PIK3C2A/HBEGF/FLNA/PDGFD/IL6R/FERMT3/STX4/HMGB1/RAC1/MCAM/HAS2/CD151/NFE2L2/PDGFRA/FGFR1/PDCD6/SYNE2/HSPA5/FGF2/SPAG9/P2RX4/INSR/TNFAIP6/MYLK/PIK3R1/FN1/SPHK1/PTGS2/VEGFB/ADAM9/CDH13/SWAP70/MYO1C/ROCK2/ETS1/SPRY2/FLT1/ITGA3/TEK/CALR/CSF1/IQGAP1/IL1A/RHOB/HMOX1	56	SMC_C3_c3_BP	MP1_CXCL3
CXCL5	MP1	GO:0030335	6374	positive regulation of cell migration	4.69213e-09	3.73904e-09	CXCL12/SASH1/NTRK3/COL18A1/FOXP1/PDGFRB/F2R/RAPGEF2/BMPR2/IL1R1/LAMB1/PIK3C2A/HBEGF/FLNA/PDGFD/IL6R/FERMT3/STX4/HMGB1/RAC1/MCAM/HAS2/CD151/NFE2L2/PDGFRA/FGFR1/PDCD6/SYNE2/HSPA5/FGF2/SPAG9/P2RX4/INSR/TNFAIP6/MYLK/PIK3R1/FN1/SPHK1/PTGS2/VEGFB/ADAM9/CDH13/SWAP70/MYO1C/ROCK2/ETS1/SPRY2/FLT1/ITGA3/TEK/CALR/CSF1/IQGAP1/IL1A/RHOB/HMOX1	56	SMC_C3_c3_BP	MP1_CXCL5
THBS1	MP1	GO:0030335	7057	positive regulation of cell migration	4.69213e-09	3.73904e-09	CXCL12/SASH1/NTRK3/COL18A1/FOXP1/PDGFRB/F2R/RAPGEF2/BMPR2/IL1R1/LAMB1/PIK3C2A/HBEGF/FLNA/PDGFD/IL6R/FERMT3/STX4/HMGB1/RAC1/MCAM/HAS2/CD151/NFE2L2/PDGFRA/FGFR1/PDCD6/SYNE2/HSPA5/FGF2/SPAG9/P2RX4/INSR/TNFAIP6/MYLK/PIK3R1/FN1/SPHK1/PTGS2/VEGFB/ADAM9/CDH13/SWAP70/MYO1C/ROCK2/ETS1/SPRY2/FLT1/ITGA3/TEK/CALR/CSF1/IQGAP1/IL1A/RHOB/HMOX1	56	SMC_C3_c3_BP	MP1_THBS1
CCL7	MP1	GO:0030335	6354	positive regulation of cell migration	4.69213e-09	3.73904e-09	CXCL12/SASH1/NTRK3/COL18A1/FOXP1/PDGFRB/F2R/RAPGEF2/BMPR2/IL1R1/LAMB1/PIK3C2A/HBEGF/FLNA/PDGFD/IL6R/FERMT3/STX4/HMGB1/RAC1/MCAM/HAS2/CD151/NFE2L2/PDGFRA/FGFR1/PDCD6/SYNE2/HSPA5/FGF2/SPAG9/P2RX4/INSR/TNFAIP6/MYLK/PIK3R1/FN1/SPHK1/PTGS2/VEGFB/ADAM9/CDH13/SWAP70/MYO1C/ROCK2/ETS1/SPRY2/FLT1/ITGA3/TEK/CALR/CSF1/IQGAP1/IL1A/RHOB/HMOX1	56	SMC_C3_c3_BP	MP1_CCL7
IL1A	MP1	GO:0030335	3552	positive regulation of cell migration	4.69213e-09	3.73904e-09	CXCL12/SASH1/NTRK3/COL18A1/FOXP1/PDGFRB/F2R/RAPGEF2/BMPR2/IL1R1/LAMB1/PIK3C2A/HBEGF/FLNA/PDGFD/IL6R/FERMT3/STX4/HMGB1/RAC1/MCAM/HAS2/CD151/NFE2L2/PDGFRA/FGFR1/PDCD6/SYNE2/HSPA5/FGF2/SPAG9/P2RX4/INSR/TNFAIP6/MYLK/PIK3R1/FN1/SPHK1/PTGS2/VEGFB/ADAM9/CDH13/SWAP70/MYO1C/ROCK2/ETS1/SPRY2/FLT1/ITGA3/TEK/CALR/CSF1/IQGAP1/IL1A/RHOB/HMOX1	56	SMC_C3_c3_BP	MP1_IL1A
PTGS2	MP1	GO:0030335	5743	positive regulation of cell migration	4.69213e-09	3.73904e-09	CXCL12/SASH1/NTRK3/COL18A1/FOXP1/PDGFRB/F2R/RAPGEF2/BMPR2/IL1R1/LAMB1/PIK3C2A/HBEGF/FLNA/PDGFD/IL6R/FERMT3/STX4/HMGB1/RAC1/MCAM/HAS2/CD151/NFE2L2/PDGFRA/FGFR1/PDCD6/SYNE2/HSPA5/FGF2/SPAG9/P2RX4/INSR/TNFAIP6/MYLK/PIK3R1/FN1/SPHK1/PTGS2/VEGFB/ADAM9/CDH13/SWAP70/MYO1C/ROCK2/ETS1/SPRY2/FLT1/ITGA3/TEK/CALR/CSF1/IQGAP1/IL1A/RHOB/HMOX1	56	SMC_C3_c3_BP	MP1_PTGS2
CXCL2	MP1	GO:0030335	2920	positive regulation of cell migration	4.69213e-09	3.73904e-09	CXCL12/SASH1/NTRK3/COL18A1/FOXP1/PDGFRB/F2R/RAPGEF2/BMPR2/IL1R1/LAMB1/PIK3C2A/HBEGF/FLNA/PDGFD/IL6R/FERMT3/STX4/HMGB1/RAC1/MCAM/HAS2/CD151/NFE2L2/PDGFRA/FGFR1/PDCD6/SYNE2/HSPA5/FGF2/SPAG9/P2RX4/INSR/TNFAIP6/MYLK/PIK3R1/FN1/SPHK1/PTGS2/VEGFB/ADAM9/CDH13/SWAP70/MYO1C/ROCK2/ETS1/SPRY2/FLT1/ITGA3/TEK/CALR/CSF1/IQGAP1/IL1A/RHOB/HMOX1	56	SMC_C3_c3_BP	MP1_CXCL2
IL1B	MP1	GO:0030335	3553	positive regulation of cell migration	4.69213e-09	3.73904e-09	CXCL12/SASH1/NTRK3/COL18A1/FOXP1/PDGFRB/F2R/RAPGEF2/BMPR2/IL1R1/LAMB1/PIK3C2A/HBEGF/FLNA/PDGFD/IL6R/FERMT3/STX4/HMGB1/RAC1/MCAM/HAS2/CD151/NFE2L2/PDGFRA/FGFR1/PDCD6/SYNE2/HSPA5/FGF2/SPAG9/P2RX4/INSR/TNFAIP6/MYLK/PIK3R1/FN1/SPHK1/PTGS2/VEGFB/ADAM9/CDH13/SWAP70/MYO1C/ROCK2/ETS1/SPRY2/FLT1/ITGA3/TEK/CALR/CSF1/IQGAP1/IL1A/RHOB/HMOX1	56	SMC_C3_c3_BP	MP1_IL1B
CALR	MP1	GO:0030335	811	positive regulation of cell migration	4.69213e-09	3.73904e-09	CXCL12/SASH1/NTRK3/COL18A1/FOXP1/PDGFRB/F2R/RAPGEF2/BMPR2/IL1R1/LAMB1/PIK3C2A/HBEGF/FLNA/PDGFD/IL6R/FERMT3/STX4/HMGB1/RAC1/MCAM/HAS2/CD151/NFE2L2/PDGFRA/FGFR1/PDCD6/SYNE2/HSPA5/FGF2/SPAG9/P2RX4/INSR/TNFAIP6/MYLK/PIK3R1/FN1/SPHK1/PTGS2/VEGFB/ADAM9/CDH13/SWAP70/MYO1C/ROCK2/ETS1/SPRY2/FLT1/ITGA3/TEK/CALR/CSF1/IQGAP1/IL1A/RHOB/HMOX1	56	SMC_C3_c3_BP	MP1_CALR
RTN4	MP1	GO:0030335	57142	positive regulation of cell migration	4.69213e-09	3.73904e-09	CXCL12/SASH1/NTRK3/COL18A1/FOXP1/PDGFRB/F2R/RAPGEF2/BMPR2/IL1R1/LAMB1/PIK3C2A/HBEGF/FLNA/PDGFD/IL6R/FERMT3/STX4/HMGB1/RAC1/MCAM/HAS2/CD151/NFE2L2/PDGFRA/FGFR1/PDCD6/SYNE2/HSPA5/FGF2/SPAG9/P2RX4/INSR/TNFAIP6/MYLK/PIK3R1/FN1/SPHK1/PTGS2/VEGFB/ADAM9/CDH13/SWAP70/MYO1C/ROCK2/ETS1/SPRY2/FLT1/ITGA3/TEK/CALR/CSF1/IQGAP1/IL1A/RHOB/HMOX1	56	SMC_C3_c3_BP	MP1_RTN4
SEMA3C	MP1	GO:0030335	10512	positive regulation of cell migration	4.69213e-09	3.73904e-09	CXCL12/SASH1/NTRK3/COL18A1/FOXP1/PDGFRB/F2R/RAPGEF2/BMPR2/IL1R1/LAMB1/PIK3C2A/HBEGF/FLNA/PDGFD/IL6R/FERMT3/STX4/HMGB1/RAC1/MCAM/HAS2/CD151/NFE2L2/PDGFRA/FGFR1/PDCD6/SYNE2/HSPA5/FGF2/SPAG9/P2RX4/INSR/TNFAIP6/MYLK/PIK3R1/FN1/SPHK1/PTGS2/VEGFB/ADAM9/CDH13/SWAP70/MYO1C/ROCK2/ETS1/SPRY2/FLT1/ITGA3/TEK/CALR/CSF1/IQGAP1/IL1A/RHOB/HMOX1	56	SMC_C3_c3_BP	MP1_SEMA3C
CXCL8	MP1	GO:0030335	3576	positive regulation of cell migration	4.69213e-09	3.73904e-09	CXCL12/SASH1/NTRK3/COL18A1/FOXP1/PDGFRB/F2R/RAPGEF2/BMPR2/IL1R1/LAMB1/PIK3C2A/HBEGF/FLNA/PDGFD/IL6R/FERMT3/STX4/HMGB1/RAC1/MCAM/HAS2/CD151/NFE2L2/PDGFRA/FGFR1/PDCD6/SYNE2/HSPA5/FGF2/SPAG9/P2RX4/INSR/TNFAIP6/MYLK/PIK3R1/FN1/SPHK1/PTGS2/VEGFB/ADAM9/CDH13/SWAP70/MYO1C/ROCK2/ETS1/SPRY2/FLT1/ITGA3/TEK/CALR/CSF1/IQGAP1/IL1A/RHOB/HMOX1	56	SMC_C3_c3_BP	MP1_CXCL8
CXCL1	MP1	GO:0030335	2919	positive regulation of cell migration	4.69213e-09	3.73904e-09	CXCL12/SASH1/NTRK3/COL18A1/FOXP1/PDGFRB/F2R/RAPGEF2/BMPR2/IL1R1/LAMB1/PIK3C2A/HBEGF/FLNA/PDGFD/IL6R/FERMT3/STX4/HMGB1/RAC1/MCAM/HAS2/CD151/NFE2L2/PDGFRA/FGFR1/PDCD6/SYNE2/HSPA5/FGF2/SPAG9/P2RX4/INSR/TNFAIP6/MYLK/PIK3R1/FN1/SPHK1/PTGS2/VEGFB/ADAM9/CDH13/SWAP70/MYO1C/ROCK2/ETS1/SPRY2/FLT1/ITGA3/TEK/CALR/CSF1/IQGAP1/IL1A/RHOB/HMOX1	56	SMC_C3_c3_BP	MP1_CXCL1
PLAU	MP2	GO:0030335	5328	positive regulation of cell migration	4.69213e-09	3.73904e-09	CXCL12/SASH1/NTRK3/COL18A1/FOXP1/PDGFRB/F2R/RAPGEF2/BMPR2/IL1R1/LAMB1/PIK3C2A/HBEGF/FLNA/PDGFD/IL6R/FERMT3/STX4/HMGB1/RAC1/MCAM/HAS2/CD151/NFE2L2/PDGFRA/FGFR1/PDCD6/SYNE2/HSPA5/FGF2/SPAG9/P2RX4/INSR/TNFAIP6/MYLK/PIK3R1/FN1/SPHK1/PTGS2/VEGFB/ADAM9/CDH13/SWAP70/MYO1C/ROCK2/ETS1/SPRY2/FLT1/ITGA3/TEK/CALR/CSF1/IQGAP1/IL1A/RHOB/HMOX1	56	SMC_C3_c3_BP	MP2_PLAU
ANGPT1	SMC1	GO:0030335	284	positive regulation of cell migration	4.69213e-09	3.73904e-09	CXCL12/SASH1/NTRK3/COL18A1/FOXP1/PDGFRB/F2R/RAPGEF2/BMPR2/IL1R1/LAMB1/PIK3C2A/HBEGF/FLNA/PDGFD/IL6R/FERMT3/STX4/HMGB1/RAC1/MCAM/HAS2/CD151/NFE2L2/PDGFRA/FGFR1/PDCD6/SYNE2/HSPA5/FGF2/SPAG9/P2RX4/INSR/TNFAIP6/MYLK/PIK3R1/FN1/SPHK1/PTGS2/VEGFB/ADAM9/CDH13/SWAP70/MYO1C/ROCK2/ETS1/SPRY2/FLT1/ITGA3/TEK/CALR/CSF1/IQGAP1/IL1A/RHOB/HMOX1	56	SMC_C3_c3_BP	SMC1_ANGPT1
GAS6	SMC1	GO:0030335	2621	positive regulation of cell migration	4.69213e-09	3.73904e-09	CXCL12/SASH1/NTRK3/COL18A1/FOXP1/PDGFRB/F2R/RAPGEF2/BMPR2/IL1R1/LAMB1/PIK3C2A/HBEGF/FLNA/PDGFD/IL6R/FERMT3/STX4/HMGB1/RAC1/MCAM/HAS2/CD151/NFE2L2/PDGFRA/FGFR1/PDCD6/SYNE2/HSPA5/FGF2/SPAG9/P2RX4/INSR/TNFAIP6/MYLK/PIK3R1/FN1/SPHK1/PTGS2/VEGFB/ADAM9/CDH13/SWAP70/MYO1C/ROCK2/ETS1/SPRY2/FLT1/ITGA3/TEK/CALR/CSF1/IQGAP1/IL1A/RHOB/HMOX1	56	SMC_C3_c3_BP	SMC1_GAS6
VEGFB	SMC1	GO:0030335	7423	positive regulation of cell migration	4.69213e-09	3.73904e-09	CXCL12/SASH1/NTRK3/COL18A1/FOXP1/PDGFRB/F2R/RAPGEF2/BMPR2/IL1R1/LAMB1/PIK3C2A/HBEGF/FLNA/PDGFD/IL6R/FERMT3/STX4/HMGB1/RAC1/MCAM/HAS2/CD151/NFE2L2/PDGFRA/FGFR1/PDCD6/SYNE2/HSPA5/FGF2/SPAG9/P2RX4/INSR/TNFAIP6/MYLK/PIK3R1/FN1/SPHK1/PTGS2/VEGFB/ADAM9/CDH13/SWAP70/MYO1C/ROCK2/ETS1/SPRY2/FLT1/ITGA3/TEK/CALR/CSF1/IQGAP1/IL1A/RHOB/HMOX1	56	SMC_C3_c3_BP	SMC1_VEGFB
HGF	SMC1	GO:0030335	3082	positive regulation of cell migration	4.69213e-09	3.73904e-09	CXCL12/SASH1/NTRK3/COL18A1/FOXP1/PDGFRB/F2R/RAPGEF2/BMPR2/IL1R1/LAMB1/PIK3C2A/HBEGF/FLNA/PDGFD/IL6R/FERMT3/STX4/HMGB1/RAC1/MCAM/HAS2/CD151/NFE2L2/PDGFRA/FGFR1/PDCD6/SYNE2/HSPA5/FGF2/SPAG9/P2RX4/INSR/TNFAIP6/MYLK/PIK3R1/FN1/SPHK1/PTGS2/VEGFB/ADAM9/CDH13/SWAP70/MYO1C/ROCK2/ETS1/SPRY2/FLT1/ITGA3/TEK/CALR/CSF1/IQGAP1/IL1A/RHOB/HMOX1	56	SMC_C3_c3_BP	SMC1_HGF
HMGB1	SMC1	GO:0030335	3146	positive regulation of cell migration	4.69213e-09	3.73904e-09	CXCL12/SASH1/NTRK3/COL18A1/FOXP1/PDGFRB/F2R/RAPGEF2/BMPR2/IL1R1/LAMB1/PIK3C2A/HBEGF/FLNA/PDGFD/IL6R/FERMT3/STX4/HMGB1/RAC1/MCAM/HAS2/CD151/NFE2L2/PDGFRA/FGFR1/PDCD6/SYNE2/HSPA5/FGF2/SPAG9/P2RX4/INSR/TNFAIP6/MYLK/PIK3R1/FN1/SPHK1/PTGS2/VEGFB/ADAM9/CDH13/SWAP70/MYO1C/ROCK2/ETS1/SPRY2/FLT1/ITGA3/TEK/CALR/CSF1/IQGAP1/IL1A/RHOB/HMOX1	56	SMC_C3_c3_BP	SMC1_HMGB1
AGT	SMC1	GO:0030335	183	positive regulation of cell migration	4.69213e-09	3.73904e-09	CXCL12/SASH1/NTRK3/COL18A1/FOXP1/PDGFRB/F2R/RAPGEF2/BMPR2/IL1R1/LAMB1/PIK3C2A/HBEGF/FLNA/PDGFD/IL6R/FERMT3/STX4/HMGB1/RAC1/MCAM/HAS2/CD151/NFE2L2/PDGFRA/FGFR1/PDCD6/SYNE2/HSPA5/FGF2/SPAG9/P2RX4/INSR/TNFAIP6/MYLK/PIK3R1/FN1/SPHK1/PTGS2/VEGFB/ADAM9/CDH13/SWAP70/MYO1C/ROCK2/ETS1/SPRY2/FLT1/ITGA3/TEK/CALR/CSF1/IQGAP1/IL1A/RHOB/HMOX1	56	SMC_C3_c3_BP	SMC1_AGT
FN1	SMC1	GO:0030335	2335	positive regulation of cell migration	4.69213e-09	3.73904e-09	CXCL12/SASH1/NTRK3/COL18A1/FOXP1/PDGFRB/F2R/RAPGEF2/BMPR2/IL1R1/LAMB1/PIK3C2A/HBEGF/FLNA/PDGFD/IL6R/FERMT3/STX4/HMGB1/RAC1/MCAM/HAS2/CD151/NFE2L2/PDGFRA/FGFR1/PDCD6/SYNE2/HSPA5/FGF2/SPAG9/P2RX4/INSR/TNFAIP6/MYLK/PIK3R1/FN1/SPHK1/PTGS2/VEGFB/ADAM9/CDH13/SWAP70/MYO1C/ROCK2/ETS1/SPRY2/FLT1/ITGA3/TEK/CALR/CSF1/IQGAP1/IL1A/RHOB/HMOX1	56	SMC_C3_c3_BP	SMC1_FN1
COL18A1	SMC1	GO:0030335	80781	positive regulation of cell migration	4.69213e-09	3.73904e-09	CXCL12/SASH1/NTRK3/COL18A1/FOXP1/PDGFRB/F2R/RAPGEF2/BMPR2/IL1R1/LAMB1/PIK3C2A/HBEGF/FLNA/PDGFD/IL6R/FERMT3/STX4/HMGB1/RAC1/MCAM/HAS2/CD151/NFE2L2/PDGFRA/FGFR1/PDCD6/SYNE2/HSPA5/FGF2/SPAG9/P2RX4/INSR/TNFAIP6/MYLK/PIK3R1/FN1/SPHK1/PTGS2/VEGFB/ADAM9/CDH13/SWAP70/MYO1C/ROCK2/ETS1/SPRY2/FLT1/ITGA3/TEK/CALR/CSF1/IQGAP1/IL1A/RHOB/HMOX1	56	SMC_C3_c3_BP	SMC1_COL18A1
PDGFD	SMC1	GO:0030335	80310	positive regulation of cell migration	4.69213e-09	3.73904e-09	CXCL12/SASH1/NTRK3/COL18A1/FOXP1/PDGFRB/F2R/RAPGEF2/BMPR2/IL1R1/LAMB1/PIK3C2A/HBEGF/FLNA/PDGFD/IL6R/FERMT3/STX4/HMGB1/RAC1/MCAM/HAS2/CD151/NFE2L2/PDGFRA/FGFR1/PDCD6/SYNE2/HSPA5/FGF2/SPAG9/P2RX4/INSR/TNFAIP6/MYLK/PIK3R1/FN1/SPHK1/PTGS2/VEGFB/ADAM9/CDH13/SWAP70/MYO1C/ROCK2/ETS1/SPRY2/FLT1/ITGA3/TEK/CALR/CSF1/IQGAP1/IL1A/RHOB/HMOX1	56	SMC_C3_c3_BP	SMC1_PDGFD
FGF1	SMC2	GO:0030335	2246	positive regulation of cell migration	4.69213e-09	3.73904e-09	CXCL12/SASH1/NTRK3/COL18A1/FOXP1/PDGFRB/F2R/RAPGEF2/BMPR2/IL1R1/LAMB1/PIK3C2A/HBEGF/FLNA/PDGFD/IL6R/FERMT3/STX4/HMGB1/RAC1/MCAM/HAS2/CD151/NFE2L2/PDGFRA/FGFR1/PDCD6/SYNE2/HSPA5/FGF2/SPAG9/P2RX4/INSR/TNFAIP6/MYLK/PIK3R1/FN1/SPHK1/PTGS2/VEGFB/ADAM9/CDH13/SWAP70/MYO1C/ROCK2/ETS1/SPRY2/FLT1/ITGA3/TEK/CALR/CSF1/IQGAP1/IL1A/RHOB/HMOX1	56	SMC_C3_c3_BP	SMC2_FGF1
PDGFA	SMC2	GO:0030335	5154	positive regulation of cell migration	4.69213e-09	3.73904e-09	CXCL12/SASH1/NTRK3/COL18A1/FOXP1/PDGFRB/F2R/RAPGEF2/BMPR2/IL1R1/LAMB1/PIK3C2A/HBEGF/FLNA/PDGFD/IL6R/FERMT3/STX4/HMGB1/RAC1/MCAM/HAS2/CD151/NFE2L2/PDGFRA/FGFR1/PDCD6/SYNE2/HSPA5/FGF2/SPAG9/P2RX4/INSR/TNFAIP6/MYLK/PIK3R1/FN1/SPHK1/PTGS2/VEGFB/ADAM9/CDH13/SWAP70/MYO1C/ROCK2/ETS1/SPRY2/FLT1/ITGA3/TEK/CALR/CSF1/IQGAP1/IL1A/RHOB/HMOX1	56	SMC_C3_c3_BP	SMC2_PDGFA
PTPRC	T	GO:0030335	5788	positive regulation of cell migration	4.69213e-09	3.73904e-09	CXCL12/SASH1/NTRK3/COL18A1/FOXP1/PDGFRB/F2R/RAPGEF2/BMPR2/IL1R1/LAMB1/PIK3C2A/HBEGF/FLNA/PDGFD/IL6R/FERMT3/STX4/HMGB1/RAC1/MCAM/HAS2/CD151/NFE2L2/PDGFRA/FGFR1/PDCD6/SYNE2/HSPA5/FGF2/SPAG9/P2RX4/INSR/TNFAIP6/MYLK/PIK3R1/FN1/SPHK1/PTGS2/VEGFB/ADAM9/CDH13/SWAP70/MYO1C/ROCK2/ETS1/SPRY2/FLT1/ITGA3/TEK/CALR/CSF1/IQGAP1/IL1A/RHOB/HMOX1	56	SMC_C3_c3_BP	T_PTPRC
SEMA4D	T	GO:0030335	10507	positive regulation of cell migration	4.69213e-09	3.73904e-09	CXCL12/SASH1/NTRK3/COL18A1/FOXP1/PDGFRB/F2R/RAPGEF2/BMPR2/IL1R1/LAMB1/PIK3C2A/HBEGF/FLNA/PDGFD/IL6R/FERMT3/STX4/HMGB1/RAC1/MCAM/HAS2/CD151/NFE2L2/PDGFRA/FGFR1/PDCD6/SYNE2/HSPA5/FGF2/SPAG9/P2RX4/INSR/TNFAIP6/MYLK/PIK3R1/FN1/SPHK1/PTGS2/VEGFB/ADAM9/CDH13/SWAP70/MYO1C/ROCK2/ETS1/SPRY2/FLT1/ITGA3/TEK/CALR/CSF1/IQGAP1/IL1A/RHOB/HMOX1	56	SMC_C3_c3_BP	T_SEMA4D
CCL5	T	GO:0030335	6352	positive regulation of cell migration	4.69213e-09	3.73904e-09	CXCL12/SASH1/NTRK3/COL18A1/FOXP1/PDGFRB/F2R/RAPGEF2/BMPR2/IL1R1/LAMB1/PIK3C2A/HBEGF/FLNA/PDGFD/IL6R/FERMT3/STX4/HMGB1/RAC1/MCAM/HAS2/CD151/NFE2L2/PDGFRA/FGFR1/PDCD6/SYNE2/HSPA5/FGF2/SPAG9/P2RX4/INSR/TNFAIP6/MYLK/PIK3R1/FN1/SPHK1/PTGS2/VEGFB/ADAM9/CDH13/SWAP70/MYO1C/ROCK2/ETS1/SPRY2/FLT1/ITGA3/TEK/CALR/CSF1/IQGAP1/IL1A/RHOB/HMOX1	56	SMC_C3_c3_BP	T_CCL5
VWF	EC	GO:0031589	7450	cell-substrate adhesion	7.70734e-13	6.14179e-13	ANGPT2/APOD/AXL/ECM2/EMP2/MACF1/PHLDB2/JAG1/SORBS1/LAMB1/ACTN1/ITGA8/FLNA/VWF/NID1/PKD1/UTRN/FERMT3/CORO1C/FBLN2/EDIL3/RAC1/HAS2/DLC1/ADAMTS9/ITGA1/SMOC2/PEAK1/ROCK1/PTEN/SGCE/PIK3CB/PIK3R1/FN1/ID1/ADAM9/COL16A1/CDH13/VCL/ROCK2/ITGA3/TEK/CALR/CSF1/IQGAP1/FBLN1/ITGA11/MYO1G/LIMS1/HSD17B12	50	SMC_C3_c3_BP	EC_VWF
ADAM15	EC	GO:0031589	8751	cell-substrate adhesion	7.70734e-13	6.14179e-13	ANGPT2/APOD/AXL/ECM2/EMP2/MACF1/PHLDB2/JAG1/SORBS1/LAMB1/ACTN1/ITGA8/FLNA/VWF/NID1/PKD1/UTRN/FERMT3/CORO1C/FBLN2/EDIL3/RAC1/HAS2/DLC1/ADAMTS9/ITGA1/SMOC2/PEAK1/ROCK1/PTEN/SGCE/PIK3CB/PIK3R1/FN1/ID1/ADAM9/COL16A1/CDH13/VCL/ROCK2/ITGA3/TEK/CALR/CSF1/IQGAP1/FBLN1/ITGA11/MYO1G/LIMS1/HSD17B12	50	SMC_C3_c3_BP	EC_ADAM15
EFNA1	EC	GO:0031589	1942	cell-substrate adhesion	7.70734e-13	6.14179e-13	ANGPT2/APOD/AXL/ECM2/EMP2/MACF1/PHLDB2/JAG1/SORBS1/LAMB1/ACTN1/ITGA8/FLNA/VWF/NID1/PKD1/UTRN/FERMT3/CORO1C/FBLN2/EDIL3/RAC1/HAS2/DLC1/ADAMTS9/ITGA1/SMOC2/PEAK1/ROCK1/PTEN/SGCE/PIK3CB/PIK3R1/FN1/ID1/ADAM9/COL16A1/CDH13/VCL/ROCK2/ITGA3/TEK/CALR/CSF1/IQGAP1/FBLN1/ITGA11/MYO1G/LIMS1/HSD17B12	50	SMC_C3_c3_BP	EC_EFNA1
CYR61	FB1	GO:0031589	3491	cell-substrate adhesion	7.70734e-13	6.14179e-13	ANGPT2/APOD/AXL/ECM2/EMP2/MACF1/PHLDB2/JAG1/SORBS1/LAMB1/ACTN1/ITGA8/FLNA/VWF/NID1/PKD1/UTRN/FERMT3/CORO1C/FBLN2/EDIL3/RAC1/HAS2/DLC1/ADAMTS9/ITGA1/SMOC2/PEAK1/ROCK1/PTEN/SGCE/PIK3CB/PIK3R1/FN1/ID1/ADAM9/COL16A1/CDH13/VCL/ROCK2/ITGA3/TEK/CALR/CSF1/IQGAP1/FBLN1/ITGA11/MYO1G/LIMS1/HSD17B12	50	SMC_C3_c3_BP	FB1_CYR61
ANGPT2	FB1	GO:0031589	285	cell-substrate adhesion	7.70734e-13	6.14179e-13	ANGPT2/APOD/AXL/ECM2/EMP2/MACF1/PHLDB2/JAG1/SORBS1/LAMB1/ACTN1/ITGA8/FLNA/VWF/NID1/PKD1/UTRN/FERMT3/CORO1C/FBLN2/EDIL3/RAC1/HAS2/DLC1/ADAMTS9/ITGA1/SMOC2/PEAK1/ROCK1/PTEN/SGCE/PIK3CB/PIK3R1/FN1/ID1/ADAM9/COL16A1/CDH13/VCL/ROCK2/ITGA3/TEK/CALR/CSF1/IQGAP1/FBLN1/ITGA11/MYO1G/LIMS1/HSD17B12	50	SMC_C3_c3_BP	FB1_ANGPT2
CSF1	FB2	GO:0031589	1435	cell-substrate adhesion	7.70734e-13	6.14179e-13	ANGPT2/APOD/AXL/ECM2/EMP2/MACF1/PHLDB2/JAG1/SORBS1/LAMB1/ACTN1/ITGA8/FLNA/VWF/NID1/PKD1/UTRN/FERMT3/CORO1C/FBLN2/EDIL3/RAC1/HAS2/DLC1/ADAMTS9/ITGA1/SMOC2/PEAK1/ROCK1/PTEN/SGCE/PIK3CB/PIK3R1/FN1/ID1/ADAM9/COL16A1/CDH13/VCL/ROCK2/ITGA3/TEK/CALR/CSF1/IQGAP1/FBLN1/ITGA11/MYO1G/LIMS1/HSD17B12	50	SMC_C3_c3_BP	FB2_CSF1
LAMB1	FB2	GO:0031589	3912	cell-substrate adhesion	7.70734e-13	6.14179e-13	ANGPT2/APOD/AXL/ECM2/EMP2/MACF1/PHLDB2/JAG1/SORBS1/LAMB1/ACTN1/ITGA8/FLNA/VWF/NID1/PKD1/UTRN/FERMT3/CORO1C/FBLN2/EDIL3/RAC1/HAS2/DLC1/ADAMTS9/ITGA1/SMOC2/PEAK1/ROCK1/PTEN/SGCE/PIK3CB/PIK3R1/FN1/ID1/ADAM9/COL16A1/CDH13/VCL/ROCK2/ITGA3/TEK/CALR/CSF1/IQGAP1/FBLN1/ITGA11/MYO1G/LIMS1/HSD17B12	50	SMC_C3_c3_BP	FB2_LAMB1
LAMC1	FB2	GO:0031589	3915	cell-substrate adhesion	7.70734e-13	6.14179e-13	ANGPT2/APOD/AXL/ECM2/EMP2/MACF1/PHLDB2/JAG1/SORBS1/LAMB1/ACTN1/ITGA8/FLNA/VWF/NID1/PKD1/UTRN/FERMT3/CORO1C/FBLN2/EDIL3/RAC1/HAS2/DLC1/ADAMTS9/ITGA1/SMOC2/PEAK1/ROCK1/PTEN/SGCE/PIK3CB/PIK3R1/FN1/ID1/ADAM9/COL16A1/CDH13/VCL/ROCK2/ITGA3/TEK/CALR/CSF1/IQGAP1/FBLN1/ITGA11/MYO1G/LIMS1/HSD17B12	50	SMC_C3_c3_BP	FB2_LAMC1
COL16A1	FB2	GO:0031589	1307	cell-substrate adhesion	7.70734e-13	6.14179e-13	ANGPT2/APOD/AXL/ECM2/EMP2/MACF1/PHLDB2/JAG1/SORBS1/LAMB1/ACTN1/ITGA8/FLNA/VWF/NID1/PKD1/UTRN/FERMT3/CORO1C/FBLN2/EDIL3/RAC1/HAS2/DLC1/ADAMTS9/ITGA1/SMOC2/PEAK1/ROCK1/PTEN/SGCE/PIK3CB/PIK3R1/FN1/ID1/ADAM9/COL16A1/CDH13/VCL/ROCK2/ITGA3/TEK/CALR/CSF1/IQGAP1/FBLN1/ITGA11/MYO1G/LIMS1/HSD17B12	50	SMC_C3_c3_BP	FB2_COL16A1
FBLN1	FB2	GO:0031589	2192	cell-substrate adhesion	7.70734e-13	6.14179e-13	ANGPT2/APOD/AXL/ECM2/EMP2/MACF1/PHLDB2/JAG1/SORBS1/LAMB1/ACTN1/ITGA8/FLNA/VWF/NID1/PKD1/UTRN/FERMT3/CORO1C/FBLN2/EDIL3/RAC1/HAS2/DLC1/ADAMTS9/ITGA1/SMOC2/PEAK1/ROCK1/PTEN/SGCE/PIK3CB/PIK3R1/FN1/ID1/ADAM9/COL16A1/CDH13/VCL/ROCK2/ITGA3/TEK/CALR/CSF1/IQGAP1/FBLN1/ITGA11/MYO1G/LIMS1/HSD17B12	50	SMC_C3_c3_BP	FB2_FBLN1
CTGF	FB2	GO:0031589	1490	cell-substrate adhesion	7.70734e-13	6.14179e-13	ANGPT2/APOD/AXL/ECM2/EMP2/MACF1/PHLDB2/JAG1/SORBS1/LAMB1/ACTN1/ITGA8/FLNA/VWF/NID1/PKD1/UTRN/FERMT3/CORO1C/FBLN2/EDIL3/RAC1/HAS2/DLC1/ADAMTS9/ITGA1/SMOC2/PEAK1/ROCK1/PTEN/SGCE/PIK3CB/PIK3R1/FN1/ID1/ADAM9/COL16A1/CDH13/VCL/ROCK2/ITGA3/TEK/CALR/CSF1/IQGAP1/FBLN1/ITGA11/MYO1G/LIMS1/HSD17B12	50	SMC_C3_c3_BP	FB2_CTGF
COL1A1	FB2	GO:0031589	1277	cell-substrate adhesion	7.70734e-13	6.14179e-13	ANGPT2/APOD/AXL/ECM2/EMP2/MACF1/PHLDB2/JAG1/SORBS1/LAMB1/ACTN1/ITGA8/FLNA/VWF/NID1/PKD1/UTRN/FERMT3/CORO1C/FBLN2/EDIL3/RAC1/HAS2/DLC1/ADAMTS9/ITGA1/SMOC2/PEAK1/ROCK1/PTEN/SGCE/PIK3CB/PIK3R1/FN1/ID1/ADAM9/COL16A1/CDH13/VCL/ROCK2/ITGA3/TEK/CALR/CSF1/IQGAP1/FBLN1/ITGA11/MYO1G/LIMS1/HSD17B12	50	SMC_C3_c3_BP	FB2_COL1A1
NID1	FB2	GO:0031589	4811	cell-substrate adhesion	7.70734e-13	6.14179e-13	ANGPT2/APOD/AXL/ECM2/EMP2/MACF1/PHLDB2/JAG1/SORBS1/LAMB1/ACTN1/ITGA8/FLNA/VWF/NID1/PKD1/UTRN/FERMT3/CORO1C/FBLN2/EDIL3/RAC1/HAS2/DLC1/ADAMTS9/ITGA1/SMOC2/PEAK1/ROCK1/PTEN/SGCE/PIK3CB/PIK3R1/FN1/ID1/ADAM9/COL16A1/CDH13/VCL/ROCK2/ITGA3/TEK/CALR/CSF1/IQGAP1/FBLN1/ITGA11/MYO1G/LIMS1/HSD17B12	50	SMC_C3_c3_BP	FB2_NID1
FBLN2	FB2	GO:0031589	2199	cell-substrate adhesion	7.70734e-13	6.14179e-13	ANGPT2/APOD/AXL/ECM2/EMP2/MACF1/PHLDB2/JAG1/SORBS1/LAMB1/ACTN1/ITGA8/FLNA/VWF/NID1/PKD1/UTRN/FERMT3/CORO1C/FBLN2/EDIL3/RAC1/HAS2/DLC1/ADAMTS9/ITGA1/SMOC2/PEAK1/ROCK1/PTEN/SGCE/PIK3CB/PIK3R1/FN1/ID1/ADAM9/COL16A1/CDH13/VCL/ROCK2/ITGA3/TEK/CALR/CSF1/IQGAP1/FBLN1/ITGA11/MYO1G/LIMS1/HSD17B12	50	SMC_C3_c3_BP	FB2_FBLN2
APOD	FB2	GO:0031589	347	cell-substrate adhesion	7.70734e-13	6.14179e-13	ANGPT2/APOD/AXL/ECM2/EMP2/MACF1/PHLDB2/JAG1/SORBS1/LAMB1/ACTN1/ITGA8/FLNA/VWF/NID1/PKD1/UTRN/FERMT3/CORO1C/FBLN2/EDIL3/RAC1/HAS2/DLC1/ADAMTS9/ITGA1/SMOC2/PEAK1/ROCK1/PTEN/SGCE/PIK3CB/PIK3R1/FN1/ID1/ADAM9/COL16A1/CDH13/VCL/ROCK2/ITGA3/TEK/CALR/CSF1/IQGAP1/FBLN1/ITGA11/MYO1G/LIMS1/HSD17B12	50	SMC_C3_c3_BP	FB2_APOD
THY1	FB2	GO:0031589	7070	cell-substrate adhesion	7.70734e-13	6.14179e-13	ANGPT2/APOD/AXL/ECM2/EMP2/MACF1/PHLDB2/JAG1/SORBS1/LAMB1/ACTN1/ITGA8/FLNA/VWF/NID1/PKD1/UTRN/FERMT3/CORO1C/FBLN2/EDIL3/RAC1/HAS2/DLC1/ADAMTS9/ITGA1/SMOC2/PEAK1/ROCK1/PTEN/SGCE/PIK3CB/PIK3R1/FN1/ID1/ADAM9/COL16A1/CDH13/VCL/ROCK2/ITGA3/TEK/CALR/CSF1/IQGAP1/FBLN1/ITGA11/MYO1G/LIMS1/HSD17B12	50	SMC_C3_c3_BP	FB2_THY1
CD34	FB2	GO:0031589	947	cell-substrate adhesion	7.70734e-13	6.14179e-13	ANGPT2/APOD/AXL/ECM2/EMP2/MACF1/PHLDB2/JAG1/SORBS1/LAMB1/ACTN1/ITGA8/FLNA/VWF/NID1/PKD1/UTRN/FERMT3/CORO1C/FBLN2/EDIL3/RAC1/HAS2/DLC1/ADAMTS9/ITGA1/SMOC2/PEAK1/ROCK1/PTEN/SGCE/PIK3CB/PIK3R1/FN1/ID1/ADAM9/COL16A1/CDH13/VCL/ROCK2/ITGA3/TEK/CALR/CSF1/IQGAP1/FBLN1/ITGA11/MYO1G/LIMS1/HSD17B12	50	SMC_C3_c3_BP	FB2_CD34
COL3A1	FB2	GO:0031589	1281	cell-substrate adhesion	7.70734e-13	6.14179e-13	ANGPT2/APOD/AXL/ECM2/EMP2/MACF1/PHLDB2/JAG1/SORBS1/LAMB1/ACTN1/ITGA8/FLNA/VWF/NID1/PKD1/UTRN/FERMT3/CORO1C/FBLN2/EDIL3/RAC1/HAS2/DLC1/ADAMTS9/ITGA1/SMOC2/PEAK1/ROCK1/PTEN/SGCE/PIK3CB/PIK3R1/FN1/ID1/ADAM9/COL16A1/CDH13/VCL/ROCK2/ITGA3/TEK/CALR/CSF1/IQGAP1/FBLN1/ITGA11/MYO1G/LIMS1/HSD17B12	50	SMC_C3_c3_BP	FB2_COL3A1
HAS2	FB2	GO:0031589	3037	cell-substrate adhesion	7.70734e-13	6.14179e-13	ANGPT2/APOD/AXL/ECM2/EMP2/MACF1/PHLDB2/JAG1/SORBS1/LAMB1/ACTN1/ITGA8/FLNA/VWF/NID1/PKD1/UTRN/FERMT3/CORO1C/FBLN2/EDIL3/RAC1/HAS2/DLC1/ADAMTS9/ITGA1/SMOC2/PEAK1/ROCK1/PTEN/SGCE/PIK3CB/PIK3R1/FN1/ID1/ADAM9/COL16A1/CDH13/VCL/ROCK2/ITGA3/TEK/CALR/CSF1/IQGAP1/FBLN1/ITGA11/MYO1G/LIMS1/HSD17B12	50	SMC_C3_c3_BP	FB2_HAS2
SERPINE1	FB2	GO:0031589	5054	cell-substrate adhesion	7.70734e-13	6.14179e-13	ANGPT2/APOD/AXL/ECM2/EMP2/MACF1/PHLDB2/JAG1/SORBS1/LAMB1/ACTN1/ITGA8/FLNA/VWF/NID1/PKD1/UTRN/FERMT3/CORO1C/FBLN2/EDIL3/RAC1/HAS2/DLC1/ADAMTS9/ITGA1/SMOC2/PEAK1/ROCK1/PTEN/SGCE/PIK3CB/PIK3R1/FN1/ID1/ADAM9/COL16A1/CDH13/VCL/ROCK2/ITGA3/TEK/CALR/CSF1/IQGAP1/FBLN1/ITGA11/MYO1G/LIMS1/HSD17B12	50	SMC_C3_c3_BP	FB2_SERPINE1
CALR	MP1	GO:0031589	811	cell-substrate adhesion	7.70734e-13	6.14179e-13	ANGPT2/APOD/AXL/ECM2/EMP2/MACF1/PHLDB2/JAG1/SORBS1/LAMB1/ACTN1/ITGA8/FLNA/VWF/NID1/PKD1/UTRN/FERMT3/CORO1C/FBLN2/EDIL3/RAC1/HAS2/DLC1/ADAMTS9/ITGA1/SMOC2/PEAK1/ROCK1/PTEN/SGCE/PIK3CB/PIK3R1/FN1/ID1/ADAM9/COL16A1/CDH13/VCL/ROCK2/ITGA3/TEK/CALR/CSF1/IQGAP1/FBLN1/ITGA11/MYO1G/LIMS1/HSD17B12	50	SMC_C3_c3_BP	MP1_CALR
VEGFA	MP1	GO:0031589	7422	cell-substrate adhesion	7.70734e-13	6.14179e-13	ANGPT2/APOD/AXL/ECM2/EMP2/MACF1/PHLDB2/JAG1/SORBS1/LAMB1/ACTN1/ITGA8/FLNA/VWF/NID1/PKD1/UTRN/FERMT3/CORO1C/FBLN2/EDIL3/RAC1/HAS2/DLC1/ADAMTS9/ITGA1/SMOC2/PEAK1/ROCK1/PTEN/SGCE/PIK3CB/PIK3R1/FN1/ID1/ADAM9/COL16A1/CDH13/VCL/ROCK2/ITGA3/TEK/CALR/CSF1/IQGAP1/FBLN1/ITGA11/MYO1G/LIMS1/HSD17B12	50	SMC_C3_c3_BP	MP1_VEGFA
THBS1	MP1	GO:0031589	7057	cell-substrate adhesion	7.70734e-13	6.14179e-13	ANGPT2/APOD/AXL/ECM2/EMP2/MACF1/PHLDB2/JAG1/SORBS1/LAMB1/ACTN1/ITGA8/FLNA/VWF/NID1/PKD1/UTRN/FERMT3/CORO1C/FBLN2/EDIL3/RAC1/HAS2/DLC1/ADAMTS9/ITGA1/SMOC2/PEAK1/ROCK1/PTEN/SGCE/PIK3CB/PIK3R1/FN1/ID1/ADAM9/COL16A1/CDH13/VCL/ROCK2/ITGA3/TEK/CALR/CSF1/IQGAP1/FBLN1/ITGA11/MYO1G/LIMS1/HSD17B12	50	SMC_C3_c3_BP	MP1_THBS1
ADAM9	MP1	GO:0031589	8754	cell-substrate adhesion	7.70734e-13	6.14179e-13	ANGPT2/APOD/AXL/ECM2/EMP2/MACF1/PHLDB2/JAG1/SORBS1/LAMB1/ACTN1/ITGA8/FLNA/VWF/NID1/PKD1/UTRN/FERMT3/CORO1C/FBLN2/EDIL3/RAC1/HAS2/DLC1/ADAMTS9/ITGA1/SMOC2/PEAK1/ROCK1/PTEN/SGCE/PIK3CB/PIK3R1/FN1/ID1/ADAM9/COL16A1/CDH13/VCL/ROCK2/ITGA3/TEK/CALR/CSF1/IQGAP1/FBLN1/ITGA11/MYO1G/LIMS1/HSD17B12	50	SMC_C3_c3_BP	MP1_ADAM9
SIGLEC1	MP2	GO:0031589	6614	cell-substrate adhesion	7.70734e-13	6.14179e-13	ANGPT2/APOD/AXL/ECM2/EMP2/MACF1/PHLDB2/JAG1/SORBS1/LAMB1/ACTN1/ITGA8/FLNA/VWF/NID1/PKD1/UTRN/FERMT3/CORO1C/FBLN2/EDIL3/RAC1/HAS2/DLC1/ADAMTS9/ITGA1/SMOC2/PEAK1/ROCK1/PTEN/SGCE/PIK3CB/PIK3R1/FN1/ID1/ADAM9/COL16A1/CDH13/VCL/ROCK2/ITGA3/TEK/CALR/CSF1/IQGAP1/FBLN1/ITGA11/MYO1G/LIMS1/HSD17B12	50	SMC_C3_c3_BP	MP2_SIGLEC1
PLAU	MP2	GO:0031589	5328	cell-substrate adhesion	7.70734e-13	6.14179e-13	ANGPT2/APOD/AXL/ECM2/EMP2/MACF1/PHLDB2/JAG1/SORBS1/LAMB1/ACTN1/ITGA8/FLNA/VWF/NID1/PKD1/UTRN/FERMT3/CORO1C/FBLN2/EDIL3/RAC1/HAS2/DLC1/ADAMTS9/ITGA1/SMOC2/PEAK1/ROCK1/PTEN/SGCE/PIK3CB/PIK3R1/FN1/ID1/ADAM9/COL16A1/CDH13/VCL/ROCK2/ITGA3/TEK/CALR/CSF1/IQGAP1/FBLN1/ITGA11/MYO1G/LIMS1/HSD17B12	50	SMC_C3_c3_BP	MP2_PLAU
EDIL3	SMC1	GO:0031589	10085	cell-substrate adhesion	7.70734e-13	6.14179e-13	ANGPT2/APOD/AXL/ECM2/EMP2/MACF1/PHLDB2/JAG1/SORBS1/LAMB1/ACTN1/ITGA8/FLNA/VWF/NID1/PKD1/UTRN/FERMT3/CORO1C/FBLN2/EDIL3/RAC1/HAS2/DLC1/ADAMTS9/ITGA1/SMOC2/PEAK1/ROCK1/PTEN/SGCE/PIK3CB/PIK3R1/FN1/ID1/ADAM9/COL16A1/CDH13/VCL/ROCK2/ITGA3/TEK/CALR/CSF1/IQGAP1/FBLN1/ITGA11/MYO1G/LIMS1/HSD17B12	50	SMC_C3_c3_BP	SMC1_EDIL3
VCAM1	SMC1	GO:0031589	7412	cell-substrate adhesion	7.70734e-13	6.14179e-13	ANGPT2/APOD/AXL/ECM2/EMP2/MACF1/PHLDB2/JAG1/SORBS1/LAMB1/ACTN1/ITGA8/FLNA/VWF/NID1/PKD1/UTRN/FERMT3/CORO1C/FBLN2/EDIL3/RAC1/HAS2/DLC1/ADAMTS9/ITGA1/SMOC2/PEAK1/ROCK1/PTEN/SGCE/PIK3CB/PIK3R1/FN1/ID1/ADAM9/COL16A1/CDH13/VCL/ROCK2/ITGA3/TEK/CALR/CSF1/IQGAP1/FBLN1/ITGA11/MYO1G/LIMS1/HSD17B12	50	SMC_C3_c3_BP	SMC1_VCAM1
ANGPT1	SMC1	GO:0031589	284	cell-substrate adhesion	7.70734e-13	6.14179e-13	ANGPT2/APOD/AXL/ECM2/EMP2/MACF1/PHLDB2/JAG1/SORBS1/LAMB1/ACTN1/ITGA8/FLNA/VWF/NID1/PKD1/UTRN/FERMT3/CORO1C/FBLN2/EDIL3/RAC1/HAS2/DLC1/ADAMTS9/ITGA1/SMOC2/PEAK1/ROCK1/PTEN/SGCE/PIK3CB/PIK3R1/FN1/ID1/ADAM9/COL16A1/CDH13/VCL/ROCK2/ITGA3/TEK/CALR/CSF1/IQGAP1/FBLN1/ITGA11/MYO1G/LIMS1/HSD17B12	50	SMC_C3_c3_BP	SMC1_ANGPT1
PTN	SMC1	GO:0031589	5764	cell-substrate adhesion	7.70734e-13	6.14179e-13	ANGPT2/APOD/AXL/ECM2/EMP2/MACF1/PHLDB2/JAG1/SORBS1/LAMB1/ACTN1/ITGA8/FLNA/VWF/NID1/PKD1/UTRN/FERMT3/CORO1C/FBLN2/EDIL3/RAC1/HAS2/DLC1/ADAMTS9/ITGA1/SMOC2/PEAK1/ROCK1/PTEN/SGCE/PIK3CB/PIK3R1/FN1/ID1/ADAM9/COL16A1/CDH13/VCL/ROCK2/ITGA3/TEK/CALR/CSF1/IQGAP1/FBLN1/ITGA11/MYO1G/LIMS1/HSD17B12	50	SMC_C3_c3_BP	SMC1_PTN
COL8A1	SMC1	GO:0031589	1295	cell-substrate adhesion	7.70734e-13	6.14179e-13	ANGPT2/APOD/AXL/ECM2/EMP2/MACF1/PHLDB2/JAG1/SORBS1/LAMB1/ACTN1/ITGA8/FLNA/VWF/NID1/PKD1/UTRN/FERMT3/CORO1C/FBLN2/EDIL3/RAC1/HAS2/DLC1/ADAMTS9/ITGA1/SMOC2/PEAK1/ROCK1/PTEN/SGCE/PIK3CB/PIK3R1/FN1/ID1/ADAM9/COL16A1/CDH13/VCL/ROCK2/ITGA3/TEK/CALR/CSF1/IQGAP1/FBLN1/ITGA11/MYO1G/LIMS1/HSD17B12	50	SMC_C3_c3_BP	SMC1_COL8A1
JAG1	SMC1	GO:0031589	182	cell-substrate adhesion	7.70734e-13	6.14179e-13	ANGPT2/APOD/AXL/ECM2/EMP2/MACF1/PHLDB2/JAG1/SORBS1/LAMB1/ACTN1/ITGA8/FLNA/VWF/NID1/PKD1/UTRN/FERMT3/CORO1C/FBLN2/EDIL3/RAC1/HAS2/DLC1/ADAMTS9/ITGA1/SMOC2/PEAK1/ROCK1/PTEN/SGCE/PIK3CB/PIK3R1/FN1/ID1/ADAM9/COL16A1/CDH13/VCL/ROCK2/ITGA3/TEK/CALR/CSF1/IQGAP1/FBLN1/ITGA11/MYO1G/LIMS1/HSD17B12	50	SMC_C3_c3_BP	SMC1_JAG1
GAS6	SMC1	GO:0031589	2621	cell-substrate adhesion	7.70734e-13	6.14179e-13	ANGPT2/APOD/AXL/ECM2/EMP2/MACF1/PHLDB2/JAG1/SORBS1/LAMB1/ACTN1/ITGA8/FLNA/VWF/NID1/PKD1/UTRN/FERMT3/CORO1C/FBLN2/EDIL3/RAC1/HAS2/DLC1/ADAMTS9/ITGA1/SMOC2/PEAK1/ROCK1/PTEN/SGCE/PIK3CB/PIK3R1/FN1/ID1/ADAM9/COL16A1/CDH13/VCL/ROCK2/ITGA3/TEK/CALR/CSF1/IQGAP1/FBLN1/ITGA11/MYO1G/LIMS1/HSD17B12	50	SMC_C3_c3_BP	SMC1_GAS6
FN1	SMC1	GO:0031589	2335	cell-substrate adhesion	7.70734e-13	6.14179e-13	ANGPT2/APOD/AXL/ECM2/EMP2/MACF1/PHLDB2/JAG1/SORBS1/LAMB1/ACTN1/ITGA8/FLNA/VWF/NID1/PKD1/UTRN/FERMT3/CORO1C/FBLN2/EDIL3/RAC1/HAS2/DLC1/ADAMTS9/ITGA1/SMOC2/PEAK1/ROCK1/PTEN/SGCE/PIK3CB/PIK3R1/FN1/ID1/ADAM9/COL16A1/CDH13/VCL/ROCK2/ITGA3/TEK/CALR/CSF1/IQGAP1/FBLN1/ITGA11/MYO1G/LIMS1/HSD17B12	50	SMC_C3_c3_BP	SMC1_FN1
SORBS1	SMC2	GO:0031589	10580	cell-substrate adhesion	7.70734e-13	6.14179e-13	ANGPT2/APOD/AXL/ECM2/EMP2/MACF1/PHLDB2/JAG1/SORBS1/LAMB1/ACTN1/ITGA8/FLNA/VWF/NID1/PKD1/UTRN/FERMT3/CORO1C/FBLN2/EDIL3/RAC1/HAS2/DLC1/ADAMTS9/ITGA1/SMOC2/PEAK1/ROCK1/PTEN/SGCE/PIK3CB/PIK3R1/FN1/ID1/ADAM9/COL16A1/CDH13/VCL/ROCK2/ITGA3/TEK/CALR/CSF1/IQGAP1/FBLN1/ITGA11/MYO1G/LIMS1/HSD17B12	50	SMC_C3_c3_BP	SMC2_SORBS1
CCL2	FB1	GO:0032496	6347	response to lipopolysaccharide	0.00645359	0.0051427	SASH1/AXL/FOXP1/FOS/F2R/ABCA1/THBD/RPS6KA3/PDE4B/MEF2C/PLSCR4/TNFRSF11B/SELE/TNFRSF1B/SCARB2/JUNB/ZFP36/CD14/IFNAR1/PTGS2/ADAM9/COMT/MTDH/GNG12/CASP1/JUND/IRAK3/TNIP3	28	SMC_C3_c3_BP	FB1_CCL2
IL6	FB1	GO:0032496	3569	response to lipopolysaccharide	0.00645359	0.0051427	SASH1/AXL/FOXP1/FOS/F2R/ABCA1/THBD/RPS6KA3/PDE4B/MEF2C/PLSCR4/TNFRSF11B/SELE/TNFRSF1B/SCARB2/JUNB/ZFP36/CD14/IFNAR1/PTGS2/ADAM9/COMT/MTDH/GNG12/CASP1/JUND/IRAK3/TNIP3	28	SMC_C3_c3_BP	FB1_IL6
SERPINE1	FB2	GO:0032496	5054	response to lipopolysaccharide	0.00645359	0.0051427	SASH1/AXL/FOXP1/FOS/F2R/ABCA1/THBD/RPS6KA3/PDE4B/MEF2C/PLSCR4/TNFRSF11B/SELE/TNFRSF1B/SCARB2/JUNB/ZFP36/CD14/IFNAR1/PTGS2/ADAM9/COMT/MTDH/GNG12/CASP1/JUND/IRAK3/TNIP3	28	SMC_C3_c3_BP	FB2_SERPINE1
DCN	FB2	GO:0032496	1634	response to lipopolysaccharide	0.00645359	0.0051427	SASH1/AXL/FOXP1/FOS/F2R/ABCA1/THBD/RPS6KA3/PDE4B/MEF2C/PLSCR4/TNFRSF11B/SELE/TNFRSF1B/SCARB2/JUNB/ZFP36/CD14/IFNAR1/PTGS2/ADAM9/COMT/MTDH/GNG12/CASP1/JUND/IRAK3/TNIP3	28	SMC_C3_c3_BP	FB2_DCN
TFPI	FB2	GO:0032496	7035	response to lipopolysaccharide	0.00645359	0.0051427	SASH1/AXL/FOXP1/FOS/F2R/ABCA1/THBD/RPS6KA3/PDE4B/MEF2C/PLSCR4/TNFRSF11B/SELE/TNFRSF1B/SCARB2/JUNB/ZFP36/CD14/IFNAR1/PTGS2/ADAM9/COMT/MTDH/GNG12/CASP1/JUND/IRAK3/TNIP3	28	SMC_C3_c3_BP	FB2_TFPI
CXCL1	MP1	GO:0032496	2919	response to lipopolysaccharide	0.00645359	0.0051427	SASH1/AXL/FOXP1/FOS/F2R/ABCA1/THBD/RPS6KA3/PDE4B/MEF2C/PLSCR4/TNFRSF11B/SELE/TNFRSF1B/SCARB2/JUNB/ZFP36/CD14/IFNAR1/PTGS2/ADAM9/COMT/MTDH/GNG12/CASP1/JUND/IRAK3/TNIP3	28	SMC_C3_c3_BP	MP1_CXCL1
ADAM9	MP1	GO:0032496	8754	response to lipopolysaccharide	0.00645359	0.0051427	SASH1/AXL/FOXP1/FOS/F2R/ABCA1/THBD/RPS6KA3/PDE4B/MEF2C/PLSCR4/TNFRSF11B/SELE/TNFRSF1B/SCARB2/JUNB/ZFP36/CD14/IFNAR1/PTGS2/ADAM9/COMT/MTDH/GNG12/CASP1/JUND/IRAK3/TNIP3	28	SMC_C3_c3_BP	MP1_ADAM9
CCL20	MP1	GO:0032496	6364	response to lipopolysaccharide	0.00645359	0.0051427	SASH1/AXL/FOXP1/FOS/F2R/ABCA1/THBD/RPS6KA3/PDE4B/MEF2C/PLSCR4/TNFRSF11B/SELE/TNFRSF1B/SCARB2/JUNB/ZFP36/CD14/IFNAR1/PTGS2/ADAM9/COMT/MTDH/GNG12/CASP1/JUND/IRAK3/TNIP3	28	SMC_C3_c3_BP	MP1_CCL20
CXCL5	MP1	GO:0032496	6374	response to lipopolysaccharide	0.00645359	0.0051427	SASH1/AXL/FOXP1/FOS/F2R/ABCA1/THBD/RPS6KA3/PDE4B/MEF2C/PLSCR4/TNFRSF11B/SELE/TNFRSF1B/SCARB2/JUNB/ZFP36/CD14/IFNAR1/PTGS2/ADAM9/COMT/MTDH/GNG12/CASP1/JUND/IRAK3/TNIP3	28	SMC_C3_c3_BP	MP1_CXCL5
CXCL2	MP1	GO:0032496	2920	response to lipopolysaccharide	0.00645359	0.0051427	SASH1/AXL/FOXP1/FOS/F2R/ABCA1/THBD/RPS6KA3/PDE4B/MEF2C/PLSCR4/TNFRSF11B/SELE/TNFRSF1B/SCARB2/JUNB/ZFP36/CD14/IFNAR1/PTGS2/ADAM9/COMT/MTDH/GNG12/CASP1/JUND/IRAK3/TNIP3	28	SMC_C3_c3_BP	MP1_CXCL2
IL1B	MP1	GO:0032496	3553	response to lipopolysaccharide	0.00645359	0.0051427	SASH1/AXL/FOXP1/FOS/F2R/ABCA1/THBD/RPS6KA3/PDE4B/MEF2C/PLSCR4/TNFRSF11B/SELE/TNFRSF1B/SCARB2/JUNB/ZFP36/CD14/IFNAR1/PTGS2/ADAM9/COMT/MTDH/GNG12/CASP1/JUND/IRAK3/TNIP3	28	SMC_C3_c3_BP	MP1_IL1B
IL10	MP1	GO:0032496	3586	response to lipopolysaccharide	0.00645359	0.0051427	SASH1/AXL/FOXP1/FOS/F2R/ABCA1/THBD/RPS6KA3/PDE4B/MEF2C/PLSCR4/TNFRSF11B/SELE/TNFRSF1B/SCARB2/JUNB/ZFP36/CD14/IFNAR1/PTGS2/ADAM9/COMT/MTDH/GNG12/CASP1/JUND/IRAK3/TNIP3	28	SMC_C3_c3_BP	MP1_IL10
CCL3	MP1	GO:0032496	6348	response to lipopolysaccharide	0.00645359	0.0051427	SASH1/AXL/FOXP1/FOS/F2R/ABCA1/THBD/RPS6KA3/PDE4B/MEF2C/PLSCR4/TNFRSF11B/SELE/TNFRSF1B/SCARB2/JUNB/ZFP36/CD14/IFNAR1/PTGS2/ADAM9/COMT/MTDH/GNG12/CASP1/JUND/IRAK3/TNIP3	28	SMC_C3_c3_BP	MP1_CCL3
LGALS9	MP1	GO:0032496	3965	response to lipopolysaccharide	0.00645359	0.0051427	SASH1/AXL/FOXP1/FOS/F2R/ABCA1/THBD/RPS6KA3/PDE4B/MEF2C/PLSCR4/TNFRSF11B/SELE/TNFRSF1B/SCARB2/JUNB/ZFP36/CD14/IFNAR1/PTGS2/ADAM9/COMT/MTDH/GNG12/CASP1/JUND/IRAK3/TNIP3	28	SMC_C3_c3_BP	MP1_LGALS9
CXCL8	MP1	GO:0032496	3576	response to lipopolysaccharide	0.00645359	0.0051427	SASH1/AXL/FOXP1/FOS/F2R/ABCA1/THBD/RPS6KA3/PDE4B/MEF2C/PLSCR4/TNFRSF11B/SELE/TNFRSF1B/SCARB2/JUNB/ZFP36/CD14/IFNAR1/PTGS2/ADAM9/COMT/MTDH/GNG12/CASP1/JUND/IRAK3/TNIP3	28	SMC_C3_c3_BP	MP1_CXCL8
CD14	MP1	GO:0032496	929	response to lipopolysaccharide	0.00645359	0.0051427	SASH1/AXL/FOXP1/FOS/F2R/ABCA1/THBD/RPS6KA3/PDE4B/MEF2C/PLSCR4/TNFRSF11B/SELE/TNFRSF1B/SCARB2/JUNB/ZFP36/CD14/IFNAR1/PTGS2/ADAM9/COMT/MTDH/GNG12/CASP1/JUND/IRAK3/TNIP3	28	SMC_C3_c3_BP	MP1_CD14
PTGS2	MP1	GO:0032496	5743	response to lipopolysaccharide	0.00645359	0.0051427	SASH1/AXL/FOXP1/FOS/F2R/ABCA1/THBD/RPS6KA3/PDE4B/MEF2C/PLSCR4/TNFRSF11B/SELE/TNFRSF1B/SCARB2/JUNB/ZFP36/CD14/IFNAR1/PTGS2/ADAM9/COMT/MTDH/GNG12/CASP1/JUND/IRAK3/TNIP3	28	SMC_C3_c3_BP	MP1_PTGS2
TNF	MP1	GO:0032496	7124	response to lipopolysaccharide	0.00645359	0.0051427	SASH1/AXL/FOXP1/FOS/F2R/ABCA1/THBD/RPS6KA3/PDE4B/MEF2C/PLSCR4/TNFRSF11B/SELE/TNFRSF1B/SCARB2/JUNB/ZFP36/CD14/IFNAR1/PTGS2/ADAM9/COMT/MTDH/GNG12/CASP1/JUND/IRAK3/TNIP3	28	SMC_C3_c3_BP	MP1_TNF
S100A8	MP1	GO:0032496	6279	response to lipopolysaccharide	0.00645359	0.0051427	SASH1/AXL/FOXP1/FOS/F2R/ABCA1/THBD/RPS6KA3/PDE4B/MEF2C/PLSCR4/TNFRSF11B/SELE/TNFRSF1B/SCARB2/JUNB/ZFP36/CD14/IFNAR1/PTGS2/ADAM9/COMT/MTDH/GNG12/CASP1/JUND/IRAK3/TNIP3	28	SMC_C3_c3_BP	MP1_S100A8
ICAM1	MP1	GO:0032496	3383	response to lipopolysaccharide	0.00645359	0.0051427	SASH1/AXL/FOXP1/FOS/F2R/ABCA1/THBD/RPS6KA3/PDE4B/MEF2C/PLSCR4/TNFRSF11B/SELE/TNFRSF1B/SCARB2/JUNB/ZFP36/CD14/IFNAR1/PTGS2/ADAM9/COMT/MTDH/GNG12/CASP1/JUND/IRAK3/TNIP3	28	SMC_C3_c3_BP	MP1_ICAM1
CXCL3	MP1	GO:0032496	2921	response to lipopolysaccharide	0.00645359	0.0051427	SASH1/AXL/FOXP1/FOS/F2R/ABCA1/THBD/RPS6KA3/PDE4B/MEF2C/PLSCR4/TNFRSF11B/SELE/TNFRSF1B/SCARB2/JUNB/ZFP36/CD14/IFNAR1/PTGS2/ADAM9/COMT/MTDH/GNG12/CASP1/JUND/IRAK3/TNIP3	28	SMC_C3_c3_BP	MP1_CXCL3
IL18	MP1	GO:0032496	3606	response to lipopolysaccharide	0.00645359	0.0051427	SASH1/AXL/FOXP1/FOS/F2R/ABCA1/THBD/RPS6KA3/PDE4B/MEF2C/PLSCR4/TNFRSF11B/SELE/TNFRSF1B/SCARB2/JUNB/ZFP36/CD14/IFNAR1/PTGS2/ADAM9/COMT/MTDH/GNG12/CASP1/JUND/IRAK3/TNIP3	28	SMC_C3_c3_BP	MP1_IL18
CD55	MP1	GO:0032496	1604	response to lipopolysaccharide	0.00645359	0.0051427	SASH1/AXL/FOXP1/FOS/F2R/ABCA1/THBD/RPS6KA3/PDE4B/MEF2C/PLSCR4/TNFRSF11B/SELE/TNFRSF1B/SCARB2/JUNB/ZFP36/CD14/IFNAR1/PTGS2/ADAM9/COMT/MTDH/GNG12/CASP1/JUND/IRAK3/TNIP3	28	SMC_C3_c3_BP	MP1_CD55
LY86	MP1	GO:0032496	9450	response to lipopolysaccharide	0.00645359	0.0051427	SASH1/AXL/FOXP1/FOS/F2R/ABCA1/THBD/RPS6KA3/PDE4B/MEF2C/PLSCR4/TNFRSF11B/SELE/TNFRSF1B/SCARB2/JUNB/ZFP36/CD14/IFNAR1/PTGS2/ADAM9/COMT/MTDH/GNG12/CASP1/JUND/IRAK3/TNIP3	28	SMC_C3_c3_BP	MP1_LY86
ADM	MP2	GO:0032496	133	response to lipopolysaccharide	0.00645359	0.0051427	SASH1/AXL/FOXP1/FOS/F2R/ABCA1/THBD/RPS6KA3/PDE4B/MEF2C/PLSCR4/TNFRSF11B/SELE/TNFRSF1B/SCARB2/JUNB/ZFP36/CD14/IFNAR1/PTGS2/ADAM9/COMT/MTDH/GNG12/CASP1/JUND/IRAK3/TNIP3	28	SMC_C3_c3_BP	MP2_ADM
VCAM1	SMC1	GO:0032496	7412	response to lipopolysaccharide	0.00645359	0.0051427	SASH1/AXL/FOXP1/FOS/F2R/ABCA1/THBD/RPS6KA3/PDE4B/MEF2C/PLSCR4/TNFRSF11B/SELE/TNFRSF1B/SCARB2/JUNB/ZFP36/CD14/IFNAR1/PTGS2/ADAM9/COMT/MTDH/GNG12/CASP1/JUND/IRAK3/TNIP3	28	SMC_C3_c3_BP	SMC1_VCAM1
GSTP1	SMC2	GO:0032496	2950	response to lipopolysaccharide	0.00645359	0.0051427	SASH1/AXL/FOXP1/FOS/F2R/ABCA1/THBD/RPS6KA3/PDE4B/MEF2C/PLSCR4/TNFRSF11B/SELE/TNFRSF1B/SCARB2/JUNB/ZFP36/CD14/IFNAR1/PTGS2/ADAM9/COMT/MTDH/GNG12/CASP1/JUND/IRAK3/TNIP3	28	SMC_C3_c3_BP	SMC2_GSTP1
CD6	T	GO:0032496	923	response to lipopolysaccharide	0.00645359	0.0051427	SASH1/AXL/FOXP1/FOS/F2R/ABCA1/THBD/RPS6KA3/PDE4B/MEF2C/PLSCR4/TNFRSF11B/SELE/TNFRSF1B/SCARB2/JUNB/ZFP36/CD14/IFNAR1/PTGS2/ADAM9/COMT/MTDH/GNG12/CASP1/JUND/IRAK3/TNIP3	28	SMC_C3_c3_BP	T_CD6
CCL5	T	GO:0032496	6352	response to lipopolysaccharide	0.00645359	0.0051427	SASH1/AXL/FOXP1/FOS/F2R/ABCA1/THBD/RPS6KA3/PDE4B/MEF2C/PLSCR4/TNFRSF11B/SELE/TNFRSF1B/SCARB2/JUNB/ZFP36/CD14/IFNAR1/PTGS2/ADAM9/COMT/MTDH/GNG12/CASP1/JUND/IRAK3/TNIP3	28	SMC_C3_c3_BP	T_CCL5
CXCL12	FB1	GO:0032956	6387	regulation of actin cytoskeleton organization	6.78955e-06	5.41042e-06	CXCL12/GSN/SPTBN1/NTRK3/SLIT2/PDGFRB/PHLDB2/IQGAP2/SYNPO2/MEF2C/KANK2/BST2/RND3/DIXDC1/LIMA1/RAC1/CYFIP1/RHOC/DLC1/ARHGAP18/PDGFRA/EPS8/ROCK1/MTPN/CCDC88A/VASP/PIK3R1/TPM1/ID1/SWAP70/MYO1C/ROCK2/TEK/LRP1/GRB2/WASF2/RHOB	37	SMC_C3_c3_BP	FB1_CXCL12
CTGF	FB2	GO:0032956	1490	regulation of actin cytoskeleton organization	6.78955e-06	5.41042e-06	CXCL12/GSN/SPTBN1/NTRK3/SLIT2/PDGFRB/PHLDB2/IQGAP2/SYNPO2/MEF2C/KANK2/BST2/RND3/DIXDC1/LIMA1/RAC1/CYFIP1/RHOC/DLC1/ARHGAP18/PDGFRA/EPS8/ROCK1/MTPN/CCDC88A/VASP/PIK3R1/TPM1/ID1/SWAP70/MYO1C/ROCK2/TEK/LRP1/GRB2/WASF2/RHOB	37	SMC_C3_c3_BP	FB2_CTGF
SLIT2	FB2	GO:0032956	9353	regulation of actin cytoskeleton organization	6.78955e-06	5.41042e-06	CXCL12/GSN/SPTBN1/NTRK3/SLIT2/PDGFRB/PHLDB2/IQGAP2/SYNPO2/MEF2C/KANK2/BST2/RND3/DIXDC1/LIMA1/RAC1/CYFIP1/RHOC/DLC1/ARHGAP18/PDGFRA/EPS8/ROCK1/MTPN/CCDC88A/VASP/PIK3R1/TPM1/ID1/SWAP70/MYO1C/ROCK2/TEK/LRP1/GRB2/WASF2/RHOB	37	SMC_C3_c3_BP	FB2_SLIT2
ICAM1	MP1	GO:0032956	3383	regulation of actin cytoskeleton organization	6.78955e-06	5.41042e-06	CXCL12/GSN/SPTBN1/NTRK3/SLIT2/PDGFRB/PHLDB2/IQGAP2/SYNPO2/MEF2C/KANK2/BST2/RND3/DIXDC1/LIMA1/RAC1/CYFIP1/RHOC/DLC1/ARHGAP18/PDGFRA/EPS8/ROCK1/MTPN/CCDC88A/VASP/PIK3R1/TPM1/ID1/SWAP70/MYO1C/ROCK2/TEK/LRP1/GRB2/WASF2/RHOB	37	SMC_C3_c3_BP	MP1_ICAM1
VASP	MP1	GO:0032956	7408	regulation of actin cytoskeleton organization	6.78955e-06	5.41042e-06	CXCL12/GSN/SPTBN1/NTRK3/SLIT2/PDGFRB/PHLDB2/IQGAP2/SYNPO2/MEF2C/KANK2/BST2/RND3/DIXDC1/LIMA1/RAC1/CYFIP1/RHOC/DLC1/ARHGAP18/PDGFRA/EPS8/ROCK1/MTPN/CCDC88A/VASP/PIK3R1/TPM1/ID1/SWAP70/MYO1C/ROCK2/TEK/LRP1/GRB2/WASF2/RHOB	37	SMC_C3_c3_BP	MP1_VASP
ARF1	MP1	GO:0032956	375	regulation of actin cytoskeleton organization	6.78955e-06	5.41042e-06	CXCL12/GSN/SPTBN1/NTRK3/SLIT2/PDGFRB/PHLDB2/IQGAP2/SYNPO2/MEF2C/KANK2/BST2/RND3/DIXDC1/LIMA1/RAC1/CYFIP1/RHOC/DLC1/ARHGAP18/PDGFRA/EPS8/ROCK1/MTPN/CCDC88A/VASP/PIK3R1/TPM1/ID1/SWAP70/MYO1C/ROCK2/TEK/LRP1/GRB2/WASF2/RHOB	37	SMC_C3_c3_BP	MP1_ARF1
BST2	MP2	GO:0032956	684	regulation of actin cytoskeleton organization	6.78955e-06	5.41042e-06	CXCL12/GSN/SPTBN1/NTRK3/SLIT2/PDGFRB/PHLDB2/IQGAP2/SYNPO2/MEF2C/KANK2/BST2/RND3/DIXDC1/LIMA1/RAC1/CYFIP1/RHOC/DLC1/ARHGAP18/PDGFRA/EPS8/ROCK1/MTPN/CCDC88A/VASP/PIK3R1/TPM1/ID1/SWAP70/MYO1C/ROCK2/TEK/LRP1/GRB2/WASF2/RHOB	37	SMC_C3_c3_BP	MP2_BST2
PDGFA	SMC2	GO:0032956	5154	regulation of actin cytoskeleton organization	6.78955e-06	5.41042e-06	CXCL12/GSN/SPTBN1/NTRK3/SLIT2/PDGFRB/PHLDB2/IQGAP2/SYNPO2/MEF2C/KANK2/BST2/RND3/DIXDC1/LIMA1/RAC1/CYFIP1/RHOC/DLC1/ARHGAP18/PDGFRA/EPS8/ROCK1/MTPN/CCDC88A/VASP/PIK3R1/TPM1/ID1/SWAP70/MYO1C/ROCK2/TEK/LRP1/GRB2/WASF2/RHOB	37	SMC_C3_c3_BP	SMC2_PDGFA
TIMP2	FB2	GO:0033619	7077	membrane protein proteolysis	0.00230252	0.00183482	JAG1/TIMP2/NOTCH3/TIMP3/TIMP1/TNFRSF1B/SPPL2A/ROCK1/APOE/ADAM9/HM13	11	SMC_C3_c3_BP	FB2_TIMP2
TIMP3	FB2	GO:0033619	7078	membrane protein proteolysis	0.00230252	0.00183482	JAG1/TIMP2/NOTCH3/TIMP3/TIMP1/TNFRSF1B/SPPL2A/ROCK1/APOE/ADAM9/HM13	11	SMC_C3_c3_BP	FB2_TIMP3
TIMP1	FB2	GO:0033619	7076	membrane protein proteolysis	0.00230252	0.00183482	JAG1/TIMP2/NOTCH3/TIMP3/TIMP1/TNFRSF1B/SPPL2A/ROCK1/APOE/ADAM9/HM13	11	SMC_C3_c3_BP	FB2_TIMP1
IL1B	MP1	GO:0033619	3553	membrane protein proteolysis	0.00230252	0.00183482	JAG1/TIMP2/NOTCH3/TIMP3/TIMP1/TNFRSF1B/SPPL2A/ROCK1/APOE/ADAM9/HM13	11	SMC_C3_c3_BP	MP1_IL1B
TNF	MP1	GO:0033619	7124	membrane protein proteolysis	0.00230252	0.00183482	JAG1/TIMP2/NOTCH3/TIMP3/TIMP1/TNFRSF1B/SPPL2A/ROCK1/APOE/ADAM9/HM13	11	SMC_C3_c3_BP	MP1_TNF
APOE	MP1	GO:0033619	348	membrane protein proteolysis	0.00230252	0.00183482	JAG1/TIMP2/NOTCH3/TIMP3/TIMP1/TNFRSF1B/SPPL2A/ROCK1/APOE/ADAM9/HM13	11	SMC_C3_c3_BP	MP1_APOE
IL10	MP1	GO:0033619	3586	membrane protein proteolysis	0.00230252	0.00183482	JAG1/TIMP2/NOTCH3/TIMP3/TIMP1/TNFRSF1B/SPPL2A/ROCK1/APOE/ADAM9/HM13	11	SMC_C3_c3_BP	MP1_IL10
PSEN1	MP1	GO:0033619	5663	membrane protein proteolysis	0.00230252	0.00183482	JAG1/TIMP2/NOTCH3/TIMP3/TIMP1/TNFRSF1B/SPPL2A/ROCK1/APOE/ADAM9/HM13	11	SMC_C3_c3_BP	MP1_PSEN1
ADAM9	MP1	GO:0033619	8754	membrane protein proteolysis	0.00230252	0.00183482	JAG1/TIMP2/NOTCH3/TIMP3/TIMP1/TNFRSF1B/SPPL2A/ROCK1/APOE/ADAM9/HM13	11	SMC_C3_c3_BP	MP1_ADAM9
JAG1	SMC1	GO:0033619	182	membrane protein proteolysis	0.00230252	0.00183482	JAG1/TIMP2/NOTCH3/TIMP3/TIMP1/TNFRSF1B/SPPL2A/ROCK1/APOE/ADAM9/HM13	11	SMC_C3_c3_BP	SMC1_JAG1
CXCL12	FB1	GO:0033622	6387	integrin activation	0.00274415	0.00218674	CXCL12/FBLIM1/FERMT3/TLN1/FN1/COL16A1	6	SMC_C3_c3_BP	FB1_CXCL12
COL16A1	FB2	GO:0033622	1307	integrin activation	0.00274415	0.00218674	CXCL12/FBLIM1/FERMT3/TLN1/FN1/COL16A1	6	SMC_C3_c3_BP	FB2_COL16A1
FN1	SMC1	GO:0033622	2335	integrin activation	0.00274415	0.00218674	CXCL12/FBLIM1/FERMT3/TLN1/FN1/COL16A1	6	SMC_C3_c3_BP	SMC1_FN1
HAS2	FB2	GO:0034405	3037	response to fluid shear stress	4.06714e-07	3.24101e-07	PDGFRB/ABCA1/MEF2C/PKD1/PKD2/HAS2/NFE2L2/SMAD7/P2RX4/PTGS2/ADAM9/ETS1/SOCS5	13	SMC_C3_c3_BP	FB2_HAS2
ADAM9	MP1	GO:0034405	8754	response to fluid shear stress	4.06714e-07	3.24101e-07	PDGFRB/ABCA1/MEF2C/PKD1/PKD2/HAS2/NFE2L2/SMAD7/P2RX4/PTGS2/ADAM9/ETS1/SOCS5	13	SMC_C3_c3_BP	MP1_ADAM9
PTGS2	MP1	GO:0034405	5743	response to fluid shear stress	4.06714e-07	3.24101e-07	PDGFRB/ABCA1/MEF2C/PKD1/PKD2/HAS2/NFE2L2/SMAD7/P2RX4/PTGS2/ADAM9/ETS1/SOCS5	13	SMC_C3_c3_BP	MP1_PTGS2
IL6	FB1	GO:0034599	3569	cellular response to oxidative stress	0.00466249	0.00371542	EPAS1/AXL/FOS/NR4A3/NCOA7/NR4A2/PDGFD/PAWR/HSPA1A/PKD2/GPX3/GPX8/NFE2L2/PDGFRA/FOXO3/SFPQ/KDM6B/PPIF/TPM1/MCL1/CFLAR/HSPH1/ETS1/CST3/RHOB/HMOX1	26	SMC_C3_c3_BP	FB1_IL6
TNF	MP1	GO:0034599	7124	cellular response to oxidative stress	0.00466249	0.00371542	EPAS1/AXL/FOS/NR4A3/NCOA7/NR4A2/PDGFD/PAWR/HSPA1A/PKD2/GPX3/GPX8/NFE2L2/PDGFRA/FOXO3/SFPQ/KDM6B/PPIF/TPM1/MCL1/CFLAR/HSPH1/ETS1/CST3/RHOB/HMOX1	26	SMC_C3_c3_BP	MP1_TNF
MMP9	MP1	GO:0034599	4318	cellular response to oxidative stress	0.00466249	0.00371542	EPAS1/AXL/FOS/NR4A3/NCOA7/NR4A2/PDGFD/PAWR/HSPA1A/PKD2/GPX3/GPX8/NFE2L2/PDGFRA/FOXO3/SFPQ/KDM6B/PPIF/TPM1/MCL1/CFLAR/HSPH1/ETS1/CST3/RHOB/HMOX1	26	SMC_C3_c3_BP	MP1_MMP9
PSAP	MP1	GO:0034599	5660	cellular response to oxidative stress	0.00466249	0.00371542	EPAS1/AXL/FOS/NR4A3/NCOA7/NR4A2/PDGFD/PAWR/HSPA1A/PKD2/GPX3/GPX8/NFE2L2/PDGFRA/FOXO3/SFPQ/KDM6B/PPIF/TPM1/MCL1/CFLAR/HSPH1/ETS1/CST3/RHOB/HMOX1	26	SMC_C3_c3_BP	MP1_PSAP
IL10	MP1	GO:0034599	3586	cellular response to oxidative stress	0.00466249	0.00371542	EPAS1/AXL/FOS/NR4A3/NCOA7/NR4A2/PDGFD/PAWR/HSPA1A/PKD2/GPX3/GPX8/NFE2L2/PDGFRA/FOXO3/SFPQ/KDM6B/PPIF/TPM1/MCL1/CFLAR/HSPH1/ETS1/CST3/RHOB/HMOX1	26	SMC_C3_c3_BP	MP1_IL10
ANXA1	MP1	GO:0034599	301	cellular response to oxidative stress	0.00466249	0.00371542	EPAS1/AXL/FOS/NR4A3/NCOA7/NR4A2/PDGFD/PAWR/HSPA1A/PKD2/GPX3/GPX8/NFE2L2/PDGFRA/FOXO3/SFPQ/KDM6B/PPIF/TPM1/MCL1/CFLAR/HSPH1/ETS1/CST3/RHOB/HMOX1	26	SMC_C3_c3_BP	MP1_ANXA1
PDGFD	SMC1	GO:0034599	80310	cellular response to oxidative stress	0.00466249	0.00371542	EPAS1/AXL/FOS/NR4A3/NCOA7/NR4A2/PDGFD/PAWR/HSPA1A/PKD2/GPX3/GPX8/NFE2L2/PDGFRA/FOXO3/SFPQ/KDM6B/PPIF/TPM1/MCL1/CFLAR/HSPH1/ETS1/CST3/RHOB/HMOX1	26	SMC_C3_c3_BP	SMC1_PDGFD
HGF	SMC1	GO:0034599	3082	cellular response to oxidative stress	0.00466249	0.00371542	EPAS1/AXL/FOS/NR4A3/NCOA7/NR4A2/PDGFD/PAWR/HSPA1A/PKD2/GPX3/GPX8/NFE2L2/PDGFRA/FOXO3/SFPQ/KDM6B/PPIF/TPM1/MCL1/CFLAR/HSPH1/ETS1/CST3/RHOB/HMOX1	26	SMC_C3_c3_BP	SMC1_HGF
GSTP1	SMC2	GO:0034599	2950	cellular response to oxidative stress	0.00466249	0.00371542	EPAS1/AXL/FOS/NR4A3/NCOA7/NR4A2/PDGFD/PAWR/HSPA1A/PKD2/GPX3/GPX8/NFE2L2/PDGFRA/FOXO3/SFPQ/KDM6B/PPIF/TPM1/MCL1/CFLAR/HSPH1/ETS1/CST3/RHOB/HMOX1	26	SMC_C3_c3_BP	SMC2_GSTP1
BST2	MP2	GO:0035455	684	response to interferon-alpha	0.0184763	0.0147233	IFITM1/AXL/TPR/BST2/IFNAR1	5	SMC_C3_c3_BP	MP2_BST2
GAS6	SMC1	GO:0035455	2621	response to interferon-alpha	0.0184763	0.0147233	IFITM1/AXL/TPR/BST2/IFNAR1	5	SMC_C3_c3_BP	SMC1_GAS6
EFNA1	EC	GO:0042326	1942	negative regulation of phosphorylation	0.00862979	0.00687687	DMD/NTRK3/SLIT2/PREX2/BGN/INHBA/FABP4/TIMP3/CDKN1B/PWP1/FAM129A/CORO1C/DNAJA1/NR2F2/IGFBP3/ENG/SMAD7/GADD45B/DNAJC3/FLRT2/PTEN/MYC/PPIF/SOCS3/MECOM/CAV1/RB1/APOE/CDKN1A/HSPH1/SPRY2/GRB10/FBLN1/LATS2/IRAK3/SOCS5	36	SMC_C3_c3_BP	EC_EFNA1
DCN	FB2	GO:0042326	1634	negative regulation of phosphorylation	0.00862979	0.00687687	DMD/NTRK3/SLIT2/PREX2/BGN/INHBA/FABP4/TIMP3/CDKN1B/PWP1/FAM129A/CORO1C/DNAJA1/NR2F2/IGFBP3/ENG/SMAD7/GADD45B/DNAJC3/FLRT2/PTEN/MYC/PPIF/SOCS3/MECOM/CAV1/RB1/APOE/CDKN1A/HSPH1/SPRY2/GRB10/FBLN1/LATS2/IRAK3/SOCS5	36	SMC_C3_c3_BP	FB2_DCN
TIMP3	FB2	GO:0042326	7078	negative regulation of phosphorylation	0.00862979	0.00687687	DMD/NTRK3/SLIT2/PREX2/BGN/INHBA/FABP4/TIMP3/CDKN1B/PWP1/FAM129A/CORO1C/DNAJA1/NR2F2/IGFBP3/ENG/SMAD7/GADD45B/DNAJC3/FLRT2/PTEN/MYC/PPIF/SOCS3/MECOM/CAV1/RB1/APOE/CDKN1A/HSPH1/SPRY2/GRB10/FBLN1/LATS2/IRAK3/SOCS5	36	SMC_C3_c3_BP	FB2_TIMP3
FBLN1	FB2	GO:0042326	2192	negative regulation of phosphorylation	0.00862979	0.00687687	DMD/NTRK3/SLIT2/PREX2/BGN/INHBA/FABP4/TIMP3/CDKN1B/PWP1/FAM129A/CORO1C/DNAJA1/NR2F2/IGFBP3/ENG/SMAD7/GADD45B/DNAJC3/FLRT2/PTEN/MYC/PPIF/SOCS3/MECOM/CAV1/RB1/APOE/CDKN1A/HSPH1/SPRY2/GRB10/FBLN1/LATS2/IRAK3/SOCS5	36	SMC_C3_c3_BP	FB2_FBLN1
THY1	FB2	GO:0042326	7070	negative regulation of phosphorylation	0.00862979	0.00687687	DMD/NTRK3/SLIT2/PREX2/BGN/INHBA/FABP4/TIMP3/CDKN1B/PWP1/FAM129A/CORO1C/DNAJA1/NR2F2/IGFBP3/ENG/SMAD7/GADD45B/DNAJC3/FLRT2/PTEN/MYC/PPIF/SOCS3/MECOM/CAV1/RB1/APOE/CDKN1A/HSPH1/SPRY2/GRB10/FBLN1/LATS2/IRAK3/SOCS5	36	SMC_C3_c3_BP	FB2_THY1
SLIT2	FB2	GO:0042326	9353	negative regulation of phosphorylation	0.00862979	0.00687687	DMD/NTRK3/SLIT2/PREX2/BGN/INHBA/FABP4/TIMP3/CDKN1B/PWP1/FAM129A/CORO1C/DNAJA1/NR2F2/IGFBP3/ENG/SMAD7/GADD45B/DNAJC3/FLRT2/PTEN/MYC/PPIF/SOCS3/MECOM/CAV1/RB1/APOE/CDKN1A/HSPH1/SPRY2/GRB10/FBLN1/LATS2/IRAK3/SOCS5	36	SMC_C3_c3_BP	FB2_SLIT2
PSEN1	MP1	GO:0042326	5663	negative regulation of phosphorylation	0.00862979	0.00687687	DMD/NTRK3/SLIT2/PREX2/BGN/INHBA/FABP4/TIMP3/CDKN1B/PWP1/FAM129A/CORO1C/DNAJA1/NR2F2/IGFBP3/ENG/SMAD7/GADD45B/DNAJC3/FLRT2/PTEN/MYC/PPIF/SOCS3/MECOM/CAV1/RB1/APOE/CDKN1A/HSPH1/SPRY2/GRB10/FBLN1/LATS2/IRAK3/SOCS5	36	SMC_C3_c3_BP	MP1_PSEN1
APOE	MP1	GO:0042326	348	negative regulation of phosphorylation	0.00862979	0.00687687	DMD/NTRK3/SLIT2/PREX2/BGN/INHBA/FABP4/TIMP3/CDKN1B/PWP1/FAM129A/CORO1C/DNAJA1/NR2F2/IGFBP3/ENG/SMAD7/GADD45B/DNAJC3/FLRT2/PTEN/MYC/PPIF/SOCS3/MECOM/CAV1/RB1/APOE/CDKN1A/HSPH1/SPRY2/GRB10/FBLN1/LATS2/IRAK3/SOCS5	36	SMC_C3_c3_BP	MP1_APOE
IL1B	MP1	GO:0042326	3553	negative regulation of phosphorylation	0.00862979	0.00687687	DMD/NTRK3/SLIT2/PREX2/BGN/INHBA/FABP4/TIMP3/CDKN1B/PWP1/FAM129A/CORO1C/DNAJA1/NR2F2/IGFBP3/ENG/SMAD7/GADD45B/DNAJC3/FLRT2/PTEN/MYC/PPIF/SOCS3/MECOM/CAV1/RB1/APOE/CDKN1A/HSPH1/SPRY2/GRB10/FBLN1/LATS2/IRAK3/SOCS5	36	SMC_C3_c3_BP	MP1_IL1B
ANGPT1	SMC1	GO:0042326	284	negative regulation of phosphorylation	0.00862979	0.00687687	DMD/NTRK3/SLIT2/PREX2/BGN/INHBA/FABP4/TIMP3/CDKN1B/PWP1/FAM129A/CORO1C/DNAJA1/NR2F2/IGFBP3/ENG/SMAD7/GADD45B/DNAJC3/FLRT2/PTEN/MYC/PPIF/SOCS3/MECOM/CAV1/RB1/APOE/CDKN1A/HSPH1/SPRY2/GRB10/FBLN1/LATS2/IRAK3/SOCS5	36	SMC_C3_c3_BP	SMC1_ANGPT1
HGF	SMC1	GO:0042326	3082	negative regulation of phosphorylation	0.00862979	0.00687687	DMD/NTRK3/SLIT2/PREX2/BGN/INHBA/FABP4/TIMP3/CDKN1B/PWP1/FAM129A/CORO1C/DNAJA1/NR2F2/IGFBP3/ENG/SMAD7/GADD45B/DNAJC3/FLRT2/PTEN/MYC/PPIF/SOCS3/MECOM/CAV1/RB1/APOE/CDKN1A/HSPH1/SPRY2/GRB10/FBLN1/LATS2/IRAK3/SOCS5	36	SMC_C3_c3_BP	SMC1_HGF
BGN	SMC1	GO:0042326	633	negative regulation of phosphorylation	0.00862979	0.00687687	DMD/NTRK3/SLIT2/PREX2/BGN/INHBA/FABP4/TIMP3/CDKN1B/PWP1/FAM129A/CORO1C/DNAJA1/NR2F2/IGFBP3/ENG/SMAD7/GADD45B/DNAJC3/FLRT2/PTEN/MYC/PPIF/SOCS3/MECOM/CAV1/RB1/APOE/CDKN1A/HSPH1/SPRY2/GRB10/FBLN1/LATS2/IRAK3/SOCS5	36	SMC_C3_c3_BP	SMC1_BGN
INHBA	SMC2	GO:0042326	3624	negative regulation of phosphorylation	0.00862979	0.00687687	DMD/NTRK3/SLIT2/PREX2/BGN/INHBA/FABP4/TIMP3/CDKN1B/PWP1/FAM129A/CORO1C/DNAJA1/NR2F2/IGFBP3/ENG/SMAD7/GADD45B/DNAJC3/FLRT2/PTEN/MYC/PPIF/SOCS3/MECOM/CAV1/RB1/APOE/CDKN1A/HSPH1/SPRY2/GRB10/FBLN1/LATS2/IRAK3/SOCS5	36	SMC_C3_c3_BP	SMC2_INHBA
GSTP1	SMC2	GO:0042326	2950	negative regulation of phosphorylation	0.00862979	0.00687687	DMD/NTRK3/SLIT2/PREX2/BGN/INHBA/FABP4/TIMP3/CDKN1B/PWP1/FAM129A/CORO1C/DNAJA1/NR2F2/IGFBP3/ENG/SMAD7/GADD45B/DNAJC3/FLRT2/PTEN/MYC/PPIF/SOCS3/MECOM/CAV1/RB1/APOE/CDKN1A/HSPH1/SPRY2/GRB10/FBLN1/LATS2/IRAK3/SOCS5	36	SMC_C3_c3_BP	SMC2_GSTP1
SEMA4D	T	GO:0042326	10507	negative regulation of phosphorylation	0.00862979	0.00687687	DMD/NTRK3/SLIT2/PREX2/BGN/INHBA/FABP4/TIMP3/CDKN1B/PWP1/FAM129A/CORO1C/DNAJA1/NR2F2/IGFBP3/ENG/SMAD7/GADD45B/DNAJC3/FLRT2/PTEN/MYC/PPIF/SOCS3/MECOM/CAV1/RB1/APOE/CDKN1A/HSPH1/SPRY2/GRB10/FBLN1/LATS2/IRAK3/SOCS5	36	SMC_C3_c3_BP	T_SEMA4D
PTPRC	T	GO:0042326	5788	negative regulation of phosphorylation	0.00862979	0.00687687	DMD/NTRK3/SLIT2/PREX2/BGN/INHBA/FABP4/TIMP3/CDKN1B/PWP1/FAM129A/CORO1C/DNAJA1/NR2F2/IGFBP3/ENG/SMAD7/GADD45B/DNAJC3/FLRT2/PTEN/MYC/PPIF/SOCS3/MECOM/CAV1/RB1/APOE/CDKN1A/HSPH1/SPRY2/GRB10/FBLN1/LATS2/IRAK3/SOCS5	36	SMC_C3_c3_BP	T_PTPRC
EFNB2	EC	GO:0042692	1948	muscle cell differentiation	0.00224562	0.00178948	DMD/MYH11/TANC1/SYNE1/PDGFRB/MKL2/IFRD1/IGFBP5/ITGA8/MEF2C/ANK2/IL4R/CAPN2/NOV/SORT1/TTN/ENG/PDGFRA/EFNB2/SPEG/MTPN/SPAG9/TMEM204/KDM6B/PDLIM5/TPM1/RB1/MSX1/CFLAR/QKI/CALR/MECP2	32	SMC_C3_c3_BP	EC_EFNB2
NPPA	FB3	GO:0042692	4878	muscle cell differentiation	0.00224562	0.00178948	DMD/MYH11/TANC1/SYNE1/PDGFRB/MKL2/IFRD1/IGFBP5/ITGA8/MEF2C/ANK2/IL4R/CAPN2/NOV/SORT1/TTN/ENG/PDGFRA/EFNB2/SPEG/MTPN/SPAG9/TMEM204/KDM6B/PDLIM5/TPM1/RB1/MSX1/CFLAR/QKI/CALR/MECP2	32	SMC_C3_c3_BP	FB3_NPPA
CALR	MP1	GO:0042692	811	muscle cell differentiation	0.00224562	0.00178948	DMD/MYH11/TANC1/SYNE1/PDGFRB/MKL2/IFRD1/IGFBP5/ITGA8/MEF2C/ANK2/IL4R/CAPN2/NOV/SORT1/TTN/ENG/PDGFRA/EFNB2/SPEG/MTPN/SPAG9/TMEM204/KDM6B/PDLIM5/TPM1/RB1/MSX1/CFLAR/QKI/CALR/MECP2	32	SMC_C3_c3_BP	MP1_CALR
VEGFA	MP1	GO:0042692	7422	muscle cell differentiation	0.00224562	0.00178948	DMD/MYH11/TANC1/SYNE1/PDGFRB/MKL2/IFRD1/IGFBP5/ITGA8/MEF2C/ANK2/IL4R/CAPN2/NOV/SORT1/TTN/ENG/PDGFRA/EFNB2/SPEG/MTPN/SPAG9/TMEM204/KDM6B/PDLIM5/TPM1/RB1/MSX1/CFLAR/QKI/CALR/MECP2	32	SMC_C3_c3_BP	MP1_VEGFA
EREG	MP1	GO:0042692	2069	muscle cell differentiation	0.00224562	0.00178948	DMD/MYH11/TANC1/SYNE1/PDGFRB/MKL2/IFRD1/IGFBP5/ITGA8/MEF2C/ANK2/IL4R/CAPN2/NOV/SORT1/TTN/ENG/PDGFRA/EFNB2/SPEG/MTPN/SPAG9/TMEM204/KDM6B/PDLIM5/TPM1/RB1/MSX1/CFLAR/QKI/CALR/MECP2	32	SMC_C3_c3_BP	MP1_EREG
ADM	MP2	GO:0042692	133	muscle cell differentiation	0.00224562	0.00178948	DMD/MYH11/TANC1/SYNE1/PDGFRB/MKL2/IFRD1/IGFBP5/ITGA8/MEF2C/ANK2/IL4R/CAPN2/NOV/SORT1/TTN/ENG/PDGFRA/EFNB2/SPEG/MTPN/SPAG9/TMEM204/KDM6B/PDLIM5/TPM1/RB1/MSX1/CFLAR/QKI/CALR/MECP2	32	SMC_C3_c3_BP	MP2_ADM
AGT	SMC1	GO:0042692	183	muscle cell differentiation	0.00224562	0.00178948	DMD/MYH11/TANC1/SYNE1/PDGFRB/MKL2/IFRD1/IGFBP5/ITGA8/MEF2C/ANK2/IL4R/CAPN2/NOV/SORT1/TTN/ENG/PDGFRA/EFNB2/SPEG/MTPN/SPAG9/TMEM204/KDM6B/PDLIM5/TPM1/RB1/MSX1/CFLAR/QKI/CALR/MECP2	32	SMC_C3_c3_BP	SMC1_AGT
NOV	SMC1	GO:0042692	4856	muscle cell differentiation	0.00224562	0.00178948	DMD/MYH11/TANC1/SYNE1/PDGFRB/MKL2/IFRD1/IGFBP5/ITGA8/MEF2C/ANK2/IL4R/CAPN2/NOV/SORT1/TTN/ENG/PDGFRA/EFNB2/SPEG/MTPN/SPAG9/TMEM204/KDM6B/PDLIM5/TPM1/RB1/MSX1/CFLAR/QKI/CALR/MECP2	32	SMC_C3_c3_BP	SMC1_NOV
FGF2	FB2	GO:0043550	2247	regulation of lipid kinase activity	0.0223176	0.0177844	PDGFRB/CD81/PDGFRA/FGF2/PIK3R1/RB1/FLT1/TEK	8	SMC_C3_c3_BP	FB2_FGF2
HSP90AA1	FB1	GO:0048010	3320	vascular endothelial growth factor receptor signaling pathway	1.09773e-05	8.74753e-06	SULF1/AXL/BMPR2/CYFIP2/RAC1/CYFIP1/FOXC1/PDCD6/MMRN2/ROCK1/TMEM204/PIK3CB/PIK3R1/VEGFB/ROCK2/FLT1/GRB10/WASF2	18	SMC_C3_c3_BP	FB1_HSP90AA1
VEGFA	MP1	GO:0048010	7422	vascular endothelial growth factor receptor signaling pathway	1.09773e-05	8.74753e-06	SULF1/AXL/BMPR2/CYFIP2/RAC1/CYFIP1/FOXC1/PDCD6/MMRN2/ROCK1/TMEM204/PIK3CB/PIK3R1/VEGFB/ROCK2/FLT1/GRB10/WASF2	18	SMC_C3_c3_BP	MP1_VEGFA
IL1B	MP1	GO:0048010	3553	vascular endothelial growth factor receptor signaling pathway	1.09773e-05	8.74753e-06	SULF1/AXL/BMPR2/CYFIP2/RAC1/CYFIP1/FOXC1/PDCD6/MMRN2/ROCK1/TMEM204/PIK3CB/PIK3R1/VEGFB/ROCK2/FLT1/GRB10/WASF2	18	SMC_C3_c3_BP	MP1_IL1B
VEGFB	SMC1	GO:0048010	7423	vascular endothelial growth factor receptor signaling pathway	1.09773e-05	8.74753e-06	SULF1/AXL/BMPR2/CYFIP2/RAC1/CYFIP1/FOXC1/PDCD6/MMRN2/ROCK1/TMEM204/PIK3CB/PIK3R1/VEGFB/ROCK2/FLT1/GRB10/WASF2	18	SMC_C3_c3_BP	SMC1_VEGFB
IL6	FB1	GO:0048659	3569	smooth muscle cell proliferation	4.42107e-07	3.52304e-07	APOD/FOXP1/PDGFRB/IGFBP5/NOTCH3/HBEGF/MEF2C/PRKG1/NR4A3/CDKN1B/AKR1B1/NOV/CALCRL/PDGFD/IL6R/IGFBP3/ID2/FGF2/TPM1/CNN1/PTGS2/CDH13/COMT/NAMPT/HMOX1	25	SMC_C3_c3_BP	FB1_IL6
MMP2	FB2	GO:0048659	4313	smooth muscle cell proliferation	4.42107e-07	3.52304e-07	APOD/FOXP1/PDGFRB/IGFBP5/NOTCH3/HBEGF/MEF2C/PRKG1/NR4A3/CDKN1B/AKR1B1/NOV/CALCRL/PDGFD/IL6R/IGFBP3/ID2/FGF2/TPM1/CNN1/PTGS2/CDH13/COMT/NAMPT/HMOX1	25	SMC_C3_c3_BP	FB2_MMP2
HBEGF	FB2	GO:0048659	1839	smooth muscle cell proliferation	4.42107e-07	3.52304e-07	APOD/FOXP1/PDGFRB/IGFBP5/NOTCH3/HBEGF/MEF2C/PRKG1/NR4A3/CDKN1B/AKR1B1/NOV/CALCRL/PDGFD/IL6R/IGFBP3/ID2/FGF2/TPM1/CNN1/PTGS2/CDH13/COMT/NAMPT/HMOX1	25	SMC_C3_c3_BP	FB2_HBEGF
APOD	FB2	GO:0048659	347	smooth muscle cell proliferation	4.42107e-07	3.52304e-07	APOD/FOXP1/PDGFRB/IGFBP5/NOTCH3/HBEGF/MEF2C/PRKG1/NR4A3/CDKN1B/AKR1B1/NOV/CALCRL/PDGFD/IL6R/IGFBP3/ID2/FGF2/TPM1/CNN1/PTGS2/CDH13/COMT/NAMPT/HMOX1	25	SMC_C3_c3_BP	FB2_APOD
FGF2	FB2	GO:0048659	2247	smooth muscle cell proliferation	4.42107e-07	3.52304e-07	APOD/FOXP1/PDGFRB/IGFBP5/NOTCH3/HBEGF/MEF2C/PRKG1/NR4A3/CDKN1B/AKR1B1/NOV/CALCRL/PDGFD/IL6R/IGFBP3/ID2/FGF2/TPM1/CNN1/PTGS2/CDH13/COMT/NAMPT/HMOX1	25	SMC_C3_c3_BP	FB2_FGF2
PTGS2	MP1	GO:0048659	5743	smooth muscle cell proliferation	4.42107e-07	3.52304e-07	APOD/FOXP1/PDGFRB/IGFBP5/NOTCH3/HBEGF/MEF2C/PRKG1/NR4A3/CDKN1B/AKR1B1/NOV/CALCRL/PDGFD/IL6R/IGFBP3/ID2/FGF2/TPM1/CNN1/PTGS2/CDH13/COMT/NAMPT/HMOX1	25	SMC_C3_c3_BP	MP1_PTGS2
IL18	MP1	GO:0048659	3606	smooth muscle cell proliferation	4.42107e-07	3.52304e-07	APOD/FOXP1/PDGFRB/IGFBP5/NOTCH3/HBEGF/MEF2C/PRKG1/NR4A3/CDKN1B/AKR1B1/NOV/CALCRL/PDGFD/IL6R/IGFBP3/ID2/FGF2/TPM1/CNN1/PTGS2/CDH13/COMT/NAMPT/HMOX1	25	SMC_C3_c3_BP	MP1_IL18
THBS1	MP1	GO:0048659	7057	smooth muscle cell proliferation	4.42107e-07	3.52304e-07	APOD/FOXP1/PDGFRB/IGFBP5/NOTCH3/HBEGF/MEF2C/PRKG1/NR4A3/CDKN1B/AKR1B1/NOV/CALCRL/PDGFD/IL6R/IGFBP3/ID2/FGF2/TPM1/CNN1/PTGS2/CDH13/COMT/NAMPT/HMOX1	25	SMC_C3_c3_BP	MP1_THBS1
NAMPT	MP1	GO:0048659	10135	smooth muscle cell proliferation	4.42107e-07	3.52304e-07	APOD/FOXP1/PDGFRB/IGFBP5/NOTCH3/HBEGF/MEF2C/PRKG1/NR4A3/CDKN1B/AKR1B1/NOV/CALCRL/PDGFD/IL6R/IGFBP3/ID2/FGF2/TPM1/CNN1/PTGS2/CDH13/COMT/NAMPT/HMOX1	25	SMC_C3_c3_BP	MP1_NAMPT
IL10	MP1	GO:0048659	3586	smooth muscle cell proliferation	4.42107e-07	3.52304e-07	APOD/FOXP1/PDGFRB/IGFBP5/NOTCH3/HBEGF/MEF2C/PRKG1/NR4A3/CDKN1B/AKR1B1/NOV/CALCRL/PDGFD/IL6R/IGFBP3/ID2/FGF2/TPM1/CNN1/PTGS2/CDH13/COMT/NAMPT/HMOX1	25	SMC_C3_c3_BP	MP1_IL10
MMP9	MP1	GO:0048659	4318	smooth muscle cell proliferation	4.42107e-07	3.52304e-07	APOD/FOXP1/PDGFRB/IGFBP5/NOTCH3/HBEGF/MEF2C/PRKG1/NR4A3/CDKN1B/AKR1B1/NOV/CALCRL/PDGFD/IL6R/IGFBP3/ID2/FGF2/TPM1/CNN1/PTGS2/CDH13/COMT/NAMPT/HMOX1	25	SMC_C3_c3_BP	MP1_MMP9
TNF	MP1	GO:0048659	7124	smooth muscle cell proliferation	4.42107e-07	3.52304e-07	APOD/FOXP1/PDGFRB/IGFBP5/NOTCH3/HBEGF/MEF2C/PRKG1/NR4A3/CDKN1B/AKR1B1/NOV/CALCRL/PDGFD/IL6R/IGFBP3/ID2/FGF2/TPM1/CNN1/PTGS2/CDH13/COMT/NAMPT/HMOX1	25	SMC_C3_c3_BP	MP1_TNF
EREG	MP1	GO:0048659	2069	smooth muscle cell proliferation	4.42107e-07	3.52304e-07	APOD/FOXP1/PDGFRB/IGFBP5/NOTCH3/HBEGF/MEF2C/PRKG1/NR4A3/CDKN1B/AKR1B1/NOV/CALCRL/PDGFD/IL6R/IGFBP3/ID2/FGF2/TPM1/CNN1/PTGS2/CDH13/COMT/NAMPT/HMOX1	25	SMC_C3_c3_BP	MP1_EREG
NOV	SMC1	GO:0048659	4856	smooth muscle cell proliferation	4.42107e-07	3.52304e-07	APOD/FOXP1/PDGFRB/IGFBP5/NOTCH3/HBEGF/MEF2C/PRKG1/NR4A3/CDKN1B/AKR1B1/NOV/CALCRL/PDGFD/IL6R/IGFBP3/ID2/FGF2/TPM1/CNN1/PTGS2/CDH13/COMT/NAMPT/HMOX1	25	SMC_C3_c3_BP	SMC1_NOV
AGT	SMC1	GO:0048659	183	smooth muscle cell proliferation	4.42107e-07	3.52304e-07	APOD/FOXP1/PDGFRB/IGFBP5/NOTCH3/HBEGF/MEF2C/PRKG1/NR4A3/CDKN1B/AKR1B1/NOV/CALCRL/PDGFD/IL6R/IGFBP3/ID2/FGF2/TPM1/CNN1/PTGS2/CDH13/COMT/NAMPT/HMOX1	25	SMC_C3_c3_BP	SMC1_AGT
TGM2	SMC1	GO:0048659	7052	smooth muscle cell proliferation	4.42107e-07	3.52304e-07	APOD/FOXP1/PDGFRB/IGFBP5/NOTCH3/HBEGF/MEF2C/PRKG1/NR4A3/CDKN1B/AKR1B1/NOV/CALCRL/PDGFD/IL6R/IGFBP3/ID2/FGF2/TPM1/CNN1/PTGS2/CDH13/COMT/NAMPT/HMOX1	25	SMC_C3_c3_BP	SMC1_TGM2
PDGFD	SMC1	GO:0048659	80310	smooth muscle cell proliferation	4.42107e-07	3.52304e-07	APOD/FOXP1/PDGFRB/IGFBP5/NOTCH3/HBEGF/MEF2C/PRKG1/NR4A3/CDKN1B/AKR1B1/NOV/CALCRL/PDGFD/IL6R/IGFBP3/ID2/FGF2/TPM1/CNN1/PTGS2/CDH13/COMT/NAMPT/HMOX1	25	SMC_C3_c3_BP	SMC1_PDGFD
GSTP1	SMC2	GO:0048659	2950	smooth muscle cell proliferation	4.42107e-07	3.52304e-07	APOD/FOXP1/PDGFRB/IGFBP5/NOTCH3/HBEGF/MEF2C/PRKG1/NR4A3/CDKN1B/AKR1B1/NOV/CALCRL/PDGFD/IL6R/IGFBP3/ID2/FGF2/TPM1/CNN1/PTGS2/CDH13/COMT/NAMPT/HMOX1	25	SMC_C3_c3_BP	SMC2_GSTP1
CCL5	T	GO:0048659	6352	smooth muscle cell proliferation	4.42107e-07	3.52304e-07	APOD/FOXP1/PDGFRB/IGFBP5/NOTCH3/HBEGF/MEF2C/PRKG1/NR4A3/CDKN1B/AKR1B1/NOV/CALCRL/PDGFD/IL6R/IGFBP3/ID2/FGF2/TPM1/CNN1/PTGS2/CDH13/COMT/NAMPT/HMOX1	25	SMC_C3_c3_BP	T_CCL5
IL6	FB1	GO:0050921	3569	positive regulation of chemotaxis	0.000374665	0.000298561	CXCL12/NTRK3/SLIT2/PDGFRB/BMPR2/PDGFD/IL6R/STX4/HMGB1/RAC1/FGFR1/FGF2/P2RX4/VEGFB/CDH13/SWAP70/CALR/CSF1	18	SMC_C3_c3_BP	FB1_IL6
CXCL12	FB1	GO:0050921	6387	positive regulation of chemotaxis	0.000374665	0.000298561	CXCL12/NTRK3/SLIT2/PDGFRB/BMPR2/PDGFD/IL6R/STX4/HMGB1/RAC1/FGFR1/FGF2/P2RX4/VEGFB/CDH13/SWAP70/CALR/CSF1	18	SMC_C3_c3_BP	FB1_CXCL12
SERPINE1	FB2	GO:0050921	5054	positive regulation of chemotaxis	0.000374665	0.000298561	CXCL12/NTRK3/SLIT2/PDGFRB/BMPR2/PDGFD/IL6R/STX4/HMGB1/RAC1/FGFR1/FGF2/P2RX4/VEGFB/CDH13/SWAP70/CALR/CSF1	18	SMC_C3_c3_BP	FB2_SERPINE1
FGF2	FB2	GO:0050921	2247	positive regulation of chemotaxis	0.000374665	0.000298561	CXCL12/NTRK3/SLIT2/PDGFRB/BMPR2/PDGFD/IL6R/STX4/HMGB1/RAC1/FGFR1/FGF2/P2RX4/VEGFB/CDH13/SWAP70/CALR/CSF1	18	SMC_C3_c3_BP	FB2_FGF2
RARRES2	FB2	GO:0050921	5919	positive regulation of chemotaxis	0.000374665	0.000298561	CXCL12/NTRK3/SLIT2/PDGFRB/BMPR2/PDGFD/IL6R/STX4/HMGB1/RAC1/FGFR1/FGF2/P2RX4/VEGFB/CDH13/SWAP70/CALR/CSF1	18	SMC_C3_c3_BP	FB2_RARRES2
SLIT2	FB2	GO:0050921	9353	positive regulation of chemotaxis	0.000374665	0.000298561	CXCL12/NTRK3/SLIT2/PDGFRB/BMPR2/PDGFD/IL6R/STX4/HMGB1/RAC1/FGFR1/FGF2/P2RX4/VEGFB/CDH13/SWAP70/CALR/CSF1	18	SMC_C3_c3_BP	FB2_SLIT2
CSF1	FB2	GO:0050921	1435	positive regulation of chemotaxis	0.000374665	0.000298561	CXCL12/NTRK3/SLIT2/PDGFRB/BMPR2/PDGFD/IL6R/STX4/HMGB1/RAC1/FGFR1/FGF2/P2RX4/VEGFB/CDH13/SWAP70/CALR/CSF1	18	SMC_C3_c3_BP	FB2_CSF1
CXCL8	MP1	GO:0050921	3576	positive regulation of chemotaxis	0.000374665	0.000298561	CXCL12/NTRK3/SLIT2/PDGFRB/BMPR2/PDGFD/IL6R/STX4/HMGB1/RAC1/FGFR1/FGF2/P2RX4/VEGFB/CDH13/SWAP70/CALR/CSF1	18	SMC_C3_c3_BP	MP1_CXCL8
THBS1	MP1	GO:0050921	7057	positive regulation of chemotaxis	0.000374665	0.000298561	CXCL12/NTRK3/SLIT2/PDGFRB/BMPR2/PDGFD/IL6R/STX4/HMGB1/RAC1/FGFR1/FGF2/P2RX4/VEGFB/CDH13/SWAP70/CALR/CSF1	18	SMC_C3_c3_BP	MP1_THBS1
CXCL1	MP1	GO:0050921	2919	positive regulation of chemotaxis	0.000374665	0.000298561	CXCL12/NTRK3/SLIT2/PDGFRB/BMPR2/PDGFD/IL6R/STX4/HMGB1/RAC1/FGFR1/FGF2/P2RX4/VEGFB/CDH13/SWAP70/CALR/CSF1	18	SMC_C3_c3_BP	MP1_CXCL1
LGALS9	MP1	GO:0050921	3965	positive regulation of chemotaxis	0.000374665	0.000298561	CXCL12/NTRK3/SLIT2/PDGFRB/BMPR2/PDGFD/IL6R/STX4/HMGB1/RAC1/FGFR1/FGF2/P2RX4/VEGFB/CDH13/SWAP70/CALR/CSF1	18	SMC_C3_c3_BP	MP1_LGALS9
VEGFA	MP1	GO:0050921	7422	positive regulation of chemotaxis	0.000374665	0.000298561	CXCL12/NTRK3/SLIT2/PDGFRB/BMPR2/PDGFD/IL6R/STX4/HMGB1/RAC1/FGFR1/FGF2/P2RX4/VEGFB/CDH13/SWAP70/CALR/CSF1	18	SMC_C3_c3_BP	MP1_VEGFA
CALR	MP1	GO:0050921	811	positive regulation of chemotaxis	0.000374665	0.000298561	CXCL12/NTRK3/SLIT2/PDGFRB/BMPR2/PDGFD/IL6R/STX4/HMGB1/RAC1/FGFR1/FGF2/P2RX4/VEGFB/CDH13/SWAP70/CALR/CSF1	18	SMC_C3_c3_BP	MP1_CALR
CCL4	MP1	GO:0050921	6351	positive regulation of chemotaxis	0.000374665	0.000298561	CXCL12/NTRK3/SLIT2/PDGFRB/BMPR2/PDGFD/IL6R/STX4/HMGB1/RAC1/FGFR1/FGF2/P2RX4/VEGFB/CDH13/SWAP70/CALR/CSF1	18	SMC_C3_c3_BP	MP1_CCL4
CXCL5	MP1	GO:0050921	6374	positive regulation of chemotaxis	0.000374665	0.000298561	CXCL12/NTRK3/SLIT2/PDGFRB/BMPR2/PDGFD/IL6R/STX4/HMGB1/RAC1/FGFR1/FGF2/P2RX4/VEGFB/CDH13/SWAP70/CALR/CSF1	18	SMC_C3_c3_BP	MP1_CXCL5
CXCL2	MP1	GO:0050921	2920	positive regulation of chemotaxis	0.000374665	0.000298561	CXCL12/NTRK3/SLIT2/PDGFRB/BMPR2/PDGFD/IL6R/STX4/HMGB1/RAC1/FGFR1/FGF2/P2RX4/VEGFB/CDH13/SWAP70/CALR/CSF1	18	SMC_C3_c3_BP	MP1_CXCL2
CCL3	MP1	GO:0050921	6348	positive regulation of chemotaxis	0.000374665	0.000298561	CXCL12/NTRK3/SLIT2/PDGFRB/BMPR2/PDGFD/IL6R/STX4/HMGB1/RAC1/FGFR1/FGF2/P2RX4/VEGFB/CDH13/SWAP70/CALR/CSF1	18	SMC_C3_c3_BP	MP1_CCL3
CXCL3	MP1	GO:0050921	2921	positive regulation of chemotaxis	0.000374665	0.000298561	CXCL12/NTRK3/SLIT2/PDGFRB/BMPR2/PDGFD/IL6R/STX4/HMGB1/RAC1/FGFR1/FGF2/P2RX4/VEGFB/CDH13/SWAP70/CALR/CSF1	18	SMC_C3_c3_BP	MP1_CXCL3
CCL7	MP1	GO:0050921	6354	positive regulation of chemotaxis	0.000374665	0.000298561	CXCL12/NTRK3/SLIT2/PDGFRB/BMPR2/PDGFD/IL6R/STX4/HMGB1/RAC1/FGFR1/FGF2/P2RX4/VEGFB/CDH13/SWAP70/CALR/CSF1	18	SMC_C3_c3_BP	MP1_CCL7
VEGFB	SMC1	GO:0050921	7423	positive regulation of chemotaxis	0.000374665	0.000298561	CXCL12/NTRK3/SLIT2/PDGFRB/BMPR2/PDGFD/IL6R/STX4/HMGB1/RAC1/FGFR1/FGF2/P2RX4/VEGFB/CDH13/SWAP70/CALR/CSF1	18	SMC_C3_c3_BP	SMC1_VEGFB
PDGFD	SMC1	GO:0050921	80310	positive regulation of chemotaxis	0.000374665	0.000298561	CXCL12/NTRK3/SLIT2/PDGFRB/BMPR2/PDGFD/IL6R/STX4/HMGB1/RAC1/FGFR1/FGF2/P2RX4/VEGFB/CDH13/SWAP70/CALR/CSF1	18	SMC_C3_c3_BP	SMC1_PDGFD
GAS6	SMC1	GO:0050921	2621	positive regulation of chemotaxis	0.000374665	0.000298561	CXCL12/NTRK3/SLIT2/PDGFRB/BMPR2/PDGFD/IL6R/STX4/HMGB1/RAC1/FGFR1/FGF2/P2RX4/VEGFB/CDH13/SWAP70/CALR/CSF1	18	SMC_C3_c3_BP	SMC1_GAS6
HMGB1	SMC1	GO:0050921	3146	positive regulation of chemotaxis	0.000374665	0.000298561	CXCL12/NTRK3/SLIT2/PDGFRB/BMPR2/PDGFD/IL6R/STX4/HMGB1/RAC1/FGFR1/FGF2/P2RX4/VEGFB/CDH13/SWAP70/CALR/CSF1	18	SMC_C3_c3_BP	SMC1_HMGB1
CCL5	T	GO:0050921	6352	positive regulation of chemotaxis	0.000374665	0.000298561	CXCL12/NTRK3/SLIT2/PDGFRB/BMPR2/PDGFD/IL6R/STX4/HMGB1/RAC1/FGFR1/FGF2/P2RX4/VEGFB/CDH13/SWAP70/CALR/CSF1	18	SMC_C3_c3_BP	T_CCL5
IL6	FB1	GO:0051384	3569	response to glucocorticoid	0.002989	0.00238186	SERPINF1/NTRK3/SLIT2/FOSB/FOS/CREBRF/SLIT3/STC1/FOXO3/ZFP36/IGFBP7/ZFP36L2/PTGS2/ADAM9/KLF9/CDKN1A/CFLAR	17	SMC_C3_c3_BP	FB1_IL6
SLIT2	FB2	GO:0051384	9353	response to glucocorticoid	0.002989	0.00238186	SERPINF1/NTRK3/SLIT2/FOSB/FOS/CREBRF/SLIT3/STC1/FOXO3/ZFP36/IGFBP7/ZFP36L2/PTGS2/ADAM9/KLF9/CDKN1A/CFLAR	17	SMC_C3_c3_BP	FB2_SLIT2
SLIT3	FB2	GO:0051384	6586	response to glucocorticoid	0.002989	0.00238186	SERPINF1/NTRK3/SLIT2/FOSB/FOS/CREBRF/SLIT3/STC1/FOXO3/ZFP36/IGFBP7/ZFP36L2/PTGS2/ADAM9/KLF9/CDKN1A/CFLAR	17	SMC_C3_c3_BP	FB2_SLIT3
ICAM1	MP1	GO:0051384	3383	response to glucocorticoid	0.002989	0.00238186	SERPINF1/NTRK3/SLIT2/FOSB/FOS/CREBRF/SLIT3/STC1/FOXO3/ZFP36/IGFBP7/ZFP36L2/PTGS2/ADAM9/KLF9/CDKN1A/CFLAR	17	SMC_C3_c3_BP	MP1_ICAM1
IL1RN	MP1	GO:0051384	3557	response to glucocorticoid	0.002989	0.00238186	SERPINF1/NTRK3/SLIT2/FOSB/FOS/CREBRF/SLIT3/STC1/FOXO3/ZFP36/IGFBP7/ZFP36L2/PTGS2/ADAM9/KLF9/CDKN1A/CFLAR	17	SMC_C3_c3_BP	MP1_IL1RN
ANXA1	MP1	GO:0051384	301	response to glucocorticoid	0.002989	0.00238186	SERPINF1/NTRK3/SLIT2/FOSB/FOS/CREBRF/SLIT3/STC1/FOXO3/ZFP36/IGFBP7/ZFP36L2/PTGS2/ADAM9/KLF9/CDKN1A/CFLAR	17	SMC_C3_c3_BP	MP1_ANXA1
ADAM9	MP1	GO:0051384	8754	response to glucocorticoid	0.002989	0.00238186	SERPINF1/NTRK3/SLIT2/FOSB/FOS/CREBRF/SLIT3/STC1/FOXO3/ZFP36/IGFBP7/ZFP36L2/PTGS2/ADAM9/KLF9/CDKN1A/CFLAR	17	SMC_C3_c3_BP	MP1_ADAM9
AREG	MP1	GO:0051384	374	response to glucocorticoid	0.002989	0.00238186	SERPINF1/NTRK3/SLIT2/FOSB/FOS/CREBRF/SLIT3/STC1/FOXO3/ZFP36/IGFBP7/ZFP36L2/PTGS2/ADAM9/KLF9/CDKN1A/CFLAR	17	SMC_C3_c3_BP	MP1_AREG
TNF	MP1	GO:0051384	7124	response to glucocorticoid	0.002989	0.00238186	SERPINF1/NTRK3/SLIT2/FOSB/FOS/CREBRF/SLIT3/STC1/FOXO3/ZFP36/IGFBP7/ZFP36L2/PTGS2/ADAM9/KLF9/CDKN1A/CFLAR	17	SMC_C3_c3_BP	MP1_TNF
IL10	MP1	GO:0051384	3586	response to glucocorticoid	0.002989	0.00238186	SERPINF1/NTRK3/SLIT2/FOSB/FOS/CREBRF/SLIT3/STC1/FOXO3/ZFP36/IGFBP7/ZFP36L2/PTGS2/ADAM9/KLF9/CDKN1A/CFLAR	17	SMC_C3_c3_BP	MP1_IL10
PTGS2	MP1	GO:0051384	5743	response to glucocorticoid	0.002989	0.00238186	SERPINF1/NTRK3/SLIT2/FOSB/FOS/CREBRF/SLIT3/STC1/FOXO3/ZFP36/IGFBP7/ZFP36L2/PTGS2/ADAM9/KLF9/CDKN1A/CFLAR	17	SMC_C3_c3_BP	MP1_PTGS2
ADM	MP2	GO:0051384	133	response to glucocorticoid	0.002989	0.00238186	SERPINF1/NTRK3/SLIT2/FOSB/FOS/CREBRF/SLIT3/STC1/FOXO3/ZFP36/IGFBP7/ZFP36L2/PTGS2/ADAM9/KLF9/CDKN1A/CFLAR	17	SMC_C3_c3_BP	MP2_ADM
GSTP1	SMC2	GO:0051384	2950	response to glucocorticoid	0.002989	0.00238186	SERPINF1/NTRK3/SLIT2/FOSB/FOS/CREBRF/SLIT3/STC1/FOXO3/ZFP36/IGFBP7/ZFP36L2/PTGS2/ADAM9/KLF9/CDKN1A/CFLAR	17	SMC_C3_c3_BP	SMC2_GSTP1
APOE	MP1	GO:0055094	348	response to lipoprotein particle	0.0393289	0.0313402	ABCA1/CD81/APOE/CDH13/SOCS5	5	SMC_C3_c3_BP	MP1_APOE
CYR61	FB1	GO:0060191	3491	regulation of lipase activity	0.0331739	0.0264355	PDGFRB/SELE/SORT1/RHOC/PDGFRA/PCSK5/FGFR1/FGF2/FLT1/LRP1	10	SMC_C3_c3_BP	FB1_CYR61
FGF2	FB2	GO:0060191	2247	regulation of lipase activity	0.0331739	0.0264355	PDGFRB/SELE/SORT1/RHOC/PDGFRA/PCSK5/FGFR1/FGF2/FLT1/LRP1	10	SMC_C3_c3_BP	FB2_FGF2
ANXA1	MP1	GO:0060191	301	regulation of lipase activity	0.0331739	0.0264355	PDGFRB/SELE/SORT1/RHOC/PDGFRA/PCSK5/FGFR1/FGF2/FLT1/LRP1	10	SMC_C3_c3_BP	MP1_ANXA1
AGT	SMC1	GO:0060191	183	regulation of lipase activity	0.0331739	0.0264355	PDGFRB/SELE/SORT1/RHOC/PDGFRA/PCSK5/FGFR1/FGF2/FLT1/LRP1	10	SMC_C3_c3_BP	SMC1_AGT
CCL5	T	GO:0060191	6352	regulation of lipase activity	0.0331739	0.0264355	PDGFRB/SELE/SORT1/RHOC/PDGFRA/PCSK5/FGFR1/FGF2/FLT1/LRP1	10	SMC_C3_c3_BP	T_CCL5
IL6	FB1	GO:0060759	3569	regulation of response to cytokine stimulus	0.000121863	9.71097e-05	AXL/SLIT2/IFNGR1/CREBRF/IL1R1/SLIT3/HSPA1A/PXDN/OTUD4/CCDC3/SPPL2A/CASP4/UBC/SOCS3/JAK1/CAV1/IFNAR1/SPHK1/CASP1/IFNGR2/CSF1/DHX9/IRAK3	23	SMC_C3_c3_BP	FB1_IL6
CSF1	FB2	GO:0060759	1435	regulation of response to cytokine stimulus	0.000121863	9.71097e-05	AXL/SLIT2/IFNGR1/CREBRF/IL1R1/SLIT3/HSPA1A/PXDN/OTUD4/CCDC3/SPPL2A/CASP4/UBC/SOCS3/JAK1/CAV1/IFNAR1/SPHK1/CASP1/IFNGR2/CSF1/DHX9/IRAK3	23	SMC_C3_c3_BP	FB2_CSF1
SLIT2	FB2	GO:0060759	9353	regulation of response to cytokine stimulus	0.000121863	9.71097e-05	AXL/SLIT2/IFNGR1/CREBRF/IL1R1/SLIT3/HSPA1A/PXDN/OTUD4/CCDC3/SPPL2A/CASP4/UBC/SOCS3/JAK1/CAV1/IFNAR1/SPHK1/CASP1/IFNGR2/CSF1/DHX9/IRAK3	23	SMC_C3_c3_BP	FB2_SLIT2
SLIT3	FB2	GO:0060759	6586	regulation of response to cytokine stimulus	0.000121863	9.71097e-05	AXL/SLIT2/IFNGR1/CREBRF/IL1R1/SLIT3/HSPA1A/PXDN/OTUD4/CCDC3/SPPL2A/CASP4/UBC/SOCS3/JAK1/CAV1/IFNAR1/SPHK1/CASP1/IFNGR2/CSF1/DHX9/IRAK3	23	SMC_C3_c3_BP	FB2_SLIT3
IL1RN	MP1	GO:0060759	3557	regulation of response to cytokine stimulus	0.000121863	9.71097e-05	AXL/SLIT2/IFNGR1/CREBRF/IL1R1/SLIT3/HSPA1A/PXDN/OTUD4/CCDC3/SPPL2A/CASP4/UBC/SOCS3/JAK1/CAV1/IFNAR1/SPHK1/CASP1/IFNGR2/CSF1/DHX9/IRAK3	23	SMC_C3_c3_BP	MP1_IL1RN
TNF	MP1	GO:0060759	7124	regulation of response to cytokine stimulus	0.000121863	9.71097e-05	AXL/SLIT2/IFNGR1/CREBRF/IL1R1/SLIT3/HSPA1A/PXDN/OTUD4/CCDC3/SPPL2A/CASP4/UBC/SOCS3/JAK1/CAV1/IFNAR1/SPHK1/CASP1/IFNGR2/CSF1/DHX9/IRAK3	23	SMC_C3_c3_BP	MP1_TNF
GAS6	SMC1	GO:0060759	2621	regulation of response to cytokine stimulus	0.000121863	9.71097e-05	AXL/SLIT2/IFNGR1/CREBRF/IL1R1/SLIT3/HSPA1A/PXDN/OTUD4/CCDC3/SPPL2A/CASP4/UBC/SOCS3/JAK1/CAV1/IFNAR1/SPHK1/CASP1/IFNGR2/CSF1/DHX9/IRAK3	23	SMC_C3_c3_BP	SMC1_GAS6
ANGPT1	SMC1	GO:0060759	284	regulation of response to cytokine stimulus	0.000121863	9.71097e-05	AXL/SLIT2/IFNGR1/CREBRF/IL1R1/SLIT3/HSPA1A/PXDN/OTUD4/CCDC3/SPPL2A/CASP4/UBC/SOCS3/JAK1/CAV1/IFNAR1/SPHK1/CASP1/IFNGR2/CSF1/DHX9/IRAK3	23	SMC_C3_c3_BP	SMC1_ANGPT1
GSTP1	SMC2	GO:0060759	2950	regulation of response to cytokine stimulus	0.000121863	9.71097e-05	AXL/SLIT2/IFNGR1/CREBRF/IL1R1/SLIT3/HSPA1A/PXDN/OTUD4/CCDC3/SPPL2A/CASP4/UBC/SOCS3/JAK1/CAV1/IFNAR1/SPHK1/CASP1/IFNGR2/CSF1/DHX9/IRAK3	23	SMC_C3_c3_BP	SMC2_GSTP1
CCL5	T	GO:0060759	6352	regulation of response to cytokine stimulus	0.000121863	9.71097e-05	AXL/SLIT2/IFNGR1/CREBRF/IL1R1/SLIT3/HSPA1A/PXDN/OTUD4/CCDC3/SPPL2A/CASP4/UBC/SOCS3/JAK1/CAV1/IFNAR1/SPHK1/CASP1/IFNGR2/CSF1/DHX9/IRAK3	23	SMC_C3_c3_BP	T_CCL5
PTPRC	T	GO:0060759	5788	regulation of response to cytokine stimulus	0.000121863	9.71097e-05	AXL/SLIT2/IFNGR1/CREBRF/IL1R1/SLIT3/HSPA1A/PXDN/OTUD4/CCDC3/SPPL2A/CASP4/UBC/SOCS3/JAK1/CAV1/IFNAR1/SPHK1/CASP1/IFNGR2/CSF1/DHX9/IRAK3	23	SMC_C3_c3_BP	T_PTPRC
TFPI	FB2	GO:0071383	7035	cellular response to steroid hormone stimulus	0.0370041	0.0294877	SERPINF1/FOXP1/CREBRF/UBR5/NR4A3/KANK2/SMARCA4/NR4A2/RBFOX2/STC1/DDX5/NR2F2/FOXO3/ZFP36/ZFP36L2/RB1/ATP1A1/KLF9/CFLAR/CALR/YAP1	21	SMC_C3_c3_BP	FB2_TFPI
ANXA1	MP1	GO:0071383	301	cellular response to steroid hormone stimulus	0.0370041	0.0294877	SERPINF1/FOXP1/CREBRF/UBR5/NR4A3/KANK2/SMARCA4/NR4A2/RBFOX2/STC1/DDX5/NR2F2/FOXO3/ZFP36/ZFP36L2/RB1/ATP1A1/KLF9/CFLAR/CALR/YAP1	21	SMC_C3_c3_BP	MP1_ANXA1
CALR	MP1	GO:0071383	811	cellular response to steroid hormone stimulus	0.0370041	0.0294877	SERPINF1/FOXP1/CREBRF/UBR5/NR4A3/KANK2/SMARCA4/NR4A2/RBFOX2/STC1/DDX5/NR2F2/FOXO3/ZFP36/ZFP36L2/RB1/ATP1A1/KLF9/CFLAR/CALR/YAP1	21	SMC_C3_c3_BP	MP1_CALR
ICAM1	MP1	GO:0071383	3383	cellular response to steroid hormone stimulus	0.0370041	0.0294877	SERPINF1/FOXP1/CREBRF/UBR5/NR4A3/KANK2/SMARCA4/NR4A2/RBFOX2/STC1/DDX5/NR2F2/FOXO3/ZFP36/ZFP36L2/RB1/ATP1A1/KLF9/CFLAR/CALR/YAP1	21	SMC_C3_c3_BP	MP1_ICAM1
GSTP1	SMC2	GO:0071383	2950	cellular response to steroid hormone stimulus	0.0370041	0.0294877	SERPINF1/FOXP1/CREBRF/UBR5/NR4A3/KANK2/SMARCA4/NR4A2/RBFOX2/STC1/DDX5/NR2F2/FOXO3/ZFP36/ZFP36L2/RB1/ATP1A1/KLF9/CFLAR/CALR/YAP1	21	SMC_C3_c3_BP	SMC2_GSTP1
PTGS2	MP1	GO:0071470	5743	cellular response to osmotic stress	0.0263443	0.0209931	AKR1B1/OXSR1/PKD2/YBX3/MYLK/PTGS2	6	SMC_C3_c3_BP	MP1_PTGS2
COL3A1	FB2	GO:0071559	1281	response to transforming growth factor beta	0.000279833	0.000222992	LTBP1/LTBP4/GLG1/FOS/FMOD/TGFBR3/ITGA8/MEF2C/PDGFD/HSPA1A/ZFHX3/ENG/SMAD7/COL4A2/HSPA5/SKIL/UBC/HTRA3/USP9X/CAV1/ZFP36L2/ID1/ADAM9/CFLAR/ITGA3/LIMS1	26	SMC_C3_c3_BP	FB2_COL3A1
FBN1	FB2	GO:0071559	2200	response to transforming growth factor beta	0.000279833	0.000222992	LTBP1/LTBP4/GLG1/FOS/FMOD/TGFBR3/ITGA8/MEF2C/PDGFD/HSPA1A/ZFHX3/ENG/SMAD7/COL4A2/HSPA5/SKIL/UBC/HTRA3/USP9X/CAV1/ZFP36L2/ID1/ADAM9/CFLAR/ITGA3/LIMS1	26	SMC_C3_c3_BP	FB2_FBN1
COL1A1	FB2	GO:0071559	1277	response to transforming growth factor beta	0.000279833	0.000222992	LTBP1/LTBP4/GLG1/FOS/FMOD/TGFBR3/ITGA8/MEF2C/PDGFD/HSPA1A/ZFHX3/ENG/SMAD7/COL4A2/HSPA5/SKIL/UBC/HTRA3/USP9X/CAV1/ZFP36L2/ID1/ADAM9/CFLAR/ITGA3/LIMS1	26	SMC_C3_c3_BP	FB2_COL1A1
COL1A2	FB2	GO:0071559	1278	response to transforming growth factor beta	0.000279833	0.000222992	LTBP1/LTBP4/GLG1/FOS/FMOD/TGFBR3/ITGA8/MEF2C/PDGFD/HSPA1A/ZFHX3/ENG/SMAD7/COL4A2/HSPA5/SKIL/UBC/HTRA3/USP9X/CAV1/ZFP36L2/ID1/ADAM9/CFLAR/ITGA3/LIMS1	26	SMC_C3_c3_BP	FB2_COL1A2
THBS1	MP1	GO:0071559	7057	response to transforming growth factor beta	0.000279833	0.000222992	LTBP1/LTBP4/GLG1/FOS/FMOD/TGFBR3/ITGA8/MEF2C/PDGFD/HSPA1A/ZFHX3/ENG/SMAD7/COL4A2/HSPA5/SKIL/UBC/HTRA3/USP9X/CAV1/ZFP36L2/ID1/ADAM9/CFLAR/ITGA3/LIMS1	26	SMC_C3_c3_BP	MP1_THBS1
ADAM9	MP1	GO:0071559	8754	response to transforming growth factor beta	0.000279833	0.000222992	LTBP1/LTBP4/GLG1/FOS/FMOD/TGFBR3/ITGA8/MEF2C/PDGFD/HSPA1A/ZFHX3/ENG/SMAD7/COL4A2/HSPA5/SKIL/UBC/HTRA3/USP9X/CAV1/ZFP36L2/ID1/ADAM9/CFLAR/ITGA3/LIMS1	26	SMC_C3_c3_BP	MP1_ADAM9
COL4A2	SMC1	GO:0071559	1284	response to transforming growth factor beta	0.000279833	0.000222992	LTBP1/LTBP4/GLG1/FOS/FMOD/TGFBR3/ITGA8/MEF2C/PDGFD/HSPA1A/ZFHX3/ENG/SMAD7/COL4A2/HSPA5/SKIL/UBC/HTRA3/USP9X/CAV1/ZFP36L2/ID1/ADAM9/CFLAR/ITGA3/LIMS1	26	SMC_C3_c3_BP	SMC1_COL4A2
GLG1	SMC1	GO:0071559	2734	response to transforming growth factor beta	0.000279833	0.000222992	LTBP1/LTBP4/GLG1/FOS/FMOD/TGFBR3/ITGA8/MEF2C/PDGFD/HSPA1A/ZFHX3/ENG/SMAD7/COL4A2/HSPA5/SKIL/UBC/HTRA3/USP9X/CAV1/ZFP36L2/ID1/ADAM9/CFLAR/ITGA3/LIMS1	26	SMC_C3_c3_BP	SMC1_GLG1
LTBP1	SMC1	GO:0071559	4052	response to transforming growth factor beta	0.000279833	0.000222992	LTBP1/LTBP4/GLG1/FOS/FMOD/TGFBR3/ITGA8/MEF2C/PDGFD/HSPA1A/ZFHX3/ENG/SMAD7/COL4A2/HSPA5/SKIL/UBC/HTRA3/USP9X/CAV1/ZFP36L2/ID1/ADAM9/CFLAR/ITGA3/LIMS1	26	SMC_C3_c3_BP	SMC1_LTBP1
PDGFD	SMC1	GO:0071559	80310	response to transforming growth factor beta	0.000279833	0.000222992	LTBP1/LTBP4/GLG1/FOS/FMOD/TGFBR3/ITGA8/MEF2C/PDGFD/HSPA1A/ZFHX3/ENG/SMAD7/COL4A2/HSPA5/SKIL/UBC/HTRA3/USP9X/CAV1/ZFP36L2/ID1/ADAM9/CFLAR/ITGA3/LIMS1	26	SMC_C3_c3_BP	SMC1_PDGFD
FGF2	FB2	GO:0071902	2247	positive regulation of protein serine/threonine kinase activity	0.00984021	0.00784142	SASH1/NTRK3/PDE5A/PDGFRB/F2R/TAB2/RAPGEF2/CDKN1B/CCNL1/PDGFD/CD81/PKD1/MAP4K4/PKD2/ZEB2/ITGA1/FGFR1/GADD45B/FGF2/SPAG9/INSR/UBC/PIK3CB/ADAM9/MAP3K8/SPRY2/FLT1/MAP4K5/IQGAP1	29	SMC_C3_c3_BP	FB2_FGF2
PSEN1	MP1	GO:0071902	5663	positive regulation of protein serine/threonine kinase activity	0.00984021	0.00784142	SASH1/NTRK3/PDE5A/PDGFRB/F2R/TAB2/RAPGEF2/CDKN1B/CCNL1/PDGFD/CD81/PKD1/MAP4K4/PKD2/ZEB2/ITGA1/FGFR1/GADD45B/FGF2/SPAG9/INSR/UBC/PIK3CB/ADAM9/MAP3K8/SPRY2/FLT1/MAP4K5/IQGAP1	29	SMC_C3_c3_BP	MP1_PSEN1
VEGFA	MP1	GO:0071902	7422	positive regulation of protein serine/threonine kinase activity	0.00984021	0.00784142	SASH1/NTRK3/PDE5A/PDGFRB/F2R/TAB2/RAPGEF2/CDKN1B/CCNL1/PDGFD/CD81/PKD1/MAP4K4/PKD2/ZEB2/ITGA1/FGFR1/GADD45B/FGF2/SPAG9/INSR/UBC/PIK3CB/ADAM9/MAP3K8/SPRY2/FLT1/MAP4K5/IQGAP1	29	SMC_C3_c3_BP	MP1_VEGFA
ADAM9	MP1	GO:0071902	8754	positive regulation of protein serine/threonine kinase activity	0.00984021	0.00784142	SASH1/NTRK3/PDE5A/PDGFRB/F2R/TAB2/RAPGEF2/CDKN1B/CCNL1/PDGFD/CD81/PKD1/MAP4K4/PKD2/ZEB2/ITGA1/FGFR1/GADD45B/FGF2/SPAG9/INSR/UBC/PIK3CB/ADAM9/MAP3K8/SPRY2/FLT1/MAP4K5/IQGAP1	29	SMC_C3_c3_BP	MP1_ADAM9
IL1B	MP1	GO:0071902	3553	positive regulation of protein serine/threonine kinase activity	0.00984021	0.00784142	SASH1/NTRK3/PDE5A/PDGFRB/F2R/TAB2/RAPGEF2/CDKN1B/CCNL1/PDGFD/CD81/PKD1/MAP4K4/PKD2/ZEB2/ITGA1/FGFR1/GADD45B/FGF2/SPAG9/INSR/UBC/PIK3CB/ADAM9/MAP3K8/SPRY2/FLT1/MAP4K5/IQGAP1	29	SMC_C3_c3_BP	MP1_IL1B
TNF	MP1	GO:0071902	7124	positive regulation of protein serine/threonine kinase activity	0.00984021	0.00784142	SASH1/NTRK3/PDE5A/PDGFRB/F2R/TAB2/RAPGEF2/CDKN1B/CCNL1/PDGFD/CD81/PKD1/MAP4K4/PKD2/ZEB2/ITGA1/FGFR1/GADD45B/FGF2/SPAG9/INSR/UBC/PIK3CB/ADAM9/MAP3K8/SPRY2/FLT1/MAP4K5/IQGAP1	29	SMC_C3_c3_BP	MP1_TNF
THBS1	MP1	GO:0071902	7057	positive regulation of protein serine/threonine kinase activity	0.00984021	0.00784142	SASH1/NTRK3/PDE5A/PDGFRB/F2R/TAB2/RAPGEF2/CDKN1B/CCNL1/PDGFD/CD81/PKD1/MAP4K4/PKD2/ZEB2/ITGA1/FGFR1/GADD45B/FGF2/SPAG9/INSR/UBC/PIK3CB/ADAM9/MAP3K8/SPRY2/FLT1/MAP4K5/IQGAP1	29	SMC_C3_c3_BP	MP1_THBS1
HGF	SMC1	GO:0071902	3082	positive regulation of protein serine/threonine kinase activity	0.00984021	0.00784142	SASH1/NTRK3/PDE5A/PDGFRB/F2R/TAB2/RAPGEF2/CDKN1B/CCNL1/PDGFD/CD81/PKD1/MAP4K4/PKD2/ZEB2/ITGA1/FGFR1/GADD45B/FGF2/SPAG9/INSR/UBC/PIK3CB/ADAM9/MAP3K8/SPRY2/FLT1/MAP4K5/IQGAP1	29	SMC_C3_c3_BP	SMC1_HGF
PDGFD	SMC1	GO:0071902	80310	positive regulation of protein serine/threonine kinase activity	0.00984021	0.00784142	SASH1/NTRK3/PDE5A/PDGFRB/F2R/TAB2/RAPGEF2/CDKN1B/CCNL1/PDGFD/CD81/PKD1/MAP4K4/PKD2/ZEB2/ITGA1/FGFR1/GADD45B/FGF2/SPAG9/INSR/UBC/PIK3CB/ADAM9/MAP3K8/SPRY2/FLT1/MAP4K5/IQGAP1	29	SMC_C3_c3_BP	SMC1_PDGFD
PDGFA	SMC2	GO:0071902	5154	positive regulation of protein serine/threonine kinase activity	0.00984021	0.00784142	SASH1/NTRK3/PDE5A/PDGFRB/F2R/TAB2/RAPGEF2/CDKN1B/CCNL1/PDGFD/CD81/PKD1/MAP4K4/PKD2/ZEB2/ITGA1/FGFR1/GADD45B/FGF2/SPAG9/INSR/UBC/PIK3CB/ADAM9/MAP3K8/SPRY2/FLT1/MAP4K5/IQGAP1	29	SMC_C3_c3_BP	SMC2_PDGFA
FGF1	SMC2	GO:0071902	2246	positive regulation of protein serine/threonine kinase activity	0.00984021	0.00784142	SASH1/NTRK3/PDE5A/PDGFRB/F2R/TAB2/RAPGEF2/CDKN1B/CCNL1/PDGFD/CD81/PKD1/MAP4K4/PKD2/ZEB2/ITGA1/FGFR1/GADD45B/FGF2/SPAG9/INSR/UBC/PIK3CB/ADAM9/MAP3K8/SPRY2/FLT1/MAP4K5/IQGAP1	29	SMC_C3_c3_BP	SMC2_FGF1
VCAN	FB2	GO:1901136	1462	carbohydrate derivative catabolic process	0.00774843	0.00617453	VCAN/LUM/PDE5A/BGN/PRELP/UPP1/FMOD/PDE4B/GPC6/GUSB/ADAMTS9/MGAT1/FGF2/SAMHD1/NEU1/PNP/CST3/GLA/NT5E	19	SMC_C3_c3_BP	FB2_VCAN
DCN	FB2	GO:1901136	1634	carbohydrate derivative catabolic process	0.00774843	0.00617453	VCAN/LUM/PDE5A/BGN/PRELP/UPP1/FMOD/PDE4B/GPC6/GUSB/ADAMTS9/MGAT1/FGF2/SAMHD1/NEU1/PNP/CST3/GLA/NT5E	19	SMC_C3_c3_BP	FB2_DCN
FGF2	FB2	GO:1901136	2247	carbohydrate derivative catabolic process	0.00774843	0.00617453	VCAN/LUM/PDE5A/BGN/PRELP/UPP1/FMOD/PDE4B/GPC6/GUSB/ADAMTS9/MGAT1/FGF2/SAMHD1/NEU1/PNP/CST3/GLA/NT5E	19	SMC_C3_c3_BP	FB2_FGF2
OMD	FB2	GO:1901136	4958	carbohydrate derivative catabolic process	0.00774843	0.00617453	VCAN/LUM/PDE5A/BGN/PRELP/UPP1/FMOD/PDE4B/GPC6/GUSB/ADAMTS9/MGAT1/FGF2/SAMHD1/NEU1/PNP/CST3/GLA/NT5E	19	SMC_C3_c3_BP	FB2_OMD
BGN	SMC1	GO:1901136	633	carbohydrate derivative catabolic process	0.00774843	0.00617453	VCAN/LUM/PDE5A/BGN/PRELP/UPP1/FMOD/PDE4B/GPC6/GUSB/ADAMTS9/MGAT1/FGF2/SAMHD1/NEU1/PNP/CST3/GLA/NT5E	19	SMC_C3_c3_BP	SMC1_BGN
TNFSF10	EC	GO:1901652	8743	response to peptide	4.69521e-07	3.7415e-07	CXCL12/BTG2/JAG1/SORBS1/EGR1/PIK3C2A/IGFBP5/TGFBR3/PDK4/NR4A3/MYO5A/PHIP/NUCKS1/AHCYL1/CDKN1B/OGT/AKR1B1/BTG1/NR4A2/RAB31/TCIRG1/SORT1/TIMP1/CYFIP1/NFE2L2/FOXO3/GNB1/CASP4/BSG/PTEN/INSR/SOCS3/PIK3R1/CAV1/ID1/PTGS2/TNFSF10/CFLAR/APRT/MYO1C/GNG12/JUND/ADCY4/GRB10/AGTRAP/TEK/ATP6V1H/IQGAP1/LRP1/GRB2/LEPROT	51	SMC_C3_c3_BP	EC_TNFSF10
CXCL12	FB1	GO:1901652	6387	response to peptide	4.69521e-07	3.7415e-07	CXCL12/BTG2/JAG1/SORBS1/EGR1/PIK3C2A/IGFBP5/TGFBR3/PDK4/NR4A3/MYO5A/PHIP/NUCKS1/AHCYL1/CDKN1B/OGT/AKR1B1/BTG1/NR4A2/RAB31/TCIRG1/SORT1/TIMP1/CYFIP1/NFE2L2/FOXO3/GNB1/CASP4/BSG/PTEN/INSR/SOCS3/PIK3R1/CAV1/ID1/PTGS2/TNFSF10/CFLAR/APRT/MYO1C/GNG12/JUND/ADCY4/GRB10/AGTRAP/TEK/ATP6V1H/IQGAP1/LRP1/GRB2/LEPROT	51	SMC_C3_c3_BP	FB1_CXCL12
TIMP1	FB2	GO:1901652	7076	response to peptide	4.69521e-07	3.7415e-07	CXCL12/BTG2/JAG1/SORBS1/EGR1/PIK3C2A/IGFBP5/TGFBR3/PDK4/NR4A3/MYO5A/PHIP/NUCKS1/AHCYL1/CDKN1B/OGT/AKR1B1/BTG1/NR4A2/RAB31/TCIRG1/SORT1/TIMP1/CYFIP1/NFE2L2/FOXO3/GNB1/CASP4/BSG/PTEN/INSR/SOCS3/PIK3R1/CAV1/ID1/PTGS2/TNFSF10/CFLAR/APRT/MYO1C/GNG12/JUND/ADCY4/GRB10/AGTRAP/TEK/ATP6V1H/IQGAP1/LRP1/GRB2/LEPROT	51	SMC_C3_c3_BP	FB2_TIMP1
RARRES2	FB2	GO:1901652	5919	response to peptide	4.69521e-07	3.7415e-07	CXCL12/BTG2/JAG1/SORBS1/EGR1/PIK3C2A/IGFBP5/TGFBR3/PDK4/NR4A3/MYO5A/PHIP/NUCKS1/AHCYL1/CDKN1B/OGT/AKR1B1/BTG1/NR4A2/RAB31/TCIRG1/SORT1/TIMP1/CYFIP1/NFE2L2/FOXO3/GNB1/CASP4/BSG/PTEN/INSR/SOCS3/PIK3R1/CAV1/ID1/PTGS2/TNFSF10/CFLAR/APRT/MYO1C/GNG12/JUND/ADCY4/GRB10/AGTRAP/TEK/ATP6V1H/IQGAP1/LRP1/GRB2/LEPROT	51	SMC_C3_c3_BP	FB2_RARRES2
APP	FB2	GO:1901652	351	response to peptide	4.69521e-07	3.7415e-07	CXCL12/BTG2/JAG1/SORBS1/EGR1/PIK3C2A/IGFBP5/TGFBR3/PDK4/NR4A3/MYO5A/PHIP/NUCKS1/AHCYL1/CDKN1B/OGT/AKR1B1/BTG1/NR4A2/RAB31/TCIRG1/SORT1/TIMP1/CYFIP1/NFE2L2/FOXO3/GNB1/CASP4/BSG/PTEN/INSR/SOCS3/PIK3R1/CAV1/ID1/PTGS2/TNFSF10/CFLAR/APRT/MYO1C/GNG12/JUND/ADCY4/GRB10/AGTRAP/TEK/ATP6V1H/IQGAP1/LRP1/GRB2/LEPROT	51	SMC_C3_c3_BP	FB2_APP
FBN1	FB2	GO:1901652	2200	response to peptide	4.69521e-07	3.7415e-07	CXCL12/BTG2/JAG1/SORBS1/EGR1/PIK3C2A/IGFBP5/TGFBR3/PDK4/NR4A3/MYO5A/PHIP/NUCKS1/AHCYL1/CDKN1B/OGT/AKR1B1/BTG1/NR4A2/RAB31/TCIRG1/SORT1/TIMP1/CYFIP1/NFE2L2/FOXO3/GNB1/CASP4/BSG/PTEN/INSR/SOCS3/PIK3R1/CAV1/ID1/PTGS2/TNFSF10/CFLAR/APRT/MYO1C/GNG12/JUND/ADCY4/GRB10/AGTRAP/TEK/ATP6V1H/IQGAP1/LRP1/GRB2/LEPROT	51	SMC_C3_c3_BP	FB2_FBN1
COL1A1	FB2	GO:1901652	1277	response to peptide	4.69521e-07	3.7415e-07	CXCL12/BTG2/JAG1/SORBS1/EGR1/PIK3C2A/IGFBP5/TGFBR3/PDK4/NR4A3/MYO5A/PHIP/NUCKS1/AHCYL1/CDKN1B/OGT/AKR1B1/BTG1/NR4A2/RAB31/TCIRG1/SORT1/TIMP1/CYFIP1/NFE2L2/FOXO3/GNB1/CASP4/BSG/PTEN/INSR/SOCS3/PIK3R1/CAV1/ID1/PTGS2/TNFSF10/CFLAR/APRT/MYO1C/GNG12/JUND/ADCY4/GRB10/AGTRAP/TEK/ATP6V1H/IQGAP1/LRP1/GRB2/LEPROT	51	SMC_C3_c3_BP	FB2_COL1A1
CTGF	FB2	GO:1901652	1490	response to peptide	4.69521e-07	3.7415e-07	CXCL12/BTG2/JAG1/SORBS1/EGR1/PIK3C2A/IGFBP5/TGFBR3/PDK4/NR4A3/MYO5A/PHIP/NUCKS1/AHCYL1/CDKN1B/OGT/AKR1B1/BTG1/NR4A2/RAB31/TCIRG1/SORT1/TIMP1/CYFIP1/NFE2L2/FOXO3/GNB1/CASP4/BSG/PTEN/INSR/SOCS3/PIK3R1/CAV1/ID1/PTGS2/TNFSF10/CFLAR/APRT/MYO1C/GNG12/JUND/ADCY4/GRB10/AGTRAP/TEK/ATP6V1H/IQGAP1/LRP1/GRB2/LEPROT	51	SMC_C3_c3_BP	FB2_CTGF
NPPA	FB3	GO:1901652	4878	response to peptide	4.69521e-07	3.7415e-07	CXCL12/BTG2/JAG1/SORBS1/EGR1/PIK3C2A/IGFBP5/TGFBR3/PDK4/NR4A3/MYO5A/PHIP/NUCKS1/AHCYL1/CDKN1B/OGT/AKR1B1/BTG1/NR4A2/RAB31/TCIRG1/SORT1/TIMP1/CYFIP1/NFE2L2/FOXO3/GNB1/CASP4/BSG/PTEN/INSR/SOCS3/PIK3R1/CAV1/ID1/PTGS2/TNFSF10/CFLAR/APRT/MYO1C/GNG12/JUND/ADCY4/GRB10/AGTRAP/TEK/ATP6V1H/IQGAP1/LRP1/GRB2/LEPROT	51	SMC_C3_c3_BP	FB3_NPPA
IL10	MP1	GO:1901652	3586	response to peptide	4.69521e-07	3.7415e-07	CXCL12/BTG2/JAG1/SORBS1/EGR1/PIK3C2A/IGFBP5/TGFBR3/PDK4/NR4A3/MYO5A/PHIP/NUCKS1/AHCYL1/CDKN1B/OGT/AKR1B1/BTG1/NR4A2/RAB31/TCIRG1/SORT1/TIMP1/CYFIP1/NFE2L2/FOXO3/GNB1/CASP4/BSG/PTEN/INSR/SOCS3/PIK3R1/CAV1/ID1/PTGS2/TNFSF10/CFLAR/APRT/MYO1C/GNG12/JUND/ADCY4/GRB10/AGTRAP/TEK/ATP6V1H/IQGAP1/LRP1/GRB2/LEPROT	51	SMC_C3_c3_BP	MP1_IL10
ANXA1	MP1	GO:1901652	301	response to peptide	4.69521e-07	3.7415e-07	CXCL12/BTG2/JAG1/SORBS1/EGR1/PIK3C2A/IGFBP5/TGFBR3/PDK4/NR4A3/MYO5A/PHIP/NUCKS1/AHCYL1/CDKN1B/OGT/AKR1B1/BTG1/NR4A2/RAB31/TCIRG1/SORT1/TIMP1/CYFIP1/NFE2L2/FOXO3/GNB1/CASP4/BSG/PTEN/INSR/SOCS3/PIK3R1/CAV1/ID1/PTGS2/TNFSF10/CFLAR/APRT/MYO1C/GNG12/JUND/ADCY4/GRB10/AGTRAP/TEK/ATP6V1H/IQGAP1/LRP1/GRB2/LEPROT	51	SMC_C3_c3_BP	MP1_ANXA1
PSEN1	MP1	GO:1901652	5663	response to peptide	4.69521e-07	3.7415e-07	CXCL12/BTG2/JAG1/SORBS1/EGR1/PIK3C2A/IGFBP5/TGFBR3/PDK4/NR4A3/MYO5A/PHIP/NUCKS1/AHCYL1/CDKN1B/OGT/AKR1B1/BTG1/NR4A2/RAB31/TCIRG1/SORT1/TIMP1/CYFIP1/NFE2L2/FOXO3/GNB1/CASP4/BSG/PTEN/INSR/SOCS3/PIK3R1/CAV1/ID1/PTGS2/TNFSF10/CFLAR/APRT/MYO1C/GNG12/JUND/ADCY4/GRB10/AGTRAP/TEK/ATP6V1H/IQGAP1/LRP1/GRB2/LEPROT	51	SMC_C3_c3_BP	MP1_PSEN1
PTGS2	MP1	GO:1901652	5743	response to peptide	4.69521e-07	3.7415e-07	CXCL12/BTG2/JAG1/SORBS1/EGR1/PIK3C2A/IGFBP5/TGFBR3/PDK4/NR4A3/MYO5A/PHIP/NUCKS1/AHCYL1/CDKN1B/OGT/AKR1B1/BTG1/NR4A2/RAB31/TCIRG1/SORT1/TIMP1/CYFIP1/NFE2L2/FOXO3/GNB1/CASP4/BSG/PTEN/INSR/SOCS3/PIK3R1/CAV1/ID1/PTGS2/TNFSF10/CFLAR/APRT/MYO1C/GNG12/JUND/ADCY4/GRB10/AGTRAP/TEK/ATP6V1H/IQGAP1/LRP1/GRB2/LEPROT	51	SMC_C3_c3_BP	MP1_PTGS2
IL1B	MP1	GO:1901652	3553	response to peptide	4.69521e-07	3.7415e-07	CXCL12/BTG2/JAG1/SORBS1/EGR1/PIK3C2A/IGFBP5/TGFBR3/PDK4/NR4A3/MYO5A/PHIP/NUCKS1/AHCYL1/CDKN1B/OGT/AKR1B1/BTG1/NR4A2/RAB31/TCIRG1/SORT1/TIMP1/CYFIP1/NFE2L2/FOXO3/GNB1/CASP4/BSG/PTEN/INSR/SOCS3/PIK3R1/CAV1/ID1/PTGS2/TNFSF10/CFLAR/APRT/MYO1C/GNG12/JUND/ADCY4/GRB10/AGTRAP/TEK/ATP6V1H/IQGAP1/LRP1/GRB2/LEPROT	51	SMC_C3_c3_BP	MP1_IL1B
AREG	MP1	GO:1901652	374	response to peptide	4.69521e-07	3.7415e-07	CXCL12/BTG2/JAG1/SORBS1/EGR1/PIK3C2A/IGFBP5/TGFBR3/PDK4/NR4A3/MYO5A/PHIP/NUCKS1/AHCYL1/CDKN1B/OGT/AKR1B1/BTG1/NR4A2/RAB31/TCIRG1/SORT1/TIMP1/CYFIP1/NFE2L2/FOXO3/GNB1/CASP4/BSG/PTEN/INSR/SOCS3/PIK3R1/CAV1/ID1/PTGS2/TNFSF10/CFLAR/APRT/MYO1C/GNG12/JUND/ADCY4/GRB10/AGTRAP/TEK/ATP6V1H/IQGAP1/LRP1/GRB2/LEPROT	51	SMC_C3_c3_BP	MP1_AREG
EREG	MP1	GO:1901652	2069	response to peptide	4.69521e-07	3.7415e-07	CXCL12/BTG2/JAG1/SORBS1/EGR1/PIK3C2A/IGFBP5/TGFBR3/PDK4/NR4A3/MYO5A/PHIP/NUCKS1/AHCYL1/CDKN1B/OGT/AKR1B1/BTG1/NR4A2/RAB31/TCIRG1/SORT1/TIMP1/CYFIP1/NFE2L2/FOXO3/GNB1/CASP4/BSG/PTEN/INSR/SOCS3/PIK3R1/CAV1/ID1/PTGS2/TNFSF10/CFLAR/APRT/MYO1C/GNG12/JUND/ADCY4/GRB10/AGTRAP/TEK/ATP6V1H/IQGAP1/LRP1/GRB2/LEPROT	51	SMC_C3_c3_BP	MP1_EREG
ICAM1	MP1	GO:1901652	3383	response to peptide	4.69521e-07	3.7415e-07	CXCL12/BTG2/JAG1/SORBS1/EGR1/PIK3C2A/IGFBP5/TGFBR3/PDK4/NR4A3/MYO5A/PHIP/NUCKS1/AHCYL1/CDKN1B/OGT/AKR1B1/BTG1/NR4A2/RAB31/TCIRG1/SORT1/TIMP1/CYFIP1/NFE2L2/FOXO3/GNB1/CASP4/BSG/PTEN/INSR/SOCS3/PIK3R1/CAV1/ID1/PTGS2/TNFSF10/CFLAR/APRT/MYO1C/GNG12/JUND/ADCY4/GRB10/AGTRAP/TEK/ATP6V1H/IQGAP1/LRP1/GRB2/LEPROT	51	SMC_C3_c3_BP	MP1_ICAM1
ADM	MP2	GO:1901652	133	response to peptide	4.69521e-07	3.7415e-07	CXCL12/BTG2/JAG1/SORBS1/EGR1/PIK3C2A/IGFBP5/TGFBR3/PDK4/NR4A3/MYO5A/PHIP/NUCKS1/AHCYL1/CDKN1B/OGT/AKR1B1/BTG1/NR4A2/RAB31/TCIRG1/SORT1/TIMP1/CYFIP1/NFE2L2/FOXO3/GNB1/CASP4/BSG/PTEN/INSR/SOCS3/PIK3R1/CAV1/ID1/PTGS2/TNFSF10/CFLAR/APRT/MYO1C/GNG12/JUND/ADCY4/GRB10/AGTRAP/TEK/ATP6V1H/IQGAP1/LRP1/GRB2/LEPROT	51	SMC_C3_c3_BP	MP2_ADM
AGT	SMC1	GO:1901652	183	response to peptide	4.69521e-07	3.7415e-07	CXCL12/BTG2/JAG1/SORBS1/EGR1/PIK3C2A/IGFBP5/TGFBR3/PDK4/NR4A3/MYO5A/PHIP/NUCKS1/AHCYL1/CDKN1B/OGT/AKR1B1/BTG1/NR4A2/RAB31/TCIRG1/SORT1/TIMP1/CYFIP1/NFE2L2/FOXO3/GNB1/CASP4/BSG/PTEN/INSR/SOCS3/PIK3R1/CAV1/ID1/PTGS2/TNFSF10/CFLAR/APRT/MYO1C/GNG12/JUND/ADCY4/GRB10/AGTRAP/TEK/ATP6V1H/IQGAP1/LRP1/GRB2/LEPROT	51	SMC_C3_c3_BP	SMC1_AGT
JAG1	SMC1	GO:1901652	182	response to peptide	4.69521e-07	3.7415e-07	CXCL12/BTG2/JAG1/SORBS1/EGR1/PIK3C2A/IGFBP5/TGFBR3/PDK4/NR4A3/MYO5A/PHIP/NUCKS1/AHCYL1/CDKN1B/OGT/AKR1B1/BTG1/NR4A2/RAB31/TCIRG1/SORT1/TIMP1/CYFIP1/NFE2L2/FOXO3/GNB1/CASP4/BSG/PTEN/INSR/SOCS3/PIK3R1/CAV1/ID1/PTGS2/TNFSF10/CFLAR/APRT/MYO1C/GNG12/JUND/ADCY4/GRB10/AGTRAP/TEK/ATP6V1H/IQGAP1/LRP1/GRB2/LEPROT	51	SMC_C3_c3_BP	SMC1_JAG1
GSTP1	SMC2	GO:1901652	2950	response to peptide	4.69521e-07	3.7415e-07	CXCL12/BTG2/JAG1/SORBS1/EGR1/PIK3C2A/IGFBP5/TGFBR3/PDK4/NR4A3/MYO5A/PHIP/NUCKS1/AHCYL1/CDKN1B/OGT/AKR1B1/BTG1/NR4A2/RAB31/TCIRG1/SORT1/TIMP1/CYFIP1/NFE2L2/FOXO3/GNB1/CASP4/BSG/PTEN/INSR/SOCS3/PIK3R1/CAV1/ID1/PTGS2/TNFSF10/CFLAR/APRT/MYO1C/GNG12/JUND/ADCY4/GRB10/AGTRAP/TEK/ATP6V1H/IQGAP1/LRP1/GRB2/LEPROT	51	SMC_C3_c3_BP	SMC2_GSTP1
SORBS1	SMC2	GO:1901652	10580	response to peptide	4.69521e-07	3.7415e-07	CXCL12/BTG2/JAG1/SORBS1/EGR1/PIK3C2A/IGFBP5/TGFBR3/PDK4/NR4A3/MYO5A/PHIP/NUCKS1/AHCYL1/CDKN1B/OGT/AKR1B1/BTG1/NR4A2/RAB31/TCIRG1/SORT1/TIMP1/CYFIP1/NFE2L2/FOXO3/GNB1/CASP4/BSG/PTEN/INSR/SOCS3/PIK3R1/CAV1/ID1/PTGS2/TNFSF10/CFLAR/APRT/MYO1C/GNG12/JUND/ADCY4/GRB10/AGTRAP/TEK/ATP6V1H/IQGAP1/LRP1/GRB2/LEPROT	51	SMC_C3_c3_BP	SMC2_SORBS1
RARRES2	FB2	GO:1901653	5919	cellular response to peptide	0.000134332	0.000107046	SORBS1/PIK3C2A/PDK4/NR4A3/MYO5A/PHIP/NUCKS1/AHCYL1/OGT/AKR1B1/NR4A2/RAB31/TCIRG1/CYFIP1/NFE2L2/FOXO3/GNB1/CASP4/PTEN/INSR/SOCS3/PIK3R1/CAV1/ID1/CFLAR/APRT/MYO1C/GNG12/ADCY4/GRB10/AGTRAP/ATP6V1H/LRP1/GRB2/LEPROT	35	SMC_C3_c3_BP	FB2_RARRES2
FBN1	FB2	GO:1901653	2200	cellular response to peptide	0.000134332	0.000107046	SORBS1/PIK3C2A/PDK4/NR4A3/MYO5A/PHIP/NUCKS1/AHCYL1/OGT/AKR1B1/NR4A2/RAB31/TCIRG1/CYFIP1/NFE2L2/FOXO3/GNB1/CASP4/PTEN/INSR/SOCS3/PIK3R1/CAV1/ID1/CFLAR/APRT/MYO1C/GNG12/ADCY4/GRB10/AGTRAP/ATP6V1H/LRP1/GRB2/LEPROT	35	SMC_C3_c3_BP	FB2_FBN1
APP	FB2	GO:1901653	351	cellular response to peptide	0.000134332	0.000107046	SORBS1/PIK3C2A/PDK4/NR4A3/MYO5A/PHIP/NUCKS1/AHCYL1/OGT/AKR1B1/NR4A2/RAB31/TCIRG1/CYFIP1/NFE2L2/FOXO3/GNB1/CASP4/PTEN/INSR/SOCS3/PIK3R1/CAV1/ID1/CFLAR/APRT/MYO1C/GNG12/ADCY4/GRB10/AGTRAP/ATP6V1H/LRP1/GRB2/LEPROT	35	SMC_C3_c3_BP	FB2_APP
PSEN1	MP1	GO:1901653	5663	cellular response to peptide	0.000134332	0.000107046	SORBS1/PIK3C2A/PDK4/NR4A3/MYO5A/PHIP/NUCKS1/AHCYL1/OGT/AKR1B1/NR4A2/RAB31/TCIRG1/CYFIP1/NFE2L2/FOXO3/GNB1/CASP4/PTEN/INSR/SOCS3/PIK3R1/CAV1/ID1/CFLAR/APRT/MYO1C/GNG12/ADCY4/GRB10/AGTRAP/ATP6V1H/LRP1/GRB2/LEPROT	35	SMC_C3_c3_BP	MP1_PSEN1
IL1B	MP1	GO:1901653	3553	cellular response to peptide	0.000134332	0.000107046	SORBS1/PIK3C2A/PDK4/NR4A3/MYO5A/PHIP/NUCKS1/AHCYL1/OGT/AKR1B1/NR4A2/RAB31/TCIRG1/CYFIP1/NFE2L2/FOXO3/GNB1/CASP4/PTEN/INSR/SOCS3/PIK3R1/CAV1/ID1/CFLAR/APRT/MYO1C/GNG12/ADCY4/GRB10/AGTRAP/ATP6V1H/LRP1/GRB2/LEPROT	35	SMC_C3_c3_BP	MP1_IL1B
AGT	SMC1	GO:1901653	183	cellular response to peptide	0.000134332	0.000107046	SORBS1/PIK3C2A/PDK4/NR4A3/MYO5A/PHIP/NUCKS1/AHCYL1/OGT/AKR1B1/NR4A2/RAB31/TCIRG1/CYFIP1/NFE2L2/FOXO3/GNB1/CASP4/PTEN/INSR/SOCS3/PIK3R1/CAV1/ID1/CFLAR/APRT/MYO1C/GNG12/ADCY4/GRB10/AGTRAP/ATP6V1H/LRP1/GRB2/LEPROT	35	SMC_C3_c3_BP	SMC1_AGT
SORBS1	SMC2	GO:1901653	10580	cellular response to peptide	0.000134332	0.000107046	SORBS1/PIK3C2A/PDK4/NR4A3/MYO5A/PHIP/NUCKS1/AHCYL1/OGT/AKR1B1/NR4A2/RAB31/TCIRG1/CYFIP1/NFE2L2/FOXO3/GNB1/CASP4/PTEN/INSR/SOCS3/PIK3R1/CAV1/ID1/CFLAR/APRT/MYO1C/GNG12/ADCY4/GRB10/AGTRAP/ATP6V1H/LRP1/GRB2/LEPROT	35	SMC_C3_c3_BP	SMC2_SORBS1
GSTP1	SMC2	GO:1901653	2950	cellular response to peptide	0.000134332	0.000107046	SORBS1/PIK3C2A/PDK4/NR4A3/MYO5A/PHIP/NUCKS1/AHCYL1/OGT/AKR1B1/NR4A2/RAB31/TCIRG1/CYFIP1/NFE2L2/FOXO3/GNB1/CASP4/PTEN/INSR/SOCS3/PIK3R1/CAV1/ID1/CFLAR/APRT/MYO1C/GNG12/ADCY4/GRB10/AGTRAP/ATP6V1H/LRP1/GRB2/LEPROT	35	SMC_C3_c3_BP	SMC2_GSTP1
