# Supplementary material for: Dysregulation of interaction between LOXhigh fibroblast and smooth muscle cells contributes to the pathogenesis of aortic dissection
Source: Theranostics. 2022 Jan 1;12(2):910–28. doi: 10.7150/thno.66059 (PMC8692905; doi:10.7150/thno.66059)
Supplement: Supplementary file 16 — Supplementary table 15. [file thnov12p0910s16.xlsx]

## Sheet: Sheet1
Supplementary Data Table 15 Population liangds affecting biological processes of SMCs_Transition
Ligand	cell	ID	ENTREZID	definition	p.adjust	qvalue	GeneID	Count	Cluster	ligand_group
EFNA1	EC	GO:0001933	1942	negative regulation of protein phosphorylation	0.0401186	0.0366224	ANGPT1/ASPN/SPRY1/TNIP1/GPRC5A/C9orf72/TRIB1/SNX6/FBXO7/EIF3A/ATF3/TLR4/PRKDC/UBE2B/PDCD4/DUSP3/PRNP/TAOK3/CALM3/PKIG/PER1/GNAQ	22	SMC_C1C4_c1_BP	EC_EFNA1
SLIT2	FB2	GO:0001933	9353	negative regulation of protein phosphorylation	0.0401186	0.0366224	ANGPT1/ASPN/SPRY1/TNIP1/GPRC5A/C9orf72/TRIB1/SNX6/FBXO7/EIF3A/ATF3/TLR4/PRKDC/UBE2B/PDCD4/DUSP3/PRNP/TAOK3/CALM3/PKIG/PER1/GNAQ	22	SMC_C1C4_c1_BP	FB2_SLIT2
FBLN1	FB2	GO:0001933	2192	negative regulation of protein phosphorylation	0.0401186	0.0366224	ANGPT1/ASPN/SPRY1/TNIP1/GPRC5A/C9orf72/TRIB1/SNX6/FBXO7/EIF3A/ATF3/TLR4/PRKDC/UBE2B/PDCD4/DUSP3/PRNP/TAOK3/CALM3/PKIG/PER1/GNAQ	22	SMC_C1C4_c1_BP	FB2_FBLN1
THY1	FB2	GO:0001933	7070	negative regulation of protein phosphorylation	0.0401186	0.0366224	ANGPT1/ASPN/SPRY1/TNIP1/GPRC5A/C9orf72/TRIB1/SNX6/FBXO7/EIF3A/ATF3/TLR4/PRKDC/UBE2B/PDCD4/DUSP3/PRNP/TAOK3/CALM3/PKIG/PER1/GNAQ	22	SMC_C1C4_c1_BP	FB2_THY1
TIMP3	FB2	GO:0001933	7078	negative regulation of protein phosphorylation	0.0401186	0.0366224	ANGPT1/ASPN/SPRY1/TNIP1/GPRC5A/C9orf72/TRIB1/SNX6/FBXO7/EIF3A/ATF3/TLR4/PRKDC/UBE2B/PDCD4/DUSP3/PRNP/TAOK3/CALM3/PKIG/PER1/GNAQ	22	SMC_C1C4_c1_BP	FB2_TIMP3
DCN	FB2	GO:0001933	1634	negative regulation of protein phosphorylation	0.0401186	0.0366224	ANGPT1/ASPN/SPRY1/TNIP1/GPRC5A/C9orf72/TRIB1/SNX6/FBXO7/EIF3A/ATF3/TLR4/PRKDC/UBE2B/PDCD4/DUSP3/PRNP/TAOK3/CALM3/PKIG/PER1/GNAQ	22	SMC_C1C4_c1_BP	FB2_DCN
PSEN1	MP1	GO:0001933	5663	negative regulation of protein phosphorylation	0.0401186	0.0366224	ANGPT1/ASPN/SPRY1/TNIP1/GPRC5A/C9orf72/TRIB1/SNX6/FBXO7/EIF3A/ATF3/TLR4/PRKDC/UBE2B/PDCD4/DUSP3/PRNP/TAOK3/CALM3/PKIG/PER1/GNAQ	22	SMC_C1C4_c1_BP	MP1_PSEN1
IL1B	MP1	GO:0001933	3553	negative regulation of protein phosphorylation	0.0401186	0.0366224	ANGPT1/ASPN/SPRY1/TNIP1/GPRC5A/C9orf72/TRIB1/SNX6/FBXO7/EIF3A/ATF3/TLR4/PRKDC/UBE2B/PDCD4/DUSP3/PRNP/TAOK3/CALM3/PKIG/PER1/GNAQ	22	SMC_C1C4_c1_BP	MP1_IL1B
APOE	MP1	GO:0001933	348	negative regulation of protein phosphorylation	0.0401186	0.0366224	ANGPT1/ASPN/SPRY1/TNIP1/GPRC5A/C9orf72/TRIB1/SNX6/FBXO7/EIF3A/ATF3/TLR4/PRKDC/UBE2B/PDCD4/DUSP3/PRNP/TAOK3/CALM3/PKIG/PER1/GNAQ	22	SMC_C1C4_c1_BP	MP1_APOE
HGF	SMC1	GO:0001933	3082	negative regulation of protein phosphorylation	0.0401186	0.0366224	ANGPT1/ASPN/SPRY1/TNIP1/GPRC5A/C9orf72/TRIB1/SNX6/FBXO7/EIF3A/ATF3/TLR4/PRKDC/UBE2B/PDCD4/DUSP3/PRNP/TAOK3/CALM3/PKIG/PER1/GNAQ	22	SMC_C1C4_c1_BP	SMC1_HGF
BGN	SMC1	GO:0001933	633	negative regulation of protein phosphorylation	0.0401186	0.0366224	ANGPT1/ASPN/SPRY1/TNIP1/GPRC5A/C9orf72/TRIB1/SNX6/FBXO7/EIF3A/ATF3/TLR4/PRKDC/UBE2B/PDCD4/DUSP3/PRNP/TAOK3/CALM3/PKIG/PER1/GNAQ	22	SMC_C1C4_c1_BP	SMC1_BGN
ANGPT1	SMC1	GO:0001933	284	negative regulation of protein phosphorylation	0.0401186	0.0366224	ANGPT1/ASPN/SPRY1/TNIP1/GPRC5A/C9orf72/TRIB1/SNX6/FBXO7/EIF3A/ATF3/TLR4/PRKDC/UBE2B/PDCD4/DUSP3/PRNP/TAOK3/CALM3/PKIG/PER1/GNAQ	22	SMC_C1C4_c1_BP	SMC1_ANGPT1
GSTP1	SMC2	GO:0001933	2950	negative regulation of protein phosphorylation	0.0401186	0.0366224	ANGPT1/ASPN/SPRY1/TNIP1/GPRC5A/C9orf72/TRIB1/SNX6/FBXO7/EIF3A/ATF3/TLR4/PRKDC/UBE2B/PDCD4/DUSP3/PRNP/TAOK3/CALM3/PKIG/PER1/GNAQ	22	SMC_C1C4_c1_BP	SMC2_GSTP1
PTPRC	T	GO:0001933	5788	negative regulation of protein phosphorylation	0.0401186	0.0366224	ANGPT1/ASPN/SPRY1/TNIP1/GPRC5A/C9orf72/TRIB1/SNX6/FBXO7/EIF3A/ATF3/TLR4/PRKDC/UBE2B/PDCD4/DUSP3/PRNP/TAOK3/CALM3/PKIG/PER1/GNAQ	22	SMC_C1C4_c1_BP	T_PTPRC
SEMA4D	T	GO:0001933	10507	negative regulation of protein phosphorylation	0.0401186	0.0366224	ANGPT1/ASPN/SPRY1/TNIP1/GPRC5A/C9orf72/TRIB1/SNX6/FBXO7/EIF3A/ATF3/TLR4/PRKDC/UBE2B/PDCD4/DUSP3/PRNP/TAOK3/CALM3/PKIG/PER1/GNAQ	22	SMC_C1C4_c1_BP	T_SEMA4D
IL6	FB1	GO:0002446	3569	neutrophil mediated immunity	0.0140117	0.0127906	HBB/HEBP2/HSPA6/PSMB1/HSPA1B/PSMC3/WDR1/YPEL5/ACTR10/NDUFC2/CREG1/PRDX4/FUCA1/CD93/FTH1/CPNE3/C3AR1/SRP14/FUCA2/GLIPR1/LYZ/CD63/STOM/HEXB/GAA/TMEM30A	26	SMC_C1C4_c1_BP	FB1_IL6
HSP90AA1	FB1	GO:0002446	3320	neutrophil mediated immunity	0.0140117	0.0127906	HBB/HEBP2/HSPA6/PSMB1/HSPA1B/PSMC3/WDR1/YPEL5/ACTR10/NDUFC2/CREG1/PRDX4/FUCA1/CD93/FTH1/CPNE3/C3AR1/SRP14/FUCA2/GLIPR1/LYZ/CD63/STOM/HEXB/GAA/TMEM30A	26	SMC_C1C4_c1_BP	FB1_HSP90AA1
TIMP2	FB2	GO:0002446	7077	neutrophil mediated immunity	0.0140117	0.0127906	HBB/HEBP2/HSPA6/PSMB1/HSPA1B/PSMC3/WDR1/YPEL5/ACTR10/NDUFC2/CREG1/PRDX4/FUCA1/CD93/FTH1/CPNE3/C3AR1/SRP14/FUCA2/GLIPR1/LYZ/CD63/STOM/HEXB/GAA/TMEM30A	26	SMC_C1C4_c1_BP	FB2_TIMP2
C3	FB2	GO:0002446	718	neutrophil mediated immunity	0.0140117	0.0127906	HBB/HEBP2/HSPA6/PSMB1/HSPA1B/PSMC3/WDR1/YPEL5/ACTR10/NDUFC2/CREG1/PRDX4/FUCA1/CD93/FTH1/CPNE3/C3AR1/SRP14/FUCA2/GLIPR1/LYZ/CD63/STOM/HEXB/GAA/TMEM30A	26	SMC_C1C4_c1_BP	FB2_C3
GRN	MP1	GO:0002446	2896	neutrophil mediated immunity	0.0140117	0.0127906	HBB/HEBP2/HSPA6/PSMB1/HSPA1B/PSMC3/WDR1/YPEL5/ACTR10/NDUFC2/CREG1/PRDX4/FUCA1/CD93/FTH1/CPNE3/C3AR1/SRP14/FUCA2/GLIPR1/LYZ/CD63/STOM/HEXB/GAA/TMEM30A	26	SMC_C1C4_c1_BP	MP1_GRN
S100A8	MP1	GO:0002446	6279	neutrophil mediated immunity	0.0140117	0.0127906	HBB/HEBP2/HSPA6/PSMB1/HSPA1B/PSMC3/WDR1/YPEL5/ACTR10/NDUFC2/CREG1/PRDX4/FUCA1/CD93/FTH1/CPNE3/C3AR1/SRP14/FUCA2/GLIPR1/LYZ/CD63/STOM/HEXB/GAA/TMEM30A	26	SMC_C1C4_c1_BP	MP1_S100A8
B2M	MP1	GO:0002446	567	neutrophil mediated immunity	0.0140117	0.0127906	HBB/HEBP2/HSPA6/PSMB1/HSPA1B/PSMC3/WDR1/YPEL5/ACTR10/NDUFC2/CREG1/PRDX4/FUCA1/CD93/FTH1/CPNE3/C3AR1/SRP14/FUCA2/GLIPR1/LYZ/CD63/STOM/HEXB/GAA/TMEM30A	26	SMC_C1C4_c1_BP	MP1_B2M
CXCL1	MP1	GO:0002446	2919	neutrophil mediated immunity	0.0140117	0.0127906	HBB/HEBP2/HSPA6/PSMB1/HSPA1B/PSMC3/WDR1/YPEL5/ACTR10/NDUFC2/CREG1/PRDX4/FUCA1/CD93/FTH1/CPNE3/C3AR1/SRP14/FUCA2/GLIPR1/LYZ/CD63/STOM/HEXB/GAA/TMEM30A	26	SMC_C1C4_c1_BP	MP1_CXCL1
CD14	MP1	GO:0002446	929	neutrophil mediated immunity	0.0140117	0.0127906	HBB/HEBP2/HSPA6/PSMB1/HSPA1B/PSMC3/WDR1/YPEL5/ACTR10/NDUFC2/CREG1/PRDX4/FUCA1/CD93/FTH1/CPNE3/C3AR1/SRP14/FUCA2/GLIPR1/LYZ/CD63/STOM/HEXB/GAA/TMEM30A	26	SMC_C1C4_c1_BP	MP1_CD14
SERPINA1	MP1	GO:0002446	5265	neutrophil mediated immunity	0.0140117	0.0127906	HBB/HEBP2/HSPA6/PSMB1/HSPA1B/PSMC3/WDR1/YPEL5/ACTR10/NDUFC2/CREG1/PRDX4/FUCA1/CD93/FTH1/CPNE3/C3AR1/SRP14/FUCA2/GLIPR1/LYZ/CD63/STOM/HEXB/GAA/TMEM30A	26	SMC_C1C4_c1_BP	MP1_SERPINA1
CD58	MP1	GO:0002446	965	neutrophil mediated immunity	0.0140117	0.0127906	HBB/HEBP2/HSPA6/PSMB1/HSPA1B/PSMC3/WDR1/YPEL5/ACTR10/NDUFC2/CREG1/PRDX4/FUCA1/CD93/FTH1/CPNE3/C3AR1/SRP14/FUCA2/GLIPR1/LYZ/CD63/STOM/HEXB/GAA/TMEM30A	26	SMC_C1C4_c1_BP	MP1_CD58
CXCL5	MP1	GO:0002446	6374	neutrophil mediated immunity	0.0140117	0.0127906	HBB/HEBP2/HSPA6/PSMB1/HSPA1B/PSMC3/WDR1/YPEL5/ACTR10/NDUFC2/CREG1/PRDX4/FUCA1/CD93/FTH1/CPNE3/C3AR1/SRP14/FUCA2/GLIPR1/LYZ/CD63/STOM/HEXB/GAA/TMEM30A	26	SMC_C1C4_c1_BP	MP1_CXCL5
PSEN1	MP1	GO:0002446	5663	neutrophil mediated immunity	0.0140117	0.0127906	HBB/HEBP2/HSPA6/PSMB1/HSPA1B/PSMC3/WDR1/YPEL5/ACTR10/NDUFC2/CREG1/PRDX4/FUCA1/CD93/FTH1/CPNE3/C3AR1/SRP14/FUCA2/GLIPR1/LYZ/CD63/STOM/HEXB/GAA/TMEM30A	26	SMC_C1C4_c1_BP	MP1_PSEN1
MMP9	MP1	GO:0002446	4318	neutrophil mediated immunity	0.0140117	0.0127906	HBB/HEBP2/HSPA6/PSMB1/HSPA1B/PSMC3/WDR1/YPEL5/ACTR10/NDUFC2/CREG1/PRDX4/FUCA1/CD93/FTH1/CPNE3/C3AR1/SRP14/FUCA2/GLIPR1/LYZ/CD63/STOM/HEXB/GAA/TMEM30A	26	SMC_C1C4_c1_BP	MP1_MMP9
PSAP	MP1	GO:0002446	5660	neutrophil mediated immunity	0.0140117	0.0127906	HBB/HEBP2/HSPA6/PSMB1/HSPA1B/PSMC3/WDR1/YPEL5/ACTR10/NDUFC2/CREG1/PRDX4/FUCA1/CD93/FTH1/CPNE3/C3AR1/SRP14/FUCA2/GLIPR1/LYZ/CD63/STOM/HEXB/GAA/TMEM30A	26	SMC_C1C4_c1_BP	MP1_PSAP
S100A9	MP1	GO:0002446	6280	neutrophil mediated immunity	0.0140117	0.0127906	HBB/HEBP2/HSPA6/PSMB1/HSPA1B/PSMC3/WDR1/YPEL5/ACTR10/NDUFC2/CREG1/PRDX4/FUCA1/CD93/FTH1/CPNE3/C3AR1/SRP14/FUCA2/GLIPR1/LYZ/CD63/STOM/HEXB/GAA/TMEM30A	26	SMC_C1C4_c1_BP	MP1_S100A9
CD55	MP1	GO:0002446	1604	neutrophil mediated immunity	0.0140117	0.0127906	HBB/HEBP2/HSPA6/PSMB1/HSPA1B/PSMC3/WDR1/YPEL5/ACTR10/NDUFC2/CREG1/PRDX4/FUCA1/CD93/FTH1/CPNE3/C3AR1/SRP14/FUCA2/GLIPR1/LYZ/CD63/STOM/HEXB/GAA/TMEM30A	26	SMC_C1C4_c1_BP	MP1_CD55
BST2	MP2	GO:0002446	684	neutrophil mediated immunity	0.0140117	0.0127906	HBB/HEBP2/HSPA6/PSMB1/HSPA1B/PSMC3/WDR1/YPEL5/ACTR10/NDUFC2/CREG1/PRDX4/FUCA1/CD93/FTH1/CPNE3/C3AR1/SRP14/FUCA2/GLIPR1/LYZ/CD63/STOM/HEXB/GAA/TMEM30A	26	SMC_C1C4_c1_BP	MP2_BST2
PLAU	MP2	GO:0002446	5328	neutrophil mediated immunity	0.0140117	0.0127906	HBB/HEBP2/HSPA6/PSMB1/HSPA1B/PSMC3/WDR1/YPEL5/ACTR10/NDUFC2/CREG1/PRDX4/FUCA1/CD93/FTH1/CPNE3/C3AR1/SRP14/FUCA2/GLIPR1/LYZ/CD63/STOM/HEXB/GAA/TMEM30A	26	SMC_C1C4_c1_BP	MP2_PLAU
HMGB1	SMC1	GO:0002446	3146	neutrophil mediated immunity	0.0140117	0.0127906	HBB/HEBP2/HSPA6/PSMB1/HSPA1B/PSMC3/WDR1/YPEL5/ACTR10/NDUFC2/CREG1/PRDX4/FUCA1/CD93/FTH1/CPNE3/C3AR1/SRP14/FUCA2/GLIPR1/LYZ/CD63/STOM/HEXB/GAA/TMEM30A	26	SMC_C1C4_c1_BP	SMC1_HMGB1
GSTP1	SMC2	GO:0002446	2950	neutrophil mediated immunity	0.0140117	0.0127906	HBB/HEBP2/HSPA6/PSMB1/HSPA1B/PSMC3/WDR1/YPEL5/ACTR10/NDUFC2/CREG1/PRDX4/FUCA1/CD93/FTH1/CPNE3/C3AR1/SRP14/FUCA2/GLIPR1/LYZ/CD63/STOM/HEXB/GAA/TMEM30A	26	SMC_C1C4_c1_BP	SMC2_GSTP1
PTPRC	T	GO:0002446	5788	neutrophil mediated immunity	0.0140117	0.0127906	HBB/HEBP2/HSPA6/PSMB1/HSPA1B/PSMC3/WDR1/YPEL5/ACTR10/NDUFC2/CREG1/PRDX4/FUCA1/CD93/FTH1/CPNE3/C3AR1/SRP14/FUCA2/GLIPR1/LYZ/CD63/STOM/HEXB/GAA/TMEM30A	26	SMC_C1C4_c1_BP	T_PTPRC
SORBS1	SMC2	GO:0005977	10580	glycogen metabolic process	0.0031143	0.00280012	RPS27A/PPP1CB/PYGL/UBB/STK40/CALM1/PPP1CA/PPP1R2	8	SMC_C1C4_c4_BP	SMC2_SORBS1
RPS19	T	GO:0006614	6223	SRP-dependent cotranslational protein targeting to membrane	4.13942e-28	3.72182e-28	RPL27/RPS20/RPL35/RPL7/RPL31/RPL34/RPS14/RPS27A/RPLP1/RPL35A/RPL24/RPS19/RPS18/RPS15/RPL30/RPS12/RPL18A/RPL36/RPS3/RPS29/RPL32/RPL37/RPS25/RPL26/RPLP2/RPL13/RPL39/RPL3/RPL18/RPS8/SSR3/RPL12	32	SMC_C1C4_c4_BP	T_RPS19
PTGS2	MP1	GO:0010565	5743	regulation of cellular ketone metabolic process	0.000217745	0.000195779	PSMB6/PSMA7/PSMB5/PSMD4/PSMB3/OAZ1/PARK7/AKR1C3/PSMA4/PSMC5/NR1H3/PSME1/PSMD12/PSMA3	14	SMC_C1C4_c4_BP	MP1_PTGS2
ANXA1	MP1	GO:0010565	301	regulation of cellular ketone metabolic process	0.000217745	0.000195779	PSMB6/PSMA7/PSMB5/PSMD4/PSMB3/OAZ1/PARK7/AKR1C3/PSMA4/PSMC5/NR1H3/PSME1/PSMD12/PSMA3	14	SMC_C1C4_c4_BP	MP1_ANXA1
CCL2	FB1	GO:0034341	6347	response to interferon-gamma	0.0100349	0.00902256	ACTG1/SYNCRIP/IFITM3/CD58/LGALS9/HLA-DQA2/NR1H3/SLC11A1/IFITM2/HSP90AB1/DAPK1/CALCOCO2	12	SMC_C1C4_c4_BP	FB1_CCL2
CCL4	MP1	GO:0034341	6351	response to interferon-gamma	0.0100349	0.00902256	ACTG1/SYNCRIP/IFITM3/CD58/LGALS9/HLA-DQA2/NR1H3/SLC11A1/IFITM2/HSP90AB1/DAPK1/CALCOCO2	12	SMC_C1C4_c4_BP	MP1_CCL4
B2M	MP1	GO:0034341	567	response to interferon-gamma	0.0100349	0.00902256	ACTG1/SYNCRIP/IFITM3/CD58/LGALS9/HLA-DQA2/NR1H3/SLC11A1/IFITM2/HSP90AB1/DAPK1/CALCOCO2	12	SMC_C1C4_c4_BP	MP1_B2M
ICAM1	MP1	GO:0034341	3383	response to interferon-gamma	0.0100349	0.00902256	ACTG1/SYNCRIP/IFITM3/CD58/LGALS9/HLA-DQA2/NR1H3/SLC11A1/IFITM2/HSP90AB1/DAPK1/CALCOCO2	12	SMC_C1C4_c4_BP	MP1_ICAM1
CCL3L3	MP1	GO:0034341	414062	response to interferon-gamma	0.0100349	0.00902256	ACTG1/SYNCRIP/IFITM3/CD58/LGALS9/HLA-DQA2/NR1H3/SLC11A1/IFITM2/HSP90AB1/DAPK1/CALCOCO2	12	SMC_C1C4_c4_BP	MP1_CCL3L3
CD58	MP1	GO:0034341	965	response to interferon-gamma	0.0100349	0.00902256	ACTG1/SYNCRIP/IFITM3/CD58/LGALS9/HLA-DQA2/NR1H3/SLC11A1/IFITM2/HSP90AB1/DAPK1/CALCOCO2	12	SMC_C1C4_c4_BP	MP1_CD58
CCL7	MP1	GO:0034341	6354	response to interferon-gamma	0.0100349	0.00902256	ACTG1/SYNCRIP/IFITM3/CD58/LGALS9/HLA-DQA2/NR1H3/SLC11A1/IFITM2/HSP90AB1/DAPK1/CALCOCO2	12	SMC_C1C4_c4_BP	MP1_CCL7
CCL20	MP1	GO:0034341	6364	response to interferon-gamma	0.0100349	0.00902256	ACTG1/SYNCRIP/IFITM3/CD58/LGALS9/HLA-DQA2/NR1H3/SLC11A1/IFITM2/HSP90AB1/DAPK1/CALCOCO2	12	SMC_C1C4_c4_BP	MP1_CCL20
CXCL16	MP1	GO:0034341	58191	response to interferon-gamma	0.0100349	0.00902256	ACTG1/SYNCRIP/IFITM3/CD58/LGALS9/HLA-DQA2/NR1H3/SLC11A1/IFITM2/HSP90AB1/DAPK1/CALCOCO2	12	SMC_C1C4_c4_BP	MP1_CXCL16
CCL18	MP1	GO:0034341	6362	response to interferon-gamma	0.0100349	0.00902256	ACTG1/SYNCRIP/IFITM3/CD58/LGALS9/HLA-DQA2/NR1H3/SLC11A1/IFITM2/HSP90AB1/DAPK1/CALCOCO2	12	SMC_C1C4_c4_BP	MP1_CCL18
LGALS9	MP1	GO:0034341	3965	response to interferon-gamma	0.0100349	0.00902256	ACTG1/SYNCRIP/IFITM3/CD58/LGALS9/HLA-DQA2/NR1H3/SLC11A1/IFITM2/HSP90AB1/DAPK1/CALCOCO2	12	SMC_C1C4_c4_BP	MP1_LGALS9
VIM	MP1	GO:0034341	7431	response to interferon-gamma	0.0100349	0.00902256	ACTG1/SYNCRIP/IFITM3/CD58/LGALS9/HLA-DQA2/NR1H3/SLC11A1/IFITM2/HSP90AB1/DAPK1/CALCOCO2	12	SMC_C1C4_c4_BP	MP1_VIM
CCL3	MP1	GO:0034341	6348	response to interferon-gamma	0.0100349	0.00902256	ACTG1/SYNCRIP/IFITM3/CD58/LGALS9/HLA-DQA2/NR1H3/SLC11A1/IFITM2/HSP90AB1/DAPK1/CALCOCO2	12	SMC_C1C4_c4_BP	MP1_CCL3
BST2	MP2	GO:0034341	684	response to interferon-gamma	0.0100349	0.00902256	ACTG1/SYNCRIP/IFITM3/CD58/LGALS9/HLA-DQA2/NR1H3/SLC11A1/IFITM2/HSP90AB1/DAPK1/CALCOCO2	12	SMC_C1C4_c4_BP	MP2_BST2
VCAM1	SMC1	GO:0034341	7412	response to interferon-gamma	0.0100349	0.00902256	ACTG1/SYNCRIP/IFITM3/CD58/LGALS9/HLA-DQA2/NR1H3/SLC11A1/IFITM2/HSP90AB1/DAPK1/CALCOCO2	12	SMC_C1C4_c4_BP	SMC1_VCAM1
CCL5	T	GO:0034341	6352	response to interferon-gamma	0.0100349	0.00902256	ACTG1/SYNCRIP/IFITM3/CD58/LGALS9/HLA-DQA2/NR1H3/SLC11A1/IFITM2/HSP90AB1/DAPK1/CALCOCO2	12	SMC_C1C4_c4_BP	T_CCL5
APP	FB2	GO:0038061	351	NIK/NF-kappaB signaling	2.19772e-06	1.976e-06	PSMB6/PSMA7/TMSB4X/PSMB5/RPS27A/PSMD4/PSMB3/RPS3/PSMA4/SKP1/UBB/PSMC5/PSME1/PSMD12/PSMA3	15	SMC_C1C4_c4_BP	FB2_APP
CD14	MP1	GO:0038061	929	NIK/NF-kappaB signaling	2.19772e-06	1.976e-06	PSMB6/PSMA7/TMSB4X/PSMB5/RPS27A/PSMD4/PSMB3/RPS3/PSMA4/SKP1/UBB/PSMC5/PSME1/PSMD12/PSMA3	15	SMC_C1C4_c4_BP	MP1_CD14
TNF	MP1	GO:0038061	7124	NIK/NF-kappaB signaling	2.19772e-06	1.976e-06	PSMB6/PSMA7/TMSB4X/PSMB5/RPS27A/PSMD4/PSMB3/RPS3/PSMA4/SKP1/UBB/PSMC5/PSME1/PSMD12/PSMA3	15	SMC_C1C4_c4_BP	MP1_TNF
CALR	MP1	GO:0038061	811	NIK/NF-kappaB signaling	2.19772e-06	1.976e-06	PSMB6/PSMA7/TMSB4X/PSMB5/RPS27A/PSMD4/PSMB3/RPS3/PSMA4/SKP1/UBB/PSMC5/PSME1/PSMD12/PSMA3	15	SMC_C1C4_c4_BP	MP1_CALR
JAM2	EC	GO:0043062	58494	extracellular structure organization	0.0296177	0.0270366	COL14A1/LAMA2/MFAP4/A2M/GPM6B/DPT/ABI3BP/CAPNS1/FBLN5/DDR2/DNAJB6/ANTXR1/LAMC1/POSTN/PRDX4/ACSL3/CD34/COL8A1/MMP2/PLTP/SPINT2	21	SMC_C1C4_c1_BP	EC_JAM2
ADAM15	EC	GO:0043062	8751	extracellular structure organization	0.0296177	0.0270366	COL14A1/LAMA2/MFAP4/A2M/GPM6B/DPT/ABI3BP/CAPNS1/FBLN5/DDR2/DNAJB6/ANTXR1/LAMC1/POSTN/PRDX4/ACSL3/CD34/COL8A1/MMP2/PLTP/SPINT2	21	SMC_C1C4_c1_BP	EC_ADAM15
VWF	EC	GO:0043062	7450	extracellular structure organization	0.0296177	0.0270366	COL14A1/LAMA2/MFAP4/A2M/GPM6B/DPT/ABI3BP/CAPNS1/FBLN5/DDR2/DNAJB6/ANTXR1/LAMC1/POSTN/PRDX4/ACSL3/CD34/COL8A1/MMP2/PLTP/SPINT2	21	SMC_C1C4_c1_BP	EC_VWF
CYR61	FB1	GO:0043062	3491	extracellular structure organization	0.0296177	0.0270366	COL14A1/LAMA2/MFAP4/A2M/GPM6B/DPT/ABI3BP/CAPNS1/FBLN5/DDR2/DNAJB6/ANTXR1/LAMC1/POSTN/PRDX4/ACSL3/CD34/COL8A1/MMP2/PLTP/SPINT2	21	SMC_C1C4_c1_BP	FB1_CYR61
SERPINE1	FB2	GO:0043062	5054	extracellular structure organization	0.0296177	0.0270366	COL14A1/LAMA2/MFAP4/A2M/GPM6B/DPT/ABI3BP/CAPNS1/FBLN5/DDR2/DNAJB6/ANTXR1/LAMC1/POSTN/PRDX4/ACSL3/CD34/COL8A1/MMP2/PLTP/SPINT2	21	SMC_C1C4_c1_BP	FB2_SERPINE1
COL6A1	FB2	GO:0043062	1291	extracellular structure organization	0.0296177	0.0270366	COL14A1/LAMA2/MFAP4/A2M/GPM6B/DPT/ABI3BP/CAPNS1/FBLN5/DDR2/DNAJB6/ANTXR1/LAMC1/POSTN/PRDX4/ACSL3/CD34/COL8A1/MMP2/PLTP/SPINT2	21	SMC_C1C4_c1_BP	FB2_COL6A1
COL3A1	FB2	GO:0043062	1281	extracellular structure organization	0.0296177	0.0270366	COL14A1/LAMA2/MFAP4/A2M/GPM6B/DPT/ABI3BP/CAPNS1/FBLN5/DDR2/DNAJB6/ANTXR1/LAMC1/POSTN/PRDX4/ACSL3/CD34/COL8A1/MMP2/PLTP/SPINT2	21	SMC_C1C4_c1_BP	FB2_COL3A1
FBLN2	FB2	GO:0043062	2199	extracellular structure organization	0.0296177	0.0270366	COL14A1/LAMA2/MFAP4/A2M/GPM6B/DPT/ABI3BP/CAPNS1/FBLN5/DDR2/DNAJB6/ANTXR1/LAMC1/POSTN/PRDX4/ACSL3/CD34/COL8A1/MMP2/PLTP/SPINT2	21	SMC_C1C4_c1_BP	FB2_FBLN2
TIMP2	FB2	GO:0043062	7077	extracellular structure organization	0.0296177	0.0270366	COL14A1/LAMA2/MFAP4/A2M/GPM6B/DPT/ABI3BP/CAPNS1/FBLN5/DDR2/DNAJB6/ANTXR1/LAMC1/POSTN/PRDX4/ACSL3/CD34/COL8A1/MMP2/PLTP/SPINT2	21	SMC_C1C4_c1_BP	FB2_TIMP2
COL1A1	FB2	GO:0043062	1277	extracellular structure organization	0.0296177	0.0270366	COL14A1/LAMA2/MFAP4/A2M/GPM6B/DPT/ABI3BP/CAPNS1/FBLN5/DDR2/DNAJB6/ANTXR1/LAMC1/POSTN/PRDX4/ACSL3/CD34/COL8A1/MMP2/PLTP/SPINT2	21	SMC_C1C4_c1_BP	FB2_COL1A1
LAMC1	FB2	GO:0043062	3915	extracellular structure organization	0.0296177	0.0270366	COL14A1/LAMA2/MFAP4/A2M/GPM6B/DPT/ABI3BP/CAPNS1/FBLN5/DDR2/DNAJB6/ANTXR1/LAMC1/POSTN/PRDX4/ACSL3/CD34/COL8A1/MMP2/PLTP/SPINT2	21	SMC_C1C4_c1_BP	FB2_LAMC1
FBLN1	FB2	GO:0043062	2192	extracellular structure organization	0.0296177	0.0270366	COL14A1/LAMA2/MFAP4/A2M/GPM6B/DPT/ABI3BP/CAPNS1/FBLN5/DDR2/DNAJB6/ANTXR1/LAMC1/POSTN/PRDX4/ACSL3/CD34/COL8A1/MMP2/PLTP/SPINT2	21	SMC_C1C4_c1_BP	FB2_FBLN1
NID1	FB2	GO:0043062	4811	extracellular structure organization	0.0296177	0.0270366	COL14A1/LAMA2/MFAP4/A2M/GPM6B/DPT/ABI3BP/CAPNS1/FBLN5/DDR2/DNAJB6/ANTXR1/LAMC1/POSTN/PRDX4/ACSL3/CD34/COL8A1/MMP2/PLTP/SPINT2	21	SMC_C1C4_c1_BP	FB2_NID1
APP	FB2	GO:0043062	351	extracellular structure organization	0.0296177	0.0270366	COL14A1/LAMA2/MFAP4/A2M/GPM6B/DPT/ABI3BP/CAPNS1/FBLN5/DDR2/DNAJB6/ANTXR1/LAMC1/POSTN/PRDX4/ACSL3/CD34/COL8A1/MMP2/PLTP/SPINT2	21	SMC_C1C4_c1_BP	FB2_APP
COL5A1	FB2	GO:0043062	1289	extracellular structure organization	0.0296177	0.0270366	COL14A1/LAMA2/MFAP4/A2M/GPM6B/DPT/ABI3BP/CAPNS1/FBLN5/DDR2/DNAJB6/ANTXR1/LAMC1/POSTN/PRDX4/ACSL3/CD34/COL8A1/MMP2/PLTP/SPINT2	21	SMC_C1C4_c1_BP	FB2_COL5A1
LAMA2	FB2	GO:0043062	3908	extracellular structure organization	0.0296177	0.0270366	COL14A1/LAMA2/MFAP4/A2M/GPM6B/DPT/ABI3BP/CAPNS1/FBLN5/DDR2/DNAJB6/ANTXR1/LAMC1/POSTN/PRDX4/ACSL3/CD34/COL8A1/MMP2/PLTP/SPINT2	21	SMC_C1C4_c1_BP	FB2_LAMA2
DCN	FB2	GO:0043062	1634	extracellular structure organization	0.0296177	0.0270366	COL14A1/LAMA2/MFAP4/A2M/GPM6B/DPT/ABI3BP/CAPNS1/FBLN5/DDR2/DNAJB6/ANTXR1/LAMC1/POSTN/PRDX4/ACSL3/CD34/COL8A1/MMP2/PLTP/SPINT2	21	SMC_C1C4_c1_BP	FB2_DCN
MMP2	FB2	GO:0043062	4313	extracellular structure organization	0.0296177	0.0270366	COL14A1/LAMA2/MFAP4/A2M/GPM6B/DPT/ABI3BP/CAPNS1/FBLN5/DDR2/DNAJB6/ANTXR1/LAMC1/POSTN/PRDX4/ACSL3/CD34/COL8A1/MMP2/PLTP/SPINT2	21	SMC_C1C4_c1_BP	FB2_MMP2
MFAP2	FB2	GO:0043062	4237	extracellular structure organization	0.0296177	0.0270366	COL14A1/LAMA2/MFAP4/A2M/GPM6B/DPT/ABI3BP/CAPNS1/FBLN5/DDR2/DNAJB6/ANTXR1/LAMC1/POSTN/PRDX4/ACSL3/CD34/COL8A1/MMP2/PLTP/SPINT2	21	SMC_C1C4_c1_BP	FB2_MFAP2
TNC	FB2	GO:0043062	3371	extracellular structure organization	0.0296177	0.0270366	COL14A1/LAMA2/MFAP4/A2M/GPM6B/DPT/ABI3BP/CAPNS1/FBLN5/DDR2/DNAJB6/ANTXR1/LAMC1/POSTN/PRDX4/ACSL3/CD34/COL8A1/MMP2/PLTP/SPINT2	21	SMC_C1C4_c1_BP	FB2_TNC
COL1A2	FB2	GO:0043062	1278	extracellular structure organization	0.0296177	0.0270366	COL14A1/LAMA2/MFAP4/A2M/GPM6B/DPT/ABI3BP/CAPNS1/FBLN5/DDR2/DNAJB6/ANTXR1/LAMC1/POSTN/PRDX4/ACSL3/CD34/COL8A1/MMP2/PLTP/SPINT2	21	SMC_C1C4_c1_BP	FB2_COL1A2
FGF2	FB2	GO:0043062	2247	extracellular structure organization	0.0296177	0.0270366	COL14A1/LAMA2/MFAP4/A2M/GPM6B/DPT/ABI3BP/CAPNS1/FBLN5/DDR2/DNAJB6/ANTXR1/LAMC1/POSTN/PRDX4/ACSL3/CD34/COL8A1/MMP2/PLTP/SPINT2	21	SMC_C1C4_c1_BP	FB2_FGF2
MFAP5	FB2	GO:0043062	8076	extracellular structure organization	0.0296177	0.0270366	COL14A1/LAMA2/MFAP4/A2M/GPM6B/DPT/ABI3BP/CAPNS1/FBLN5/DDR2/DNAJB6/ANTXR1/LAMC1/POSTN/PRDX4/ACSL3/CD34/COL8A1/MMP2/PLTP/SPINT2	21	SMC_C1C4_c1_BP	FB2_MFAP5
THBS2	FB2	GO:0043062	7058	extracellular structure organization	0.0296177	0.0270366	COL14A1/LAMA2/MFAP4/A2M/GPM6B/DPT/ABI3BP/CAPNS1/FBLN5/DDR2/DNAJB6/ANTXR1/LAMC1/POSTN/PRDX4/ACSL3/CD34/COL8A1/MMP2/PLTP/SPINT2	21	SMC_C1C4_c1_BP	FB2_THBS2
HAS2	FB2	GO:0043062	3037	extracellular structure organization	0.0296177	0.0270366	COL14A1/LAMA2/MFAP4/A2M/GPM6B/DPT/ABI3BP/CAPNS1/FBLN5/DDR2/DNAJB6/ANTXR1/LAMC1/POSTN/PRDX4/ACSL3/CD34/COL8A1/MMP2/PLTP/SPINT2	21	SMC_C1C4_c1_BP	FB2_HAS2
COL5A2	FB2	GO:0043062	1290	extracellular structure organization	0.0296177	0.0270366	COL14A1/LAMA2/MFAP4/A2M/GPM6B/DPT/ABI3BP/CAPNS1/FBLN5/DDR2/DNAJB6/ANTXR1/LAMC1/POSTN/PRDX4/ACSL3/CD34/COL8A1/MMP2/PLTP/SPINT2	21	SMC_C1C4_c1_BP	FB2_COL5A2
TIMP1	FB2	GO:0043062	7076	extracellular structure organization	0.0296177	0.0270366	COL14A1/LAMA2/MFAP4/A2M/GPM6B/DPT/ABI3BP/CAPNS1/FBLN5/DDR2/DNAJB6/ANTXR1/LAMC1/POSTN/PRDX4/ACSL3/CD34/COL8A1/MMP2/PLTP/SPINT2	21	SMC_C1C4_c1_BP	FB2_TIMP1
COL16A1	FB2	GO:0043062	1307	extracellular structure organization	0.0296177	0.0270366	COL14A1/LAMA2/MFAP4/A2M/GPM6B/DPT/ABI3BP/CAPNS1/FBLN5/DDR2/DNAJB6/ANTXR1/LAMC1/POSTN/PRDX4/ACSL3/CD34/COL8A1/MMP2/PLTP/SPINT2	21	SMC_C1C4_c1_BP	FB2_COL16A1
VCAN	FB2	GO:0043062	1462	extracellular structure organization	0.0296177	0.0270366	COL14A1/LAMA2/MFAP4/A2M/GPM6B/DPT/ABI3BP/CAPNS1/FBLN5/DDR2/DNAJB6/ANTXR1/LAMC1/POSTN/PRDX4/ACSL3/CD34/COL8A1/MMP2/PLTP/SPINT2	21	SMC_C1C4_c1_BP	FB2_VCAN
CD34	FB2	GO:0043062	947	extracellular structure organization	0.0296177	0.0270366	COL14A1/LAMA2/MFAP4/A2M/GPM6B/DPT/ABI3BP/CAPNS1/FBLN5/DDR2/DNAJB6/ANTXR1/LAMC1/POSTN/PRDX4/ACSL3/CD34/COL8A1/MMP2/PLTP/SPINT2	21	SMC_C1C4_c1_BP	FB2_CD34
FBN1	FB2	GO:0043062	2200	extracellular structure organization	0.0296177	0.0270366	COL14A1/LAMA2/MFAP4/A2M/GPM6B/DPT/ABI3BP/CAPNS1/FBLN5/DDR2/DNAJB6/ANTXR1/LAMC1/POSTN/PRDX4/ACSL3/CD34/COL8A1/MMP2/PLTP/SPINT2	21	SMC_C1C4_c1_BP	FB2_FBN1
COL6A3	FB2	GO:0043062	1293	extracellular structure organization	0.0296177	0.0270366	COL14A1/LAMA2/MFAP4/A2M/GPM6B/DPT/ABI3BP/CAPNS1/FBLN5/DDR2/DNAJB6/ANTXR1/LAMC1/POSTN/PRDX4/ACSL3/CD34/COL8A1/MMP2/PLTP/SPINT2	21	SMC_C1C4_c1_BP	FB2_COL6A3
PLA2G2A	FB2	GO:0043062	5320	extracellular structure organization	0.0296177	0.0270366	COL14A1/LAMA2/MFAP4/A2M/GPM6B/DPT/ABI3BP/CAPNS1/FBLN5/DDR2/DNAJB6/ANTXR1/LAMC1/POSTN/PRDX4/ACSL3/CD34/COL8A1/MMP2/PLTP/SPINT2	21	SMC_C1C4_c1_BP	FB2_PLA2G2A
LAMB1	FB2	GO:0043062	3912	extracellular structure organization	0.0296177	0.0270366	COL14A1/LAMA2/MFAP4/A2M/GPM6B/DPT/ABI3BP/CAPNS1/FBLN5/DDR2/DNAJB6/ANTXR1/LAMC1/POSTN/PRDX4/ACSL3/CD34/COL8A1/MMP2/PLTP/SPINT2	21	SMC_C1C4_c1_BP	FB2_LAMB1
CTGF	FB2	GO:0043062	1490	extracellular structure organization	0.0296177	0.0270366	COL14A1/LAMA2/MFAP4/A2M/GPM6B/DPT/ABI3BP/CAPNS1/FBLN5/DDR2/DNAJB6/ANTXR1/LAMC1/POSTN/PRDX4/ACSL3/CD34/COL8A1/MMP2/PLTP/SPINT2	21	SMC_C1C4_c1_BP	FB2_CTGF
MMP9	MP1	GO:0043062	4318	extracellular structure organization	0.0296177	0.0270366	COL14A1/LAMA2/MFAP4/A2M/GPM6B/DPT/ABI3BP/CAPNS1/FBLN5/DDR2/DNAJB6/ANTXR1/LAMC1/POSTN/PRDX4/ACSL3/CD34/COL8A1/MMP2/PLTP/SPINT2	21	SMC_C1C4_c1_BP	MP1_MMP9
TNF	MP1	GO:0043062	7124	extracellular structure organization	0.0296177	0.0270366	COL14A1/LAMA2/MFAP4/A2M/GPM6B/DPT/ABI3BP/CAPNS1/FBLN5/DDR2/DNAJB6/ANTXR1/LAMC1/POSTN/PRDX4/ACSL3/CD34/COL8A1/MMP2/PLTP/SPINT2	21	SMC_C1C4_c1_BP	MP1_TNF
ARF1	MP1	GO:0043062	375	extracellular structure organization	0.0296177	0.0270366	COL14A1/LAMA2/MFAP4/A2M/GPM6B/DPT/ABI3BP/CAPNS1/FBLN5/DDR2/DNAJB6/ANTXR1/LAMC1/POSTN/PRDX4/ACSL3/CD34/COL8A1/MMP2/PLTP/SPINT2	21	SMC_C1C4_c1_BP	MP1_ARF1
APOE	MP1	GO:0043062	348	extracellular structure organization	0.0296177	0.0270366	COL14A1/LAMA2/MFAP4/A2M/GPM6B/DPT/ABI3BP/CAPNS1/FBLN5/DDR2/DNAJB6/ANTXR1/LAMC1/POSTN/PRDX4/ACSL3/CD34/COL8A1/MMP2/PLTP/SPINT2	21	SMC_C1C4_c1_BP	MP1_APOE
SPP1	MP1	GO:0043062	6696	extracellular structure organization	0.0296177	0.0270366	COL14A1/LAMA2/MFAP4/A2M/GPM6B/DPT/ABI3BP/CAPNS1/FBLN5/DDR2/DNAJB6/ANTXR1/LAMC1/POSTN/PRDX4/ACSL3/CD34/COL8A1/MMP2/PLTP/SPINT2	21	SMC_C1C4_c1_BP	MP1_SPP1
ICAM1	MP1	GO:0043062	3383	extracellular structure organization	0.0296177	0.0270366	COL14A1/LAMA2/MFAP4/A2M/GPM6B/DPT/ABI3BP/CAPNS1/FBLN5/DDR2/DNAJB6/ANTXR1/LAMC1/POSTN/PRDX4/ACSL3/CD34/COL8A1/MMP2/PLTP/SPINT2	21	SMC_C1C4_c1_BP	MP1_ICAM1
THBS1	MP1	GO:0043062	7057	extracellular structure organization	0.0296177	0.0270366	COL14A1/LAMA2/MFAP4/A2M/GPM6B/DPT/ABI3BP/CAPNS1/FBLN5/DDR2/DNAJB6/ANTXR1/LAMC1/POSTN/PRDX4/ACSL3/CD34/COL8A1/MMP2/PLTP/SPINT2	21	SMC_C1C4_c1_BP	MP1_THBS1
PLTP	MP2	GO:0043062	5360	extracellular structure organization	0.0296177	0.0270366	COL14A1/LAMA2/MFAP4/A2M/GPM6B/DPT/ABI3BP/CAPNS1/FBLN5/DDR2/DNAJB6/ANTXR1/LAMC1/POSTN/PRDX4/ACSL3/CD34/COL8A1/MMP2/PLTP/SPINT2	21	SMC_C1C4_c1_BP	MP2_PLTP
COL8A1	SMC1	GO:0043062	1295	extracellular structure organization	0.0296177	0.0270366	COL14A1/LAMA2/MFAP4/A2M/GPM6B/DPT/ABI3BP/CAPNS1/FBLN5/DDR2/DNAJB6/ANTXR1/LAMC1/POSTN/PRDX4/ACSL3/CD34/COL8A1/MMP2/PLTP/SPINT2	21	SMC_C1C4_c1_BP	SMC1_COL8A1
GAS6	SMC1	GO:0043062	2621	extracellular structure organization	0.0296177	0.0270366	COL14A1/LAMA2/MFAP4/A2M/GPM6B/DPT/ABI3BP/CAPNS1/FBLN5/DDR2/DNAJB6/ANTXR1/LAMC1/POSTN/PRDX4/ACSL3/CD34/COL8A1/MMP2/PLTP/SPINT2	21	SMC_C1C4_c1_BP	SMC1_GAS6
COL18A1	SMC1	GO:0043062	80781	extracellular structure organization	0.0296177	0.0270366	COL14A1/LAMA2/MFAP4/A2M/GPM6B/DPT/ABI3BP/CAPNS1/FBLN5/DDR2/DNAJB6/ANTXR1/LAMC1/POSTN/PRDX4/ACSL3/CD34/COL8A1/MMP2/PLTP/SPINT2	21	SMC_C1C4_c1_BP	SMC1_COL18A1
LAMB2	SMC1	GO:0043062	3913	extracellular structure organization	0.0296177	0.0270366	COL14A1/LAMA2/MFAP4/A2M/GPM6B/DPT/ABI3BP/CAPNS1/FBLN5/DDR2/DNAJB6/ANTXR1/LAMC1/POSTN/PRDX4/ACSL3/CD34/COL8A1/MMP2/PLTP/SPINT2	21	SMC_C1C4_c1_BP	SMC1_LAMB2
FN1	SMC1	GO:0043062	2335	extracellular structure organization	0.0296177	0.0270366	COL14A1/LAMA2/MFAP4/A2M/GPM6B/DPT/ABI3BP/CAPNS1/FBLN5/DDR2/DNAJB6/ANTXR1/LAMC1/POSTN/PRDX4/ACSL3/CD34/COL8A1/MMP2/PLTP/SPINT2	21	SMC_C1C4_c1_BP	SMC1_FN1
COL14A1	SMC1	GO:0043062	7373	extracellular structure organization	0.0296177	0.0270366	COL14A1/LAMA2/MFAP4/A2M/GPM6B/DPT/ABI3BP/CAPNS1/FBLN5/DDR2/DNAJB6/ANTXR1/LAMC1/POSTN/PRDX4/ACSL3/CD34/COL8A1/MMP2/PLTP/SPINT2	21	SMC_C1C4_c1_BP	SMC1_COL14A1
VCAM1	SMC1	GO:0043062	7412	extracellular structure organization	0.0296177	0.0270366	COL14A1/LAMA2/MFAP4/A2M/GPM6B/DPT/ABI3BP/CAPNS1/FBLN5/DDR2/DNAJB6/ANTXR1/LAMC1/POSTN/PRDX4/ACSL3/CD34/COL8A1/MMP2/PLTP/SPINT2	21	SMC_C1C4_c1_BP	SMC1_VCAM1
BGN	SMC1	GO:0043062	633	extracellular structure organization	0.0296177	0.0270366	COL14A1/LAMA2/MFAP4/A2M/GPM6B/DPT/ABI3BP/CAPNS1/FBLN5/DDR2/DNAJB6/ANTXR1/LAMC1/POSTN/PRDX4/ACSL3/CD34/COL8A1/MMP2/PLTP/SPINT2	21	SMC_C1C4_c1_BP	SMC1_BGN
A2M	SMC1	GO:0043062	2	extracellular structure organization	0.0296177	0.0270366	COL14A1/LAMA2/MFAP4/A2M/GPM6B/DPT/ABI3BP/CAPNS1/FBLN5/DDR2/DNAJB6/ANTXR1/LAMC1/POSTN/PRDX4/ACSL3/CD34/COL8A1/MMP2/PLTP/SPINT2	21	SMC_C1C4_c1_BP	SMC1_A2M
COL4A2	SMC1	GO:0043062	1284	extracellular structure organization	0.0296177	0.0270366	COL14A1/LAMA2/MFAP4/A2M/GPM6B/DPT/ABI3BP/CAPNS1/FBLN5/DDR2/DNAJB6/ANTXR1/LAMC1/POSTN/PRDX4/ACSL3/CD34/COL8A1/MMP2/PLTP/SPINT2	21	SMC_C1C4_c1_BP	SMC1_COL4A2
AGT	SMC1	GO:0043062	183	extracellular structure organization	0.0296177	0.0270366	COL14A1/LAMA2/MFAP4/A2M/GPM6B/DPT/ABI3BP/CAPNS1/FBLN5/DDR2/DNAJB6/ANTXR1/LAMC1/POSTN/PRDX4/ACSL3/CD34/COL8A1/MMP2/PLTP/SPINT2	21	SMC_C1C4_c1_BP	SMC1_AGT
COL6A2	SMC1	GO:0043062	1292	extracellular structure organization	0.0296177	0.0270366	COL14A1/LAMA2/MFAP4/A2M/GPM6B/DPT/ABI3BP/CAPNS1/FBLN5/DDR2/DNAJB6/ANTXR1/LAMC1/POSTN/PRDX4/ACSL3/CD34/COL8A1/MMP2/PLTP/SPINT2	21	SMC_C1C4_c1_BP	SMC1_COL6A2
COL4A1	SMC2	GO:0043062	1282	extracellular structure organization	0.0296177	0.0270366	COL14A1/LAMA2/MFAP4/A2M/GPM6B/DPT/ABI3BP/CAPNS1/FBLN5/DDR2/DNAJB6/ANTXR1/LAMC1/POSTN/PRDX4/ACSL3/CD34/COL8A1/MMP2/PLTP/SPINT2	21	SMC_C1C4_c1_BP	SMC2_COL4A1
PDGFA	SMC2	GO:0043062	5154	extracellular structure organization	0.0296177	0.0270366	COL14A1/LAMA2/MFAP4/A2M/GPM6B/DPT/ABI3BP/CAPNS1/FBLN5/DDR2/DNAJB6/ANTXR1/LAMC1/POSTN/PRDX4/ACSL3/CD34/COL8A1/MMP2/PLTP/SPINT2	21	SMC_C1C4_c1_BP	SMC2_PDGFA
HSP90AA1	FB1	GO:0045428	3320	regulation of nitric oxide biosynthetic process	0.0279568	0.0255205	HBB/CLU/DDAH2/TLR4/TSPO/CD34/PTGIS	7	SMC_C1C4_c1_BP	FB1_HSP90AA1
CD34	FB2	GO:0045428	947	regulation of nitric oxide biosynthetic process	0.0279568	0.0255205	HBB/CLU/DDAH2/TLR4/TSPO/CD34/PTGIS	7	SMC_C1C4_c1_BP	FB2_CD34
TNF	MP1	GO:0045428	7124	regulation of nitric oxide biosynthetic process	0.0279568	0.0255205	HBB/CLU/DDAH2/TLR4/TSPO/CD34/PTGIS	7	SMC_C1C4_c1_BP	MP1_TNF
ICAM1	MP1	GO:0045428	3383	regulation of nitric oxide biosynthetic process	0.0279568	0.0255205	HBB/CLU/DDAH2/TLR4/TSPO/CD34/PTGIS	7	SMC_C1C4_c1_BP	MP1_ICAM1
IL1B	MP1	GO:0045428	3553	regulation of nitric oxide biosynthetic process	0.0279568	0.0255205	HBB/CLU/DDAH2/TLR4/TSPO/CD34/PTGIS	7	SMC_C1C4_c1_BP	MP1_IL1B
IL10	MP1	GO:0045428	3586	regulation of nitric oxide biosynthetic process	0.0279568	0.0255205	HBB/CLU/DDAH2/TLR4/TSPO/CD34/PTGIS	7	SMC_C1C4_c1_BP	MP1_IL10
PTGS2	MP1	GO:0045428	5743	regulation of nitric oxide biosynthetic process	0.0279568	0.0255205	HBB/CLU/DDAH2/TLR4/TSPO/CD34/PTGIS	7	SMC_C1C4_c1_BP	MP1_PTGS2
AGT	SMC1	GO:0045428	183	regulation of nitric oxide biosynthetic process	0.0279568	0.0255205	HBB/CLU/DDAH2/TLR4/TSPO/CD34/PTGIS	7	SMC_C1C4_c1_BP	SMC1_AGT
ICAM1	MP1	GO:0046688	3383	response to copper ion	0.0046961	0.00428685	AQP1/MT1X/MT2A/SOD1/PAM/PRNP/MT1E	7	SMC_C1C4_c1_BP	MP1_ICAM1
IL1A	MP1	GO:0046688	3552	response to copper ion	0.0046961	0.00428685	AQP1/MT1X/MT2A/SOD1/PAM/PRNP/MT1E	7	SMC_C1C4_c1_BP	MP1_IL1A
APP	FB2	GO:0046916	351	cellular transition metal ion homeostasis	0.00242459	0.0022133	ATOX1/SRI/NCOA4/SLC40A1/ATP6AP1/ATP6V1A/MT1X/MT2A/SOD1/FTH1/PRNP/MT1E	12	SMC_C1C4_c1_BP	FB2_APP
ARF1	MP1	GO:0046916	375	cellular transition metal ion homeostasis	0.00242459	0.0022133	ATOX1/SRI/NCOA4/SLC40A1/ATP6AP1/ATP6V1A/MT1X/MT2A/SOD1/FTH1/PRNP/MT1E	12	SMC_C1C4_c1_BP	MP1_ARF1
S100A8	MP1	GO:0046916	6279	cellular transition metal ion homeostasis	0.00242459	0.0022133	ATOX1/SRI/NCOA4/SLC40A1/ATP6AP1/ATP6V1A/MT1X/MT2A/SOD1/FTH1/PRNP/MT1E	12	SMC_C1C4_c1_BP	MP1_S100A8
S100A9	MP1	GO:0046916	6280	cellular transition metal ion homeostasis	0.00242459	0.0022133	ATOX1/SRI/NCOA4/SLC40A1/ATP6AP1/ATP6V1A/MT1X/MT2A/SOD1/FTH1/PRNP/MT1E	12	SMC_C1C4_c1_BP	MP1_S100A9
LCK	T	GO:0046916	3932	cellular transition metal ion homeostasis	0.00242459	0.0022133	ATOX1/SRI/NCOA4/SLC40A1/ATP6AP1/ATP6V1A/MT1X/MT2A/SOD1/FTH1/PRNP/MT1E	12	SMC_C1C4_c1_BP	T_LCK
VEGFA	MP1	GO:0061418	7422	regulation of transcription from RNA polymerase II promoter in response to hypoxia	3.85001e-07	3.46161e-07	PSMB6/PSMA7/PSMB5/RPS27A/HIGD1A/PSMD4/PSMB3/PSMA4/UBB/PSMC5/PSME1/PSMD12/PSMA3	13	SMC_C1C4_c4_BP	MP1_VEGFA
CXCL12	FB1	GO:0070482	6387	response to oxygen levels	0.00190982	0.00174339	NPPA/RBX1/PTN/FIS1/PSMB1/ACTN4/PSMD8/AQP1/PSMC3/CARD16/ATP6AP1/HIPK2/TGFBR2/ATP6V1A/POSTN/UBE2D3/EP300/CD34/PAM/KCNMB1/MMP2/PTGIS/UCP2/ACAA2	24	SMC_C1C4_c1_BP	FB1_CXCL12
ANGPT2	FB1	GO:0070482	285	response to oxygen levels	0.00190982	0.00174339	NPPA/RBX1/PTN/FIS1/PSMB1/ACTN4/PSMD8/AQP1/PSMC3/CARD16/ATP6AP1/HIPK2/TGFBR2/ATP6V1A/POSTN/UBE2D3/EP300/CD34/PAM/KCNMB1/MMP2/PTGIS/UCP2/ACAA2	24	SMC_C1C4_c1_BP	FB1_ANGPT2
CTGF	FB2	GO:0070482	1490	response to oxygen levels	0.00190982	0.00174339	NPPA/RBX1/PTN/FIS1/PSMB1/ACTN4/PSMD8/AQP1/PSMC3/CARD16/ATP6AP1/HIPK2/TGFBR2/ATP6V1A/POSTN/UBE2D3/EP300/CD34/PAM/KCNMB1/MMP2/PTGIS/UCP2/ACAA2	24	SMC_C1C4_c1_BP	FB2_CTGF
MMP2	FB2	GO:0070482	4313	response to oxygen levels	0.00190982	0.00174339	NPPA/RBX1/PTN/FIS1/PSMB1/ACTN4/PSMD8/AQP1/PSMC3/CARD16/ATP6AP1/HIPK2/TGFBR2/ATP6V1A/POSTN/UBE2D3/EP300/CD34/PAM/KCNMB1/MMP2/PTGIS/UCP2/ACAA2	24	SMC_C1C4_c1_BP	FB2_MMP2
CD34	FB2	GO:0070482	947	response to oxygen levels	0.00190982	0.00174339	NPPA/RBX1/PTN/FIS1/PSMB1/ACTN4/PSMD8/AQP1/PSMC3/CARD16/ATP6AP1/HIPK2/TGFBR2/ATP6V1A/POSTN/UBE2D3/EP300/CD34/PAM/KCNMB1/MMP2/PTGIS/UCP2/ACAA2	24	SMC_C1C4_c1_BP	FB2_CD34
COL1A1	FB2	GO:0070482	1277	response to oxygen levels	0.00190982	0.00174339	NPPA/RBX1/PTN/FIS1/PSMB1/ACTN4/PSMD8/AQP1/PSMC3/CARD16/ATP6AP1/HIPK2/TGFBR2/ATP6V1A/POSTN/UBE2D3/EP300/CD34/PAM/KCNMB1/MMP2/PTGIS/UCP2/ACAA2	24	SMC_C1C4_c1_BP	FB2_COL1A1
PLAT	FB2	GO:0070482	5327	response to oxygen levels	0.00190982	0.00174339	NPPA/RBX1/PTN/FIS1/PSMB1/ACTN4/PSMD8/AQP1/PSMC3/CARD16/ATP6AP1/HIPK2/TGFBR2/ATP6V1A/POSTN/UBE2D3/EP300/CD34/PAM/KCNMB1/MMP2/PTGIS/UCP2/ACAA2	24	SMC_C1C4_c1_BP	FB2_PLAT
NPPA	FB3	GO:0070482	4878	response to oxygen levels	0.00190982	0.00174339	NPPA/RBX1/PTN/FIS1/PSMB1/ACTN4/PSMD8/AQP1/PSMC3/CARD16/ATP6AP1/HIPK2/TGFBR2/ATP6V1A/POSTN/UBE2D3/EP300/CD34/PAM/KCNMB1/MMP2/PTGIS/UCP2/ACAA2	24	SMC_C1C4_c1_BP	FB3_NPPA
VEGFA	MP1	GO:0070482	7422	response to oxygen levels	0.00190982	0.00174339	NPPA/RBX1/PTN/FIS1/PSMB1/ACTN4/PSMD8/AQP1/PSMC3/CARD16/ATP6AP1/HIPK2/TGFBR2/ATP6V1A/POSTN/UBE2D3/EP300/CD34/PAM/KCNMB1/MMP2/PTGIS/UCP2/ACAA2	24	SMC_C1C4_c1_BP	MP1_VEGFA
ICAM1	MP1	GO:0070482	3383	response to oxygen levels	0.00190982	0.00174339	NPPA/RBX1/PTN/FIS1/PSMB1/ACTN4/PSMD8/AQP1/PSMC3/CARD16/ATP6AP1/HIPK2/TGFBR2/ATP6V1A/POSTN/UBE2D3/EP300/CD34/PAM/KCNMB1/MMP2/PTGIS/UCP2/ACAA2	24	SMC_C1C4_c1_BP	MP1_ICAM1
THBS1	MP1	GO:0070482	7057	response to oxygen levels	0.00190982	0.00174339	NPPA/RBX1/PTN/FIS1/PSMB1/ACTN4/PSMD8/AQP1/PSMC3/CARD16/ATP6AP1/HIPK2/TGFBR2/ATP6V1A/POSTN/UBE2D3/EP300/CD34/PAM/KCNMB1/MMP2/PTGIS/UCP2/ACAA2	24	SMC_C1C4_c1_BP	MP1_THBS1
PTGS2	MP1	GO:0070482	5743	response to oxygen levels	0.00190982	0.00174339	NPPA/RBX1/PTN/FIS1/PSMB1/ACTN4/PSMD8/AQP1/PSMC3/CARD16/ATP6AP1/HIPK2/TGFBR2/ATP6V1A/POSTN/UBE2D3/EP300/CD34/PAM/KCNMB1/MMP2/PTGIS/UCP2/ACAA2	24	SMC_C1C4_c1_BP	MP1_PTGS2
PLAU	MP2	GO:0070482	5328	response to oxygen levels	0.00190982	0.00174339	NPPA/RBX1/PTN/FIS1/PSMB1/ACTN4/PSMD8/AQP1/PSMC3/CARD16/ATP6AP1/HIPK2/TGFBR2/ATP6V1A/POSTN/UBE2D3/EP300/CD34/PAM/KCNMB1/MMP2/PTGIS/UCP2/ACAA2	24	SMC_C1C4_c1_BP	MP2_PLAU
ADM	MP2	GO:0070482	133	response to oxygen levels	0.00190982	0.00174339	NPPA/RBX1/PTN/FIS1/PSMB1/ACTN4/PSMD8/AQP1/PSMC3/CARD16/ATP6AP1/HIPK2/TGFBR2/ATP6V1A/POSTN/UBE2D3/EP300/CD34/PAM/KCNMB1/MMP2/PTGIS/UCP2/ACAA2	24	SMC_C1C4_c1_BP	MP2_ADM
VCAM1	SMC1	GO:0070482	7412	response to oxygen levels	0.00190982	0.00174339	NPPA/RBX1/PTN/FIS1/PSMB1/ACTN4/PSMD8/AQP1/PSMC3/CARD16/ATP6AP1/HIPK2/TGFBR2/ATP6V1A/POSTN/UBE2D3/EP300/CD34/PAM/KCNMB1/MMP2/PTGIS/UCP2/ACAA2	24	SMC_C1C4_c1_BP	SMC1_VCAM1
VEGFB	SMC1	GO:0070482	7423	response to oxygen levels	0.00190982	0.00174339	NPPA/RBX1/PTN/FIS1/PSMB1/ACTN4/PSMD8/AQP1/PSMC3/CARD16/ATP6AP1/HIPK2/TGFBR2/ATP6V1A/POSTN/UBE2D3/EP300/CD34/PAM/KCNMB1/MMP2/PTGIS/UCP2/ACAA2	24	SMC_C1C4_c1_BP	SMC1_VEGFB
PTN	SMC1	GO:0070482	5764	response to oxygen levels	0.00190982	0.00174339	NPPA/RBX1/PTN/FIS1/PSMB1/ACTN4/PSMD8/AQP1/PSMC3/CARD16/ATP6AP1/HIPK2/TGFBR2/ATP6V1A/POSTN/UBE2D3/EP300/CD34/PAM/KCNMB1/MMP2/PTGIS/UCP2/ACAA2	24	SMC_C1C4_c1_BP	SMC1_PTN
IL6	FB1	GO:0070498	3569	interleukin-1-mediated signaling pathway	5.8228e-06	5.23537e-06	PSMB6/PSMA7/PSMB5/RPS27A/PSMD4/PSMB3/PSMA4/SKP1/UBB/PSMC5/PSME1/PSMD12/PSMA3	13	SMC_C1C4_c4_BP	FB1_IL6
IL1RN	MP1	GO:0070498	3557	interleukin-1-mediated signaling pathway	5.8228e-06	5.23537e-06	PSMB6/PSMA7/PSMB5/RPS27A/PSMD4/PSMB3/PSMA4/SKP1/UBB/PSMC5/PSME1/PSMD12/PSMA3	13	SMC_C1C4_c4_BP	MP1_IL1RN
IL1B	MP1	GO:0070498	3553	interleukin-1-mediated signaling pathway	5.8228e-06	5.23537e-06	PSMB6/PSMA7/PSMB5/RPS27A/PSMD4/PSMB3/PSMA4/SKP1/UBB/PSMC5/PSME1/PSMD12/PSMA3	13	SMC_C1C4_c4_BP	MP1_IL1B
IL1A	MP1	GO:0070498	3552	interleukin-1-mediated signaling pathway	5.8228e-06	5.23537e-06	PSMB6/PSMA7/PSMB5/RPS27A/PSMD4/PSMB3/PSMA4/SKP1/UBB/PSMC5/PSME1/PSMD12/PSMA3	13	SMC_C1C4_c4_BP	MP1_IL1A
CCL2	FB1	GO:0071356	6347	cellular response to tumor necrosis factor	0.000595838	0.000535728	PSMB6/PSMA7/TMSB4X/GSTP1/PSMB5/RPS27A/PSMD4/PSMB3/RPS3/PSMA4/ZFAND6/CD58/UBB/PSMC5/PSME1/PSMD12/TNFRSF14/PSMA3	18	SMC_C1C4_c4_BP	FB1_CCL2
COL1A1	FB2	GO:0071356	1277	cellular response to tumor necrosis factor	0.000595838	0.000535728	PSMB6/PSMA7/TMSB4X/GSTP1/PSMB5/RPS27A/PSMD4/PSMB3/RPS3/PSMA4/ZFAND6/CD58/UBB/PSMC5/PSME1/PSMD12/TNFRSF14/PSMA3	18	SMC_C1C4_c4_BP	FB2_COL1A1
TNFSF13B	FB2	GO:0071356	10673	cellular response to tumor necrosis factor	0.000595838	0.000535728	PSMB6/PSMA7/TMSB4X/GSTP1/PSMB5/RPS27A/PSMD4/PSMB3/RPS3/PSMA4/ZFAND6/CD58/UBB/PSMC5/PSME1/PSMD12/TNFRSF14/PSMA3	18	SMC_C1C4_c4_BP	FB2_TNFSF13B
HAS2	FB2	GO:0071356	3037	cellular response to tumor necrosis factor	0.000595838	0.000535728	PSMB6/PSMA7/TMSB4X/GSTP1/PSMB5/RPS27A/PSMD4/PSMB3/RPS3/PSMA4/ZFAND6/CD58/UBB/PSMC5/PSME1/PSMD12/TNFRSF14/PSMA3	18	SMC_C1C4_c4_BP	FB2_HAS2
CCL20	MP1	GO:0071356	6364	cellular response to tumor necrosis factor	0.000595838	0.000535728	PSMB6/PSMA7/TMSB4X/GSTP1/PSMB5/RPS27A/PSMD4/PSMB3/RPS3/PSMA4/ZFAND6/CD58/UBB/PSMC5/PSME1/PSMD12/TNFRSF14/PSMA3	18	SMC_C1C4_c4_BP	MP1_CCL20
CCL18	MP1	GO:0071356	6362	cellular response to tumor necrosis factor	0.000595838	0.000535728	PSMB6/PSMA7/TMSB4X/GSTP1/PSMB5/RPS27A/PSMD4/PSMB3/RPS3/PSMA4/ZFAND6/CD58/UBB/PSMC5/PSME1/PSMD12/TNFRSF14/PSMA3	18	SMC_C1C4_c4_BP	MP1_CCL18
CCL7	MP1	GO:0071356	6354	cellular response to tumor necrosis factor	0.000595838	0.000535728	PSMB6/PSMA7/TMSB4X/GSTP1/PSMB5/RPS27A/PSMD4/PSMB3/RPS3/PSMA4/ZFAND6/CD58/UBB/PSMC5/PSME1/PSMD12/TNFRSF14/PSMA3	18	SMC_C1C4_c4_BP	MP1_CCL7
ICAM1	MP1	GO:0071356	3383	cellular response to tumor necrosis factor	0.000595838	0.000535728	PSMB6/PSMA7/TMSB4X/GSTP1/PSMB5/RPS27A/PSMD4/PSMB3/RPS3/PSMA4/ZFAND6/CD58/UBB/PSMC5/PSME1/PSMD12/TNFRSF14/PSMA3	18	SMC_C1C4_c4_BP	MP1_ICAM1
TNF	MP1	GO:0071356	7124	cellular response to tumor necrosis factor	0.000595838	0.000535728	PSMB6/PSMA7/TMSB4X/GSTP1/PSMB5/RPS27A/PSMD4/PSMB3/RPS3/PSMA4/ZFAND6/CD58/UBB/PSMC5/PSME1/PSMD12/TNFRSF14/PSMA3	18	SMC_C1C4_c4_BP	MP1_TNF
THBS1	MP1	GO:0071356	7057	cellular response to tumor necrosis factor	0.000595838	0.000535728	PSMB6/PSMA7/TMSB4X/GSTP1/PSMB5/RPS27A/PSMD4/PSMB3/RPS3/PSMA4/ZFAND6/CD58/UBB/PSMC5/PSME1/PSMD12/TNFRSF14/PSMA3	18	SMC_C1C4_c4_BP	MP1_THBS1
CCL3	MP1	GO:0071356	6348	cellular response to tumor necrosis factor	0.000595838	0.000535728	PSMB6/PSMA7/TMSB4X/GSTP1/PSMB5/RPS27A/PSMD4/PSMB3/RPS3/PSMA4/ZFAND6/CD58/UBB/PSMC5/PSME1/PSMD12/TNFRSF14/PSMA3	18	SMC_C1C4_c4_BP	MP1_CCL3
CCL3L3	MP1	GO:0071356	414062	cellular response to tumor necrosis factor	0.000595838	0.000535728	PSMB6/PSMA7/TMSB4X/GSTP1/PSMB5/RPS27A/PSMD4/PSMB3/RPS3/PSMA4/ZFAND6/CD58/UBB/PSMC5/PSME1/PSMD12/TNFRSF14/PSMA3	18	SMC_C1C4_c4_BP	MP1_CCL3L3
CCL4	MP1	GO:0071356	6351	cellular response to tumor necrosis factor	0.000595838	0.000535728	PSMB6/PSMA7/TMSB4X/GSTP1/PSMB5/RPS27A/PSMD4/PSMB3/RPS3/PSMA4/ZFAND6/CD58/UBB/PSMC5/PSME1/PSMD12/TNFRSF14/PSMA3	18	SMC_C1C4_c4_BP	MP1_CCL4
CD58	MP1	GO:0071356	965	cellular response to tumor necrosis factor	0.000595838	0.000535728	PSMB6/PSMA7/TMSB4X/GSTP1/PSMB5/RPS27A/PSMD4/PSMB3/RPS3/PSMA4/ZFAND6/CD58/UBB/PSMC5/PSME1/PSMD12/TNFRSF14/PSMA3	18	SMC_C1C4_c4_BP	MP1_CD58
CXCL8	MP1	GO:0071356	3576	cellular response to tumor necrosis factor	0.000595838	0.000535728	PSMB6/PSMA7/TMSB4X/GSTP1/PSMB5/RPS27A/PSMD4/PSMB3/RPS3/PSMA4/ZFAND6/CD58/UBB/PSMC5/PSME1/PSMD12/TNFRSF14/PSMA3	18	SMC_C1C4_c4_BP	MP1_CXCL8
GAS6	SMC1	GO:0071356	2621	cellular response to tumor necrosis factor	0.000595838	0.000535728	PSMB6/PSMA7/TMSB4X/GSTP1/PSMB5/RPS27A/PSMD4/PSMB3/RPS3/PSMA4/ZFAND6/CD58/UBB/PSMC5/PSME1/PSMD12/TNFRSF14/PSMA3	18	SMC_C1C4_c4_BP	SMC1_GAS6
VCAM1	SMC1	GO:0071356	7412	cellular response to tumor necrosis factor	0.000595838	0.000535728	PSMB6/PSMA7/TMSB4X/GSTP1/PSMB5/RPS27A/PSMD4/PSMB3/RPS3/PSMA4/ZFAND6/CD58/UBB/PSMC5/PSME1/PSMD12/TNFRSF14/PSMA3	18	SMC_C1C4_c4_BP	SMC1_VCAM1
GSTP1	SMC2	GO:0071356	2950	cellular response to tumor necrosis factor	0.000595838	0.000535728	PSMB6/PSMA7/TMSB4X/GSTP1/PSMB5/RPS27A/PSMD4/PSMB3/RPS3/PSMA4/ZFAND6/CD58/UBB/PSMC5/PSME1/PSMD12/TNFRSF14/PSMA3	18	SMC_C1C4_c4_BP	SMC2_GSTP1
CCL5	T	GO:0071356	6352	cellular response to tumor necrosis factor	0.000595838	0.000535728	PSMB6/PSMA7/TMSB4X/GSTP1/PSMB5/RPS27A/PSMD4/PSMB3/RPS3/PSMA4/ZFAND6/CD58/UBB/PSMC5/PSME1/PSMD12/TNFRSF14/PSMA3	18	SMC_C1C4_c4_BP	T_CCL5
CD34	FB2	GO:0071453	947	cellular response to oxygen levels	0.0011611	0.00104397	PSMB6/ENO1/PSMA7/PSMB5/RPS27A/HIGD1A/PSMD4/PSMB3/PSMA4/UBB/ATP6V1G1/PSMC5/PSME1/PSMD12/PSMA3	15	SMC_C1C4_c4_BP	FB2_CD34
VEGFA	MP1	GO:0071453	7422	cellular response to oxygen levels	0.0011611	0.00104397	PSMB6/ENO1/PSMA7/PSMB5/RPS27A/HIGD1A/PSMD4/PSMB3/PSMA4/UBB/ATP6V1G1/PSMC5/PSME1/PSMD12/PSMA3	15	SMC_C1C4_c4_BP	MP1_VEGFA
ICAM1	MP1	GO:0071453	3383	cellular response to oxygen levels	0.0011611	0.00104397	PSMB6/ENO1/PSMA7/PSMB5/RPS27A/HIGD1A/PSMD4/PSMB3/PSMA4/UBB/ATP6V1G1/PSMC5/PSME1/PSMD12/PSMA3	15	SMC_C1C4_c4_BP	MP1_ICAM1
PTGS2	MP1	GO:0071453	5743	cellular response to oxygen levels	0.0011611	0.00104397	PSMB6/ENO1/PSMA7/PSMB5/RPS27A/HIGD1A/PSMD4/PSMB3/PSMA4/UBB/ATP6V1G1/PSMC5/PSME1/PSMD12/PSMA3	15	SMC_C1C4_c4_BP	MP1_PTGS2
PTN	SMC1	GO:0071453	5764	cellular response to oxygen levels	0.0011611	0.00104397	PSMB6/ENO1/PSMA7/PSMB5/RPS27A/HIGD1A/PSMD4/PSMB3/PSMA4/UBB/ATP6V1G1/PSMC5/PSME1/PSMD12/PSMA3	15	SMC_C1C4_c4_BP	SMC1_PTN
ANXA1	MP1	GO:0072606	301	interleukin-8 secretion	0.0388074	0.0348924	TMSB4X/CD58/LGALS9/RAB1A	4	SMC_C1C4_c4_BP	MP1_ANXA1
CD14	MP1	GO:0072606	929	interleukin-8 secretion	0.0388074	0.0348924	TMSB4X/CD58/LGALS9/RAB1A	4	SMC_C1C4_c4_BP	MP1_CD14
LGALS9	MP1	GO:0072606	3965	interleukin-8 secretion	0.0388074	0.0348924	TMSB4X/CD58/LGALS9/RAB1A	4	SMC_C1C4_c4_BP	MP1_LGALS9
CD58	MP1	GO:0072606	965	interleukin-8 secretion	0.0388074	0.0348924	TMSB4X/CD58/LGALS9/RAB1A	4	SMC_C1C4_c4_BP	MP1_CD58
IL6	FB1	GO:0097237	3569	cellular response to toxic substance	0.000528717	0.000482641	HBB/HBA1/HBA2/TXNDC17/FIS1/PRDX5/TXNL1/PDCD10/ESD/ADH5/MGST3/AQP1/GSTM3/FBLN5/GPX4/PRDX4/SOD1/KCNMB1/PRDX1	19	SMC_C1C4_c1_BP	FB1_IL6
PSAP	MP1	GO:0097237	5660	cellular response to toxic substance	0.000528717	0.000482641	HBB/HBA1/HBA2/TXNDC17/FIS1/PRDX5/TXNL1/PDCD10/ESD/ADH5/MGST3/AQP1/GSTM3/FBLN5/GPX4/PRDX4/SOD1/KCNMB1/PRDX1	19	SMC_C1C4_c1_BP	MP1_PSAP
CCL7	MP1	GO:0097237	6354	cellular response to toxic substance	0.000528717	0.000482641	HBB/HBA1/HBA2/TXNDC17/FIS1/PRDX5/TXNL1/PDCD10/ESD/ADH5/MGST3/AQP1/GSTM3/FBLN5/GPX4/PRDX4/SOD1/KCNMB1/PRDX1	19	SMC_C1C4_c1_BP	MP1_CCL7
TNF	MP1	GO:0097237	7124	cellular response to toxic substance	0.000528717	0.000482641	HBB/HBA1/HBA2/TXNDC17/FIS1/PRDX5/TXNL1/PDCD10/ESD/ADH5/MGST3/AQP1/GSTM3/FBLN5/GPX4/PRDX4/SOD1/KCNMB1/PRDX1	19	SMC_C1C4_c1_BP	MP1_TNF
ANXA1	MP1	GO:0097237	301	cellular response to toxic substance	0.000528717	0.000482641	HBB/HBA1/HBA2/TXNDC17/FIS1/PRDX5/TXNL1/PDCD10/ESD/ADH5/MGST3/AQP1/GSTM3/FBLN5/GPX4/PRDX4/SOD1/KCNMB1/PRDX1	19	SMC_C1C4_c1_BP	MP1_ANXA1
IL10	MP1	GO:0097237	3586	cellular response to toxic substance	0.000528717	0.000482641	HBB/HBA1/HBA2/TXNDC17/FIS1/PRDX5/TXNL1/PDCD10/ESD/ADH5/MGST3/AQP1/GSTM3/FBLN5/GPX4/PRDX4/SOD1/KCNMB1/PRDX1	19	SMC_C1C4_c1_BP	MP1_IL10
S100A9	MP1	GO:0097237	6280	cellular response to toxic substance	0.000528717	0.000482641	HBB/HBA1/HBA2/TXNDC17/FIS1/PRDX5/TXNL1/PDCD10/ESD/ADH5/MGST3/AQP1/GSTM3/FBLN5/GPX4/PRDX4/SOD1/KCNMB1/PRDX1	19	SMC_C1C4_c1_BP	MP1_S100A9
PTGS2	MP1	GO:0097237	5743	cellular response to toxic substance	0.000528717	0.000482641	HBB/HBA1/HBA2/TXNDC17/FIS1/PRDX5/TXNL1/PDCD10/ESD/ADH5/MGST3/AQP1/GSTM3/FBLN5/GPX4/PRDX4/SOD1/KCNMB1/PRDX1	19	SMC_C1C4_c1_BP	MP1_PTGS2
APOE	MP1	GO:0097237	348	cellular response to toxic substance	0.000528717	0.000482641	HBB/HBA1/HBA2/TXNDC17/FIS1/PRDX5/TXNL1/PDCD10/ESD/ADH5/MGST3/AQP1/GSTM3/FBLN5/GPX4/PRDX4/SOD1/KCNMB1/PRDX1	19	SMC_C1C4_c1_BP	MP1_APOE
PDGFD	SMC1	GO:0097237	80310	cellular response to toxic substance	0.000528717	0.000482641	HBB/HBA1/HBA2/TXNDC17/FIS1/PRDX5/TXNL1/PDCD10/ESD/ADH5/MGST3/AQP1/GSTM3/FBLN5/GPX4/PRDX4/SOD1/KCNMB1/PRDX1	19	SMC_C1C4_c1_BP	SMC1_PDGFD
HGF	SMC1	GO:0097237	3082	cellular response to toxic substance	0.000528717	0.000482641	HBB/HBA1/HBA2/TXNDC17/FIS1/PRDX5/TXNL1/PDCD10/ESD/ADH5/MGST3/AQP1/GSTM3/FBLN5/GPX4/PRDX4/SOD1/KCNMB1/PRDX1	19	SMC_C1C4_c1_BP	SMC1_HGF
GSTP1	SMC2	GO:0097237	2950	cellular response to toxic substance	0.000528717	0.000482641	HBB/HBA1/HBA2/TXNDC17/FIS1/PRDX5/TXNL1/PDCD10/ESD/ADH5/MGST3/AQP1/GSTM3/FBLN5/GPX4/PRDX4/SOD1/KCNMB1/PRDX1	19	SMC_C1C4_c1_BP	SMC2_GSTP1
TNFSF10	EC	GO:2001233	8743	regulation of apoptotic signaling pathway	0.0150397	0.0135225	ENO1/DYNLL1/GSTP1/LGALS3/SLC25A5/NDUFA13/RPS3/DDX3X/YWHAE/PARK7/RPL26/UBB/YWHAG/LGALS9/CTSH/DAPK1/PPP1CA/SEPT4	18	SMC_C1C4_c4_BP	EC_TNFSF10
CXCL12	FB1	GO:2001233	6387	regulation of apoptotic signaling pathway	0.0150397	0.0135225	ENO1/DYNLL1/GSTP1/LGALS3/SLC25A5/NDUFA13/RPS3/DDX3X/YWHAE/PARK7/RPL26/UBB/YWHAG/LGALS9/CTSH/DAPK1/PPP1CA/SEPT4	18	SMC_C1C4_c4_BP	FB1_CXCL12
TIMP3	FB2	GO:2001233	7078	regulation of apoptotic signaling pathway	0.0150397	0.0135225	ENO1/DYNLL1/GSTP1/LGALS3/SLC25A5/NDUFA13/RPS3/DDX3X/YWHAE/PARK7/RPL26/UBB/YWHAG/LGALS9/CTSH/DAPK1/PPP1CA/SEPT4	18	SMC_C1C4_c4_BP	FB2_TIMP3
SERPINE1	FB2	GO:2001233	5054	regulation of apoptotic signaling pathway	0.0150397	0.0135225	ENO1/DYNLL1/GSTP1/LGALS3/SLC25A5/NDUFA13/RPS3/DDX3X/YWHAE/PARK7/RPL26/UBB/YWHAG/LGALS9/CTSH/DAPK1/PPP1CA/SEPT4	18	SMC_C1C4_c4_BP	FB2_SERPINE1
MMP9	MP1	GO:2001233	4318	regulation of apoptotic signaling pathway	0.0150397	0.0135225	ENO1/DYNLL1/GSTP1/LGALS3/SLC25A5/NDUFA13/RPS3/DDX3X/YWHAE/PARK7/RPL26/UBB/YWHAG/LGALS9/CTSH/DAPK1/PPP1CA/SEPT4	18	SMC_C1C4_c4_BP	MP1_MMP9
S100A8	MP1	GO:2001233	6279	regulation of apoptotic signaling pathway	0.0150397	0.0135225	ENO1/DYNLL1/GSTP1/LGALS3/SLC25A5/NDUFA13/RPS3/DDX3X/YWHAE/PARK7/RPL26/UBB/YWHAG/LGALS9/CTSH/DAPK1/PPP1CA/SEPT4	18	SMC_C1C4_c4_BP	MP1_S100A8
THBS1	MP1	GO:2001233	7057	regulation of apoptotic signaling pathway	0.0150397	0.0135225	ENO1/DYNLL1/GSTP1/LGALS3/SLC25A5/NDUFA13/RPS3/DDX3X/YWHAE/PARK7/RPL26/UBB/YWHAG/LGALS9/CTSH/DAPK1/PPP1CA/SEPT4	18	SMC_C1C4_c4_BP	MP1_THBS1
S100A9	MP1	GO:2001233	6280	regulation of apoptotic signaling pathway	0.0150397	0.0135225	ENO1/DYNLL1/GSTP1/LGALS3/SLC25A5/NDUFA13/RPS3/DDX3X/YWHAE/PARK7/RPL26/UBB/YWHAG/LGALS9/CTSH/DAPK1/PPP1CA/SEPT4	18	SMC_C1C4_c4_BP	MP1_S100A9
IL1A	MP1	GO:2001233	3552	regulation of apoptotic signaling pathway	0.0150397	0.0135225	ENO1/DYNLL1/GSTP1/LGALS3/SLC25A5/NDUFA13/RPS3/DDX3X/YWHAE/PARK7/RPL26/UBB/YWHAG/LGALS9/CTSH/DAPK1/PPP1CA/SEPT4	18	SMC_C1C4_c4_BP	MP1_IL1A
LGALS9	MP1	GO:2001233	3965	regulation of apoptotic signaling pathway	0.0150397	0.0135225	ENO1/DYNLL1/GSTP1/LGALS3/SLC25A5/NDUFA13/RPS3/DDX3X/YWHAE/PARK7/RPL26/UBB/YWHAG/LGALS9/CTSH/DAPK1/PPP1CA/SEPT4	18	SMC_C1C4_c4_BP	MP1_LGALS9
PSEN1	MP1	GO:2001233	5663	regulation of apoptotic signaling pathway	0.0150397	0.0135225	ENO1/DYNLL1/GSTP1/LGALS3/SLC25A5/NDUFA13/RPS3/DDX3X/YWHAE/PARK7/RPL26/UBB/YWHAG/LGALS9/CTSH/DAPK1/PPP1CA/SEPT4	18	SMC_C1C4_c4_BP	MP1_PSEN1
IL1B	MP1	GO:2001233	3553	regulation of apoptotic signaling pathway	0.0150397	0.0135225	ENO1/DYNLL1/GSTP1/LGALS3/SLC25A5/NDUFA13/RPS3/DDX3X/YWHAE/PARK7/RPL26/UBB/YWHAG/LGALS9/CTSH/DAPK1/PPP1CA/SEPT4	18	SMC_C1C4_c4_BP	MP1_IL1B
TNF	MP1	GO:2001233	7124	regulation of apoptotic signaling pathway	0.0150397	0.0135225	ENO1/DYNLL1/GSTP1/LGALS3/SLC25A5/NDUFA13/RPS3/DDX3X/YWHAE/PARK7/RPL26/UBB/YWHAG/LGALS9/CTSH/DAPK1/PPP1CA/SEPT4	18	SMC_C1C4_c4_BP	MP1_TNF
ICAM1	MP1	GO:2001233	3383	regulation of apoptotic signaling pathway	0.0150397	0.0135225	ENO1/DYNLL1/GSTP1/LGALS3/SLC25A5/NDUFA13/RPS3/DDX3X/YWHAE/PARK7/RPL26/UBB/YWHAG/LGALS9/CTSH/DAPK1/PPP1CA/SEPT4	18	SMC_C1C4_c4_BP	MP1_ICAM1
PTGS2	MP1	GO:2001233	5743	regulation of apoptotic signaling pathway	0.0150397	0.0135225	ENO1/DYNLL1/GSTP1/LGALS3/SLC25A5/NDUFA13/RPS3/DDX3X/YWHAE/PARK7/RPL26/UBB/YWHAG/LGALS9/CTSH/DAPK1/PPP1CA/SEPT4	18	SMC_C1C4_c4_BP	MP1_PTGS2
HGF	SMC1	GO:2001233	3082	regulation of apoptotic signaling pathway	0.0150397	0.0135225	ENO1/DYNLL1/GSTP1/LGALS3/SLC25A5/NDUFA13/RPS3/DDX3X/YWHAE/PARK7/RPL26/UBB/YWHAG/LGALS9/CTSH/DAPK1/PPP1CA/SEPT4	18	SMC_C1C4_c4_BP	SMC1_HGF
AGT	SMC1	GO:2001233	183	regulation of apoptotic signaling pathway	0.0150397	0.0135225	ENO1/DYNLL1/GSTP1/LGALS3/SLC25A5/NDUFA13/RPS3/DDX3X/YWHAE/PARK7/RPL26/UBB/YWHAG/LGALS9/CTSH/DAPK1/PPP1CA/SEPT4	18	SMC_C1C4_c4_BP	SMC1_AGT
INHBA	SMC2	GO:2001233	3624	regulation of apoptotic signaling pathway	0.0150397	0.0135225	ENO1/DYNLL1/GSTP1/LGALS3/SLC25A5/NDUFA13/RPS3/DDX3X/YWHAE/PARK7/RPL26/UBB/YWHAG/LGALS9/CTSH/DAPK1/PPP1CA/SEPT4	18	SMC_C1C4_c4_BP	SMC2_INHBA
GSTP1	SMC2	GO:2001233	2950	regulation of apoptotic signaling pathway	0.0150397	0.0135225	ENO1/DYNLL1/GSTP1/LGALS3/SLC25A5/NDUFA13/RPS3/DDX3X/YWHAE/PARK7/RPL26/UBB/YWHAG/LGALS9/CTSH/DAPK1/PPP1CA/SEPT4	18	SMC_C1C4_c4_BP	SMC2_GSTP1
GZMB	T	GO:2001233	3002	regulation of apoptotic signaling pathway	0.0150397	0.0135225	ENO1/DYNLL1/GSTP1/LGALS3/SLC25A5/NDUFA13/RPS3/DDX3X/YWHAE/PARK7/RPL26/UBB/YWHAG/LGALS9/CTSH/DAPK1/PPP1CA/SEPT4	18	SMC_C1C4_c4_BP	T_GZMB
LCK	T	GO:2001233	3932	regulation of apoptotic signaling pathway	0.0150397	0.0135225	ENO1/DYNLL1/GSTP1/LGALS3/SLC25A5/NDUFA13/RPS3/DDX3X/YWHAE/PARK7/RPL26/UBB/YWHAG/LGALS9/CTSH/DAPK1/PPP1CA/SEPT4	18	SMC_C1C4_c4_BP	T_LCK
