# Supplementary material for: Dysregulation of interaction between LOXhigh fibroblast and smooth muscle cells contributes to the pathogenesis of aortic dissection
Source: Theranostics. 2022 Jan 1;12(2):910–28. doi: 10.7150/thno.66059 (PMC8692905; doi:10.7150/thno.66059)
Supplement: Supplementary file 17 — Supplementary table 16. [file thnov12p0910s17.xlsx]

## Sheet: Sheet1
Supplementary Data Table 16 Population liangds affecting biological processes of SMCs_AD
Ligand	cell	ID	ENTREZID	definition	p.adjust	qvalue	GeneID	Count	Cluster	ligand_group
TNC	FB2	GO:0001101	3371	response to acid chemical	1.03246e-06	7.36869e-07	COL1A1/COL3A1/COL1A2/TNC/DUSP1/RHOA/CYBB/CFL1/LDLR/ID3/FYN/LAMTOR2/CPEB4/COL4A1/ABL2/KLF4/CD36/FOLR2/VEGFA/ICAM1/PTK2B/COL5A2/CTGF/TLR2/CYBA/PCNA/TNF/SPARC/XBP1/IGFBP2/KLF2/TMBIM6/LYN/CD9/GCLM/PTGER2/CEBPB/SRC/ACSL1	39	SMC_C2_c2_BP	FB2_TNC
COL1A2	FB2	GO:0001101	1278	response to acid chemical	1.03246e-06	7.36869e-07	COL1A1/COL3A1/COL1A2/TNC/DUSP1/RHOA/CYBB/CFL1/LDLR/ID3/FYN/LAMTOR2/CPEB4/COL4A1/ABL2/KLF4/CD36/FOLR2/VEGFA/ICAM1/PTK2B/COL5A2/CTGF/TLR2/CYBA/PCNA/TNF/SPARC/XBP1/IGFBP2/KLF2/TMBIM6/LYN/CD9/GCLM/PTGER2/CEBPB/SRC/ACSL1	39	SMC_C2_c2_BP	FB2_COL1A2
CTGF	FB2	GO:0001101	1490	response to acid chemical	1.03246e-06	7.36869e-07	COL1A1/COL3A1/COL1A2/TNC/DUSP1/RHOA/CYBB/CFL1/LDLR/ID3/FYN/LAMTOR2/CPEB4/COL4A1/ABL2/KLF4/CD36/FOLR2/VEGFA/ICAM1/PTK2B/COL5A2/CTGF/TLR2/CYBA/PCNA/TNF/SPARC/XBP1/IGFBP2/KLF2/TMBIM6/LYN/CD9/GCLM/PTGER2/CEBPB/SRC/ACSL1	39	SMC_C2_c2_BP	FB2_CTGF
COL3A1	FB2	GO:0001101	1281	response to acid chemical	1.03246e-06	7.36869e-07	COL1A1/COL3A1/COL1A2/TNC/DUSP1/RHOA/CYBB/CFL1/LDLR/ID3/FYN/LAMTOR2/CPEB4/COL4A1/ABL2/KLF4/CD36/FOLR2/VEGFA/ICAM1/PTK2B/COL5A2/CTGF/TLR2/CYBA/PCNA/TNF/SPARC/XBP1/IGFBP2/KLF2/TMBIM6/LYN/CD9/GCLM/PTGER2/CEBPB/SRC/ACSL1	39	SMC_C2_c2_BP	FB2_COL3A1
COL5A2	FB2	GO:0001101	1290	response to acid chemical	1.03246e-06	7.36869e-07	COL1A1/COL3A1/COL1A2/TNC/DUSP1/RHOA/CYBB/CFL1/LDLR/ID3/FYN/LAMTOR2/CPEB4/COL4A1/ABL2/KLF4/CD36/FOLR2/VEGFA/ICAM1/PTK2B/COL5A2/CTGF/TLR2/CYBA/PCNA/TNF/SPARC/XBP1/IGFBP2/KLF2/TMBIM6/LYN/CD9/GCLM/PTGER2/CEBPB/SRC/ACSL1	39	SMC_C2_c2_BP	FB2_COL5A2
COL1A1	FB2	GO:0001101	1277	response to acid chemical	1.03246e-06	7.36869e-07	COL1A1/COL3A1/COL1A2/TNC/DUSP1/RHOA/CYBB/CFL1/LDLR/ID3/FYN/LAMTOR2/CPEB4/COL4A1/ABL2/KLF4/CD36/FOLR2/VEGFA/ICAM1/PTK2B/COL5A2/CTGF/TLR2/CYBA/PCNA/TNF/SPARC/XBP1/IGFBP2/KLF2/TMBIM6/LYN/CD9/GCLM/PTGER2/CEBPB/SRC/ACSL1	39	SMC_C2_c2_BP	FB2_COL1A1
COL16A1	FB2	GO:0001101	1307	response to acid chemical	1.03246e-06	7.36869e-07	COL1A1/COL3A1/COL1A2/TNC/DUSP1/RHOA/CYBB/CFL1/LDLR/ID3/FYN/LAMTOR2/CPEB4/COL4A1/ABL2/KLF4/CD36/FOLR2/VEGFA/ICAM1/PTK2B/COL5A2/CTGF/TLR2/CYBA/PCNA/TNF/SPARC/XBP1/IGFBP2/KLF2/TMBIM6/LYN/CD9/GCLM/PTGER2/CEBPB/SRC/ACSL1	39	SMC_C2_c2_BP	FB2_COL16A1
MMP2	FB2	GO:0001101	4313	response to acid chemical	1.03246e-06	7.36869e-07	COL1A1/COL3A1/COL1A2/TNC/DUSP1/RHOA/CYBB/CFL1/LDLR/ID3/FYN/LAMTOR2/CPEB4/COL4A1/ABL2/KLF4/CD36/FOLR2/VEGFA/ICAM1/PTK2B/COL5A2/CTGF/TLR2/CYBA/PCNA/TNF/SPARC/XBP1/IGFBP2/KLF2/TMBIM6/LYN/CD9/GCLM/PTGER2/CEBPB/SRC/ACSL1	39	SMC_C2_c2_BP	FB2_MMP2
COL6A1	FB2	GO:0001101	1291	response to acid chemical	1.03246e-06	7.36869e-07	COL1A1/COL3A1/COL1A2/TNC/DUSP1/RHOA/CYBB/CFL1/LDLR/ID3/FYN/LAMTOR2/CPEB4/COL4A1/ABL2/KLF4/CD36/FOLR2/VEGFA/ICAM1/PTK2B/COL5A2/CTGF/TLR2/CYBA/PCNA/TNF/SPARC/XBP1/IGFBP2/KLF2/TMBIM6/LYN/CD9/GCLM/PTGER2/CEBPB/SRC/ACSL1	39	SMC_C2_c2_BP	FB2_COL6A1
PTGS2	MP1	GO:0001101	5743	response to acid chemical	1.03246e-06	7.36869e-07	COL1A1/COL3A1/COL1A2/TNC/DUSP1/RHOA/CYBB/CFL1/LDLR/ID3/FYN/LAMTOR2/CPEB4/COL4A1/ABL2/KLF4/CD36/FOLR2/VEGFA/ICAM1/PTK2B/COL5A2/CTGF/TLR2/CYBA/PCNA/TNF/SPARC/XBP1/IGFBP2/KLF2/TMBIM6/LYN/CD9/GCLM/PTGER2/CEBPB/SRC/ACSL1	39	SMC_C2_c2_BP	MP1_PTGS2
TNF	MP1	GO:0001101	7124	response to acid chemical	1.03246e-06	7.36869e-07	COL1A1/COL3A1/COL1A2/TNC/DUSP1/RHOA/CYBB/CFL1/LDLR/ID3/FYN/LAMTOR2/CPEB4/COL4A1/ABL2/KLF4/CD36/FOLR2/VEGFA/ICAM1/PTK2B/COL5A2/CTGF/TLR2/CYBA/PCNA/TNF/SPARC/XBP1/IGFBP2/KLF2/TMBIM6/LYN/CD9/GCLM/PTGER2/CEBPB/SRC/ACSL1	39	SMC_C2_c2_BP	MP1_TNF
ICAM1	MP1	GO:0001101	3383	response to acid chemical	1.03246e-06	7.36869e-07	COL1A1/COL3A1/COL1A2/TNC/DUSP1/RHOA/CYBB/CFL1/LDLR/ID3/FYN/LAMTOR2/CPEB4/COL4A1/ABL2/KLF4/CD36/FOLR2/VEGFA/ICAM1/PTK2B/COL5A2/CTGF/TLR2/CYBA/PCNA/TNF/SPARC/XBP1/IGFBP2/KLF2/TMBIM6/LYN/CD9/GCLM/PTGER2/CEBPB/SRC/ACSL1	39	SMC_C2_c2_BP	MP1_ICAM1
VEGFA	MP1	GO:0001101	7422	response to acid chemical	1.03246e-06	7.36869e-07	COL1A1/COL3A1/COL1A2/TNC/DUSP1/RHOA/CYBB/CFL1/LDLR/ID3/FYN/LAMTOR2/CPEB4/COL4A1/ABL2/KLF4/CD36/FOLR2/VEGFA/ICAM1/PTK2B/COL5A2/CTGF/TLR2/CYBA/PCNA/TNF/SPARC/XBP1/IGFBP2/KLF2/TMBIM6/LYN/CD9/GCLM/PTGER2/CEBPB/SRC/ACSL1	39	SMC_C2_c2_BP	MP1_VEGFA
PTN	SMC1	GO:0001101	5764	response to acid chemical	1.03246e-06	7.36869e-07	COL1A1/COL3A1/COL1A2/TNC/DUSP1/RHOA/CYBB/CFL1/LDLR/ID3/FYN/LAMTOR2/CPEB4/COL4A1/ABL2/KLF4/CD36/FOLR2/VEGFA/ICAM1/PTK2B/COL5A2/CTGF/TLR2/CYBA/PCNA/TNF/SPARC/XBP1/IGFBP2/KLF2/TMBIM6/LYN/CD9/GCLM/PTGER2/CEBPB/SRC/ACSL1	39	SMC_C2_c2_BP	SMC1_PTN
COL18A1	SMC1	GO:0001101	80781	response to acid chemical	1.03246e-06	7.36869e-07	COL1A1/COL3A1/COL1A2/TNC/DUSP1/RHOA/CYBB/CFL1/LDLR/ID3/FYN/LAMTOR2/CPEB4/COL4A1/ABL2/KLF4/CD36/FOLR2/VEGFA/ICAM1/PTK2B/COL5A2/CTGF/TLR2/CYBA/PCNA/TNF/SPARC/XBP1/IGFBP2/KLF2/TMBIM6/LYN/CD9/GCLM/PTGER2/CEBPB/SRC/ACSL1	39	SMC_C2_c2_BP	SMC1_COL18A1
PDGFD	SMC1	GO:0001101	80310	response to acid chemical	1.03246e-06	7.36869e-07	COL1A1/COL3A1/COL1A2/TNC/DUSP1/RHOA/CYBB/CFL1/LDLR/ID3/FYN/LAMTOR2/CPEB4/COL4A1/ABL2/KLF4/CD36/FOLR2/VEGFA/ICAM1/PTK2B/COL5A2/CTGF/TLR2/CYBA/PCNA/TNF/SPARC/XBP1/IGFBP2/KLF2/TMBIM6/LYN/CD9/GCLM/PTGER2/CEBPB/SRC/ACSL1	39	SMC_C2_c2_BP	SMC1_PDGFD
COL4A1	SMC2	GO:0001101	1282	response to acid chemical	1.03246e-06	7.36869e-07	COL1A1/COL3A1/COL1A2/TNC/DUSP1/RHOA/CYBB/CFL1/LDLR/ID3/FYN/LAMTOR2/CPEB4/COL4A1/ABL2/KLF4/CD36/FOLR2/VEGFA/ICAM1/PTK2B/COL5A2/CTGF/TLR2/CYBA/PCNA/TNF/SPARC/XBP1/IGFBP2/KLF2/TMBIM6/LYN/CD9/GCLM/PTGER2/CEBPB/SRC/ACSL1	39	SMC_C2_c2_BP	SMC2_COL4A1
GSTP1	SMC2	GO:0001101	2950	response to acid chemical	1.03246e-06	7.36869e-07	COL1A1/COL3A1/COL1A2/TNC/DUSP1/RHOA/CYBB/CFL1/LDLR/ID3/FYN/LAMTOR2/CPEB4/COL4A1/ABL2/KLF4/CD36/FOLR2/VEGFA/ICAM1/PTK2B/COL5A2/CTGF/TLR2/CYBA/PCNA/TNF/SPARC/XBP1/IGFBP2/KLF2/TMBIM6/LYN/CD9/GCLM/PTGER2/CEBPB/SRC/ACSL1	39	SMC_C2_c2_BP	SMC2_GSTP1
IL6	FB1	GO:0001819	3569	positive regulation of cytokine production	2.12478e-15	1.51646e-15	CD74/CCL20/BIRC3/IL1B/SERPINE1/B2M/HIF1A/EREG/HSPB1/THBS1/CD2/CCL3/XRCC6/EIF2AK2/FCER1G/CYBB/FAM49B/MAPKAPK2/RGCC/CLEC5A/ANXA1/CYP1B1/IL6/C1QBP/CD83/NFKB1/CD86/CD36/HSPD1/CD4/IRAK1/HLA-DPA1/BIRC2/PELI1/TLR2/HLA-DPB1/CYBA/TNF/XBP1/PYCARD/C5AR1/CTNNB1/IRF8/RUNX1/IL18/CSF1R/RIOK3/C3/NPLOC4/ATF4/LRRFIP1/SYK/MAPK13/LILRB2/HAVCR2/CLEC4E/IL10/HYAL2/FCN1/CEBPB/SRC/FGR/NFKB2	63	SMC_C2_c2_BP	FB1_IL6
SERPINE1	FB2	GO:0001819	5054	positive regulation of cytokine production	2.12478e-15	1.51646e-15	CD74/CCL20/BIRC3/IL1B/SERPINE1/B2M/HIF1A/EREG/HSPB1/THBS1/CD2/CCL3/XRCC6/EIF2AK2/FCER1G/CYBB/FAM49B/MAPKAPK2/RGCC/CLEC5A/ANXA1/CYP1B1/IL6/C1QBP/CD83/NFKB1/CD86/CD36/HSPD1/CD4/IRAK1/HLA-DPA1/BIRC2/PELI1/TLR2/HLA-DPB1/CYBA/TNF/XBP1/PYCARD/C5AR1/CTNNB1/IRF8/RUNX1/IL18/CSF1R/RIOK3/C3/NPLOC4/ATF4/LRRFIP1/SYK/MAPK13/LILRB2/HAVCR2/CLEC4E/IL10/HYAL2/FCN1/CEBPB/SRC/FGR/NFKB2	63	SMC_C2_c2_BP	FB2_SERPINE1
CD34	FB2	GO:0001819	947	positive regulation of cytokine production	2.12478e-15	1.51646e-15	CD74/CCL20/BIRC3/IL1B/SERPINE1/B2M/HIF1A/EREG/HSPB1/THBS1/CD2/CCL3/XRCC6/EIF2AK2/FCER1G/CYBB/FAM49B/MAPKAPK2/RGCC/CLEC5A/ANXA1/CYP1B1/IL6/C1QBP/CD83/NFKB1/CD86/CD36/HSPD1/CD4/IRAK1/HLA-DPA1/BIRC2/PELI1/TLR2/HLA-DPB1/CYBA/TNF/XBP1/PYCARD/C5AR1/CTNNB1/IRF8/RUNX1/IL18/CSF1R/RIOK3/C3/NPLOC4/ATF4/LRRFIP1/SYK/MAPK13/LILRB2/HAVCR2/CLEC4E/IL10/HYAL2/FCN1/CEBPB/SRC/FGR/NFKB2	63	SMC_C2_c2_BP	FB2_CD34
C3	FB2	GO:0001819	718	positive regulation of cytokine production	2.12478e-15	1.51646e-15	CD74/CCL20/BIRC3/IL1B/SERPINE1/B2M/HIF1A/EREG/HSPB1/THBS1/CD2/CCL3/XRCC6/EIF2AK2/FCER1G/CYBB/FAM49B/MAPKAPK2/RGCC/CLEC5A/ANXA1/CYP1B1/IL6/C1QBP/CD83/NFKB1/CD86/CD36/HSPD1/CD4/IRAK1/HLA-DPA1/BIRC2/PELI1/TLR2/HLA-DPB1/CYBA/TNF/XBP1/PYCARD/C5AR1/CTNNB1/IRF8/RUNX1/IL18/CSF1R/RIOK3/C3/NPLOC4/ATF4/LRRFIP1/SYK/MAPK13/LILRB2/HAVCR2/CLEC4E/IL10/HYAL2/FCN1/CEBPB/SRC/FGR/NFKB2	63	SMC_C2_c2_BP	FB2_C3
IL33	FB2	GO:0001819	90865	positive regulation of cytokine production	2.12478e-15	1.51646e-15	CD74/CCL20/BIRC3/IL1B/SERPINE1/B2M/HIF1A/EREG/HSPB1/THBS1/CD2/CCL3/XRCC6/EIF2AK2/FCER1G/CYBB/FAM49B/MAPKAPK2/RGCC/CLEC5A/ANXA1/CYP1B1/IL6/C1QBP/CD83/NFKB1/CD86/CD36/HSPD1/CD4/IRAK1/HLA-DPA1/BIRC2/PELI1/TLR2/HLA-DPB1/CYBA/TNF/XBP1/PYCARD/C5AR1/CTNNB1/IRF8/RUNX1/IL18/CSF1R/RIOK3/C3/NPLOC4/ATF4/LRRFIP1/SYK/MAPK13/LILRB2/HAVCR2/CLEC4E/IL10/HYAL2/FCN1/CEBPB/SRC/FGR/NFKB2	63	SMC_C2_c2_BP	FB2_IL33
CD58	MP1	GO:0001819	965	positive regulation of cytokine production	2.12478e-15	1.51646e-15	CD74/CCL20/BIRC3/IL1B/SERPINE1/B2M/HIF1A/EREG/HSPB1/THBS1/CD2/CCL3/XRCC6/EIF2AK2/FCER1G/CYBB/FAM49B/MAPKAPK2/RGCC/CLEC5A/ANXA1/CYP1B1/IL6/C1QBP/CD83/NFKB1/CD86/CD36/HSPD1/CD4/IRAK1/HLA-DPA1/BIRC2/PELI1/TLR2/HLA-DPB1/CYBA/TNF/XBP1/PYCARD/C5AR1/CTNNB1/IRF8/RUNX1/IL18/CSF1R/RIOK3/C3/NPLOC4/ATF4/LRRFIP1/SYK/MAPK13/LILRB2/HAVCR2/CLEC4E/IL10/HYAL2/FCN1/CEBPB/SRC/FGR/NFKB2	63	SMC_C2_c2_BP	MP1_CD58
LGALS9	MP1	GO:0001819	3965	positive regulation of cytokine production	2.12478e-15	1.51646e-15	CD74/CCL20/BIRC3/IL1B/SERPINE1/B2M/HIF1A/EREG/HSPB1/THBS1/CD2/CCL3/XRCC6/EIF2AK2/FCER1G/CYBB/FAM49B/MAPKAPK2/RGCC/CLEC5A/ANXA1/CYP1B1/IL6/C1QBP/CD83/NFKB1/CD86/CD36/HSPD1/CD4/IRAK1/HLA-DPA1/BIRC2/PELI1/TLR2/HLA-DPB1/CYBA/TNF/XBP1/PYCARD/C5AR1/CTNNB1/IRF8/RUNX1/IL18/CSF1R/RIOK3/C3/NPLOC4/ATF4/LRRFIP1/SYK/MAPK13/LILRB2/HAVCR2/CLEC4E/IL10/HYAL2/FCN1/CEBPB/SRC/FGR/NFKB2	63	SMC_C2_c2_BP	MP1_LGALS9
B2M	MP1	GO:0001819	567	positive regulation of cytokine production	2.12478e-15	1.51646e-15	CD74/CCL20/BIRC3/IL1B/SERPINE1/B2M/HIF1A/EREG/HSPB1/THBS1/CD2/CCL3/XRCC6/EIF2AK2/FCER1G/CYBB/FAM49B/MAPKAPK2/RGCC/CLEC5A/ANXA1/CYP1B1/IL6/C1QBP/CD83/NFKB1/CD86/CD36/HSPD1/CD4/IRAK1/HLA-DPA1/BIRC2/PELI1/TLR2/HLA-DPB1/CYBA/TNF/XBP1/PYCARD/C5AR1/CTNNB1/IRF8/RUNX1/IL18/CSF1R/RIOK3/C3/NPLOC4/ATF4/LRRFIP1/SYK/MAPK13/LILRB2/HAVCR2/CLEC4E/IL10/HYAL2/FCN1/CEBPB/SRC/FGR/NFKB2	63	SMC_C2_c2_BP	MP1_B2M
THBS1	MP1	GO:0001819	7057	positive regulation of cytokine production	2.12478e-15	1.51646e-15	CD74/CCL20/BIRC3/IL1B/SERPINE1/B2M/HIF1A/EREG/HSPB1/THBS1/CD2/CCL3/XRCC6/EIF2AK2/FCER1G/CYBB/FAM49B/MAPKAPK2/RGCC/CLEC5A/ANXA1/CYP1B1/IL6/C1QBP/CD83/NFKB1/CD86/CD36/HSPD1/CD4/IRAK1/HLA-DPA1/BIRC2/PELI1/TLR2/HLA-DPB1/CYBA/TNF/XBP1/PYCARD/C5AR1/CTNNB1/IRF8/RUNX1/IL18/CSF1R/RIOK3/C3/NPLOC4/ATF4/LRRFIP1/SYK/MAPK13/LILRB2/HAVCR2/CLEC4E/IL10/HYAL2/FCN1/CEBPB/SRC/FGR/NFKB2	63	SMC_C2_c2_BP	MP1_THBS1
IL1B	MP1	GO:0001819	3553	positive regulation of cytokine production	2.12478e-15	1.51646e-15	CD74/CCL20/BIRC3/IL1B/SERPINE1/B2M/HIF1A/EREG/HSPB1/THBS1/CD2/CCL3/XRCC6/EIF2AK2/FCER1G/CYBB/FAM49B/MAPKAPK2/RGCC/CLEC5A/ANXA1/CYP1B1/IL6/C1QBP/CD83/NFKB1/CD86/CD36/HSPD1/CD4/IRAK1/HLA-DPA1/BIRC2/PELI1/TLR2/HLA-DPB1/CYBA/TNF/XBP1/PYCARD/C5AR1/CTNNB1/IRF8/RUNX1/IL18/CSF1R/RIOK3/C3/NPLOC4/ATF4/LRRFIP1/SYK/MAPK13/LILRB2/HAVCR2/CLEC4E/IL10/HYAL2/FCN1/CEBPB/SRC/FGR/NFKB2	63	SMC_C2_c2_BP	MP1_IL1B
PTGS2	MP1	GO:0001819	5743	positive regulation of cytokine production	2.12478e-15	1.51646e-15	CD74/CCL20/BIRC3/IL1B/SERPINE1/B2M/HIF1A/EREG/HSPB1/THBS1/CD2/CCL3/XRCC6/EIF2AK2/FCER1G/CYBB/FAM49B/MAPKAPK2/RGCC/CLEC5A/ANXA1/CYP1B1/IL6/C1QBP/CD83/NFKB1/CD86/CD36/HSPD1/CD4/IRAK1/HLA-DPA1/BIRC2/PELI1/TLR2/HLA-DPB1/CYBA/TNF/XBP1/PYCARD/C5AR1/CTNNB1/IRF8/RUNX1/IL18/CSF1R/RIOK3/C3/NPLOC4/ATF4/LRRFIP1/SYK/MAPK13/LILRB2/HAVCR2/CLEC4E/IL10/HYAL2/FCN1/CEBPB/SRC/FGR/NFKB2	63	SMC_C2_c2_BP	MP1_PTGS2
IL18	MP1	GO:0001819	3606	positive regulation of cytokine production	2.12478e-15	1.51646e-15	CD74/CCL20/BIRC3/IL1B/SERPINE1/B2M/HIF1A/EREG/HSPB1/THBS1/CD2/CCL3/XRCC6/EIF2AK2/FCER1G/CYBB/FAM49B/MAPKAPK2/RGCC/CLEC5A/ANXA1/CYP1B1/IL6/C1QBP/CD83/NFKB1/CD86/CD36/HSPD1/CD4/IRAK1/HLA-DPA1/BIRC2/PELI1/TLR2/HLA-DPB1/CYBA/TNF/XBP1/PYCARD/C5AR1/CTNNB1/IRF8/RUNX1/IL18/CSF1R/RIOK3/C3/NPLOC4/ATF4/LRRFIP1/SYK/MAPK13/LILRB2/HAVCR2/CLEC4E/IL10/HYAL2/FCN1/CEBPB/SRC/FGR/NFKB2	63	SMC_C2_c2_BP	MP1_IL18
TNF	MP1	GO:0001819	7124	positive regulation of cytokine production	2.12478e-15	1.51646e-15	CD74/CCL20/BIRC3/IL1B/SERPINE1/B2M/HIF1A/EREG/HSPB1/THBS1/CD2/CCL3/XRCC6/EIF2AK2/FCER1G/CYBB/FAM49B/MAPKAPK2/RGCC/CLEC5A/ANXA1/CYP1B1/IL6/C1QBP/CD83/NFKB1/CD86/CD36/HSPD1/CD4/IRAK1/HLA-DPA1/BIRC2/PELI1/TLR2/HLA-DPB1/CYBA/TNF/XBP1/PYCARD/C5AR1/CTNNB1/IRF8/RUNX1/IL18/CSF1R/RIOK3/C3/NPLOC4/ATF4/LRRFIP1/SYK/MAPK13/LILRB2/HAVCR2/CLEC4E/IL10/HYAL2/FCN1/CEBPB/SRC/FGR/NFKB2	63	SMC_C2_c2_BP	MP1_TNF
EREG	MP1	GO:0001819	2069	positive regulation of cytokine production	2.12478e-15	1.51646e-15	CD74/CCL20/BIRC3/IL1B/SERPINE1/B2M/HIF1A/EREG/HSPB1/THBS1/CD2/CCL3/XRCC6/EIF2AK2/FCER1G/CYBB/FAM49B/MAPKAPK2/RGCC/CLEC5A/ANXA1/CYP1B1/IL6/C1QBP/CD83/NFKB1/CD86/CD36/HSPD1/CD4/IRAK1/HLA-DPA1/BIRC2/PELI1/TLR2/HLA-DPB1/CYBA/TNF/XBP1/PYCARD/C5AR1/CTNNB1/IRF8/RUNX1/IL18/CSF1R/RIOK3/C3/NPLOC4/ATF4/LRRFIP1/SYK/MAPK13/LILRB2/HAVCR2/CLEC4E/IL10/HYAL2/FCN1/CEBPB/SRC/FGR/NFKB2	63	SMC_C2_c2_BP	MP1_EREG
IL10	MP1	GO:0001819	3586	positive regulation of cytokine production	2.12478e-15	1.51646e-15	CD74/CCL20/BIRC3/IL1B/SERPINE1/B2M/HIF1A/EREG/HSPB1/THBS1/CD2/CCL3/XRCC6/EIF2AK2/FCER1G/CYBB/FAM49B/MAPKAPK2/RGCC/CLEC5A/ANXA1/CYP1B1/IL6/C1QBP/CD83/NFKB1/CD86/CD36/HSPD1/CD4/IRAK1/HLA-DPA1/BIRC2/PELI1/TLR2/HLA-DPB1/CYBA/TNF/XBP1/PYCARD/C5AR1/CTNNB1/IRF8/RUNX1/IL18/CSF1R/RIOK3/C3/NPLOC4/ATF4/LRRFIP1/SYK/MAPK13/LILRB2/HAVCR2/CLEC4E/IL10/HYAL2/FCN1/CEBPB/SRC/FGR/NFKB2	63	SMC_C2_c2_BP	MP1_IL10
ANXA1	MP1	GO:0001819	301	positive regulation of cytokine production	2.12478e-15	1.51646e-15	CD74/CCL20/BIRC3/IL1B/SERPINE1/B2M/HIF1A/EREG/HSPB1/THBS1/CD2/CCL3/XRCC6/EIF2AK2/FCER1G/CYBB/FAM49B/MAPKAPK2/RGCC/CLEC5A/ANXA1/CYP1B1/IL6/C1QBP/CD83/NFKB1/CD86/CD36/HSPD1/CD4/IRAK1/HLA-DPA1/BIRC2/PELI1/TLR2/HLA-DPB1/CYBA/TNF/XBP1/PYCARD/C5AR1/CTNNB1/IRF8/RUNX1/IL18/CSF1R/RIOK3/C3/NPLOC4/ATF4/LRRFIP1/SYK/MAPK13/LILRB2/HAVCR2/CLEC4E/IL10/HYAL2/FCN1/CEBPB/SRC/FGR/NFKB2	63	SMC_C2_c2_BP	MP1_ANXA1
IL1A	MP1	GO:0001819	3552	positive regulation of cytokine production	2.12478e-15	1.51646e-15	CD74/CCL20/BIRC3/IL1B/SERPINE1/B2M/HIF1A/EREG/HSPB1/THBS1/CD2/CCL3/XRCC6/EIF2AK2/FCER1G/CYBB/FAM49B/MAPKAPK2/RGCC/CLEC5A/ANXA1/CYP1B1/IL6/C1QBP/CD83/NFKB1/CD86/CD36/HSPD1/CD4/IRAK1/HLA-DPA1/BIRC2/PELI1/TLR2/HLA-DPB1/CYBA/TNF/XBP1/PYCARD/C5AR1/CTNNB1/IRF8/RUNX1/IL18/CSF1R/RIOK3/C3/NPLOC4/ATF4/LRRFIP1/SYK/MAPK13/LILRB2/HAVCR2/CLEC4E/IL10/HYAL2/FCN1/CEBPB/SRC/FGR/NFKB2	63	SMC_C2_c2_BP	MP1_IL1A
CCL3	MP1	GO:0001819	6348	positive regulation of cytokine production	2.12478e-15	1.51646e-15	CD74/CCL20/BIRC3/IL1B/SERPINE1/B2M/HIF1A/EREG/HSPB1/THBS1/CD2/CCL3/XRCC6/EIF2AK2/FCER1G/CYBB/FAM49B/MAPKAPK2/RGCC/CLEC5A/ANXA1/CYP1B1/IL6/C1QBP/CD83/NFKB1/CD86/CD36/HSPD1/CD4/IRAK1/HLA-DPA1/BIRC2/PELI1/TLR2/HLA-DPB1/CYBA/TNF/XBP1/PYCARD/C5AR1/CTNNB1/IRF8/RUNX1/IL18/CSF1R/RIOK3/C3/NPLOC4/ATF4/LRRFIP1/SYK/MAPK13/LILRB2/HAVCR2/CLEC4E/IL10/HYAL2/FCN1/CEBPB/SRC/FGR/NFKB2	63	SMC_C2_c2_BP	MP1_CCL3
CD14	MP1	GO:0001819	929	positive regulation of cytokine production	2.12478e-15	1.51646e-15	CD74/CCL20/BIRC3/IL1B/SERPINE1/B2M/HIF1A/EREG/HSPB1/THBS1/CD2/CCL3/XRCC6/EIF2AK2/FCER1G/CYBB/FAM49B/MAPKAPK2/RGCC/CLEC5A/ANXA1/CYP1B1/IL6/C1QBP/CD83/NFKB1/CD86/CD36/HSPD1/CD4/IRAK1/HLA-DPA1/BIRC2/PELI1/TLR2/HLA-DPB1/CYBA/TNF/XBP1/PYCARD/C5AR1/CTNNB1/IRF8/RUNX1/IL18/CSF1R/RIOK3/C3/NPLOC4/ATF4/LRRFIP1/SYK/MAPK13/LILRB2/HAVCR2/CLEC4E/IL10/HYAL2/FCN1/CEBPB/SRC/FGR/NFKB2	63	SMC_C2_c2_BP	MP1_CD14
CCL20	MP1	GO:0001819	6364	positive regulation of cytokine production	2.12478e-15	1.51646e-15	CD74/CCL20/BIRC3/IL1B/SERPINE1/B2M/HIF1A/EREG/HSPB1/THBS1/CD2/CCL3/XRCC6/EIF2AK2/FCER1G/CYBB/FAM49B/MAPKAPK2/RGCC/CLEC5A/ANXA1/CYP1B1/IL6/C1QBP/CD83/NFKB1/CD86/CD36/HSPD1/CD4/IRAK1/HLA-DPA1/BIRC2/PELI1/TLR2/HLA-DPB1/CYBA/TNF/XBP1/PYCARD/C5AR1/CTNNB1/IRF8/RUNX1/IL18/CSF1R/RIOK3/C3/NPLOC4/ATF4/LRRFIP1/SYK/MAPK13/LILRB2/HAVCR2/CLEC4E/IL10/HYAL2/FCN1/CEBPB/SRC/FGR/NFKB2	63	SMC_C2_c2_BP	MP1_CCL20
HGF	SMC1	GO:0001819	3082	positive regulation of cytokine production	2.12478e-15	1.51646e-15	CD74/CCL20/BIRC3/IL1B/SERPINE1/B2M/HIF1A/EREG/HSPB1/THBS1/CD2/CCL3/XRCC6/EIF2AK2/FCER1G/CYBB/FAM49B/MAPKAPK2/RGCC/CLEC5A/ANXA1/CYP1B1/IL6/C1QBP/CD83/NFKB1/CD86/CD36/HSPD1/CD4/IRAK1/HLA-DPA1/BIRC2/PELI1/TLR2/HLA-DPB1/CYBA/TNF/XBP1/PYCARD/C5AR1/CTNNB1/IRF8/RUNX1/IL18/CSF1R/RIOK3/C3/NPLOC4/ATF4/LRRFIP1/SYK/MAPK13/LILRB2/HAVCR2/CLEC4E/IL10/HYAL2/FCN1/CEBPB/SRC/FGR/NFKB2	63	SMC_C2_c2_BP	SMC1_HGF
AGT	SMC1	GO:0001819	183	positive regulation of cytokine production	2.12478e-15	1.51646e-15	CD74/CCL20/BIRC3/IL1B/SERPINE1/B2M/HIF1A/EREG/HSPB1/THBS1/CD2/CCL3/XRCC6/EIF2AK2/FCER1G/CYBB/FAM49B/MAPKAPK2/RGCC/CLEC5A/ANXA1/CYP1B1/IL6/C1QBP/CD83/NFKB1/CD86/CD36/HSPD1/CD4/IRAK1/HLA-DPA1/BIRC2/PELI1/TLR2/HLA-DPB1/CYBA/TNF/XBP1/PYCARD/C5AR1/CTNNB1/IRF8/RUNX1/IL18/CSF1R/RIOK3/C3/NPLOC4/ATF4/LRRFIP1/SYK/MAPK13/LILRB2/HAVCR2/CLEC4E/IL10/HYAL2/FCN1/CEBPB/SRC/FGR/NFKB2	63	SMC_C2_c2_BP	SMC1_AGT
HMGB1	SMC1	GO:0001819	3146	positive regulation of cytokine production	2.12478e-15	1.51646e-15	CD74/CCL20/BIRC3/IL1B/SERPINE1/B2M/HIF1A/EREG/HSPB1/THBS1/CD2/CCL3/XRCC6/EIF2AK2/FCER1G/CYBB/FAM49B/MAPKAPK2/RGCC/CLEC5A/ANXA1/CYP1B1/IL6/C1QBP/CD83/NFKB1/CD86/CD36/HSPD1/CD4/IRAK1/HLA-DPA1/BIRC2/PELI1/TLR2/HLA-DPB1/CYBA/TNF/XBP1/PYCARD/C5AR1/CTNNB1/IRF8/RUNX1/IL18/CSF1R/RIOK3/C3/NPLOC4/ATF4/LRRFIP1/SYK/MAPK13/LILRB2/HAVCR2/CLEC4E/IL10/HYAL2/FCN1/CEBPB/SRC/FGR/NFKB2	63	SMC_C2_c2_BP	SMC1_HMGB1
CD6	T	GO:0001819	923	positive regulation of cytokine production	2.12478e-15	1.51646e-15	CD74/CCL20/BIRC3/IL1B/SERPINE1/B2M/HIF1A/EREG/HSPB1/THBS1/CD2/CCL3/XRCC6/EIF2AK2/FCER1G/CYBB/FAM49B/MAPKAPK2/RGCC/CLEC5A/ANXA1/CYP1B1/IL6/C1QBP/CD83/NFKB1/CD86/CD36/HSPD1/CD4/IRAK1/HLA-DPA1/BIRC2/PELI1/TLR2/HLA-DPB1/CYBA/TNF/XBP1/PYCARD/C5AR1/CTNNB1/IRF8/RUNX1/IL18/CSF1R/RIOK3/C3/NPLOC4/ATF4/LRRFIP1/SYK/MAPK13/LILRB2/HAVCR2/CLEC4E/IL10/HYAL2/FCN1/CEBPB/SRC/FGR/NFKB2	63	SMC_C2_c2_BP	T_CD6
HSP90AA1	FB1	GO:0002768	3320	immune response-regulating cell surface receptor signaling pathway	2.34817e-12	1.67589e-12	HLA-DRA/STOML2/PTPRC/HSP90AA1/PSME2/NFKBIA/HLA-DRB5/FCER1G/UBE2D1/ARPC5/ACTB/JUN/ACTR3/MNDA/LPXN/IGKC/FYN/ARPC1B/EZR/FCGR3A/PSMD1/HLA-DRB1/ARPC2/FCGR1A/NFKB1/CDC42/ACTR2/PRKCD/ABI1/FCGRT/PPP3CA/LCP2/ELF1/THY1/CD4/TRBC2/HLA-DQB1/HLA-DQA1/FCGR2A/HLA-DPA1/HLA-DPB1/C5AR1/PSEN1/RUNX1/FCGR1B/NCKAP1/FPR1/TRAC/HCK/PLSCR1/SYK/IGHA1/LYN/LILRB2/CLEC4E/LILRB4/LCK/ADA/FCN1/SRC/RAPGEF1/FGR/HLA-DQB2	63	SMC_C2_c2_BP	FB1_HSP90AA1
THY1	FB2	GO:0002768	7070	immune response-regulating cell surface receptor signaling pathway	2.34817e-12	1.67589e-12	HLA-DRA/STOML2/PTPRC/HSP90AA1/PSME2/NFKBIA/HLA-DRB5/FCER1G/UBE2D1/ARPC5/ACTB/JUN/ACTR3/MNDA/LPXN/IGKC/FYN/ARPC1B/EZR/FCGR3A/PSMD1/HLA-DRB1/ARPC2/FCGR1A/NFKB1/CDC42/ACTR2/PRKCD/ABI1/FCGRT/PPP3CA/LCP2/ELF1/THY1/CD4/TRBC2/HLA-DQB1/HLA-DQA1/FCGR2A/HLA-DPA1/HLA-DPB1/C5AR1/PSEN1/RUNX1/FCGR1B/NCKAP1/FPR1/TRAC/HCK/PLSCR1/SYK/IGHA1/LYN/LILRB2/CLEC4E/LILRB4/LCK/ADA/FCN1/SRC/RAPGEF1/FGR/HLA-DQB2	63	SMC_C2_c2_BP	FB2_THY1
PSEN1	MP1	GO:0002768	5663	immune response-regulating cell surface receptor signaling pathway	2.34817e-12	1.67589e-12	HLA-DRA/STOML2/PTPRC/HSP90AA1/PSME2/NFKBIA/HLA-DRB5/FCER1G/UBE2D1/ARPC5/ACTB/JUN/ACTR3/MNDA/LPXN/IGKC/FYN/ARPC1B/EZR/FCGR3A/PSMD1/HLA-DRB1/ARPC2/FCGR1A/NFKB1/CDC42/ACTR2/PRKCD/ABI1/FCGRT/PPP3CA/LCP2/ELF1/THY1/CD4/TRBC2/HLA-DQB1/HLA-DQA1/FCGR2A/HLA-DPA1/HLA-DPB1/C5AR1/PSEN1/RUNX1/FCGR1B/NCKAP1/FPR1/TRAC/HCK/PLSCR1/SYK/IGHA1/LYN/LILRB2/CLEC4E/LILRB4/LCK/ADA/FCN1/SRC/RAPGEF1/FGR/HLA-DQB2	63	SMC_C2_c2_BP	MP1_PSEN1
PTPRC	T	GO:0002768	5788	immune response-regulating cell surface receptor signaling pathway	2.34817e-12	1.67589e-12	HLA-DRA/STOML2/PTPRC/HSP90AA1/PSME2/NFKBIA/HLA-DRB5/FCER1G/UBE2D1/ARPC5/ACTB/JUN/ACTR3/MNDA/LPXN/IGKC/FYN/ARPC1B/EZR/FCGR3A/PSMD1/HLA-DRB1/ARPC2/FCGR1A/NFKB1/CDC42/ACTR2/PRKCD/ABI1/FCGRT/PPP3CA/LCP2/ELF1/THY1/CD4/TRBC2/HLA-DQB1/HLA-DQA1/FCGR2A/HLA-DPA1/HLA-DPB1/C5AR1/PSEN1/RUNX1/FCGR1B/NCKAP1/FPR1/TRAC/HCK/PLSCR1/SYK/IGHA1/LYN/LILRB2/CLEC4E/LILRB4/LCK/ADA/FCN1/SRC/RAPGEF1/FGR/HLA-DQB2	63	SMC_C2_c2_BP	T_PTPRC
LCK	T	GO:0002768	3932	immune response-regulating cell surface receptor signaling pathway	2.34817e-12	1.67589e-12	HLA-DRA/STOML2/PTPRC/HSP90AA1/PSME2/NFKBIA/HLA-DRB5/FCER1G/UBE2D1/ARPC5/ACTB/JUN/ACTR3/MNDA/LPXN/IGKC/FYN/ARPC1B/EZR/FCGR3A/PSMD1/HLA-DRB1/ARPC2/FCGR1A/NFKB1/CDC42/ACTR2/PRKCD/ABI1/FCGRT/PPP3CA/LCP2/ELF1/THY1/CD4/TRBC2/HLA-DQB1/HLA-DQA1/FCGR2A/HLA-DPA1/HLA-DPB1/C5AR1/PSEN1/RUNX1/FCGR1B/NCKAP1/FPR1/TRAC/HCK/PLSCR1/SYK/IGHA1/LYN/LILRB2/CLEC4E/LILRB4/LCK/ADA/FCN1/SRC/RAPGEF1/FGR/HLA-DQB2	63	SMC_C2_c2_BP	T_LCK
APOD	FB2	GO:0006869	347	lipid transport	0.021859	0.0156008	SPP1/IL1B/THBS1/ANXA2/NPC2/NFKBIA/LDLR/CAV2/ANXA1/APOC1/SCP2/NFKB1/MSR1/PRKCD/CD36/PNPLA8/CLN8/HNRNPK/SORL1/SLCO2B1/PLIN2/AQP9/SYK/ITGAV/MFSD2A/ACSL1/PSAP	27	SMC_C2_c2_BP	FB2_APOD
PLA2G2A	FB2	GO:0006869	5320	lipid transport	0.021859	0.0156008	SPP1/IL1B/THBS1/ANXA2/NPC2/NFKBIA/LDLR/CAV2/ANXA1/APOC1/SCP2/NFKB1/MSR1/PRKCD/CD36/PNPLA8/CLN8/HNRNPK/SORL1/SLCO2B1/PLIN2/AQP9/SYK/ITGAV/MFSD2A/ACSL1/PSAP	27	SMC_C2_c2_BP	FB2_PLA2G2A
APOE	MP1	GO:0006869	348	lipid transport	0.021859	0.0156008	SPP1/IL1B/THBS1/ANXA2/NPC2/NFKBIA/LDLR/CAV2/ANXA1/APOC1/SCP2/NFKB1/MSR1/PRKCD/CD36/PNPLA8/CLN8/HNRNPK/SORL1/SLCO2B1/PLIN2/AQP9/SYK/ITGAV/MFSD2A/ACSL1/PSAP	27	SMC_C2_c2_BP	MP1_APOE
ANXA1	MP1	GO:0006869	301	lipid transport	0.021859	0.0156008	SPP1/IL1B/THBS1/ANXA2/NPC2/NFKBIA/LDLR/CAV2/ANXA1/APOC1/SCP2/NFKB1/MSR1/PRKCD/CD36/PNPLA8/CLN8/HNRNPK/SORL1/SLCO2B1/PLIN2/AQP9/SYK/ITGAV/MFSD2A/ACSL1/PSAP	27	SMC_C2_c2_BP	MP1_ANXA1
SPP1	MP1	GO:0006869	6696	lipid transport	0.021859	0.0156008	SPP1/IL1B/THBS1/ANXA2/NPC2/NFKBIA/LDLR/CAV2/ANXA1/APOC1/SCP2/NFKB1/MSR1/PRKCD/CD36/PNPLA8/CLN8/HNRNPK/SORL1/SLCO2B1/PLIN2/AQP9/SYK/ITGAV/MFSD2A/ACSL1/PSAP	27	SMC_C2_c2_BP	MP1_SPP1
THBS1	MP1	GO:0006869	7057	lipid transport	0.021859	0.0156008	SPP1/IL1B/THBS1/ANXA2/NPC2/NFKBIA/LDLR/CAV2/ANXA1/APOC1/SCP2/NFKB1/MSR1/PRKCD/CD36/PNPLA8/CLN8/HNRNPK/SORL1/SLCO2B1/PLIN2/AQP9/SYK/ITGAV/MFSD2A/ACSL1/PSAP	27	SMC_C2_c2_BP	MP1_THBS1
PSAP	MP1	GO:0006869	5660	lipid transport	0.021859	0.0156008	SPP1/IL1B/THBS1/ANXA2/NPC2/NFKBIA/LDLR/CAV2/ANXA1/APOC1/SCP2/NFKB1/MSR1/PRKCD/CD36/PNPLA8/CLN8/HNRNPK/SORL1/SLCO2B1/PLIN2/AQP9/SYK/ITGAV/MFSD2A/ACSL1/PSAP	27	SMC_C2_c2_BP	MP1_PSAP
IL1B	MP1	GO:0006869	3553	lipid transport	0.021859	0.0156008	SPP1/IL1B/THBS1/ANXA2/NPC2/NFKBIA/LDLR/CAV2/ANXA1/APOC1/SCP2/NFKB1/MSR1/PRKCD/CD36/PNPLA8/CLN8/HNRNPK/SORL1/SLCO2B1/PLIN2/AQP9/SYK/ITGAV/MFSD2A/ACSL1/PSAP	27	SMC_C2_c2_BP	MP1_IL1B
PLTP	MP2	GO:0006869	5360	lipid transport	0.021859	0.0156008	SPP1/IL1B/THBS1/ANXA2/NPC2/NFKBIA/LDLR/CAV2/ANXA1/APOC1/SCP2/NFKB1/MSR1/PRKCD/CD36/PNPLA8/CLN8/HNRNPK/SORL1/SLCO2B1/PLIN2/AQP9/SYK/ITGAV/MFSD2A/ACSL1/PSAP	27	SMC_C2_c2_BP	MP2_PLTP
AGT	SMC1	GO:0006869	183	lipid transport	0.021859	0.0156008	SPP1/IL1B/THBS1/ANXA2/NPC2/NFKBIA/LDLR/CAV2/ANXA1/APOC1/SCP2/NFKB1/MSR1/PRKCD/CD36/PNPLA8/CLN8/HNRNPK/SORL1/SLCO2B1/PLIN2/AQP9/SYK/ITGAV/MFSD2A/ACSL1/PSAP	27	SMC_C2_c2_BP	SMC1_AGT
INHBA	SMC2	GO:0006869	3624	lipid transport	0.021859	0.0156008	SPP1/IL1B/THBS1/ANXA2/NPC2/NFKBIA/LDLR/CAV2/ANXA1/APOC1/SCP2/NFKB1/MSR1/PRKCD/CD36/PNPLA8/CLN8/HNRNPK/SORL1/SLCO2B1/PLIN2/AQP9/SYK/ITGAV/MFSD2A/ACSL1/PSAP	27	SMC_C2_c2_BP	SMC2_INHBA
IL6	FB1	GO:0006979	3569	response to oxidative stress	3.54695e-07	2.53146e-07	COL1A1/SOD2/HIF1A/AIF1/HSPB1/CRYAB/LDHA/DUSP1/TNFAIP3/CYBB/JUN/TXNIP/ANXA1/CYP1B1/PPP1R15B/GPX1/IL6/KLF4/PRKCD/CD36/PTK2B/MGST1/IDH1/CYCS/H2AFY/TRA2B/CYBA/PCNA/TNF/PSEN1/CTNNB1/KLF2/APP/ATF4/SLC7A11/MMP9/MAPK13/NFE2L1/NCF4/GCLM/MCTP1/IL10/ADA/HYAL2/SRC/PSAP/GCH1/NCF2	48	SMC_C2_c2_BP	FB1_IL6
COL1A1	FB2	GO:0006979	1277	response to oxidative stress	3.54695e-07	2.53146e-07	COL1A1/SOD2/HIF1A/AIF1/HSPB1/CRYAB/LDHA/DUSP1/TNFAIP3/CYBB/JUN/TXNIP/ANXA1/CYP1B1/PPP1R15B/GPX1/IL6/KLF4/PRKCD/CD36/PTK2B/MGST1/IDH1/CYCS/H2AFY/TRA2B/CYBA/PCNA/TNF/PSEN1/CTNNB1/KLF2/APP/ATF4/SLC7A11/MMP9/MAPK13/NFE2L1/NCF4/GCLM/MCTP1/IL10/ADA/HYAL2/SRC/PSAP/GCH1/NCF2	48	SMC_C2_c2_BP	FB2_COL1A1
APP	FB2	GO:0006979	351	response to oxidative stress	3.54695e-07	2.53146e-07	COL1A1/SOD2/HIF1A/AIF1/HSPB1/CRYAB/LDHA/DUSP1/TNFAIP3/CYBB/JUN/TXNIP/ANXA1/CYP1B1/PPP1R15B/GPX1/IL6/KLF4/PRKCD/CD36/PTK2B/MGST1/IDH1/CYCS/H2AFY/TRA2B/CYBA/PCNA/TNF/PSEN1/CTNNB1/KLF2/APP/ATF4/SLC7A11/MMP9/MAPK13/NFE2L1/NCF4/GCLM/MCTP1/IL10/ADA/HYAL2/SRC/PSAP/GCH1/NCF2	48	SMC_C2_c2_BP	FB2_APP
APOD	FB2	GO:0006979	347	response to oxidative stress	3.54695e-07	2.53146e-07	COL1A1/SOD2/HIF1A/AIF1/HSPB1/CRYAB/LDHA/DUSP1/TNFAIP3/CYBB/JUN/TXNIP/ANXA1/CYP1B1/PPP1R15B/GPX1/IL6/KLF4/PRKCD/CD36/PTK2B/MGST1/IDH1/CYCS/H2AFY/TRA2B/CYBA/PCNA/TNF/PSEN1/CTNNB1/KLF2/APP/ATF4/SLC7A11/MMP9/MAPK13/NFE2L1/NCF4/GCLM/MCTP1/IL10/ADA/HYAL2/SRC/PSAP/GCH1/NCF2	48	SMC_C2_c2_BP	FB2_APOD
PTGS2	MP1	GO:0006979	5743	response to oxidative stress	3.54695e-07	2.53146e-07	COL1A1/SOD2/HIF1A/AIF1/HSPB1/CRYAB/LDHA/DUSP1/TNFAIP3/CYBB/JUN/TXNIP/ANXA1/CYP1B1/PPP1R15B/GPX1/IL6/KLF4/PRKCD/CD36/PTK2B/MGST1/IDH1/CYCS/H2AFY/TRA2B/CYBA/PCNA/TNF/PSEN1/CTNNB1/KLF2/APP/ATF4/SLC7A11/MMP9/MAPK13/NFE2L1/NCF4/GCLM/MCTP1/IL10/ADA/HYAL2/SRC/PSAP/GCH1/NCF2	48	SMC_C2_c2_BP	MP1_PTGS2
PSEN1	MP1	GO:0006979	5663	response to oxidative stress	3.54695e-07	2.53146e-07	COL1A1/SOD2/HIF1A/AIF1/HSPB1/CRYAB/LDHA/DUSP1/TNFAIP3/CYBB/JUN/TXNIP/ANXA1/CYP1B1/PPP1R15B/GPX1/IL6/KLF4/PRKCD/CD36/PTK2B/MGST1/IDH1/CYCS/H2AFY/TRA2B/CYBA/PCNA/TNF/PSEN1/CTNNB1/KLF2/APP/ATF4/SLC7A11/MMP9/MAPK13/NFE2L1/NCF4/GCLM/MCTP1/IL10/ADA/HYAL2/SRC/PSAP/GCH1/NCF2	48	SMC_C2_c2_BP	MP1_PSEN1
ANXA1	MP1	GO:0006979	301	response to oxidative stress	3.54695e-07	2.53146e-07	COL1A1/SOD2/HIF1A/AIF1/HSPB1/CRYAB/LDHA/DUSP1/TNFAIP3/CYBB/JUN/TXNIP/ANXA1/CYP1B1/PPP1R15B/GPX1/IL6/KLF4/PRKCD/CD36/PTK2B/MGST1/IDH1/CYCS/H2AFY/TRA2B/CYBA/PCNA/TNF/PSEN1/CTNNB1/KLF2/APP/ATF4/SLC7A11/MMP9/MAPK13/NFE2L1/NCF4/GCLM/MCTP1/IL10/ADA/HYAL2/SRC/PSAP/GCH1/NCF2	48	SMC_C2_c2_BP	MP1_ANXA1
IL10	MP1	GO:0006979	3586	response to oxidative stress	3.54695e-07	2.53146e-07	COL1A1/SOD2/HIF1A/AIF1/HSPB1/CRYAB/LDHA/DUSP1/TNFAIP3/CYBB/JUN/TXNIP/ANXA1/CYP1B1/PPP1R15B/GPX1/IL6/KLF4/PRKCD/CD36/PTK2B/MGST1/IDH1/CYCS/H2AFY/TRA2B/CYBA/PCNA/TNF/PSEN1/CTNNB1/KLF2/APP/ATF4/SLC7A11/MMP9/MAPK13/NFE2L1/NCF4/GCLM/MCTP1/IL10/ADA/HYAL2/SRC/PSAP/GCH1/NCF2	48	SMC_C2_c2_BP	MP1_IL10
MMP9	MP1	GO:0006979	4318	response to oxidative stress	3.54695e-07	2.53146e-07	COL1A1/SOD2/HIF1A/AIF1/HSPB1/CRYAB/LDHA/DUSP1/TNFAIP3/CYBB/JUN/TXNIP/ANXA1/CYP1B1/PPP1R15B/GPX1/IL6/KLF4/PRKCD/CD36/PTK2B/MGST1/IDH1/CYCS/H2AFY/TRA2B/CYBA/PCNA/TNF/PSEN1/CTNNB1/KLF2/APP/ATF4/SLC7A11/MMP9/MAPK13/NFE2L1/NCF4/GCLM/MCTP1/IL10/ADA/HYAL2/SRC/PSAP/GCH1/NCF2	48	SMC_C2_c2_BP	MP1_MMP9
APOE	MP1	GO:0006979	348	response to oxidative stress	3.54695e-07	2.53146e-07	COL1A1/SOD2/HIF1A/AIF1/HSPB1/CRYAB/LDHA/DUSP1/TNFAIP3/CYBB/JUN/TXNIP/ANXA1/CYP1B1/PPP1R15B/GPX1/IL6/KLF4/PRKCD/CD36/PTK2B/MGST1/IDH1/CYCS/H2AFY/TRA2B/CYBA/PCNA/TNF/PSEN1/CTNNB1/KLF2/APP/ATF4/SLC7A11/MMP9/MAPK13/NFE2L1/NCF4/GCLM/MCTP1/IL10/ADA/HYAL2/SRC/PSAP/GCH1/NCF2	48	SMC_C2_c2_BP	MP1_APOE
PSAP	MP1	GO:0006979	5660	response to oxidative stress	3.54695e-07	2.53146e-07	COL1A1/SOD2/HIF1A/AIF1/HSPB1/CRYAB/LDHA/DUSP1/TNFAIP3/CYBB/JUN/TXNIP/ANXA1/CYP1B1/PPP1R15B/GPX1/IL6/KLF4/PRKCD/CD36/PTK2B/MGST1/IDH1/CYCS/H2AFY/TRA2B/CYBA/PCNA/TNF/PSEN1/CTNNB1/KLF2/APP/ATF4/SLC7A11/MMP9/MAPK13/NFE2L1/NCF4/GCLM/MCTP1/IL10/ADA/HYAL2/SRC/PSAP/GCH1/NCF2	48	SMC_C2_c2_BP	MP1_PSAP
TNF	MP1	GO:0006979	7124	response to oxidative stress	3.54695e-07	2.53146e-07	COL1A1/SOD2/HIF1A/AIF1/HSPB1/CRYAB/LDHA/DUSP1/TNFAIP3/CYBB/JUN/TXNIP/ANXA1/CYP1B1/PPP1R15B/GPX1/IL6/KLF4/PRKCD/CD36/PTK2B/MGST1/IDH1/CYCS/H2AFY/TRA2B/CYBA/PCNA/TNF/PSEN1/CTNNB1/KLF2/APP/ATF4/SLC7A11/MMP9/MAPK13/NFE2L1/NCF4/GCLM/MCTP1/IL10/ADA/HYAL2/SRC/PSAP/GCH1/NCF2	48	SMC_C2_c2_BP	MP1_TNF
AREG	MP1	GO:0006979	374	response to oxidative stress	3.54695e-07	2.53146e-07	COL1A1/SOD2/HIF1A/AIF1/HSPB1/CRYAB/LDHA/DUSP1/TNFAIP3/CYBB/JUN/TXNIP/ANXA1/CYP1B1/PPP1R15B/GPX1/IL6/KLF4/PRKCD/CD36/PTK2B/MGST1/IDH1/CYCS/H2AFY/TRA2B/CYBA/PCNA/TNF/PSEN1/CTNNB1/KLF2/APP/ATF4/SLC7A11/MMP9/MAPK13/NFE2L1/NCF4/GCLM/MCTP1/IL10/ADA/HYAL2/SRC/PSAP/GCH1/NCF2	48	SMC_C2_c2_BP	MP1_AREG
ADAM9	MP1	GO:0006979	8754	response to oxidative stress	3.54695e-07	2.53146e-07	COL1A1/SOD2/HIF1A/AIF1/HSPB1/CRYAB/LDHA/DUSP1/TNFAIP3/CYBB/JUN/TXNIP/ANXA1/CYP1B1/PPP1R15B/GPX1/IL6/KLF4/PRKCD/CD36/PTK2B/MGST1/IDH1/CYCS/H2AFY/TRA2B/CYBA/PCNA/TNF/PSEN1/CTNNB1/KLF2/APP/ATF4/SLC7A11/MMP9/MAPK13/NFE2L1/NCF4/GCLM/MCTP1/IL10/ADA/HYAL2/SRC/PSAP/GCH1/NCF2	48	SMC_C2_c2_BP	MP1_ADAM9
PDGFD	SMC1	GO:0006979	80310	response to oxidative stress	3.54695e-07	2.53146e-07	COL1A1/SOD2/HIF1A/AIF1/HSPB1/CRYAB/LDHA/DUSP1/TNFAIP3/CYBB/JUN/TXNIP/ANXA1/CYP1B1/PPP1R15B/GPX1/IL6/KLF4/PRKCD/CD36/PTK2B/MGST1/IDH1/CYCS/H2AFY/TRA2B/CYBA/PCNA/TNF/PSEN1/CTNNB1/KLF2/APP/ATF4/SLC7A11/MMP9/MAPK13/NFE2L1/NCF4/GCLM/MCTP1/IL10/ADA/HYAL2/SRC/PSAP/GCH1/NCF2	48	SMC_C2_c2_BP	SMC1_PDGFD
HGF	SMC1	GO:0006979	3082	response to oxidative stress	3.54695e-07	2.53146e-07	COL1A1/SOD2/HIF1A/AIF1/HSPB1/CRYAB/LDHA/DUSP1/TNFAIP3/CYBB/JUN/TXNIP/ANXA1/CYP1B1/PPP1R15B/GPX1/IL6/KLF4/PRKCD/CD36/PTK2B/MGST1/IDH1/CYCS/H2AFY/TRA2B/CYBA/PCNA/TNF/PSEN1/CTNNB1/KLF2/APP/ATF4/SLC7A11/MMP9/MAPK13/NFE2L1/NCF4/GCLM/MCTP1/IL10/ADA/HYAL2/SRC/PSAP/GCH1/NCF2	48	SMC_C2_c2_BP	SMC1_HGF
GSTP1	SMC2	GO:0006979	2950	response to oxidative stress	3.54695e-07	2.53146e-07	COL1A1/SOD2/HIF1A/AIF1/HSPB1/CRYAB/LDHA/DUSP1/TNFAIP3/CYBB/JUN/TXNIP/ANXA1/CYP1B1/PPP1R15B/GPX1/IL6/KLF4/PRKCD/CD36/PTK2B/MGST1/IDH1/CYCS/H2AFY/TRA2B/CYBA/PCNA/TNF/PSEN1/CTNNB1/KLF2/APP/ATF4/SLC7A11/MMP9/MAPK13/NFE2L1/NCF4/GCLM/MCTP1/IL10/ADA/HYAL2/SRC/PSAP/GCH1/NCF2	48	SMC_C2_c2_BP	SMC2_GSTP1
CTGF	FB2	GO:0007568	1490	aging	0.000200026	0.000142758	COL3A1/SERPINE1/SOD2/CRYAB/CTSC/NPM1/VCAM1/DCN/ATP2B1/JUN/CISD2/EIF2S1/ZMIZ1/PRKCD/ITGB2/ICAM1/CTGF/IRAK1/SEC63/ADM/PSEN1/TPRA1/IGFBP2/APP/RPN2/GCLM/IL10/ADA/HYAL2/CTNNA1/NFKB2	31	SMC_C2_c2_BP	FB2_CTGF
APP	FB2	GO:0007568	351	aging	0.000200026	0.000142758	COL3A1/SERPINE1/SOD2/CRYAB/CTSC/NPM1/VCAM1/DCN/ATP2B1/JUN/CISD2/EIF2S1/ZMIZ1/PRKCD/ITGB2/ICAM1/CTGF/IRAK1/SEC63/ADM/PSEN1/TPRA1/IGFBP2/APP/RPN2/GCLM/IL10/ADA/HYAL2/CTNNA1/NFKB2	31	SMC_C2_c2_BP	FB2_APP
APOD	FB2	GO:0007568	347	aging	0.000200026	0.000142758	COL3A1/SERPINE1/SOD2/CRYAB/CTSC/NPM1/VCAM1/DCN/ATP2B1/JUN/CISD2/EIF2S1/ZMIZ1/PRKCD/ITGB2/ICAM1/CTGF/IRAK1/SEC63/ADM/PSEN1/TPRA1/IGFBP2/APP/RPN2/GCLM/IL10/ADA/HYAL2/CTNNA1/NFKB2	31	SMC_C2_c2_BP	FB2_APOD
TIMP1	FB2	GO:0007568	7076	aging	0.000200026	0.000142758	COL3A1/SERPINE1/SOD2/CRYAB/CTSC/NPM1/VCAM1/DCN/ATP2B1/JUN/CISD2/EIF2S1/ZMIZ1/PRKCD/ITGB2/ICAM1/CTGF/IRAK1/SEC63/ADM/PSEN1/TPRA1/IGFBP2/APP/RPN2/GCLM/IL10/ADA/HYAL2/CTNNA1/NFKB2	31	SMC_C2_c2_BP	FB2_TIMP1
DCN	FB2	GO:0007568	1634	aging	0.000200026	0.000142758	COL3A1/SERPINE1/SOD2/CRYAB/CTSC/NPM1/VCAM1/DCN/ATP2B1/JUN/CISD2/EIF2S1/ZMIZ1/PRKCD/ITGB2/ICAM1/CTGF/IRAK1/SEC63/ADM/PSEN1/TPRA1/IGFBP2/APP/RPN2/GCLM/IL10/ADA/HYAL2/CTNNA1/NFKB2	31	SMC_C2_c2_BP	FB2_DCN
SERPINE1	FB2	GO:0007568	5054	aging	0.000200026	0.000142758	COL3A1/SERPINE1/SOD2/CRYAB/CTSC/NPM1/VCAM1/DCN/ATP2B1/JUN/CISD2/EIF2S1/ZMIZ1/PRKCD/ITGB2/ICAM1/CTGF/IRAK1/SEC63/ADM/PSEN1/TPRA1/IGFBP2/APP/RPN2/GCLM/IL10/ADA/HYAL2/CTNNA1/NFKB2	31	SMC_C2_c2_BP	FB2_SERPINE1
COL3A1	FB2	GO:0007568	1281	aging	0.000200026	0.000142758	COL3A1/SERPINE1/SOD2/CRYAB/CTSC/NPM1/VCAM1/DCN/ATP2B1/JUN/CISD2/EIF2S1/ZMIZ1/PRKCD/ITGB2/ICAM1/CTGF/IRAK1/SEC63/ADM/PSEN1/TPRA1/IGFBP2/APP/RPN2/GCLM/IL10/ADA/HYAL2/CTNNA1/NFKB2	31	SMC_C2_c2_BP	FB2_COL3A1
TIMP2	FB2	GO:0007568	7077	aging	0.000200026	0.000142758	COL3A1/SERPINE1/SOD2/CRYAB/CTSC/NPM1/VCAM1/DCN/ATP2B1/JUN/CISD2/EIF2S1/ZMIZ1/PRKCD/ITGB2/ICAM1/CTGF/IRAK1/SEC63/ADM/PSEN1/TPRA1/IGFBP2/APP/RPN2/GCLM/IL10/ADA/HYAL2/CTNNA1/NFKB2	31	SMC_C2_c2_BP	FB2_TIMP2
SERPING1	FB2	GO:0007568	710	aging	0.000200026	0.000142758	COL3A1/SERPINE1/SOD2/CRYAB/CTSC/NPM1/VCAM1/DCN/ATP2B1/JUN/CISD2/EIF2S1/ZMIZ1/PRKCD/ITGB2/ICAM1/CTGF/IRAK1/SEC63/ADM/PSEN1/TPRA1/IGFBP2/APP/RPN2/GCLM/IL10/ADA/HYAL2/CTNNA1/NFKB2	31	SMC_C2_c2_BP	FB2_SERPING1
ICAM1	MP1	GO:0007568	3383	aging	0.000200026	0.000142758	COL3A1/SERPINE1/SOD2/CRYAB/CTSC/NPM1/VCAM1/DCN/ATP2B1/JUN/CISD2/EIF2S1/ZMIZ1/PRKCD/ITGB2/ICAM1/CTGF/IRAK1/SEC63/ADM/PSEN1/TPRA1/IGFBP2/APP/RPN2/GCLM/IL10/ADA/HYAL2/CTNNA1/NFKB2	31	SMC_C2_c2_BP	MP1_ICAM1
PTGS2	MP1	GO:0007568	5743	aging	0.000200026	0.000142758	COL3A1/SERPINE1/SOD2/CRYAB/CTSC/NPM1/VCAM1/DCN/ATP2B1/JUN/CISD2/EIF2S1/ZMIZ1/PRKCD/ITGB2/ICAM1/CTGF/IRAK1/SEC63/ADM/PSEN1/TPRA1/IGFBP2/APP/RPN2/GCLM/IL10/ADA/HYAL2/CTNNA1/NFKB2	31	SMC_C2_c2_BP	MP1_PTGS2
IL10	MP1	GO:0007568	3586	aging	0.000200026	0.000142758	COL3A1/SERPINE1/SOD2/CRYAB/CTSC/NPM1/VCAM1/DCN/ATP2B1/JUN/CISD2/EIF2S1/ZMIZ1/PRKCD/ITGB2/ICAM1/CTGF/IRAK1/SEC63/ADM/PSEN1/TPRA1/IGFBP2/APP/RPN2/GCLM/IL10/ADA/HYAL2/CTNNA1/NFKB2	31	SMC_C2_c2_BP	MP1_IL10
CALR	MP1	GO:0007568	811	aging	0.000200026	0.000142758	COL3A1/SERPINE1/SOD2/CRYAB/CTSC/NPM1/VCAM1/DCN/ATP2B1/JUN/CISD2/EIF2S1/ZMIZ1/PRKCD/ITGB2/ICAM1/CTGF/IRAK1/SEC63/ADM/PSEN1/TPRA1/IGFBP2/APP/RPN2/GCLM/IL10/ADA/HYAL2/CTNNA1/NFKB2	31	SMC_C2_c2_BP	MP1_CALR
PSEN1	MP1	GO:0007568	5663	aging	0.000200026	0.000142758	COL3A1/SERPINE1/SOD2/CRYAB/CTSC/NPM1/VCAM1/DCN/ATP2B1/JUN/CISD2/EIF2S1/ZMIZ1/PRKCD/ITGB2/ICAM1/CTGF/IRAK1/SEC63/ADM/PSEN1/TPRA1/IGFBP2/APP/RPN2/GCLM/IL10/ADA/HYAL2/CTNNA1/NFKB2	31	SMC_C2_c2_BP	MP1_PSEN1
ADM	MP2	GO:0007568	133	aging	0.000200026	0.000142758	COL3A1/SERPINE1/SOD2/CRYAB/CTSC/NPM1/VCAM1/DCN/ATP2B1/JUN/CISD2/EIF2S1/ZMIZ1/PRKCD/ITGB2/ICAM1/CTGF/IRAK1/SEC63/ADM/PSEN1/TPRA1/IGFBP2/APP/RPN2/GCLM/IL10/ADA/HYAL2/CTNNA1/NFKB2	31	SMC_C2_c2_BP	MP2_ADM
VCAM1	SMC1	GO:0007568	7412	aging	0.000200026	0.000142758	COL3A1/SERPINE1/SOD2/CRYAB/CTSC/NPM1/VCAM1/DCN/ATP2B1/JUN/CISD2/EIF2S1/ZMIZ1/PRKCD/ITGB2/ICAM1/CTGF/IRAK1/SEC63/ADM/PSEN1/TPRA1/IGFBP2/APP/RPN2/GCLM/IL10/ADA/HYAL2/CTNNA1/NFKB2	31	SMC_C2_c2_BP	SMC1_VCAM1
COL4A2	SMC1	GO:0007568	1284	aging	0.000200026	0.000142758	COL3A1/SERPINE1/SOD2/CRYAB/CTSC/NPM1/VCAM1/DCN/ATP2B1/JUN/CISD2/EIF2S1/ZMIZ1/PRKCD/ITGB2/ICAM1/CTGF/IRAK1/SEC63/ADM/PSEN1/TPRA1/IGFBP2/APP/RPN2/GCLM/IL10/ADA/HYAL2/CTNNA1/NFKB2	31	SMC_C2_c2_BP	SMC1_COL4A2
AGT	SMC1	GO:0007568	183	aging	0.000200026	0.000142758	COL3A1/SERPINE1/SOD2/CRYAB/CTSC/NPM1/VCAM1/DCN/ATP2B1/JUN/CISD2/EIF2S1/ZMIZ1/PRKCD/ITGB2/ICAM1/CTGF/IRAK1/SEC63/ADM/PSEN1/TPRA1/IGFBP2/APP/RPN2/GCLM/IL10/ADA/HYAL2/CTNNA1/NFKB2	31	SMC_C2_c2_BP	SMC1_AGT
VWF	EC	GO:0007599	7450	hemostasis	1.30343e-13	9.30262e-14	COL1A1/COL3A1/MYL12A/SERPINE1/PLAUR/HSPB1/SERPINE2/H3F3B/PAPSS2/THBS1/COL1A2/ANXA2/PLAT/PLEK/RHOA/CLIC1/FCER1G/PROCR/MYL9/ACTB/SERPINB2/PLAU/FYN/CAPZB/YWHAZ/IL6/C1QBP/EHD1/PABPC4/CDC42/PRKCD/CD36/LCP2/S100A9/ANXA5/F3/F13A1/RAB5A/PIK3R5/RHOG/DOCK6/GAS6/EHD2/SLC7A11/PLSCR1/SYK/PDGFA/GNA15/LYN/CD9/LCK/SERPINA1/SRC/MAFG	54	SMC_C2_c2_BP	EC_VWF
ENTPD1	EC	GO:0007599	953	hemostasis	1.30343e-13	9.30262e-14	COL1A1/COL3A1/MYL12A/SERPINE1/PLAUR/HSPB1/SERPINE2/H3F3B/PAPSS2/THBS1/COL1A2/ANXA2/PLAT/PLEK/RHOA/CLIC1/FCER1G/PROCR/MYL9/ACTB/SERPINB2/PLAU/FYN/CAPZB/YWHAZ/IL6/C1QBP/EHD1/PABPC4/CDC42/PRKCD/CD36/LCP2/S100A9/ANXA5/F3/F13A1/RAB5A/PIK3R5/RHOG/DOCK6/GAS6/EHD2/SLC7A11/PLSCR1/SYK/PDGFA/GNA15/LYN/CD9/LCK/SERPINA1/SRC/MAFG	54	SMC_C2_c2_BP	EC_ENTPD1
IL6	FB1	GO:0007599	3569	hemostasis	1.30343e-13	9.30262e-14	COL1A1/COL3A1/MYL12A/SERPINE1/PLAUR/HSPB1/SERPINE2/H3F3B/PAPSS2/THBS1/COL1A2/ANXA2/PLAT/PLEK/RHOA/CLIC1/FCER1G/PROCR/MYL9/ACTB/SERPINB2/PLAU/FYN/CAPZB/YWHAZ/IL6/C1QBP/EHD1/PABPC4/CDC42/PRKCD/CD36/LCP2/S100A9/ANXA5/F3/F13A1/RAB5A/PIK3R5/RHOG/DOCK6/GAS6/EHD2/SLC7A11/PLSCR1/SYK/PDGFA/GNA15/LYN/CD9/LCK/SERPINA1/SRC/MAFG	54	SMC_C2_c2_BP	FB1_IL6
SERPINE1	FB2	GO:0007599	5054	hemostasis	1.30343e-13	9.30262e-14	COL1A1/COL3A1/MYL12A/SERPINE1/PLAUR/HSPB1/SERPINE2/H3F3B/PAPSS2/THBS1/COL1A2/ANXA2/PLAT/PLEK/RHOA/CLIC1/FCER1G/PROCR/MYL9/ACTB/SERPINB2/PLAU/FYN/CAPZB/YWHAZ/IL6/C1QBP/EHD1/PABPC4/CDC42/PRKCD/CD36/LCP2/S100A9/ANXA5/F3/F13A1/RAB5A/PIK3R5/RHOG/DOCK6/GAS6/EHD2/SLC7A11/PLSCR1/SYK/PDGFA/GNA15/LYN/CD9/LCK/SERPINA1/SRC/MAFG	54	SMC_C2_c2_BP	FB2_SERPINE1
SERPING1	FB2	GO:0007599	710	hemostasis	1.30343e-13	9.30262e-14	COL1A1/COL3A1/MYL12A/SERPINE1/PLAUR/HSPB1/SERPINE2/H3F3B/PAPSS2/THBS1/COL1A2/ANXA2/PLAT/PLEK/RHOA/CLIC1/FCER1G/PROCR/MYL9/ACTB/SERPINB2/PLAU/FYN/CAPZB/YWHAZ/IL6/C1QBP/EHD1/PABPC4/CDC42/PRKCD/CD36/LCP2/S100A9/ANXA5/F3/F13A1/RAB5A/PIK3R5/RHOG/DOCK6/GAS6/EHD2/SLC7A11/PLSCR1/SYK/PDGFA/GNA15/LYN/CD9/LCK/SERPINA1/SRC/MAFG	54	SMC_C2_c2_BP	FB2_SERPING1
COL1A2	FB2	GO:0007599	1278	hemostasis	1.30343e-13	9.30262e-14	COL1A1/COL3A1/MYL12A/SERPINE1/PLAUR/HSPB1/SERPINE2/H3F3B/PAPSS2/THBS1/COL1A2/ANXA2/PLAT/PLEK/RHOA/CLIC1/FCER1G/PROCR/MYL9/ACTB/SERPINB2/PLAU/FYN/CAPZB/YWHAZ/IL6/C1QBP/EHD1/PABPC4/CDC42/PRKCD/CD36/LCP2/S100A9/ANXA5/F3/F13A1/RAB5A/PIK3R5/RHOG/DOCK6/GAS6/EHD2/SLC7A11/PLSCR1/SYK/PDGFA/GNA15/LYN/CD9/LCK/SERPINA1/SRC/MAFG	54	SMC_C2_c2_BP	FB2_COL1A2
COL1A1	FB2	GO:0007599	1277	hemostasis	1.30343e-13	9.30262e-14	COL1A1/COL3A1/MYL12A/SERPINE1/PLAUR/HSPB1/SERPINE2/H3F3B/PAPSS2/THBS1/COL1A2/ANXA2/PLAT/PLEK/RHOA/CLIC1/FCER1G/PROCR/MYL9/ACTB/SERPINB2/PLAU/FYN/CAPZB/YWHAZ/IL6/C1QBP/EHD1/PABPC4/CDC42/PRKCD/CD36/LCP2/S100A9/ANXA5/F3/F13A1/RAB5A/PIK3R5/RHOG/DOCK6/GAS6/EHD2/SLC7A11/PLSCR1/SYK/PDGFA/GNA15/LYN/CD9/LCK/SERPINA1/SRC/MAFG	54	SMC_C2_c2_BP	FB2_COL1A1
CD34	FB2	GO:0007599	947	hemostasis	1.30343e-13	9.30262e-14	COL1A1/COL3A1/MYL12A/SERPINE1/PLAUR/HSPB1/SERPINE2/H3F3B/PAPSS2/THBS1/COL1A2/ANXA2/PLAT/PLEK/RHOA/CLIC1/FCER1G/PROCR/MYL9/ACTB/SERPINB2/PLAU/FYN/CAPZB/YWHAZ/IL6/C1QBP/EHD1/PABPC4/CDC42/PRKCD/CD36/LCP2/S100A9/ANXA5/F3/F13A1/RAB5A/PIK3R5/RHOG/DOCK6/GAS6/EHD2/SLC7A11/PLSCR1/SYK/PDGFA/GNA15/LYN/CD9/LCK/SERPINA1/SRC/MAFG	54	SMC_C2_c2_BP	FB2_CD34
TFPI	FB2	GO:0007599	7035	hemostasis	1.30343e-13	9.30262e-14	COL1A1/COL3A1/MYL12A/SERPINE1/PLAUR/HSPB1/SERPINE2/H3F3B/PAPSS2/THBS1/COL1A2/ANXA2/PLAT/PLEK/RHOA/CLIC1/FCER1G/PROCR/MYL9/ACTB/SERPINB2/PLAU/FYN/CAPZB/YWHAZ/IL6/C1QBP/EHD1/PABPC4/CDC42/PRKCD/CD36/LCP2/S100A9/ANXA5/F3/F13A1/RAB5A/PIK3R5/RHOG/DOCK6/GAS6/EHD2/SLC7A11/PLSCR1/SYK/PDGFA/GNA15/LYN/CD9/LCK/SERPINA1/SRC/MAFG	54	SMC_C2_c2_BP	FB2_TFPI
SERPINE2	FB2	GO:0007599	5270	hemostasis	1.30343e-13	9.30262e-14	COL1A1/COL3A1/MYL12A/SERPINE1/PLAUR/HSPB1/SERPINE2/H3F3B/PAPSS2/THBS1/COL1A2/ANXA2/PLAT/PLEK/RHOA/CLIC1/FCER1G/PROCR/MYL9/ACTB/SERPINB2/PLAU/FYN/CAPZB/YWHAZ/IL6/C1QBP/EHD1/PABPC4/CDC42/PRKCD/CD36/LCP2/S100A9/ANXA5/F3/F13A1/RAB5A/PIK3R5/RHOG/DOCK6/GAS6/EHD2/SLC7A11/PLSCR1/SYK/PDGFA/GNA15/LYN/CD9/LCK/SERPINA1/SRC/MAFG	54	SMC_C2_c2_BP	FB2_SERPINE2
PROS1	FB2	GO:0007599	5627	hemostasis	1.30343e-13	9.30262e-14	COL1A1/COL3A1/MYL12A/SERPINE1/PLAUR/HSPB1/SERPINE2/H3F3B/PAPSS2/THBS1/COL1A2/ANXA2/PLAT/PLEK/RHOA/CLIC1/FCER1G/PROCR/MYL9/ACTB/SERPINB2/PLAU/FYN/CAPZB/YWHAZ/IL6/C1QBP/EHD1/PABPC4/CDC42/PRKCD/CD36/LCP2/S100A9/ANXA5/F3/F13A1/RAB5A/PIK3R5/RHOG/DOCK6/GAS6/EHD2/SLC7A11/PLSCR1/SYK/PDGFA/GNA15/LYN/CD9/LCK/SERPINA1/SRC/MAFG	54	SMC_C2_c2_BP	FB2_PROS1
COL3A1	FB2	GO:0007599	1281	hemostasis	1.30343e-13	9.30262e-14	COL1A1/COL3A1/MYL12A/SERPINE1/PLAUR/HSPB1/SERPINE2/H3F3B/PAPSS2/THBS1/COL1A2/ANXA2/PLAT/PLEK/RHOA/CLIC1/FCER1G/PROCR/MYL9/ACTB/SERPINB2/PLAU/FYN/CAPZB/YWHAZ/IL6/C1QBP/EHD1/PABPC4/CDC42/PRKCD/CD36/LCP2/S100A9/ANXA5/F3/F13A1/RAB5A/PIK3R5/RHOG/DOCK6/GAS6/EHD2/SLC7A11/PLSCR1/SYK/PDGFA/GNA15/LYN/CD9/LCK/SERPINA1/SRC/MAFG	54	SMC_C2_c2_BP	FB2_COL3A1
PLAT	FB2	GO:0007599	5327	hemostasis	1.30343e-13	9.30262e-14	COL1A1/COL3A1/MYL12A/SERPINE1/PLAUR/HSPB1/SERPINE2/H3F3B/PAPSS2/THBS1/COL1A2/ANXA2/PLAT/PLEK/RHOA/CLIC1/FCER1G/PROCR/MYL9/ACTB/SERPINB2/PLAU/FYN/CAPZB/YWHAZ/IL6/C1QBP/EHD1/PABPC4/CDC42/PRKCD/CD36/LCP2/S100A9/ANXA5/F3/F13A1/RAB5A/PIK3R5/RHOG/DOCK6/GAS6/EHD2/SLC7A11/PLSCR1/SYK/PDGFA/GNA15/LYN/CD9/LCK/SERPINA1/SRC/MAFG	54	SMC_C2_c2_BP	FB2_PLAT
FBLN1	FB2	GO:0007599	2192	hemostasis	1.30343e-13	9.30262e-14	COL1A1/COL3A1/MYL12A/SERPINE1/PLAUR/HSPB1/SERPINE2/H3F3B/PAPSS2/THBS1/COL1A2/ANXA2/PLAT/PLEK/RHOA/CLIC1/FCER1G/PROCR/MYL9/ACTB/SERPINB2/PLAU/FYN/CAPZB/YWHAZ/IL6/C1QBP/EHD1/PABPC4/CDC42/PRKCD/CD36/LCP2/S100A9/ANXA5/F3/F13A1/RAB5A/PIK3R5/RHOG/DOCK6/GAS6/EHD2/SLC7A11/PLSCR1/SYK/PDGFA/GNA15/LYN/CD9/LCK/SERPINA1/SRC/MAFG	54	SMC_C2_c2_BP	FB2_FBLN1
S100A9	MP1	GO:0007599	6280	hemostasis	1.30343e-13	9.30262e-14	COL1A1/COL3A1/MYL12A/SERPINE1/PLAUR/HSPB1/SERPINE2/H3F3B/PAPSS2/THBS1/COL1A2/ANXA2/PLAT/PLEK/RHOA/CLIC1/FCER1G/PROCR/MYL9/ACTB/SERPINB2/PLAU/FYN/CAPZB/YWHAZ/IL6/C1QBP/EHD1/PABPC4/CDC42/PRKCD/CD36/LCP2/S100A9/ANXA5/F3/F13A1/RAB5A/PIK3R5/RHOG/DOCK6/GAS6/EHD2/SLC7A11/PLSCR1/SYK/PDGFA/GNA15/LYN/CD9/LCK/SERPINA1/SRC/MAFG	54	SMC_C2_c2_BP	MP1_S100A9
APOE	MP1	GO:0007599	348	hemostasis	1.30343e-13	9.30262e-14	COL1A1/COL3A1/MYL12A/SERPINE1/PLAUR/HSPB1/SERPINE2/H3F3B/PAPSS2/THBS1/COL1A2/ANXA2/PLAT/PLEK/RHOA/CLIC1/FCER1G/PROCR/MYL9/ACTB/SERPINB2/PLAU/FYN/CAPZB/YWHAZ/IL6/C1QBP/EHD1/PABPC4/CDC42/PRKCD/CD36/LCP2/S100A9/ANXA5/F3/F13A1/RAB5A/PIK3R5/RHOG/DOCK6/GAS6/EHD2/SLC7A11/PLSCR1/SYK/PDGFA/GNA15/LYN/CD9/LCK/SERPINA1/SRC/MAFG	54	SMC_C2_c2_BP	MP1_APOE
SERPINA1	MP1	GO:0007599	5265	hemostasis	1.30343e-13	9.30262e-14	COL1A1/COL3A1/MYL12A/SERPINE1/PLAUR/HSPB1/SERPINE2/H3F3B/PAPSS2/THBS1/COL1A2/ANXA2/PLAT/PLEK/RHOA/CLIC1/FCER1G/PROCR/MYL9/ACTB/SERPINB2/PLAU/FYN/CAPZB/YWHAZ/IL6/C1QBP/EHD1/PABPC4/CDC42/PRKCD/CD36/LCP2/S100A9/ANXA5/F3/F13A1/RAB5A/PIK3R5/RHOG/DOCK6/GAS6/EHD2/SLC7A11/PLSCR1/SYK/PDGFA/GNA15/LYN/CD9/LCK/SERPINA1/SRC/MAFG	54	SMC_C2_c2_BP	MP1_SERPINA1
THBS1	MP1	GO:0007599	7057	hemostasis	1.30343e-13	9.30262e-14	COL1A1/COL3A1/MYL12A/SERPINE1/PLAUR/HSPB1/SERPINE2/H3F3B/PAPSS2/THBS1/COL1A2/ANXA2/PLAT/PLEK/RHOA/CLIC1/FCER1G/PROCR/MYL9/ACTB/SERPINB2/PLAU/FYN/CAPZB/YWHAZ/IL6/C1QBP/EHD1/PABPC4/CDC42/PRKCD/CD36/LCP2/S100A9/ANXA5/F3/F13A1/RAB5A/PIK3R5/RHOG/DOCK6/GAS6/EHD2/SLC7A11/PLSCR1/SYK/PDGFA/GNA15/LYN/CD9/LCK/SERPINA1/SRC/MAFG	54	SMC_C2_c2_BP	MP1_THBS1
PLAU	MP2	GO:0007599	5328	hemostasis	1.30343e-13	9.30262e-14	COL1A1/COL3A1/MYL12A/SERPINE1/PLAUR/HSPB1/SERPINE2/H3F3B/PAPSS2/THBS1/COL1A2/ANXA2/PLAT/PLEK/RHOA/CLIC1/FCER1G/PROCR/MYL9/ACTB/SERPINB2/PLAU/FYN/CAPZB/YWHAZ/IL6/C1QBP/EHD1/PABPC4/CDC42/PRKCD/CD36/LCP2/S100A9/ANXA5/F3/F13A1/RAB5A/PIK3R5/RHOG/DOCK6/GAS6/EHD2/SLC7A11/PLSCR1/SYK/PDGFA/GNA15/LYN/CD9/LCK/SERPINA1/SRC/MAFG	54	SMC_C2_c2_BP	MP2_PLAU
F13A1	MP2	GO:0007599	2162	hemostasis	1.30343e-13	9.30262e-14	COL1A1/COL3A1/MYL12A/SERPINE1/PLAUR/HSPB1/SERPINE2/H3F3B/PAPSS2/THBS1/COL1A2/ANXA2/PLAT/PLEK/RHOA/CLIC1/FCER1G/PROCR/MYL9/ACTB/SERPINB2/PLAU/FYN/CAPZB/YWHAZ/IL6/C1QBP/EHD1/PABPC4/CDC42/PRKCD/CD36/LCP2/S100A9/ANXA5/F3/F13A1/RAB5A/PIK3R5/RHOG/DOCK6/GAS6/EHD2/SLC7A11/PLSCR1/SYK/PDGFA/GNA15/LYN/CD9/LCK/SERPINA1/SRC/MAFG	54	SMC_C2_c2_BP	MP2_F13A1
A2M	SMC1	GO:0007599	2	hemostasis	1.30343e-13	9.30262e-14	COL1A1/COL3A1/MYL12A/SERPINE1/PLAUR/HSPB1/SERPINE2/H3F3B/PAPSS2/THBS1/COL1A2/ANXA2/PLAT/PLEK/RHOA/CLIC1/FCER1G/PROCR/MYL9/ACTB/SERPINB2/PLAU/FYN/CAPZB/YWHAZ/IL6/C1QBP/EHD1/PABPC4/CDC42/PRKCD/CD36/LCP2/S100A9/ANXA5/F3/F13A1/RAB5A/PIK3R5/RHOG/DOCK6/GAS6/EHD2/SLC7A11/PLSCR1/SYK/PDGFA/GNA15/LYN/CD9/LCK/SERPINA1/SRC/MAFG	54	SMC_C2_c2_BP	SMC1_A2M
PDGFD	SMC1	GO:0007599	80310	hemostasis	1.30343e-13	9.30262e-14	COL1A1/COL3A1/MYL12A/SERPINE1/PLAUR/HSPB1/SERPINE2/H3F3B/PAPSS2/THBS1/COL1A2/ANXA2/PLAT/PLEK/RHOA/CLIC1/FCER1G/PROCR/MYL9/ACTB/SERPINB2/PLAU/FYN/CAPZB/YWHAZ/IL6/C1QBP/EHD1/PABPC4/CDC42/PRKCD/CD36/LCP2/S100A9/ANXA5/F3/F13A1/RAB5A/PIK3R5/RHOG/DOCK6/GAS6/EHD2/SLC7A11/PLSCR1/SYK/PDGFA/GNA15/LYN/CD9/LCK/SERPINA1/SRC/MAFG	54	SMC_C2_c2_BP	SMC1_PDGFD
GAS6	SMC1	GO:0007599	2621	hemostasis	1.30343e-13	9.30262e-14	COL1A1/COL3A1/MYL12A/SERPINE1/PLAUR/HSPB1/SERPINE2/H3F3B/PAPSS2/THBS1/COL1A2/ANXA2/PLAT/PLEK/RHOA/CLIC1/FCER1G/PROCR/MYL9/ACTB/SERPINB2/PLAU/FYN/CAPZB/YWHAZ/IL6/C1QBP/EHD1/PABPC4/CDC42/PRKCD/CD36/LCP2/S100A9/ANXA5/F3/F13A1/RAB5A/PIK3R5/RHOG/DOCK6/GAS6/EHD2/SLC7A11/PLSCR1/SYK/PDGFA/GNA15/LYN/CD9/LCK/SERPINA1/SRC/MAFG	54	SMC_C2_c2_BP	SMC1_GAS6
PDGFA	SMC2	GO:0007599	5154	hemostasis	1.30343e-13	9.30262e-14	COL1A1/COL3A1/MYL12A/SERPINE1/PLAUR/HSPB1/SERPINE2/H3F3B/PAPSS2/THBS1/COL1A2/ANXA2/PLAT/PLEK/RHOA/CLIC1/FCER1G/PROCR/MYL9/ACTB/SERPINB2/PLAU/FYN/CAPZB/YWHAZ/IL6/C1QBP/EHD1/PABPC4/CDC42/PRKCD/CD36/LCP2/S100A9/ANXA5/F3/F13A1/RAB5A/PIK3R5/RHOG/DOCK6/GAS6/EHD2/SLC7A11/PLSCR1/SYK/PDGFA/GNA15/LYN/CD9/LCK/SERPINA1/SRC/MAFG	54	SMC_C2_c2_BP	SMC2_PDGFA
LCK	T	GO:0007599	3932	hemostasis	1.30343e-13	9.30262e-14	COL1A1/COL3A1/MYL12A/SERPINE1/PLAUR/HSPB1/SERPINE2/H3F3B/PAPSS2/THBS1/COL1A2/ANXA2/PLAT/PLEK/RHOA/CLIC1/FCER1G/PROCR/MYL9/ACTB/SERPINB2/PLAU/FYN/CAPZB/YWHAZ/IL6/C1QBP/EHD1/PABPC4/CDC42/PRKCD/CD36/LCP2/S100A9/ANXA5/F3/F13A1/RAB5A/PIK3R5/RHOG/DOCK6/GAS6/EHD2/SLC7A11/PLSCR1/SYK/PDGFA/GNA15/LYN/CD9/LCK/SERPINA1/SRC/MAFG	54	SMC_C2_c2_BP	T_LCK
ANGPT2	FB1	GO:0009743	285	response to carbohydrate	0.00165409	0.00118052	IL1B/HIF1A/THBS1/LDHA/RHOA/TXNIP/PPP3CA/ICAM1/PTK2B/CTGF/TRA2B/GLUL/CYBA/SPARC/XBP1/ZFP36L1/SOX4/GAS6/MAPK13/LYN/GCLM/COLEC12/RAP1B	23	SMC_C2_c2_BP	FB1_ANGPT2
CTGF	FB2	GO:0009743	1490	response to carbohydrate	0.00165409	0.00118052	IL1B/HIF1A/THBS1/LDHA/RHOA/TXNIP/PPP3CA/ICAM1/PTK2B/CTGF/TRA2B/GLUL/CYBA/SPARC/XBP1/ZFP36L1/SOX4/GAS6/MAPK13/LYN/GCLM/COLEC12/RAP1B	23	SMC_C2_c2_BP	FB2_CTGF
IL1B	MP1	GO:0009743	3553	response to carbohydrate	0.00165409	0.00118052	IL1B/HIF1A/THBS1/LDHA/RHOA/TXNIP/PPP3CA/ICAM1/PTK2B/CTGF/TRA2B/GLUL/CYBA/SPARC/XBP1/ZFP36L1/SOX4/GAS6/MAPK13/LYN/GCLM/COLEC12/RAP1B	23	SMC_C2_c2_BP	MP1_IL1B
THBS1	MP1	GO:0009743	7057	response to carbohydrate	0.00165409	0.00118052	IL1B/HIF1A/THBS1/LDHA/RHOA/TXNIP/PPP3CA/ICAM1/PTK2B/CTGF/TRA2B/GLUL/CYBA/SPARC/XBP1/ZFP36L1/SOX4/GAS6/MAPK13/LYN/GCLM/COLEC12/RAP1B	23	SMC_C2_c2_BP	MP1_THBS1
PTGS2	MP1	GO:0009743	5743	response to carbohydrate	0.00165409	0.00118052	IL1B/HIF1A/THBS1/LDHA/RHOA/TXNIP/PPP3CA/ICAM1/PTK2B/CTGF/TRA2B/GLUL/CYBA/SPARC/XBP1/ZFP36L1/SOX4/GAS6/MAPK13/LYN/GCLM/COLEC12/RAP1B	23	SMC_C2_c2_BP	MP1_PTGS2
ICAM1	MP1	GO:0009743	3383	response to carbohydrate	0.00165409	0.00118052	IL1B/HIF1A/THBS1/LDHA/RHOA/TXNIP/PPP3CA/ICAM1/PTK2B/CTGF/TRA2B/GLUL/CYBA/SPARC/XBP1/ZFP36L1/SOX4/GAS6/MAPK13/LYN/GCLM/COLEC12/RAP1B	23	SMC_C2_c2_BP	MP1_ICAM1
COL6A2	SMC1	GO:0009743	1292	response to carbohydrate	0.00165409	0.00118052	IL1B/HIF1A/THBS1/LDHA/RHOA/TXNIP/PPP3CA/ICAM1/PTK2B/CTGF/TRA2B/GLUL/CYBA/SPARC/XBP1/ZFP36L1/SOX4/GAS6/MAPK13/LYN/GCLM/COLEC12/RAP1B	23	SMC_C2_c2_BP	SMC1_COL6A2
GAS6	SMC1	GO:0009743	2621	response to carbohydrate	0.00165409	0.00118052	IL1B/HIF1A/THBS1/LDHA/RHOA/TXNIP/PPP3CA/ICAM1/PTK2B/CTGF/TRA2B/GLUL/CYBA/SPARC/XBP1/ZFP36L1/SOX4/GAS6/MAPK13/LYN/GCLM/COLEC12/RAP1B	23	SMC_C2_c2_BP	SMC1_GAS6
GSTP1	SMC2	GO:0009743	2950	response to carbohydrate	0.00165409	0.00118052	IL1B/HIF1A/THBS1/LDHA/RHOA/TXNIP/PPP3CA/ICAM1/PTK2B/CTGF/TRA2B/GLUL/CYBA/SPARC/XBP1/ZFP36L1/SOX4/GAS6/MAPK13/LYN/GCLM/COLEC12/RAP1B	23	SMC_C2_c2_BP	SMC2_GSTP1
C3	FB2	GO:0010324	718	membrane invagination	6.54892e-06	4.67397e-06	AIF1/THBS1/SNX3/RHOA/FCER1G/IGKC/TREM2/MFGE8/FCGR1A/MSR1/CDC42/CD36/ITGB2/ARF1/TRBC2/RHOG/C3/IGHA1/ITGAM	19	SMC_C2_c2_BP	FB2_C3
ARF1	MP1	GO:0010324	375	membrane invagination	6.54892e-06	4.67397e-06	AIF1/THBS1/SNX3/RHOA/FCER1G/IGKC/TREM2/MFGE8/FCGR1A/MSR1/CDC42/CD36/ITGB2/ARF1/TRBC2/RHOG/C3/IGHA1/ITGAM	19	SMC_C2_c2_BP	MP1_ARF1
THBS1	MP1	GO:0010324	7057	membrane invagination	6.54892e-06	4.67397e-06	AIF1/THBS1/SNX3/RHOA/FCER1G/IGKC/TREM2/MFGE8/FCGR1A/MSR1/CDC42/CD36/ITGB2/ARF1/TRBC2/RHOG/C3/IGHA1/ITGAM	19	SMC_C2_c2_BP	MP1_THBS1
MFGE8	SMC1	GO:0010324	4240	membrane invagination	6.54892e-06	4.67397e-06	AIF1/THBS1/SNX3/RHOA/FCER1G/IGKC/TREM2/MFGE8/FCGR1A/MSR1/CDC42/CD36/ITGB2/ARF1/TRBC2/RHOG/C3/IGHA1/ITGAM	19	SMC_C2_c2_BP	SMC1_MFGE8
ADAM15	EC	GO:0016049	8751	cell growth	0.00133949	0.000955997	SPP1/SFRP2/SERPINE2/H3F3B/SGK1/CRYAB/TNFRSF12A/RHOA/CYR61/CIB1/SHTN1/ALCAM/LAMTOR2/CXCL16/EIF4G1/CDC42/IGFBP4/VEGFA/PIN1/PTK2B/JADE1/ITGB1/CTGF/S100A9/WISP2/EIF4G2/NRP2/CYBA/SDCBP/PPP2CA/RTN4/CTNNB1/IGFBP2/SEMA3C/S100A8/APP/CTTN/EPB41L3/HYAL2/ADAM15	40	SMC_C2_c2_BP	EC_ADAM15
CYR61	FB1	GO:0016049	3491	cell growth	0.00133949	0.000955997	SPP1/SFRP2/SERPINE2/H3F3B/SGK1/CRYAB/TNFRSF12A/RHOA/CYR61/CIB1/SHTN1/ALCAM/LAMTOR2/CXCL16/EIF4G1/CDC42/IGFBP4/VEGFA/PIN1/PTK2B/JADE1/ITGB1/CTGF/S100A9/WISP2/EIF4G2/NRP2/CYBA/SDCBP/PPP2CA/RTN4/CTNNB1/IGFBP2/SEMA3C/S100A8/APP/CTTN/EPB41L3/HYAL2/ADAM15	40	SMC_C2_c2_BP	FB1_CYR61
CXCL12	FB1	GO:0016049	6387	cell growth	0.00133949	0.000955997	SPP1/SFRP2/SERPINE2/H3F3B/SGK1/CRYAB/TNFRSF12A/RHOA/CYR61/CIB1/SHTN1/ALCAM/LAMTOR2/CXCL16/EIF4G1/CDC42/IGFBP4/VEGFA/PIN1/PTK2B/JADE1/ITGB1/CTGF/S100A9/WISP2/EIF4G2/NRP2/CYBA/SDCBP/PPP2CA/RTN4/CTNNB1/IGFBP2/SEMA3C/S100A8/APP/CTTN/EPB41L3/HYAL2/ADAM15	40	SMC_C2_c2_BP	FB1_CXCL12
SERPINE2	FB2	GO:0016049	5270	cell growth	0.00133949	0.000955997	SPP1/SFRP2/SERPINE2/H3F3B/SGK1/CRYAB/TNFRSF12A/RHOA/CYR61/CIB1/SHTN1/ALCAM/LAMTOR2/CXCL16/EIF4G1/CDC42/IGFBP4/VEGFA/PIN1/PTK2B/JADE1/ITGB1/CTGF/S100A9/WISP2/EIF4G2/NRP2/CYBA/SDCBP/PPP2CA/RTN4/CTNNB1/IGFBP2/SEMA3C/S100A8/APP/CTTN/EPB41L3/HYAL2/ADAM15	40	SMC_C2_c2_BP	FB2_SERPINE2
HBEGF	FB2	GO:0016049	1839	cell growth	0.00133949	0.000955997	SPP1/SFRP2/SERPINE2/H3F3B/SGK1/CRYAB/TNFRSF12A/RHOA/CYR61/CIB1/SHTN1/ALCAM/LAMTOR2/CXCL16/EIF4G1/CDC42/IGFBP4/VEGFA/PIN1/PTK2B/JADE1/ITGB1/CTGF/S100A9/WISP2/EIF4G2/NRP2/CYBA/SDCBP/PPP2CA/RTN4/CTNNB1/IGFBP2/SEMA3C/S100A8/APP/CTTN/EPB41L3/HYAL2/ADAM15	40	SMC_C2_c2_BP	FB2_HBEGF
SLIT2	FB2	GO:0016049	9353	cell growth	0.00133949	0.000955997	SPP1/SFRP2/SERPINE2/H3F3B/SGK1/CRYAB/TNFRSF12A/RHOA/CYR61/CIB1/SHTN1/ALCAM/LAMTOR2/CXCL16/EIF4G1/CDC42/IGFBP4/VEGFA/PIN1/PTK2B/JADE1/ITGB1/CTGF/S100A9/WISP2/EIF4G2/NRP2/CYBA/SDCBP/PPP2CA/RTN4/CTNNB1/IGFBP2/SEMA3C/S100A8/APP/CTTN/EPB41L3/HYAL2/ADAM15	40	SMC_C2_c2_BP	FB2_SLIT2
SLIT3	FB2	GO:0016049	6586	cell growth	0.00133949	0.000955997	SPP1/SFRP2/SERPINE2/H3F3B/SGK1/CRYAB/TNFRSF12A/RHOA/CYR61/CIB1/SHTN1/ALCAM/LAMTOR2/CXCL16/EIF4G1/CDC42/IGFBP4/VEGFA/PIN1/PTK2B/JADE1/ITGB1/CTGF/S100A9/WISP2/EIF4G2/NRP2/CYBA/SDCBP/PPP2CA/RTN4/CTNNB1/IGFBP2/SEMA3C/S100A8/APP/CTTN/EPB41L3/HYAL2/ADAM15	40	SMC_C2_c2_BP	FB2_SLIT3
IGFBP4	FB2	GO:0016049	3487	cell growth	0.00133949	0.000955997	SPP1/SFRP2/SERPINE2/H3F3B/SGK1/CRYAB/TNFRSF12A/RHOA/CYR61/CIB1/SHTN1/ALCAM/LAMTOR2/CXCL16/EIF4G1/CDC42/IGFBP4/VEGFA/PIN1/PTK2B/JADE1/ITGB1/CTGF/S100A9/WISP2/EIF4G2/NRP2/CYBA/SDCBP/PPP2CA/RTN4/CTNNB1/IGFBP2/SEMA3C/S100A8/APP/CTTN/EPB41L3/HYAL2/ADAM15	40	SMC_C2_c2_BP	FB2_IGFBP4
APP	FB2	GO:0016049	351	cell growth	0.00133949	0.000955997	SPP1/SFRP2/SERPINE2/H3F3B/SGK1/CRYAB/TNFRSF12A/RHOA/CYR61/CIB1/SHTN1/ALCAM/LAMTOR2/CXCL16/EIF4G1/CDC42/IGFBP4/VEGFA/PIN1/PTK2B/JADE1/ITGB1/CTGF/S100A9/WISP2/EIF4G2/NRP2/CYBA/SDCBP/PPP2CA/RTN4/CTNNB1/IGFBP2/SEMA3C/S100A8/APP/CTTN/EPB41L3/HYAL2/ADAM15	40	SMC_C2_c2_BP	FB2_APP
CTGF	FB2	GO:0016049	1490	cell growth	0.00133949	0.000955997	SPP1/SFRP2/SERPINE2/H3F3B/SGK1/CRYAB/TNFRSF12A/RHOA/CYR61/CIB1/SHTN1/ALCAM/LAMTOR2/CXCL16/EIF4G1/CDC42/IGFBP4/VEGFA/PIN1/PTK2B/JADE1/ITGB1/CTGF/S100A9/WISP2/EIF4G2/NRP2/CYBA/SDCBP/PPP2CA/RTN4/CTNNB1/IGFBP2/SEMA3C/S100A8/APP/CTTN/EPB41L3/HYAL2/ADAM15	40	SMC_C2_c2_BP	FB2_CTGF
NPPA	FB3	GO:0016049	4878	cell growth	0.00133949	0.000955997	SPP1/SFRP2/SERPINE2/H3F3B/SGK1/CRYAB/TNFRSF12A/RHOA/CYR61/CIB1/SHTN1/ALCAM/LAMTOR2/CXCL16/EIF4G1/CDC42/IGFBP4/VEGFA/PIN1/PTK2B/JADE1/ITGB1/CTGF/S100A9/WISP2/EIF4G2/NRP2/CYBA/SDCBP/PPP2CA/RTN4/CTNNB1/IGFBP2/SEMA3C/S100A8/APP/CTTN/EPB41L3/HYAL2/ADAM15	40	SMC_C2_c2_BP	FB3_NPPA
S100A8	MP1	GO:0016049	6279	cell growth	0.00133949	0.000955997	SPP1/SFRP2/SERPINE2/H3F3B/SGK1/CRYAB/TNFRSF12A/RHOA/CYR61/CIB1/SHTN1/ALCAM/LAMTOR2/CXCL16/EIF4G1/CDC42/IGFBP4/VEGFA/PIN1/PTK2B/JADE1/ITGB1/CTGF/S100A9/WISP2/EIF4G2/NRP2/CYBA/SDCBP/PPP2CA/RTN4/CTNNB1/IGFBP2/SEMA3C/S100A8/APP/CTTN/EPB41L3/HYAL2/ADAM15	40	SMC_C2_c2_BP	MP1_S100A8
S100A9	MP1	GO:0016049	6280	cell growth	0.00133949	0.000955997	SPP1/SFRP2/SERPINE2/H3F3B/SGK1/CRYAB/TNFRSF12A/RHOA/CYR61/CIB1/SHTN1/ALCAM/LAMTOR2/CXCL16/EIF4G1/CDC42/IGFBP4/VEGFA/PIN1/PTK2B/JADE1/ITGB1/CTGF/S100A9/WISP2/EIF4G2/NRP2/CYBA/SDCBP/PPP2CA/RTN4/CTNNB1/IGFBP2/SEMA3C/S100A8/APP/CTTN/EPB41L3/HYAL2/ADAM15	40	SMC_C2_c2_BP	MP1_S100A9
APOE	MP1	GO:0016049	348	cell growth	0.00133949	0.000955997	SPP1/SFRP2/SERPINE2/H3F3B/SGK1/CRYAB/TNFRSF12A/RHOA/CYR61/CIB1/SHTN1/ALCAM/LAMTOR2/CXCL16/EIF4G1/CDC42/IGFBP4/VEGFA/PIN1/PTK2B/JADE1/ITGB1/CTGF/S100A9/WISP2/EIF4G2/NRP2/CYBA/SDCBP/PPP2CA/RTN4/CTNNB1/IGFBP2/SEMA3C/S100A8/APP/CTTN/EPB41L3/HYAL2/ADAM15	40	SMC_C2_c2_BP	MP1_APOE
RTN4	MP1	GO:0016049	57142	cell growth	0.00133949	0.000955997	SPP1/SFRP2/SERPINE2/H3F3B/SGK1/CRYAB/TNFRSF12A/RHOA/CYR61/CIB1/SHTN1/ALCAM/LAMTOR2/CXCL16/EIF4G1/CDC42/IGFBP4/VEGFA/PIN1/PTK2B/JADE1/ITGB1/CTGF/S100A9/WISP2/EIF4G2/NRP2/CYBA/SDCBP/PPP2CA/RTN4/CTNNB1/IGFBP2/SEMA3C/S100A8/APP/CTTN/EPB41L3/HYAL2/ADAM15	40	SMC_C2_c2_BP	MP1_RTN4
ALCAM	MP1	GO:0016049	214	cell growth	0.00133949	0.000955997	SPP1/SFRP2/SERPINE2/H3F3B/SGK1/CRYAB/TNFRSF12A/RHOA/CYR61/CIB1/SHTN1/ALCAM/LAMTOR2/CXCL16/EIF4G1/CDC42/IGFBP4/VEGFA/PIN1/PTK2B/JADE1/ITGB1/CTGF/S100A9/WISP2/EIF4G2/NRP2/CYBA/SDCBP/PPP2CA/RTN4/CTNNB1/IGFBP2/SEMA3C/S100A8/APP/CTTN/EPB41L3/HYAL2/ADAM15	40	SMC_C2_c2_BP	MP1_ALCAM
SEMA3C	MP1	GO:0016049	10512	cell growth	0.00133949	0.000955997	SPP1/SFRP2/SERPINE2/H3F3B/SGK1/CRYAB/TNFRSF12A/RHOA/CYR61/CIB1/SHTN1/ALCAM/LAMTOR2/CXCL16/EIF4G1/CDC42/IGFBP4/VEGFA/PIN1/PTK2B/JADE1/ITGB1/CTGF/S100A9/WISP2/EIF4G2/NRP2/CYBA/SDCBP/PPP2CA/RTN4/CTNNB1/IGFBP2/SEMA3C/S100A8/APP/CTTN/EPB41L3/HYAL2/ADAM15	40	SMC_C2_c2_BP	MP1_SEMA3C
SPP1	MP1	GO:0016049	6696	cell growth	0.00133949	0.000955997	SPP1/SFRP2/SERPINE2/H3F3B/SGK1/CRYAB/TNFRSF12A/RHOA/CYR61/CIB1/SHTN1/ALCAM/LAMTOR2/CXCL16/EIF4G1/CDC42/IGFBP4/VEGFA/PIN1/PTK2B/JADE1/ITGB1/CTGF/S100A9/WISP2/EIF4G2/NRP2/CYBA/SDCBP/PPP2CA/RTN4/CTNNB1/IGFBP2/SEMA3C/S100A8/APP/CTTN/EPB41L3/HYAL2/ADAM15	40	SMC_C2_c2_BP	MP1_SPP1
VEGFA	MP1	GO:0016049	7422	cell growth	0.00133949	0.000955997	SPP1/SFRP2/SERPINE2/H3F3B/SGK1/CRYAB/TNFRSF12A/RHOA/CYR61/CIB1/SHTN1/ALCAM/LAMTOR2/CXCL16/EIF4G1/CDC42/IGFBP4/VEGFA/PIN1/PTK2B/JADE1/ITGB1/CTGF/S100A9/WISP2/EIF4G2/NRP2/CYBA/SDCBP/PPP2CA/RTN4/CTNNB1/IGFBP2/SEMA3C/S100A8/APP/CTTN/EPB41L3/HYAL2/ADAM15	40	SMC_C2_c2_BP	MP1_VEGFA
CXCL16	MP1	GO:0016049	58191	cell growth	0.00133949	0.000955997	SPP1/SFRP2/SERPINE2/H3F3B/SGK1/CRYAB/TNFRSF12A/RHOA/CYR61/CIB1/SHTN1/ALCAM/LAMTOR2/CXCL16/EIF4G1/CDC42/IGFBP4/VEGFA/PIN1/PTK2B/JADE1/ITGB1/CTGF/S100A9/WISP2/EIF4G2/NRP2/CYBA/SDCBP/PPP2CA/RTN4/CTNNB1/IGFBP2/SEMA3C/S100A8/APP/CTTN/EPB41L3/HYAL2/ADAM15	40	SMC_C2_c2_BP	MP1_CXCL16
BST2	MP2	GO:0016049	684	cell growth	0.00133949	0.000955997	SPP1/SFRP2/SERPINE2/H3F3B/SGK1/CRYAB/TNFRSF12A/RHOA/CYR61/CIB1/SHTN1/ALCAM/LAMTOR2/CXCL16/EIF4G1/CDC42/IGFBP4/VEGFA/PIN1/PTK2B/JADE1/ITGB1/CTGF/S100A9/WISP2/EIF4G2/NRP2/CYBA/SDCBP/PPP2CA/RTN4/CTNNB1/IGFBP2/SEMA3C/S100A8/APP/CTTN/EPB41L3/HYAL2/ADAM15	40	SMC_C2_c2_BP	MP2_BST2
FN1	SMC1	GO:0016049	2335	cell growth	0.00133949	0.000955997	SPP1/SFRP2/SERPINE2/H3F3B/SGK1/CRYAB/TNFRSF12A/RHOA/CYR61/CIB1/SHTN1/ALCAM/LAMTOR2/CXCL16/EIF4G1/CDC42/IGFBP4/VEGFA/PIN1/PTK2B/JADE1/ITGB1/CTGF/S100A9/WISP2/EIF4G2/NRP2/CYBA/SDCBP/PPP2CA/RTN4/CTNNB1/IGFBP2/SEMA3C/S100A8/APP/CTTN/EPB41L3/HYAL2/ADAM15	40	SMC_C2_c2_BP	SMC1_FN1
AGT	SMC1	GO:0016049	183	cell growth	0.00133949	0.000955997	SPP1/SFRP2/SERPINE2/H3F3B/SGK1/CRYAB/TNFRSF12A/RHOA/CYR61/CIB1/SHTN1/ALCAM/LAMTOR2/CXCL16/EIF4G1/CDC42/IGFBP4/VEGFA/PIN1/PTK2B/JADE1/ITGB1/CTGF/S100A9/WISP2/EIF4G2/NRP2/CYBA/SDCBP/PPP2CA/RTN4/CTNNB1/IGFBP2/SEMA3C/S100A8/APP/CTTN/EPB41L3/HYAL2/ADAM15	40	SMC_C2_c2_BP	SMC1_AGT
LAMB2	SMC1	GO:0016049	3913	cell growth	0.00133949	0.000955997	SPP1/SFRP2/SERPINE2/H3F3B/SGK1/CRYAB/TNFRSF12A/RHOA/CYR61/CIB1/SHTN1/ALCAM/LAMTOR2/CXCL16/EIF4G1/CDC42/IGFBP4/VEGFA/PIN1/PTK2B/JADE1/ITGB1/CTGF/S100A9/WISP2/EIF4G2/NRP2/CYBA/SDCBP/PPP2CA/RTN4/CTNNB1/IGFBP2/SEMA3C/S100A8/APP/CTTN/EPB41L3/HYAL2/ADAM15	40	SMC_C2_c2_BP	SMC1_LAMB2
NOV	SMC1	GO:0016049	4856	cell growth	0.00133949	0.000955997	SPP1/SFRP2/SERPINE2/H3F3B/SGK1/CRYAB/TNFRSF12A/RHOA/CYR61/CIB1/SHTN1/ALCAM/LAMTOR2/CXCL16/EIF4G1/CDC42/IGFBP4/VEGFA/PIN1/PTK2B/JADE1/ITGB1/CTGF/S100A9/WISP2/EIF4G2/NRP2/CYBA/SDCBP/PPP2CA/RTN4/CTNNB1/IGFBP2/SEMA3C/S100A8/APP/CTTN/EPB41L3/HYAL2/ADAM15	40	SMC_C2_c2_BP	SMC1_NOV
INHBA	SMC2	GO:0016049	3624	cell growth	0.00133949	0.000955997	SPP1/SFRP2/SERPINE2/H3F3B/SGK1/CRYAB/TNFRSF12A/RHOA/CYR61/CIB1/SHTN1/ALCAM/LAMTOR2/CXCL16/EIF4G1/CDC42/IGFBP4/VEGFA/PIN1/PTK2B/JADE1/ITGB1/CTGF/S100A9/WISP2/EIF4G2/NRP2/CYBA/SDCBP/PPP2CA/RTN4/CTNNB1/IGFBP2/SEMA3C/S100A8/APP/CTTN/EPB41L3/HYAL2/ADAM15	40	SMC_C2_c2_BP	SMC2_INHBA
SEMA4D	T	GO:0016049	10507	cell growth	0.00133949	0.000955997	SPP1/SFRP2/SERPINE2/H3F3B/SGK1/CRYAB/TNFRSF12A/RHOA/CYR61/CIB1/SHTN1/ALCAM/LAMTOR2/CXCL16/EIF4G1/CDC42/IGFBP4/VEGFA/PIN1/PTK2B/JADE1/ITGB1/CTGF/S100A9/WISP2/EIF4G2/NRP2/CYBA/SDCBP/PPP2CA/RTN4/CTNNB1/IGFBP2/SEMA3C/S100A8/APP/CTTN/EPB41L3/HYAL2/ADAM15	40	SMC_C2_c2_BP	T_SEMA4D
CYR61	FB1	GO:0019216	3491	regulation of lipid metabolic process	0.000676999	0.000483175	FGF1/IL1B/STOML2/NPC2/G0S2/CYR61/LDLR/ANXA1/APOC1/NFKB1/CDC42/KLF4/PRKCD/CD36/SCD/PTK2B/ARF1/IDH1/INSIG1/CTGF/H2AFY/TNF/PLIN2/PIK3R5/C3/BCL11B/PDHB/PDGFA/LYN/NCOR2/SRC/FGR/ACSL1/PSAP	34	SMC_C2_c2_BP	FB1_CYR61
C3	FB2	GO:0019216	718	regulation of lipid metabolic process	0.000676999	0.000483175	FGF1/IL1B/STOML2/NPC2/G0S2/CYR61/LDLR/ANXA1/APOC1/NFKB1/CDC42/KLF4/PRKCD/CD36/SCD/PTK2B/ARF1/IDH1/INSIG1/CTGF/H2AFY/TNF/PLIN2/PIK3R5/C3/BCL11B/PDHB/PDGFA/LYN/NCOR2/SRC/FGR/ACSL1/PSAP	34	SMC_C2_c2_BP	FB2_C3
FGF2	FB2	GO:0019216	2247	regulation of lipid metabolic process	0.000676999	0.000483175	FGF1/IL1B/STOML2/NPC2/G0S2/CYR61/LDLR/ANXA1/APOC1/NFKB1/CDC42/KLF4/PRKCD/CD36/SCD/PTK2B/ARF1/IDH1/INSIG1/CTGF/H2AFY/TNF/PLIN2/PIK3R5/C3/BCL11B/PDHB/PDGFA/LYN/NCOR2/SRC/FGR/ACSL1/PSAP	34	SMC_C2_c2_BP	FB2_FGF2
RARRES2	FB2	GO:0019216	5919	regulation of lipid metabolic process	0.000676999	0.000483175	FGF1/IL1B/STOML2/NPC2/G0S2/CYR61/LDLR/ANXA1/APOC1/NFKB1/CDC42/KLF4/PRKCD/CD36/SCD/PTK2B/ARF1/IDH1/INSIG1/CTGF/H2AFY/TNF/PLIN2/PIK3R5/C3/BCL11B/PDHB/PDGFA/LYN/NCOR2/SRC/FGR/ACSL1/PSAP	34	SMC_C2_c2_BP	FB2_RARRES2
CTGF	FB2	GO:0019216	1490	regulation of lipid metabolic process	0.000676999	0.000483175	FGF1/IL1B/STOML2/NPC2/G0S2/CYR61/LDLR/ANXA1/APOC1/NFKB1/CDC42/KLF4/PRKCD/CD36/SCD/PTK2B/ARF1/IDH1/INSIG1/CTGF/H2AFY/TNF/PLIN2/PIK3R5/C3/BCL11B/PDHB/PDGFA/LYN/NCOR2/SRC/FGR/ACSL1/PSAP	34	SMC_C2_c2_BP	FB2_CTGF
APOD	FB2	GO:0019216	347	regulation of lipid metabolic process	0.000676999	0.000483175	FGF1/IL1B/STOML2/NPC2/G0S2/CYR61/LDLR/ANXA1/APOC1/NFKB1/CDC42/KLF4/PRKCD/CD36/SCD/PTK2B/ARF1/IDH1/INSIG1/CTGF/H2AFY/TNF/PLIN2/PIK3R5/C3/BCL11B/PDHB/PDGFA/LYN/NCOR2/SRC/FGR/ACSL1/PSAP	34	SMC_C2_c2_BP	FB2_APOD
TNF	MP1	GO:0019216	7124	regulation of lipid metabolic process	0.000676999	0.000483175	FGF1/IL1B/STOML2/NPC2/G0S2/CYR61/LDLR/ANXA1/APOC1/NFKB1/CDC42/KLF4/PRKCD/CD36/SCD/PTK2B/ARF1/IDH1/INSIG1/CTGF/H2AFY/TNF/PLIN2/PIK3R5/C3/BCL11B/PDHB/PDGFA/LYN/NCOR2/SRC/FGR/ACSL1/PSAP	34	SMC_C2_c2_BP	MP1_TNF
ARF1	MP1	GO:0019216	375	regulation of lipid metabolic process	0.000676999	0.000483175	FGF1/IL1B/STOML2/NPC2/G0S2/CYR61/LDLR/ANXA1/APOC1/NFKB1/CDC42/KLF4/PRKCD/CD36/SCD/PTK2B/ARF1/IDH1/INSIG1/CTGF/H2AFY/TNF/PLIN2/PIK3R5/C3/BCL11B/PDHB/PDGFA/LYN/NCOR2/SRC/FGR/ACSL1/PSAP	34	SMC_C2_c2_BP	MP1_ARF1
PSAP	MP1	GO:0019216	5660	regulation of lipid metabolic process	0.000676999	0.000483175	FGF1/IL1B/STOML2/NPC2/G0S2/CYR61/LDLR/ANXA1/APOC1/NFKB1/CDC42/KLF4/PRKCD/CD36/SCD/PTK2B/ARF1/IDH1/INSIG1/CTGF/H2AFY/TNF/PLIN2/PIK3R5/C3/BCL11B/PDHB/PDGFA/LYN/NCOR2/SRC/FGR/ACSL1/PSAP	34	SMC_C2_c2_BP	MP1_PSAP
IL1B	MP1	GO:0019216	3553	regulation of lipid metabolic process	0.000676999	0.000483175	FGF1/IL1B/STOML2/NPC2/G0S2/CYR61/LDLR/ANXA1/APOC1/NFKB1/CDC42/KLF4/PRKCD/CD36/SCD/PTK2B/ARF1/IDH1/INSIG1/CTGF/H2AFY/TNF/PLIN2/PIK3R5/C3/BCL11B/PDHB/PDGFA/LYN/NCOR2/SRC/FGR/ACSL1/PSAP	34	SMC_C2_c2_BP	MP1_IL1B
APOE	MP1	GO:0019216	348	regulation of lipid metabolic process	0.000676999	0.000483175	FGF1/IL1B/STOML2/NPC2/G0S2/CYR61/LDLR/ANXA1/APOC1/NFKB1/CDC42/KLF4/PRKCD/CD36/SCD/PTK2B/ARF1/IDH1/INSIG1/CTGF/H2AFY/TNF/PLIN2/PIK3R5/C3/BCL11B/PDHB/PDGFA/LYN/NCOR2/SRC/FGR/ACSL1/PSAP	34	SMC_C2_c2_BP	MP1_APOE
PTGS2	MP1	GO:0019216	5743	regulation of lipid metabolic process	0.000676999	0.000483175	FGF1/IL1B/STOML2/NPC2/G0S2/CYR61/LDLR/ANXA1/APOC1/NFKB1/CDC42/KLF4/PRKCD/CD36/SCD/PTK2B/ARF1/IDH1/INSIG1/CTGF/H2AFY/TNF/PLIN2/PIK3R5/C3/BCL11B/PDHB/PDGFA/LYN/NCOR2/SRC/FGR/ACSL1/PSAP	34	SMC_C2_c2_BP	MP1_PTGS2
ANXA1	MP1	GO:0019216	301	regulation of lipid metabolic process	0.000676999	0.000483175	FGF1/IL1B/STOML2/NPC2/G0S2/CYR61/LDLR/ANXA1/APOC1/NFKB1/CDC42/KLF4/PRKCD/CD36/SCD/PTK2B/ARF1/IDH1/INSIG1/CTGF/H2AFY/TNF/PLIN2/PIK3R5/C3/BCL11B/PDHB/PDGFA/LYN/NCOR2/SRC/FGR/ACSL1/PSAP	34	SMC_C2_c2_BP	MP1_ANXA1
AGT	SMC1	GO:0019216	183	regulation of lipid metabolic process	0.000676999	0.000483175	FGF1/IL1B/STOML2/NPC2/G0S2/CYR61/LDLR/ANXA1/APOC1/NFKB1/CDC42/KLF4/PRKCD/CD36/SCD/PTK2B/ARF1/IDH1/INSIG1/CTGF/H2AFY/TNF/PLIN2/PIK3R5/C3/BCL11B/PDHB/PDGFA/LYN/NCOR2/SRC/FGR/ACSL1/PSAP	34	SMC_C2_c2_BP	SMC1_AGT
PDGFA	SMC2	GO:0019216	5154	regulation of lipid metabolic process	0.000676999	0.000483175	FGF1/IL1B/STOML2/NPC2/G0S2/CYR61/LDLR/ANXA1/APOC1/NFKB1/CDC42/KLF4/PRKCD/CD36/SCD/PTK2B/ARF1/IDH1/INSIG1/CTGF/H2AFY/TNF/PLIN2/PIK3R5/C3/BCL11B/PDHB/PDGFA/LYN/NCOR2/SRC/FGR/ACSL1/PSAP	34	SMC_C2_c2_BP	SMC2_PDGFA
SORBS1	SMC2	GO:0019216	10580	regulation of lipid metabolic process	0.000676999	0.000483175	FGF1/IL1B/STOML2/NPC2/G0S2/CYR61/LDLR/ANXA1/APOC1/NFKB1/CDC42/KLF4/PRKCD/CD36/SCD/PTK2B/ARF1/IDH1/INSIG1/CTGF/H2AFY/TNF/PLIN2/PIK3R5/C3/BCL11B/PDHB/PDGFA/LYN/NCOR2/SRC/FGR/ACSL1/PSAP	34	SMC_C2_c2_BP	SMC2_SORBS1
FGF1	SMC2	GO:0019216	2246	regulation of lipid metabolic process	0.000676999	0.000483175	FGF1/IL1B/STOML2/NPC2/G0S2/CYR61/LDLR/ANXA1/APOC1/NFKB1/CDC42/KLF4/PRKCD/CD36/SCD/PTK2B/ARF1/IDH1/INSIG1/CTGF/H2AFY/TNF/PLIN2/PIK3R5/C3/BCL11B/PDHB/PDGFA/LYN/NCOR2/SRC/FGR/ACSL1/PSAP	34	SMC_C2_c2_BP	SMC2_FGF1
EFNA1	EC	GO:0022604	1942	regulation of cell morphogenesis	2.74514e-05	1.95921e-05	SPP1/S100A10/CCL3/YWHAH/MYL12B/TNFRSF12A/RHOA/CFL1/CIB1/SHTN1/FYN/CAPZB/ANXA1/TRIOBP/EZR/C1QBP/ARPC2/CDC42/ACTR2/ITGB2/PPP3CA/VEGFA/ICAM1/PTK2B/THY1/ALDOA/MSN/CDC42SE2/LST1/SPARC/RTN4/PSEN1/CDC42EP3/CSF1R/SEMA3C/CTTN/HCK/CCL7/EPB41L3/PLXNC1/SRC/FGR/CD44/SHANK3/EFNA1	45	SMC_C2_c2_BP	EC_EFNA1
CCL2	FB1	GO:0022604	6347	regulation of cell morphogenesis	2.74514e-05	1.95921e-05	SPP1/S100A10/CCL3/YWHAH/MYL12B/TNFRSF12A/RHOA/CFL1/CIB1/SHTN1/FYN/CAPZB/ANXA1/TRIOBP/EZR/C1QBP/ARPC2/CDC42/ACTR2/ITGB2/PPP3CA/VEGFA/ICAM1/PTK2B/THY1/ALDOA/MSN/CDC42SE2/LST1/SPARC/RTN4/PSEN1/CDC42EP3/CSF1R/SEMA3C/CTTN/HCK/CCL7/EPB41L3/PLXNC1/SRC/FGR/CD44/SHANK3/EFNA1	45	SMC_C2_c2_BP	FB1_CCL2
CXCL12	FB1	GO:0022604	6387	regulation of cell morphogenesis	2.74514e-05	1.95921e-05	SPP1/S100A10/CCL3/YWHAH/MYL12B/TNFRSF12A/RHOA/CFL1/CIB1/SHTN1/FYN/CAPZB/ANXA1/TRIOBP/EZR/C1QBP/ARPC2/CDC42/ACTR2/ITGB2/PPP3CA/VEGFA/ICAM1/PTK2B/THY1/ALDOA/MSN/CDC42SE2/LST1/SPARC/RTN4/PSEN1/CDC42EP3/CSF1R/SEMA3C/CTTN/HCK/CCL7/EPB41L3/PLXNC1/SRC/FGR/CD44/SHANK3/EFNA1	45	SMC_C2_c2_BP	FB1_CXCL12
FBLN1	FB2	GO:0022604	2192	regulation of cell morphogenesis	2.74514e-05	1.95921e-05	SPP1/S100A10/CCL3/YWHAH/MYL12B/TNFRSF12A/RHOA/CFL1/CIB1/SHTN1/FYN/CAPZB/ANXA1/TRIOBP/EZR/C1QBP/ARPC2/CDC42/ACTR2/ITGB2/PPP3CA/VEGFA/ICAM1/PTK2B/THY1/ALDOA/MSN/CDC42SE2/LST1/SPARC/RTN4/PSEN1/CDC42EP3/CSF1R/SEMA3C/CTTN/HCK/CCL7/EPB41L3/PLXNC1/SRC/FGR/CD44/SHANK3/EFNA1	45	SMC_C2_c2_BP	FB2_FBLN1
HAS2	FB2	GO:0022604	3037	regulation of cell morphogenesis	2.74514e-05	1.95921e-05	SPP1/S100A10/CCL3/YWHAH/MYL12B/TNFRSF12A/RHOA/CFL1/CIB1/SHTN1/FYN/CAPZB/ANXA1/TRIOBP/EZR/C1QBP/ARPC2/CDC42/ACTR2/ITGB2/PPP3CA/VEGFA/ICAM1/PTK2B/THY1/ALDOA/MSN/CDC42SE2/LST1/SPARC/RTN4/PSEN1/CDC42EP3/CSF1R/SEMA3C/CTTN/HCK/CCL7/EPB41L3/PLXNC1/SRC/FGR/CD44/SHANK3/EFNA1	45	SMC_C2_c2_BP	FB2_HAS2
SLIT2	FB2	GO:0022604	9353	regulation of cell morphogenesis	2.74514e-05	1.95921e-05	SPP1/S100A10/CCL3/YWHAH/MYL12B/TNFRSF12A/RHOA/CFL1/CIB1/SHTN1/FYN/CAPZB/ANXA1/TRIOBP/EZR/C1QBP/ARPC2/CDC42/ACTR2/ITGB2/PPP3CA/VEGFA/ICAM1/PTK2B/THY1/ALDOA/MSN/CDC42SE2/LST1/SPARC/RTN4/PSEN1/CDC42EP3/CSF1R/SEMA3C/CTTN/HCK/CCL7/EPB41L3/PLXNC1/SRC/FGR/CD44/SHANK3/EFNA1	45	SMC_C2_c2_BP	FB2_SLIT2
THY1	FB2	GO:0022604	7070	regulation of cell morphogenesis	2.74514e-05	1.95921e-05	SPP1/S100A10/CCL3/YWHAH/MYL12B/TNFRSF12A/RHOA/CFL1/CIB1/SHTN1/FYN/CAPZB/ANXA1/TRIOBP/EZR/C1QBP/ARPC2/CDC42/ACTR2/ITGB2/PPP3CA/VEGFA/ICAM1/PTK2B/THY1/ALDOA/MSN/CDC42SE2/LST1/SPARC/RTN4/PSEN1/CDC42EP3/CSF1R/SEMA3C/CTTN/HCK/CCL7/EPB41L3/PLXNC1/SRC/FGR/CD44/SHANK3/EFNA1	45	SMC_C2_c2_BP	FB2_THY1
SEMA3C	MP1	GO:0022604	10512	regulation of cell morphogenesis	2.74514e-05	1.95921e-05	SPP1/S100A10/CCL3/YWHAH/MYL12B/TNFRSF12A/RHOA/CFL1/CIB1/SHTN1/FYN/CAPZB/ANXA1/TRIOBP/EZR/C1QBP/ARPC2/CDC42/ACTR2/ITGB2/PPP3CA/VEGFA/ICAM1/PTK2B/THY1/ALDOA/MSN/CDC42SE2/LST1/SPARC/RTN4/PSEN1/CDC42EP3/CSF1R/SEMA3C/CTTN/HCK/CCL7/EPB41L3/PLXNC1/SRC/FGR/CD44/SHANK3/EFNA1	45	SMC_C2_c2_BP	MP1_SEMA3C
CCL3	MP1	GO:0022604	6348	regulation of cell morphogenesis	2.74514e-05	1.95921e-05	SPP1/S100A10/CCL3/YWHAH/MYL12B/TNFRSF12A/RHOA/CFL1/CIB1/SHTN1/FYN/CAPZB/ANXA1/TRIOBP/EZR/C1QBP/ARPC2/CDC42/ACTR2/ITGB2/PPP3CA/VEGFA/ICAM1/PTK2B/THY1/ALDOA/MSN/CDC42SE2/LST1/SPARC/RTN4/PSEN1/CDC42EP3/CSF1R/SEMA3C/CTTN/HCK/CCL7/EPB41L3/PLXNC1/SRC/FGR/CD44/SHANK3/EFNA1	45	SMC_C2_c2_BP	MP1_CCL3
SPP1	MP1	GO:0022604	6696	regulation of cell morphogenesis	2.74514e-05	1.95921e-05	SPP1/S100A10/CCL3/YWHAH/MYL12B/TNFRSF12A/RHOA/CFL1/CIB1/SHTN1/FYN/CAPZB/ANXA1/TRIOBP/EZR/C1QBP/ARPC2/CDC42/ACTR2/ITGB2/PPP3CA/VEGFA/ICAM1/PTK2B/THY1/ALDOA/MSN/CDC42SE2/LST1/SPARC/RTN4/PSEN1/CDC42EP3/CSF1R/SEMA3C/CTTN/HCK/CCL7/EPB41L3/PLXNC1/SRC/FGR/CD44/SHANK3/EFNA1	45	SMC_C2_c2_BP	MP1_SPP1
RTN4	MP1	GO:0022604	57142	regulation of cell morphogenesis	2.74514e-05	1.95921e-05	SPP1/S100A10/CCL3/YWHAH/MYL12B/TNFRSF12A/RHOA/CFL1/CIB1/SHTN1/FYN/CAPZB/ANXA1/TRIOBP/EZR/C1QBP/ARPC2/CDC42/ACTR2/ITGB2/PPP3CA/VEGFA/ICAM1/PTK2B/THY1/ALDOA/MSN/CDC42SE2/LST1/SPARC/RTN4/PSEN1/CDC42EP3/CSF1R/SEMA3C/CTTN/HCK/CCL7/EPB41L3/PLXNC1/SRC/FGR/CD44/SHANK3/EFNA1	45	SMC_C2_c2_BP	MP1_RTN4
CALR	MP1	GO:0022604	811	regulation of cell morphogenesis	2.74514e-05	1.95921e-05	SPP1/S100A10/CCL3/YWHAH/MYL12B/TNFRSF12A/RHOA/CFL1/CIB1/SHTN1/FYN/CAPZB/ANXA1/TRIOBP/EZR/C1QBP/ARPC2/CDC42/ACTR2/ITGB2/PPP3CA/VEGFA/ICAM1/PTK2B/THY1/ALDOA/MSN/CDC42SE2/LST1/SPARC/RTN4/PSEN1/CDC42EP3/CSF1R/SEMA3C/CTTN/HCK/CCL7/EPB41L3/PLXNC1/SRC/FGR/CD44/SHANK3/EFNA1	45	SMC_C2_c2_BP	MP1_CALR
APOE	MP1	GO:0022604	348	regulation of cell morphogenesis	2.74514e-05	1.95921e-05	SPP1/S100A10/CCL3/YWHAH/MYL12B/TNFRSF12A/RHOA/CFL1/CIB1/SHTN1/FYN/CAPZB/ANXA1/TRIOBP/EZR/C1QBP/ARPC2/CDC42/ACTR2/ITGB2/PPP3CA/VEGFA/ICAM1/PTK2B/THY1/ALDOA/MSN/CDC42SE2/LST1/SPARC/RTN4/PSEN1/CDC42EP3/CSF1R/SEMA3C/CTTN/HCK/CCL7/EPB41L3/PLXNC1/SRC/FGR/CD44/SHANK3/EFNA1	45	SMC_C2_c2_BP	MP1_APOE
CCL7	MP1	GO:0022604	6354	regulation of cell morphogenesis	2.74514e-05	1.95921e-05	SPP1/S100A10/CCL3/YWHAH/MYL12B/TNFRSF12A/RHOA/CFL1/CIB1/SHTN1/FYN/CAPZB/ANXA1/TRIOBP/EZR/C1QBP/ARPC2/CDC42/ACTR2/ITGB2/PPP3CA/VEGFA/ICAM1/PTK2B/THY1/ALDOA/MSN/CDC42SE2/LST1/SPARC/RTN4/PSEN1/CDC42EP3/CSF1R/SEMA3C/CTTN/HCK/CCL7/EPB41L3/PLXNC1/SRC/FGR/CD44/SHANK3/EFNA1	45	SMC_C2_c2_BP	MP1_CCL7
ICAM1	MP1	GO:0022604	3383	regulation of cell morphogenesis	2.74514e-05	1.95921e-05	SPP1/S100A10/CCL3/YWHAH/MYL12B/TNFRSF12A/RHOA/CFL1/CIB1/SHTN1/FYN/CAPZB/ANXA1/TRIOBP/EZR/C1QBP/ARPC2/CDC42/ACTR2/ITGB2/PPP3CA/VEGFA/ICAM1/PTK2B/THY1/ALDOA/MSN/CDC42SE2/LST1/SPARC/RTN4/PSEN1/CDC42EP3/CSF1R/SEMA3C/CTTN/HCK/CCL7/EPB41L3/PLXNC1/SRC/FGR/CD44/SHANK3/EFNA1	45	SMC_C2_c2_BP	MP1_ICAM1
PSEN1	MP1	GO:0022604	5663	regulation of cell morphogenesis	2.74514e-05	1.95921e-05	SPP1/S100A10/CCL3/YWHAH/MYL12B/TNFRSF12A/RHOA/CFL1/CIB1/SHTN1/FYN/CAPZB/ANXA1/TRIOBP/EZR/C1QBP/ARPC2/CDC42/ACTR2/ITGB2/PPP3CA/VEGFA/ICAM1/PTK2B/THY1/ALDOA/MSN/CDC42SE2/LST1/SPARC/RTN4/PSEN1/CDC42EP3/CSF1R/SEMA3C/CTTN/HCK/CCL7/EPB41L3/PLXNC1/SRC/FGR/CD44/SHANK3/EFNA1	45	SMC_C2_c2_BP	MP1_PSEN1
VEGFA	MP1	GO:0022604	7422	regulation of cell morphogenesis	2.74514e-05	1.95921e-05	SPP1/S100A10/CCL3/YWHAH/MYL12B/TNFRSF12A/RHOA/CFL1/CIB1/SHTN1/FYN/CAPZB/ANXA1/TRIOBP/EZR/C1QBP/ARPC2/CDC42/ACTR2/ITGB2/PPP3CA/VEGFA/ICAM1/PTK2B/THY1/ALDOA/MSN/CDC42SE2/LST1/SPARC/RTN4/PSEN1/CDC42EP3/CSF1R/SEMA3C/CTTN/HCK/CCL7/EPB41L3/PLXNC1/SRC/FGR/CD44/SHANK3/EFNA1	45	SMC_C2_c2_BP	MP1_VEGFA
ANXA1	MP1	GO:0022604	301	regulation of cell morphogenesis	2.74514e-05	1.95921e-05	SPP1/S100A10/CCL3/YWHAH/MYL12B/TNFRSF12A/RHOA/CFL1/CIB1/SHTN1/FYN/CAPZB/ANXA1/TRIOBP/EZR/C1QBP/ARPC2/CDC42/ACTR2/ITGB2/PPP3CA/VEGFA/ICAM1/PTK2B/THY1/ALDOA/MSN/CDC42SE2/LST1/SPARC/RTN4/PSEN1/CDC42EP3/CSF1R/SEMA3C/CTTN/HCK/CCL7/EPB41L3/PLXNC1/SRC/FGR/CD44/SHANK3/EFNA1	45	SMC_C2_c2_BP	MP1_ANXA1
FN1	SMC1	GO:0022604	2335	regulation of cell morphogenesis	2.74514e-05	1.95921e-05	SPP1/S100A10/CCL3/YWHAH/MYL12B/TNFRSF12A/RHOA/CFL1/CIB1/SHTN1/FYN/CAPZB/ANXA1/TRIOBP/EZR/C1QBP/ARPC2/CDC42/ACTR2/ITGB2/PPP3CA/VEGFA/ICAM1/PTK2B/THY1/ALDOA/MSN/CDC42SE2/LST1/SPARC/RTN4/PSEN1/CDC42EP3/CSF1R/SEMA3C/CTTN/HCK/CCL7/EPB41L3/PLXNC1/SRC/FGR/CD44/SHANK3/EFNA1	45	SMC_C2_c2_BP	SMC1_FN1
PTN	SMC1	GO:0022604	5764	regulation of cell morphogenesis	2.74514e-05	1.95921e-05	SPP1/S100A10/CCL3/YWHAH/MYL12B/TNFRSF12A/RHOA/CFL1/CIB1/SHTN1/FYN/CAPZB/ANXA1/TRIOBP/EZR/C1QBP/ARPC2/CDC42/ACTR2/ITGB2/PPP3CA/VEGFA/ICAM1/PTK2B/THY1/ALDOA/MSN/CDC42SE2/LST1/SPARC/RTN4/PSEN1/CDC42EP3/CSF1R/SEMA3C/CTTN/HCK/CCL7/EPB41L3/PLXNC1/SRC/FGR/CD44/SHANK3/EFNA1	45	SMC_C2_c2_BP	SMC1_PTN
SEMA4D	T	GO:0022604	10507	regulation of cell morphogenesis	2.74514e-05	1.95921e-05	SPP1/S100A10/CCL3/YWHAH/MYL12B/TNFRSF12A/RHOA/CFL1/CIB1/SHTN1/FYN/CAPZB/ANXA1/TRIOBP/EZR/C1QBP/ARPC2/CDC42/ACTR2/ITGB2/PPP3CA/VEGFA/ICAM1/PTK2B/THY1/ALDOA/MSN/CDC42SE2/LST1/SPARC/RTN4/PSEN1/CDC42EP3/CSF1R/SEMA3C/CTTN/HCK/CCL7/EPB41L3/PLXNC1/SRC/FGR/CD44/SHANK3/EFNA1	45	SMC_C2_c2_BP	T_SEMA4D
CCL2	FB1	GO:0032496	6347	response to lipopolysaccharide	1.5174e-14	1.08297e-14	CXCL8/CCL20/IL1B/CXCL2/SERPINE1/CXCL3/CCL3/MGST2/CXCL1/CCL5/NFKBIA/RHOA/MRC1/TNFAIP3/VCAM1/DCN/JUN/MAPKAPK2/TREM2/IL6/NFKB1/CD86/CD36/ICAM1/MGST1/LOXL1/CD96/IRAK1/CXCL5/PELI1/TLR2/TNF/ADM/LY86/SPARC/XBP1/PYCARD/C5AR1/IRF8/IL10RA/IL18/S100A8/SLPI/HCK/LYN/LILRB2/HAVCR2/IRAK2/IL10/PTGER2/CEBPB/SRC/NFKB2/GCH1	54	SMC_C2_c2_BP	FB1_CCL2
IL6	FB1	GO:0032496	3569	response to lipopolysaccharide	1.5174e-14	1.08297e-14	CXCL8/CCL20/IL1B/CXCL2/SERPINE1/CXCL3/CCL3/MGST2/CXCL1/CCL5/NFKBIA/RHOA/MRC1/TNFAIP3/VCAM1/DCN/JUN/MAPKAPK2/TREM2/IL6/NFKB1/CD86/CD36/ICAM1/MGST1/LOXL1/CD96/IRAK1/CXCL5/PELI1/TLR2/TNF/ADM/LY86/SPARC/XBP1/PYCARD/C5AR1/IRF8/IL10RA/IL18/S100A8/SLPI/HCK/LYN/LILRB2/HAVCR2/IRAK2/IL10/PTGER2/CEBPB/SRC/NFKB2/GCH1	54	SMC_C2_c2_BP	FB1_IL6
TFPI	FB2	GO:0032496	7035	response to lipopolysaccharide	1.5174e-14	1.08297e-14	CXCL8/CCL20/IL1B/CXCL2/SERPINE1/CXCL3/CCL3/MGST2/CXCL1/CCL5/NFKBIA/RHOA/MRC1/TNFAIP3/VCAM1/DCN/JUN/MAPKAPK2/TREM2/IL6/NFKB1/CD86/CD36/ICAM1/MGST1/LOXL1/CD96/IRAK1/CXCL5/PELI1/TLR2/TNF/ADM/LY86/SPARC/XBP1/PYCARD/C5AR1/IRF8/IL10RA/IL18/S100A8/SLPI/HCK/LYN/LILRB2/HAVCR2/IRAK2/IL10/PTGER2/CEBPB/SRC/NFKB2/GCH1	54	SMC_C2_c2_BP	FB2_TFPI
DCN	FB2	GO:0032496	1634	response to lipopolysaccharide	1.5174e-14	1.08297e-14	CXCL8/CCL20/IL1B/CXCL2/SERPINE1/CXCL3/CCL3/MGST2/CXCL1/CCL5/NFKBIA/RHOA/MRC1/TNFAIP3/VCAM1/DCN/JUN/MAPKAPK2/TREM2/IL6/NFKB1/CD86/CD36/ICAM1/MGST1/LOXL1/CD96/IRAK1/CXCL5/PELI1/TLR2/TNF/ADM/LY86/SPARC/XBP1/PYCARD/C5AR1/IRF8/IL10RA/IL18/S100A8/SLPI/HCK/LYN/LILRB2/HAVCR2/IRAK2/IL10/PTGER2/CEBPB/SRC/NFKB2/GCH1	54	SMC_C2_c2_BP	FB2_DCN
SERPINE1	FB2	GO:0032496	5054	response to lipopolysaccharide	1.5174e-14	1.08297e-14	CXCL8/CCL20/IL1B/CXCL2/SERPINE1/CXCL3/CCL3/MGST2/CXCL1/CCL5/NFKBIA/RHOA/MRC1/TNFAIP3/VCAM1/DCN/JUN/MAPKAPK2/TREM2/IL6/NFKB1/CD86/CD36/ICAM1/MGST1/LOXL1/CD96/IRAK1/CXCL5/PELI1/TLR2/TNF/ADM/LY86/SPARC/XBP1/PYCARD/C5AR1/IRF8/IL10RA/IL18/S100A8/SLPI/HCK/LYN/LILRB2/HAVCR2/IRAK2/IL10/PTGER2/CEBPB/SRC/NFKB2/GCH1	54	SMC_C2_c2_BP	FB2_SERPINE1
IL10	MP1	GO:0032496	3586	response to lipopolysaccharide	1.5174e-14	1.08297e-14	CXCL8/CCL20/IL1B/CXCL2/SERPINE1/CXCL3/CCL3/MGST2/CXCL1/CCL5/NFKBIA/RHOA/MRC1/TNFAIP3/VCAM1/DCN/JUN/MAPKAPK2/TREM2/IL6/NFKB1/CD86/CD36/ICAM1/MGST1/LOXL1/CD96/IRAK1/CXCL5/PELI1/TLR2/TNF/ADM/LY86/SPARC/XBP1/PYCARD/C5AR1/IRF8/IL10RA/IL18/S100A8/SLPI/HCK/LYN/LILRB2/HAVCR2/IRAK2/IL10/PTGER2/CEBPB/SRC/NFKB2/GCH1	54	SMC_C2_c2_BP	MP1_IL10
CD55	MP1	GO:0032496	1604	response to lipopolysaccharide	1.5174e-14	1.08297e-14	CXCL8/CCL20/IL1B/CXCL2/SERPINE1/CXCL3/CCL3/MGST2/CXCL1/CCL5/NFKBIA/RHOA/MRC1/TNFAIP3/VCAM1/DCN/JUN/MAPKAPK2/TREM2/IL6/NFKB1/CD86/CD36/ICAM1/MGST1/LOXL1/CD96/IRAK1/CXCL5/PELI1/TLR2/TNF/ADM/LY86/SPARC/XBP1/PYCARD/C5AR1/IRF8/IL10RA/IL18/S100A8/SLPI/HCK/LYN/LILRB2/HAVCR2/IRAK2/IL10/PTGER2/CEBPB/SRC/NFKB2/GCH1	54	SMC_C2_c2_BP	MP1_CD55
IL18	MP1	GO:0032496	3606	response to lipopolysaccharide	1.5174e-14	1.08297e-14	CXCL8/CCL20/IL1B/CXCL2/SERPINE1/CXCL3/CCL3/MGST2/CXCL1/CCL5/NFKBIA/RHOA/MRC1/TNFAIP3/VCAM1/DCN/JUN/MAPKAPK2/TREM2/IL6/NFKB1/CD86/CD36/ICAM1/MGST1/LOXL1/CD96/IRAK1/CXCL5/PELI1/TLR2/TNF/ADM/LY86/SPARC/XBP1/PYCARD/C5AR1/IRF8/IL10RA/IL18/S100A8/SLPI/HCK/LYN/LILRB2/HAVCR2/IRAK2/IL10/PTGER2/CEBPB/SRC/NFKB2/GCH1	54	SMC_C2_c2_BP	MP1_IL18
LGALS9	MP1	GO:0032496	3965	response to lipopolysaccharide	1.5174e-14	1.08297e-14	CXCL8/CCL20/IL1B/CXCL2/SERPINE1/CXCL3/CCL3/MGST2/CXCL1/CCL5/NFKBIA/RHOA/MRC1/TNFAIP3/VCAM1/DCN/JUN/MAPKAPK2/TREM2/IL6/NFKB1/CD86/CD36/ICAM1/MGST1/LOXL1/CD96/IRAK1/CXCL5/PELI1/TLR2/TNF/ADM/LY86/SPARC/XBP1/PYCARD/C5AR1/IRF8/IL10RA/IL18/S100A8/SLPI/HCK/LYN/LILRB2/HAVCR2/IRAK2/IL10/PTGER2/CEBPB/SRC/NFKB2/GCH1	54	SMC_C2_c2_BP	MP1_LGALS9
CXCL8	MP1	GO:0032496	3576	response to lipopolysaccharide	1.5174e-14	1.08297e-14	CXCL8/CCL20/IL1B/CXCL2/SERPINE1/CXCL3/CCL3/MGST2/CXCL1/CCL5/NFKBIA/RHOA/MRC1/TNFAIP3/VCAM1/DCN/JUN/MAPKAPK2/TREM2/IL6/NFKB1/CD86/CD36/ICAM1/MGST1/LOXL1/CD96/IRAK1/CXCL5/PELI1/TLR2/TNF/ADM/LY86/SPARC/XBP1/PYCARD/C5AR1/IRF8/IL10RA/IL18/S100A8/SLPI/HCK/LYN/LILRB2/HAVCR2/IRAK2/IL10/PTGER2/CEBPB/SRC/NFKB2/GCH1	54	SMC_C2_c2_BP	MP1_CXCL8
TNF	MP1	GO:0032496	7124	response to lipopolysaccharide	1.5174e-14	1.08297e-14	CXCL8/CCL20/IL1B/CXCL2/SERPINE1/CXCL3/CCL3/MGST2/CXCL1/CCL5/NFKBIA/RHOA/MRC1/TNFAIP3/VCAM1/DCN/JUN/MAPKAPK2/TREM2/IL6/NFKB1/CD86/CD36/ICAM1/MGST1/LOXL1/CD96/IRAK1/CXCL5/PELI1/TLR2/TNF/ADM/LY86/SPARC/XBP1/PYCARD/C5AR1/IRF8/IL10RA/IL18/S100A8/SLPI/HCK/LYN/LILRB2/HAVCR2/IRAK2/IL10/PTGER2/CEBPB/SRC/NFKB2/GCH1	54	SMC_C2_c2_BP	MP1_TNF
ADAM9	MP1	GO:0032496	8754	response to lipopolysaccharide	1.5174e-14	1.08297e-14	CXCL8/CCL20/IL1B/CXCL2/SERPINE1/CXCL3/CCL3/MGST2/CXCL1/CCL5/NFKBIA/RHOA/MRC1/TNFAIP3/VCAM1/DCN/JUN/MAPKAPK2/TREM2/IL6/NFKB1/CD86/CD36/ICAM1/MGST1/LOXL1/CD96/IRAK1/CXCL5/PELI1/TLR2/TNF/ADM/LY86/SPARC/XBP1/PYCARD/C5AR1/IRF8/IL10RA/IL18/S100A8/SLPI/HCK/LYN/LILRB2/HAVCR2/IRAK2/IL10/PTGER2/CEBPB/SRC/NFKB2/GCH1	54	SMC_C2_c2_BP	MP1_ADAM9
LY86	MP1	GO:0032496	9450	response to lipopolysaccharide	1.5174e-14	1.08297e-14	CXCL8/CCL20/IL1B/CXCL2/SERPINE1/CXCL3/CCL3/MGST2/CXCL1/CCL5/NFKBIA/RHOA/MRC1/TNFAIP3/VCAM1/DCN/JUN/MAPKAPK2/TREM2/IL6/NFKB1/CD86/CD36/ICAM1/MGST1/LOXL1/CD96/IRAK1/CXCL5/PELI1/TLR2/TNF/ADM/LY86/SPARC/XBP1/PYCARD/C5AR1/IRF8/IL10RA/IL18/S100A8/SLPI/HCK/LYN/LILRB2/HAVCR2/IRAK2/IL10/PTGER2/CEBPB/SRC/NFKB2/GCH1	54	SMC_C2_c2_BP	MP1_LY86
ICAM1	MP1	GO:0032496	3383	response to lipopolysaccharide	1.5174e-14	1.08297e-14	CXCL8/CCL20/IL1B/CXCL2/SERPINE1/CXCL3/CCL3/MGST2/CXCL1/CCL5/NFKBIA/RHOA/MRC1/TNFAIP3/VCAM1/DCN/JUN/MAPKAPK2/TREM2/IL6/NFKB1/CD86/CD36/ICAM1/MGST1/LOXL1/CD96/IRAK1/CXCL5/PELI1/TLR2/TNF/ADM/LY86/SPARC/XBP1/PYCARD/C5AR1/IRF8/IL10RA/IL18/S100A8/SLPI/HCK/LYN/LILRB2/HAVCR2/IRAK2/IL10/PTGER2/CEBPB/SRC/NFKB2/GCH1	54	SMC_C2_c2_BP	MP1_ICAM1
CXCL2	MP1	GO:0032496	2920	response to lipopolysaccharide	1.5174e-14	1.08297e-14	CXCL8/CCL20/IL1B/CXCL2/SERPINE1/CXCL3/CCL3/MGST2/CXCL1/CCL5/NFKBIA/RHOA/MRC1/TNFAIP3/VCAM1/DCN/JUN/MAPKAPK2/TREM2/IL6/NFKB1/CD86/CD36/ICAM1/MGST1/LOXL1/CD96/IRAK1/CXCL5/PELI1/TLR2/TNF/ADM/LY86/SPARC/XBP1/PYCARD/C5AR1/IRF8/IL10RA/IL18/S100A8/SLPI/HCK/LYN/LILRB2/HAVCR2/IRAK2/IL10/PTGER2/CEBPB/SRC/NFKB2/GCH1	54	SMC_C2_c2_BP	MP1_CXCL2
CXCL5	MP1	GO:0032496	6374	response to lipopolysaccharide	1.5174e-14	1.08297e-14	CXCL8/CCL20/IL1B/CXCL2/SERPINE1/CXCL3/CCL3/MGST2/CXCL1/CCL5/NFKBIA/RHOA/MRC1/TNFAIP3/VCAM1/DCN/JUN/MAPKAPK2/TREM2/IL6/NFKB1/CD86/CD36/ICAM1/MGST1/LOXL1/CD96/IRAK1/CXCL5/PELI1/TLR2/TNF/ADM/LY86/SPARC/XBP1/PYCARD/C5AR1/IRF8/IL10RA/IL18/S100A8/SLPI/HCK/LYN/LILRB2/HAVCR2/IRAK2/IL10/PTGER2/CEBPB/SRC/NFKB2/GCH1	54	SMC_C2_c2_BP	MP1_CXCL5
CXCL1	MP1	GO:0032496	2919	response to lipopolysaccharide	1.5174e-14	1.08297e-14	CXCL8/CCL20/IL1B/CXCL2/SERPINE1/CXCL3/CCL3/MGST2/CXCL1/CCL5/NFKBIA/RHOA/MRC1/TNFAIP3/VCAM1/DCN/JUN/MAPKAPK2/TREM2/IL6/NFKB1/CD86/CD36/ICAM1/MGST1/LOXL1/CD96/IRAK1/CXCL5/PELI1/TLR2/TNF/ADM/LY86/SPARC/XBP1/PYCARD/C5AR1/IRF8/IL10RA/IL18/S100A8/SLPI/HCK/LYN/LILRB2/HAVCR2/IRAK2/IL10/PTGER2/CEBPB/SRC/NFKB2/GCH1	54	SMC_C2_c2_BP	MP1_CXCL1
S100A8	MP1	GO:0032496	6279	response to lipopolysaccharide	1.5174e-14	1.08297e-14	CXCL8/CCL20/IL1B/CXCL2/SERPINE1/CXCL3/CCL3/MGST2/CXCL1/CCL5/NFKBIA/RHOA/MRC1/TNFAIP3/VCAM1/DCN/JUN/MAPKAPK2/TREM2/IL6/NFKB1/CD86/CD36/ICAM1/MGST1/LOXL1/CD96/IRAK1/CXCL5/PELI1/TLR2/TNF/ADM/LY86/SPARC/XBP1/PYCARD/C5AR1/IRF8/IL10RA/IL18/S100A8/SLPI/HCK/LYN/LILRB2/HAVCR2/IRAK2/IL10/PTGER2/CEBPB/SRC/NFKB2/GCH1	54	SMC_C2_c2_BP	MP1_S100A8
IL1B	MP1	GO:0032496	3553	response to lipopolysaccharide	1.5174e-14	1.08297e-14	CXCL8/CCL20/IL1B/CXCL2/SERPINE1/CXCL3/CCL3/MGST2/CXCL1/CCL5/NFKBIA/RHOA/MRC1/TNFAIP3/VCAM1/DCN/JUN/MAPKAPK2/TREM2/IL6/NFKB1/CD86/CD36/ICAM1/MGST1/LOXL1/CD96/IRAK1/CXCL5/PELI1/TLR2/TNF/ADM/LY86/SPARC/XBP1/PYCARD/C5AR1/IRF8/IL10RA/IL18/S100A8/SLPI/HCK/LYN/LILRB2/HAVCR2/IRAK2/IL10/PTGER2/CEBPB/SRC/NFKB2/GCH1	54	SMC_C2_c2_BP	MP1_IL1B
PTGS2	MP1	GO:0032496	5743	response to lipopolysaccharide	1.5174e-14	1.08297e-14	CXCL8/CCL20/IL1B/CXCL2/SERPINE1/CXCL3/CCL3/MGST2/CXCL1/CCL5/NFKBIA/RHOA/MRC1/TNFAIP3/VCAM1/DCN/JUN/MAPKAPK2/TREM2/IL6/NFKB1/CD86/CD36/ICAM1/MGST1/LOXL1/CD96/IRAK1/CXCL5/PELI1/TLR2/TNF/ADM/LY86/SPARC/XBP1/PYCARD/C5AR1/IRF8/IL10RA/IL18/S100A8/SLPI/HCK/LYN/LILRB2/HAVCR2/IRAK2/IL10/PTGER2/CEBPB/SRC/NFKB2/GCH1	54	SMC_C2_c2_BP	MP1_PTGS2
CCL20	MP1	GO:0032496	6364	response to lipopolysaccharide	1.5174e-14	1.08297e-14	CXCL8/CCL20/IL1B/CXCL2/SERPINE1/CXCL3/CCL3/MGST2/CXCL1/CCL5/NFKBIA/RHOA/MRC1/TNFAIP3/VCAM1/DCN/JUN/MAPKAPK2/TREM2/IL6/NFKB1/CD86/CD36/ICAM1/MGST1/LOXL1/CD96/IRAK1/CXCL5/PELI1/TLR2/TNF/ADM/LY86/SPARC/XBP1/PYCARD/C5AR1/IRF8/IL10RA/IL18/S100A8/SLPI/HCK/LYN/LILRB2/HAVCR2/IRAK2/IL10/PTGER2/CEBPB/SRC/NFKB2/GCH1	54	SMC_C2_c2_BP	MP1_CCL20
CCL3	MP1	GO:0032496	6348	response to lipopolysaccharide	1.5174e-14	1.08297e-14	CXCL8/CCL20/IL1B/CXCL2/SERPINE1/CXCL3/CCL3/MGST2/CXCL1/CCL5/NFKBIA/RHOA/MRC1/TNFAIP3/VCAM1/DCN/JUN/MAPKAPK2/TREM2/IL6/NFKB1/CD86/CD36/ICAM1/MGST1/LOXL1/CD96/IRAK1/CXCL5/PELI1/TLR2/TNF/ADM/LY86/SPARC/XBP1/PYCARD/C5AR1/IRF8/IL10RA/IL18/S100A8/SLPI/HCK/LYN/LILRB2/HAVCR2/IRAK2/IL10/PTGER2/CEBPB/SRC/NFKB2/GCH1	54	SMC_C2_c2_BP	MP1_CCL3
CXCL3	MP1	GO:0032496	2921	response to lipopolysaccharide	1.5174e-14	1.08297e-14	CXCL8/CCL20/IL1B/CXCL2/SERPINE1/CXCL3/CCL3/MGST2/CXCL1/CCL5/NFKBIA/RHOA/MRC1/TNFAIP3/VCAM1/DCN/JUN/MAPKAPK2/TREM2/IL6/NFKB1/CD86/CD36/ICAM1/MGST1/LOXL1/CD96/IRAK1/CXCL5/PELI1/TLR2/TNF/ADM/LY86/SPARC/XBP1/PYCARD/C5AR1/IRF8/IL10RA/IL18/S100A8/SLPI/HCK/LYN/LILRB2/HAVCR2/IRAK2/IL10/PTGER2/CEBPB/SRC/NFKB2/GCH1	54	SMC_C2_c2_BP	MP1_CXCL3
CD14	MP1	GO:0032496	929	response to lipopolysaccharide	1.5174e-14	1.08297e-14	CXCL8/CCL20/IL1B/CXCL2/SERPINE1/CXCL3/CCL3/MGST2/CXCL1/CCL5/NFKBIA/RHOA/MRC1/TNFAIP3/VCAM1/DCN/JUN/MAPKAPK2/TREM2/IL6/NFKB1/CD86/CD36/ICAM1/MGST1/LOXL1/CD96/IRAK1/CXCL5/PELI1/TLR2/TNF/ADM/LY86/SPARC/XBP1/PYCARD/C5AR1/IRF8/IL10RA/IL18/S100A8/SLPI/HCK/LYN/LILRB2/HAVCR2/IRAK2/IL10/PTGER2/CEBPB/SRC/NFKB2/GCH1	54	SMC_C2_c2_BP	MP1_CD14
ADM	MP2	GO:0032496	133	response to lipopolysaccharide	1.5174e-14	1.08297e-14	CXCL8/CCL20/IL1B/CXCL2/SERPINE1/CXCL3/CCL3/MGST2/CXCL1/CCL5/NFKBIA/RHOA/MRC1/TNFAIP3/VCAM1/DCN/JUN/MAPKAPK2/TREM2/IL6/NFKB1/CD86/CD36/ICAM1/MGST1/LOXL1/CD96/IRAK1/CXCL5/PELI1/TLR2/TNF/ADM/LY86/SPARC/XBP1/PYCARD/C5AR1/IRF8/IL10RA/IL18/S100A8/SLPI/HCK/LYN/LILRB2/HAVCR2/IRAK2/IL10/PTGER2/CEBPB/SRC/NFKB2/GCH1	54	SMC_C2_c2_BP	MP2_ADM
VCAM1	SMC1	GO:0032496	7412	response to lipopolysaccharide	1.5174e-14	1.08297e-14	CXCL8/CCL20/IL1B/CXCL2/SERPINE1/CXCL3/CCL3/MGST2/CXCL1/CCL5/NFKBIA/RHOA/MRC1/TNFAIP3/VCAM1/DCN/JUN/MAPKAPK2/TREM2/IL6/NFKB1/CD86/CD36/ICAM1/MGST1/LOXL1/CD96/IRAK1/CXCL5/PELI1/TLR2/TNF/ADM/LY86/SPARC/XBP1/PYCARD/C5AR1/IRF8/IL10RA/IL18/S100A8/SLPI/HCK/LYN/LILRB2/HAVCR2/IRAK2/IL10/PTGER2/CEBPB/SRC/NFKB2/GCH1	54	SMC_C2_c2_BP	SMC1_VCAM1
GSTP1	SMC2	GO:0032496	2950	response to lipopolysaccharide	1.5174e-14	1.08297e-14	CXCL8/CCL20/IL1B/CXCL2/SERPINE1/CXCL3/CCL3/MGST2/CXCL1/CCL5/NFKBIA/RHOA/MRC1/TNFAIP3/VCAM1/DCN/JUN/MAPKAPK2/TREM2/IL6/NFKB1/CD86/CD36/ICAM1/MGST1/LOXL1/CD96/IRAK1/CXCL5/PELI1/TLR2/TNF/ADM/LY86/SPARC/XBP1/PYCARD/C5AR1/IRF8/IL10RA/IL18/S100A8/SLPI/HCK/LYN/LILRB2/HAVCR2/IRAK2/IL10/PTGER2/CEBPB/SRC/NFKB2/GCH1	54	SMC_C2_c2_BP	SMC2_GSTP1
CCL5	T	GO:0032496	6352	response to lipopolysaccharide	1.5174e-14	1.08297e-14	CXCL8/CCL20/IL1B/CXCL2/SERPINE1/CXCL3/CCL3/MGST2/CXCL1/CCL5/NFKBIA/RHOA/MRC1/TNFAIP3/VCAM1/DCN/JUN/MAPKAPK2/TREM2/IL6/NFKB1/CD86/CD36/ICAM1/MGST1/LOXL1/CD96/IRAK1/CXCL5/PELI1/TLR2/TNF/ADM/LY86/SPARC/XBP1/PYCARD/C5AR1/IRF8/IL10RA/IL18/S100A8/SLPI/HCK/LYN/LILRB2/HAVCR2/IRAK2/IL10/PTGER2/CEBPB/SRC/NFKB2/GCH1	54	SMC_C2_c2_BP	T_CCL5
CD6	T	GO:0032496	923	response to lipopolysaccharide	1.5174e-14	1.08297e-14	CXCL8/CCL20/IL1B/CXCL2/SERPINE1/CXCL3/CCL3/MGST2/CXCL1/CCL5/NFKBIA/RHOA/MRC1/TNFAIP3/VCAM1/DCN/JUN/MAPKAPK2/TREM2/IL6/NFKB1/CD86/CD36/ICAM1/MGST1/LOXL1/CD96/IRAK1/CXCL5/PELI1/TLR2/TNF/ADM/LY86/SPARC/XBP1/PYCARD/C5AR1/IRF8/IL10RA/IL18/S100A8/SLPI/HCK/LYN/LILRB2/HAVCR2/IRAK2/IL10/PTGER2/CEBPB/SRC/NFKB2/GCH1	54	SMC_C2_c2_BP	T_CD6
IL6	FB1	GO:0032635	3569	interleukin-6 production	5.83564e-07	4.1649e-07	IL1B/EREG/TNFAIP3/FCER1G/MAPKAPK2/IL6/CD36/HSPD1/TLR2/CYBA/TNF/XBP1/PYCARD/IL18/KLF2/GAS6/MAPK13/LILRB2/HAVCR2/IL10/HYAL2/CEBPB	22	SMC_C2_c2_BP	FB1_IL6
IL33	FB2	GO:0032635	90865	interleukin-6 production	5.83564e-07	4.1649e-07	IL1B/EREG/TNFAIP3/FCER1G/MAPKAPK2/IL6/CD36/HSPD1/TLR2/CYBA/TNF/XBP1/PYCARD/IL18/KLF2/GAS6/MAPK13/LILRB2/HAVCR2/IL10/HYAL2/CEBPB	22	SMC_C2_c2_BP	FB2_IL33
IL1A	MP1	GO:0032635	3552	interleukin-6 production	5.83564e-07	4.1649e-07	IL1B/EREG/TNFAIP3/FCER1G/MAPKAPK2/IL6/CD36/HSPD1/TLR2/CYBA/TNF/XBP1/PYCARD/IL18/KLF2/GAS6/MAPK13/LILRB2/HAVCR2/IL10/HYAL2/CEBPB	22	SMC_C2_c2_BP	MP1_IL1A
EREG	MP1	GO:0032635	2069	interleukin-6 production	5.83564e-07	4.1649e-07	IL1B/EREG/TNFAIP3/FCER1G/MAPKAPK2/IL6/CD36/HSPD1/TLR2/CYBA/TNF/XBP1/PYCARD/IL18/KLF2/GAS6/MAPK13/LILRB2/HAVCR2/IL10/HYAL2/CEBPB	22	SMC_C2_c2_BP	MP1_EREG
IL1B	MP1	GO:0032635	3553	interleukin-6 production	5.83564e-07	4.1649e-07	IL1B/EREG/TNFAIP3/FCER1G/MAPKAPK2/IL6/CD36/HSPD1/TLR2/CYBA/TNF/XBP1/PYCARD/IL18/KLF2/GAS6/MAPK13/LILRB2/HAVCR2/IL10/HYAL2/CEBPB	22	SMC_C2_c2_BP	MP1_IL1B
TNF	MP1	GO:0032635	7124	interleukin-6 production	5.83564e-07	4.1649e-07	IL1B/EREG/TNFAIP3/FCER1G/MAPKAPK2/IL6/CD36/HSPD1/TLR2/CYBA/TNF/XBP1/PYCARD/IL18/KLF2/GAS6/MAPK13/LILRB2/HAVCR2/IL10/HYAL2/CEBPB	22	SMC_C2_c2_BP	MP1_TNF
IL18	MP1	GO:0032635	3606	interleukin-6 production	5.83564e-07	4.1649e-07	IL1B/EREG/TNFAIP3/FCER1G/MAPKAPK2/IL6/CD36/HSPD1/TLR2/CYBA/TNF/XBP1/PYCARD/IL18/KLF2/GAS6/MAPK13/LILRB2/HAVCR2/IL10/HYAL2/CEBPB	22	SMC_C2_c2_BP	MP1_IL18
LGALS9	MP1	GO:0032635	3965	interleukin-6 production	5.83564e-07	4.1649e-07	IL1B/EREG/TNFAIP3/FCER1G/MAPKAPK2/IL6/CD36/HSPD1/TLR2/CYBA/TNF/XBP1/PYCARD/IL18/KLF2/GAS6/MAPK13/LILRB2/HAVCR2/IL10/HYAL2/CEBPB	22	SMC_C2_c2_BP	MP1_LGALS9
IL10	MP1	GO:0032635	3586	interleukin-6 production	5.83564e-07	4.1649e-07	IL1B/EREG/TNFAIP3/FCER1G/MAPKAPK2/IL6/CD36/HSPD1/TLR2/CYBA/TNF/XBP1/PYCARD/IL18/KLF2/GAS6/MAPK13/LILRB2/HAVCR2/IL10/HYAL2/CEBPB	22	SMC_C2_c2_BP	MP1_IL10
HGF	SMC1	GO:0032635	3082	interleukin-6 production	5.83564e-07	4.1649e-07	IL1B/EREG/TNFAIP3/FCER1G/MAPKAPK2/IL6/CD36/HSPD1/TLR2/CYBA/TNF/XBP1/PYCARD/IL18/KLF2/GAS6/MAPK13/LILRB2/HAVCR2/IL10/HYAL2/CEBPB	22	SMC_C2_c2_BP	SMC1_HGF
HMGB1	SMC1	GO:0032635	3146	interleukin-6 production	5.83564e-07	4.1649e-07	IL1B/EREG/TNFAIP3/FCER1G/MAPKAPK2/IL6/CD36/HSPD1/TLR2/CYBA/TNF/XBP1/PYCARD/IL18/KLF2/GAS6/MAPK13/LILRB2/HAVCR2/IL10/HYAL2/CEBPB	22	SMC_C2_c2_BP	SMC1_HMGB1
GAS6	SMC1	GO:0032635	2621	interleukin-6 production	5.83564e-07	4.1649e-07	IL1B/EREG/TNFAIP3/FCER1G/MAPKAPK2/IL6/CD36/HSPD1/TLR2/CYBA/TNF/XBP1/PYCARD/IL18/KLF2/GAS6/MAPK13/LILRB2/HAVCR2/IL10/HYAL2/CEBPB	22	SMC_C2_c2_BP	SMC1_GAS6
ADAM15	EC	GO:0032963	8751	collagen metabolic process	5.75237e-08	4.10547e-08	COL1A1/COL3A1/HIF1A/COL1A2/SERPINH1/CTSB/COL5A1/CTSL/VIM/RGCC/IL6/COL4A1/COL15A1/ERRFI1/COL5A2/ITGB1/CTGF/CTSS/COL6A3/MMP9/FURIN/CTSD/ADAM15/PEPD	24	SMC_C2_c2_BP	EC_ADAM15
COL15A1	EC	GO:0032963	1306	collagen metabolic process	5.75237e-08	4.10547e-08	COL1A1/COL3A1/HIF1A/COL1A2/SERPINH1/CTSB/COL5A1/CTSL/VIM/RGCC/IL6/COL4A1/COL15A1/ERRFI1/COL5A2/ITGB1/CTGF/CTSS/COL6A3/MMP9/FURIN/CTSD/ADAM15/PEPD	24	SMC_C2_c2_BP	EC_COL15A1
IL6	FB1	GO:0032963	3569	collagen metabolic process	5.75237e-08	4.10547e-08	COL1A1/COL3A1/HIF1A/COL1A2/SERPINH1/CTSB/COL5A1/CTSL/VIM/RGCC/IL6/COL4A1/COL15A1/ERRFI1/COL5A2/ITGB1/CTGF/CTSS/COL6A3/MMP9/FURIN/CTSD/ADAM15/PEPD	24	SMC_C2_c2_BP	FB1_IL6
COL1A1	FB2	GO:0032963	1277	collagen metabolic process	5.75237e-08	4.10547e-08	COL1A1/COL3A1/HIF1A/COL1A2/SERPINH1/CTSB/COL5A1/CTSL/VIM/RGCC/IL6/COL4A1/COL15A1/ERRFI1/COL5A2/ITGB1/CTGF/CTSS/COL6A3/MMP9/FURIN/CTSD/ADAM15/PEPD	24	SMC_C2_c2_BP	FB2_COL1A1
COL6A3	FB2	GO:0032963	1293	collagen metabolic process	5.75237e-08	4.10547e-08	COL1A1/COL3A1/HIF1A/COL1A2/SERPINH1/CTSB/COL5A1/CTSL/VIM/RGCC/IL6/COL4A1/COL15A1/ERRFI1/COL5A2/ITGB1/CTGF/CTSS/COL6A3/MMP9/FURIN/CTSD/ADAM15/PEPD	24	SMC_C2_c2_BP	FB2_COL6A3
COL5A2	FB2	GO:0032963	1290	collagen metabolic process	5.75237e-08	4.10547e-08	COL1A1/COL3A1/HIF1A/COL1A2/SERPINH1/CTSB/COL5A1/CTSL/VIM/RGCC/IL6/COL4A1/COL15A1/ERRFI1/COL5A2/ITGB1/CTGF/CTSS/COL6A3/MMP9/FURIN/CTSD/ADAM15/PEPD	24	SMC_C2_c2_BP	FB2_COL5A2
COL6A1	FB2	GO:0032963	1291	collagen metabolic process	5.75237e-08	4.10547e-08	COL1A1/COL3A1/HIF1A/COL1A2/SERPINH1/CTSB/COL5A1/CTSL/VIM/RGCC/IL6/COL4A1/COL15A1/ERRFI1/COL5A2/ITGB1/CTGF/CTSS/COL6A3/MMP9/FURIN/CTSD/ADAM15/PEPD	24	SMC_C2_c2_BP	FB2_COL6A1
COL1A2	FB2	GO:0032963	1278	collagen metabolic process	5.75237e-08	4.10547e-08	COL1A1/COL3A1/HIF1A/COL1A2/SERPINH1/CTSB/COL5A1/CTSL/VIM/RGCC/IL6/COL4A1/COL15A1/ERRFI1/COL5A2/ITGB1/CTGF/CTSS/COL6A3/MMP9/FURIN/CTSD/ADAM15/PEPD	24	SMC_C2_c2_BP	FB2_COL1A2
COL3A1	FB2	GO:0032963	1281	collagen metabolic process	5.75237e-08	4.10547e-08	COL1A1/COL3A1/HIF1A/COL1A2/SERPINH1/CTSB/COL5A1/CTSL/VIM/RGCC/IL6/COL4A1/COL15A1/ERRFI1/COL5A2/ITGB1/CTGF/CTSS/COL6A3/MMP9/FURIN/CTSD/ADAM15/PEPD	24	SMC_C2_c2_BP	FB2_COL3A1
CTGF	FB2	GO:0032963	1490	collagen metabolic process	5.75237e-08	4.10547e-08	COL1A1/COL3A1/HIF1A/COL1A2/SERPINH1/CTSB/COL5A1/CTSL/VIM/RGCC/IL6/COL4A1/COL15A1/ERRFI1/COL5A2/ITGB1/CTGF/CTSS/COL6A3/MMP9/FURIN/CTSD/ADAM15/PEPD	24	SMC_C2_c2_BP	FB2_CTGF
COL5A1	FB2	GO:0032963	1289	collagen metabolic process	5.75237e-08	4.10547e-08	COL1A1/COL3A1/HIF1A/COL1A2/SERPINH1/CTSB/COL5A1/CTSL/VIM/RGCC/IL6/COL4A1/COL15A1/ERRFI1/COL5A2/ITGB1/CTGF/CTSS/COL6A3/MMP9/FURIN/CTSD/ADAM15/PEPD	24	SMC_C2_c2_BP	FB2_COL5A1
MMP2	FB2	GO:0032963	4313	collagen metabolic process	5.75237e-08	4.10547e-08	COL1A1/COL3A1/HIF1A/COL1A2/SERPINH1/CTSB/COL5A1/CTSL/VIM/RGCC/IL6/COL4A1/COL15A1/ERRFI1/COL5A2/ITGB1/CTGF/CTSS/COL6A3/MMP9/FURIN/CTSD/ADAM15/PEPD	24	SMC_C2_c2_BP	FB2_MMP2
VIM	MP1	GO:0032963	7431	collagen metabolic process	5.75237e-08	4.10547e-08	COL1A1/COL3A1/HIF1A/COL1A2/SERPINH1/CTSB/COL5A1/CTSL/VIM/RGCC/IL6/COL4A1/COL15A1/ERRFI1/COL5A2/ITGB1/CTGF/CTSS/COL6A3/MMP9/FURIN/CTSD/ADAM15/PEPD	24	SMC_C2_c2_BP	MP1_VIM
MMP9	MP1	GO:0032963	4318	collagen metabolic process	5.75237e-08	4.10547e-08	COL1A1/COL3A1/HIF1A/COL1A2/SERPINH1/CTSB/COL5A1/CTSL/VIM/RGCC/IL6/COL4A1/COL15A1/ERRFI1/COL5A2/ITGB1/CTGF/CTSS/COL6A3/MMP9/FURIN/CTSD/ADAM15/PEPD	24	SMC_C2_c2_BP	MP1_MMP9
COL6A2	SMC1	GO:0032963	1292	collagen metabolic process	5.75237e-08	4.10547e-08	COL1A1/COL3A1/HIF1A/COL1A2/SERPINH1/CTSB/COL5A1/CTSL/VIM/RGCC/IL6/COL4A1/COL15A1/ERRFI1/COL5A2/ITGB1/CTGF/CTSS/COL6A3/MMP9/FURIN/CTSD/ADAM15/PEPD	24	SMC_C2_c2_BP	SMC1_COL6A2
COL4A2	SMC1	GO:0032963	1284	collagen metabolic process	5.75237e-08	4.10547e-08	COL1A1/COL3A1/HIF1A/COL1A2/SERPINH1/CTSB/COL5A1/CTSL/VIM/RGCC/IL6/COL4A1/COL15A1/ERRFI1/COL5A2/ITGB1/CTGF/CTSS/COL6A3/MMP9/FURIN/CTSD/ADAM15/PEPD	24	SMC_C2_c2_BP	SMC1_COL4A2
COL18A1	SMC1	GO:0032963	80781	collagen metabolic process	5.75237e-08	4.10547e-08	COL1A1/COL3A1/HIF1A/COL1A2/SERPINH1/CTSB/COL5A1/CTSL/VIM/RGCC/IL6/COL4A1/COL15A1/ERRFI1/COL5A2/ITGB1/CTGF/CTSS/COL6A3/MMP9/FURIN/CTSD/ADAM15/PEPD	24	SMC_C2_c2_BP	SMC1_COL18A1
COL8A1	SMC1	GO:0032963	1295	collagen metabolic process	5.75237e-08	4.10547e-08	COL1A1/COL3A1/HIF1A/COL1A2/SERPINH1/CTSB/COL5A1/CTSL/VIM/RGCC/IL6/COL4A1/COL15A1/ERRFI1/COL5A2/ITGB1/CTGF/CTSS/COL6A3/MMP9/FURIN/CTSD/ADAM15/PEPD	24	SMC_C2_c2_BP	SMC1_COL8A1
COL4A1	SMC2	GO:0032963	1282	collagen metabolic process	5.75237e-08	4.10547e-08	COL1A1/COL3A1/HIF1A/COL1A2/SERPINH1/CTSB/COL5A1/CTSL/VIM/RGCC/IL6/COL4A1/COL15A1/ERRFI1/COL5A2/ITGB1/CTGF/CTSS/COL6A3/MMP9/FURIN/CTSD/ADAM15/PEPD	24	SMC_C2_c2_BP	SMC2_COL4A1
EFNA1	EC	GO:0033627	1942	cell adhesion mediated by integrin	1.58209e-09	1.12914e-09	SFRP2/SERPINE1/CCL5/CIB1/PLAU/LPXN/CYP1B1/FBN1/ICAM1/ITGB1/PODXL/ITGA5/SYK/ITGAV/LYN/ADA/ITGA6/EFNA1	18	SMC_C2_c2_BP	EC_EFNA1
PODXL	EC	GO:0033627	5420	cell adhesion mediated by integrin	1.58209e-09	1.12914e-09	SFRP2/SERPINE1/CCL5/CIB1/PLAU/LPXN/CYP1B1/FBN1/ICAM1/ITGB1/PODXL/ITGA5/SYK/ITGAV/LYN/ADA/ITGA6/EFNA1	18	SMC_C2_c2_BP	EC_PODXL
COL16A1	FB2	GO:0033627	1307	cell adhesion mediated by integrin	1.58209e-09	1.12914e-09	SFRP2/SERPINE1/CCL5/CIB1/PLAU/LPXN/CYP1B1/FBN1/ICAM1/ITGB1/PODXL/ITGA5/SYK/ITGAV/LYN/ADA/ITGA6/EFNA1	18	SMC_C2_c2_BP	FB2_COL16A1
FBN1	FB2	GO:0033627	2200	cell adhesion mediated by integrin	1.58209e-09	1.12914e-09	SFRP2/SERPINE1/CCL5/CIB1/PLAU/LPXN/CYP1B1/FBN1/ICAM1/ITGB1/PODXL/ITGA5/SYK/ITGAV/LYN/ADA/ITGA6/EFNA1	18	SMC_C2_c2_BP	FB2_FBN1
SERPINE1	FB2	GO:0033627	5054	cell adhesion mediated by integrin	1.58209e-09	1.12914e-09	SFRP2/SERPINE1/CCL5/CIB1/PLAU/LPXN/CYP1B1/FBN1/ICAM1/ITGB1/PODXL/ITGA5/SYK/ITGAV/LYN/ADA/ITGA6/EFNA1	18	SMC_C2_c2_BP	FB2_SERPINE1
ICAM1	MP1	GO:0033627	3383	cell adhesion mediated by integrin	1.58209e-09	1.12914e-09	SFRP2/SERPINE1/CCL5/CIB1/PLAU/LPXN/CYP1B1/FBN1/ICAM1/ITGB1/PODXL/ITGA5/SYK/ITGAV/LYN/ADA/ITGA6/EFNA1	18	SMC_C2_c2_BP	MP1_ICAM1
ADAM9	MP1	GO:0033627	8754	cell adhesion mediated by integrin	1.58209e-09	1.12914e-09	SFRP2/SERPINE1/CCL5/CIB1/PLAU/LPXN/CYP1B1/FBN1/ICAM1/ITGB1/PODXL/ITGA5/SYK/ITGAV/LYN/ADA/ITGA6/EFNA1	18	SMC_C2_c2_BP	MP1_ADAM9
PLAU	MP2	GO:0033627	5328	cell adhesion mediated by integrin	1.58209e-09	1.12914e-09	SFRP2/SERPINE1/CCL5/CIB1/PLAU/LPXN/CYP1B1/FBN1/ICAM1/ITGB1/PODXL/ITGA5/SYK/ITGAV/LYN/ADA/ITGA6/EFNA1	18	SMC_C2_c2_BP	MP2_PLAU
NOV	SMC1	GO:0033627	4856	cell adhesion mediated by integrin	1.58209e-09	1.12914e-09	SFRP2/SERPINE1/CCL5/CIB1/PLAU/LPXN/CYP1B1/FBN1/ICAM1/ITGB1/PODXL/ITGA5/SYK/ITGAV/LYN/ADA/ITGA6/EFNA1	18	SMC_C2_c2_BP	SMC1_NOV
CCL5	T	GO:0033627	6352	cell adhesion mediated by integrin	1.58209e-09	1.12914e-09	SFRP2/SERPINE1/CCL5/CIB1/PLAU/LPXN/CYP1B1/FBN1/ICAM1/ITGB1/PODXL/ITGA5/SYK/ITGAV/LYN/ADA/ITGA6/EFNA1	18	SMC_C2_c2_BP	T_CCL5
CCL2	FB1	GO:0034341	6347	response to interferon-gamma	3.66148e-14	2.6132e-14	CCL3L3/CCL4/CCL20/B2M/AIF1/HLA-DRA/CCL3/CCL5/MRC1/HLA-DRB5/SUMO1/VCAM1/VIM/ACTR3/CXCL16/KYNU/HLA-DRB1/FCGR1A/CDC42/ACTR2/HLA-B/PRKCD/ICAM1/STX8/HLA-DQB1/HLA-DQA1/HLA-DPA1/HLA-DPB1/CCL18/HLA-F/SEC61A1/IRF8/FCGR1B/HCK/CCL7/HLA-C/HLA-A/HLA-DQB2/CD44/GCH1	40	SMC_C2_c2_BP	FB1_CCL2
CCL18	MP1	GO:0034341	6362	response to interferon-gamma	3.66148e-14	2.6132e-14	CCL3L3/CCL4/CCL20/B2M/AIF1/HLA-DRA/CCL3/CCL5/MRC1/HLA-DRB5/SUMO1/VCAM1/VIM/ACTR3/CXCL16/KYNU/HLA-DRB1/FCGR1A/CDC42/ACTR2/HLA-B/PRKCD/ICAM1/STX8/HLA-DQB1/HLA-DQA1/HLA-DPA1/HLA-DPB1/CCL18/HLA-F/SEC61A1/IRF8/FCGR1B/HCK/CCL7/HLA-C/HLA-A/HLA-DQB2/CD44/GCH1	40	SMC_C2_c2_BP	MP1_CCL18
CCL3L3	MP1	GO:0034341	414062	response to interferon-gamma	3.66148e-14	2.6132e-14	CCL3L3/CCL4/CCL20/B2M/AIF1/HLA-DRA/CCL3/CCL5/MRC1/HLA-DRB5/SUMO1/VCAM1/VIM/ACTR3/CXCL16/KYNU/HLA-DRB1/FCGR1A/CDC42/ACTR2/HLA-B/PRKCD/ICAM1/STX8/HLA-DQB1/HLA-DQA1/HLA-DPA1/HLA-DPB1/CCL18/HLA-F/SEC61A1/IRF8/FCGR1B/HCK/CCL7/HLA-C/HLA-A/HLA-DQB2/CD44/GCH1	40	SMC_C2_c2_BP	MP1_CCL3L3
CCL20	MP1	GO:0034341	6364	response to interferon-gamma	3.66148e-14	2.6132e-14	CCL3L3/CCL4/CCL20/B2M/AIF1/HLA-DRA/CCL3/CCL5/MRC1/HLA-DRB5/SUMO1/VCAM1/VIM/ACTR3/CXCL16/KYNU/HLA-DRB1/FCGR1A/CDC42/ACTR2/HLA-B/PRKCD/ICAM1/STX8/HLA-DQB1/HLA-DQA1/HLA-DPA1/HLA-DPB1/CCL18/HLA-F/SEC61A1/IRF8/FCGR1B/HCK/CCL7/HLA-C/HLA-A/HLA-DQB2/CD44/GCH1	40	SMC_C2_c2_BP	MP1_CCL20
CCL7	MP1	GO:0034341	6354	response to interferon-gamma	3.66148e-14	2.6132e-14	CCL3L3/CCL4/CCL20/B2M/AIF1/HLA-DRA/CCL3/CCL5/MRC1/HLA-DRB5/SUMO1/VCAM1/VIM/ACTR3/CXCL16/KYNU/HLA-DRB1/FCGR1A/CDC42/ACTR2/HLA-B/PRKCD/ICAM1/STX8/HLA-DQB1/HLA-DQA1/HLA-DPA1/HLA-DPB1/CCL18/HLA-F/SEC61A1/IRF8/FCGR1B/HCK/CCL7/HLA-C/HLA-A/HLA-DQB2/CD44/GCH1	40	SMC_C2_c2_BP	MP1_CCL7
CCL3	MP1	GO:0034341	6348	response to interferon-gamma	3.66148e-14	2.6132e-14	CCL3L3/CCL4/CCL20/B2M/AIF1/HLA-DRA/CCL3/CCL5/MRC1/HLA-DRB5/SUMO1/VCAM1/VIM/ACTR3/CXCL16/KYNU/HLA-DRB1/FCGR1A/CDC42/ACTR2/HLA-B/PRKCD/ICAM1/STX8/HLA-DQB1/HLA-DQA1/HLA-DPA1/HLA-DPB1/CCL18/HLA-F/SEC61A1/IRF8/FCGR1B/HCK/CCL7/HLA-C/HLA-A/HLA-DQB2/CD44/GCH1	40	SMC_C2_c2_BP	MP1_CCL3
ICAM1	MP1	GO:0034341	3383	response to interferon-gamma	3.66148e-14	2.6132e-14	CCL3L3/CCL4/CCL20/B2M/AIF1/HLA-DRA/CCL3/CCL5/MRC1/HLA-DRB5/SUMO1/VCAM1/VIM/ACTR3/CXCL16/KYNU/HLA-DRB1/FCGR1A/CDC42/ACTR2/HLA-B/PRKCD/ICAM1/STX8/HLA-DQB1/HLA-DQA1/HLA-DPA1/HLA-DPB1/CCL18/HLA-F/SEC61A1/IRF8/FCGR1B/HCK/CCL7/HLA-C/HLA-A/HLA-DQB2/CD44/GCH1	40	SMC_C2_c2_BP	MP1_ICAM1
LGALS9	MP1	GO:0034341	3965	response to interferon-gamma	3.66148e-14	2.6132e-14	CCL3L3/CCL4/CCL20/B2M/AIF1/HLA-DRA/CCL3/CCL5/MRC1/HLA-DRB5/SUMO1/VCAM1/VIM/ACTR3/CXCL16/KYNU/HLA-DRB1/FCGR1A/CDC42/ACTR2/HLA-B/PRKCD/ICAM1/STX8/HLA-DQB1/HLA-DQA1/HLA-DPA1/HLA-DPB1/CCL18/HLA-F/SEC61A1/IRF8/FCGR1B/HCK/CCL7/HLA-C/HLA-A/HLA-DQB2/CD44/GCH1	40	SMC_C2_c2_BP	MP1_LGALS9
B2M	MP1	GO:0034341	567	response to interferon-gamma	3.66148e-14	2.6132e-14	CCL3L3/CCL4/CCL20/B2M/AIF1/HLA-DRA/CCL3/CCL5/MRC1/HLA-DRB5/SUMO1/VCAM1/VIM/ACTR3/CXCL16/KYNU/HLA-DRB1/FCGR1A/CDC42/ACTR2/HLA-B/PRKCD/ICAM1/STX8/HLA-DQB1/HLA-DQA1/HLA-DPA1/HLA-DPB1/CCL18/HLA-F/SEC61A1/IRF8/FCGR1B/HCK/CCL7/HLA-C/HLA-A/HLA-DQB2/CD44/GCH1	40	SMC_C2_c2_BP	MP1_B2M
VIM	MP1	GO:0034341	7431	response to interferon-gamma	3.66148e-14	2.6132e-14	CCL3L3/CCL4/CCL20/B2M/AIF1/HLA-DRA/CCL3/CCL5/MRC1/HLA-DRB5/SUMO1/VCAM1/VIM/ACTR3/CXCL16/KYNU/HLA-DRB1/FCGR1A/CDC42/ACTR2/HLA-B/PRKCD/ICAM1/STX8/HLA-DQB1/HLA-DQA1/HLA-DPA1/HLA-DPB1/CCL18/HLA-F/SEC61A1/IRF8/FCGR1B/HCK/CCL7/HLA-C/HLA-A/HLA-DQB2/CD44/GCH1	40	SMC_C2_c2_BP	MP1_VIM
CD58	MP1	GO:0034341	965	response to interferon-gamma	3.66148e-14	2.6132e-14	CCL3L3/CCL4/CCL20/B2M/AIF1/HLA-DRA/CCL3/CCL5/MRC1/HLA-DRB5/SUMO1/VCAM1/VIM/ACTR3/CXCL16/KYNU/HLA-DRB1/FCGR1A/CDC42/ACTR2/HLA-B/PRKCD/ICAM1/STX8/HLA-DQB1/HLA-DQA1/HLA-DPA1/HLA-DPB1/CCL18/HLA-F/SEC61A1/IRF8/FCGR1B/HCK/CCL7/HLA-C/HLA-A/HLA-DQB2/CD44/GCH1	40	SMC_C2_c2_BP	MP1_CD58
CXCL16	MP1	GO:0034341	58191	response to interferon-gamma	3.66148e-14	2.6132e-14	CCL3L3/CCL4/CCL20/B2M/AIF1/HLA-DRA/CCL3/CCL5/MRC1/HLA-DRB5/SUMO1/VCAM1/VIM/ACTR3/CXCL16/KYNU/HLA-DRB1/FCGR1A/CDC42/ACTR2/HLA-B/PRKCD/ICAM1/STX8/HLA-DQB1/HLA-DQA1/HLA-DPA1/HLA-DPB1/CCL18/HLA-F/SEC61A1/IRF8/FCGR1B/HCK/CCL7/HLA-C/HLA-A/HLA-DQB2/CD44/GCH1	40	SMC_C2_c2_BP	MP1_CXCL16
CCL4	MP1	GO:0034341	6351	response to interferon-gamma	3.66148e-14	2.6132e-14	CCL3L3/CCL4/CCL20/B2M/AIF1/HLA-DRA/CCL3/CCL5/MRC1/HLA-DRB5/SUMO1/VCAM1/VIM/ACTR3/CXCL16/KYNU/HLA-DRB1/FCGR1A/CDC42/ACTR2/HLA-B/PRKCD/ICAM1/STX8/HLA-DQB1/HLA-DQA1/HLA-DPA1/HLA-DPB1/CCL18/HLA-F/SEC61A1/IRF8/FCGR1B/HCK/CCL7/HLA-C/HLA-A/HLA-DQB2/CD44/GCH1	40	SMC_C2_c2_BP	MP1_CCL4
BST2	MP2	GO:0034341	684	response to interferon-gamma	3.66148e-14	2.6132e-14	CCL3L3/CCL4/CCL20/B2M/AIF1/HLA-DRA/CCL3/CCL5/MRC1/HLA-DRB5/SUMO1/VCAM1/VIM/ACTR3/CXCL16/KYNU/HLA-DRB1/FCGR1A/CDC42/ACTR2/HLA-B/PRKCD/ICAM1/STX8/HLA-DQB1/HLA-DQA1/HLA-DPA1/HLA-DPB1/CCL18/HLA-F/SEC61A1/IRF8/FCGR1B/HCK/CCL7/HLA-C/HLA-A/HLA-DQB2/CD44/GCH1	40	SMC_C2_c2_BP	MP2_BST2
VCAM1	SMC1	GO:0034341	7412	response to interferon-gamma	3.66148e-14	2.6132e-14	CCL3L3/CCL4/CCL20/B2M/AIF1/HLA-DRA/CCL3/CCL5/MRC1/HLA-DRB5/SUMO1/VCAM1/VIM/ACTR3/CXCL16/KYNU/HLA-DRB1/FCGR1A/CDC42/ACTR2/HLA-B/PRKCD/ICAM1/STX8/HLA-DQB1/HLA-DQA1/HLA-DPA1/HLA-DPB1/CCL18/HLA-F/SEC61A1/IRF8/FCGR1B/HCK/CCL7/HLA-C/HLA-A/HLA-DQB2/CD44/GCH1	40	SMC_C2_c2_BP	SMC1_VCAM1
CCL5	T	GO:0034341	6352	response to interferon-gamma	3.66148e-14	2.6132e-14	CCL3L3/CCL4/CCL20/B2M/AIF1/HLA-DRA/CCL3/CCL5/MRC1/HLA-DRB5/SUMO1/VCAM1/VIM/ACTR3/CXCL16/KYNU/HLA-DRB1/FCGR1A/CDC42/ACTR2/HLA-B/PRKCD/ICAM1/STX8/HLA-DQB1/HLA-DQA1/HLA-DPA1/HLA-DPB1/CCL18/HLA-F/SEC61A1/IRF8/FCGR1B/HCK/CCL7/HLA-C/HLA-A/HLA-DQB2/CD44/GCH1	40	SMC_C2_c2_BP	T_CCL5
CCL2	FB1	GO:0034976	6347	response to endoplasmic reticulum stress	8.38099e-07	5.98152e-07	CXCL8/SEC61G/THBS1/SEC61B/EIF2AK2/CCND1/VCP/DERL1/HSP90B1/HERPUD1/FKBP14/JUN/PDIA4/PPP1R15B/EIF2S1/PMAIP1/PPP1R15A/SRPRB/DNAJB9/SEC63/XBP1/TXNDC12/SEC61A1/TPP1/PTPN1/ERLEC1/ATP6V0D1/UFM1/NPLOC4/ATF4/TMBIM6/EDEM1/BCAP31/CEBPB/GRINA	35	SMC_C2_c2_BP	FB1_CCL2
THBS1	MP1	GO:0034976	7057	response to endoplasmic reticulum stress	8.38099e-07	5.98152e-07	CXCL8/SEC61G/THBS1/SEC61B/EIF2AK2/CCND1/VCP/DERL1/HSP90B1/HERPUD1/FKBP14/JUN/PDIA4/PPP1R15B/EIF2S1/PMAIP1/PPP1R15A/SRPRB/DNAJB9/SEC63/XBP1/TXNDC12/SEC61A1/TPP1/PTPN1/ERLEC1/ATP6V0D1/UFM1/NPLOC4/ATF4/TMBIM6/EDEM1/BCAP31/CEBPB/GRINA	35	SMC_C2_c2_BP	MP1_THBS1
CALR	MP1	GO:0034976	811	response to endoplasmic reticulum stress	8.38099e-07	5.98152e-07	CXCL8/SEC61G/THBS1/SEC61B/EIF2AK2/CCND1/VCP/DERL1/HSP90B1/HERPUD1/FKBP14/JUN/PDIA4/PPP1R15B/EIF2S1/PMAIP1/PPP1R15A/SRPRB/DNAJB9/SEC63/XBP1/TXNDC12/SEC61A1/TPP1/PTPN1/ERLEC1/ATP6V0D1/UFM1/NPLOC4/ATF4/TMBIM6/EDEM1/BCAP31/CEBPB/GRINA	35	SMC_C2_c2_BP	MP1_CALR
CXCL8	MP1	GO:0034976	3576	response to endoplasmic reticulum stress	8.38099e-07	5.98152e-07	CXCL8/SEC61G/THBS1/SEC61B/EIF2AK2/CCND1/VCP/DERL1/HSP90B1/HERPUD1/FKBP14/JUN/PDIA4/PPP1R15B/EIF2S1/PMAIP1/PPP1R15A/SRPRB/DNAJB9/SEC63/XBP1/TXNDC12/SEC61A1/TPP1/PTPN1/ERLEC1/ATP6V0D1/UFM1/NPLOC4/ATF4/TMBIM6/EDEM1/BCAP31/CEBPB/GRINA	35	SMC_C2_c2_BP	MP1_CXCL8
JAM2	EC	GO:0043062	58494	extracellular structure organization	1.55995e-14	1.11334e-14	SPP1/SFRP2/COL1A1/COL3A1/MFAP5/SERPINE1/COMP/COLGALT1/THBS1/COL1A2/ANXA2/SERPINH1/COL5A1/TNC/MFAP2/CTSL/VCAM1/CYR61/DCN/RGCC/CCDC80/CYP1B1/APOC1/COL4A1/FBN1/CD36/ITGB2/ICAM1/ARF1/SDC4/COL5A2/TGFBI/LOXL1/ITGB1/CTGF/SPOCK2/ITGB5/SDCBP/TNF/SPARC/LOX/PDCD6IP/ITGA5/GAS6/CTSS/APP/COL6A3/MMP9/PDGFA/ITGAV/ITGAX/FURIN/PLA2G7/HAS1/PECAM1/ADAM15/NFKB2/ITGAM/CD44/ITGA6	60	SMC_C2_c2_BP	EC_JAM2
ADAM15	EC	GO:0043062	8751	extracellular structure organization	1.55995e-14	1.11334e-14	SPP1/SFRP2/COL1A1/COL3A1/MFAP5/SERPINE1/COMP/COLGALT1/THBS1/COL1A2/ANXA2/SERPINH1/COL5A1/TNC/MFAP2/CTSL/VCAM1/CYR61/DCN/RGCC/CCDC80/CYP1B1/APOC1/COL4A1/FBN1/CD36/ITGB2/ICAM1/ARF1/SDC4/COL5A2/TGFBI/LOXL1/ITGB1/CTGF/SPOCK2/ITGB5/SDCBP/TNF/SPARC/LOX/PDCD6IP/ITGA5/GAS6/CTSS/APP/COL6A3/MMP9/PDGFA/ITGAV/ITGAX/FURIN/PLA2G7/HAS1/PECAM1/ADAM15/NFKB2/ITGAM/CD44/ITGA6	60	SMC_C2_c2_BP	EC_ADAM15
VWF	EC	GO:0043062	7450	extracellular structure organization	1.55995e-14	1.11334e-14	SPP1/SFRP2/COL1A1/COL3A1/MFAP5/SERPINE1/COMP/COLGALT1/THBS1/COL1A2/ANXA2/SERPINH1/COL5A1/TNC/MFAP2/CTSL/VCAM1/CYR61/DCN/RGCC/CCDC80/CYP1B1/APOC1/COL4A1/FBN1/CD36/ITGB2/ICAM1/ARF1/SDC4/COL5A2/TGFBI/LOXL1/ITGB1/CTGF/SPOCK2/ITGB5/SDCBP/TNF/SPARC/LOX/PDCD6IP/ITGA5/GAS6/CTSS/APP/COL6A3/MMP9/PDGFA/ITGAV/ITGAX/FURIN/PLA2G7/HAS1/PECAM1/ADAM15/NFKB2/ITGAM/CD44/ITGA6	60	SMC_C2_c2_BP	EC_VWF
CYR61	FB1	GO:0043062	3491	extracellular structure organization	1.55995e-14	1.11334e-14	SPP1/SFRP2/COL1A1/COL3A1/MFAP5/SERPINE1/COMP/COLGALT1/THBS1/COL1A2/ANXA2/SERPINH1/COL5A1/TNC/MFAP2/CTSL/VCAM1/CYR61/DCN/RGCC/CCDC80/CYP1B1/APOC1/COL4A1/FBN1/CD36/ITGB2/ICAM1/ARF1/SDC4/COL5A2/TGFBI/LOXL1/ITGB1/CTGF/SPOCK2/ITGB5/SDCBP/TNF/SPARC/LOX/PDCD6IP/ITGA5/GAS6/CTSS/APP/COL6A3/MMP9/PDGFA/ITGAV/ITGAX/FURIN/PLA2G7/HAS1/PECAM1/ADAM15/NFKB2/ITGAM/CD44/ITGA6	60	SMC_C2_c2_BP	FB1_CYR61
MFAP2	FB2	GO:0043062	4237	extracellular structure organization	1.55995e-14	1.11334e-14	SPP1/SFRP2/COL1A1/COL3A1/MFAP5/SERPINE1/COMP/COLGALT1/THBS1/COL1A2/ANXA2/SERPINH1/COL5A1/TNC/MFAP2/CTSL/VCAM1/CYR61/DCN/RGCC/CCDC80/CYP1B1/APOC1/COL4A1/FBN1/CD36/ITGB2/ICAM1/ARF1/SDC4/COL5A2/TGFBI/LOXL1/ITGB1/CTGF/SPOCK2/ITGB5/SDCBP/TNF/SPARC/LOX/PDCD6IP/ITGA5/GAS6/CTSS/APP/COL6A3/MMP9/PDGFA/ITGAV/ITGAX/FURIN/PLA2G7/HAS1/PECAM1/ADAM15/NFKB2/ITGAM/CD44/ITGA6	60	SMC_C2_c2_BP	FB2_MFAP2
COL16A1	FB2	GO:0043062	1307	extracellular structure organization	1.55995e-14	1.11334e-14	SPP1/SFRP2/COL1A1/COL3A1/MFAP5/SERPINE1/COMP/COLGALT1/THBS1/COL1A2/ANXA2/SERPINH1/COL5A1/TNC/MFAP2/CTSL/VCAM1/CYR61/DCN/RGCC/CCDC80/CYP1B1/APOC1/COL4A1/FBN1/CD36/ITGB2/ICAM1/ARF1/SDC4/COL5A2/TGFBI/LOXL1/ITGB1/CTGF/SPOCK2/ITGB5/SDCBP/TNF/SPARC/LOX/PDCD6IP/ITGA5/GAS6/CTSS/APP/COL6A3/MMP9/PDGFA/ITGAV/ITGAX/FURIN/PLA2G7/HAS1/PECAM1/ADAM15/NFKB2/ITGAM/CD44/ITGA6	60	SMC_C2_c2_BP	FB2_COL16A1
COL5A1	FB2	GO:0043062	1289	extracellular structure organization	1.55995e-14	1.11334e-14	SPP1/SFRP2/COL1A1/COL3A1/MFAP5/SERPINE1/COMP/COLGALT1/THBS1/COL1A2/ANXA2/SERPINH1/COL5A1/TNC/MFAP2/CTSL/VCAM1/CYR61/DCN/RGCC/CCDC80/CYP1B1/APOC1/COL4A1/FBN1/CD36/ITGB2/ICAM1/ARF1/SDC4/COL5A2/TGFBI/LOXL1/ITGB1/CTGF/SPOCK2/ITGB5/SDCBP/TNF/SPARC/LOX/PDCD6IP/ITGA5/GAS6/CTSS/APP/COL6A3/MMP9/PDGFA/ITGAV/ITGAX/FURIN/PLA2G7/HAS1/PECAM1/ADAM15/NFKB2/ITGAM/CD44/ITGA6	60	SMC_C2_c2_BP	FB2_COL5A1
LAMA2	FB2	GO:0043062	3908	extracellular structure organization	1.55995e-14	1.11334e-14	SPP1/SFRP2/COL1A1/COL3A1/MFAP5/SERPINE1/COMP/COLGALT1/THBS1/COL1A2/ANXA2/SERPINH1/COL5A1/TNC/MFAP2/CTSL/VCAM1/CYR61/DCN/RGCC/CCDC80/CYP1B1/APOC1/COL4A1/FBN1/CD36/ITGB2/ICAM1/ARF1/SDC4/COL5A2/TGFBI/LOXL1/ITGB1/CTGF/SPOCK2/ITGB5/SDCBP/TNF/SPARC/LOX/PDCD6IP/ITGA5/GAS6/CTSS/APP/COL6A3/MMP9/PDGFA/ITGAV/ITGAX/FURIN/PLA2G7/HAS1/PECAM1/ADAM15/NFKB2/ITGAM/CD44/ITGA6	60	SMC_C2_c2_BP	FB2_LAMA2
FBLN1	FB2	GO:0043062	2192	extracellular structure organization	1.55995e-14	1.11334e-14	SPP1/SFRP2/COL1A1/COL3A1/MFAP5/SERPINE1/COMP/COLGALT1/THBS1/COL1A2/ANXA2/SERPINH1/COL5A1/TNC/MFAP2/CTSL/VCAM1/CYR61/DCN/RGCC/CCDC80/CYP1B1/APOC1/COL4A1/FBN1/CD36/ITGB2/ICAM1/ARF1/SDC4/COL5A2/TGFBI/LOXL1/ITGB1/CTGF/SPOCK2/ITGB5/SDCBP/TNF/SPARC/LOX/PDCD6IP/ITGA5/GAS6/CTSS/APP/COL6A3/MMP9/PDGFA/ITGAV/ITGAX/FURIN/PLA2G7/HAS1/PECAM1/ADAM15/NFKB2/ITGAM/CD44/ITGA6	60	SMC_C2_c2_BP	FB2_FBLN1
MMP2	FB2	GO:0043062	4313	extracellular structure organization	1.55995e-14	1.11334e-14	SPP1/SFRP2/COL1A1/COL3A1/MFAP5/SERPINE1/COMP/COLGALT1/THBS1/COL1A2/ANXA2/SERPINH1/COL5A1/TNC/MFAP2/CTSL/VCAM1/CYR61/DCN/RGCC/CCDC80/CYP1B1/APOC1/COL4A1/FBN1/CD36/ITGB2/ICAM1/ARF1/SDC4/COL5A2/TGFBI/LOXL1/ITGB1/CTGF/SPOCK2/ITGB5/SDCBP/TNF/SPARC/LOX/PDCD6IP/ITGA5/GAS6/CTSS/APP/COL6A3/MMP9/PDGFA/ITGAV/ITGAX/FURIN/PLA2G7/HAS1/PECAM1/ADAM15/NFKB2/ITGAM/CD44/ITGA6	60	SMC_C2_c2_BP	FB2_MMP2
LAMC1	FB2	GO:0043062	3915	extracellular structure organization	1.55995e-14	1.11334e-14	SPP1/SFRP2/COL1A1/COL3A1/MFAP5/SERPINE1/COMP/COLGALT1/THBS1/COL1A2/ANXA2/SERPINH1/COL5A1/TNC/MFAP2/CTSL/VCAM1/CYR61/DCN/RGCC/CCDC80/CYP1B1/APOC1/COL4A1/FBN1/CD36/ITGB2/ICAM1/ARF1/SDC4/COL5A2/TGFBI/LOXL1/ITGB1/CTGF/SPOCK2/ITGB5/SDCBP/TNF/SPARC/LOX/PDCD6IP/ITGA5/GAS6/CTSS/APP/COL6A3/MMP9/PDGFA/ITGAV/ITGAX/FURIN/PLA2G7/HAS1/PECAM1/ADAM15/NFKB2/ITGAM/CD44/ITGA6	60	SMC_C2_c2_BP	FB2_LAMC1
CD34	FB2	GO:0043062	947	extracellular structure organization	1.55995e-14	1.11334e-14	SPP1/SFRP2/COL1A1/COL3A1/MFAP5/SERPINE1/COMP/COLGALT1/THBS1/COL1A2/ANXA2/SERPINH1/COL5A1/TNC/MFAP2/CTSL/VCAM1/CYR61/DCN/RGCC/CCDC80/CYP1B1/APOC1/COL4A1/FBN1/CD36/ITGB2/ICAM1/ARF1/SDC4/COL5A2/TGFBI/LOXL1/ITGB1/CTGF/SPOCK2/ITGB5/SDCBP/TNF/SPARC/LOX/PDCD6IP/ITGA5/GAS6/CTSS/APP/COL6A3/MMP9/PDGFA/ITGAV/ITGAX/FURIN/PLA2G7/HAS1/PECAM1/ADAM15/NFKB2/ITGAM/CD44/ITGA6	60	SMC_C2_c2_BP	FB2_CD34
HAS2	FB2	GO:0043062	3037	extracellular structure organization	1.55995e-14	1.11334e-14	SPP1/SFRP2/COL1A1/COL3A1/MFAP5/SERPINE1/COMP/COLGALT1/THBS1/COL1A2/ANXA2/SERPINH1/COL5A1/TNC/MFAP2/CTSL/VCAM1/CYR61/DCN/RGCC/CCDC80/CYP1B1/APOC1/COL4A1/FBN1/CD36/ITGB2/ICAM1/ARF1/SDC4/COL5A2/TGFBI/LOXL1/ITGB1/CTGF/SPOCK2/ITGB5/SDCBP/TNF/SPARC/LOX/PDCD6IP/ITGA5/GAS6/CTSS/APP/COL6A3/MMP9/PDGFA/ITGAV/ITGAX/FURIN/PLA2G7/HAS1/PECAM1/ADAM15/NFKB2/ITGAM/CD44/ITGA6	60	SMC_C2_c2_BP	FB2_HAS2
PLA2G2A	FB2	GO:0043062	5320	extracellular structure organization	1.55995e-14	1.11334e-14	SPP1/SFRP2/COL1A1/COL3A1/MFAP5/SERPINE1/COMP/COLGALT1/THBS1/COL1A2/ANXA2/SERPINH1/COL5A1/TNC/MFAP2/CTSL/VCAM1/CYR61/DCN/RGCC/CCDC80/CYP1B1/APOC1/COL4A1/FBN1/CD36/ITGB2/ICAM1/ARF1/SDC4/COL5A2/TGFBI/LOXL1/ITGB1/CTGF/SPOCK2/ITGB5/SDCBP/TNF/SPARC/LOX/PDCD6IP/ITGA5/GAS6/CTSS/APP/COL6A3/MMP9/PDGFA/ITGAV/ITGAX/FURIN/PLA2G7/HAS1/PECAM1/ADAM15/NFKB2/ITGAM/CD44/ITGA6	60	SMC_C2_c2_BP	FB2_PLA2G2A
COL1A2	FB2	GO:0043062	1278	extracellular structure organization	1.55995e-14	1.11334e-14	SPP1/SFRP2/COL1A1/COL3A1/MFAP5/SERPINE1/COMP/COLGALT1/THBS1/COL1A2/ANXA2/SERPINH1/COL5A1/TNC/MFAP2/CTSL/VCAM1/CYR61/DCN/RGCC/CCDC80/CYP1B1/APOC1/COL4A1/FBN1/CD36/ITGB2/ICAM1/ARF1/SDC4/COL5A2/TGFBI/LOXL1/ITGB1/CTGF/SPOCK2/ITGB5/SDCBP/TNF/SPARC/LOX/PDCD6IP/ITGA5/GAS6/CTSS/APP/COL6A3/MMP9/PDGFA/ITGAV/ITGAX/FURIN/PLA2G7/HAS1/PECAM1/ADAM15/NFKB2/ITGAM/CD44/ITGA6	60	SMC_C2_c2_BP	FB2_COL1A2
TIMP1	FB2	GO:0043062	7076	extracellular structure organization	1.55995e-14	1.11334e-14	SPP1/SFRP2/COL1A1/COL3A1/MFAP5/SERPINE1/COMP/COLGALT1/THBS1/COL1A2/ANXA2/SERPINH1/COL5A1/TNC/MFAP2/CTSL/VCAM1/CYR61/DCN/RGCC/CCDC80/CYP1B1/APOC1/COL4A1/FBN1/CD36/ITGB2/ICAM1/ARF1/SDC4/COL5A2/TGFBI/LOXL1/ITGB1/CTGF/SPOCK2/ITGB5/SDCBP/TNF/SPARC/LOX/PDCD6IP/ITGA5/GAS6/CTSS/APP/COL6A3/MMP9/PDGFA/ITGAV/ITGAX/FURIN/PLA2G7/HAS1/PECAM1/ADAM15/NFKB2/ITGAM/CD44/ITGA6	60	SMC_C2_c2_BP	FB2_TIMP1
VCAN	FB2	GO:0043062	1462	extracellular structure organization	1.55995e-14	1.11334e-14	SPP1/SFRP2/COL1A1/COL3A1/MFAP5/SERPINE1/COMP/COLGALT1/THBS1/COL1A2/ANXA2/SERPINH1/COL5A1/TNC/MFAP2/CTSL/VCAM1/CYR61/DCN/RGCC/CCDC80/CYP1B1/APOC1/COL4A1/FBN1/CD36/ITGB2/ICAM1/ARF1/SDC4/COL5A2/TGFBI/LOXL1/ITGB1/CTGF/SPOCK2/ITGB5/SDCBP/TNF/SPARC/LOX/PDCD6IP/ITGA5/GAS6/CTSS/APP/COL6A3/MMP9/PDGFA/ITGAV/ITGAX/FURIN/PLA2G7/HAS1/PECAM1/ADAM15/NFKB2/ITGAM/CD44/ITGA6	60	SMC_C2_c2_BP	FB2_VCAN
COL1A1	FB2	GO:0043062	1277	extracellular structure organization	1.55995e-14	1.11334e-14	SPP1/SFRP2/COL1A1/COL3A1/MFAP5/SERPINE1/COMP/COLGALT1/THBS1/COL1A2/ANXA2/SERPINH1/COL5A1/TNC/MFAP2/CTSL/VCAM1/CYR61/DCN/RGCC/CCDC80/CYP1B1/APOC1/COL4A1/FBN1/CD36/ITGB2/ICAM1/ARF1/SDC4/COL5A2/TGFBI/LOXL1/ITGB1/CTGF/SPOCK2/ITGB5/SDCBP/TNF/SPARC/LOX/PDCD6IP/ITGA5/GAS6/CTSS/APP/COL6A3/MMP9/PDGFA/ITGAV/ITGAX/FURIN/PLA2G7/HAS1/PECAM1/ADAM15/NFKB2/ITGAM/CD44/ITGA6	60	SMC_C2_c2_BP	FB2_COL1A1
FBLN2	FB2	GO:0043062	2199	extracellular structure organization	1.55995e-14	1.11334e-14	SPP1/SFRP2/COL1A1/COL3A1/MFAP5/SERPINE1/COMP/COLGALT1/THBS1/COL1A2/ANXA2/SERPINH1/COL5A1/TNC/MFAP2/CTSL/VCAM1/CYR61/DCN/RGCC/CCDC80/CYP1B1/APOC1/COL4A1/FBN1/CD36/ITGB2/ICAM1/ARF1/SDC4/COL5A2/TGFBI/LOXL1/ITGB1/CTGF/SPOCK2/ITGB5/SDCBP/TNF/SPARC/LOX/PDCD6IP/ITGA5/GAS6/CTSS/APP/COL6A3/MMP9/PDGFA/ITGAV/ITGAX/FURIN/PLA2G7/HAS1/PECAM1/ADAM15/NFKB2/ITGAM/CD44/ITGA6	60	SMC_C2_c2_BP	FB2_FBLN2
FBN1	FB2	GO:0043062	2200	extracellular structure organization	1.55995e-14	1.11334e-14	SPP1/SFRP2/COL1A1/COL3A1/MFAP5/SERPINE1/COMP/COLGALT1/THBS1/COL1A2/ANXA2/SERPINH1/COL5A1/TNC/MFAP2/CTSL/VCAM1/CYR61/DCN/RGCC/CCDC80/CYP1B1/APOC1/COL4A1/FBN1/CD36/ITGB2/ICAM1/ARF1/SDC4/COL5A2/TGFBI/LOXL1/ITGB1/CTGF/SPOCK2/ITGB5/SDCBP/TNF/SPARC/LOX/PDCD6IP/ITGA5/GAS6/CTSS/APP/COL6A3/MMP9/PDGFA/ITGAV/ITGAX/FURIN/PLA2G7/HAS1/PECAM1/ADAM15/NFKB2/ITGAM/CD44/ITGA6	60	SMC_C2_c2_BP	FB2_FBN1
TIMP2	FB2	GO:0043062	7077	extracellular structure organization	1.55995e-14	1.11334e-14	SPP1/SFRP2/COL1A1/COL3A1/MFAP5/SERPINE1/COMP/COLGALT1/THBS1/COL1A2/ANXA2/SERPINH1/COL5A1/TNC/MFAP2/CTSL/VCAM1/CYR61/DCN/RGCC/CCDC80/CYP1B1/APOC1/COL4A1/FBN1/CD36/ITGB2/ICAM1/ARF1/SDC4/COL5A2/TGFBI/LOXL1/ITGB1/CTGF/SPOCK2/ITGB5/SDCBP/TNF/SPARC/LOX/PDCD6IP/ITGA5/GAS6/CTSS/APP/COL6A3/MMP9/PDGFA/ITGAV/ITGAX/FURIN/PLA2G7/HAS1/PECAM1/ADAM15/NFKB2/ITGAM/CD44/ITGA6	60	SMC_C2_c2_BP	FB2_TIMP2
LAMB1	FB2	GO:0043062	3912	extracellular structure organization	1.55995e-14	1.11334e-14	SPP1/SFRP2/COL1A1/COL3A1/MFAP5/SERPINE1/COMP/COLGALT1/THBS1/COL1A2/ANXA2/SERPINH1/COL5A1/TNC/MFAP2/CTSL/VCAM1/CYR61/DCN/RGCC/CCDC80/CYP1B1/APOC1/COL4A1/FBN1/CD36/ITGB2/ICAM1/ARF1/SDC4/COL5A2/TGFBI/LOXL1/ITGB1/CTGF/SPOCK2/ITGB5/SDCBP/TNF/SPARC/LOX/PDCD6IP/ITGA5/GAS6/CTSS/APP/COL6A3/MMP9/PDGFA/ITGAV/ITGAX/FURIN/PLA2G7/HAS1/PECAM1/ADAM15/NFKB2/ITGAM/CD44/ITGA6	60	SMC_C2_c2_BP	FB2_LAMB1
COL6A3	FB2	GO:0043062	1293	extracellular structure organization	1.55995e-14	1.11334e-14	SPP1/SFRP2/COL1A1/COL3A1/MFAP5/SERPINE1/COMP/COLGALT1/THBS1/COL1A2/ANXA2/SERPINH1/COL5A1/TNC/MFAP2/CTSL/VCAM1/CYR61/DCN/RGCC/CCDC80/CYP1B1/APOC1/COL4A1/FBN1/CD36/ITGB2/ICAM1/ARF1/SDC4/COL5A2/TGFBI/LOXL1/ITGB1/CTGF/SPOCK2/ITGB5/SDCBP/TNF/SPARC/LOX/PDCD6IP/ITGA5/GAS6/CTSS/APP/COL6A3/MMP9/PDGFA/ITGAV/ITGAX/FURIN/PLA2G7/HAS1/PECAM1/ADAM15/NFKB2/ITGAM/CD44/ITGA6	60	SMC_C2_c2_BP	FB2_COL6A3
DCN	FB2	GO:0043062	1634	extracellular structure organization	1.55995e-14	1.11334e-14	SPP1/SFRP2/COL1A1/COL3A1/MFAP5/SERPINE1/COMP/COLGALT1/THBS1/COL1A2/ANXA2/SERPINH1/COL5A1/TNC/MFAP2/CTSL/VCAM1/CYR61/DCN/RGCC/CCDC80/CYP1B1/APOC1/COL4A1/FBN1/CD36/ITGB2/ICAM1/ARF1/SDC4/COL5A2/TGFBI/LOXL1/ITGB1/CTGF/SPOCK2/ITGB5/SDCBP/TNF/SPARC/LOX/PDCD6IP/ITGA5/GAS6/CTSS/APP/COL6A3/MMP9/PDGFA/ITGAV/ITGAX/FURIN/PLA2G7/HAS1/PECAM1/ADAM15/NFKB2/ITGAM/CD44/ITGA6	60	SMC_C2_c2_BP	FB2_DCN
COL3A1	FB2	GO:0043062	1281	extracellular structure organization	1.55995e-14	1.11334e-14	SPP1/SFRP2/COL1A1/COL3A1/MFAP5/SERPINE1/COMP/COLGALT1/THBS1/COL1A2/ANXA2/SERPINH1/COL5A1/TNC/MFAP2/CTSL/VCAM1/CYR61/DCN/RGCC/CCDC80/CYP1B1/APOC1/COL4A1/FBN1/CD36/ITGB2/ICAM1/ARF1/SDC4/COL5A2/TGFBI/LOXL1/ITGB1/CTGF/SPOCK2/ITGB5/SDCBP/TNF/SPARC/LOX/PDCD6IP/ITGA5/GAS6/CTSS/APP/COL6A3/MMP9/PDGFA/ITGAV/ITGAX/FURIN/PLA2G7/HAS1/PECAM1/ADAM15/NFKB2/ITGAM/CD44/ITGA6	60	SMC_C2_c2_BP	FB2_COL3A1
TNC	FB2	GO:0043062	3371	extracellular structure organization	1.55995e-14	1.11334e-14	SPP1/SFRP2/COL1A1/COL3A1/MFAP5/SERPINE1/COMP/COLGALT1/THBS1/COL1A2/ANXA2/SERPINH1/COL5A1/TNC/MFAP2/CTSL/VCAM1/CYR61/DCN/RGCC/CCDC80/CYP1B1/APOC1/COL4A1/FBN1/CD36/ITGB2/ICAM1/ARF1/SDC4/COL5A2/TGFBI/LOXL1/ITGB1/CTGF/SPOCK2/ITGB5/SDCBP/TNF/SPARC/LOX/PDCD6IP/ITGA5/GAS6/CTSS/APP/COL6A3/MMP9/PDGFA/ITGAV/ITGAX/FURIN/PLA2G7/HAS1/PECAM1/ADAM15/NFKB2/ITGAM/CD44/ITGA6	60	SMC_C2_c2_BP	FB2_TNC
APP	FB2	GO:0043062	351	extracellular structure organization	1.55995e-14	1.11334e-14	SPP1/SFRP2/COL1A1/COL3A1/MFAP5/SERPINE1/COMP/COLGALT1/THBS1/COL1A2/ANXA2/SERPINH1/COL5A1/TNC/MFAP2/CTSL/VCAM1/CYR61/DCN/RGCC/CCDC80/CYP1B1/APOC1/COL4A1/FBN1/CD36/ITGB2/ICAM1/ARF1/SDC4/COL5A2/TGFBI/LOXL1/ITGB1/CTGF/SPOCK2/ITGB5/SDCBP/TNF/SPARC/LOX/PDCD6IP/ITGA5/GAS6/CTSS/APP/COL6A3/MMP9/PDGFA/ITGAV/ITGAX/FURIN/PLA2G7/HAS1/PECAM1/ADAM15/NFKB2/ITGAM/CD44/ITGA6	60	SMC_C2_c2_BP	FB2_APP
CTGF	FB2	GO:0043062	1490	extracellular structure organization	1.55995e-14	1.11334e-14	SPP1/SFRP2/COL1A1/COL3A1/MFAP5/SERPINE1/COMP/COLGALT1/THBS1/COL1A2/ANXA2/SERPINH1/COL5A1/TNC/MFAP2/CTSL/VCAM1/CYR61/DCN/RGCC/CCDC80/CYP1B1/APOC1/COL4A1/FBN1/CD36/ITGB2/ICAM1/ARF1/SDC4/COL5A2/TGFBI/LOXL1/ITGB1/CTGF/SPOCK2/ITGB5/SDCBP/TNF/SPARC/LOX/PDCD6IP/ITGA5/GAS6/CTSS/APP/COL6A3/MMP9/PDGFA/ITGAV/ITGAX/FURIN/PLA2G7/HAS1/PECAM1/ADAM15/NFKB2/ITGAM/CD44/ITGA6	60	SMC_C2_c2_BP	FB2_CTGF
MFAP5	FB2	GO:0043062	8076	extracellular structure organization	1.55995e-14	1.11334e-14	SPP1/SFRP2/COL1A1/COL3A1/MFAP5/SERPINE1/COMP/COLGALT1/THBS1/COL1A2/ANXA2/SERPINH1/COL5A1/TNC/MFAP2/CTSL/VCAM1/CYR61/DCN/RGCC/CCDC80/CYP1B1/APOC1/COL4A1/FBN1/CD36/ITGB2/ICAM1/ARF1/SDC4/COL5A2/TGFBI/LOXL1/ITGB1/CTGF/SPOCK2/ITGB5/SDCBP/TNF/SPARC/LOX/PDCD6IP/ITGA5/GAS6/CTSS/APP/COL6A3/MMP9/PDGFA/ITGAV/ITGAX/FURIN/PLA2G7/HAS1/PECAM1/ADAM15/NFKB2/ITGAM/CD44/ITGA6	60	SMC_C2_c2_BP	FB2_MFAP5
COL6A1	FB2	GO:0043062	1291	extracellular structure organization	1.55995e-14	1.11334e-14	SPP1/SFRP2/COL1A1/COL3A1/MFAP5/SERPINE1/COMP/COLGALT1/THBS1/COL1A2/ANXA2/SERPINH1/COL5A1/TNC/MFAP2/CTSL/VCAM1/CYR61/DCN/RGCC/CCDC80/CYP1B1/APOC1/COL4A1/FBN1/CD36/ITGB2/ICAM1/ARF1/SDC4/COL5A2/TGFBI/LOXL1/ITGB1/CTGF/SPOCK2/ITGB5/SDCBP/TNF/SPARC/LOX/PDCD6IP/ITGA5/GAS6/CTSS/APP/COL6A3/MMP9/PDGFA/ITGAV/ITGAX/FURIN/PLA2G7/HAS1/PECAM1/ADAM15/NFKB2/ITGAM/CD44/ITGA6	60	SMC_C2_c2_BP	FB2_COL6A1
SERPINE1	FB2	GO:0043062	5054	extracellular structure organization	1.55995e-14	1.11334e-14	SPP1/SFRP2/COL1A1/COL3A1/MFAP5/SERPINE1/COMP/COLGALT1/THBS1/COL1A2/ANXA2/SERPINH1/COL5A1/TNC/MFAP2/CTSL/VCAM1/CYR61/DCN/RGCC/CCDC80/CYP1B1/APOC1/COL4A1/FBN1/CD36/ITGB2/ICAM1/ARF1/SDC4/COL5A2/TGFBI/LOXL1/ITGB1/CTGF/SPOCK2/ITGB5/SDCBP/TNF/SPARC/LOX/PDCD6IP/ITGA5/GAS6/CTSS/APP/COL6A3/MMP9/PDGFA/ITGAV/ITGAX/FURIN/PLA2G7/HAS1/PECAM1/ADAM15/NFKB2/ITGAM/CD44/ITGA6	60	SMC_C2_c2_BP	FB2_SERPINE1
FGF2	FB2	GO:0043062	2247	extracellular structure organization	1.55995e-14	1.11334e-14	SPP1/SFRP2/COL1A1/COL3A1/MFAP5/SERPINE1/COMP/COLGALT1/THBS1/COL1A2/ANXA2/SERPINH1/COL5A1/TNC/MFAP2/CTSL/VCAM1/CYR61/DCN/RGCC/CCDC80/CYP1B1/APOC1/COL4A1/FBN1/CD36/ITGB2/ICAM1/ARF1/SDC4/COL5A2/TGFBI/LOXL1/ITGB1/CTGF/SPOCK2/ITGB5/SDCBP/TNF/SPARC/LOX/PDCD6IP/ITGA5/GAS6/CTSS/APP/COL6A3/MMP9/PDGFA/ITGAV/ITGAX/FURIN/PLA2G7/HAS1/PECAM1/ADAM15/NFKB2/ITGAM/CD44/ITGA6	60	SMC_C2_c2_BP	FB2_FGF2
THBS2	FB2	GO:0043062	7058	extracellular structure organization	1.55995e-14	1.11334e-14	SPP1/SFRP2/COL1A1/COL3A1/MFAP5/SERPINE1/COMP/COLGALT1/THBS1/COL1A2/ANXA2/SERPINH1/COL5A1/TNC/MFAP2/CTSL/VCAM1/CYR61/DCN/RGCC/CCDC80/CYP1B1/APOC1/COL4A1/FBN1/CD36/ITGB2/ICAM1/ARF1/SDC4/COL5A2/TGFBI/LOXL1/ITGB1/CTGF/SPOCK2/ITGB5/SDCBP/TNF/SPARC/LOX/PDCD6IP/ITGA5/GAS6/CTSS/APP/COL6A3/MMP9/PDGFA/ITGAV/ITGAX/FURIN/PLA2G7/HAS1/PECAM1/ADAM15/NFKB2/ITGAM/CD44/ITGA6	60	SMC_C2_c2_BP	FB2_THBS2
COL5A2	FB2	GO:0043062	1290	extracellular structure organization	1.55995e-14	1.11334e-14	SPP1/SFRP2/COL1A1/COL3A1/MFAP5/SERPINE1/COMP/COLGALT1/THBS1/COL1A2/ANXA2/SERPINH1/COL5A1/TNC/MFAP2/CTSL/VCAM1/CYR61/DCN/RGCC/CCDC80/CYP1B1/APOC1/COL4A1/FBN1/CD36/ITGB2/ICAM1/ARF1/SDC4/COL5A2/TGFBI/LOXL1/ITGB1/CTGF/SPOCK2/ITGB5/SDCBP/TNF/SPARC/LOX/PDCD6IP/ITGA5/GAS6/CTSS/APP/COL6A3/MMP9/PDGFA/ITGAV/ITGAX/FURIN/PLA2G7/HAS1/PECAM1/ADAM15/NFKB2/ITGAM/CD44/ITGA6	60	SMC_C2_c2_BP	FB2_COL5A2
NID1	FB2	GO:0043062	4811	extracellular structure organization	1.55995e-14	1.11334e-14	SPP1/SFRP2/COL1A1/COL3A1/MFAP5/SERPINE1/COMP/COLGALT1/THBS1/COL1A2/ANXA2/SERPINH1/COL5A1/TNC/MFAP2/CTSL/VCAM1/CYR61/DCN/RGCC/CCDC80/CYP1B1/APOC1/COL4A1/FBN1/CD36/ITGB2/ICAM1/ARF1/SDC4/COL5A2/TGFBI/LOXL1/ITGB1/CTGF/SPOCK2/ITGB5/SDCBP/TNF/SPARC/LOX/PDCD6IP/ITGA5/GAS6/CTSS/APP/COL6A3/MMP9/PDGFA/ITGAV/ITGAX/FURIN/PLA2G7/HAS1/PECAM1/ADAM15/NFKB2/ITGAM/CD44/ITGA6	60	SMC_C2_c2_BP	FB2_NID1
APOE	MP1	GO:0043062	348	extracellular structure organization	1.55995e-14	1.11334e-14	SPP1/SFRP2/COL1A1/COL3A1/MFAP5/SERPINE1/COMP/COLGALT1/THBS1/COL1A2/ANXA2/SERPINH1/COL5A1/TNC/MFAP2/CTSL/VCAM1/CYR61/DCN/RGCC/CCDC80/CYP1B1/APOC1/COL4A1/FBN1/CD36/ITGB2/ICAM1/ARF1/SDC4/COL5A2/TGFBI/LOXL1/ITGB1/CTGF/SPOCK2/ITGB5/SDCBP/TNF/SPARC/LOX/PDCD6IP/ITGA5/GAS6/CTSS/APP/COL6A3/MMP9/PDGFA/ITGAV/ITGAX/FURIN/PLA2G7/HAS1/PECAM1/ADAM15/NFKB2/ITGAM/CD44/ITGA6	60	SMC_C2_c2_BP	MP1_APOE
ICAM1	MP1	GO:0043062	3383	extracellular structure organization	1.55995e-14	1.11334e-14	SPP1/SFRP2/COL1A1/COL3A1/MFAP5/SERPINE1/COMP/COLGALT1/THBS1/COL1A2/ANXA2/SERPINH1/COL5A1/TNC/MFAP2/CTSL/VCAM1/CYR61/DCN/RGCC/CCDC80/CYP1B1/APOC1/COL4A1/FBN1/CD36/ITGB2/ICAM1/ARF1/SDC4/COL5A2/TGFBI/LOXL1/ITGB1/CTGF/SPOCK2/ITGB5/SDCBP/TNF/SPARC/LOX/PDCD6IP/ITGA5/GAS6/CTSS/APP/COL6A3/MMP9/PDGFA/ITGAV/ITGAX/FURIN/PLA2G7/HAS1/PECAM1/ADAM15/NFKB2/ITGAM/CD44/ITGA6	60	SMC_C2_c2_BP	MP1_ICAM1
THBS1	MP1	GO:0043062	7057	extracellular structure organization	1.55995e-14	1.11334e-14	SPP1/SFRP2/COL1A1/COL3A1/MFAP5/SERPINE1/COMP/COLGALT1/THBS1/COL1A2/ANXA2/SERPINH1/COL5A1/TNC/MFAP2/CTSL/VCAM1/CYR61/DCN/RGCC/CCDC80/CYP1B1/APOC1/COL4A1/FBN1/CD36/ITGB2/ICAM1/ARF1/SDC4/COL5A2/TGFBI/LOXL1/ITGB1/CTGF/SPOCK2/ITGB5/SDCBP/TNF/SPARC/LOX/PDCD6IP/ITGA5/GAS6/CTSS/APP/COL6A3/MMP9/PDGFA/ITGAV/ITGAX/FURIN/PLA2G7/HAS1/PECAM1/ADAM15/NFKB2/ITGAM/CD44/ITGA6	60	SMC_C2_c2_BP	MP1_THBS1
MMP9	MP1	GO:0043062	4318	extracellular structure organization	1.55995e-14	1.11334e-14	SPP1/SFRP2/COL1A1/COL3A1/MFAP5/SERPINE1/COMP/COLGALT1/THBS1/COL1A2/ANXA2/SERPINH1/COL5A1/TNC/MFAP2/CTSL/VCAM1/CYR61/DCN/RGCC/CCDC80/CYP1B1/APOC1/COL4A1/FBN1/CD36/ITGB2/ICAM1/ARF1/SDC4/COL5A2/TGFBI/LOXL1/ITGB1/CTGF/SPOCK2/ITGB5/SDCBP/TNF/SPARC/LOX/PDCD6IP/ITGA5/GAS6/CTSS/APP/COL6A3/MMP9/PDGFA/ITGAV/ITGAX/FURIN/PLA2G7/HAS1/PECAM1/ADAM15/NFKB2/ITGAM/CD44/ITGA6	60	SMC_C2_c2_BP	MP1_MMP9
SPP1	MP1	GO:0043062	6696	extracellular structure organization	1.55995e-14	1.11334e-14	SPP1/SFRP2/COL1A1/COL3A1/MFAP5/SERPINE1/COMP/COLGALT1/THBS1/COL1A2/ANXA2/SERPINH1/COL5A1/TNC/MFAP2/CTSL/VCAM1/CYR61/DCN/RGCC/CCDC80/CYP1B1/APOC1/COL4A1/FBN1/CD36/ITGB2/ICAM1/ARF1/SDC4/COL5A2/TGFBI/LOXL1/ITGB1/CTGF/SPOCK2/ITGB5/SDCBP/TNF/SPARC/LOX/PDCD6IP/ITGA5/GAS6/CTSS/APP/COL6A3/MMP9/PDGFA/ITGAV/ITGAX/FURIN/PLA2G7/HAS1/PECAM1/ADAM15/NFKB2/ITGAM/CD44/ITGA6	60	SMC_C2_c2_BP	MP1_SPP1
ARF1	MP1	GO:0043062	375	extracellular structure organization	1.55995e-14	1.11334e-14	SPP1/SFRP2/COL1A1/COL3A1/MFAP5/SERPINE1/COMP/COLGALT1/THBS1/COL1A2/ANXA2/SERPINH1/COL5A1/TNC/MFAP2/CTSL/VCAM1/CYR61/DCN/RGCC/CCDC80/CYP1B1/APOC1/COL4A1/FBN1/CD36/ITGB2/ICAM1/ARF1/SDC4/COL5A2/TGFBI/LOXL1/ITGB1/CTGF/SPOCK2/ITGB5/SDCBP/TNF/SPARC/LOX/PDCD6IP/ITGA5/GAS6/CTSS/APP/COL6A3/MMP9/PDGFA/ITGAV/ITGAX/FURIN/PLA2G7/HAS1/PECAM1/ADAM15/NFKB2/ITGAM/CD44/ITGA6	60	SMC_C2_c2_BP	MP1_ARF1
TNF	MP1	GO:0043062	7124	extracellular structure organization	1.55995e-14	1.11334e-14	SPP1/SFRP2/COL1A1/COL3A1/MFAP5/SERPINE1/COMP/COLGALT1/THBS1/COL1A2/ANXA2/SERPINH1/COL5A1/TNC/MFAP2/CTSL/VCAM1/CYR61/DCN/RGCC/CCDC80/CYP1B1/APOC1/COL4A1/FBN1/CD36/ITGB2/ICAM1/ARF1/SDC4/COL5A2/TGFBI/LOXL1/ITGB1/CTGF/SPOCK2/ITGB5/SDCBP/TNF/SPARC/LOX/PDCD6IP/ITGA5/GAS6/CTSS/APP/COL6A3/MMP9/PDGFA/ITGAV/ITGAX/FURIN/PLA2G7/HAS1/PECAM1/ADAM15/NFKB2/ITGAM/CD44/ITGA6	60	SMC_C2_c2_BP	MP1_TNF
PLTP	MP2	GO:0043062	5360	extracellular structure organization	1.55995e-14	1.11334e-14	SPP1/SFRP2/COL1A1/COL3A1/MFAP5/SERPINE1/COMP/COLGALT1/THBS1/COL1A2/ANXA2/SERPINH1/COL5A1/TNC/MFAP2/CTSL/VCAM1/CYR61/DCN/RGCC/CCDC80/CYP1B1/APOC1/COL4A1/FBN1/CD36/ITGB2/ICAM1/ARF1/SDC4/COL5A2/TGFBI/LOXL1/ITGB1/CTGF/SPOCK2/ITGB5/SDCBP/TNF/SPARC/LOX/PDCD6IP/ITGA5/GAS6/CTSS/APP/COL6A3/MMP9/PDGFA/ITGAV/ITGAX/FURIN/PLA2G7/HAS1/PECAM1/ADAM15/NFKB2/ITGAM/CD44/ITGA6	60	SMC_C2_c2_BP	MP2_PLTP
GAS6	SMC1	GO:0043062	2621	extracellular structure organization	1.55995e-14	1.11334e-14	SPP1/SFRP2/COL1A1/COL3A1/MFAP5/SERPINE1/COMP/COLGALT1/THBS1/COL1A2/ANXA2/SERPINH1/COL5A1/TNC/MFAP2/CTSL/VCAM1/CYR61/DCN/RGCC/CCDC80/CYP1B1/APOC1/COL4A1/FBN1/CD36/ITGB2/ICAM1/ARF1/SDC4/COL5A2/TGFBI/LOXL1/ITGB1/CTGF/SPOCK2/ITGB5/SDCBP/TNF/SPARC/LOX/PDCD6IP/ITGA5/GAS6/CTSS/APP/COL6A3/MMP9/PDGFA/ITGAV/ITGAX/FURIN/PLA2G7/HAS1/PECAM1/ADAM15/NFKB2/ITGAM/CD44/ITGA6	60	SMC_C2_c2_BP	SMC1_GAS6
COL14A1	SMC1	GO:0043062	7373	extracellular structure organization	1.55995e-14	1.11334e-14	SPP1/SFRP2/COL1A1/COL3A1/MFAP5/SERPINE1/COMP/COLGALT1/THBS1/COL1A2/ANXA2/SERPINH1/COL5A1/TNC/MFAP2/CTSL/VCAM1/CYR61/DCN/RGCC/CCDC80/CYP1B1/APOC1/COL4A1/FBN1/CD36/ITGB2/ICAM1/ARF1/SDC4/COL5A2/TGFBI/LOXL1/ITGB1/CTGF/SPOCK2/ITGB5/SDCBP/TNF/SPARC/LOX/PDCD6IP/ITGA5/GAS6/CTSS/APP/COL6A3/MMP9/PDGFA/ITGAV/ITGAX/FURIN/PLA2G7/HAS1/PECAM1/ADAM15/NFKB2/ITGAM/CD44/ITGA6	60	SMC_C2_c2_BP	SMC1_COL14A1
A2M	SMC1	GO:0043062	2	extracellular structure organization	1.55995e-14	1.11334e-14	SPP1/SFRP2/COL1A1/COL3A1/MFAP5/SERPINE1/COMP/COLGALT1/THBS1/COL1A2/ANXA2/SERPINH1/COL5A1/TNC/MFAP2/CTSL/VCAM1/CYR61/DCN/RGCC/CCDC80/CYP1B1/APOC1/COL4A1/FBN1/CD36/ITGB2/ICAM1/ARF1/SDC4/COL5A2/TGFBI/LOXL1/ITGB1/CTGF/SPOCK2/ITGB5/SDCBP/TNF/SPARC/LOX/PDCD6IP/ITGA5/GAS6/CTSS/APP/COL6A3/MMP9/PDGFA/ITGAV/ITGAX/FURIN/PLA2G7/HAS1/PECAM1/ADAM15/NFKB2/ITGAM/CD44/ITGA6	60	SMC_C2_c2_BP	SMC1_A2M
COL6A2	SMC1	GO:0043062	1292	extracellular structure organization	1.55995e-14	1.11334e-14	SPP1/SFRP2/COL1A1/COL3A1/MFAP5/SERPINE1/COMP/COLGALT1/THBS1/COL1A2/ANXA2/SERPINH1/COL5A1/TNC/MFAP2/CTSL/VCAM1/CYR61/DCN/RGCC/CCDC80/CYP1B1/APOC1/COL4A1/FBN1/CD36/ITGB2/ICAM1/ARF1/SDC4/COL5A2/TGFBI/LOXL1/ITGB1/CTGF/SPOCK2/ITGB5/SDCBP/TNF/SPARC/LOX/PDCD6IP/ITGA5/GAS6/CTSS/APP/COL6A3/MMP9/PDGFA/ITGAV/ITGAX/FURIN/PLA2G7/HAS1/PECAM1/ADAM15/NFKB2/ITGAM/CD44/ITGA6	60	SMC_C2_c2_BP	SMC1_COL6A2
VCAM1	SMC1	GO:0043062	7412	extracellular structure organization	1.55995e-14	1.11334e-14	SPP1/SFRP2/COL1A1/COL3A1/MFAP5/SERPINE1/COMP/COLGALT1/THBS1/COL1A2/ANXA2/SERPINH1/COL5A1/TNC/MFAP2/CTSL/VCAM1/CYR61/DCN/RGCC/CCDC80/CYP1B1/APOC1/COL4A1/FBN1/CD36/ITGB2/ICAM1/ARF1/SDC4/COL5A2/TGFBI/LOXL1/ITGB1/CTGF/SPOCK2/ITGB5/SDCBP/TNF/SPARC/LOX/PDCD6IP/ITGA5/GAS6/CTSS/APP/COL6A3/MMP9/PDGFA/ITGAV/ITGAX/FURIN/PLA2G7/HAS1/PECAM1/ADAM15/NFKB2/ITGAM/CD44/ITGA6	60	SMC_C2_c2_BP	SMC1_VCAM1
FN1	SMC1	GO:0043062	2335	extracellular structure organization	1.55995e-14	1.11334e-14	SPP1/SFRP2/COL1A1/COL3A1/MFAP5/SERPINE1/COMP/COLGALT1/THBS1/COL1A2/ANXA2/SERPINH1/COL5A1/TNC/MFAP2/CTSL/VCAM1/CYR61/DCN/RGCC/CCDC80/CYP1B1/APOC1/COL4A1/FBN1/CD36/ITGB2/ICAM1/ARF1/SDC4/COL5A2/TGFBI/LOXL1/ITGB1/CTGF/SPOCK2/ITGB5/SDCBP/TNF/SPARC/LOX/PDCD6IP/ITGA5/GAS6/CTSS/APP/COL6A3/MMP9/PDGFA/ITGAV/ITGAX/FURIN/PLA2G7/HAS1/PECAM1/ADAM15/NFKB2/ITGAM/CD44/ITGA6	60	SMC_C2_c2_BP	SMC1_FN1
LAMB2	SMC1	GO:0043062	3913	extracellular structure organization	1.55995e-14	1.11334e-14	SPP1/SFRP2/COL1A1/COL3A1/MFAP5/SERPINE1/COMP/COLGALT1/THBS1/COL1A2/ANXA2/SERPINH1/COL5A1/TNC/MFAP2/CTSL/VCAM1/CYR61/DCN/RGCC/CCDC80/CYP1B1/APOC1/COL4A1/FBN1/CD36/ITGB2/ICAM1/ARF1/SDC4/COL5A2/TGFBI/LOXL1/ITGB1/CTGF/SPOCK2/ITGB5/SDCBP/TNF/SPARC/LOX/PDCD6IP/ITGA5/GAS6/CTSS/APP/COL6A3/MMP9/PDGFA/ITGAV/ITGAX/FURIN/PLA2G7/HAS1/PECAM1/ADAM15/NFKB2/ITGAM/CD44/ITGA6	60	SMC_C2_c2_BP	SMC1_LAMB2
AGT	SMC1	GO:0043062	183	extracellular structure organization	1.55995e-14	1.11334e-14	SPP1/SFRP2/COL1A1/COL3A1/MFAP5/SERPINE1/COMP/COLGALT1/THBS1/COL1A2/ANXA2/SERPINH1/COL5A1/TNC/MFAP2/CTSL/VCAM1/CYR61/DCN/RGCC/CCDC80/CYP1B1/APOC1/COL4A1/FBN1/CD36/ITGB2/ICAM1/ARF1/SDC4/COL5A2/TGFBI/LOXL1/ITGB1/CTGF/SPOCK2/ITGB5/SDCBP/TNF/SPARC/LOX/PDCD6IP/ITGA5/GAS6/CTSS/APP/COL6A3/MMP9/PDGFA/ITGAV/ITGAX/FURIN/PLA2G7/HAS1/PECAM1/ADAM15/NFKB2/ITGAM/CD44/ITGA6	60	SMC_C2_c2_BP	SMC1_AGT
COL8A1	SMC1	GO:0043062	1295	extracellular structure organization	1.55995e-14	1.11334e-14	SPP1/SFRP2/COL1A1/COL3A1/MFAP5/SERPINE1/COMP/COLGALT1/THBS1/COL1A2/ANXA2/SERPINH1/COL5A1/TNC/MFAP2/CTSL/VCAM1/CYR61/DCN/RGCC/CCDC80/CYP1B1/APOC1/COL4A1/FBN1/CD36/ITGB2/ICAM1/ARF1/SDC4/COL5A2/TGFBI/LOXL1/ITGB1/CTGF/SPOCK2/ITGB5/SDCBP/TNF/SPARC/LOX/PDCD6IP/ITGA5/GAS6/CTSS/APP/COL6A3/MMP9/PDGFA/ITGAV/ITGAX/FURIN/PLA2G7/HAS1/PECAM1/ADAM15/NFKB2/ITGAM/CD44/ITGA6	60	SMC_C2_c2_BP	SMC1_COL8A1
COL4A2	SMC1	GO:0043062	1284	extracellular structure organization	1.55995e-14	1.11334e-14	SPP1/SFRP2/COL1A1/COL3A1/MFAP5/SERPINE1/COMP/COLGALT1/THBS1/COL1A2/ANXA2/SERPINH1/COL5A1/TNC/MFAP2/CTSL/VCAM1/CYR61/DCN/RGCC/CCDC80/CYP1B1/APOC1/COL4A1/FBN1/CD36/ITGB2/ICAM1/ARF1/SDC4/COL5A2/TGFBI/LOXL1/ITGB1/CTGF/SPOCK2/ITGB5/SDCBP/TNF/SPARC/LOX/PDCD6IP/ITGA5/GAS6/CTSS/APP/COL6A3/MMP9/PDGFA/ITGAV/ITGAX/FURIN/PLA2G7/HAS1/PECAM1/ADAM15/NFKB2/ITGAM/CD44/ITGA6	60	SMC_C2_c2_BP	SMC1_COL4A2
COL18A1	SMC1	GO:0043062	80781	extracellular structure organization	1.55995e-14	1.11334e-14	SPP1/SFRP2/COL1A1/COL3A1/MFAP5/SERPINE1/COMP/COLGALT1/THBS1/COL1A2/ANXA2/SERPINH1/COL5A1/TNC/MFAP2/CTSL/VCAM1/CYR61/DCN/RGCC/CCDC80/CYP1B1/APOC1/COL4A1/FBN1/CD36/ITGB2/ICAM1/ARF1/SDC4/COL5A2/TGFBI/LOXL1/ITGB1/CTGF/SPOCK2/ITGB5/SDCBP/TNF/SPARC/LOX/PDCD6IP/ITGA5/GAS6/CTSS/APP/COL6A3/MMP9/PDGFA/ITGAV/ITGAX/FURIN/PLA2G7/HAS1/PECAM1/ADAM15/NFKB2/ITGAM/CD44/ITGA6	60	SMC_C2_c2_BP	SMC1_COL18A1
BGN	SMC1	GO:0043062	633	extracellular structure organization	1.55995e-14	1.11334e-14	SPP1/SFRP2/COL1A1/COL3A1/MFAP5/SERPINE1/COMP/COLGALT1/THBS1/COL1A2/ANXA2/SERPINH1/COL5A1/TNC/MFAP2/CTSL/VCAM1/CYR61/DCN/RGCC/CCDC80/CYP1B1/APOC1/COL4A1/FBN1/CD36/ITGB2/ICAM1/ARF1/SDC4/COL5A2/TGFBI/LOXL1/ITGB1/CTGF/SPOCK2/ITGB5/SDCBP/TNF/SPARC/LOX/PDCD6IP/ITGA5/GAS6/CTSS/APP/COL6A3/MMP9/PDGFA/ITGAV/ITGAX/FURIN/PLA2G7/HAS1/PECAM1/ADAM15/NFKB2/ITGAM/CD44/ITGA6	60	SMC_C2_c2_BP	SMC1_BGN
COL4A1	SMC2	GO:0043062	1282	extracellular structure organization	1.55995e-14	1.11334e-14	SPP1/SFRP2/COL1A1/COL3A1/MFAP5/SERPINE1/COMP/COLGALT1/THBS1/COL1A2/ANXA2/SERPINH1/COL5A1/TNC/MFAP2/CTSL/VCAM1/CYR61/DCN/RGCC/CCDC80/CYP1B1/APOC1/COL4A1/FBN1/CD36/ITGB2/ICAM1/ARF1/SDC4/COL5A2/TGFBI/LOXL1/ITGB1/CTGF/SPOCK2/ITGB5/SDCBP/TNF/SPARC/LOX/PDCD6IP/ITGA5/GAS6/CTSS/APP/COL6A3/MMP9/PDGFA/ITGAV/ITGAX/FURIN/PLA2G7/HAS1/PECAM1/ADAM15/NFKB2/ITGAM/CD44/ITGA6	60	SMC_C2_c2_BP	SMC2_COL4A1
PDGFA	SMC2	GO:0043062	5154	extracellular structure organization	1.55995e-14	1.11334e-14	SPP1/SFRP2/COL1A1/COL3A1/MFAP5/SERPINE1/COMP/COLGALT1/THBS1/COL1A2/ANXA2/SERPINH1/COL5A1/TNC/MFAP2/CTSL/VCAM1/CYR61/DCN/RGCC/CCDC80/CYP1B1/APOC1/COL4A1/FBN1/CD36/ITGB2/ICAM1/ARF1/SDC4/COL5A2/TGFBI/LOXL1/ITGB1/CTGF/SPOCK2/ITGB5/SDCBP/TNF/SPARC/LOX/PDCD6IP/ITGA5/GAS6/CTSS/APP/COL6A3/MMP9/PDGFA/ITGAV/ITGAX/FURIN/PLA2G7/HAS1/PECAM1/ADAM15/NFKB2/ITGAM/CD44/ITGA6	60	SMC_C2_c2_BP	SMC2_PDGFA
EFNA1	EC	GO:0045765	1942	regulation of angiogenesis	1.26626e-05	9.03733e-06	CXCL8/FGF1/SFRP2/IL1B/SERPINE1/HIF1A/HSPB1/THBS1/PGK1/TNFRSF12A/RHOA/TNFAIP3/CYBB/DCN/CIB1/RGCC/ANXA1/CYP1B1/IL6/KLF4/ITGB2/VEGFA/PTK2B/ITGB1/GPNMB/F3/ADM/SPARC/XBP1/C5AR1/CTNNB1/RUNX1/ITGA5/KLF2/C3/IL10/CDH5/STAB1/EFNA1	39	SMC_C2_c2_BP	EC_EFNA1
SEMA6A	EC	GO:0045765	57556	regulation of angiogenesis	1.26626e-05	9.03733e-06	CXCL8/FGF1/SFRP2/IL1B/SERPINE1/HIF1A/HSPB1/THBS1/PGK1/TNFRSF12A/RHOA/TNFAIP3/CYBB/DCN/CIB1/RGCC/ANXA1/CYP1B1/IL6/KLF4/ITGB2/VEGFA/PTK2B/ITGB1/GPNMB/F3/ADM/SPARC/XBP1/C5AR1/CTNNB1/RUNX1/ITGA5/KLF2/C3/IL10/CDH5/STAB1/EFNA1	39	SMC_C2_c2_BP	EC_SEMA6A
ANGPT2	FB1	GO:0045765	285	regulation of angiogenesis	1.26626e-05	9.03733e-06	CXCL8/FGF1/SFRP2/IL1B/SERPINE1/HIF1A/HSPB1/THBS1/PGK1/TNFRSF12A/RHOA/TNFAIP3/CYBB/DCN/CIB1/RGCC/ANXA1/CYP1B1/IL6/KLF4/ITGB2/VEGFA/PTK2B/ITGB1/GPNMB/F3/ADM/SPARC/XBP1/C5AR1/CTNNB1/RUNX1/ITGA5/KLF2/C3/IL10/CDH5/STAB1/EFNA1	39	SMC_C2_c2_BP	FB1_ANGPT2
IL6	FB1	GO:0045765	3569	regulation of angiogenesis	1.26626e-05	9.03733e-06	CXCL8/FGF1/SFRP2/IL1B/SERPINE1/HIF1A/HSPB1/THBS1/PGK1/TNFRSF12A/RHOA/TNFAIP3/CYBB/DCN/CIB1/RGCC/ANXA1/CYP1B1/IL6/KLF4/ITGB2/VEGFA/PTK2B/ITGB1/GPNMB/F3/ADM/SPARC/XBP1/C5AR1/CTNNB1/RUNX1/ITGA5/KLF2/C3/IL10/CDH5/STAB1/EFNA1	39	SMC_C2_c2_BP	FB1_IL6
SERPINE1	FB2	GO:0045765	5054	regulation of angiogenesis	1.26626e-05	9.03733e-06	CXCL8/FGF1/SFRP2/IL1B/SERPINE1/HIF1A/HSPB1/THBS1/PGK1/TNFRSF12A/RHOA/TNFAIP3/CYBB/DCN/CIB1/RGCC/ANXA1/CYP1B1/IL6/KLF4/ITGB2/VEGFA/PTK2B/ITGB1/GPNMB/F3/ADM/SPARC/XBP1/C5AR1/CTNNB1/RUNX1/ITGA5/KLF2/C3/IL10/CDH5/STAB1/EFNA1	39	SMC_C2_c2_BP	FB2_SERPINE1
THBS2	FB2	GO:0045765	7058	regulation of angiogenesis	1.26626e-05	9.03733e-06	CXCL8/FGF1/SFRP2/IL1B/SERPINE1/HIF1A/HSPB1/THBS1/PGK1/TNFRSF12A/RHOA/TNFAIP3/CYBB/DCN/CIB1/RGCC/ANXA1/CYP1B1/IL6/KLF4/ITGB2/VEGFA/PTK2B/ITGB1/GPNMB/F3/ADM/SPARC/XBP1/C5AR1/CTNNB1/RUNX1/ITGA5/KLF2/C3/IL10/CDH5/STAB1/EFNA1	39	SMC_C2_c2_BP	FB2_THBS2
DCN	FB2	GO:0045765	1634	regulation of angiogenesis	1.26626e-05	9.03733e-06	CXCL8/FGF1/SFRP2/IL1B/SERPINE1/HIF1A/HSPB1/THBS1/PGK1/TNFRSF12A/RHOA/TNFAIP3/CYBB/DCN/CIB1/RGCC/ANXA1/CYP1B1/IL6/KLF4/ITGB2/VEGFA/PTK2B/ITGB1/GPNMB/F3/ADM/SPARC/XBP1/C5AR1/CTNNB1/RUNX1/ITGA5/KLF2/C3/IL10/CDH5/STAB1/EFNA1	39	SMC_C2_c2_BP	FB2_DCN
CD34	FB2	GO:0045765	947	regulation of angiogenesis	1.26626e-05	9.03733e-06	CXCL8/FGF1/SFRP2/IL1B/SERPINE1/HIF1A/HSPB1/THBS1/PGK1/TNFRSF12A/RHOA/TNFAIP3/CYBB/DCN/CIB1/RGCC/ANXA1/CYP1B1/IL6/KLF4/ITGB2/VEGFA/PTK2B/ITGB1/GPNMB/F3/ADM/SPARC/XBP1/C5AR1/CTNNB1/RUNX1/ITGA5/KLF2/C3/IL10/CDH5/STAB1/EFNA1	39	SMC_C2_c2_BP	FB2_CD34
C3	FB2	GO:0045765	718	regulation of angiogenesis	1.26626e-05	9.03733e-06	CXCL8/FGF1/SFRP2/IL1B/SERPINE1/HIF1A/HSPB1/THBS1/PGK1/TNFRSF12A/RHOA/TNFAIP3/CYBB/DCN/CIB1/RGCC/ANXA1/CYP1B1/IL6/KLF4/ITGB2/VEGFA/PTK2B/ITGB1/GPNMB/F3/ADM/SPARC/XBP1/C5AR1/CTNNB1/RUNX1/ITGA5/KLF2/C3/IL10/CDH5/STAB1/EFNA1	39	SMC_C2_c2_BP	FB2_C3
FGF2	FB2	GO:0045765	2247	regulation of angiogenesis	1.26626e-05	9.03733e-06	CXCL8/FGF1/SFRP2/IL1B/SERPINE1/HIF1A/HSPB1/THBS1/PGK1/TNFRSF12A/RHOA/TNFAIP3/CYBB/DCN/CIB1/RGCC/ANXA1/CYP1B1/IL6/KLF4/ITGB2/VEGFA/PTK2B/ITGB1/GPNMB/F3/ADM/SPARC/XBP1/C5AR1/CTNNB1/RUNX1/ITGA5/KLF2/C3/IL10/CDH5/STAB1/EFNA1	39	SMC_C2_c2_BP	FB2_FGF2
IL10	MP1	GO:0045765	3586	regulation of angiogenesis	1.26626e-05	9.03733e-06	CXCL8/FGF1/SFRP2/IL1B/SERPINE1/HIF1A/HSPB1/THBS1/PGK1/TNFRSF12A/RHOA/TNFAIP3/CYBB/DCN/CIB1/RGCC/ANXA1/CYP1B1/IL6/KLF4/ITGB2/VEGFA/PTK2B/ITGB1/GPNMB/F3/ADM/SPARC/XBP1/C5AR1/CTNNB1/RUNX1/ITGA5/KLF2/C3/IL10/CDH5/STAB1/EFNA1	39	SMC_C2_c2_BP	MP1_IL10
THBS1	MP1	GO:0045765	7057	regulation of angiogenesis	1.26626e-05	9.03733e-06	CXCL8/FGF1/SFRP2/IL1B/SERPINE1/HIF1A/HSPB1/THBS1/PGK1/TNFRSF12A/RHOA/TNFAIP3/CYBB/DCN/CIB1/RGCC/ANXA1/CYP1B1/IL6/KLF4/ITGB2/VEGFA/PTK2B/ITGB1/GPNMB/F3/ADM/SPARC/XBP1/C5AR1/CTNNB1/RUNX1/ITGA5/KLF2/C3/IL10/CDH5/STAB1/EFNA1	39	SMC_C2_c2_BP	MP1_THBS1
IL1B	MP1	GO:0045765	3553	regulation of angiogenesis	1.26626e-05	9.03733e-06	CXCL8/FGF1/SFRP2/IL1B/SERPINE1/HIF1A/HSPB1/THBS1/PGK1/TNFRSF12A/RHOA/TNFAIP3/CYBB/DCN/CIB1/RGCC/ANXA1/CYP1B1/IL6/KLF4/ITGB2/VEGFA/PTK2B/ITGB1/GPNMB/F3/ADM/SPARC/XBP1/C5AR1/CTNNB1/RUNX1/ITGA5/KLF2/C3/IL10/CDH5/STAB1/EFNA1	39	SMC_C2_c2_BP	MP1_IL1B
PTGS2	MP1	GO:0045765	5743	regulation of angiogenesis	1.26626e-05	9.03733e-06	CXCL8/FGF1/SFRP2/IL1B/SERPINE1/HIF1A/HSPB1/THBS1/PGK1/TNFRSF12A/RHOA/TNFAIP3/CYBB/DCN/CIB1/RGCC/ANXA1/CYP1B1/IL6/KLF4/ITGB2/VEGFA/PTK2B/ITGB1/GPNMB/F3/ADM/SPARC/XBP1/C5AR1/CTNNB1/RUNX1/ITGA5/KLF2/C3/IL10/CDH5/STAB1/EFNA1	39	SMC_C2_c2_BP	MP1_PTGS2
ANXA1	MP1	GO:0045765	301	regulation of angiogenesis	1.26626e-05	9.03733e-06	CXCL8/FGF1/SFRP2/IL1B/SERPINE1/HIF1A/HSPB1/THBS1/PGK1/TNFRSF12A/RHOA/TNFAIP3/CYBB/DCN/CIB1/RGCC/ANXA1/CYP1B1/IL6/KLF4/ITGB2/VEGFA/PTK2B/ITGB1/GPNMB/F3/ADM/SPARC/XBP1/C5AR1/CTNNB1/RUNX1/ITGA5/KLF2/C3/IL10/CDH5/STAB1/EFNA1	39	SMC_C2_c2_BP	MP1_ANXA1
IL1A	MP1	GO:0045765	3552	regulation of angiogenesis	1.26626e-05	9.03733e-06	CXCL8/FGF1/SFRP2/IL1B/SERPINE1/HIF1A/HSPB1/THBS1/PGK1/TNFRSF12A/RHOA/TNFAIP3/CYBB/DCN/CIB1/RGCC/ANXA1/CYP1B1/IL6/KLF4/ITGB2/VEGFA/PTK2B/ITGB1/GPNMB/F3/ADM/SPARC/XBP1/C5AR1/CTNNB1/RUNX1/ITGA5/KLF2/C3/IL10/CDH5/STAB1/EFNA1	39	SMC_C2_c2_BP	MP1_IL1A
CXCL8	MP1	GO:0045765	3576	regulation of angiogenesis	1.26626e-05	9.03733e-06	CXCL8/FGF1/SFRP2/IL1B/SERPINE1/HIF1A/HSPB1/THBS1/PGK1/TNFRSF12A/RHOA/TNFAIP3/CYBB/DCN/CIB1/RGCC/ANXA1/CYP1B1/IL6/KLF4/ITGB2/VEGFA/PTK2B/ITGB1/GPNMB/F3/ADM/SPARC/XBP1/C5AR1/CTNNB1/RUNX1/ITGA5/KLF2/C3/IL10/CDH5/STAB1/EFNA1	39	SMC_C2_c2_BP	MP1_CXCL8
VEGFA	MP1	GO:0045765	7422	regulation of angiogenesis	1.26626e-05	9.03733e-06	CXCL8/FGF1/SFRP2/IL1B/SERPINE1/HIF1A/HSPB1/THBS1/PGK1/TNFRSF12A/RHOA/TNFAIP3/CYBB/DCN/CIB1/RGCC/ANXA1/CYP1B1/IL6/KLF4/ITGB2/VEGFA/PTK2B/ITGB1/GPNMB/F3/ADM/SPARC/XBP1/C5AR1/CTNNB1/RUNX1/ITGA5/KLF2/C3/IL10/CDH5/STAB1/EFNA1	39	SMC_C2_c2_BP	MP1_VEGFA
ADM	MP2	GO:0045765	133	regulation of angiogenesis	1.26626e-05	9.03733e-06	CXCL8/FGF1/SFRP2/IL1B/SERPINE1/HIF1A/HSPB1/THBS1/PGK1/TNFRSF12A/RHOA/TNFAIP3/CYBB/DCN/CIB1/RGCC/ANXA1/CYP1B1/IL6/KLF4/ITGB2/VEGFA/PTK2B/ITGB1/GPNMB/F3/ADM/SPARC/XBP1/C5AR1/CTNNB1/RUNX1/ITGA5/KLF2/C3/IL10/CDH5/STAB1/EFNA1	39	SMC_C2_c2_BP	MP2_ADM
COL4A2	SMC1	GO:0045765	1284	regulation of angiogenesis	1.26626e-05	9.03733e-06	CXCL8/FGF1/SFRP2/IL1B/SERPINE1/HIF1A/HSPB1/THBS1/PGK1/TNFRSF12A/RHOA/TNFAIP3/CYBB/DCN/CIB1/RGCC/ANXA1/CYP1B1/IL6/KLF4/ITGB2/VEGFA/PTK2B/ITGB1/GPNMB/F3/ADM/SPARC/XBP1/C5AR1/CTNNB1/RUNX1/ITGA5/KLF2/C3/IL10/CDH5/STAB1/EFNA1	39	SMC_C2_c2_BP	SMC1_COL4A2
PTN	SMC1	GO:0045765	5764	regulation of angiogenesis	1.26626e-05	9.03733e-06	CXCL8/FGF1/SFRP2/IL1B/SERPINE1/HIF1A/HSPB1/THBS1/PGK1/TNFRSF12A/RHOA/TNFAIP3/CYBB/DCN/CIB1/RGCC/ANXA1/CYP1B1/IL6/KLF4/ITGB2/VEGFA/PTK2B/ITGB1/GPNMB/F3/ADM/SPARC/XBP1/C5AR1/CTNNB1/RUNX1/ITGA5/KLF2/C3/IL10/CDH5/STAB1/EFNA1	39	SMC_C2_c2_BP	SMC1_PTN
VEGFB	SMC1	GO:0045765	7423	regulation of angiogenesis	1.26626e-05	9.03733e-06	CXCL8/FGF1/SFRP2/IL1B/SERPINE1/HIF1A/HSPB1/THBS1/PGK1/TNFRSF12A/RHOA/TNFAIP3/CYBB/DCN/CIB1/RGCC/ANXA1/CYP1B1/IL6/KLF4/ITGB2/VEGFA/PTK2B/ITGB1/GPNMB/F3/ADM/SPARC/XBP1/C5AR1/CTNNB1/RUNX1/ITGA5/KLF2/C3/IL10/CDH5/STAB1/EFNA1	39	SMC_C2_c2_BP	SMC1_VEGFB
AGT	SMC1	GO:0045765	183	regulation of angiogenesis	1.26626e-05	9.03733e-06	CXCL8/FGF1/SFRP2/IL1B/SERPINE1/HIF1A/HSPB1/THBS1/PGK1/TNFRSF12A/RHOA/TNFAIP3/CYBB/DCN/CIB1/RGCC/ANXA1/CYP1B1/IL6/KLF4/ITGB2/VEGFA/PTK2B/ITGB1/GPNMB/F3/ADM/SPARC/XBP1/C5AR1/CTNNB1/RUNX1/ITGA5/KLF2/C3/IL10/CDH5/STAB1/EFNA1	39	SMC_C2_c2_BP	SMC1_AGT
HGF	SMC1	GO:0045765	3082	regulation of angiogenesis	1.26626e-05	9.03733e-06	CXCL8/FGF1/SFRP2/IL1B/SERPINE1/HIF1A/HSPB1/THBS1/PGK1/TNFRSF12A/RHOA/TNFAIP3/CYBB/DCN/CIB1/RGCC/ANXA1/CYP1B1/IL6/KLF4/ITGB2/VEGFA/PTK2B/ITGB1/GPNMB/F3/ADM/SPARC/XBP1/C5AR1/CTNNB1/RUNX1/ITGA5/KLF2/C3/IL10/CDH5/STAB1/EFNA1	39	SMC_C2_c2_BP	SMC1_HGF
FGF1	SMC2	GO:0045765	2246	regulation of angiogenesis	1.26626e-05	9.03733e-06	CXCL8/FGF1/SFRP2/IL1B/SERPINE1/HIF1A/HSPB1/THBS1/PGK1/TNFRSF12A/RHOA/TNFAIP3/CYBB/DCN/CIB1/RGCC/ANXA1/CYP1B1/IL6/KLF4/ITGB2/VEGFA/PTK2B/ITGB1/GPNMB/F3/ADM/SPARC/XBP1/C5AR1/CTNNB1/RUNX1/ITGA5/KLF2/C3/IL10/CDH5/STAB1/EFNA1	39	SMC_C2_c2_BP	SMC2_FGF1
HSP90AA1	FB1	GO:0048010	3320	vascular endothelial growth factor receptor signaling pathway	2.51176e-09	1.79264e-09	IL1B/HIF1A/HSPB1/HSP90AA1/RHOA/CYBB/ACTB/MAPKAPK2/FYN/CDC42/ABI1/VEGFA/PTK2B/NRP2/CYBA/NCKAP1/PTPN1/ITGA5/ITGAV/MAPK13/NCF4/SRC/NCF2	23	SMC_C2_c2_BP	FB1_HSP90AA1
IL1B	MP1	GO:0048010	3553	vascular endothelial growth factor receptor signaling pathway	2.51176e-09	1.79264e-09	IL1B/HIF1A/HSPB1/HSP90AA1/RHOA/CYBB/ACTB/MAPKAPK2/FYN/CDC42/ABI1/VEGFA/PTK2B/NRP2/CYBA/NCKAP1/PTPN1/ITGA5/ITGAV/MAPK13/NCF4/SRC/NCF2	23	SMC_C2_c2_BP	MP1_IL1B
VEGFA	MP1	GO:0048010	7422	vascular endothelial growth factor receptor signaling pathway	2.51176e-09	1.79264e-09	IL1B/HIF1A/HSPB1/HSP90AA1/RHOA/CYBB/ACTB/MAPKAPK2/FYN/CDC42/ABI1/VEGFA/PTK2B/NRP2/CYBA/NCKAP1/PTPN1/ITGA5/ITGAV/MAPK13/NCF4/SRC/NCF2	23	SMC_C2_c2_BP	MP1_VEGFA
VEGFB	SMC1	GO:0048010	7423	vascular endothelial growth factor receptor signaling pathway	2.51176e-09	1.79264e-09	IL1B/HIF1A/HSPB1/HSP90AA1/RHOA/CYBB/ACTB/MAPKAPK2/FYN/CDC42/ABI1/VEGFA/PTK2B/NRP2/CYBA/NCKAP1/PTPN1/ITGA5/ITGAV/MAPK13/NCF4/SRC/NCF2	23	SMC_C2_c2_BP	SMC1_VEGFB
IL6	FB1	GO:0048661	3569	positive regulation of smooth muscle cell proliferation	0.00406261	0.00289948	AIF1/EREG/THBS1/CCL5/JUN/IL6/IRAK1/CYBA/TNF/IL18/MMP9/IL10	12	SMC_C2_c2_BP	FB1_IL6
HBEGF	FB2	GO:0048661	1839	positive regulation of smooth muscle cell proliferation	0.00406261	0.00289948	AIF1/EREG/THBS1/CCL5/JUN/IL6/IRAK1/CYBA/TNF/IL18/MMP9/IL10	12	SMC_C2_c2_BP	FB2_HBEGF
MMP2	FB2	GO:0048661	4313	positive regulation of smooth muscle cell proliferation	0.00406261	0.00289948	AIF1/EREG/THBS1/CCL5/JUN/IL6/IRAK1/CYBA/TNF/IL18/MMP9/IL10	12	SMC_C2_c2_BP	FB2_MMP2
FGF2	FB2	GO:0048661	2247	positive regulation of smooth muscle cell proliferation	0.00406261	0.00289948	AIF1/EREG/THBS1/CCL5/JUN/IL6/IRAK1/CYBA/TNF/IL18/MMP9/IL10	12	SMC_C2_c2_BP	FB2_FGF2
PTGS2	MP1	GO:0048661	5743	positive regulation of smooth muscle cell proliferation	0.00406261	0.00289948	AIF1/EREG/THBS1/CCL5/JUN/IL6/IRAK1/CYBA/TNF/IL18/MMP9/IL10	12	SMC_C2_c2_BP	MP1_PTGS2
NAMPT	MP1	GO:0048661	10135	positive regulation of smooth muscle cell proliferation	0.00406261	0.00289948	AIF1/EREG/THBS1/CCL5/JUN/IL6/IRAK1/CYBA/TNF/IL18/MMP9/IL10	12	SMC_C2_c2_BP	MP1_NAMPT
MMP9	MP1	GO:0048661	4318	positive regulation of smooth muscle cell proliferation	0.00406261	0.00289948	AIF1/EREG/THBS1/CCL5/JUN/IL6/IRAK1/CYBA/TNF/IL18/MMP9/IL10	12	SMC_C2_c2_BP	MP1_MMP9
TNF	MP1	GO:0048661	7124	positive regulation of smooth muscle cell proliferation	0.00406261	0.00289948	AIF1/EREG/THBS1/CCL5/JUN/IL6/IRAK1/CYBA/TNF/IL18/MMP9/IL10	12	SMC_C2_c2_BP	MP1_TNF
IL10	MP1	GO:0048661	3586	positive regulation of smooth muscle cell proliferation	0.00406261	0.00289948	AIF1/EREG/THBS1/CCL5/JUN/IL6/IRAK1/CYBA/TNF/IL18/MMP9/IL10	12	SMC_C2_c2_BP	MP1_IL10
IL18	MP1	GO:0048661	3606	positive regulation of smooth muscle cell proliferation	0.00406261	0.00289948	AIF1/EREG/THBS1/CCL5/JUN/IL6/IRAK1/CYBA/TNF/IL18/MMP9/IL10	12	SMC_C2_c2_BP	MP1_IL18
THBS1	MP1	GO:0048661	7057	positive regulation of smooth muscle cell proliferation	0.00406261	0.00289948	AIF1/EREG/THBS1/CCL5/JUN/IL6/IRAK1/CYBA/TNF/IL18/MMP9/IL10	12	SMC_C2_c2_BP	MP1_THBS1
EREG	MP1	GO:0048661	2069	positive regulation of smooth muscle cell proliferation	0.00406261	0.00289948	AIF1/EREG/THBS1/CCL5/JUN/IL6/IRAK1/CYBA/TNF/IL18/MMP9/IL10	12	SMC_C2_c2_BP	MP1_EREG
TGM2	SMC1	GO:0048661	7052	positive regulation of smooth muscle cell proliferation	0.00406261	0.00289948	AIF1/EREG/THBS1/CCL5/JUN/IL6/IRAK1/CYBA/TNF/IL18/MMP9/IL10	12	SMC_C2_c2_BP	SMC1_TGM2
PDGFD	SMC1	GO:0048661	80310	positive regulation of smooth muscle cell proliferation	0.00406261	0.00289948	AIF1/EREG/THBS1/CCL5/JUN/IL6/IRAK1/CYBA/TNF/IL18/MMP9/IL10	12	SMC_C2_c2_BP	SMC1_PDGFD
AGT	SMC1	GO:0048661	183	positive regulation of smooth muscle cell proliferation	0.00406261	0.00289948	AIF1/EREG/THBS1/CCL5/JUN/IL6/IRAK1/CYBA/TNF/IL18/MMP9/IL10	12	SMC_C2_c2_BP	SMC1_AGT
CCL5	T	GO:0048661	6352	positive regulation of smooth muscle cell proliferation	0.00406261	0.00289948	AIF1/EREG/THBS1/CCL5/JUN/IL6/IRAK1/CYBA/TNF/IL18/MMP9/IL10	12	SMC_C2_c2_BP	T_CCL5
CD34	FB2	GO:0050663	947	cytokine secretion	5.44498e-06	3.88609e-06	IL1B/SRGN/CD2/CCL3/RGCC/CLEC5A/ANXA1/EZR/CD36/LCP2/TLR2/TNF/XBP1/PYCARD/CSF1R/GAS6/SYK/ITGAV/LYN/HAVCR2/CLEC4E/IL10/HYAL2/IL1R2/FCN1/SRC/FGR	27	SMC_C2_c2_BP	FB2_CD34
IL33	FB2	GO:0050663	90865	cytokine secretion	5.44498e-06	3.88609e-06	IL1B/SRGN/CD2/CCL3/RGCC/CLEC5A/ANXA1/EZR/CD36/LCP2/TLR2/TNF/XBP1/PYCARD/CSF1R/GAS6/SYK/ITGAV/LYN/HAVCR2/CLEC4E/IL10/HYAL2/IL1R2/FCN1/SRC/FGR	27	SMC_C2_c2_BP	FB2_IL33
CD58	MP1	GO:0050663	965	cytokine secretion	5.44498e-06	3.88609e-06	IL1B/SRGN/CD2/CCL3/RGCC/CLEC5A/ANXA1/EZR/CD36/LCP2/TLR2/TNF/XBP1/PYCARD/CSF1R/GAS6/SYK/ITGAV/LYN/HAVCR2/CLEC4E/IL10/HYAL2/IL1R2/FCN1/SRC/FGR	27	SMC_C2_c2_BP	MP1_CD58
IL10	MP1	GO:0050663	3586	cytokine secretion	5.44498e-06	3.88609e-06	IL1B/SRGN/CD2/CCL3/RGCC/CLEC5A/ANXA1/EZR/CD36/LCP2/TLR2/TNF/XBP1/PYCARD/CSF1R/GAS6/SYK/ITGAV/LYN/HAVCR2/CLEC4E/IL10/HYAL2/IL1R2/FCN1/SRC/FGR	27	SMC_C2_c2_BP	MP1_IL10
IL1A	MP1	GO:0050663	3552	cytokine secretion	5.44498e-06	3.88609e-06	IL1B/SRGN/CD2/CCL3/RGCC/CLEC5A/ANXA1/EZR/CD36/LCP2/TLR2/TNF/XBP1/PYCARD/CSF1R/GAS6/SYK/ITGAV/LYN/HAVCR2/CLEC4E/IL10/HYAL2/IL1R2/FCN1/SRC/FGR	27	SMC_C2_c2_BP	MP1_IL1A
IL1B	MP1	GO:0050663	3553	cytokine secretion	5.44498e-06	3.88609e-06	IL1B/SRGN/CD2/CCL3/RGCC/CLEC5A/ANXA1/EZR/CD36/LCP2/TLR2/TNF/XBP1/PYCARD/CSF1R/GAS6/SYK/ITGAV/LYN/HAVCR2/CLEC4E/IL10/HYAL2/IL1R2/FCN1/SRC/FGR	27	SMC_C2_c2_BP	MP1_IL1B
LGALS9	MP1	GO:0050663	3965	cytokine secretion	5.44498e-06	3.88609e-06	IL1B/SRGN/CD2/CCL3/RGCC/CLEC5A/ANXA1/EZR/CD36/LCP2/TLR2/TNF/XBP1/PYCARD/CSF1R/GAS6/SYK/ITGAV/LYN/HAVCR2/CLEC4E/IL10/HYAL2/IL1R2/FCN1/SRC/FGR	27	SMC_C2_c2_BP	MP1_LGALS9
CCL3	MP1	GO:0050663	6348	cytokine secretion	5.44498e-06	3.88609e-06	IL1B/SRGN/CD2/CCL3/RGCC/CLEC5A/ANXA1/EZR/CD36/LCP2/TLR2/TNF/XBP1/PYCARD/CSF1R/GAS6/SYK/ITGAV/LYN/HAVCR2/CLEC4E/IL10/HYAL2/IL1R2/FCN1/SRC/FGR	27	SMC_C2_c2_BP	MP1_CCL3
ANXA1	MP1	GO:0050663	301	cytokine secretion	5.44498e-06	3.88609e-06	IL1B/SRGN/CD2/CCL3/RGCC/CLEC5A/ANXA1/EZR/CD36/LCP2/TLR2/TNF/XBP1/PYCARD/CSF1R/GAS6/SYK/ITGAV/LYN/HAVCR2/CLEC4E/IL10/HYAL2/IL1R2/FCN1/SRC/FGR	27	SMC_C2_c2_BP	MP1_ANXA1
CD14	MP1	GO:0050663	929	cytokine secretion	5.44498e-06	3.88609e-06	IL1B/SRGN/CD2/CCL3/RGCC/CLEC5A/ANXA1/EZR/CD36/LCP2/TLR2/TNF/XBP1/PYCARD/CSF1R/GAS6/SYK/ITGAV/LYN/HAVCR2/CLEC4E/IL10/HYAL2/IL1R2/FCN1/SRC/FGR	27	SMC_C2_c2_BP	MP1_CD14
TNF	MP1	GO:0050663	7124	cytokine secretion	5.44498e-06	3.88609e-06	IL1B/SRGN/CD2/CCL3/RGCC/CLEC5A/ANXA1/EZR/CD36/LCP2/TLR2/TNF/XBP1/PYCARD/CSF1R/GAS6/SYK/ITGAV/LYN/HAVCR2/CLEC4E/IL10/HYAL2/IL1R2/FCN1/SRC/FGR	27	SMC_C2_c2_BP	MP1_TNF
GAS6	SMC1	GO:0050663	2621	cytokine secretion	5.44498e-06	3.88609e-06	IL1B/SRGN/CD2/CCL3/RGCC/CLEC5A/ANXA1/EZR/CD36/LCP2/TLR2/TNF/XBP1/PYCARD/CSF1R/GAS6/SYK/ITGAV/LYN/HAVCR2/CLEC4E/IL10/HYAL2/IL1R2/FCN1/SRC/FGR	27	SMC_C2_c2_BP	SMC1_GAS6
AGT	SMC1	GO:0050663	183	cytokine secretion	5.44498e-06	3.88609e-06	IL1B/SRGN/CD2/CCL3/RGCC/CLEC5A/ANXA1/EZR/CD36/LCP2/TLR2/TNF/XBP1/PYCARD/CSF1R/GAS6/SYK/ITGAV/LYN/HAVCR2/CLEC4E/IL10/HYAL2/IL1R2/FCN1/SRC/FGR	27	SMC_C2_c2_BP	SMC1_AGT
ANGPT1	SMC1	GO:0050663	284	cytokine secretion	5.44498e-06	3.88609e-06	IL1B/SRGN/CD2/CCL3/RGCC/CLEC5A/ANXA1/EZR/CD36/LCP2/TLR2/TNF/XBP1/PYCARD/CSF1R/GAS6/SYK/ITGAV/LYN/HAVCR2/CLEC4E/IL10/HYAL2/IL1R2/FCN1/SRC/FGR	27	SMC_C2_c2_BP	SMC1_ANGPT1
FN1	SMC1	GO:0050663	2335	cytokine secretion	5.44498e-06	3.88609e-06	IL1B/SRGN/CD2/CCL3/RGCC/CLEC5A/ANXA1/EZR/CD36/LCP2/TLR2/TNF/XBP1/PYCARD/CSF1R/GAS6/SYK/ITGAV/LYN/HAVCR2/CLEC4E/IL10/HYAL2/IL1R2/FCN1/SRC/FGR	27	SMC_C2_c2_BP	SMC1_FN1
HMGB1	SMC1	GO:0050663	3146	cytokine secretion	5.44498e-06	3.88609e-06	IL1B/SRGN/CD2/CCL3/RGCC/CLEC5A/ANXA1/EZR/CD36/LCP2/TLR2/TNF/XBP1/PYCARD/CSF1R/GAS6/SYK/ITGAV/LYN/HAVCR2/CLEC4E/IL10/HYAL2/IL1R2/FCN1/SRC/FGR	27	SMC_C2_c2_BP	SMC1_HMGB1
IL6	FB1	GO:0050921	3569	positive regulation of chemotaxis	1.34802e-07	9.62085e-08	CXCL8/CD74/CCL4/CXCL2/SERPINE1/AIF1/HSPB1/THBS1/CXCL3/CCL3/CXCL1/CCL5/CXCL14/IL6/C1QBP/VEGFA/PTK2B/STX3/CXCL5/F3/C5AR1/GAS6/CCL7/PLA2G7	24	SMC_C2_c2_BP	FB1_IL6
CXCL12	FB1	GO:0050921	6387	positive regulation of chemotaxis	1.34802e-07	9.62085e-08	CXCL8/CD74/CCL4/CXCL2/SERPINE1/AIF1/HSPB1/THBS1/CXCL3/CCL3/CXCL1/CCL5/CXCL14/IL6/C1QBP/VEGFA/PTK2B/STX3/CXCL5/F3/C5AR1/GAS6/CCL7/PLA2G7	24	SMC_C2_c2_BP	FB1_CXCL12
CSF1	FB2	GO:0050921	1435	positive regulation of chemotaxis	1.34802e-07	9.62085e-08	CXCL8/CD74/CCL4/CXCL2/SERPINE1/AIF1/HSPB1/THBS1/CXCL3/CCL3/CXCL1/CCL5/CXCL14/IL6/C1QBP/VEGFA/PTK2B/STX3/CXCL5/F3/C5AR1/GAS6/CCL7/PLA2G7	24	SMC_C2_c2_BP	FB2_CSF1
SERPINE1	FB2	GO:0050921	5054	positive regulation of chemotaxis	1.34802e-07	9.62085e-08	CXCL8/CD74/CCL4/CXCL2/SERPINE1/AIF1/HSPB1/THBS1/CXCL3/CCL3/CXCL1/CCL5/CXCL14/IL6/C1QBP/VEGFA/PTK2B/STX3/CXCL5/F3/C5AR1/GAS6/CCL7/PLA2G7	24	SMC_C2_c2_BP	FB2_SERPINE1
RARRES2	FB2	GO:0050921	5919	positive regulation of chemotaxis	1.34802e-07	9.62085e-08	CXCL8/CD74/CCL4/CXCL2/SERPINE1/AIF1/HSPB1/THBS1/CXCL3/CCL3/CXCL1/CCL5/CXCL14/IL6/C1QBP/VEGFA/PTK2B/STX3/CXCL5/F3/C5AR1/GAS6/CCL7/PLA2G7	24	SMC_C2_c2_BP	FB2_RARRES2
SLIT2	FB2	GO:0050921	9353	positive regulation of chemotaxis	1.34802e-07	9.62085e-08	CXCL8/CD74/CCL4/CXCL2/SERPINE1/AIF1/HSPB1/THBS1/CXCL3/CCL3/CXCL1/CCL5/CXCL14/IL6/C1QBP/VEGFA/PTK2B/STX3/CXCL5/F3/C5AR1/GAS6/CCL7/PLA2G7	24	SMC_C2_c2_BP	FB2_SLIT2
FGF2	FB2	GO:0050921	2247	positive regulation of chemotaxis	1.34802e-07	9.62085e-08	CXCL8/CD74/CCL4/CXCL2/SERPINE1/AIF1/HSPB1/THBS1/CXCL3/CCL3/CXCL1/CCL5/CXCL14/IL6/C1QBP/VEGFA/PTK2B/STX3/CXCL5/F3/C5AR1/GAS6/CCL7/PLA2G7	24	SMC_C2_c2_BP	FB2_FGF2
CXCL3	MP1	GO:0050921	2921	positive regulation of chemotaxis	1.34802e-07	9.62085e-08	CXCL8/CD74/CCL4/CXCL2/SERPINE1/AIF1/HSPB1/THBS1/CXCL3/CCL3/CXCL1/CCL5/CXCL14/IL6/C1QBP/VEGFA/PTK2B/STX3/CXCL5/F3/C5AR1/GAS6/CCL7/PLA2G7	24	SMC_C2_c2_BP	MP1_CXCL3
CXCL1	MP1	GO:0050921	2919	positive regulation of chemotaxis	1.34802e-07	9.62085e-08	CXCL8/CD74/CCL4/CXCL2/SERPINE1/AIF1/HSPB1/THBS1/CXCL3/CCL3/CXCL1/CCL5/CXCL14/IL6/C1QBP/VEGFA/PTK2B/STX3/CXCL5/F3/C5AR1/GAS6/CCL7/PLA2G7	24	SMC_C2_c2_BP	MP1_CXCL1
CCL4	MP1	GO:0050921	6351	positive regulation of chemotaxis	1.34802e-07	9.62085e-08	CXCL8/CD74/CCL4/CXCL2/SERPINE1/AIF1/HSPB1/THBS1/CXCL3/CCL3/CXCL1/CCL5/CXCL14/IL6/C1QBP/VEGFA/PTK2B/STX3/CXCL5/F3/C5AR1/GAS6/CCL7/PLA2G7	24	SMC_C2_c2_BP	MP1_CCL4
CXCL2	MP1	GO:0050921	2920	positive regulation of chemotaxis	1.34802e-07	9.62085e-08	CXCL8/CD74/CCL4/CXCL2/SERPINE1/AIF1/HSPB1/THBS1/CXCL3/CCL3/CXCL1/CCL5/CXCL14/IL6/C1QBP/VEGFA/PTK2B/STX3/CXCL5/F3/C5AR1/GAS6/CCL7/PLA2G7	24	SMC_C2_c2_BP	MP1_CXCL2
THBS1	MP1	GO:0050921	7057	positive regulation of chemotaxis	1.34802e-07	9.62085e-08	CXCL8/CD74/CCL4/CXCL2/SERPINE1/AIF1/HSPB1/THBS1/CXCL3/CCL3/CXCL1/CCL5/CXCL14/IL6/C1QBP/VEGFA/PTK2B/STX3/CXCL5/F3/C5AR1/GAS6/CCL7/PLA2G7	24	SMC_C2_c2_BP	MP1_THBS1
CCL7	MP1	GO:0050921	6354	positive regulation of chemotaxis	1.34802e-07	9.62085e-08	CXCL8/CD74/CCL4/CXCL2/SERPINE1/AIF1/HSPB1/THBS1/CXCL3/CCL3/CXCL1/CCL5/CXCL14/IL6/C1QBP/VEGFA/PTK2B/STX3/CXCL5/F3/C5AR1/GAS6/CCL7/PLA2G7	24	SMC_C2_c2_BP	MP1_CCL7
CALR	MP1	GO:0050921	811	positive regulation of chemotaxis	1.34802e-07	9.62085e-08	CXCL8/CD74/CCL4/CXCL2/SERPINE1/AIF1/HSPB1/THBS1/CXCL3/CCL3/CXCL1/CCL5/CXCL14/IL6/C1QBP/VEGFA/PTK2B/STX3/CXCL5/F3/C5AR1/GAS6/CCL7/PLA2G7	24	SMC_C2_c2_BP	MP1_CALR
CCL3	MP1	GO:0050921	6348	positive regulation of chemotaxis	1.34802e-07	9.62085e-08	CXCL8/CD74/CCL4/CXCL2/SERPINE1/AIF1/HSPB1/THBS1/CXCL3/CCL3/CXCL1/CCL5/CXCL14/IL6/C1QBP/VEGFA/PTK2B/STX3/CXCL5/F3/C5AR1/GAS6/CCL7/PLA2G7	24	SMC_C2_c2_BP	MP1_CCL3
VEGFA	MP1	GO:0050921	7422	positive regulation of chemotaxis	1.34802e-07	9.62085e-08	CXCL8/CD74/CCL4/CXCL2/SERPINE1/AIF1/HSPB1/THBS1/CXCL3/CCL3/CXCL1/CCL5/CXCL14/IL6/C1QBP/VEGFA/PTK2B/STX3/CXCL5/F3/C5AR1/GAS6/CCL7/PLA2G7	24	SMC_C2_c2_BP	MP1_VEGFA
CXCL5	MP1	GO:0050921	6374	positive regulation of chemotaxis	1.34802e-07	9.62085e-08	CXCL8/CD74/CCL4/CXCL2/SERPINE1/AIF1/HSPB1/THBS1/CXCL3/CCL3/CXCL1/CCL5/CXCL14/IL6/C1QBP/VEGFA/PTK2B/STX3/CXCL5/F3/C5AR1/GAS6/CCL7/PLA2G7	24	SMC_C2_c2_BP	MP1_CXCL5
CXCL8	MP1	GO:0050921	3576	positive regulation of chemotaxis	1.34802e-07	9.62085e-08	CXCL8/CD74/CCL4/CXCL2/SERPINE1/AIF1/HSPB1/THBS1/CXCL3/CCL3/CXCL1/CCL5/CXCL14/IL6/C1QBP/VEGFA/PTK2B/STX3/CXCL5/F3/C5AR1/GAS6/CCL7/PLA2G7	24	SMC_C2_c2_BP	MP1_CXCL8
LGALS9	MP1	GO:0050921	3965	positive regulation of chemotaxis	1.34802e-07	9.62085e-08	CXCL8/CD74/CCL4/CXCL2/SERPINE1/AIF1/HSPB1/THBS1/CXCL3/CCL3/CXCL1/CCL5/CXCL14/IL6/C1QBP/VEGFA/PTK2B/STX3/CXCL5/F3/C5AR1/GAS6/CCL7/PLA2G7	24	SMC_C2_c2_BP	MP1_LGALS9
HMGB1	SMC1	GO:0050921	3146	positive regulation of chemotaxis	1.34802e-07	9.62085e-08	CXCL8/CD74/CCL4/CXCL2/SERPINE1/AIF1/HSPB1/THBS1/CXCL3/CCL3/CXCL1/CCL5/CXCL14/IL6/C1QBP/VEGFA/PTK2B/STX3/CXCL5/F3/C5AR1/GAS6/CCL7/PLA2G7	24	SMC_C2_c2_BP	SMC1_HMGB1
VEGFB	SMC1	GO:0050921	7423	positive regulation of chemotaxis	1.34802e-07	9.62085e-08	CXCL8/CD74/CCL4/CXCL2/SERPINE1/AIF1/HSPB1/THBS1/CXCL3/CCL3/CXCL1/CCL5/CXCL14/IL6/C1QBP/VEGFA/PTK2B/STX3/CXCL5/F3/C5AR1/GAS6/CCL7/PLA2G7	24	SMC_C2_c2_BP	SMC1_VEGFB
PDGFD	SMC1	GO:0050921	80310	positive regulation of chemotaxis	1.34802e-07	9.62085e-08	CXCL8/CD74/CCL4/CXCL2/SERPINE1/AIF1/HSPB1/THBS1/CXCL3/CCL3/CXCL1/CCL5/CXCL14/IL6/C1QBP/VEGFA/PTK2B/STX3/CXCL5/F3/C5AR1/GAS6/CCL7/PLA2G7	24	SMC_C2_c2_BP	SMC1_PDGFD
GAS6	SMC1	GO:0050921	2621	positive regulation of chemotaxis	1.34802e-07	9.62085e-08	CXCL8/CD74/CCL4/CXCL2/SERPINE1/AIF1/HSPB1/THBS1/CXCL3/CCL3/CXCL1/CCL5/CXCL14/IL6/C1QBP/VEGFA/PTK2B/STX3/CXCL5/F3/C5AR1/GAS6/CCL7/PLA2G7	24	SMC_C2_c2_BP	SMC1_GAS6
CCL5	T	GO:0050921	6352	positive regulation of chemotaxis	1.34802e-07	9.62085e-08	CXCL8/CD74/CCL4/CXCL2/SERPINE1/AIF1/HSPB1/THBS1/CXCL3/CCL3/CXCL1/CCL5/CXCL14/IL6/C1QBP/VEGFA/PTK2B/STX3/CXCL5/F3/C5AR1/GAS6/CCL7/PLA2G7	24	SMC_C2_c2_BP	T_CCL5
APP	FB2	GO:0051092	351	positive regulation of NF-kappaB transcription factor activity	0.000275392	0.000196547	IL1B/NPM1/EIF2AK2/NFKBIA/CIB1/NFKB1/CD36/ITGB2/ICAM1/IRAK1/S100A9/TLR2/TNF/PYCARD/S100A8/APP/TRAF1/IRAK2/NFKB2	19	SMC_C2_c2_BP	FB2_APP
S100A8	MP1	GO:0051092	6279	positive regulation of NF-kappaB transcription factor activity	0.000275392	0.000196547	IL1B/NPM1/EIF2AK2/NFKBIA/CIB1/NFKB1/CD36/ITGB2/ICAM1/IRAK1/S100A9/TLR2/TNF/PYCARD/S100A8/APP/TRAF1/IRAK2/NFKB2	19	SMC_C2_c2_BP	MP1_S100A8
TNF	MP1	GO:0051092	7124	positive regulation of NF-kappaB transcription factor activity	0.000275392	0.000196547	IL1B/NPM1/EIF2AK2/NFKBIA/CIB1/NFKB1/CD36/ITGB2/ICAM1/IRAK1/S100A9/TLR2/TNF/PYCARD/S100A8/APP/TRAF1/IRAK2/NFKB2	19	SMC_C2_c2_BP	MP1_TNF
IL1B	MP1	GO:0051092	3553	positive regulation of NF-kappaB transcription factor activity	0.000275392	0.000196547	IL1B/NPM1/EIF2AK2/NFKBIA/CIB1/NFKB1/CD36/ITGB2/ICAM1/IRAK1/S100A9/TLR2/TNF/PYCARD/S100A8/APP/TRAF1/IRAK2/NFKB2	19	SMC_C2_c2_BP	MP1_IL1B
S100A9	MP1	GO:0051092	6280	positive regulation of NF-kappaB transcription factor activity	0.000275392	0.000196547	IL1B/NPM1/EIF2AK2/NFKBIA/CIB1/NFKB1/CD36/ITGB2/ICAM1/IRAK1/S100A9/TLR2/TNF/PYCARD/S100A8/APP/TRAF1/IRAK2/NFKB2	19	SMC_C2_c2_BP	MP1_S100A9
ICAM1	MP1	GO:0051092	3383	positive regulation of NF-kappaB transcription factor activity	0.000275392	0.000196547	IL1B/NPM1/EIF2AK2/NFKBIA/CIB1/NFKB1/CD36/ITGB2/ICAM1/IRAK1/S100A9/TLR2/TNF/PYCARD/S100A8/APP/TRAF1/IRAK2/NFKB2	19	SMC_C2_c2_BP	MP1_ICAM1
LGALS9	MP1	GO:0051092	3965	positive regulation of NF-kappaB transcription factor activity	0.000275392	0.000196547	IL1B/NPM1/EIF2AK2/NFKBIA/CIB1/NFKB1/CD36/ITGB2/ICAM1/IRAK1/S100A9/TLR2/TNF/PYCARD/S100A8/APP/TRAF1/IRAK2/NFKB2	19	SMC_C2_c2_BP	MP1_LGALS9
AGT	SMC1	GO:0051092	183	positive regulation of NF-kappaB transcription factor activity	0.000275392	0.000196547	IL1B/NPM1/EIF2AK2/NFKBIA/CIB1/NFKB1/CD36/ITGB2/ICAM1/IRAK1/S100A9/TLR2/TNF/PYCARD/S100A8/APP/TRAF1/IRAK2/NFKB2	19	SMC_C2_c2_BP	SMC1_AGT
COL1A1	FB2	GO:0051591	1277	response to cAMP	0.00365721	0.00261015	COL1A1/LDHA/DUSP1/JUN/EZR/PTK2B/BIRC2/SPARC/AQP9/ZFP36L1/APP/RAP1B/RAPGEF1	13	SMC_C2_c2_BP	FB2_COL1A1
APP	FB2	GO:0051591	351	response to cAMP	0.00365721	0.00261015	COL1A1/LDHA/DUSP1/JUN/EZR/PTK2B/BIRC2/SPARC/AQP9/ZFP36L1/APP/RAP1B/RAPGEF1	13	SMC_C2_c2_BP	FB2_APP
AREG	MP1	GO:0051591	374	response to cAMP	0.00365721	0.00261015	COL1A1/LDHA/DUSP1/JUN/EZR/PTK2B/BIRC2/SPARC/AQP9/ZFP36L1/APP/RAP1B/RAPGEF1	13	SMC_C2_c2_BP	MP1_AREG
FGF2	FB2	GO:0051897	2247	positive regulation of protein kinase B signaling	0.000127624	9.10853e-05	FGF1/EREG/THBS1/CCL3/HCLS1/FYN/GPX1/C1QBP/CD86/FGF7/PIK3AP1/ITGB1/F3/TNF/RTN4/IL18/PIK3R5/GAS6/PDGFA/LCK/SRC	21	SMC_C2_c2_BP	FB2_FGF2
FGF7	FB2	GO:0051897	2252	positive regulation of protein kinase B signaling	0.000127624	9.10853e-05	FGF1/EREG/THBS1/CCL3/HCLS1/FYN/GPX1/C1QBP/CD86/FGF7/PIK3AP1/ITGB1/F3/TNF/RTN4/IL18/PIK3R5/GAS6/PDGFA/LCK/SRC	21	SMC_C2_c2_BP	FB2_FGF7
HBEGF	FB2	GO:0051897	1839	positive regulation of protein kinase B signaling	0.000127624	9.10853e-05	FGF1/EREG/THBS1/CCL3/HCLS1/FYN/GPX1/C1QBP/CD86/FGF7/PIK3AP1/ITGB1/F3/TNF/RTN4/IL18/PIK3R5/GAS6/PDGFA/LCK/SRC	21	SMC_C2_c2_BP	FB2_HBEGF
CCL3	MP1	GO:0051897	6348	positive regulation of protein kinase B signaling	0.000127624	9.10853e-05	FGF1/EREG/THBS1/CCL3/HCLS1/FYN/GPX1/C1QBP/CD86/FGF7/PIK3AP1/ITGB1/F3/TNF/RTN4/IL18/PIK3R5/GAS6/PDGFA/LCK/SRC	21	SMC_C2_c2_BP	MP1_CCL3
IL18	MP1	GO:0051897	3606	positive regulation of protein kinase B signaling	0.000127624	9.10853e-05	FGF1/EREG/THBS1/CCL3/HCLS1/FYN/GPX1/C1QBP/CD86/FGF7/PIK3AP1/ITGB1/F3/TNF/RTN4/IL18/PIK3R5/GAS6/PDGFA/LCK/SRC	21	SMC_C2_c2_BP	MP1_IL18
EREG	MP1	GO:0051897	2069	positive regulation of protein kinase B signaling	0.000127624	9.10853e-05	FGF1/EREG/THBS1/CCL3/HCLS1/FYN/GPX1/C1QBP/CD86/FGF7/PIK3AP1/ITGB1/F3/TNF/RTN4/IL18/PIK3R5/GAS6/PDGFA/LCK/SRC	21	SMC_C2_c2_BP	MP1_EREG
RTN4	MP1	GO:0051897	57142	positive regulation of protein kinase B signaling	0.000127624	9.10853e-05	FGF1/EREG/THBS1/CCL3/HCLS1/FYN/GPX1/C1QBP/CD86/FGF7/PIK3AP1/ITGB1/F3/TNF/RTN4/IL18/PIK3R5/GAS6/PDGFA/LCK/SRC	21	SMC_C2_c2_BP	MP1_RTN4
TNF	MP1	GO:0051897	7124	positive regulation of protein kinase B signaling	0.000127624	9.10853e-05	FGF1/EREG/THBS1/CCL3/HCLS1/FYN/GPX1/C1QBP/CD86/FGF7/PIK3AP1/ITGB1/F3/TNF/RTN4/IL18/PIK3R5/GAS6/PDGFA/LCK/SRC	21	SMC_C2_c2_BP	MP1_TNF
THBS1	MP1	GO:0051897	7057	positive regulation of protein kinase B signaling	0.000127624	9.10853e-05	FGF1/EREG/THBS1/CCL3/HCLS1/FYN/GPX1/C1QBP/CD86/FGF7/PIK3AP1/ITGB1/F3/TNF/RTN4/IL18/PIK3R5/GAS6/PDGFA/LCK/SRC	21	SMC_C2_c2_BP	MP1_THBS1
ANGPT1	SMC1	GO:0051897	284	positive regulation of protein kinase B signaling	0.000127624	9.10853e-05	FGF1/EREG/THBS1/CCL3/HCLS1/FYN/GPX1/C1QBP/CD86/FGF7/PIK3AP1/ITGB1/F3/TNF/RTN4/IL18/PIK3R5/GAS6/PDGFA/LCK/SRC	21	SMC_C2_c2_BP	SMC1_ANGPT1
GAS6	SMC1	GO:0051897	2621	positive regulation of protein kinase B signaling	0.000127624	9.10853e-05	FGF1/EREG/THBS1/CCL3/HCLS1/FYN/GPX1/C1QBP/CD86/FGF7/PIK3AP1/ITGB1/F3/TNF/RTN4/IL18/PIK3R5/GAS6/PDGFA/LCK/SRC	21	SMC_C2_c2_BP	SMC1_GAS6
HGF	SMC1	GO:0051897	3082	positive regulation of protein kinase B signaling	0.000127624	9.10853e-05	FGF1/EREG/THBS1/CCL3/HCLS1/FYN/GPX1/C1QBP/CD86/FGF7/PIK3AP1/ITGB1/F3/TNF/RTN4/IL18/PIK3R5/GAS6/PDGFA/LCK/SRC	21	SMC_C2_c2_BP	SMC1_HGF
PDGFA	SMC2	GO:0051897	5154	positive regulation of protein kinase B signaling	0.000127624	9.10853e-05	FGF1/EREG/THBS1/CCL3/HCLS1/FYN/GPX1/C1QBP/CD86/FGF7/PIK3AP1/ITGB1/F3/TNF/RTN4/IL18/PIK3R5/GAS6/PDGFA/LCK/SRC	21	SMC_C2_c2_BP	SMC2_PDGFA
FGF1	SMC2	GO:0051897	2246	positive regulation of protein kinase B signaling	0.000127624	9.10853e-05	FGF1/EREG/THBS1/CCL3/HCLS1/FYN/GPX1/C1QBP/CD86/FGF7/PIK3AP1/ITGB1/F3/TNF/RTN4/IL18/PIK3R5/GAS6/PDGFA/LCK/SRC	21	SMC_C2_c2_BP	SMC2_FGF1
LCK	T	GO:0051897	3932	positive regulation of protein kinase B signaling	0.000127624	9.10853e-05	FGF1/EREG/THBS1/CCL3/HCLS1/FYN/GPX1/C1QBP/CD86/FGF7/PIK3AP1/ITGB1/F3/TNF/RTN4/IL18/PIK3R5/GAS6/PDGFA/LCK/SRC	21	SMC_C2_c2_BP	T_LCK
CYR61	FB1	GO:0060191	3491	regulation of lipase activity	0.00342328	0.0024432	RGS2/CCL5/RHOA/ARL1/CYR61/ARF4/ANXA1/APOC1/ABL2/C5AR1/GNA15/FURIN	12	SMC_C2_c2_BP	FB1_CYR61
FGF2	FB2	GO:0060191	2247	regulation of lipase activity	0.00342328	0.0024432	RGS2/CCL5/RHOA/ARL1/CYR61/ARF4/ANXA1/APOC1/ABL2/C5AR1/GNA15/FURIN	12	SMC_C2_c2_BP	FB2_FGF2
ANXA1	MP1	GO:0060191	301	regulation of lipase activity	0.00342328	0.0024432	RGS2/CCL5/RHOA/ARL1/CYR61/ARF4/ANXA1/APOC1/ABL2/C5AR1/GNA15/FURIN	12	SMC_C2_c2_BP	MP1_ANXA1
AGT	SMC1	GO:0060191	183	regulation of lipase activity	0.00342328	0.0024432	RGS2/CCL5/RHOA/ARL1/CYR61/ARF4/ANXA1/APOC1/ABL2/C5AR1/GNA15/FURIN	12	SMC_C2_c2_BP	SMC1_AGT
CCL5	T	GO:0060191	6352	regulation of lipase activity	0.00342328	0.0024432	RGS2/CCL5/RHOA/ARL1/CYR61/ARF4/ANXA1/APOC1/ABL2/C5AR1/GNA15/FURIN	12	SMC_C2_c2_BP	T_CCL5
CCL2	FB1	GO:0070371	6347	ERK1 and ERK2 cascade	1.76942e-09	1.26284e-09	CCL3L3/CD74/CCL4/CCL20/IL1B/GPR183/CCL3/DUSP1/CCL5/MARCO/CYR61/CIB1/JUN/TREM2/EZR/KLF4/CD36/ERRFI1/ICAM1/PIN1/PTK2B/CD4/CTGF/DUSP6/GPNMB/CCL18/DUSP4/TNF/PYCARD/C5AR1/ZFP36L1/PTPN1/CSF1R/GAS6/ACKR3/APP/CCL7/SYK/PDGFA/ITGAV/LYN/HAVCR2/SRC/RAPGEF1/CD44	45	SMC_C2_c2_BP	FB1_CCL2
CYR61	FB1	GO:0070371	3491	ERK1 and ERK2 cascade	1.76942e-09	1.26284e-09	CCL3L3/CD74/CCL4/CCL20/IL1B/GPR183/CCL3/DUSP1/CCL5/MARCO/CYR61/CIB1/JUN/TREM2/EZR/KLF4/CD36/ERRFI1/ICAM1/PIN1/PTK2B/CD4/CTGF/DUSP6/GPNMB/CCL18/DUSP4/TNF/PYCARD/C5AR1/ZFP36L1/PTPN1/CSF1R/GAS6/ACKR3/APP/CCL7/SYK/PDGFA/ITGAV/LYN/HAVCR2/SRC/RAPGEF1/CD44	45	SMC_C2_c2_BP	FB1_CYR61
PLA2G2A	FB2	GO:0070371	5320	ERK1 and ERK2 cascade	1.76942e-09	1.26284e-09	CCL3L3/CD74/CCL4/CCL20/IL1B/GPR183/CCL3/DUSP1/CCL5/MARCO/CYR61/CIB1/JUN/TREM2/EZR/KLF4/CD36/ERRFI1/ICAM1/PIN1/PTK2B/CD4/CTGF/DUSP6/GPNMB/CCL18/DUSP4/TNF/PYCARD/C5AR1/ZFP36L1/PTPN1/CSF1R/GAS6/ACKR3/APP/CCL7/SYK/PDGFA/ITGAV/LYN/HAVCR2/SRC/RAPGEF1/CD44	45	SMC_C2_c2_BP	FB2_PLA2G2A
TIMP3	FB2	GO:0070371	7078	ERK1 and ERK2 cascade	1.76942e-09	1.26284e-09	CCL3L3/CD74/CCL4/CCL20/IL1B/GPR183/CCL3/DUSP1/CCL5/MARCO/CYR61/CIB1/JUN/TREM2/EZR/KLF4/CD36/ERRFI1/ICAM1/PIN1/PTK2B/CD4/CTGF/DUSP6/GPNMB/CCL18/DUSP4/TNF/PYCARD/C5AR1/ZFP36L1/PTPN1/CSF1R/GAS6/ACKR3/APP/CCL7/SYK/PDGFA/ITGAV/LYN/HAVCR2/SRC/RAPGEF1/CD44	45	SMC_C2_c2_BP	FB2_TIMP3
CTGF	FB2	GO:0070371	1490	ERK1 and ERK2 cascade	1.76942e-09	1.26284e-09	CCL3L3/CD74/CCL4/CCL20/IL1B/GPR183/CCL3/DUSP1/CCL5/MARCO/CYR61/CIB1/JUN/TREM2/EZR/KLF4/CD36/ERRFI1/ICAM1/PIN1/PTK2B/CD4/CTGF/DUSP6/GPNMB/CCL18/DUSP4/TNF/PYCARD/C5AR1/ZFP36L1/PTPN1/CSF1R/GAS6/ACKR3/APP/CCL7/SYK/PDGFA/ITGAV/LYN/HAVCR2/SRC/RAPGEF1/CD44	45	SMC_C2_c2_BP	FB2_CTGF
APP	FB2	GO:0070371	351	ERK1 and ERK2 cascade	1.76942e-09	1.26284e-09	CCL3L3/CD74/CCL4/CCL20/IL1B/GPR183/CCL3/DUSP1/CCL5/MARCO/CYR61/CIB1/JUN/TREM2/EZR/KLF4/CD36/ERRFI1/ICAM1/PIN1/PTK2B/CD4/CTGF/DUSP6/GPNMB/CCL18/DUSP4/TNF/PYCARD/C5AR1/ZFP36L1/PTPN1/CSF1R/GAS6/ACKR3/APP/CCL7/SYK/PDGFA/ITGAV/LYN/HAVCR2/SRC/RAPGEF1/CD44	45	SMC_C2_c2_BP	FB2_APP
FBLN1	FB2	GO:0070371	2192	ERK1 and ERK2 cascade	1.76942e-09	1.26284e-09	CCL3L3/CD74/CCL4/CCL20/IL1B/GPR183/CCL3/DUSP1/CCL5/MARCO/CYR61/CIB1/JUN/TREM2/EZR/KLF4/CD36/ERRFI1/ICAM1/PIN1/PTK2B/CD4/CTGF/DUSP6/GPNMB/CCL18/DUSP4/TNF/PYCARD/C5AR1/ZFP36L1/PTPN1/CSF1R/GAS6/ACKR3/APP/CCL7/SYK/PDGFA/ITGAV/LYN/HAVCR2/SRC/RAPGEF1/CD44	45	SMC_C2_c2_BP	FB2_FBLN1
FGF2	FB2	GO:0070371	2247	ERK1 and ERK2 cascade	1.76942e-09	1.26284e-09	CCL3L3/CD74/CCL4/CCL20/IL1B/GPR183/CCL3/DUSP1/CCL5/MARCO/CYR61/CIB1/JUN/TREM2/EZR/KLF4/CD36/ERRFI1/ICAM1/PIN1/PTK2B/CD4/CTGF/DUSP6/GPNMB/CCL18/DUSP4/TNF/PYCARD/C5AR1/ZFP36L1/PTPN1/CSF1R/GAS6/ACKR3/APP/CCL7/SYK/PDGFA/ITGAV/LYN/HAVCR2/SRC/RAPGEF1/CD44	45	SMC_C2_c2_BP	FB2_FGF2
IL1B	MP1	GO:0070371	3553	ERK1 and ERK2 cascade	1.76942e-09	1.26284e-09	CCL3L3/CD74/CCL4/CCL20/IL1B/GPR183/CCL3/DUSP1/CCL5/MARCO/CYR61/CIB1/JUN/TREM2/EZR/KLF4/CD36/ERRFI1/ICAM1/PIN1/PTK2B/CD4/CTGF/DUSP6/GPNMB/CCL18/DUSP4/TNF/PYCARD/C5AR1/ZFP36L1/PTPN1/CSF1R/GAS6/ACKR3/APP/CCL7/SYK/PDGFA/ITGAV/LYN/HAVCR2/SRC/RAPGEF1/CD44	45	SMC_C2_c2_BP	MP1_IL1B
LGALS9	MP1	GO:0070371	3965	ERK1 and ERK2 cascade	1.76942e-09	1.26284e-09	CCL3L3/CD74/CCL4/CCL20/IL1B/GPR183/CCL3/DUSP1/CCL5/MARCO/CYR61/CIB1/JUN/TREM2/EZR/KLF4/CD36/ERRFI1/ICAM1/PIN1/PTK2B/CD4/CTGF/DUSP6/GPNMB/CCL18/DUSP4/TNF/PYCARD/C5AR1/ZFP36L1/PTPN1/CSF1R/GAS6/ACKR3/APP/CCL7/SYK/PDGFA/ITGAV/LYN/HAVCR2/SRC/RAPGEF1/CD44	45	SMC_C2_c2_BP	MP1_LGALS9
CCL3L3	MP1	GO:0070371	414062	ERK1 and ERK2 cascade	1.76942e-09	1.26284e-09	CCL3L3/CD74/CCL4/CCL20/IL1B/GPR183/CCL3/DUSP1/CCL5/MARCO/CYR61/CIB1/JUN/TREM2/EZR/KLF4/CD36/ERRFI1/ICAM1/PIN1/PTK2B/CD4/CTGF/DUSP6/GPNMB/CCL18/DUSP4/TNF/PYCARD/C5AR1/ZFP36L1/PTPN1/CSF1R/GAS6/ACKR3/APP/CCL7/SYK/PDGFA/ITGAV/LYN/HAVCR2/SRC/RAPGEF1/CD44	45	SMC_C2_c2_BP	MP1_CCL3L3
IL1A	MP1	GO:0070371	3552	ERK1 and ERK2 cascade	1.76942e-09	1.26284e-09	CCL3L3/CD74/CCL4/CCL20/IL1B/GPR183/CCL3/DUSP1/CCL5/MARCO/CYR61/CIB1/JUN/TREM2/EZR/KLF4/CD36/ERRFI1/ICAM1/PIN1/PTK2B/CD4/CTGF/DUSP6/GPNMB/CCL18/DUSP4/TNF/PYCARD/C5AR1/ZFP36L1/PTPN1/CSF1R/GAS6/ACKR3/APP/CCL7/SYK/PDGFA/ITGAV/LYN/HAVCR2/SRC/RAPGEF1/CD44	45	SMC_C2_c2_BP	MP1_IL1A
CCL7	MP1	GO:0070371	6354	ERK1 and ERK2 cascade	1.76942e-09	1.26284e-09	CCL3L3/CD74/CCL4/CCL20/IL1B/GPR183/CCL3/DUSP1/CCL5/MARCO/CYR61/CIB1/JUN/TREM2/EZR/KLF4/CD36/ERRFI1/ICAM1/PIN1/PTK2B/CD4/CTGF/DUSP6/GPNMB/CCL18/DUSP4/TNF/PYCARD/C5AR1/ZFP36L1/PTPN1/CSF1R/GAS6/ACKR3/APP/CCL7/SYK/PDGFA/ITGAV/LYN/HAVCR2/SRC/RAPGEF1/CD44	45	SMC_C2_c2_BP	MP1_CCL7
TNF	MP1	GO:0070371	7124	ERK1 and ERK2 cascade	1.76942e-09	1.26284e-09	CCL3L3/CD74/CCL4/CCL20/IL1B/GPR183/CCL3/DUSP1/CCL5/MARCO/CYR61/CIB1/JUN/TREM2/EZR/KLF4/CD36/ERRFI1/ICAM1/PIN1/PTK2B/CD4/CTGF/DUSP6/GPNMB/CCL18/DUSP4/TNF/PYCARD/C5AR1/ZFP36L1/PTPN1/CSF1R/GAS6/ACKR3/APP/CCL7/SYK/PDGFA/ITGAV/LYN/HAVCR2/SRC/RAPGEF1/CD44	45	SMC_C2_c2_BP	MP1_TNF
ICAM1	MP1	GO:0070371	3383	ERK1 and ERK2 cascade	1.76942e-09	1.26284e-09	CCL3L3/CD74/CCL4/CCL20/IL1B/GPR183/CCL3/DUSP1/CCL5/MARCO/CYR61/CIB1/JUN/TREM2/EZR/KLF4/CD36/ERRFI1/ICAM1/PIN1/PTK2B/CD4/CTGF/DUSP6/GPNMB/CCL18/DUSP4/TNF/PYCARD/C5AR1/ZFP36L1/PTPN1/CSF1R/GAS6/ACKR3/APP/CCL7/SYK/PDGFA/ITGAV/LYN/HAVCR2/SRC/RAPGEF1/CD44	45	SMC_C2_c2_BP	MP1_ICAM1
CCL18	MP1	GO:0070371	6362	ERK1 and ERK2 cascade	1.76942e-09	1.26284e-09	CCL3L3/CD74/CCL4/CCL20/IL1B/GPR183/CCL3/DUSP1/CCL5/MARCO/CYR61/CIB1/JUN/TREM2/EZR/KLF4/CD36/ERRFI1/ICAM1/PIN1/PTK2B/CD4/CTGF/DUSP6/GPNMB/CCL18/DUSP4/TNF/PYCARD/C5AR1/ZFP36L1/PTPN1/CSF1R/GAS6/ACKR3/APP/CCL7/SYK/PDGFA/ITGAV/LYN/HAVCR2/SRC/RAPGEF1/CD44	45	SMC_C2_c2_BP	MP1_CCL18
CCL4	MP1	GO:0070371	6351	ERK1 and ERK2 cascade	1.76942e-09	1.26284e-09	CCL3L3/CD74/CCL4/CCL20/IL1B/GPR183/CCL3/DUSP1/CCL5/MARCO/CYR61/CIB1/JUN/TREM2/EZR/KLF4/CD36/ERRFI1/ICAM1/PIN1/PTK2B/CD4/CTGF/DUSP6/GPNMB/CCL18/DUSP4/TNF/PYCARD/C5AR1/ZFP36L1/PTPN1/CSF1R/GAS6/ACKR3/APP/CCL7/SYK/PDGFA/ITGAV/LYN/HAVCR2/SRC/RAPGEF1/CD44	45	SMC_C2_c2_BP	MP1_CCL4
CCL3	MP1	GO:0070371	6348	ERK1 and ERK2 cascade	1.76942e-09	1.26284e-09	CCL3L3/CD74/CCL4/CCL20/IL1B/GPR183/CCL3/DUSP1/CCL5/MARCO/CYR61/CIB1/JUN/TREM2/EZR/KLF4/CD36/ERRFI1/ICAM1/PIN1/PTK2B/CD4/CTGF/DUSP6/GPNMB/CCL18/DUSP4/TNF/PYCARD/C5AR1/ZFP36L1/PTPN1/CSF1R/GAS6/ACKR3/APP/CCL7/SYK/PDGFA/ITGAV/LYN/HAVCR2/SRC/RAPGEF1/CD44	45	SMC_C2_c2_BP	MP1_CCL3
CCL20	MP1	GO:0070371	6364	ERK1 and ERK2 cascade	1.76942e-09	1.26284e-09	CCL3L3/CD74/CCL4/CCL20/IL1B/GPR183/CCL3/DUSP1/CCL5/MARCO/CYR61/CIB1/JUN/TREM2/EZR/KLF4/CD36/ERRFI1/ICAM1/PIN1/PTK2B/CD4/CTGF/DUSP6/GPNMB/CCL18/DUSP4/TNF/PYCARD/C5AR1/ZFP36L1/PTPN1/CSF1R/GAS6/ACKR3/APP/CCL7/SYK/PDGFA/ITGAV/LYN/HAVCR2/SRC/RAPGEF1/CD44	45	SMC_C2_c2_BP	MP1_CCL20
ANGPT1	SMC1	GO:0070371	284	ERK1 and ERK2 cascade	1.76942e-09	1.26284e-09	CCL3L3/CD74/CCL4/CCL20/IL1B/GPR183/CCL3/DUSP1/CCL5/MARCO/CYR61/CIB1/JUN/TREM2/EZR/KLF4/CD36/ERRFI1/ICAM1/PIN1/PTK2B/CD4/CTGF/DUSP6/GPNMB/CCL18/DUSP4/TNF/PYCARD/C5AR1/ZFP36L1/PTPN1/CSF1R/GAS6/ACKR3/APP/CCL7/SYK/PDGFA/ITGAV/LYN/HAVCR2/SRC/RAPGEF1/CD44	45	SMC_C2_c2_BP	SMC1_ANGPT1
HMGB1	SMC1	GO:0070371	3146	ERK1 and ERK2 cascade	1.76942e-09	1.26284e-09	CCL3L3/CD74/CCL4/CCL20/IL1B/GPR183/CCL3/DUSP1/CCL5/MARCO/CYR61/CIB1/JUN/TREM2/EZR/KLF4/CD36/ERRFI1/ICAM1/PIN1/PTK2B/CD4/CTGF/DUSP6/GPNMB/CCL18/DUSP4/TNF/PYCARD/C5AR1/ZFP36L1/PTPN1/CSF1R/GAS6/ACKR3/APP/CCL7/SYK/PDGFA/ITGAV/LYN/HAVCR2/SRC/RAPGEF1/CD44	45	SMC_C2_c2_BP	SMC1_HMGB1
GAS6	SMC1	GO:0070371	2621	ERK1 and ERK2 cascade	1.76942e-09	1.26284e-09	CCL3L3/CD74/CCL4/CCL20/IL1B/GPR183/CCL3/DUSP1/CCL5/MARCO/CYR61/CIB1/JUN/TREM2/EZR/KLF4/CD36/ERRFI1/ICAM1/PIN1/PTK2B/CD4/CTGF/DUSP6/GPNMB/CCL18/DUSP4/TNF/PYCARD/C5AR1/ZFP36L1/PTPN1/CSF1R/GAS6/ACKR3/APP/CCL7/SYK/PDGFA/ITGAV/LYN/HAVCR2/SRC/RAPGEF1/CD44	45	SMC_C2_c2_BP	SMC1_GAS6
AGT	SMC1	GO:0070371	183	ERK1 and ERK2 cascade	1.76942e-09	1.26284e-09	CCL3L3/CD74/CCL4/CCL20/IL1B/GPR183/CCL3/DUSP1/CCL5/MARCO/CYR61/CIB1/JUN/TREM2/EZR/KLF4/CD36/ERRFI1/ICAM1/PIN1/PTK2B/CD4/CTGF/DUSP6/GPNMB/CCL18/DUSP4/TNF/PYCARD/C5AR1/ZFP36L1/PTPN1/CSF1R/GAS6/ACKR3/APP/CCL7/SYK/PDGFA/ITGAV/LYN/HAVCR2/SRC/RAPGEF1/CD44	45	SMC_C2_c2_BP	SMC1_AGT
FN1	SMC1	GO:0070371	2335	ERK1 and ERK2 cascade	1.76942e-09	1.26284e-09	CCL3L3/CD74/CCL4/CCL20/IL1B/GPR183/CCL3/DUSP1/CCL5/MARCO/CYR61/CIB1/JUN/TREM2/EZR/KLF4/CD36/ERRFI1/ICAM1/PIN1/PTK2B/CD4/CTGF/DUSP6/GPNMB/CCL18/DUSP4/TNF/PYCARD/C5AR1/ZFP36L1/PTPN1/CSF1R/GAS6/ACKR3/APP/CCL7/SYK/PDGFA/ITGAV/LYN/HAVCR2/SRC/RAPGEF1/CD44	45	SMC_C2_c2_BP	SMC1_FN1
PDGFD	SMC1	GO:0070371	80310	ERK1 and ERK2 cascade	1.76942e-09	1.26284e-09	CCL3L3/CD74/CCL4/CCL20/IL1B/GPR183/CCL3/DUSP1/CCL5/MARCO/CYR61/CIB1/JUN/TREM2/EZR/KLF4/CD36/ERRFI1/ICAM1/PIN1/PTK2B/CD4/CTGF/DUSP6/GPNMB/CCL18/DUSP4/TNF/PYCARD/C5AR1/ZFP36L1/PTPN1/CSF1R/GAS6/ACKR3/APP/CCL7/SYK/PDGFA/ITGAV/LYN/HAVCR2/SRC/RAPGEF1/CD44	45	SMC_C2_c2_BP	SMC1_PDGFD
GSTP1	SMC2	GO:0070371	2950	ERK1 and ERK2 cascade	1.76942e-09	1.26284e-09	CCL3L3/CD74/CCL4/CCL20/IL1B/GPR183/CCL3/DUSP1/CCL5/MARCO/CYR61/CIB1/JUN/TREM2/EZR/KLF4/CD36/ERRFI1/ICAM1/PIN1/PTK2B/CD4/CTGF/DUSP6/GPNMB/CCL18/DUSP4/TNF/PYCARD/C5AR1/ZFP36L1/PTPN1/CSF1R/GAS6/ACKR3/APP/CCL7/SYK/PDGFA/ITGAV/LYN/HAVCR2/SRC/RAPGEF1/CD44	45	SMC_C2_c2_BP	SMC2_GSTP1
PDGFA	SMC2	GO:0070371	5154	ERK1 and ERK2 cascade	1.76942e-09	1.26284e-09	CCL3L3/CD74/CCL4/CCL20/IL1B/GPR183/CCL3/DUSP1/CCL5/MARCO/CYR61/CIB1/JUN/TREM2/EZR/KLF4/CD36/ERRFI1/ICAM1/PIN1/PTK2B/CD4/CTGF/DUSP6/GPNMB/CCL18/DUSP4/TNF/PYCARD/C5AR1/ZFP36L1/PTPN1/CSF1R/GAS6/ACKR3/APP/CCL7/SYK/PDGFA/ITGAV/LYN/HAVCR2/SRC/RAPGEF1/CD44	45	SMC_C2_c2_BP	SMC2_PDGFA
CCL5	T	GO:0070371	6352	ERK1 and ERK2 cascade	1.76942e-09	1.26284e-09	CCL3L3/CD74/CCL4/CCL20/IL1B/GPR183/CCL3/DUSP1/CCL5/MARCO/CYR61/CIB1/JUN/TREM2/EZR/KLF4/CD36/ERRFI1/ICAM1/PIN1/PTK2B/CD4/CTGF/DUSP6/GPNMB/CCL18/DUSP4/TNF/PYCARD/C5AR1/ZFP36L1/PTPN1/CSF1R/GAS6/ACKR3/APP/CCL7/SYK/PDGFA/ITGAV/LYN/HAVCR2/SRC/RAPGEF1/CD44	45	SMC_C2_c2_BP	T_CCL5
IL6	FB1	GO:0070555	3569	response to interleukin-1	2.86064e-08	2.04164e-08	CXCL8/CCL3L3/CCL4/CCL20/IL1B/HIF1A/CCL3/PSME2/CCL5/NFKBIA/ANXA1/IL6/PSMD1/NFKB1/ICAM1/TANK/IRAK1/PELI1/CCL18/CYBA/PYCARD/KLF2/IL1RN/RBMX/CCL7/MAPK13/IRAK2/HYAL2/IL1R2/CEBPB/SRC	31	SMC_C2_c2_BP	FB1_IL6
CCL2	FB1	GO:0070555	6347	response to interleukin-1	2.86064e-08	2.04164e-08	CXCL8/CCL3L3/CCL4/CCL20/IL1B/HIF1A/CCL3/PSME2/CCL5/NFKBIA/ANXA1/IL6/PSMD1/NFKB1/ICAM1/TANK/IRAK1/PELI1/CCL18/CYBA/PYCARD/KLF2/IL1RN/RBMX/CCL7/MAPK13/IRAK2/HYAL2/IL1R2/CEBPB/SRC	31	SMC_C2_c2_BP	FB1_CCL2
HAS2	FB2	GO:0070555	3037	response to interleukin-1	2.86064e-08	2.04164e-08	CXCL8/CCL3L3/CCL4/CCL20/IL1B/HIF1A/CCL3/PSME2/CCL5/NFKBIA/ANXA1/IL6/PSMD1/NFKB1/ICAM1/TANK/IRAK1/PELI1/CCL18/CYBA/PYCARD/KLF2/IL1RN/RBMX/CCL7/MAPK13/IRAK2/HYAL2/IL1R2/CEBPB/SRC	31	SMC_C2_c2_BP	FB2_HAS2
TFPI	FB2	GO:0070555	7035	response to interleukin-1	2.86064e-08	2.04164e-08	CXCL8/CCL3L3/CCL4/CCL20/IL1B/HIF1A/CCL3/PSME2/CCL5/NFKBIA/ANXA1/IL6/PSMD1/NFKB1/ICAM1/TANK/IRAK1/PELI1/CCL18/CYBA/PYCARD/KLF2/IL1RN/RBMX/CCL7/MAPK13/IRAK2/HYAL2/IL1R2/CEBPB/SRC	31	SMC_C2_c2_BP	FB2_TFPI
ANXA1	MP1	GO:0070555	301	response to interleukin-1	2.86064e-08	2.04164e-08	CXCL8/CCL3L3/CCL4/CCL20/IL1B/HIF1A/CCL3/PSME2/CCL5/NFKBIA/ANXA1/IL6/PSMD1/NFKB1/ICAM1/TANK/IRAK1/PELI1/CCL18/CYBA/PYCARD/KLF2/IL1RN/RBMX/CCL7/MAPK13/IRAK2/HYAL2/IL1R2/CEBPB/SRC	31	SMC_C2_c2_BP	MP1_ANXA1
IL1B	MP1	GO:0070555	3553	response to interleukin-1	2.86064e-08	2.04164e-08	CXCL8/CCL3L3/CCL4/CCL20/IL1B/HIF1A/CCL3/PSME2/CCL5/NFKBIA/ANXA1/IL6/PSMD1/NFKB1/ICAM1/TANK/IRAK1/PELI1/CCL18/CYBA/PYCARD/KLF2/IL1RN/RBMX/CCL7/MAPK13/IRAK2/HYAL2/IL1R2/CEBPB/SRC	31	SMC_C2_c2_BP	MP1_IL1B
LGALS9	MP1	GO:0070555	3965	response to interleukin-1	2.86064e-08	2.04164e-08	CXCL8/CCL3L3/CCL4/CCL20/IL1B/HIF1A/CCL3/PSME2/CCL5/NFKBIA/ANXA1/IL6/PSMD1/NFKB1/ICAM1/TANK/IRAK1/PELI1/CCL18/CYBA/PYCARD/KLF2/IL1RN/RBMX/CCL7/MAPK13/IRAK2/HYAL2/IL1R2/CEBPB/SRC	31	SMC_C2_c2_BP	MP1_LGALS9
CCL20	MP1	GO:0070555	6364	response to interleukin-1	2.86064e-08	2.04164e-08	CXCL8/CCL3L3/CCL4/CCL20/IL1B/HIF1A/CCL3/PSME2/CCL5/NFKBIA/ANXA1/IL6/PSMD1/NFKB1/ICAM1/TANK/IRAK1/PELI1/CCL18/CYBA/PYCARD/KLF2/IL1RN/RBMX/CCL7/MAPK13/IRAK2/HYAL2/IL1R2/CEBPB/SRC	31	SMC_C2_c2_BP	MP1_CCL20
ICAM1	MP1	GO:0070555	3383	response to interleukin-1	2.86064e-08	2.04164e-08	CXCL8/CCL3L3/CCL4/CCL20/IL1B/HIF1A/CCL3/PSME2/CCL5/NFKBIA/ANXA1/IL6/PSMD1/NFKB1/ICAM1/TANK/IRAK1/PELI1/CCL18/CYBA/PYCARD/KLF2/IL1RN/RBMX/CCL7/MAPK13/IRAK2/HYAL2/IL1R2/CEBPB/SRC	31	SMC_C2_c2_BP	MP1_ICAM1
IL1A	MP1	GO:0070555	3552	response to interleukin-1	2.86064e-08	2.04164e-08	CXCL8/CCL3L3/CCL4/CCL20/IL1B/HIF1A/CCL3/PSME2/CCL5/NFKBIA/ANXA1/IL6/PSMD1/NFKB1/ICAM1/TANK/IRAK1/PELI1/CCL18/CYBA/PYCARD/KLF2/IL1RN/RBMX/CCL7/MAPK13/IRAK2/HYAL2/IL1R2/CEBPB/SRC	31	SMC_C2_c2_BP	MP1_IL1A
CCL18	MP1	GO:0070555	6362	response to interleukin-1	2.86064e-08	2.04164e-08	CXCL8/CCL3L3/CCL4/CCL20/IL1B/HIF1A/CCL3/PSME2/CCL5/NFKBIA/ANXA1/IL6/PSMD1/NFKB1/ICAM1/TANK/IRAK1/PELI1/CCL18/CYBA/PYCARD/KLF2/IL1RN/RBMX/CCL7/MAPK13/IRAK2/HYAL2/IL1R2/CEBPB/SRC	31	SMC_C2_c2_BP	MP1_CCL18
CCL7	MP1	GO:0070555	6354	response to interleukin-1	2.86064e-08	2.04164e-08	CXCL8/CCL3L3/CCL4/CCL20/IL1B/HIF1A/CCL3/PSME2/CCL5/NFKBIA/ANXA1/IL6/PSMD1/NFKB1/ICAM1/TANK/IRAK1/PELI1/CCL18/CYBA/PYCARD/KLF2/IL1RN/RBMX/CCL7/MAPK13/IRAK2/HYAL2/IL1R2/CEBPB/SRC	31	SMC_C2_c2_BP	MP1_CCL7
CCL3L3	MP1	GO:0070555	414062	response to interleukin-1	2.86064e-08	2.04164e-08	CXCL8/CCL3L3/CCL4/CCL20/IL1B/HIF1A/CCL3/PSME2/CCL5/NFKBIA/ANXA1/IL6/PSMD1/NFKB1/ICAM1/TANK/IRAK1/PELI1/CCL18/CYBA/PYCARD/KLF2/IL1RN/RBMX/CCL7/MAPK13/IRAK2/HYAL2/IL1R2/CEBPB/SRC	31	SMC_C2_c2_BP	MP1_CCL3L3
CCL3	MP1	GO:0070555	6348	response to interleukin-1	2.86064e-08	2.04164e-08	CXCL8/CCL3L3/CCL4/CCL20/IL1B/HIF1A/CCL3/PSME2/CCL5/NFKBIA/ANXA1/IL6/PSMD1/NFKB1/ICAM1/TANK/IRAK1/PELI1/CCL18/CYBA/PYCARD/KLF2/IL1RN/RBMX/CCL7/MAPK13/IRAK2/HYAL2/IL1R2/CEBPB/SRC	31	SMC_C2_c2_BP	MP1_CCL3
IL1RN	MP1	GO:0070555	3557	response to interleukin-1	2.86064e-08	2.04164e-08	CXCL8/CCL3L3/CCL4/CCL20/IL1B/HIF1A/CCL3/PSME2/CCL5/NFKBIA/ANXA1/IL6/PSMD1/NFKB1/ICAM1/TANK/IRAK1/PELI1/CCL18/CYBA/PYCARD/KLF2/IL1RN/RBMX/CCL7/MAPK13/IRAK2/HYAL2/IL1R2/CEBPB/SRC	31	SMC_C2_c2_BP	MP1_IL1RN
CXCL8	MP1	GO:0070555	3576	response to interleukin-1	2.86064e-08	2.04164e-08	CXCL8/CCL3L3/CCL4/CCL20/IL1B/HIF1A/CCL3/PSME2/CCL5/NFKBIA/ANXA1/IL6/PSMD1/NFKB1/ICAM1/TANK/IRAK1/PELI1/CCL18/CYBA/PYCARD/KLF2/IL1RN/RBMX/CCL7/MAPK13/IRAK2/HYAL2/IL1R2/CEBPB/SRC	31	SMC_C2_c2_BP	MP1_CXCL8
CCL4	MP1	GO:0070555	6351	response to interleukin-1	2.86064e-08	2.04164e-08	CXCL8/CCL3L3/CCL4/CCL20/IL1B/HIF1A/CCL3/PSME2/CCL5/NFKBIA/ANXA1/IL6/PSMD1/NFKB1/ICAM1/TANK/IRAK1/PELI1/CCL18/CYBA/PYCARD/KLF2/IL1RN/RBMX/CCL7/MAPK13/IRAK2/HYAL2/IL1R2/CEBPB/SRC	31	SMC_C2_c2_BP	MP1_CCL4
CCL5	T	GO:0070555	6352	response to interleukin-1	2.86064e-08	2.04164e-08	CXCL8/CCL3L3/CCL4/CCL20/IL1B/HIF1A/CCL3/PSME2/CCL5/NFKBIA/ANXA1/IL6/PSMD1/NFKB1/ICAM1/TANK/IRAK1/PELI1/CCL18/CYBA/PYCARD/KLF2/IL1RN/RBMX/CCL7/MAPK13/IRAK2/HYAL2/IL1R2/CEBPB/SRC	31	SMC_C2_c2_BP	T_CCL5
COL1A1	FB2	GO:0071559	1277	response to transforming growth factor beta	0.000279562	0.000199524	COL1A1/COL3A1/PDCD5/THBS1/COL1A2/RHOA/KLF10/JUN/CAV2/FYN/VASN/FBN1/TWSG1/PIN1/TGFB1I1/ITGB5/SDCBP/ZFP36L1/RUNX3/CD109/DAB2/FURIN/CDH5/HYAL2/SRC/CLDN5	26	SMC_C2_c2_BP	FB2_COL1A1
FBN1	FB2	GO:0071559	2200	response to transforming growth factor beta	0.000279562	0.000199524	COL1A1/COL3A1/PDCD5/THBS1/COL1A2/RHOA/KLF10/JUN/CAV2/FYN/VASN/FBN1/TWSG1/PIN1/TGFB1I1/ITGB5/SDCBP/ZFP36L1/RUNX3/CD109/DAB2/FURIN/CDH5/HYAL2/SRC/CLDN5	26	SMC_C2_c2_BP	FB2_FBN1
COL3A1	FB2	GO:0071559	1281	response to transforming growth factor beta	0.000279562	0.000199524	COL1A1/COL3A1/PDCD5/THBS1/COL1A2/RHOA/KLF10/JUN/CAV2/FYN/VASN/FBN1/TWSG1/PIN1/TGFB1I1/ITGB5/SDCBP/ZFP36L1/RUNX3/CD109/DAB2/FURIN/CDH5/HYAL2/SRC/CLDN5	26	SMC_C2_c2_BP	FB2_COL3A1
COL1A2	FB2	GO:0071559	1278	response to transforming growth factor beta	0.000279562	0.000199524	COL1A1/COL3A1/PDCD5/THBS1/COL1A2/RHOA/KLF10/JUN/CAV2/FYN/VASN/FBN1/TWSG1/PIN1/TGFB1I1/ITGB5/SDCBP/ZFP36L1/RUNX3/CD109/DAB2/FURIN/CDH5/HYAL2/SRC/CLDN5	26	SMC_C2_c2_BP	FB2_COL1A2
THBS1	MP1	GO:0071559	7057	response to transforming growth factor beta	0.000279562	0.000199524	COL1A1/COL3A1/PDCD5/THBS1/COL1A2/RHOA/KLF10/JUN/CAV2/FYN/VASN/FBN1/TWSG1/PIN1/TGFB1I1/ITGB5/SDCBP/ZFP36L1/RUNX3/CD109/DAB2/FURIN/CDH5/HYAL2/SRC/CLDN5	26	SMC_C2_c2_BP	MP1_THBS1
ADAM9	MP1	GO:0071559	8754	response to transforming growth factor beta	0.000279562	0.000199524	COL1A1/COL3A1/PDCD5/THBS1/COL1A2/RHOA/KLF10/JUN/CAV2/FYN/VASN/FBN1/TWSG1/PIN1/TGFB1I1/ITGB5/SDCBP/ZFP36L1/RUNX3/CD109/DAB2/FURIN/CDH5/HYAL2/SRC/CLDN5	26	SMC_C2_c2_BP	MP1_ADAM9
COL4A2	SMC1	GO:0071559	1284	response to transforming growth factor beta	0.000279562	0.000199524	COL1A1/COL3A1/PDCD5/THBS1/COL1A2/RHOA/KLF10/JUN/CAV2/FYN/VASN/FBN1/TWSG1/PIN1/TGFB1I1/ITGB5/SDCBP/ZFP36L1/RUNX3/CD109/DAB2/FURIN/CDH5/HYAL2/SRC/CLDN5	26	SMC_C2_c2_BP	SMC1_COL4A2
LTBP1	SMC1	GO:0071559	4052	response to transforming growth factor beta	0.000279562	0.000199524	COL1A1/COL3A1/PDCD5/THBS1/COL1A2/RHOA/KLF10/JUN/CAV2/FYN/VASN/FBN1/TWSG1/PIN1/TGFB1I1/ITGB5/SDCBP/ZFP36L1/RUNX3/CD109/DAB2/FURIN/CDH5/HYAL2/SRC/CLDN5	26	SMC_C2_c2_BP	SMC1_LTBP1
GLG1	SMC1	GO:0071559	2734	response to transforming growth factor beta	0.000279562	0.000199524	COL1A1/COL3A1/PDCD5/THBS1/COL1A2/RHOA/KLF10/JUN/CAV2/FYN/VASN/FBN1/TWSG1/PIN1/TGFB1I1/ITGB5/SDCBP/ZFP36L1/RUNX3/CD109/DAB2/FURIN/CDH5/HYAL2/SRC/CLDN5	26	SMC_C2_c2_BP	SMC1_GLG1
PDGFD	SMC1	GO:0071559	80310	response to transforming growth factor beta	0.000279562	0.000199524	COL1A1/COL3A1/PDCD5/THBS1/COL1A2/RHOA/KLF10/JUN/CAV2/FYN/VASN/FBN1/TWSG1/PIN1/TGFB1I1/ITGB5/SDCBP/ZFP36L1/RUNX3/CD109/DAB2/FURIN/CDH5/HYAL2/SRC/CLDN5	26	SMC_C2_c2_BP	SMC1_PDGFD
CXCL12	FB1	GO:0090066	6387	regulation of anatomical structure size	1.88887e-05	1.34809e-05	SPP1/PFN1/TMSB10/SOD2/RGS2/PLEK/HCLS1/TNFRSF12A/RHOA/ARPC5/CFL1/ACTR3/IL7R/SHTN1/CAPZB/GPX1/TRIOBP/ARPC1B/EZR/ARPC2/ACTR2/PPP1R15A/PRKCD/VEGFA/ICAM1/PTK2B/ARF1/TMEM123/SPTAN1/MSN/ADM/CAPG/PYCARD/RTN4/DOCK4/RAB5A/ARF6/NCKAP1/CDC42EP3/RHOG/SEMA3C/CTTN/HCK/FMN1/GCLM/GCH1/SHANK3	47	SMC_C2_c2_BP	FB1_CXCL12
SLIT2	FB2	GO:0090066	9353	regulation of anatomical structure size	1.88887e-05	1.34809e-05	SPP1/PFN1/TMSB10/SOD2/RGS2/PLEK/HCLS1/TNFRSF12A/RHOA/ARPC5/CFL1/ACTR3/IL7R/SHTN1/CAPZB/GPX1/TRIOBP/ARPC1B/EZR/ARPC2/ACTR2/PPP1R15A/PRKCD/VEGFA/ICAM1/PTK2B/ARF1/TMEM123/SPTAN1/MSN/ADM/CAPG/PYCARD/RTN4/DOCK4/RAB5A/ARF6/NCKAP1/CDC42EP3/RHOG/SEMA3C/CTTN/HCK/FMN1/GCLM/GCH1/SHANK3	47	SMC_C2_c2_BP	FB2_SLIT2
NPPA	FB3	GO:0090066	4878	regulation of anatomical structure size	1.88887e-05	1.34809e-05	SPP1/PFN1/TMSB10/SOD2/RGS2/PLEK/HCLS1/TNFRSF12A/RHOA/ARPC5/CFL1/ACTR3/IL7R/SHTN1/CAPZB/GPX1/TRIOBP/ARPC1B/EZR/ARPC2/ACTR2/PPP1R15A/PRKCD/VEGFA/ICAM1/PTK2B/ARF1/TMEM123/SPTAN1/MSN/ADM/CAPG/PYCARD/RTN4/DOCK4/RAB5A/ARF6/NCKAP1/CDC42EP3/RHOG/SEMA3C/CTTN/HCK/FMN1/GCLM/GCH1/SHANK3	47	SMC_C2_c2_BP	FB3_NPPA
SPP1	MP1	GO:0090066	6696	regulation of anatomical structure size	1.88887e-05	1.34809e-05	SPP1/PFN1/TMSB10/SOD2/RGS2/PLEK/HCLS1/TNFRSF12A/RHOA/ARPC5/CFL1/ACTR3/IL7R/SHTN1/CAPZB/GPX1/TRIOBP/ARPC1B/EZR/ARPC2/ACTR2/PPP1R15A/PRKCD/VEGFA/ICAM1/PTK2B/ARF1/TMEM123/SPTAN1/MSN/ADM/CAPG/PYCARD/RTN4/DOCK4/RAB5A/ARF6/NCKAP1/CDC42EP3/RHOG/SEMA3C/CTTN/HCK/FMN1/GCLM/GCH1/SHANK3	47	SMC_C2_c2_BP	MP1_SPP1
APOE	MP1	GO:0090066	348	regulation of anatomical structure size	1.88887e-05	1.34809e-05	SPP1/PFN1/TMSB10/SOD2/RGS2/PLEK/HCLS1/TNFRSF12A/RHOA/ARPC5/CFL1/ACTR3/IL7R/SHTN1/CAPZB/GPX1/TRIOBP/ARPC1B/EZR/ARPC2/ACTR2/PPP1R15A/PRKCD/VEGFA/ICAM1/PTK2B/ARF1/TMEM123/SPTAN1/MSN/ADM/CAPG/PYCARD/RTN4/DOCK4/RAB5A/ARF6/NCKAP1/CDC42EP3/RHOG/SEMA3C/CTTN/HCK/FMN1/GCLM/GCH1/SHANK3	47	SMC_C2_c2_BP	MP1_APOE
ARF1	MP1	GO:0090066	375	regulation of anatomical structure size	1.88887e-05	1.34809e-05	SPP1/PFN1/TMSB10/SOD2/RGS2/PLEK/HCLS1/TNFRSF12A/RHOA/ARPC5/CFL1/ACTR3/IL7R/SHTN1/CAPZB/GPX1/TRIOBP/ARPC1B/EZR/ARPC2/ACTR2/PPP1R15A/PRKCD/VEGFA/ICAM1/PTK2B/ARF1/TMEM123/SPTAN1/MSN/ADM/CAPG/PYCARD/RTN4/DOCK4/RAB5A/ARF6/NCKAP1/CDC42EP3/RHOG/SEMA3C/CTTN/HCK/FMN1/GCLM/GCH1/SHANK3	47	SMC_C2_c2_BP	MP1_ARF1
VASP	MP1	GO:0090066	7408	regulation of anatomical structure size	1.88887e-05	1.34809e-05	SPP1/PFN1/TMSB10/SOD2/RGS2/PLEK/HCLS1/TNFRSF12A/RHOA/ARPC5/CFL1/ACTR3/IL7R/SHTN1/CAPZB/GPX1/TRIOBP/ARPC1B/EZR/ARPC2/ACTR2/PPP1R15A/PRKCD/VEGFA/ICAM1/PTK2B/ARF1/TMEM123/SPTAN1/MSN/ADM/CAPG/PYCARD/RTN4/DOCK4/RAB5A/ARF6/NCKAP1/CDC42EP3/RHOG/SEMA3C/CTTN/HCK/FMN1/GCLM/GCH1/SHANK3	47	SMC_C2_c2_BP	MP1_VASP
RTN4	MP1	GO:0090066	57142	regulation of anatomical structure size	1.88887e-05	1.34809e-05	SPP1/PFN1/TMSB10/SOD2/RGS2/PLEK/HCLS1/TNFRSF12A/RHOA/ARPC5/CFL1/ACTR3/IL7R/SHTN1/CAPZB/GPX1/TRIOBP/ARPC1B/EZR/ARPC2/ACTR2/PPP1R15A/PRKCD/VEGFA/ICAM1/PTK2B/ARF1/TMEM123/SPTAN1/MSN/ADM/CAPG/PYCARD/RTN4/DOCK4/RAB5A/ARF6/NCKAP1/CDC42EP3/RHOG/SEMA3C/CTTN/HCK/FMN1/GCLM/GCH1/SHANK3	47	SMC_C2_c2_BP	MP1_RTN4
ICAM1	MP1	GO:0090066	3383	regulation of anatomical structure size	1.88887e-05	1.34809e-05	SPP1/PFN1/TMSB10/SOD2/RGS2/PLEK/HCLS1/TNFRSF12A/RHOA/ARPC5/CFL1/ACTR3/IL7R/SHTN1/CAPZB/GPX1/TRIOBP/ARPC1B/EZR/ARPC2/ACTR2/PPP1R15A/PRKCD/VEGFA/ICAM1/PTK2B/ARF1/TMEM123/SPTAN1/MSN/ADM/CAPG/PYCARD/RTN4/DOCK4/RAB5A/ARF6/NCKAP1/CDC42EP3/RHOG/SEMA3C/CTTN/HCK/FMN1/GCLM/GCH1/SHANK3	47	SMC_C2_c2_BP	MP1_ICAM1
SEMA3C	MP1	GO:0090066	10512	regulation of anatomical structure size	1.88887e-05	1.34809e-05	SPP1/PFN1/TMSB10/SOD2/RGS2/PLEK/HCLS1/TNFRSF12A/RHOA/ARPC5/CFL1/ACTR3/IL7R/SHTN1/CAPZB/GPX1/TRIOBP/ARPC1B/EZR/ARPC2/ACTR2/PPP1R15A/PRKCD/VEGFA/ICAM1/PTK2B/ARF1/TMEM123/SPTAN1/MSN/ADM/CAPG/PYCARD/RTN4/DOCK4/RAB5A/ARF6/NCKAP1/CDC42EP3/RHOG/SEMA3C/CTTN/HCK/FMN1/GCLM/GCH1/SHANK3	47	SMC_C2_c2_BP	MP1_SEMA3C
VEGFA	MP1	GO:0090066	7422	regulation of anatomical structure size	1.88887e-05	1.34809e-05	SPP1/PFN1/TMSB10/SOD2/RGS2/PLEK/HCLS1/TNFRSF12A/RHOA/ARPC5/CFL1/ACTR3/IL7R/SHTN1/CAPZB/GPX1/TRIOBP/ARPC1B/EZR/ARPC2/ACTR2/PPP1R15A/PRKCD/VEGFA/ICAM1/PTK2B/ARF1/TMEM123/SPTAN1/MSN/ADM/CAPG/PYCARD/RTN4/DOCK4/RAB5A/ARF6/NCKAP1/CDC42EP3/RHOG/SEMA3C/CTTN/HCK/FMN1/GCLM/GCH1/SHANK3	47	SMC_C2_c2_BP	MP1_VEGFA
PTGS2	MP1	GO:0090066	5743	regulation of anatomical structure size	1.88887e-05	1.34809e-05	SPP1/PFN1/TMSB10/SOD2/RGS2/PLEK/HCLS1/TNFRSF12A/RHOA/ARPC5/CFL1/ACTR3/IL7R/SHTN1/CAPZB/GPX1/TRIOBP/ARPC1B/EZR/ARPC2/ACTR2/PPP1R15A/PRKCD/VEGFA/ICAM1/PTK2B/ARF1/TMEM123/SPTAN1/MSN/ADM/CAPG/PYCARD/RTN4/DOCK4/RAB5A/ARF6/NCKAP1/CDC42EP3/RHOG/SEMA3C/CTTN/HCK/FMN1/GCLM/GCH1/SHANK3	47	SMC_C2_c2_BP	MP1_PTGS2
ADM	MP2	GO:0090066	133	regulation of anatomical structure size	1.88887e-05	1.34809e-05	SPP1/PFN1/TMSB10/SOD2/RGS2/PLEK/HCLS1/TNFRSF12A/RHOA/ARPC5/CFL1/ACTR3/IL7R/SHTN1/CAPZB/GPX1/TRIOBP/ARPC1B/EZR/ARPC2/ACTR2/PPP1R15A/PRKCD/VEGFA/ICAM1/PTK2B/ARF1/TMEM123/SPTAN1/MSN/ADM/CAPG/PYCARD/RTN4/DOCK4/RAB5A/ARF6/NCKAP1/CDC42EP3/RHOG/SEMA3C/CTTN/HCK/FMN1/GCLM/GCH1/SHANK3	47	SMC_C2_c2_BP	MP2_ADM
AGT	SMC1	GO:0090066	183	regulation of anatomical structure size	1.88887e-05	1.34809e-05	SPP1/PFN1/TMSB10/SOD2/RGS2/PLEK/HCLS1/TNFRSF12A/RHOA/ARPC5/CFL1/ACTR3/IL7R/SHTN1/CAPZB/GPX1/TRIOBP/ARPC1B/EZR/ARPC2/ACTR2/PPP1R15A/PRKCD/VEGFA/ICAM1/PTK2B/ARF1/TMEM123/SPTAN1/MSN/ADM/CAPG/PYCARD/RTN4/DOCK4/RAB5A/ARF6/NCKAP1/CDC42EP3/RHOG/SEMA3C/CTTN/HCK/FMN1/GCLM/GCH1/SHANK3	47	SMC_C2_c2_BP	SMC1_AGT
FN1	SMC1	GO:0090066	2335	regulation of anatomical structure size	1.88887e-05	1.34809e-05	SPP1/PFN1/TMSB10/SOD2/RGS2/PLEK/HCLS1/TNFRSF12A/RHOA/ARPC5/CFL1/ACTR3/IL7R/SHTN1/CAPZB/GPX1/TRIOBP/ARPC1B/EZR/ARPC2/ACTR2/PPP1R15A/PRKCD/VEGFA/ICAM1/PTK2B/ARF1/TMEM123/SPTAN1/MSN/ADM/CAPG/PYCARD/RTN4/DOCK4/RAB5A/ARF6/NCKAP1/CDC42EP3/RHOG/SEMA3C/CTTN/HCK/FMN1/GCLM/GCH1/SHANK3	47	SMC_C2_c2_BP	SMC1_FN1
SEMA4D	T	GO:0090066	10507	regulation of anatomical structure size	1.88887e-05	1.34809e-05	SPP1/PFN1/TMSB10/SOD2/RGS2/PLEK/HCLS1/TNFRSF12A/RHOA/ARPC5/CFL1/ACTR3/IL7R/SHTN1/CAPZB/GPX1/TRIOBP/ARPC1B/EZR/ARPC2/ACTR2/PPP1R15A/PRKCD/VEGFA/ICAM1/PTK2B/ARF1/TMEM123/SPTAN1/MSN/ADM/CAPG/PYCARD/RTN4/DOCK4/RAB5A/ARF6/NCKAP1/CDC42EP3/RHOG/SEMA3C/CTTN/HCK/FMN1/GCLM/GCH1/SHANK3	47	SMC_C2_c2_BP	T_SEMA4D
GZMB	T	GO:0090559	3002	regulation of membrane permeability	0.0315504	0.0225175	DYNLT1/YWHAH/BID/SLC25A4/YWHAQ/YWHAZ/PMAIP1/BLOC1S2/PDCD6IP/YWHAB	10	SMC_C2_c2_BP	T_GZMB
PTGS2	MP1	GO:1901570	5743	fatty acid derivative biosynthetic process	0.0063681	0.00454492	CD74/MGST2/PTGES2/ANXA1/TBXAS1/SCD/PNPLA8/MGST1/ACLY/SYK/ACSL1/ACSL5	12	SMC_C2_c2_BP	MP1_PTGS2
ALOX5AP	MP1	GO:1901570	241	fatty acid derivative biosynthetic process	0.0063681	0.00454492	CD74/MGST2/PTGES2/ANXA1/TBXAS1/SCD/PNPLA8/MGST1/ACLY/SYK/ACSL1/ACSL5	12	SMC_C2_c2_BP	MP1_ALOX5AP
ANXA1	MP1	GO:1901570	301	fatty acid derivative biosynthetic process	0.0063681	0.00454492	CD74/MGST2/PTGES2/ANXA1/TBXAS1/SCD/PNPLA8/MGST1/ACLY/SYK/ACSL1/ACSL5	12	SMC_C2_c2_BP	MP1_ANXA1
TNFSF10	EC	GO:2001233	8743	regulation of apoptotic signaling pathway	2.27714e-12	1.62519e-12	BCL2A1/SFRP2/CD74/IL1B/PDCD5/SERPINE1/SOD2/HIF1A/PLAUR/HSPB1/THBS1/YWHAH/BID/CTSC/TNFRSF12A/G0S2/TNFAIP3/HERPUD1/RPS7/FYN/GPX1/YWHAQ/YWHAZ/PMAIP1/PRKCD/ICAM1/S100A9/STK4/HNRNPK/TNF/XBP1/PYCARD/TXNDC12/PSEN1/CTNNB1/PTPN1/ACKR3/S100A8/YWHAB/CTTN/TMBIM6/IFI6/MMP9/TRAF1/BCAP31/ITGAV/GCLM/TMBIM1/LCK/HYAL2/CTNNA1/SRC/GRINA/CD44/ITGA6	55	SMC_C2_c2_BP	EC_TNFSF10
CXCL12	FB1	GO:2001233	6387	regulation of apoptotic signaling pathway	2.27714e-12	1.62519e-12	BCL2A1/SFRP2/CD74/IL1B/PDCD5/SERPINE1/SOD2/HIF1A/PLAUR/HSPB1/THBS1/YWHAH/BID/CTSC/TNFRSF12A/G0S2/TNFAIP3/HERPUD1/RPS7/FYN/GPX1/YWHAQ/YWHAZ/PMAIP1/PRKCD/ICAM1/S100A9/STK4/HNRNPK/TNF/XBP1/PYCARD/TXNDC12/PSEN1/CTNNB1/PTPN1/ACKR3/S100A8/YWHAB/CTTN/TMBIM6/IFI6/MMP9/TRAF1/BCAP31/ITGAV/GCLM/TMBIM1/LCK/HYAL2/CTNNA1/SRC/GRINA/CD44/ITGA6	55	SMC_C2_c2_BP	FB1_CXCL12
TIMP3	FB2	GO:2001233	7078	regulation of apoptotic signaling pathway	2.27714e-12	1.62519e-12	BCL2A1/SFRP2/CD74/IL1B/PDCD5/SERPINE1/SOD2/HIF1A/PLAUR/HSPB1/THBS1/YWHAH/BID/CTSC/TNFRSF12A/G0S2/TNFAIP3/HERPUD1/RPS7/FYN/GPX1/YWHAQ/YWHAZ/PMAIP1/PRKCD/ICAM1/S100A9/STK4/HNRNPK/TNF/XBP1/PYCARD/TXNDC12/PSEN1/CTNNB1/PTPN1/ACKR3/S100A8/YWHAB/CTTN/TMBIM6/IFI6/MMP9/TRAF1/BCAP31/ITGAV/GCLM/TMBIM1/LCK/HYAL2/CTNNA1/SRC/GRINA/CD44/ITGA6	55	SMC_C2_c2_BP	FB2_TIMP3
SERPINE1	FB2	GO:2001233	5054	regulation of apoptotic signaling pathway	2.27714e-12	1.62519e-12	BCL2A1/SFRP2/CD74/IL1B/PDCD5/SERPINE1/SOD2/HIF1A/PLAUR/HSPB1/THBS1/YWHAH/BID/CTSC/TNFRSF12A/G0S2/TNFAIP3/HERPUD1/RPS7/FYN/GPX1/YWHAQ/YWHAZ/PMAIP1/PRKCD/ICAM1/S100A9/STK4/HNRNPK/TNF/XBP1/PYCARD/TXNDC12/PSEN1/CTNNB1/PTPN1/ACKR3/S100A8/YWHAB/CTTN/TMBIM6/IFI6/MMP9/TRAF1/BCAP31/ITGAV/GCLM/TMBIM1/LCK/HYAL2/CTNNA1/SRC/GRINA/CD44/ITGA6	55	SMC_C2_c2_BP	FB2_SERPINE1
MMP9	MP1	GO:2001233	4318	regulation of apoptotic signaling pathway	2.27714e-12	1.62519e-12	BCL2A1/SFRP2/CD74/IL1B/PDCD5/SERPINE1/SOD2/HIF1A/PLAUR/HSPB1/THBS1/YWHAH/BID/CTSC/TNFRSF12A/G0S2/TNFAIP3/HERPUD1/RPS7/FYN/GPX1/YWHAQ/YWHAZ/PMAIP1/PRKCD/ICAM1/S100A9/STK4/HNRNPK/TNF/XBP1/PYCARD/TXNDC12/PSEN1/CTNNB1/PTPN1/ACKR3/S100A8/YWHAB/CTTN/TMBIM6/IFI6/MMP9/TRAF1/BCAP31/ITGAV/GCLM/TMBIM1/LCK/HYAL2/CTNNA1/SRC/GRINA/CD44/ITGA6	55	SMC_C2_c2_BP	MP1_MMP9
PSEN1	MP1	GO:2001233	5663	regulation of apoptotic signaling pathway	2.27714e-12	1.62519e-12	BCL2A1/SFRP2/CD74/IL1B/PDCD5/SERPINE1/SOD2/HIF1A/PLAUR/HSPB1/THBS1/YWHAH/BID/CTSC/TNFRSF12A/G0S2/TNFAIP3/HERPUD1/RPS7/FYN/GPX1/YWHAQ/YWHAZ/PMAIP1/PRKCD/ICAM1/S100A9/STK4/HNRNPK/TNF/XBP1/PYCARD/TXNDC12/PSEN1/CTNNB1/PTPN1/ACKR3/S100A8/YWHAB/CTTN/TMBIM6/IFI6/MMP9/TRAF1/BCAP31/ITGAV/GCLM/TMBIM1/LCK/HYAL2/CTNNA1/SRC/GRINA/CD44/ITGA6	55	SMC_C2_c2_BP	MP1_PSEN1
LGALS9	MP1	GO:2001233	3965	regulation of apoptotic signaling pathway	2.27714e-12	1.62519e-12	BCL2A1/SFRP2/CD74/IL1B/PDCD5/SERPINE1/SOD2/HIF1A/PLAUR/HSPB1/THBS1/YWHAH/BID/CTSC/TNFRSF12A/G0S2/TNFAIP3/HERPUD1/RPS7/FYN/GPX1/YWHAQ/YWHAZ/PMAIP1/PRKCD/ICAM1/S100A9/STK4/HNRNPK/TNF/XBP1/PYCARD/TXNDC12/PSEN1/CTNNB1/PTPN1/ACKR3/S100A8/YWHAB/CTTN/TMBIM6/IFI6/MMP9/TRAF1/BCAP31/ITGAV/GCLM/TMBIM1/LCK/HYAL2/CTNNA1/SRC/GRINA/CD44/ITGA6	55	SMC_C2_c2_BP	MP1_LGALS9
IL1A	MP1	GO:2001233	3552	regulation of apoptotic signaling pathway	2.27714e-12	1.62519e-12	BCL2A1/SFRP2/CD74/IL1B/PDCD5/SERPINE1/SOD2/HIF1A/PLAUR/HSPB1/THBS1/YWHAH/BID/CTSC/TNFRSF12A/G0S2/TNFAIP3/HERPUD1/RPS7/FYN/GPX1/YWHAQ/YWHAZ/PMAIP1/PRKCD/ICAM1/S100A9/STK4/HNRNPK/TNF/XBP1/PYCARD/TXNDC12/PSEN1/CTNNB1/PTPN1/ACKR3/S100A8/YWHAB/CTTN/TMBIM6/IFI6/MMP9/TRAF1/BCAP31/ITGAV/GCLM/TMBIM1/LCK/HYAL2/CTNNA1/SRC/GRINA/CD44/ITGA6	55	SMC_C2_c2_BP	MP1_IL1A
ICAM1	MP1	GO:2001233	3383	regulation of apoptotic signaling pathway	2.27714e-12	1.62519e-12	BCL2A1/SFRP2/CD74/IL1B/PDCD5/SERPINE1/SOD2/HIF1A/PLAUR/HSPB1/THBS1/YWHAH/BID/CTSC/TNFRSF12A/G0S2/TNFAIP3/HERPUD1/RPS7/FYN/GPX1/YWHAQ/YWHAZ/PMAIP1/PRKCD/ICAM1/S100A9/STK4/HNRNPK/TNF/XBP1/PYCARD/TXNDC12/PSEN1/CTNNB1/PTPN1/ACKR3/S100A8/YWHAB/CTTN/TMBIM6/IFI6/MMP9/TRAF1/BCAP31/ITGAV/GCLM/TMBIM1/LCK/HYAL2/CTNNA1/SRC/GRINA/CD44/ITGA6	55	SMC_C2_c2_BP	MP1_ICAM1
S100A9	MP1	GO:2001233	6280	regulation of apoptotic signaling pathway	2.27714e-12	1.62519e-12	BCL2A1/SFRP2/CD74/IL1B/PDCD5/SERPINE1/SOD2/HIF1A/PLAUR/HSPB1/THBS1/YWHAH/BID/CTSC/TNFRSF12A/G0S2/TNFAIP3/HERPUD1/RPS7/FYN/GPX1/YWHAQ/YWHAZ/PMAIP1/PRKCD/ICAM1/S100A9/STK4/HNRNPK/TNF/XBP1/PYCARD/TXNDC12/PSEN1/CTNNB1/PTPN1/ACKR3/S100A8/YWHAB/CTTN/TMBIM6/IFI6/MMP9/TRAF1/BCAP31/ITGAV/GCLM/TMBIM1/LCK/HYAL2/CTNNA1/SRC/GRINA/CD44/ITGA6	55	SMC_C2_c2_BP	MP1_S100A9
S100A8	MP1	GO:2001233	6279	regulation of apoptotic signaling pathway	2.27714e-12	1.62519e-12	BCL2A1/SFRP2/CD74/IL1B/PDCD5/SERPINE1/SOD2/HIF1A/PLAUR/HSPB1/THBS1/YWHAH/BID/CTSC/TNFRSF12A/G0S2/TNFAIP3/HERPUD1/RPS7/FYN/GPX1/YWHAQ/YWHAZ/PMAIP1/PRKCD/ICAM1/S100A9/STK4/HNRNPK/TNF/XBP1/PYCARD/TXNDC12/PSEN1/CTNNB1/PTPN1/ACKR3/S100A8/YWHAB/CTTN/TMBIM6/IFI6/MMP9/TRAF1/BCAP31/ITGAV/GCLM/TMBIM1/LCK/HYAL2/CTNNA1/SRC/GRINA/CD44/ITGA6	55	SMC_C2_c2_BP	MP1_S100A8
PTGS2	MP1	GO:2001233	5743	regulation of apoptotic signaling pathway	2.27714e-12	1.62519e-12	BCL2A1/SFRP2/CD74/IL1B/PDCD5/SERPINE1/SOD2/HIF1A/PLAUR/HSPB1/THBS1/YWHAH/BID/CTSC/TNFRSF12A/G0S2/TNFAIP3/HERPUD1/RPS7/FYN/GPX1/YWHAQ/YWHAZ/PMAIP1/PRKCD/ICAM1/S100A9/STK4/HNRNPK/TNF/XBP1/PYCARD/TXNDC12/PSEN1/CTNNB1/PTPN1/ACKR3/S100A8/YWHAB/CTTN/TMBIM6/IFI6/MMP9/TRAF1/BCAP31/ITGAV/GCLM/TMBIM1/LCK/HYAL2/CTNNA1/SRC/GRINA/CD44/ITGA6	55	SMC_C2_c2_BP	MP1_PTGS2
THBS1	MP1	GO:2001233	7057	regulation of apoptotic signaling pathway	2.27714e-12	1.62519e-12	BCL2A1/SFRP2/CD74/IL1B/PDCD5/SERPINE1/SOD2/HIF1A/PLAUR/HSPB1/THBS1/YWHAH/BID/CTSC/TNFRSF12A/G0S2/TNFAIP3/HERPUD1/RPS7/FYN/GPX1/YWHAQ/YWHAZ/PMAIP1/PRKCD/ICAM1/S100A9/STK4/HNRNPK/TNF/XBP1/PYCARD/TXNDC12/PSEN1/CTNNB1/PTPN1/ACKR3/S100A8/YWHAB/CTTN/TMBIM6/IFI6/MMP9/TRAF1/BCAP31/ITGAV/GCLM/TMBIM1/LCK/HYAL2/CTNNA1/SRC/GRINA/CD44/ITGA6	55	SMC_C2_c2_BP	MP1_THBS1
TNF	MP1	GO:2001233	7124	regulation of apoptotic signaling pathway	2.27714e-12	1.62519e-12	BCL2A1/SFRP2/CD74/IL1B/PDCD5/SERPINE1/SOD2/HIF1A/PLAUR/HSPB1/THBS1/YWHAH/BID/CTSC/TNFRSF12A/G0S2/TNFAIP3/HERPUD1/RPS7/FYN/GPX1/YWHAQ/YWHAZ/PMAIP1/PRKCD/ICAM1/S100A9/STK4/HNRNPK/TNF/XBP1/PYCARD/TXNDC12/PSEN1/CTNNB1/PTPN1/ACKR3/S100A8/YWHAB/CTTN/TMBIM6/IFI6/MMP9/TRAF1/BCAP31/ITGAV/GCLM/TMBIM1/LCK/HYAL2/CTNNA1/SRC/GRINA/CD44/ITGA6	55	SMC_C2_c2_BP	MP1_TNF
IL1B	MP1	GO:2001233	3553	regulation of apoptotic signaling pathway	2.27714e-12	1.62519e-12	BCL2A1/SFRP2/CD74/IL1B/PDCD5/SERPINE1/SOD2/HIF1A/PLAUR/HSPB1/THBS1/YWHAH/BID/CTSC/TNFRSF12A/G0S2/TNFAIP3/HERPUD1/RPS7/FYN/GPX1/YWHAQ/YWHAZ/PMAIP1/PRKCD/ICAM1/S100A9/STK4/HNRNPK/TNF/XBP1/PYCARD/TXNDC12/PSEN1/CTNNB1/PTPN1/ACKR3/S100A8/YWHAB/CTTN/TMBIM6/IFI6/MMP9/TRAF1/BCAP31/ITGAV/GCLM/TMBIM1/LCK/HYAL2/CTNNA1/SRC/GRINA/CD44/ITGA6	55	SMC_C2_c2_BP	MP1_IL1B
AGT	SMC1	GO:2001233	183	regulation of apoptotic signaling pathway	2.27714e-12	1.62519e-12	BCL2A1/SFRP2/CD74/IL1B/PDCD5/SERPINE1/SOD2/HIF1A/PLAUR/HSPB1/THBS1/YWHAH/BID/CTSC/TNFRSF12A/G0S2/TNFAIP3/HERPUD1/RPS7/FYN/GPX1/YWHAQ/YWHAZ/PMAIP1/PRKCD/ICAM1/S100A9/STK4/HNRNPK/TNF/XBP1/PYCARD/TXNDC12/PSEN1/CTNNB1/PTPN1/ACKR3/S100A8/YWHAB/CTTN/TMBIM6/IFI6/MMP9/TRAF1/BCAP31/ITGAV/GCLM/TMBIM1/LCK/HYAL2/CTNNA1/SRC/GRINA/CD44/ITGA6	55	SMC_C2_c2_BP	SMC1_AGT
HGF	SMC1	GO:2001233	3082	regulation of apoptotic signaling pathway	2.27714e-12	1.62519e-12	BCL2A1/SFRP2/CD74/IL1B/PDCD5/SERPINE1/SOD2/HIF1A/PLAUR/HSPB1/THBS1/YWHAH/BID/CTSC/TNFRSF12A/G0S2/TNFAIP3/HERPUD1/RPS7/FYN/GPX1/YWHAQ/YWHAZ/PMAIP1/PRKCD/ICAM1/S100A9/STK4/HNRNPK/TNF/XBP1/PYCARD/TXNDC12/PSEN1/CTNNB1/PTPN1/ACKR3/S100A8/YWHAB/CTTN/TMBIM6/IFI6/MMP9/TRAF1/BCAP31/ITGAV/GCLM/TMBIM1/LCK/HYAL2/CTNNA1/SRC/GRINA/CD44/ITGA6	55	SMC_C2_c2_BP	SMC1_HGF
INHBA	SMC2	GO:2001233	3624	regulation of apoptotic signaling pathway	2.27714e-12	1.62519e-12	BCL2A1/SFRP2/CD74/IL1B/PDCD5/SERPINE1/SOD2/HIF1A/PLAUR/HSPB1/THBS1/YWHAH/BID/CTSC/TNFRSF12A/G0S2/TNFAIP3/HERPUD1/RPS7/FYN/GPX1/YWHAQ/YWHAZ/PMAIP1/PRKCD/ICAM1/S100A9/STK4/HNRNPK/TNF/XBP1/PYCARD/TXNDC12/PSEN1/CTNNB1/PTPN1/ACKR3/S100A8/YWHAB/CTTN/TMBIM6/IFI6/MMP9/TRAF1/BCAP31/ITGAV/GCLM/TMBIM1/LCK/HYAL2/CTNNA1/SRC/GRINA/CD44/ITGA6	55	SMC_C2_c2_BP	SMC2_INHBA
GSTP1	SMC2	GO:2001233	2950	regulation of apoptotic signaling pathway	2.27714e-12	1.62519e-12	BCL2A1/SFRP2/CD74/IL1B/PDCD5/SERPINE1/SOD2/HIF1A/PLAUR/HSPB1/THBS1/YWHAH/BID/CTSC/TNFRSF12A/G0S2/TNFAIP3/HERPUD1/RPS7/FYN/GPX1/YWHAQ/YWHAZ/PMAIP1/PRKCD/ICAM1/S100A9/STK4/HNRNPK/TNF/XBP1/PYCARD/TXNDC12/PSEN1/CTNNB1/PTPN1/ACKR3/S100A8/YWHAB/CTTN/TMBIM6/IFI6/MMP9/TRAF1/BCAP31/ITGAV/GCLM/TMBIM1/LCK/HYAL2/CTNNA1/SRC/GRINA/CD44/ITGA6	55	SMC_C2_c2_BP	SMC2_GSTP1
LCK	T	GO:2001233	3932	regulation of apoptotic signaling pathway	2.27714e-12	1.62519e-12	BCL2A1/SFRP2/CD74/IL1B/PDCD5/SERPINE1/SOD2/HIF1A/PLAUR/HSPB1/THBS1/YWHAH/BID/CTSC/TNFRSF12A/G0S2/TNFAIP3/HERPUD1/RPS7/FYN/GPX1/YWHAQ/YWHAZ/PMAIP1/PRKCD/ICAM1/S100A9/STK4/HNRNPK/TNF/XBP1/PYCARD/TXNDC12/PSEN1/CTNNB1/PTPN1/ACKR3/S100A8/YWHAB/CTTN/TMBIM6/IFI6/MMP9/TRAF1/BCAP31/ITGAV/GCLM/TMBIM1/LCK/HYAL2/CTNNA1/SRC/GRINA/CD44/ITGA6	55	SMC_C2_c2_BP	T_LCK
GZMB	T	GO:2001233	3002	regulation of apoptotic signaling pathway	2.27714e-12	1.62519e-12	BCL2A1/SFRP2/CD74/IL1B/PDCD5/SERPINE1/SOD2/HIF1A/PLAUR/HSPB1/THBS1/YWHAH/BID/CTSC/TNFRSF12A/G0S2/TNFAIP3/HERPUD1/RPS7/FYN/GPX1/YWHAQ/YWHAZ/PMAIP1/PRKCD/ICAM1/S100A9/STK4/HNRNPK/TNF/XBP1/PYCARD/TXNDC12/PSEN1/CTNNB1/PTPN1/ACKR3/S100A8/YWHAB/CTTN/TMBIM6/IFI6/MMP9/TRAF1/BCAP31/ITGAV/GCLM/TMBIM1/LCK/HYAL2/CTNNA1/SRC/GRINA/CD44/ITGA6	55	SMC_C2_c2_BP	T_GZMB
