# Supplementary material for: Dysregulation of interaction between LOXhigh fibroblast and smooth muscle cells contributes to the pathogenesis of aortic dissection
Source: Theranostics. 2022 Jan 1;12(2):910–28. doi: 10.7150/thno.66059 (PMC8692905; doi:10.7150/thno.66059)
Supplement: Supplementary file 18 — Supplementary table 17. [file thnov12p0910s18.xlsx]

## Sheet: Sheet1
Supplementary Data Table 17 ligands differentially expressed in FB2 in AD non-AD
Ligand	cell	ID	ENTREZID	definition	p.adjust	qvalue	GeneID	Count	Cluster	ligand_group	stage
SERPINE1	FB2_var_AAD	GO:0007568	5054	aging	0.00190204	0.00151569	APOD/GSN/SERPINF1/PDGFRB/FOS/PRELP/SERPING1/IGFBP5/TIMP2/KAT6A/PAWR/TIMP1/CANX/TNFRSF1B/ENG/NFE2L2/ID2/COL4A2/FOXO3/PTEN/PTGS2/CDKN1A/JUND/CALR/HMGA1/LRP1/GRB2/LIMS1	28	SMC_C3_c3_BP	FB2_var_AAD_SERPINE1	Stage1
COL3A1	FB2_var_AAD	GO:0007568	1281	aging	0.00190204	0.00151569	APOD/GSN/SERPINF1/PDGFRB/FOS/PRELP/SERPING1/IGFBP5/TIMP2/KAT6A/PAWR/TIMP1/CANX/TNFRSF1B/ENG/NFE2L2/ID2/COL4A2/FOXO3/PTEN/PTGS2/CDKN1A/JUND/CALR/HMGA1/LRP1/GRB2/LIMS1	28	SMC_C3_c3_BP	FB2_var_AAD_COL3A1	Stage1
CTGF	FB2_var_AAD	GO:0007568	1490	aging	0.00190204	0.00151569	APOD/GSN/SERPINF1/PDGFRB/FOS/PRELP/SERPING1/IGFBP5/TIMP2/KAT6A/PAWR/TIMP1/CANX/TNFRSF1B/ENG/NFE2L2/ID2/COL4A2/FOXO3/PTEN/PTGS2/CDKN1A/JUND/CALR/HMGA1/LRP1/GRB2/LIMS1	28	SMC_C3_c3_BP	FB2_var_AAD_CTGF	Stage1
COL3A1	FB2_var_AAD	GO:0007599	1281	hemostasis	0.000932325	0.000742947	AXL/F2R/THBD/SERPING1/LMAN1/PRKG1/FLNA/VWF/PDGFD/VKORC1/FERMT3/CSRP1/RAC1/ITPR1/ENTPD1/NFE2L2/PRCP/PDGFRA/TLN1/GNB1/MMRN1/P2RX4/PIK3CB/PIK3R1/CAV1/APOE/MAFF/JMJD1C/VCL/ANXA7/FBLN1/RHOB	32	SMC_C3_c3_BP	FB2_var_AAD_COL3A1	Stage1
SERPINE1	FB2_var_AAD	GO:0007599	5054	hemostasis	0.000932325	0.000742947	AXL/F2R/THBD/SERPING1/LMAN1/PRKG1/FLNA/VWF/PDGFD/VKORC1/FERMT3/CSRP1/RAC1/ITPR1/ENTPD1/NFE2L2/PRCP/PDGFRA/TLN1/GNB1/MMRN1/P2RX4/PIK3CB/PIK3R1/CAV1/APOE/MAFF/JMJD1C/VCL/ANXA7/FBLN1/RHOB	32	SMC_C3_c3_BP	FB2_var_AAD_SERPINE1	Stage1
HSP90AA1	FB2_var_AAD	GO:0009408	3320	response to heat	0.00815405	0.00649777	CXCL12/TPR/DNAJC7/ANO1/PSIP1/HSPA1A/DNAJA1/HSPB8/PDCD6/HSPA5/IGFBP7/CD14/PTGS2/CDKN1A/SCARA5/HSPH1/IL1A/HMOX1	18	SMC_C3_c3_BP	FB2_var_AAD_HSP90AA1	Stage1
CTGF	FB2_var_AAD	GO:0016049	1490	cell growth	6.08689e-06	4.8505e-06	CXCL12/LTBP4/NTRK3/SLIT2/MACF1/IFRD1/BMPR2/INHBA/IGFBP5/SLIT3/RPS6KA3/HBEGF/NOP58/BST2/CDKN1B/SMARCA4/AUTS2/BTG1/NOV/MAP1B/HSPA1A/CYFIP2/DDX5/IGFBP3/CYFIP1/ZEB2/ARIH2/MTPN/SLC3A2/IGFBP7/HTRA3/PDLIM5/CRIM1/FN1/USP9X/SPHK1/LAMB2/RB1/APOE/MSX1/VCL/CDKN1A/TSPYL2/RAB21/RRAGC/IQGAP1/SOCS5	47	SMC_C3_c3_BP	FB2_var_AAD_CTGF	Stage1
IGFBP4	FB2_var_AAD	GO:0016049	3487	cell growth	6.08689e-06	4.8505e-06	CXCL12/LTBP4/NTRK3/SLIT2/MACF1/IFRD1/BMPR2/INHBA/IGFBP5/SLIT3/RPS6KA3/HBEGF/NOP58/BST2/CDKN1B/SMARCA4/AUTS2/BTG1/NOV/MAP1B/HSPA1A/CYFIP2/DDX5/IGFBP3/CYFIP1/ZEB2/ARIH2/MTPN/SLC3A2/IGFBP7/HTRA3/PDLIM5/CRIM1/FN1/USP9X/SPHK1/LAMB2/RB1/APOE/MSX1/VCL/CDKN1A/TSPYL2/RAB21/RRAGC/IQGAP1/SOCS5	47	SMC_C3_c3_BP	FB2_var_AAD_IGFBP4	Stage1
TNC	FB2_var_AAD	GO:0030198	3371	extracellular matrix organization	4.27346e-13	3.40541e-13	VCAN/SULF1/MYH11/LUM/COL18A1/LAMA4/ECM2/COL6A2/BGN/PHLDB2/CRISPLD2/LAMB1/FMOD/TIMP2/ADAMTS4/ITGA8/CTSK/TNFRSF11B/VWF/NID1/CAPN2/THBS2/TIMP1/PXDN/FBLN2/B4GALT1/HAS2/ENG/ADAMTS9/FOXC1/ITGA1/SMOC2/COL4A2/FLRT2/ELN/BSG/FGF2/COL6A1/TNXA/SULF2/FN1/LAMB2/MMP19/COL16A1/CFLAR/ETS1/CST3/ITGA3/FBLN1/ITGB8/LRP1/ITGA11/HSD17B12	53	SMC_C3_c3_BP	FB2_var_AAD_TNC	Stage1
CTGF	FB2_var_AAD	GO:0030198	1490	extracellular matrix organization	4.27346e-13	3.40541e-13	VCAN/SULF1/MYH11/LUM/COL18A1/LAMA4/ECM2/COL6A2/BGN/PHLDB2/CRISPLD2/LAMB1/FMOD/TIMP2/ADAMTS4/ITGA8/CTSK/TNFRSF11B/VWF/NID1/CAPN2/THBS2/TIMP1/PXDN/FBLN2/B4GALT1/HAS2/ENG/ADAMTS9/FOXC1/ITGA1/SMOC2/COL4A2/FLRT2/ELN/BSG/FGF2/COL6A1/TNXA/SULF2/FN1/LAMB2/MMP19/COL16A1/CFLAR/ETS1/CST3/ITGA3/FBLN1/ITGB8/LRP1/ITGA11/HSD17B12	53	SMC_C3_c3_BP	FB2_var_AAD_CTGF	Stage1
SERPINE1	FB2_var_AAD	GO:0030198	5054	extracellular matrix organization	4.27346e-13	3.40541e-13	VCAN/SULF1/MYH11/LUM/COL18A1/LAMA4/ECM2/COL6A2/BGN/PHLDB2/CRISPLD2/LAMB1/FMOD/TIMP2/ADAMTS4/ITGA8/CTSK/TNFRSF11B/VWF/NID1/CAPN2/THBS2/TIMP1/PXDN/FBLN2/B4GALT1/HAS2/ENG/ADAMTS9/FOXC1/ITGA1/SMOC2/COL4A2/FLRT2/ELN/BSG/FGF2/COL6A1/TNXA/SULF2/FN1/LAMB2/MMP19/COL16A1/CFLAR/ETS1/CST3/ITGA3/FBLN1/ITGB8/LRP1/ITGA11/HSD17B12	53	SMC_C3_c3_BP	FB2_var_AAD_SERPINE1	Stage1
COL3A1	FB2_var_AAD	GO:0030198	1281	extracellular matrix organization	4.27346e-13	3.40541e-13	VCAN/SULF1/MYH11/LUM/COL18A1/LAMA4/ECM2/COL6A2/BGN/PHLDB2/CRISPLD2/LAMB1/FMOD/TIMP2/ADAMTS4/ITGA8/CTSK/TNFRSF11B/VWF/NID1/CAPN2/THBS2/TIMP1/PXDN/FBLN2/B4GALT1/HAS2/ENG/ADAMTS9/FOXC1/ITGA1/SMOC2/COL4A2/FLRT2/ELN/BSG/FGF2/COL6A1/TNXA/SULF2/FN1/LAMB2/MMP19/COL16A1/CFLAR/ETS1/CST3/ITGA3/FBLN1/ITGB8/LRP1/ITGA11/HSD17B12	53	SMC_C3_c3_BP	FB2_var_AAD_COL3A1	Stage1
ADAM12	FB2_var_AAD	GO:0030198	8038	extracellular matrix organization	4.27346e-13	3.40541e-13	VCAN/SULF1/MYH11/LUM/COL18A1/LAMA4/ECM2/COL6A2/BGN/PHLDB2/CRISPLD2/LAMB1/FMOD/TIMP2/ADAMTS4/ITGA8/CTSK/TNFRSF11B/VWF/NID1/CAPN2/THBS2/TIMP1/PXDN/FBLN2/B4GALT1/HAS2/ENG/ADAMTS9/FOXC1/ITGA1/SMOC2/COL4A2/FLRT2/ELN/BSG/FGF2/COL6A1/TNXA/SULF2/FN1/LAMB2/MMP19/COL16A1/CFLAR/ETS1/CST3/ITGA3/FBLN1/ITGB8/LRP1/ITGA11/HSD17B12	53	SMC_C3_c3_BP	FB2_var_AAD_ADAM12	Stage1
COL5A1	FB2_var_AAD	GO:0030198	1289	extracellular matrix organization	4.27346e-13	3.40541e-13	VCAN/SULF1/MYH11/LUM/COL18A1/LAMA4/ECM2/COL6A2/BGN/PHLDB2/CRISPLD2/LAMB1/FMOD/TIMP2/ADAMTS4/ITGA8/CTSK/TNFRSF11B/VWF/NID1/CAPN2/THBS2/TIMP1/PXDN/FBLN2/B4GALT1/HAS2/ENG/ADAMTS9/FOXC1/ITGA1/SMOC2/COL4A2/FLRT2/ELN/BSG/FGF2/COL6A1/TNXA/SULF2/FN1/LAMB2/MMP19/COL16A1/CFLAR/ETS1/CST3/ITGA3/FBLN1/ITGB8/LRP1/ITGA11/HSD17B12	53	SMC_C3_c3_BP	FB2_var_AAD_COL5A1	Stage1
SERPINE1	FB2_var_AAD	GO:0030335	5054	positive regulation of cell migration	4.69213e-09	3.73904e-09	CXCL12/SASH1/NTRK3/COL18A1/FOXP1/PDGFRB/F2R/RAPGEF2/BMPR2/IL1R1/LAMB1/PIK3C2A/HBEGF/FLNA/PDGFD/IL6R/FERMT3/STX4/HMGB1/RAC1/MCAM/HAS2/CD151/NFE2L2/PDGFRA/FGFR1/PDCD6/SYNE2/HSPA5/FGF2/SPAG9/P2RX4/INSR/TNFAIP6/MYLK/PIK3R1/FN1/SPHK1/PTGS2/VEGFB/ADAM9/CDH13/SWAP70/MYO1C/ROCK2/ETS1/SPRY2/FLT1/ITGA3/TEK/CALR/CSF1/IQGAP1/IL1A/RHOB/HMOX1	56	SMC_C3_c3_BP	FB2_var_AAD_SERPINE1	Stage1
THY1	FB2_var_AAD	GO:0030335	7070	positive regulation of cell migration	4.69213e-09	3.73904e-09	CXCL12/SASH1/NTRK3/COL18A1/FOXP1/PDGFRB/F2R/RAPGEF2/BMPR2/IL1R1/LAMB1/PIK3C2A/HBEGF/FLNA/PDGFD/IL6R/FERMT3/STX4/HMGB1/RAC1/MCAM/HAS2/CD151/NFE2L2/PDGFRA/FGFR1/PDCD6/SYNE2/HSPA5/FGF2/SPAG9/P2RX4/INSR/TNFAIP6/MYLK/PIK3R1/FN1/SPHK1/PTGS2/VEGFB/ADAM9/CDH13/SWAP70/MYO1C/ROCK2/ETS1/SPRY2/FLT1/ITGA3/TEK/CALR/CSF1/IQGAP1/IL1A/RHOB/HMOX1	56	SMC_C3_c3_BP	FB2_var_AAD_THY1	Stage1
THY1	FB2_var_AAD	GO:0031589	7070	cell-substrate adhesion	7.70734e-13	6.14179e-13	ANGPT2/APOD/AXL/ECM2/EMP2/MACF1/PHLDB2/JAG1/SORBS1/LAMB1/ACTN1/ITGA8/FLNA/VWF/NID1/PKD1/UTRN/FERMT3/CORO1C/FBLN2/EDIL3/RAC1/HAS2/DLC1/ADAMTS9/ITGA1/SMOC2/PEAK1/ROCK1/PTEN/SGCE/PIK3CB/PIK3R1/FN1/ID1/ADAM9/COL16A1/CDH13/VCL/ROCK2/ITGA3/TEK/CALR/CSF1/IQGAP1/FBLN1/ITGA11/MYO1G/LIMS1/HSD17B12	50	SMC_C3_c3_BP	FB2_var_AAD_THY1	Stage1
SERPINE1	FB2_var_AAD	GO:0031589	5054	cell-substrate adhesion	7.70734e-13	6.14179e-13	ANGPT2/APOD/AXL/ECM2/EMP2/MACF1/PHLDB2/JAG1/SORBS1/LAMB1/ACTN1/ITGA8/FLNA/VWF/NID1/PKD1/UTRN/FERMT3/CORO1C/FBLN2/EDIL3/RAC1/HAS2/DLC1/ADAMTS9/ITGA1/SMOC2/PEAK1/ROCK1/PTEN/SGCE/PIK3CB/PIK3R1/FN1/ID1/ADAM9/COL16A1/CDH13/VCL/ROCK2/ITGA3/TEK/CALR/CSF1/IQGAP1/FBLN1/ITGA11/MYO1G/LIMS1/HSD17B12	50	SMC_C3_c3_BP	FB2_var_AAD_SERPINE1	Stage1
CTGF	FB2_var_AAD	GO:0031589	1490	cell-substrate adhesion	7.70734e-13	6.14179e-13	ANGPT2/APOD/AXL/ECM2/EMP2/MACF1/PHLDB2/JAG1/SORBS1/LAMB1/ACTN1/ITGA8/FLNA/VWF/NID1/PKD1/UTRN/FERMT3/CORO1C/FBLN2/EDIL3/RAC1/HAS2/DLC1/ADAMTS9/ITGA1/SMOC2/PEAK1/ROCK1/PTEN/SGCE/PIK3CB/PIK3R1/FN1/ID1/ADAM9/COL16A1/CDH13/VCL/ROCK2/ITGA3/TEK/CALR/CSF1/IQGAP1/FBLN1/ITGA11/MYO1G/LIMS1/HSD17B12	50	SMC_C3_c3_BP	FB2_var_AAD_CTGF	Stage1
COL3A1	FB2_var_AAD	GO:0031589	1281	cell-substrate adhesion	7.70734e-13	6.14179e-13	ANGPT2/APOD/AXL/ECM2/EMP2/MACF1/PHLDB2/JAG1/SORBS1/LAMB1/ACTN1/ITGA8/FLNA/VWF/NID1/PKD1/UTRN/FERMT3/CORO1C/FBLN2/EDIL3/RAC1/HAS2/DLC1/ADAMTS9/ITGA1/SMOC2/PEAK1/ROCK1/PTEN/SGCE/PIK3CB/PIK3R1/FN1/ID1/ADAM9/COL16A1/CDH13/VCL/ROCK2/ITGA3/TEK/CALR/CSF1/IQGAP1/FBLN1/ITGA11/MYO1G/LIMS1/HSD17B12	50	SMC_C3_c3_BP	FB2_var_AAD_COL3A1	Stage1
SERPINE1	FB2_var_AAD	GO:0032496	5054	response to lipopolysaccharide	0.00645359	0.0051427	SASH1/AXL/FOXP1/FOS/F2R/ABCA1/THBD/RPS6KA3/PDE4B/MEF2C/PLSCR4/TNFRSF11B/SELE/TNFRSF1B/SCARB2/JUNB/ZFP36/CD14/IFNAR1/PTGS2/ADAM9/COMT/MTDH/GNG12/CASP1/JUND/IRAK3/TNIP3	28	SMC_C3_c3_BP	FB2_var_AAD_SERPINE1	Stage1
CTGF	FB2_var_AAD	GO:0032956	1490	regulation of actin cytoskeleton organization	6.78955e-06	5.41042e-06	CXCL12/GSN/SPTBN1/NTRK3/SLIT2/PDGFRB/PHLDB2/IQGAP2/SYNPO2/MEF2C/KANK2/BST2/RND3/DIXDC1/LIMA1/RAC1/CYFIP1/RHOC/DLC1/ARHGAP18/PDGFRA/EPS8/ROCK1/MTPN/CCDC88A/VASP/PIK3R1/TPM1/ID1/SWAP70/MYO1C/ROCK2/TEK/LRP1/GRB2/WASF2/RHOB	37	SMC_C3_c3_BP	FB2_var_AAD_CTGF	Stage1
THY1	FB2_var_AAD	GO:0042326	7070	negative regulation of phosphorylation	0.00862979	0.00687687	DMD/NTRK3/SLIT2/PREX2/BGN/INHBA/FABP4/TIMP3/CDKN1B/PWP1/FAM129A/CORO1C/DNAJA1/NR2F2/IGFBP3/ENG/SMAD7/GADD45B/DNAJC3/FLRT2/PTEN/MYC/PPIF/SOCS3/MECOM/CAV1/RB1/APOE/CDKN1A/HSPH1/SPRY2/GRB10/FBLN1/LATS2/IRAK3/SOCS5	36	SMC_C3_c3_BP	FB2_var_AAD_THY1	Stage1
ADAM12	FB2_var_AAD	GO:0042692	8038	muscle cell differentiation	0.00224562	0.00178948	DMD/MYH11/TANC1/SYNE1/PDGFRB/MKL2/IFRD1/IGFBP5/ITGA8/MEF2C/ANK2/IL4R/CAPN2/NOV/SORT1/TTN/ENG/PDGFRA/EFNB2/SPEG/MTPN/SPAG9/TMEM204/KDM6B/PDLIM5/TPM1/RB1/MSX1/CFLAR/QKI/CALR/MECP2	32	SMC_C3_c3_BP	FB2_var_AAD_ADAM12	Stage1
HSP90AA1	FB2_var_AAD	GO:0048010	3320	vascular endothelial growth factor receptor signaling pathway	1.09773e-05	8.74753e-06	SULF1/AXL/BMPR2/CYFIP2/RAC1/CYFIP1/FOXC1/PDCD6/MMRN2/ROCK1/TMEM204/PIK3CB/PIK3R1/VEGFB/ROCK2/FLT1/GRB10/WASF2	18	SMC_C3_c3_BP	FB2_var_AAD_HSP90AA1	Stage1
SERPINE1	FB2_var_AAD	GO:0050921	5054	positive regulation of chemotaxis	0.000374665	0.000298561	CXCL12/NTRK3/SLIT2/PDGFRB/BMPR2/PDGFD/IL6R/STX4/HMGB1/RAC1/FGFR1/FGF2/P2RX4/VEGFB/CDH13/SWAP70/CALR/CSF1	18	SMC_C3_c3_BP	FB2_var_AAD_SERPINE1	Stage1
COL3A1	FB2_var_AAD	GO:0071559	1281	response to transforming growth factor beta	0.000279833	0.000222992	LTBP1/LTBP4/GLG1/FOS/FMOD/TGFBR3/ITGA8/MEF2C/PDGFD/HSPA1A/ZFHX3/ENG/SMAD7/COL4A2/HSPA5/SKIL/UBC/HTRA3/USP9X/CAV1/ZFP36L2/ID1/ADAM9/CFLAR/ITGA3/LIMS1	26	SMC_C3_c3_BP	FB2_var_AAD_COL3A1	Stage1
CTGF	FB2_var_AAD	GO:1901652	1490	response to peptide	4.69521e-07	3.7415e-07	CXCL12/BTG2/JAG1/SORBS1/EGR1/PIK3C2A/IGFBP5/TGFBR3/PDK4/NR4A3/MYO5A/PHIP/NUCKS1/AHCYL1/CDKN1B/OGT/AKR1B1/BTG1/NR4A2/RAB31/TCIRG1/SORT1/TIMP1/CYFIP1/NFE2L2/FOXO3/GNB1/CASP4/BSG/PTEN/INSR/SOCS3/PIK3R1/CAV1/ID1/PTGS2/TNFSF10/CFLAR/APRT/MYO1C/GNG12/JUND/ADCY4/GRB10/AGTRAP/TEK/ATP6V1H/IQGAP1/LRP1/GRB2/LEPROT	51	SMC_C3_c3_BP	FB2_var_AAD_CTGF	Stage1
THY1	FB2_var_AAD	GO:0001933	7070	negative regulation of protein phosphorylation	0.0401186	0.0366224	ANGPT1/ASPN/SPRY1/TNIP1/GPRC5A/C9orf72/TRIB1/SNX6/FBXO7/EIF3A/ATF3/TLR4/PRKDC/UBE2B/PDCD4/DUSP3/PRNP/TAOK3/CALM3/PKIG/PER1/GNAQ	22	SMC_C1C4_c1_BP	FB2_var_AAD_THY1	Stage2
HSP90AA1	FB2_var_AAD	GO:0002446	3320	neutrophil mediated immunity	0.0140117	0.0127906	HBB/HEBP2/HSPA6/PSMB1/HSPA1B/PSMC3/WDR1/YPEL5/ACTR10/NDUFC2/CREG1/PRDX4/FUCA1/CD93/FTH1/CPNE3/C3AR1/SRP14/FUCA2/GLIPR1/LYZ/CD63/STOM/HEXB/GAA/TMEM30A	26	SMC_C1C4_c1_BP	FB2_var_AAD_HSP90AA1	Stage2
ADAM12	FB2_var_AAD	GO:0043062	8038	extracellular structure organization	0.0296177	0.0270366	COL14A1/LAMA2/MFAP4/A2M/GPM6B/DPT/ABI3BP/CAPNS1/FBLN5/DDR2/DNAJB6/ANTXR1/LAMC1/POSTN/PRDX4/ACSL3/CD34/COL8A1/MMP2/PLTP/SPINT2	21	SMC_C1C4_c1_BP	FB2_var_AAD_ADAM12	Stage2
COL5A1	FB2_var_AAD	GO:0043062	1289	extracellular structure organization	0.0296177	0.0270366	COL14A1/LAMA2/MFAP4/A2M/GPM6B/DPT/ABI3BP/CAPNS1/FBLN5/DDR2/DNAJB6/ANTXR1/LAMC1/POSTN/PRDX4/ACSL3/CD34/COL8A1/MMP2/PLTP/SPINT2	21	SMC_C1C4_c1_BP	FB2_var_AAD_COL5A1	Stage2
SERPINE1	FB2_var_AAD	GO:0043062	5054	extracellular structure organization	0.0296177	0.0270366	COL14A1/LAMA2/MFAP4/A2M/GPM6B/DPT/ABI3BP/CAPNS1/FBLN5/DDR2/DNAJB6/ANTXR1/LAMC1/POSTN/PRDX4/ACSL3/CD34/COL8A1/MMP2/PLTP/SPINT2	21	SMC_C1C4_c1_BP	FB2_var_AAD_SERPINE1	Stage2
CTGF	FB2_var_AAD	GO:0043062	1490	extracellular structure organization	0.0296177	0.0270366	COL14A1/LAMA2/MFAP4/A2M/GPM6B/DPT/ABI3BP/CAPNS1/FBLN5/DDR2/DNAJB6/ANTXR1/LAMC1/POSTN/PRDX4/ACSL3/CD34/COL8A1/MMP2/PLTP/SPINT2	21	SMC_C1C4_c1_BP	FB2_var_AAD_CTGF	Stage2
TNC	FB2_var_AAD	GO:0043062	3371	extracellular structure organization	0.0296177	0.0270366	COL14A1/LAMA2/MFAP4/A2M/GPM6B/DPT/ABI3BP/CAPNS1/FBLN5/DDR2/DNAJB6/ANTXR1/LAMC1/POSTN/PRDX4/ACSL3/CD34/COL8A1/MMP2/PLTP/SPINT2	21	SMC_C1C4_c1_BP	FB2_var_AAD_TNC	Stage2
COL3A1	FB2_var_AAD	GO:0043062	1281	extracellular structure organization	0.0296177	0.0270366	COL14A1/LAMA2/MFAP4/A2M/GPM6B/DPT/ABI3BP/CAPNS1/FBLN5/DDR2/DNAJB6/ANTXR1/LAMC1/POSTN/PRDX4/ACSL3/CD34/COL8A1/MMP2/PLTP/SPINT2	21	SMC_C1C4_c1_BP	FB2_var_AAD_COL3A1	Stage2
HSP90AA1	FB2_var_AAD	GO:0045428	3320	regulation of nitric oxide biosynthetic process	0.0279568	0.0255205	HBB/CLU/DDAH2/TLR4/TSPO/CD34/PTGIS	7	SMC_C1C4_c1_BP	FB2_var_AAD_HSP90AA1	Stage2
CTGF	FB2_var_AAD	GO:0070482	1490	response to oxygen levels	0.00190982	0.00174339	NPPA/RBX1/PTN/FIS1/PSMB1/ACTN4/PSMD8/AQP1/PSMC3/CARD16/ATP6AP1/HIPK2/TGFBR2/ATP6V1A/POSTN/UBE2D3/EP300/CD34/PAM/KCNMB1/MMP2/PTGIS/UCP2/ACAA2	24	SMC_C1C4_c1_BP	FB2_var_AAD_CTGF	Stage2
VIM	FB2_var_AAD	GO:0034341	7431	response to interferon-gamma	0.0100349	0.00902256	ACTG1/SYNCRIP/IFITM3/CD58/LGALS9/HLA-DQA2/NR1H3/SLC11A1/IFITM2/HSP90AB1/DAPK1/CALCOCO2	12	SMC_C1C4_c4_BP	FB2_var_AAD_VIM	Stage2
SERPINE1	FB2_var_AAD	GO:2001233	5054	regulation of apoptotic signaling pathway	0.0150397	0.0135225	ENO1/DYNLL1/GSTP1/LGALS3/SLC25A5/NDUFA13/RPS3/DDX3X/YWHAE/PARK7/RPL26/UBB/YWHAG/LGALS9/CTSH/DAPK1/PPP1CA/SEPT4	18	SMC_C1C4_c4_BP	FB2_var_AAD_SERPINE1	Stage2
TNC	FB2_var_AAD	GO:0001101	3371	response to acid chemical	1.03246e-06	7.36869e-07	COL1A1/COL3A1/COL1A2/TNC/DUSP1/RHOA/CYBB/CFL1/LDLR/ID3/FYN/LAMTOR2/CPEB4/COL4A1/ABL2/KLF4/CD36/FOLR2/VEGFA/ICAM1/PTK2B/COL5A2/CTGF/TLR2/CYBA/PCNA/TNF/SPARC/XBP1/IGFBP2/KLF2/TMBIM6/LYN/CD9/GCLM/PTGER2/CEBPB/SRC/ACSL1	39	SMC_C2_c2_BP	FB2_var_AAD_TNC	Stage3
CTGF	FB2_var_AAD	GO:0001101	1490	response to acid chemical	1.03246e-06	7.36869e-07	COL1A1/COL3A1/COL1A2/TNC/DUSP1/RHOA/CYBB/CFL1/LDLR/ID3/FYN/LAMTOR2/CPEB4/COL4A1/ABL2/KLF4/CD36/FOLR2/VEGFA/ICAM1/PTK2B/COL5A2/CTGF/TLR2/CYBA/PCNA/TNF/SPARC/XBP1/IGFBP2/KLF2/TMBIM6/LYN/CD9/GCLM/PTGER2/CEBPB/SRC/ACSL1	39	SMC_C2_c2_BP	FB2_var_AAD_CTGF	Stage3
COL3A1	FB2_var_AAD	GO:0001101	1281	response to acid chemical	1.03246e-06	7.36869e-07	COL1A1/COL3A1/COL1A2/TNC/DUSP1/RHOA/CYBB/CFL1/LDLR/ID3/FYN/LAMTOR2/CPEB4/COL4A1/ABL2/KLF4/CD36/FOLR2/VEGFA/ICAM1/PTK2B/COL5A2/CTGF/TLR2/CYBA/PCNA/TNF/SPARC/XBP1/IGFBP2/KLF2/TMBIM6/LYN/CD9/GCLM/PTGER2/CEBPB/SRC/ACSL1	39	SMC_C2_c2_BP	FB2_var_AAD_COL3A1	Stage3
SERPINE1	FB2_var_AAD	GO:0001819	5054	positive regulation of cytokine production	2.12478e-15	1.51646e-15	CD74/CCL20/BIRC3/IL1B/SERPINE1/B2M/HIF1A/EREG/HSPB1/THBS1/CD2/CCL3/XRCC6/EIF2AK2/FCER1G/CYBB/FAM49B/MAPKAPK2/RGCC/CLEC5A/ANXA1/CYP1B1/IL6/C1QBP/CD83/NFKB1/CD86/CD36/HSPD1/CD4/IRAK1/HLA-DPA1/BIRC2/PELI1/TLR2/HLA-DPB1/CYBA/TNF/XBP1/PYCARD/C5AR1/CTNNB1/IRF8/RUNX1/IL18/CSF1R/RIOK3/C3/NPLOC4/ATF4/LRRFIP1/SYK/MAPK13/LILRB2/HAVCR2/CLEC4E/IL10/HYAL2/FCN1/CEBPB/SRC/FGR/NFKB2	63	SMC_C2_c2_BP	FB2_var_AAD_SERPINE1	Stage3
HSP90AA1	FB2_var_AAD	GO:0002768	3320	immune response-regulating cell surface receptor signaling pathway	2.34817e-12	1.67589e-12	HLA-DRA/STOML2/PTPRC/HSP90AA1/PSME2/NFKBIA/HLA-DRB5/FCER1G/UBE2D1/ARPC5/ACTB/JUN/ACTR3/MNDA/LPXN/IGKC/FYN/ARPC1B/EZR/FCGR3A/PSMD1/HLA-DRB1/ARPC2/FCGR1A/NFKB1/CDC42/ACTR2/PRKCD/ABI1/FCGRT/PPP3CA/LCP2/ELF1/THY1/CD4/TRBC2/HLA-DQB1/HLA-DQA1/FCGR2A/HLA-DPA1/HLA-DPB1/C5AR1/PSEN1/RUNX1/FCGR1B/NCKAP1/FPR1/TRAC/HCK/PLSCR1/SYK/IGHA1/LYN/LILRB2/CLEC4E/LILRB4/LCK/ADA/FCN1/SRC/RAPGEF1/FGR/HLA-DQB2	63	SMC_C2_c2_BP	FB2_var_AAD_HSP90AA1	Stage3
THY1	FB2_var_AAD	GO:0002768	7070	immune response-regulating cell surface receptor signaling pathway	2.34817e-12	1.67589e-12	HLA-DRA/STOML2/PTPRC/HSP90AA1/PSME2/NFKBIA/HLA-DRB5/FCER1G/UBE2D1/ARPC5/ACTB/JUN/ACTR3/MNDA/LPXN/IGKC/FYN/ARPC1B/EZR/FCGR3A/PSMD1/HLA-DRB1/ARPC2/FCGR1A/NFKB1/CDC42/ACTR2/PRKCD/ABI1/FCGRT/PPP3CA/LCP2/ELF1/THY1/CD4/TRBC2/HLA-DQB1/HLA-DQA1/FCGR2A/HLA-DPA1/HLA-DPB1/C5AR1/PSEN1/RUNX1/FCGR1B/NCKAP1/FPR1/TRAC/HCK/PLSCR1/SYK/IGHA1/LYN/LILRB2/CLEC4E/LILRB4/LCK/ADA/FCN1/SRC/RAPGEF1/FGR/HLA-DQB2	63	SMC_C2_c2_BP	FB2_var_AAD_THY1	Stage3
COL3A1	FB2_var_AAD	GO:0007568	1281	aging	0.000200026	0.000142758	COL3A1/SERPINE1/SOD2/CRYAB/CTSC/NPM1/VCAM1/DCN/ATP2B1/JUN/CISD2/EIF2S1/ZMIZ1/PRKCD/ITGB2/ICAM1/CTGF/IRAK1/SEC63/ADM/PSEN1/TPRA1/IGFBP2/APP/RPN2/GCLM/IL10/ADA/HYAL2/CTNNA1/NFKB2	31	SMC_C2_c2_BP	FB2_var_AAD_COL3A1	Stage3
CTGF	FB2_var_AAD	GO:0007568	1490	aging	0.000200026	0.000142758	COL3A1/SERPINE1/SOD2/CRYAB/CTSC/NPM1/VCAM1/DCN/ATP2B1/JUN/CISD2/EIF2S1/ZMIZ1/PRKCD/ITGB2/ICAM1/CTGF/IRAK1/SEC63/ADM/PSEN1/TPRA1/IGFBP2/APP/RPN2/GCLM/IL10/ADA/HYAL2/CTNNA1/NFKB2	31	SMC_C2_c2_BP	FB2_var_AAD_CTGF	Stage3
SERPINE1	FB2_var_AAD	GO:0007568	5054	aging	0.000200026	0.000142758	COL3A1/SERPINE1/SOD2/CRYAB/CTSC/NPM1/VCAM1/DCN/ATP2B1/JUN/CISD2/EIF2S1/ZMIZ1/PRKCD/ITGB2/ICAM1/CTGF/IRAK1/SEC63/ADM/PSEN1/TPRA1/IGFBP2/APP/RPN2/GCLM/IL10/ADA/HYAL2/CTNNA1/NFKB2	31	SMC_C2_c2_BP	FB2_var_AAD_SERPINE1	Stage3
COL3A1	FB2_var_AAD	GO:0007599	1281	hemostasis	1.30343e-13	9.30262e-14	COL1A1/COL3A1/MYL12A/SERPINE1/PLAUR/HSPB1/SERPINE2/H3F3B/PAPSS2/THBS1/COL1A2/ANXA2/PLAT/PLEK/RHOA/CLIC1/FCER1G/PROCR/MYL9/ACTB/SERPINB2/PLAU/FYN/CAPZB/YWHAZ/IL6/C1QBP/EHD1/PABPC4/CDC42/PRKCD/CD36/LCP2/S100A9/ANXA5/F3/F13A1/RAB5A/PIK3R5/RHOG/DOCK6/GAS6/EHD2/SLC7A11/PLSCR1/SYK/PDGFA/GNA15/LYN/CD9/LCK/SERPINA1/SRC/MAFG	54	SMC_C2_c2_BP	FB2_var_AAD_COL3A1	Stage3
SERPINE1	FB2_var_AAD	GO:0007599	5054	hemostasis	1.30343e-13	9.30262e-14	COL1A1/COL3A1/MYL12A/SERPINE1/PLAUR/HSPB1/SERPINE2/H3F3B/PAPSS2/THBS1/COL1A2/ANXA2/PLAT/PLEK/RHOA/CLIC1/FCER1G/PROCR/MYL9/ACTB/SERPINB2/PLAU/FYN/CAPZB/YWHAZ/IL6/C1QBP/EHD1/PABPC4/CDC42/PRKCD/CD36/LCP2/S100A9/ANXA5/F3/F13A1/RAB5A/PIK3R5/RHOG/DOCK6/GAS6/EHD2/SLC7A11/PLSCR1/SYK/PDGFA/GNA15/LYN/CD9/LCK/SERPINA1/SRC/MAFG	54	SMC_C2_c2_BP	FB2_var_AAD_SERPINE1	Stage3
CTGF	FB2_var_AAD	GO:0009743	1490	response to carbohydrate	0.00165409	0.00118052	IL1B/HIF1A/THBS1/LDHA/RHOA/TXNIP/PPP3CA/ICAM1/PTK2B/CTGF/TRA2B/GLUL/CYBA/SPARC/XBP1/ZFP36L1/SOX4/GAS6/MAPK13/LYN/GCLM/COLEC12/RAP1B	23	SMC_C2_c2_BP	FB2_var_AAD_CTGF	Stage3
CTGF	FB2_var_AAD	GO:0016049	1490	cell growth	0.00133949	0.000955997	SPP1/SFRP2/SERPINE2/H3F3B/SGK1/CRYAB/TNFRSF12A/RHOA/CYR61/CIB1/SHTN1/ALCAM/LAMTOR2/CXCL16/EIF4G1/CDC42/IGFBP4/VEGFA/PIN1/PTK2B/JADE1/ITGB1/CTGF/S100A9/WISP2/EIF4G2/NRP2/CYBA/SDCBP/PPP2CA/RTN4/CTNNB1/IGFBP2/SEMA3C/S100A8/APP/CTTN/EPB41L3/HYAL2/ADAM15	40	SMC_C2_c2_BP	FB2_var_AAD_CTGF	Stage3
IGFBP4	FB2_var_AAD	GO:0016049	3487	cell growth	0.00133949	0.000955997	SPP1/SFRP2/SERPINE2/H3F3B/SGK1/CRYAB/TNFRSF12A/RHOA/CYR61/CIB1/SHTN1/ALCAM/LAMTOR2/CXCL16/EIF4G1/CDC42/IGFBP4/VEGFA/PIN1/PTK2B/JADE1/ITGB1/CTGF/S100A9/WISP2/EIF4G2/NRP2/CYBA/SDCBP/PPP2CA/RTN4/CTNNB1/IGFBP2/SEMA3C/S100A8/APP/CTTN/EPB41L3/HYAL2/ADAM15	40	SMC_C2_c2_BP	FB2_var_AAD_IGFBP4	Stage3
CTGF	FB2_var_AAD	GO:0019216	1490	regulation of lipid metabolic process	0.000676999	0.000483175	FGF1/IL1B/STOML2/NPC2/G0S2/CYR61/LDLR/ANXA1/APOC1/NFKB1/CDC42/KLF4/PRKCD/CD36/SCD/PTK2B/ARF1/IDH1/INSIG1/CTGF/H2AFY/TNF/PLIN2/PIK3R5/C3/BCL11B/PDHB/PDGFA/LYN/NCOR2/SRC/FGR/ACSL1/PSAP	34	SMC_C2_c2_BP	FB2_var_AAD_CTGF	Stage3
THY1	FB2_var_AAD	GO:0022604	7070	regulation of cell morphogenesis	2.74514e-05	1.95921e-05	SPP1/S100A10/CCL3/YWHAH/MYL12B/TNFRSF12A/RHOA/CFL1/CIB1/SHTN1/FYN/CAPZB/ANXA1/TRIOBP/EZR/C1QBP/ARPC2/CDC42/ACTR2/ITGB2/PPP3CA/VEGFA/ICAM1/PTK2B/THY1/ALDOA/MSN/CDC42SE2/LST1/SPARC/RTN4/PSEN1/CDC42EP3/CSF1R/SEMA3C/CTTN/HCK/CCL7/EPB41L3/PLXNC1/SRC/FGR/CD44/SHANK3/EFNA1	45	SMC_C2_c2_BP	FB2_var_AAD_THY1	Stage3
SERPINE1	FB2_var_AAD	GO:0032496	5054	response to lipopolysaccharide	1.5174e-14	1.08297e-14	CXCL8/CCL20/IL1B/CXCL2/SERPINE1/CXCL3/CCL3/MGST2/CXCL1/CCL5/NFKBIA/RHOA/MRC1/TNFAIP3/VCAM1/DCN/JUN/MAPKAPK2/TREM2/IL6/NFKB1/CD86/CD36/ICAM1/MGST1/LOXL1/CD96/IRAK1/CXCL5/PELI1/TLR2/TNF/ADM/LY86/SPARC/XBP1/PYCARD/C5AR1/IRF8/IL10RA/IL18/S100A8/SLPI/HCK/LYN/LILRB2/HAVCR2/IRAK2/IL10/PTGER2/CEBPB/SRC/NFKB2/GCH1	54	SMC_C2_c2_BP	FB2_var_AAD_SERPINE1	Stage3
COL3A1	FB2_var_AAD	GO:0032963	1281	collagen metabolic process	5.75237e-08	4.10547e-08	COL1A1/COL3A1/HIF1A/COL1A2/SERPINH1/CTSB/COL5A1/CTSL/VIM/RGCC/IL6/COL4A1/COL15A1/ERRFI1/COL5A2/ITGB1/CTGF/CTSS/COL6A3/MMP9/FURIN/CTSD/ADAM15/PEPD	24	SMC_C2_c2_BP	FB2_var_AAD_COL3A1	Stage3
CTGF	FB2_var_AAD	GO:0032963	1490	collagen metabolic process	5.75237e-08	4.10547e-08	COL1A1/COL3A1/HIF1A/COL1A2/SERPINH1/CTSB/COL5A1/CTSL/VIM/RGCC/IL6/COL4A1/COL15A1/ERRFI1/COL5A2/ITGB1/CTGF/CTSS/COL6A3/MMP9/FURIN/CTSD/ADAM15/PEPD	24	SMC_C2_c2_BP	FB2_var_AAD_CTGF	Stage3
COL5A1	FB2_var_AAD	GO:0032963	1289	collagen metabolic process	5.75237e-08	4.10547e-08	COL1A1/COL3A1/HIF1A/COL1A2/SERPINH1/CTSB/COL5A1/CTSL/VIM/RGCC/IL6/COL4A1/COL15A1/ERRFI1/COL5A2/ITGB1/CTGF/CTSS/COL6A3/MMP9/FURIN/CTSD/ADAM15/PEPD	24	SMC_C2_c2_BP	FB2_var_AAD_COL5A1	Stage3
VIM	FB2_var_AAD	GO:0032963	7431	collagen metabolic process	5.75237e-08	4.10547e-08	COL1A1/COL3A1/HIF1A/COL1A2/SERPINH1/CTSB/COL5A1/CTSL/VIM/RGCC/IL6/COL4A1/COL15A1/ERRFI1/COL5A2/ITGB1/CTGF/CTSS/COL6A3/MMP9/FURIN/CTSD/ADAM15/PEPD	24	SMC_C2_c2_BP	FB2_var_AAD_VIM	Stage3
SERPINE1	FB2_var_AAD	GO:0033627	5054	cell adhesion mediated by integrin	1.58209e-09	1.12914e-09	SFRP2/SERPINE1/CCL5/CIB1/PLAU/LPXN/CYP1B1/FBN1/ICAM1/ITGB1/PODXL/ITGA5/SYK/ITGAV/LYN/ADA/ITGA6/EFNA1	18	SMC_C2_c2_BP	FB2_var_AAD_SERPINE1	Stage3
VIM	FB2_var_AAD	GO:0034341	7431	response to interferon-gamma	3.66148e-14	2.6132e-14	CCL3L3/CCL4/CCL20/B2M/AIF1/HLA-DRA/CCL3/CCL5/MRC1/HLA-DRB5/SUMO1/VCAM1/VIM/ACTR3/CXCL16/KYNU/HLA-DRB1/FCGR1A/CDC42/ACTR2/HLA-B/PRKCD/ICAM1/STX8/HLA-DQB1/HLA-DQA1/HLA-DPA1/HLA-DPB1/CCL18/HLA-F/SEC61A1/IRF8/FCGR1B/HCK/CCL7/HLA-C/HLA-A/HLA-DQB2/CD44/GCH1	40	SMC_C2_c2_BP	FB2_var_AAD_VIM	Stage3
TNC	FB2_var_AAD	GO:0043062	3371	extracellular structure organization	1.55995e-14	1.11334e-14	SPP1/SFRP2/COL1A1/COL3A1/MFAP5/SERPINE1/COMP/COLGALT1/THBS1/COL1A2/ANXA2/SERPINH1/COL5A1/TNC/MFAP2/CTSL/VCAM1/CYR61/DCN/RGCC/CCDC80/CYP1B1/APOC1/COL4A1/FBN1/CD36/ITGB2/ICAM1/ARF1/SDC4/COL5A2/TGFBI/LOXL1/ITGB1/CTGF/SPOCK2/ITGB5/SDCBP/TNF/SPARC/LOX/PDCD6IP/ITGA5/GAS6/CTSS/APP/COL6A3/MMP9/PDGFA/ITGAV/ITGAX/FURIN/PLA2G7/HAS1/PECAM1/ADAM15/NFKB2/ITGAM/CD44/ITGA6	60	SMC_C2_c2_BP	FB2_var_AAD_TNC	Stage3
ADAM12	FB2_var_AAD	GO:0043062	8038	extracellular structure organization	1.55995e-14	1.11334e-14	SPP1/SFRP2/COL1A1/COL3A1/MFAP5/SERPINE1/COMP/COLGALT1/THBS1/COL1A2/ANXA2/SERPINH1/COL5A1/TNC/MFAP2/CTSL/VCAM1/CYR61/DCN/RGCC/CCDC80/CYP1B1/APOC1/COL4A1/FBN1/CD36/ITGB2/ICAM1/ARF1/SDC4/COL5A2/TGFBI/LOXL1/ITGB1/CTGF/SPOCK2/ITGB5/SDCBP/TNF/SPARC/LOX/PDCD6IP/ITGA5/GAS6/CTSS/APP/COL6A3/MMP9/PDGFA/ITGAV/ITGAX/FURIN/PLA2G7/HAS1/PECAM1/ADAM15/NFKB2/ITGAM/CD44/ITGA6	60	SMC_C2_c2_BP	FB2_var_AAD_ADAM12	Stage3
SERPINE1	FB2_var_AAD	GO:0043062	5054	extracellular structure organization	1.55995e-14	1.11334e-14	SPP1/SFRP2/COL1A1/COL3A1/MFAP5/SERPINE1/COMP/COLGALT1/THBS1/COL1A2/ANXA2/SERPINH1/COL5A1/TNC/MFAP2/CTSL/VCAM1/CYR61/DCN/RGCC/CCDC80/CYP1B1/APOC1/COL4A1/FBN1/CD36/ITGB2/ICAM1/ARF1/SDC4/COL5A2/TGFBI/LOXL1/ITGB1/CTGF/SPOCK2/ITGB5/SDCBP/TNF/SPARC/LOX/PDCD6IP/ITGA5/GAS6/CTSS/APP/COL6A3/MMP9/PDGFA/ITGAV/ITGAX/FURIN/PLA2G7/HAS1/PECAM1/ADAM15/NFKB2/ITGAM/CD44/ITGA6	60	SMC_C2_c2_BP	FB2_var_AAD_SERPINE1	Stage3
CTGF	FB2_var_AAD	GO:0043062	1490	extracellular structure organization	1.55995e-14	1.11334e-14	SPP1/SFRP2/COL1A1/COL3A1/MFAP5/SERPINE1/COMP/COLGALT1/THBS1/COL1A2/ANXA2/SERPINH1/COL5A1/TNC/MFAP2/CTSL/VCAM1/CYR61/DCN/RGCC/CCDC80/CYP1B1/APOC1/COL4A1/FBN1/CD36/ITGB2/ICAM1/ARF1/SDC4/COL5A2/TGFBI/LOXL1/ITGB1/CTGF/SPOCK2/ITGB5/SDCBP/TNF/SPARC/LOX/PDCD6IP/ITGA5/GAS6/CTSS/APP/COL6A3/MMP9/PDGFA/ITGAV/ITGAX/FURIN/PLA2G7/HAS1/PECAM1/ADAM15/NFKB2/ITGAM/CD44/ITGA6	60	SMC_C2_c2_BP	FB2_var_AAD_CTGF	Stage3
COL3A1	FB2_var_AAD	GO:0043062	1281	extracellular structure organization	1.55995e-14	1.11334e-14	SPP1/SFRP2/COL1A1/COL3A1/MFAP5/SERPINE1/COMP/COLGALT1/THBS1/COL1A2/ANXA2/SERPINH1/COL5A1/TNC/MFAP2/CTSL/VCAM1/CYR61/DCN/RGCC/CCDC80/CYP1B1/APOC1/COL4A1/FBN1/CD36/ITGB2/ICAM1/ARF1/SDC4/COL5A2/TGFBI/LOXL1/ITGB1/CTGF/SPOCK2/ITGB5/SDCBP/TNF/SPARC/LOX/PDCD6IP/ITGA5/GAS6/CTSS/APP/COL6A3/MMP9/PDGFA/ITGAV/ITGAX/FURIN/PLA2G7/HAS1/PECAM1/ADAM15/NFKB2/ITGAM/CD44/ITGA6	60	SMC_C2_c2_BP	FB2_var_AAD_COL3A1	Stage3
COL5A1	FB2_var_AAD	GO:0043062	1289	extracellular structure organization	1.55995e-14	1.11334e-14	SPP1/SFRP2/COL1A1/COL3A1/MFAP5/SERPINE1/COMP/COLGALT1/THBS1/COL1A2/ANXA2/SERPINH1/COL5A1/TNC/MFAP2/CTSL/VCAM1/CYR61/DCN/RGCC/CCDC80/CYP1B1/APOC1/COL4A1/FBN1/CD36/ITGB2/ICAM1/ARF1/SDC4/COL5A2/TGFBI/LOXL1/ITGB1/CTGF/SPOCK2/ITGB5/SDCBP/TNF/SPARC/LOX/PDCD6IP/ITGA5/GAS6/CTSS/APP/COL6A3/MMP9/PDGFA/ITGAV/ITGAX/FURIN/PLA2G7/HAS1/PECAM1/ADAM15/NFKB2/ITGAM/CD44/ITGA6	60	SMC_C2_c2_BP	FB2_var_AAD_COL5A1	Stage3
ADAM12	FB2_var_AAD	GO:0045765	8038	regulation of angiogenesis	1.26626e-05	9.03733e-06	CXCL8/FGF1/SFRP2/IL1B/SERPINE1/HIF1A/HSPB1/THBS1/PGK1/TNFRSF12A/RHOA/TNFAIP3/CYBB/DCN/CIB1/RGCC/ANXA1/CYP1B1/IL6/KLF4/ITGB2/VEGFA/PTK2B/ITGB1/GPNMB/F3/ADM/SPARC/XBP1/C5AR1/CTNNB1/RUNX1/ITGA5/KLF2/C3/IL10/CDH5/STAB1/EFNA1	39	SMC_C2_c2_BP	FB2_var_AAD_ADAM12	Stage3
SERPINE1	FB2_var_AAD	GO:0045765	5054	regulation of angiogenesis	1.26626e-05	9.03733e-06	CXCL8/FGF1/SFRP2/IL1B/SERPINE1/HIF1A/HSPB1/THBS1/PGK1/TNFRSF12A/RHOA/TNFAIP3/CYBB/DCN/CIB1/RGCC/ANXA1/CYP1B1/IL6/KLF4/ITGB2/VEGFA/PTK2B/ITGB1/GPNMB/F3/ADM/SPARC/XBP1/C5AR1/CTNNB1/RUNX1/ITGA5/KLF2/C3/IL10/CDH5/STAB1/EFNA1	39	SMC_C2_c2_BP	FB2_var_AAD_SERPINE1	Stage3
HSP90AA1	FB2_var_AAD	GO:0048010	3320	vascular endothelial growth factor receptor signaling pathway	2.51176e-09	1.79264e-09	IL1B/HIF1A/HSPB1/HSP90AA1/RHOA/CYBB/ACTB/MAPKAPK2/FYN/CDC42/ABI1/VEGFA/PTK2B/NRP2/CYBA/NCKAP1/PTPN1/ITGA5/ITGAV/MAPK13/NCF4/SRC/NCF2	23	SMC_C2_c2_BP	FB2_var_AAD_HSP90AA1	Stage3
SERPINE1	FB2_var_AAD	GO:0050921	5054	positive regulation of chemotaxis	1.34802e-07	9.62085e-08	CXCL8/CD74/CCL4/CXCL2/SERPINE1/AIF1/HSPB1/THBS1/CXCL3/CCL3/CXCL1/CCL5/CXCL14/IL6/C1QBP/VEGFA/PTK2B/STX3/CXCL5/F3/C5AR1/GAS6/CCL7/PLA2G7	24	SMC_C2_c2_BP	FB2_var_AAD_SERPINE1	Stage3
CTGF	FB2_var_AAD	GO:0070371	1490	ERK1 and ERK2 cascade	1.76942e-09	1.26284e-09	CCL3L3/CD74/CCL4/CCL20/IL1B/GPR183/CCL3/DUSP1/CCL5/MARCO/CYR61/CIB1/JUN/TREM2/EZR/KLF4/CD36/ERRFI1/ICAM1/PIN1/PTK2B/CD4/CTGF/DUSP6/GPNMB/CCL18/DUSP4/TNF/PYCARD/C5AR1/ZFP36L1/PTPN1/CSF1R/GAS6/ACKR3/APP/CCL7/SYK/PDGFA/ITGAV/LYN/HAVCR2/SRC/RAPGEF1/CD44	45	SMC_C2_c2_BP	FB2_var_AAD_CTGF	Stage3
COL3A1	FB2_var_AAD	GO:0071559	1281	response to transforming growth factor beta	0.000279562	0.000199524	COL1A1/COL3A1/PDCD5/THBS1/COL1A2/RHOA/KLF10/JUN/CAV2/FYN/VASN/FBN1/TWSG1/PIN1/TGFB1I1/ITGB5/SDCBP/ZFP36L1/RUNX3/CD109/DAB2/FURIN/CDH5/HYAL2/SRC/CLDN5	26	SMC_C2_c2_BP	FB2_var_AAD_COL3A1	Stage3
SERPINE1	FB2_var_AAD	GO:2001233	5054	regulation of apoptotic signaling pathway	2.27714e-12	1.62519e-12	BCL2A1/SFRP2/CD74/IL1B/PDCD5/SERPINE1/SOD2/HIF1A/PLAUR/HSPB1/THBS1/YWHAH/BID/CTSC/TNFRSF12A/G0S2/TNFAIP3/HERPUD1/RPS7/FYN/GPX1/YWHAQ/YWHAZ/PMAIP1/PRKCD/ICAM1/S100A9/STK4/HNRNPK/TNF/XBP1/PYCARD/TXNDC12/PSEN1/CTNNB1/PTPN1/ACKR3/S100A8/YWHAB/CTTN/TMBIM6/IFI6/MMP9/TRAF1/BCAP31/ITGAV/GCLM/TMBIM1/LCK/HYAL2/CTNNA1/SRC/GRINA/CD44/ITGA6	55	SMC_C2_c2_BP	FB2_var_AAD_SERPINE1	Stage3
CD34	FB2_var_NAA	GO:0001570	947	vasculogenesis	0.000210113	0.000167434	EMP2/PDGFRB/RAPGEF2/TGFBR3/NTRK2/HAS2/ENG/JUNB/CAV1/FLT1/QKI/TIPARP/YAP1/EGFL7	14	SMC_C3_c3_BP	FB2_var_NAA_CD34	Stage1
CD34	FB2_var_NAA	GO:0001666	947	response to hypoxia	0.000202834	0.000161633	CXCL12/EPAS1/ANGPT2/EGR1/TGFBR3/CDKN1B/PSMD11/HP1BP3/NR4A2/CAPN2/WTIP/STC1/BNIP3L/ITPR1/NFE2L2/CHCHD2/FOXO3/GNB1/PTEN/MYC/UBC/FAM162A/CAV1/PTGS2/VEGFB/CFLAR/ETS1/CASP1/CST3/AGTRAP/TEK/MECP2/APOLD1/HMOX1	34	SMC_C3_c3_BP	FB2_var_NAA_CD34	Stage1
DCN	FB2_var_NAA	GO:0006024	1634	glycosaminoglycan biosynthetic process	0.0041366	0.00329635	VCAN/LUM/BGN/PDGFRB/PRELP/FMOD/GPC6/B4GALT1/DSE/HAS2/CSGALNACT2/ST3GAL1/HS3ST1/B4GALT5	14	SMC_C3_c3_BP	FB2_var_NAA_DCN	Stage1
APP	FB2_var_NAA	GO:0006979	351	response to oxidative stress	0.000675693	0.000538443	EPAS1/APOD/AXL/PDGFRB/FOS/NR4A3/PSIP1/NCOA7/BTG1/NR4A2/PDGFD/MSRB3/PAWR/HSPA1A/PXDN/STX4/OXSR1/PKD2/GPX3/GPX8/NFE2L2/PDGFRA/RBPMS/FOXO3/SFPQ/KDM6B/PPIF/TPM1/APOE/PTGS2/ADAM9/MCL1/CFLAR/HSPH1/ETS1/CST3/RHOB/HMOX1	38	SMC_C3_c3_BP	FB2_var_NAA_APP	Stage1
APP	FB2_var_NAA	GO:0007568	351	aging	0.00190204	0.00151569	APOD/GSN/SERPINF1/PDGFRB/FOS/PRELP/SERPING1/IGFBP5/TIMP2/KAT6A/PAWR/TIMP1/CANX/TNFRSF1B/ENG/NFE2L2/ID2/COL4A2/FOXO3/PTEN/PTGS2/CDKN1A/JUND/CALR/HMGA1/LRP1/GRB2/LIMS1	28	SMC_C3_c3_BP	FB2_var_NAA_APP	Stage1
DCN	FB2_var_NAA	GO:0007568	1634	aging	0.00190204	0.00151569	APOD/GSN/SERPINF1/PDGFRB/FOS/PRELP/SERPING1/IGFBP5/TIMP2/KAT6A/PAWR/TIMP1/CANX/TNFRSF1B/ENG/NFE2L2/ID2/COL4A2/FOXO3/PTEN/PTGS2/CDKN1A/JUND/CALR/HMGA1/LRP1/GRB2/LIMS1	28	SMC_C3_c3_BP	FB2_var_NAA_DCN	Stage1
FBLN1	FB2_var_NAA	GO:0007599	2192	hemostasis	0.000932325	0.000742947	AXL/F2R/THBD/SERPING1/LMAN1/PRKG1/FLNA/VWF/PDGFD/VKORC1/FERMT3/CSRP1/RAC1/ITPR1/ENTPD1/NFE2L2/PRCP/PDGFRA/TLN1/GNB1/MMRN1/P2RX4/PIK3CB/PIK3R1/CAV1/APOE/MAFF/JMJD1C/VCL/ANXA7/FBLN1/RHOB	32	SMC_C3_c3_BP	FB2_var_NAA_FBLN1	Stage1
CD34	FB2_var_NAA	GO:0007599	947	hemostasis	0.000932325	0.000742947	AXL/F2R/THBD/SERPING1/LMAN1/PRKG1/FLNA/VWF/PDGFD/VKORC1/FERMT3/CSRP1/RAC1/ITPR1/ENTPD1/NFE2L2/PRCP/PDGFRA/TLN1/GNB1/MMRN1/P2RX4/PIK3CB/PIK3R1/CAV1/APOE/MAFF/JMJD1C/VCL/ANXA7/FBLN1/RHOB	32	SMC_C3_c3_BP	FB2_var_NAA_CD34	Stage1
CD34	FB2_var_NAA	GO:0008217	947	regulation of blood pressure	0.0370041	0.0294877	EMP2/F2R/BMPR2/NR2F2/PRCP/PCSK5/ID2/P2RX4/TPM1/PTGS2/ATP1A1/AGTRAP/C9orf3/ATP6AP2/MECP2/HMOX1	16	SMC_C3_c3_BP	FB2_var_NAA_CD34	Stage1
CD34	FB2_var_NAA	GO:0009408	947	response to heat	0.00815405	0.00649777	CXCL12/TPR/DNAJC7/ANO1/PSIP1/HSPA1A/DNAJA1/HSPB8/PDCD6/HSPA5/IGFBP7/CD14/PTGS2/CDKN1A/SCARA5/HSPH1/IL1A/HMOX1	18	SMC_C3_c3_BP	FB2_var_NAA_CD34	Stage1
APP	FB2_var_NAA	GO:0010038	351	response to metal ion	2.02239e-05	1.6116e-05	GSN/SERPINF1/FOSB/KMT2A/FOS/FABP4/MT1A/MEF2C/SEC31A/AHCYL1/CDKN1B/TNFRSF11B/ALOX5AP/FUS/CYBRD1/PKD2/TTN/SCN5A/ID2/PDCD6/HSPA5/BSG/JUNB/PTEN/PPIF/CD14/CAV1/MT1M/PTGS2/ADAM9/ANXA7/JUND/CALR/IQGAP1/IL1A/HMOX1	36	SMC_C3_c3_BP	FB2_var_NAA_APP	Stage1
SEMA3D	FB2_var_NAA	GO:0016049	223117	cell growth	6.08689e-06	4.8505e-06	CXCL12/LTBP4/NTRK3/SLIT2/MACF1/IFRD1/BMPR2/INHBA/IGFBP5/SLIT3/RPS6KA3/HBEGF/NOP58/BST2/CDKN1B/SMARCA4/AUTS2/BTG1/NOV/MAP1B/HSPA1A/CYFIP2/DDX5/IGFBP3/CYFIP1/ZEB2/ARIH2/MTPN/SLC3A2/IGFBP7/HTRA3/PDLIM5/CRIM1/FN1/USP9X/SPHK1/LAMB2/RB1/APOE/MSX1/VCL/CDKN1A/TSPYL2/RAB21/RRAGC/IQGAP1/SOCS5	47	SMC_C3_c3_BP	FB2_var_NAA_SEMA3D	Stage1
APP	FB2_var_NAA	GO:0016049	351	cell growth	6.08689e-06	4.8505e-06	CXCL12/LTBP4/NTRK3/SLIT2/MACF1/IFRD1/BMPR2/INHBA/IGFBP5/SLIT3/RPS6KA3/HBEGF/NOP58/BST2/CDKN1B/SMARCA4/AUTS2/BTG1/NOV/MAP1B/HSPA1A/CYFIP2/DDX5/IGFBP3/CYFIP1/ZEB2/ARIH2/MTPN/SLC3A2/IGFBP7/HTRA3/PDLIM5/CRIM1/FN1/USP9X/SPHK1/LAMB2/RB1/APOE/MSX1/VCL/CDKN1A/TSPYL2/RAB21/RRAGC/IQGAP1/SOCS5	47	SMC_C3_c3_BP	FB2_var_NAA_APP	Stage1
DCN	FB2_var_NAA	GO:0030198	1634	extracellular matrix organization	4.27346e-13	3.40541e-13	VCAN/SULF1/MYH11/LUM/COL18A1/LAMA4/ECM2/COL6A2/BGN/PHLDB2/CRISPLD2/LAMB1/FMOD/TIMP2/ADAMTS4/ITGA8/CTSK/TNFRSF11B/VWF/NID1/CAPN2/THBS2/TIMP1/PXDN/FBLN2/B4GALT1/HAS2/ENG/ADAMTS9/FOXC1/ITGA1/SMOC2/COL4A2/FLRT2/ELN/BSG/FGF2/COL6A1/TNXA/SULF2/FN1/LAMB2/MMP19/COL16A1/CFLAR/ETS1/CST3/ITGA3/FBLN1/ITGB8/LRP1/ITGA11/HSD17B12	53	SMC_C3_c3_BP	FB2_var_NAA_DCN	Stage1
FBLN1	FB2_var_NAA	GO:0030198	2192	extracellular matrix organization	4.27346e-13	3.40541e-13	VCAN/SULF1/MYH11/LUM/COL18A1/LAMA4/ECM2/COL6A2/BGN/PHLDB2/CRISPLD2/LAMB1/FMOD/TIMP2/ADAMTS4/ITGA8/CTSK/TNFRSF11B/VWF/NID1/CAPN2/THBS2/TIMP1/PXDN/FBLN2/B4GALT1/HAS2/ENG/ADAMTS9/FOXC1/ITGA1/SMOC2/COL4A2/FLRT2/ELN/BSG/FGF2/COL6A1/TNXA/SULF2/FN1/LAMB2/MMP19/COL16A1/CFLAR/ETS1/CST3/ITGA3/FBLN1/ITGB8/LRP1/ITGA11/HSD17B12	53	SMC_C3_c3_BP	FB2_var_NAA_FBLN1	Stage1
APP	FB2_var_NAA	GO:0030198	351	extracellular matrix organization	4.27346e-13	3.40541e-13	VCAN/SULF1/MYH11/LUM/COL18A1/LAMA4/ECM2/COL6A2/BGN/PHLDB2/CRISPLD2/LAMB1/FMOD/TIMP2/ADAMTS4/ITGA8/CTSK/TNFRSF11B/VWF/NID1/CAPN2/THBS2/TIMP1/PXDN/FBLN2/B4GALT1/HAS2/ENG/ADAMTS9/FOXC1/ITGA1/SMOC2/COL4A2/FLRT2/ELN/BSG/FGF2/COL6A1/TNXA/SULF2/FN1/LAMB2/MMP19/COL16A1/CFLAR/ETS1/CST3/ITGA3/FBLN1/ITGB8/LRP1/ITGA11/HSD17B12	53	SMC_C3_c3_BP	FB2_var_NAA_APP	Stage1
COL4A3	FB2_var_NAA	GO:0030198	1285	extracellular matrix organization	4.27346e-13	3.40541e-13	VCAN/SULF1/MYH11/LUM/COL18A1/LAMA4/ECM2/COL6A2/BGN/PHLDB2/CRISPLD2/LAMB1/FMOD/TIMP2/ADAMTS4/ITGA8/CTSK/TNFRSF11B/VWF/NID1/CAPN2/THBS2/TIMP1/PXDN/FBLN2/B4GALT1/HAS2/ENG/ADAMTS9/FOXC1/ITGA1/SMOC2/COL4A2/FLRT2/ELN/BSG/FGF2/COL6A1/TNXA/SULF2/FN1/LAMB2/MMP19/COL16A1/CFLAR/ETS1/CST3/ITGA3/FBLN1/ITGB8/LRP1/ITGA11/HSD17B12	53	SMC_C3_c3_BP	FB2_var_NAA_COL4A3	Stage1
MYOC	FB2_var_NAA	GO:0030335	4653	positive regulation of cell migration	4.69213e-09	3.73904e-09	CXCL12/SASH1/NTRK3/COL18A1/FOXP1/PDGFRB/F2R/RAPGEF2/BMPR2/IL1R1/LAMB1/PIK3C2A/HBEGF/FLNA/PDGFD/IL6R/FERMT3/STX4/HMGB1/RAC1/MCAM/HAS2/CD151/NFE2L2/PDGFRA/FGFR1/PDCD6/SYNE2/HSPA5/FGF2/SPAG9/P2RX4/INSR/TNFAIP6/MYLK/PIK3R1/FN1/SPHK1/PTGS2/VEGFB/ADAM9/CDH13/SWAP70/MYO1C/ROCK2/ETS1/SPRY2/FLT1/ITGA3/TEK/CALR/CSF1/IQGAP1/IL1A/RHOB/HMOX1	56	SMC_C3_c3_BP	FB2_var_NAA_MYOC	Stage1
SEMA3D	FB2_var_NAA	GO:0030335	223117	positive regulation of cell migration	4.69213e-09	3.73904e-09	CXCL12/SASH1/NTRK3/COL18A1/FOXP1/PDGFRB/F2R/RAPGEF2/BMPR2/IL1R1/LAMB1/PIK3C2A/HBEGF/FLNA/PDGFD/IL6R/FERMT3/STX4/HMGB1/RAC1/MCAM/HAS2/CD151/NFE2L2/PDGFRA/FGFR1/PDCD6/SYNE2/HSPA5/FGF2/SPAG9/P2RX4/INSR/TNFAIP6/MYLK/PIK3R1/FN1/SPHK1/PTGS2/VEGFB/ADAM9/CDH13/SWAP70/MYO1C/ROCK2/ETS1/SPRY2/FLT1/ITGA3/TEK/CALR/CSF1/IQGAP1/IL1A/RHOB/HMOX1	56	SMC_C3_c3_BP	FB2_var_NAA_SEMA3D	Stage1
APP	FB2_var_NAA	GO:0030335	351	positive regulation of cell migration	4.69213e-09	3.73904e-09	CXCL12/SASH1/NTRK3/COL18A1/FOXP1/PDGFRB/F2R/RAPGEF2/BMPR2/IL1R1/LAMB1/PIK3C2A/HBEGF/FLNA/PDGFD/IL6R/FERMT3/STX4/HMGB1/RAC1/MCAM/HAS2/CD151/NFE2L2/PDGFRA/FGFR1/PDCD6/SYNE2/HSPA5/FGF2/SPAG9/P2RX4/INSR/TNFAIP6/MYLK/PIK3R1/FN1/SPHK1/PTGS2/VEGFB/ADAM9/CDH13/SWAP70/MYO1C/ROCK2/ETS1/SPRY2/FLT1/ITGA3/TEK/CALR/CSF1/IQGAP1/IL1A/RHOB/HMOX1	56	SMC_C3_c3_BP	FB2_var_NAA_APP	Stage1
FBLN1	FB2_var_NAA	GO:0031589	2192	cell-substrate adhesion	7.70734e-13	6.14179e-13	ANGPT2/APOD/AXL/ECM2/EMP2/MACF1/PHLDB2/JAG1/SORBS1/LAMB1/ACTN1/ITGA8/FLNA/VWF/NID1/PKD1/UTRN/FERMT3/CORO1C/FBLN2/EDIL3/RAC1/HAS2/DLC1/ADAMTS9/ITGA1/SMOC2/PEAK1/ROCK1/PTEN/SGCE/PIK3CB/PIK3R1/FN1/ID1/ADAM9/COL16A1/CDH13/VCL/ROCK2/ITGA3/TEK/CALR/CSF1/IQGAP1/FBLN1/ITGA11/MYO1G/LIMS1/HSD17B12	50	SMC_C3_c3_BP	FB2_var_NAA_FBLN1	Stage1
CD34	FB2_var_NAA	GO:0031589	947	cell-substrate adhesion	7.70734e-13	6.14179e-13	ANGPT2/APOD/AXL/ECM2/EMP2/MACF1/PHLDB2/JAG1/SORBS1/LAMB1/ACTN1/ITGA8/FLNA/VWF/NID1/PKD1/UTRN/FERMT3/CORO1C/FBLN2/EDIL3/RAC1/HAS2/DLC1/ADAMTS9/ITGA1/SMOC2/PEAK1/ROCK1/PTEN/SGCE/PIK3CB/PIK3R1/FN1/ID1/ADAM9/COL16A1/CDH13/VCL/ROCK2/ITGA3/TEK/CALR/CSF1/IQGAP1/FBLN1/ITGA11/MYO1G/LIMS1/HSD17B12	50	SMC_C3_c3_BP	FB2_var_NAA_CD34	Stage1
MYOC	FB2_var_NAA	GO:0031589	4653	cell-substrate adhesion	7.70734e-13	6.14179e-13	ANGPT2/APOD/AXL/ECM2/EMP2/MACF1/PHLDB2/JAG1/SORBS1/LAMB1/ACTN1/ITGA8/FLNA/VWF/NID1/PKD1/UTRN/FERMT3/CORO1C/FBLN2/EDIL3/RAC1/HAS2/DLC1/ADAMTS9/ITGA1/SMOC2/PEAK1/ROCK1/PTEN/SGCE/PIK3CB/PIK3R1/FN1/ID1/ADAM9/COL16A1/CDH13/VCL/ROCK2/ITGA3/TEK/CALR/CSF1/IQGAP1/FBLN1/ITGA11/MYO1G/LIMS1/HSD17B12	50	SMC_C3_c3_BP	FB2_var_NAA_MYOC	Stage1
DCN	FB2_var_NAA	GO:0032496	1634	response to lipopolysaccharide	0.00645359	0.0051427	SASH1/AXL/FOXP1/FOS/F2R/ABCA1/THBD/RPS6KA3/PDE4B/MEF2C/PLSCR4/TNFRSF11B/SELE/TNFRSF1B/SCARB2/JUNB/ZFP36/CD14/IFNAR1/PTGS2/ADAM9/COMT/MTDH/GNG12/CASP1/JUND/IRAK3/TNIP3	28	SMC_C3_c3_BP	FB2_var_NAA_DCN	Stage1
MYOC	FB2_var_NAA	GO:0032956	4653	regulation of actin cytoskeleton organization	6.78955e-06	5.41042e-06	CXCL12/GSN/SPTBN1/NTRK3/SLIT2/PDGFRB/PHLDB2/IQGAP2/SYNPO2/MEF2C/KANK2/BST2/RND3/DIXDC1/LIMA1/RAC1/CYFIP1/RHOC/DLC1/ARHGAP18/PDGFRA/EPS8/ROCK1/MTPN/CCDC88A/VASP/PIK3R1/TPM1/ID1/SWAP70/MYO1C/ROCK2/TEK/LRP1/GRB2/WASF2/RHOB	37	SMC_C3_c3_BP	FB2_var_NAA_MYOC	Stage1
FBLN1	FB2_var_NAA	GO:0042326	2192	negative regulation of phosphorylation	0.00862979	0.00687687	DMD/NTRK3/SLIT2/PREX2/BGN/INHBA/FABP4/TIMP3/CDKN1B/PWP1/FAM129A/CORO1C/DNAJA1/NR2F2/IGFBP3/ENG/SMAD7/GADD45B/DNAJC3/FLRT2/PTEN/MYC/PPIF/SOCS3/MECOM/CAV1/RB1/APOE/CDKN1A/HSPH1/SPRY2/GRB10/FBLN1/LATS2/IRAK3/SOCS5	36	SMC_C3_c3_BP	FB2_var_NAA_FBLN1	Stage1
DCN	FB2_var_NAA	GO:0042326	1634	negative regulation of phosphorylation	0.00862979	0.00687687	DMD/NTRK3/SLIT2/PREX2/BGN/INHBA/FABP4/TIMP3/CDKN1B/PWP1/FAM129A/CORO1C/DNAJA1/NR2F2/IGFBP3/ENG/SMAD7/GADD45B/DNAJC3/FLRT2/PTEN/MYC/PPIF/SOCS3/MECOM/CAV1/RB1/APOE/CDKN1A/HSPH1/SPRY2/GRB10/FBLN1/LATS2/IRAK3/SOCS5	36	SMC_C3_c3_BP	FB2_var_NAA_DCN	Stage1
DCN	FB2_var_NAA	GO:1901136	1634	carbohydrate derivative catabolic process	0.00774843	0.00617453	VCAN/LUM/PDE5A/BGN/PRELP/UPP1/FMOD/PDE4B/GPC6/GUSB/ADAMTS9/MGAT1/FGF2/SAMHD1/NEU1/PNP/CST3/GLA/NT5E	19	SMC_C3_c3_BP	FB2_var_NAA_DCN	Stage1
APP	FB2_var_NAA	GO:1901652	351	response to peptide	4.69521e-07	3.7415e-07	CXCL12/BTG2/JAG1/SORBS1/EGR1/PIK3C2A/IGFBP5/TGFBR3/PDK4/NR4A3/MYO5A/PHIP/NUCKS1/AHCYL1/CDKN1B/OGT/AKR1B1/BTG1/NR4A2/RAB31/TCIRG1/SORT1/TIMP1/CYFIP1/NFE2L2/FOXO3/GNB1/CASP4/BSG/PTEN/INSR/SOCS3/PIK3R1/CAV1/ID1/PTGS2/TNFSF10/CFLAR/APRT/MYO1C/GNG12/JUND/ADCY4/GRB10/AGTRAP/TEK/ATP6V1H/IQGAP1/LRP1/GRB2/LEPROT	51	SMC_C3_c3_BP	FB2_var_NAA_APP	Stage1
APP	FB2_var_NAA	GO:1901653	351	cellular response to peptide	0.000134332	0.000107046	SORBS1/PIK3C2A/PDK4/NR4A3/MYO5A/PHIP/NUCKS1/AHCYL1/OGT/AKR1B1/NR4A2/RAB31/TCIRG1/CYFIP1/NFE2L2/FOXO3/GNB1/CASP4/PTEN/INSR/SOCS3/PIK3R1/CAV1/ID1/CFLAR/APRT/MYO1C/GNG12/ADCY4/GRB10/AGTRAP/ATP6V1H/LRP1/GRB2/LEPROT	35	SMC_C3_c3_BP	FB2_var_NAA_APP	Stage1
FBLN1	FB2_var_NAA	GO:0001933	2192	negative regulation of protein phosphorylation	0.0401186	0.0366224	ANGPT1/ASPN/SPRY1/TNIP1/GPRC5A/C9orf72/TRIB1/SNX6/FBXO7/EIF3A/ATF3/TLR4/PRKDC/UBE2B/PDCD4/DUSP3/PRNP/TAOK3/CALM3/PKIG/PER1/GNAQ	22	SMC_C1C4_c1_BP	FB2_var_NAA_FBLN1	Stage2
DCN	FB2_var_NAA	GO:0001933	1634	negative regulation of protein phosphorylation	0.0401186	0.0366224	ANGPT1/ASPN/SPRY1/TNIP1/GPRC5A/C9orf72/TRIB1/SNX6/FBXO7/EIF3A/ATF3/TLR4/PRKDC/UBE2B/PDCD4/DUSP3/PRNP/TAOK3/CALM3/PKIG/PER1/GNAQ	22	SMC_C1C4_c1_BP	FB2_var_NAA_DCN	Stage2
APP	FB2_var_NAA	GO:0043062	351	extracellular structure organization	0.0296177	0.0270366	COL14A1/LAMA2/MFAP4/A2M/GPM6B/DPT/ABI3BP/CAPNS1/FBLN5/DDR2/DNAJB6/ANTXR1/LAMC1/POSTN/PRDX4/ACSL3/CD34/COL8A1/MMP2/PLTP/SPINT2	21	SMC_C1C4_c1_BP	FB2_var_NAA_APP	Stage2
CD34	FB2_var_NAA	GO:0043062	947	extracellular structure organization	0.0296177	0.0270366	COL14A1/LAMA2/MFAP4/A2M/GPM6B/DPT/ABI3BP/CAPNS1/FBLN5/DDR2/DNAJB6/ANTXR1/LAMC1/POSTN/PRDX4/ACSL3/CD34/COL8A1/MMP2/PLTP/SPINT2	21	SMC_C1C4_c1_BP	FB2_var_NAA_CD34	Stage2
DCN	FB2_var_NAA	GO:0043062	1634	extracellular structure organization	0.0296177	0.0270366	COL14A1/LAMA2/MFAP4/A2M/GPM6B/DPT/ABI3BP/CAPNS1/FBLN5/DDR2/DNAJB6/ANTXR1/LAMC1/POSTN/PRDX4/ACSL3/CD34/COL8A1/MMP2/PLTP/SPINT2	21	SMC_C1C4_c1_BP	FB2_var_NAA_DCN	Stage2
COL4A3	FB2_var_NAA	GO:0043062	1285	extracellular structure organization	0.0296177	0.0270366	COL14A1/LAMA2/MFAP4/A2M/GPM6B/DPT/ABI3BP/CAPNS1/FBLN5/DDR2/DNAJB6/ANTXR1/LAMC1/POSTN/PRDX4/ACSL3/CD34/COL8A1/MMP2/PLTP/SPINT2	21	SMC_C1C4_c1_BP	FB2_var_NAA_COL4A3	Stage2
FBLN1	FB2_var_NAA	GO:0043062	2192	extracellular structure organization	0.0296177	0.0270366	COL14A1/LAMA2/MFAP4/A2M/GPM6B/DPT/ABI3BP/CAPNS1/FBLN5/DDR2/DNAJB6/ANTXR1/LAMC1/POSTN/PRDX4/ACSL3/CD34/COL8A1/MMP2/PLTP/SPINT2	21	SMC_C1C4_c1_BP	FB2_var_NAA_FBLN1	Stage2
CD34	FB2_var_NAA	GO:0045428	947	regulation of nitric oxide biosynthetic process	0.0279568	0.0255205	HBB/CLU/DDAH2/TLR4/TSPO/CD34/PTGIS	7	SMC_C1C4_c1_BP	FB2_var_NAA_CD34	Stage2
APP	FB2_var_NAA	GO:0046916	351	cellular transition metal ion homeostasis	0.00242459	0.0022133	ATOX1/SRI/NCOA4/SLC40A1/ATP6AP1/ATP6V1A/MT1X/MT2A/SOD1/FTH1/PRNP/MT1E	12	SMC_C1C4_c1_BP	FB2_var_NAA_APP	Stage2
CD34	FB2_var_NAA	GO:0070482	947	response to oxygen levels	0.00190982	0.00174339	NPPA/RBX1/PTN/FIS1/PSMB1/ACTN4/PSMD8/AQP1/PSMC3/CARD16/ATP6AP1/HIPK2/TGFBR2/ATP6V1A/POSTN/UBE2D3/EP300/CD34/PAM/KCNMB1/MMP2/PTGIS/UCP2/ACAA2	24	SMC_C1C4_c1_BP	FB2_var_NAA_CD34	Stage2
APP	FB2_var_NAA	GO:0038061	351	NIK/NF-kappaB signaling	2.19772e-06	1.976e-06	PSMB6/PSMA7/TMSB4X/PSMB5/RPS27A/PSMD4/PSMB3/RPS3/PSMA4/SKP1/UBB/PSMC5/PSME1/PSMD12/PSMA3	15	SMC_C1C4_c4_BP	FB2_var_NAA_APP	Stage2
CD34	FB2_var_NAA	GO:0071453	947	cellular response to oxygen levels	0.0011611	0.00104397	PSMB6/ENO1/PSMA7/PSMB5/RPS27A/HIGD1A/PSMD4/PSMB3/PSMA4/UBB/ATP6V1G1/PSMC5/PSME1/PSMD12/PSMA3	15	SMC_C1C4_c4_BP	FB2_var_NAA_CD34	Stage2
CD34	FB2_var_NAA	GO:0001819	947	positive regulation of cytokine production	2.12478e-15	1.51646e-15	CD74/CCL20/BIRC3/IL1B/SERPINE1/B2M/HIF1A/EREG/HSPB1/THBS1/CD2/CCL3/XRCC6/EIF2AK2/FCER1G/CYBB/FAM49B/MAPKAPK2/RGCC/CLEC5A/ANXA1/CYP1B1/IL6/C1QBP/CD83/NFKB1/CD86/CD36/HSPD1/CD4/IRAK1/HLA-DPA1/BIRC2/PELI1/TLR2/HLA-DPB1/CYBA/TNF/XBP1/PYCARD/C5AR1/CTNNB1/IRF8/RUNX1/IL18/CSF1R/RIOK3/C3/NPLOC4/ATF4/LRRFIP1/SYK/MAPK13/LILRB2/HAVCR2/CLEC4E/IL10/HYAL2/FCN1/CEBPB/SRC/FGR/NFKB2	63	SMC_C2_c2_BP	FB2_var_NAA_CD34	Stage3
APP	FB2_var_NAA	GO:0006979	351	response to oxidative stress	3.54695e-07	2.53146e-07	COL1A1/SOD2/HIF1A/AIF1/HSPB1/CRYAB/LDHA/DUSP1/TNFAIP3/CYBB/JUN/TXNIP/ANXA1/CYP1B1/PPP1R15B/GPX1/IL6/KLF4/PRKCD/CD36/PTK2B/MGST1/IDH1/CYCS/H2AFY/TRA2B/CYBA/PCNA/TNF/PSEN1/CTNNB1/KLF2/APP/ATF4/SLC7A11/MMP9/MAPK13/NFE2L1/NCF4/GCLM/MCTP1/IL10/ADA/HYAL2/SRC/PSAP/GCH1/NCF2	48	SMC_C2_c2_BP	FB2_var_NAA_APP	Stage3
DCN	FB2_var_NAA	GO:0007568	1634	aging	0.000200026	0.000142758	COL3A1/SERPINE1/SOD2/CRYAB/CTSC/NPM1/VCAM1/DCN/ATP2B1/JUN/CISD2/EIF2S1/ZMIZ1/PRKCD/ITGB2/ICAM1/CTGF/IRAK1/SEC63/ADM/PSEN1/TPRA1/IGFBP2/APP/RPN2/GCLM/IL10/ADA/HYAL2/CTNNA1/NFKB2	31	SMC_C2_c2_BP	FB2_var_NAA_DCN	Stage3
APP	FB2_var_NAA	GO:0007568	351	aging	0.000200026	0.000142758	COL3A1/SERPINE1/SOD2/CRYAB/CTSC/NPM1/VCAM1/DCN/ATP2B1/JUN/CISD2/EIF2S1/ZMIZ1/PRKCD/ITGB2/ICAM1/CTGF/IRAK1/SEC63/ADM/PSEN1/TPRA1/IGFBP2/APP/RPN2/GCLM/IL10/ADA/HYAL2/CTNNA1/NFKB2	31	SMC_C2_c2_BP	FB2_var_NAA_APP	Stage3
FBLN1	FB2_var_NAA	GO:0007599	2192	hemostasis	1.30343e-13	9.30262e-14	COL1A1/COL3A1/MYL12A/SERPINE1/PLAUR/HSPB1/SERPINE2/H3F3B/PAPSS2/THBS1/COL1A2/ANXA2/PLAT/PLEK/RHOA/CLIC1/FCER1G/PROCR/MYL9/ACTB/SERPINB2/PLAU/FYN/CAPZB/YWHAZ/IL6/C1QBP/EHD1/PABPC4/CDC42/PRKCD/CD36/LCP2/S100A9/ANXA5/F3/F13A1/RAB5A/PIK3R5/RHOG/DOCK6/GAS6/EHD2/SLC7A11/PLSCR1/SYK/PDGFA/GNA15/LYN/CD9/LCK/SERPINA1/SRC/MAFG	54	SMC_C2_c2_BP	FB2_var_NAA_FBLN1	Stage3
CD34	FB2_var_NAA	GO:0007599	947	hemostasis	1.30343e-13	9.30262e-14	COL1A1/COL3A1/MYL12A/SERPINE1/PLAUR/HSPB1/SERPINE2/H3F3B/PAPSS2/THBS1/COL1A2/ANXA2/PLAT/PLEK/RHOA/CLIC1/FCER1G/PROCR/MYL9/ACTB/SERPINB2/PLAU/FYN/CAPZB/YWHAZ/IL6/C1QBP/EHD1/PABPC4/CDC42/PRKCD/CD36/LCP2/S100A9/ANXA5/F3/F13A1/RAB5A/PIK3R5/RHOG/DOCK6/GAS6/EHD2/SLC7A11/PLSCR1/SYK/PDGFA/GNA15/LYN/CD9/LCK/SERPINA1/SRC/MAFG	54	SMC_C2_c2_BP	FB2_var_NAA_CD34	Stage3
SEMA3D	FB2_var_NAA	GO:0016049	223117	cell growth	0.00133949	0.000955997	SPP1/SFRP2/SERPINE2/H3F3B/SGK1/CRYAB/TNFRSF12A/RHOA/CYR61/CIB1/SHTN1/ALCAM/LAMTOR2/CXCL16/EIF4G1/CDC42/IGFBP4/VEGFA/PIN1/PTK2B/JADE1/ITGB1/CTGF/S100A9/WISP2/EIF4G2/NRP2/CYBA/SDCBP/PPP2CA/RTN4/CTNNB1/IGFBP2/SEMA3C/S100A8/APP/CTTN/EPB41L3/HYAL2/ADAM15	40	SMC_C2_c2_BP	FB2_var_NAA_SEMA3D	Stage3
APP	FB2_var_NAA	GO:0016049	351	cell growth	0.00133949	0.000955997	SPP1/SFRP2/SERPINE2/H3F3B/SGK1/CRYAB/TNFRSF12A/RHOA/CYR61/CIB1/SHTN1/ALCAM/LAMTOR2/CXCL16/EIF4G1/CDC42/IGFBP4/VEGFA/PIN1/PTK2B/JADE1/ITGB1/CTGF/S100A9/WISP2/EIF4G2/NRP2/CYBA/SDCBP/PPP2CA/RTN4/CTNNB1/IGFBP2/SEMA3C/S100A8/APP/CTTN/EPB41L3/HYAL2/ADAM15	40	SMC_C2_c2_BP	FB2_var_NAA_APP	Stage3
MYOC	FB2_var_NAA	GO:0022604	4653	regulation of cell morphogenesis	2.74514e-05	1.95921e-05	SPP1/S100A10/CCL3/YWHAH/MYL12B/TNFRSF12A/RHOA/CFL1/CIB1/SHTN1/FYN/CAPZB/ANXA1/TRIOBP/EZR/C1QBP/ARPC2/CDC42/ACTR2/ITGB2/PPP3CA/VEGFA/ICAM1/PTK2B/THY1/ALDOA/MSN/CDC42SE2/LST1/SPARC/RTN4/PSEN1/CDC42EP3/CSF1R/SEMA3C/CTTN/HCK/CCL7/EPB41L3/PLXNC1/SRC/FGR/CD44/SHANK3/EFNA1	45	SMC_C2_c2_BP	FB2_var_NAA_MYOC	Stage3
SEMA3D	FB2_var_NAA	GO:0022604	223117	regulation of cell morphogenesis	2.74514e-05	1.95921e-05	SPP1/S100A10/CCL3/YWHAH/MYL12B/TNFRSF12A/RHOA/CFL1/CIB1/SHTN1/FYN/CAPZB/ANXA1/TRIOBP/EZR/C1QBP/ARPC2/CDC42/ACTR2/ITGB2/PPP3CA/VEGFA/ICAM1/PTK2B/THY1/ALDOA/MSN/CDC42SE2/LST1/SPARC/RTN4/PSEN1/CDC42EP3/CSF1R/SEMA3C/CTTN/HCK/CCL7/EPB41L3/PLXNC1/SRC/FGR/CD44/SHANK3/EFNA1	45	SMC_C2_c2_BP	FB2_var_NAA_SEMA3D	Stage3
FBLN1	FB2_var_NAA	GO:0022604	2192	regulation of cell morphogenesis	2.74514e-05	1.95921e-05	SPP1/S100A10/CCL3/YWHAH/MYL12B/TNFRSF12A/RHOA/CFL1/CIB1/SHTN1/FYN/CAPZB/ANXA1/TRIOBP/EZR/C1QBP/ARPC2/CDC42/ACTR2/ITGB2/PPP3CA/VEGFA/ICAM1/PTK2B/THY1/ALDOA/MSN/CDC42SE2/LST1/SPARC/RTN4/PSEN1/CDC42EP3/CSF1R/SEMA3C/CTTN/HCK/CCL7/EPB41L3/PLXNC1/SRC/FGR/CD44/SHANK3/EFNA1	45	SMC_C2_c2_BP	FB2_var_NAA_FBLN1	Stage3
DCN	FB2_var_NAA	GO:0032496	1634	response to lipopolysaccharide	1.5174e-14	1.08297e-14	CXCL8/CCL20/IL1B/CXCL2/SERPINE1/CXCL3/CCL3/MGST2/CXCL1/CCL5/NFKBIA/RHOA/MRC1/TNFAIP3/VCAM1/DCN/JUN/MAPKAPK2/TREM2/IL6/NFKB1/CD86/CD36/ICAM1/MGST1/LOXL1/CD96/IRAK1/CXCL5/PELI1/TLR2/TNF/ADM/LY86/SPARC/XBP1/PYCARD/C5AR1/IRF8/IL10RA/IL18/S100A8/SLPI/HCK/LYN/LILRB2/HAVCR2/IRAK2/IL10/PTGER2/CEBPB/SRC/NFKB2/GCH1	54	SMC_C2_c2_BP	FB2_var_NAA_DCN	Stage3
COL4A3	FB2_var_NAA	GO:0032963	1285	collagen metabolic process	5.75237e-08	4.10547e-08	COL1A1/COL3A1/HIF1A/COL1A2/SERPINH1/CTSB/COL5A1/CTSL/VIM/RGCC/IL6/COL4A1/COL15A1/ERRFI1/COL5A2/ITGB1/CTGF/CTSS/COL6A3/MMP9/FURIN/CTSD/ADAM15/PEPD	24	SMC_C2_c2_BP	FB2_var_NAA_COL4A3	Stage3
DCN	FB2_var_NAA	GO:0043062	1634	extracellular structure organization	1.55995e-14	1.11334e-14	SPP1/SFRP2/COL1A1/COL3A1/MFAP5/SERPINE1/COMP/COLGALT1/THBS1/COL1A2/ANXA2/SERPINH1/COL5A1/TNC/MFAP2/CTSL/VCAM1/CYR61/DCN/RGCC/CCDC80/CYP1B1/APOC1/COL4A1/FBN1/CD36/ITGB2/ICAM1/ARF1/SDC4/COL5A2/TGFBI/LOXL1/ITGB1/CTGF/SPOCK2/ITGB5/SDCBP/TNF/SPARC/LOX/PDCD6IP/ITGA5/GAS6/CTSS/APP/COL6A3/MMP9/PDGFA/ITGAV/ITGAX/FURIN/PLA2G7/HAS1/PECAM1/ADAM15/NFKB2/ITGAM/CD44/ITGA6	60	SMC_C2_c2_BP	FB2_var_NAA_DCN	Stage3
APP	FB2_var_NAA	GO:0043062	351	extracellular structure organization	1.55995e-14	1.11334e-14	SPP1/SFRP2/COL1A1/COL3A1/MFAP5/SERPINE1/COMP/COLGALT1/THBS1/COL1A2/ANXA2/SERPINH1/COL5A1/TNC/MFAP2/CTSL/VCAM1/CYR61/DCN/RGCC/CCDC80/CYP1B1/APOC1/COL4A1/FBN1/CD36/ITGB2/ICAM1/ARF1/SDC4/COL5A2/TGFBI/LOXL1/ITGB1/CTGF/SPOCK2/ITGB5/SDCBP/TNF/SPARC/LOX/PDCD6IP/ITGA5/GAS6/CTSS/APP/COL6A3/MMP9/PDGFA/ITGAV/ITGAX/FURIN/PLA2G7/HAS1/PECAM1/ADAM15/NFKB2/ITGAM/CD44/ITGA6	60	SMC_C2_c2_BP	FB2_var_NAA_APP	Stage3
FBLN1	FB2_var_NAA	GO:0043062	2192	extracellular structure organization	1.55995e-14	1.11334e-14	SPP1/SFRP2/COL1A1/COL3A1/MFAP5/SERPINE1/COMP/COLGALT1/THBS1/COL1A2/ANXA2/SERPINH1/COL5A1/TNC/MFAP2/CTSL/VCAM1/CYR61/DCN/RGCC/CCDC80/CYP1B1/APOC1/COL4A1/FBN1/CD36/ITGB2/ICAM1/ARF1/SDC4/COL5A2/TGFBI/LOXL1/ITGB1/CTGF/SPOCK2/ITGB5/SDCBP/TNF/SPARC/LOX/PDCD6IP/ITGA5/GAS6/CTSS/APP/COL6A3/MMP9/PDGFA/ITGAV/ITGAX/FURIN/PLA2G7/HAS1/PECAM1/ADAM15/NFKB2/ITGAM/CD44/ITGA6	60	SMC_C2_c2_BP	FB2_var_NAA_FBLN1	Stage3
COL4A3	FB2_var_NAA	GO:0043062	1285	extracellular structure organization	1.55995e-14	1.11334e-14	SPP1/SFRP2/COL1A1/COL3A1/MFAP5/SERPINE1/COMP/COLGALT1/THBS1/COL1A2/ANXA2/SERPINH1/COL5A1/TNC/MFAP2/CTSL/VCAM1/CYR61/DCN/RGCC/CCDC80/CYP1B1/APOC1/COL4A1/FBN1/CD36/ITGB2/ICAM1/ARF1/SDC4/COL5A2/TGFBI/LOXL1/ITGB1/CTGF/SPOCK2/ITGB5/SDCBP/TNF/SPARC/LOX/PDCD6IP/ITGA5/GAS6/CTSS/APP/COL6A3/MMP9/PDGFA/ITGAV/ITGAX/FURIN/PLA2G7/HAS1/PECAM1/ADAM15/NFKB2/ITGAM/CD44/ITGA6	60	SMC_C2_c2_BP	FB2_var_NAA_COL4A3	Stage3
CD34	FB2_var_NAA	GO:0043062	947	extracellular structure organization	1.55995e-14	1.11334e-14	SPP1/SFRP2/COL1A1/COL3A1/MFAP5/SERPINE1/COMP/COLGALT1/THBS1/COL1A2/ANXA2/SERPINH1/COL5A1/TNC/MFAP2/CTSL/VCAM1/CYR61/DCN/RGCC/CCDC80/CYP1B1/APOC1/COL4A1/FBN1/CD36/ITGB2/ICAM1/ARF1/SDC4/COL5A2/TGFBI/LOXL1/ITGB1/CTGF/SPOCK2/ITGB5/SDCBP/TNF/SPARC/LOX/PDCD6IP/ITGA5/GAS6/CTSS/APP/COL6A3/MMP9/PDGFA/ITGAV/ITGAX/FURIN/PLA2G7/HAS1/PECAM1/ADAM15/NFKB2/ITGAM/CD44/ITGA6	60	SMC_C2_c2_BP	FB2_var_NAA_CD34	Stage3
CD34	FB2_var_NAA	GO:0045765	947	regulation of angiogenesis	1.26626e-05	9.03733e-06	CXCL8/FGF1/SFRP2/IL1B/SERPINE1/HIF1A/HSPB1/THBS1/PGK1/TNFRSF12A/RHOA/TNFAIP3/CYBB/DCN/CIB1/RGCC/ANXA1/CYP1B1/IL6/KLF4/ITGB2/VEGFA/PTK2B/ITGB1/GPNMB/F3/ADM/SPARC/XBP1/C5AR1/CTNNB1/RUNX1/ITGA5/KLF2/C3/IL10/CDH5/STAB1/EFNA1	39	SMC_C2_c2_BP	FB2_var_NAA_CD34	Stage3
DCN	FB2_var_NAA	GO:0045765	1634	regulation of angiogenesis	1.26626e-05	9.03733e-06	CXCL8/FGF1/SFRP2/IL1B/SERPINE1/HIF1A/HSPB1/THBS1/PGK1/TNFRSF12A/RHOA/TNFAIP3/CYBB/DCN/CIB1/RGCC/ANXA1/CYP1B1/IL6/KLF4/ITGB2/VEGFA/PTK2B/ITGB1/GPNMB/F3/ADM/SPARC/XBP1/C5AR1/CTNNB1/RUNX1/ITGA5/KLF2/C3/IL10/CDH5/STAB1/EFNA1	39	SMC_C2_c2_BP	FB2_var_NAA_DCN	Stage3
COL4A3	FB2_var_NAA	GO:0045765	1285	regulation of angiogenesis	1.26626e-05	9.03733e-06	CXCL8/FGF1/SFRP2/IL1B/SERPINE1/HIF1A/HSPB1/THBS1/PGK1/TNFRSF12A/RHOA/TNFAIP3/CYBB/DCN/CIB1/RGCC/ANXA1/CYP1B1/IL6/KLF4/ITGB2/VEGFA/PTK2B/ITGB1/GPNMB/F3/ADM/SPARC/XBP1/C5AR1/CTNNB1/RUNX1/ITGA5/KLF2/C3/IL10/CDH5/STAB1/EFNA1	39	SMC_C2_c2_BP	FB2_var_NAA_COL4A3	Stage3
CD34	FB2_var_NAA	GO:0050663	947	cytokine secretion	5.44498e-06	3.88609e-06	IL1B/SRGN/CD2/CCL3/RGCC/CLEC5A/ANXA1/EZR/CD36/LCP2/TLR2/TNF/XBP1/PYCARD/CSF1R/GAS6/SYK/ITGAV/LYN/HAVCR2/CLEC4E/IL10/HYAL2/IL1R2/FCN1/SRC/FGR	27	SMC_C2_c2_BP	FB2_var_NAA_CD34	Stage3
APP	FB2_var_NAA	GO:0051092	351	positive regulation of NF-kappaB transcription factor activity	0.000275392	0.000196547	IL1B/NPM1/EIF2AK2/NFKBIA/CIB1/NFKB1/CD36/ITGB2/ICAM1/IRAK1/S100A9/TLR2/TNF/PYCARD/S100A8/APP/TRAF1/IRAK2/NFKB2	19	SMC_C2_c2_BP	FB2_var_NAA_APP	Stage3
APP	FB2_var_NAA	GO:0051591	351	response to cAMP	0.00365721	0.00261015	COL1A1/LDHA/DUSP1/JUN/EZR/PTK2B/BIRC2/SPARC/AQP9/ZFP36L1/APP/RAP1B/RAPGEF1	13	SMC_C2_c2_BP	FB2_var_NAA_APP	Stage3
MYOC	FB2_var_NAA	GO:0051897	4653	positive regulation of protein kinase B signaling	0.000127624	9.10853e-05	FGF1/EREG/THBS1/CCL3/HCLS1/FYN/GPX1/C1QBP/CD86/FGF7/PIK3AP1/ITGB1/F3/TNF/RTN4/IL18/PIK3R5/GAS6/PDGFA/LCK/SRC	21	SMC_C2_c2_BP	FB2_var_NAA_MYOC	Stage3
APP	FB2_var_NAA	GO:0070371	351	ERK1 and ERK2 cascade	1.76942e-09	1.26284e-09	CCL3L3/CD74/CCL4/CCL20/IL1B/GPR183/CCL3/DUSP1/CCL5/MARCO/CYR61/CIB1/JUN/TREM2/EZR/KLF4/CD36/ERRFI1/ICAM1/PIN1/PTK2B/CD4/CTGF/DUSP6/GPNMB/CCL18/DUSP4/TNF/PYCARD/C5AR1/ZFP36L1/PTPN1/CSF1R/GAS6/ACKR3/APP/CCL7/SYK/PDGFA/ITGAV/LYN/HAVCR2/SRC/RAPGEF1/CD44	45	SMC_C2_c2_BP	FB2_var_NAA_APP	Stage3
FBLN1	FB2_var_NAA	GO:0070371	2192	ERK1 and ERK2 cascade	1.76942e-09	1.26284e-09	CCL3L3/CD74/CCL4/CCL20/IL1B/GPR183/CCL3/DUSP1/CCL5/MARCO/CYR61/CIB1/JUN/TREM2/EZR/KLF4/CD36/ERRFI1/ICAM1/PIN1/PTK2B/CD4/CTGF/DUSP6/GPNMB/CCL18/DUSP4/TNF/PYCARD/C5AR1/ZFP36L1/PTPN1/CSF1R/GAS6/ACKR3/APP/CCL7/SYK/PDGFA/ITGAV/LYN/HAVCR2/SRC/RAPGEF1/CD44	45	SMC_C2_c2_BP	FB2_var_NAA_FBLN1	Stage3
SEMA3D	FB2_var_NAA	GO:0090066	223117	regulation of anatomical structure size	1.88887e-05	1.34809e-05	SPP1/PFN1/TMSB10/SOD2/RGS2/PLEK/HCLS1/TNFRSF12A/RHOA/ARPC5/CFL1/ACTR3/IL7R/SHTN1/CAPZB/GPX1/TRIOBP/ARPC1B/EZR/ARPC2/ACTR2/PPP1R15A/PRKCD/VEGFA/ICAM1/PTK2B/ARF1/TMEM123/SPTAN1/MSN/ADM/CAPG/PYCARD/RTN4/DOCK4/RAB5A/ARF6/NCKAP1/CDC42EP3/RHOG/SEMA3C/CTTN/HCK/FMN1/GCLM/GCH1/SHANK3	47	SMC_C2_c2_BP	FB2_var_NAA_SEMA3D	Stage3
