# Supplementary material for: Dysregulation of interaction between LOXhigh fibroblast and smooth muscle cells contributes to the pathogenesis of aortic dissection
Source: Theranostics. 2022 Jan 1;12(2):910–28. doi: 10.7150/thno.66059 (PMC8692905; doi:10.7150/thno.66059)
Supplement: Supplementary file 19 — Supplementary table 18. [file thnov12p0910s19.xlsx]

## Sheet: Sheet1
Supplementary Data Table 18 ligand-receptor interaction between non-AD and AD cell clusters and SMCs
	Cell1	Gene1	Cell2	Gene2	type12	stage	cell_gene	Gene_pair	Cell_pair	Cell_type	cell1	group	Cell2_GenePair	from	Gene1_exp	Gene2_exp	Gene_exp	full1	Mean	Cell2_group	Cell_pair2	value	CellPair2_GenePair
IL63	MP1_NAA	IL6	SMC1	IL6ST	ligand_receptor	s1	MP1_NAA_IL6_SMC1_IL6ST	IL6_IL6ST	MP1_NAA_SMC1	MP	MP1	NAA	SMC1_IL6_IL6ST	MP1_IL6	1.1969	0.892176	1.06785	MP1_NAA_IL6_IL6ST	1.06785	SMC	MP1_NAA-SMC	1	MP1_NAA-SMC_IL6_IL6ST
IL65	SMC1_AAD	IL6	SMC1	IL6ST	ligand_receptor	s1	SMC1_AAD_IL6_SMC1_IL6ST	IL6_IL6ST	SMC1_AAD_SMC1	SMC	SMC1	AAD	SMC1_IL6_IL6ST	SMC1_IL6	0.312746	0.892176	0.279024	SMC1_AAD_IL6_IL6ST	0.279024	SMC	SMC1_AAD-SMC	1	SMC1_AAD-SMC_IL6_IL6ST
PDGFD	FB1_NAA	PDGFD	SMC1	PDGFRA	ligand_receptor	s1	FB1_NAA_PDGFD_SMC1_PDGFRA	PDGFD_PDGFRA	FB1_NAA_SMC1	FB	FB1	NAA	SMC1_PDGFD_PDGFRA	FB1_PDGFD	0.269591	0.635956	0.171448	FB1_NAA_PDGFD_PDGFRA	0.171448	SMC	FB1_NAA-SMC	1	FB1_NAA-SMC_PDGFD_PDGFRA
PDGFD2	FB1_NAA	PDGFD	SMC1	PDGFRB	ligand_receptor	s1	FB1_NAA_PDGFD_SMC1_PDGFRB	PDGFD_PDGFRB	FB1_NAA_SMC1	FB	FB1	NAA	SMC1_PDGFD_PDGFRB	FB1_PDGFD	0.269591	0.912774	0.246076	FB1_NAA_PDGFD_PDGFRB	0.234548	SMC	FB1_NAA-SMC	2	FB1_NAA-SMC_PDGFD_PDGFRB
COL18A1	FB1_NAA	COL18A1	SMC1	ITGB1	ligand_receptor	s1	FB1_NAA_COL18A1_SMC1_ITGB1	COL18A1_ITGB1	FB1_NAA_SMC1	FB	FB1	NAA	SMC1_COL18A1_ITGB1	FB1_COL18A1	0.547802	1.39584	0.764645	FB1_NAA_COL18A1_ITGB1	0.766628	SMC	FB1_NAA-SMC	3	FB1_NAA-SMC_COL18A1_ITGB1
COL18A13	GR_NAA	COL18A1	SMC1	ITGB1	ligand_receptor	s1	GR_NAA_COL18A1_SMC1_ITGB1	COL18A1_ITGB1	GR_NAA_SMC1	GR	GR	NAA	SMC1_COL18A1_ITGB1	GR_COL18A1	0.4202	1.39584	0.586533	GR_NAA_COL18A1_ITGB1	0.588054	SMC	GR_NAA-SMC	3	GR_NAA-SMC_COL18A1_ITGB1
COL12A13	SMC2_AAD	COL12A1	SMC1	ITGB1	ligand_receptor	s1	SMC2_AAD_COL12A1_SMC1_ITGB1	COL12A1_ITGB1	SMC2_AAD_SMC1	SMC	SMC2	AAD	SMC1_COL12A1_ITGB1	SMC2_COL12A1	0.437213	1.39584	0.61028	SMC2_AAD_COL12A1_ITGB1	0.611863	SMC	SMC2_AAD-SMC	3	SMC2_AAD-SMC_COL12A1_ITGB1
COL12A133	SMC2_AAD	COL12A1	SMC1	ITGA1	ligand_receptor	s1	SMC2_AAD_COL12A1_SMC1_ITGA1	COL12A1_ITGA1	SMC2_AAD_SMC1	SMC	SMC2	AAD	SMC1_COL12A1_ITGA1	SMC2_COL12A1	0.437213	0.747891	0.326988	SMC2_AAD_COL12A1_ITGA1	0.286793	SMC	SMC2_AAD-SMC	3	SMC2_AAD-SMC_COL12A1_ITGA1
COL1A27	SMC2_AAD	COL1A2	SMC1	ITGB1	ligand_receptor	s1	SMC2_AAD_COL1A2_SMC1_ITGB1	COL1A2_ITGB1	SMC2_AAD_SMC1	SMC	SMC2	AAD	SMC1_COL1A2_ITGB1	SMC2_COL1A2	2.37825	1.39584	3.31966	SMC2_AAD_COL1A2_ITGB1	3.32827	SMC	SMC2_AAD-SMC	3	SMC2_AAD-SMC_COL1A2_ITGB1
COL1A273	SMC2_AAD	COL1A2	SMC1	ITGA1	ligand_receptor	s1	SMC2_AAD_COL1A2_SMC1_ITGA1	COL1A2_ITGA1	SMC2_AAD_SMC1	SMC	SMC2	AAD	SMC1_COL1A2_ITGA1	SMC2_COL1A2	2.37825	0.747891	1.77867	SMC2_AAD_COL1A2_ITGA1	1.56003	SMC	SMC2_AAD-SMC	3	SMC2_AAD-SMC_COL1A2_ITGA1
COL5A11	FB2_AAD	COL5A1	SMC1	ITGB1	ligand_receptor	s1	FB2_AAD_COL5A1_SMC1_ITGB1	COL5A1_ITGB1	FB2_AAD_SMC1	FB	FB2	AAD	SMC1_COL5A1_ITGB1	FB2_COL5A1	0.583126	1.39584	0.813951	FB2_AAD_COL5A1_ITGB1	0.816062	SMC	FB2_AAD-SMC	3	FB2_AAD-SMC_COL5A1_ITGB1
COL5A113	FB2_AAD	COL5A1	SMC1	ITGA11	ligand_receptor	s1	FB2_AAD_COL5A1_SMC1_ITGA11	COL5A1_ITGA11	FB2_AAD_SMC1	FB	FB2	AAD	SMC1_COL5A1_ITGA11	FB2_COL5A1	0.583126	0.367824	0.214487	FB2_AAD_COL5A1_ITGA11	0.218678	SMC	FB2_AAD-SMC	3	FB2_AAD-SMC_COL5A1_ITGA11
TNC1	FB2_AAD	TNC	SMC1	ITGB1	ligand_receptor	s1	FB2_AAD_TNC_SMC1_ITGB1	TNC_ITGB1	FB2_AAD_SMC1	FB	FB2	AAD	SMC1_TNC_ITGB1	FB2_TNC	0.864862	1.39584	1.20721	FB2_AAD_TNC_ITGB1	1.21034	SMC	FB2_AAD-SMC	3	FB2_AAD-SMC_TNC_ITGB1
TNC2	FB3_AAD	TNC	SMC1	ITGB1	ligand_receptor	s1	FB3_AAD_TNC_SMC1_ITGB1	TNC_ITGB1	FB3_AAD_SMC1	FB	FB3	AAD	SMC1_TNC_ITGB1	FB3_TNC	0.384947	1.39584	0.537325	FB3_AAD_TNC_ITGB1	0.538719	SMC	FB3_AAD-SMC	3	FB3_AAD-SMC_TNC_ITGB1
TNC13	FB2_AAD	TNC	SMC1	ITGA8	ligand_receptor	s1	FB2_AAD_TNC_SMC1_ITGA8	TNC_ITGA8	FB2_AAD_SMC1	FB	FB2	AAD	SMC1_TNC_ITGA8	FB2_TNC	0.864862	0.86025	0.743997	FB2_AAD_TNC_ITGA8	0.882493	SMC	FB2_AAD-SMC	3	FB2_AAD-SMC_TNC_ITGA8
TNC23	FB3_AAD	TNC	SMC1	ITGA8	ligand_receptor	s1	FB3_AAD_TNC_SMC1_ITGA8	TNC_ITGA8	FB3_AAD_SMC1	FB	FB3	AAD	SMC1_TNC_ITGA8	FB3_TNC	0.384947	0.86025	0.331151	FB3_AAD_TNC_ITGA8	0.392795	SMC	FB3_AAD-SMC	3	FB3_AAD-SMC_TNC_ITGA8
COL14A1	FB1_NAA	COL14A1	SMC1	ITGB1	ligand_receptor	s1	FB1_NAA_COL14A1_SMC1_ITGB1	COL14A1_ITGB1	FB1_NAA_SMC1	FB	FB1	NAA	SMC1_COL14A1_ITGB1	FB1_COL14A1	2.10275	1.39584	2.9351	FB1_NAA_COL14A1_ITGB1	2.94272	SMC	FB1_NAA-SMC	3	FB1_NAA-SMC_COL14A1_ITGB1
COL14A111	FB2_NAA	COL14A1	SMC1	ITGB1	ligand_receptor	s1	FB2_NAA_COL14A1_SMC1_ITGB1	COL14A1_ITGB1	FB2_NAA_SMC1	FB	FB2	NAA	SMC1_COL14A1_ITGB1	FB2_COL14A1	1.65646	1.39584	2.31215	FB2_NAA_COL14A1_ITGB1	2.31815	SMC	FB2_NAA-SMC	3	FB2_NAA-SMC_COL14A1_ITGB1
COL14A121	FB3_NAA	COL14A1	SMC1	ITGB1	ligand_receptor	s1	FB3_NAA_COL14A1_SMC1_ITGB1	COL14A1_ITGB1	FB3_NAA_SMC1	FB	FB3	NAA	SMC1_COL14A1_ITGB1	FB3_COL14A1	0.935462	1.39584	1.30576	FB3_NAA_COL14A1_ITGB1	1.30914	SMC	FB3_NAA-SMC	3	FB3_NAA-SMC_COL14A1_ITGB1
COL14A13	FB4_NAA	COL14A1	SMC1	ITGB1	ligand_receptor	s1	FB4_NAA_COL14A1_SMC1_ITGB1	COL14A1_ITGB1	FB4_NAA_SMC1	FB	FB4	NAA	SMC1_COL14A1_ITGB1	FB4_COL14A1	1.22715	1.39584	1.7129	FB4_NAA_COL14A1_ITGB1	1.71734	SMC	FB4_NAA-SMC	3	FB4_NAA-SMC_COL14A1_ITGB1
COL14A14	MP1_NAA	COL14A1	SMC1	ITGB1	ligand_receptor	s1	MP1_NAA_COL14A1_SMC1_ITGB1	COL14A1_ITGB1	MP1_NAA_SMC1	MP	MP1	NAA	SMC1_COL14A1_ITGB1	MP1_COL14A1	0.334843	1.39584	0.467388	MP1_NAA_COL14A1_ITGB1	0.4686	SMC	MP1_NAA-SMC	3	MP1_NAA-SMC_COL14A1_ITGB1
COL14A16	GR_NAA	COL14A1	SMC1	ITGB1	ligand_receptor	s1	GR_NAA_COL14A1_SMC1_ITGB1	COL14A1_ITGB1	GR_NAA_SMC1	GR	GR	NAA	SMC1_COL14A1_ITGB1	GR_COL14A1	0.598506	1.39584	0.835419	GR_NAA_COL14A1_ITGB1	0.837586	SMC	GR_NAA-SMC	3	GR_NAA-SMC_COL14A1_ITGB1
COL14A19	SMC3_NAA	COL14A1	SMC1	ITGB1	ligand_receptor	s1	SMC3_NAA_COL14A1_SMC1_ITGB1	COL14A1_ITGB1	SMC3_NAA_SMC1	SMC	SMC3	NAA	SMC1_COL14A1_ITGB1	SMC3_COL14A1	2.32636	1.39584	3.24723	SMC3_NAA_COL14A1_ITGB1	3.25565	SMC	SMC3_NAA-SMC	3	SMC3_NAA-SMC_COL14A1_ITGB1
SPP14	EC_AAD	SPP1	SMC1	ITGB1	ligand_receptor	s1	EC_AAD_SPP1_SMC1_ITGB1	SPP1_ITGB1	EC_AAD_SMC1	EC	EC	AAD	SMC1_SPP1_ITGB1	EC_SPP1	0.621641	1.39584	0.867712	EC_AAD_SPP1_ITGB1	0.869962	SMC	EC_AAD-SMC	3	EC_AAD-SMC_SPP1_ITGB1
SPP1	FB1_AAD	SPP1	SMC1	ITGB1	ligand_receptor	s1	FB1_AAD_SPP1_SMC1_ITGB1	SPP1_ITGB1	FB1_AAD_SMC1	FB	FB1	AAD	SMC1_SPP1_ITGB1	FB1_SPP1	1.66011	1.39584	2.31725	FB1_AAD_SPP1_ITGB1	2.32326	SMC	FB1_AAD-SMC	3	FB1_AAD-SMC_SPP1_ITGB1
SPP111	FB2_AAD	SPP1	SMC1	ITGB1	ligand_receptor	s1	FB2_AAD_SPP1_SMC1_ITGB1	SPP1_ITGB1	FB2_AAD_SMC1	FB	FB2	AAD	SMC1_SPP1_ITGB1	FB2_SPP1	0.489152	1.39584	0.682779	FB2_AAD_SPP1_ITGB1	0.684549	SMC	FB2_AAD-SMC	3	FB2_AAD-SMC_SPP1_ITGB1
SPP121	FB3_AAD	SPP1	SMC1	ITGB1	ligand_receptor	s1	FB3_AAD_SPP1_SMC1_ITGB1	SPP1_ITGB1	FB3_AAD_SMC1	FB	FB3	AAD	SMC1_SPP1_ITGB1	FB3_SPP1	1.5118	1.39584	2.11024	FB3_AAD_SPP1_ITGB1	2.11571	SMC	FB3_AAD-SMC	3	FB3_AAD-SMC_SPP1_ITGB1
SPP13	FB4_AAD	SPP1	SMC1	ITGB1	ligand_receptor	s1	FB4_AAD_SPP1_SMC1_ITGB1	SPP1_ITGB1	FB4_AAD_SMC1	FB	FB4	AAD	SMC1_SPP1_ITGB1	FB4_SPP1	1.22042	1.39584	1.70352	FB4_AAD_SPP1_ITGB1	1.70793	SMC	FB4_AAD-SMC	3	FB4_AAD-SMC_SPP1_ITGB1
SPP15	MP1_AAD	SPP1	SMC1	ITGB1	ligand_receptor	s1	MP1_AAD_SPP1_SMC1_ITGB1	SPP1_ITGB1	MP1_AAD_SMC1	MP	MP1	AAD	SMC1_SPP1_ITGB1	MP1_SPP1	2.43912	1.39584	3.40463	MP1_AAD_SPP1_ITGB1	3.41346	SMC	MP1_AAD-SMC	3	MP1_AAD-SMC_SPP1_ITGB1
SPP16	MP2_AAD	SPP1	SMC1	ITGB1	ligand_receptor	s1	MP2_AAD_SPP1_SMC1_ITGB1	SPP1_ITGB1	MP2_AAD_SMC1	MP	MP2	AAD	SMC1_SPP1_ITGB1	MP2_SPP1	2.4657	1.39584	3.44172	MP2_AAD_SPP1_ITGB1	3.45065	SMC	MP2_AAD-SMC	3	MP2_AAD-SMC_SPP1_ITGB1
SPP17	GR_AAD	SPP1	SMC1	ITGB1	ligand_receptor	s1	GR_AAD_SPP1_SMC1_ITGB1	SPP1_ITGB1	GR_AAD_SMC1	GR	GR	AAD	SMC1_SPP1_ITGB1	GR_SPP1	0.770975	1.39584	1.07616	GR_AAD_SPP1_ITGB1	1.07895	SMC	GR_AAD-SMC	3	GR_AAD-SMC_SPP1_ITGB1
SPP18	SMC1_AAD	SPP1	SMC1	ITGB1	ligand_receptor	s1	SMC1_AAD_SPP1_SMC1_ITGB1	SPP1_ITGB1	SMC1_AAD_SMC1	SMC	SMC1	AAD	SMC1_SPP1_ITGB1	SMC1_SPP1	1.09275	1.39584	1.5253	SMC1_AAD_SPP1_ITGB1	1.52925	SMC	SMC1_AAD-SMC	3	SMC1_AAD-SMC_SPP1_ITGB1
SPP19	SMC2_AAD	SPP1	SMC1	ITGB1	ligand_receptor	s1	SMC2_AAD_SPP1_SMC1_ITGB1	SPP1_ITGB1	SMC2_AAD_SMC1	SMC	SMC2	AAD	SMC1_SPP1_ITGB1	SMC2_SPP1	0.670905	1.39584	0.936477	SMC2_AAD_SPP1_ITGB1	0.938905	SMC	SMC2_AAD-SMC	3	SMC2_AAD-SMC_SPP1_ITGB1
SPP110	SMC3_AAD	SPP1	SMC1	ITGB1	ligand_receptor	s1	SMC3_AAD_SPP1_SMC1_ITGB1	SPP1_ITGB1	SMC3_AAD_SMC1	SMC	SMC3	AAD	SMC1_SPP1_ITGB1	SMC3_SPP1	0.899	1.39584	1.25486	SMC3_AAD_SPP1_ITGB1	1.25812	SMC	SMC3_AAD-SMC	3	SMC3_AAD-SMC_SPP1_ITGB1
SPP1111	T_AAD	SPP1	SMC1	ITGB1	ligand_receptor	s1	T_AAD_SPP1_SMC1_ITGB1	SPP1_ITGB1	T_AAD_SMC1	T	T	AAD	SMC1_SPP1_ITGB1	T_SPP1	1.39476	1.39584	1.94686	T_AAD_SPP1_ITGB1	1.95191	SMC	T_AAD-SMC	3	T_AAD-SMC_SPP1_ITGB1
COL1A1	FB1_AAD	COL1A1	SMC1	ITGB1	ligand_receptor	s1	FB1_AAD_COL1A1_SMC1_ITGB1	COL1A1_ITGB1	FB1_AAD_SMC1	FB	FB1	AAD	SMC1_COL1A1_ITGB1	FB1_COL1A1	0.923203	1.39584	1.28865	FB1_AAD_COL1A1_ITGB1	1.29199	SMC	FB1_AAD-SMC	3	FB1_AAD-SMC_COL1A1_ITGB1
COL1A111	FB2_AAD	COL1A1	SMC1	ITGB1	ligand_receptor	s1	FB2_AAD_COL1A1_SMC1_ITGB1	COL1A1_ITGB1	FB2_AAD_SMC1	FB	FB2	AAD	SMC1_COL1A1_ITGB1	FB2_COL1A1	1.92339	1.39584	2.68474	FB2_AAD_COL1A1_ITGB1	2.6917	SMC	FB2_AAD-SMC	3	FB2_AAD-SMC_COL1A1_ITGB1
COL1A17	SMC1_AAD	COL1A1	SMC1	ITGB1	ligand_receptor	s1	SMC1_AAD_COL1A1_SMC1_ITGB1	COL1A1_ITGB1	SMC1_AAD_SMC1	SMC	SMC1	AAD	SMC1_COL1A1_ITGB1	SMC1_COL1A1	1.44733	1.39584	2.02025	SMC1_AAD_COL1A1_ITGB1	2.02548	SMC	SMC1_AAD-SMC	3	SMC1_AAD-SMC_COL1A1_ITGB1
COL1A18	SMC2_AAD	COL1A1	SMC1	ITGB1	ligand_receptor	s1	SMC2_AAD_COL1A1_SMC1_ITGB1	COL1A1_ITGB1	SMC2_AAD_SMC1	SMC	SMC2	AAD	SMC1_COL1A1_ITGB1	SMC2_COL1A1	1.62275	1.39584	2.26511	SMC2_AAD_COL1A1_ITGB1	2.27098	SMC	SMC2_AAD-SMC	3	SMC2_AAD-SMC_COL1A1_ITGB1
COL1A110	T_AAD	COL1A1	SMC1	ITGB1	ligand_receptor	s1	T_AAD_COL1A1_SMC1_ITGB1	COL1A1_ITGB1	T_AAD_SMC1	T	T	AAD	SMC1_COL1A1_ITGB1	T_COL1A1	0.428193	1.39584	0.59769	T_AAD_COL1A1_ITGB1	0.59924	SMC	T_AAD-SMC	3	T_AAD-SMC_COL1A1_ITGB1
FN15	MP1_AAD	FN1	SMC1	ITGB1	ligand_receptor	s1	MP1_AAD_FN1_SMC1_ITGB1	FN1_ITGB1	MP1_AAD_SMC1	MP	MP1	AAD	SMC1_FN1_ITGB1	MP1_FN1	2.37871	1.39584	3.3203	MP1_AAD_FN1_ITGB1	3.32891	SMC	MP1_AAD-SMC	3	MP1_AAD-SMC_FN1_ITGB1
COL4A13	EC_AAD	COL4A1	SMC1	ITGB1	ligand_receptor	s1	EC_AAD_COL4A1_SMC1_ITGB1	COL4A1_ITGB1	EC_AAD_SMC1	EC	EC	AAD	SMC1_COL4A1_ITGB1	EC_COL4A1	1.42214	1.39584	1.98508	EC_AAD_COL4A1_ITGB1	1.99023	SMC	EC_AAD-SMC	3	EC_AAD-SMC_COL4A1_ITGB1
THBS14	EC_AAD	THBS1	SMC1	ITGB1	ligand_receptor	s1	EC_AAD_THBS1_SMC1_ITGB1	THBS1_ITGB1	EC_AAD_SMC1	EC	EC	AAD	SMC1_THBS1_ITGB1	EC_THBS1	1.526	1.39584	2.13005	EC_AAD_THBS1_ITGB1	2.13558	SMC	EC_AAD-SMC	3	EC_AAD-SMC_THBS1_ITGB1
THBS1	FB1_AAD	THBS1	SMC1	ITGB1	ligand_receptor	s1	FB1_AAD_THBS1_SMC1_ITGB1	THBS1_ITGB1	FB1_AAD_SMC1	FB	FB1	AAD	SMC1_THBS1_ITGB1	FB1_THBS1	1.91208	1.39584	2.66896	FB1_AAD_THBS1_ITGB1	2.67588	SMC	FB1_AAD-SMC	3	FB1_AAD-SMC_THBS1_ITGB1
THBS111	FB2_AAD	THBS1	SMC1	ITGB1	ligand_receptor	s1	FB2_AAD_THBS1_SMC1_ITGB1	THBS1_ITGB1	FB2_AAD_SMC1	FB	FB2	AAD	SMC1_THBS1_ITGB1	FB2_THBS1	1.72192	1.39584	2.40353	FB2_AAD_THBS1_ITGB1	2.40976	SMC	FB2_AAD-SMC	3	FB2_AAD-SMC_THBS1_ITGB1
THBS121	FB3_AAD	THBS1	SMC1	ITGB1	ligand_receptor	s1	FB3_AAD_THBS1_SMC1_ITGB1	THBS1_ITGB1	FB3_AAD_SMC1	FB	FB3	AAD	SMC1_THBS1_ITGB1	FB3_THBS1	1.57036	1.39584	2.19197	FB3_AAD_THBS1_ITGB1	2.19765	SMC	FB3_AAD-SMC	3	FB3_AAD-SMC_THBS1_ITGB1
THBS13	FB4_AAD	THBS1	SMC1	ITGB1	ligand_receptor	s1	FB4_AAD_THBS1_SMC1_ITGB1	THBS1_ITGB1	FB4_AAD_SMC1	FB	FB4	AAD	SMC1_THBS1_ITGB1	FB4_THBS1	1.07469	1.39584	1.5001	FB4_AAD_THBS1_ITGB1	1.50399	SMC	FB4_AAD-SMC	3	FB4_AAD-SMC_THBS1_ITGB1
THBS17	GR_AAD	THBS1	SMC1	ITGB1	ligand_receptor	s1	GR_AAD_THBS1_SMC1_ITGB1	THBS1_ITGB1	GR_AAD_SMC1	GR	GR	AAD	SMC1_THBS1_ITGB1	GR_THBS1	2.71503	1.39584	3.78976	GR_AAD_THBS1_ITGB1	3.79958	SMC	GR_AAD-SMC	3	GR_AAD-SMC_THBS1_ITGB1
THBS18	SMC1_AAD	THBS1	SMC1	ITGB1	ligand_receptor	s1	SMC1_AAD_THBS1_SMC1_ITGB1	THBS1_ITGB1	SMC1_AAD_SMC1	SMC	SMC1	AAD	SMC1_THBS1_ITGB1	SMC1_THBS1	1.0054	1.39584	1.40337	SMC1_AAD_THBS1_ITGB1	1.40701	SMC	SMC1_AAD-SMC	3	SMC1_AAD-SMC_THBS1_ITGB1
THBS19	SMC2_AAD	THBS1	SMC1	ITGB1	ligand_receptor	s1	SMC2_AAD_THBS1_SMC1_ITGB1	THBS1_ITGB1	SMC2_AAD_SMC1	SMC	SMC2	AAD	SMC1_THBS1_ITGB1	SMC2_THBS1	1.1856	1.39584	1.6549	SMC2_AAD_THBS1_ITGB1	1.6592	SMC	SMC2_AAD-SMC	3	SMC2_AAD-SMC_THBS1_ITGB1
THBS110	SMC3_AAD	THBS1	SMC1	ITGB1	ligand_receptor	s1	SMC3_AAD_THBS1_SMC1_ITGB1	THBS1_ITGB1	SMC3_AAD_SMC1	SMC	SMC3	AAD	SMC1_THBS1_ITGB1	SMC3_THBS1	1.19776	1.39584	1.67188	SMC3_AAD_THBS1_ITGB1	1.67622	SMC	SMC3_AAD-SMC	3	SMC3_AAD-SMC_THBS1_ITGB1
THBS1111	T_AAD	THBS1	SMC1	ITGB1	ligand_receptor	s1	T_AAD_THBS1_SMC1_ITGB1	THBS1_ITGB1	T_AAD_SMC1	T	T	AAD	SMC1_THBS1_ITGB1	T_THBS1	0.713706	1.39584	0.99622	T_AAD_THBS1_ITGB1	0.998803	SMC	T_AAD-SMC	3	T_AAD-SMC_THBS1_ITGB1
THBS143	EC_AAD	THBS1	SMC3	ITGA3	ligand_receptor	s1	EC_AAD_THBS1_SMC3_ITGA3	THBS1_ITGA3	EC_AAD_SMC3	EC	EC	AAD	SMC3_THBS1_ITGA3	EC_THBS1	1.526	0.209395	0.319537	EC_AAD_THBS1_ITGA3	0.319537	SMC	EC_AAD-SMC	1	EC_AAD-SMC_THBS1_ITGA3
THBS15	FB1_AAD	THBS1	SMC3	ITGA3	ligand_receptor	s1	FB1_AAD_THBS1_SMC3_ITGA3	THBS1_ITGA3	FB1_AAD_SMC3	FB	FB1	AAD	SMC3_THBS1_ITGA3	FB1_THBS1	1.91208	0.209395	0.40038	FB1_AAD_THBS1_ITGA3	0.40038	SMC	FB1_AAD-SMC	1	FB1_AAD-SMC_THBS1_ITGA3
THBS114	FB2_AAD	THBS1	SMC3	ITGA3	ligand_receptor	s1	FB2_AAD_THBS1_SMC3_ITGA3	THBS1_ITGA3	FB2_AAD_SMC3	FB	FB2	AAD	SMC3_THBS1_ITGA3	FB2_THBS1	1.72192	0.209395	0.360562	FB2_AAD_THBS1_ITGA3	0.360562	SMC	FB2_AAD-SMC	1	FB2_AAD-SMC_THBS1_ITGA3
THBS124	FB3_AAD	THBS1	SMC3	ITGA3	ligand_receptor	s1	FB3_AAD_THBS1_SMC3_ITGA3	THBS1_ITGA3	FB3_AAD_SMC3	FB	FB3	AAD	SMC3_THBS1_ITGA3	FB3_THBS1	1.57036	0.209395	0.328825	FB3_AAD_THBS1_ITGA3	0.328825	SMC	FB3_AAD-SMC	1	FB3_AAD-SMC_THBS1_ITGA3
THBS133	FB4_AAD	THBS1	SMC3	ITGA3	ligand_receptor	s1	FB4_AAD_THBS1_SMC3_ITGA3	THBS1_ITGA3	FB4_AAD_SMC3	FB	FB4	AAD	SMC3_THBS1_ITGA3	FB4_THBS1	1.07469	0.209395	0.225035	FB4_AAD_THBS1_ITGA3	0.225035	SMC	FB4_AAD-SMC	1	FB4_AAD-SMC_THBS1_ITGA3
THBS173	GR_AAD	THBS1	SMC3	ITGA3	ligand_receptor	s1	GR_AAD_THBS1_SMC3_ITGA3	THBS1_ITGA3	GR_AAD_SMC3	GR	GR	AAD	SMC3_THBS1_ITGA3	GR_THBS1	2.71503	0.209395	0.568515	GR_AAD_THBS1_ITGA3	0.568515	SMC	GR_AAD-SMC	1	GR_AAD-SMC_THBS1_ITGA3
THBS183	SMC1_AAD	THBS1	SMC3	ITGA3	ligand_receptor	s1	SMC1_AAD_THBS1_SMC3_ITGA3	THBS1_ITGA3	SMC1_AAD_SMC3	SMC	SMC1	AAD	SMC3_THBS1_ITGA3	SMC1_THBS1	1.0054	0.209395	0.210525	SMC1_AAD_THBS1_ITGA3	0.210525	SMC	SMC1_AAD-SMC	1	SMC1_AAD-SMC_THBS1_ITGA3
THBS193	SMC2_AAD	THBS1	SMC3	ITGA3	ligand_receptor	s1	SMC2_AAD_THBS1_SMC3_ITGA3	THBS1_ITGA3	SMC2_AAD_SMC3	SMC	SMC2	AAD	SMC3_THBS1_ITGA3	SMC2_THBS1	1.1856	0.209395	0.248258	SMC2_AAD_THBS1_ITGA3	0.248258	SMC	SMC2_AAD-SMC	1	SMC2_AAD-SMC_THBS1_ITGA3
THBS1103	SMC3_AAD	THBS1	SMC3	ITGA3	ligand_receptor	s1	SMC3_AAD_THBS1_SMC3_ITGA3	THBS1_ITGA3	SMC3_AAD_SMC3	SMC	SMC3	AAD	SMC3_THBS1_ITGA3	SMC3_THBS1	1.19776	0.209395	0.250805	SMC3_AAD_THBS1_ITGA3	0.250805	SMC	SMC3_AAD-SMC	1	SMC3_AAD-SMC_THBS1_ITGA3
THBS1114	T_AAD	THBS1	SMC3	ITGA3	ligand_receptor	s1	T_AAD_THBS1_SMC3_ITGA3	THBS1_ITGA3	T_AAD_SMC3	T	T	AAD	SMC3_THBS1_ITGA3	T_THBS1	0.713706	0.209395	0.149447	T_AAD_THBS1_ITGA3	0.149447	SMC	T_AAD-SMC	1	T_AAD-SMC_THBS1_ITGA3
COL8A1	FB1_NAA	COL8A1	SMC1	ITGB1	ligand_receptor	s1	FB1_NAA_COL8A1_SMC1_ITGB1	COL8A1_ITGB1	FB1_NAA_SMC1	FB	FB1	NAA	SMC1_COL8A1_ITGB1	FB1_COL8A1	0.642469	1.39584	0.896785	FB1_NAA_COL8A1_ITGB1	0.89911	SMC	FB1_NAA-SMC	3	FB1_NAA-SMC_COL8A1_ITGB1
COL8A121	FB3_AAD	COL8A1	SMC1	ITGB1	ligand_receptor	s1	FB3_AAD_COL8A1_SMC1_ITGB1	COL8A1_ITGB1	FB3_AAD_SMC1	FB	FB3	AAD	SMC1_COL8A1_ITGB1	FB3_COL8A1	0.287373	1.39584	0.401127	FB3_AAD_COL8A1_ITGB1	0.402167	SMC	FB3_AAD-SMC	3	FB3_AAD-SMC_COL8A1_ITGB1
COL8A13	FB1_NAA	COL8A1	SMC1	ITGA1	ligand_receptor	s1	FB1_NAA_COL8A1_SMC1_ITGA1	COL8A1_ITGA1	FB1_NAA_SMC1	FB	FB1	NAA	SMC1_COL8A1_ITGA1	FB1_COL8A1	0.642469	0.747891	0.480496	FB1_NAA_COL8A1_ITGA1	0.421432	SMC	FB1_NAA-SMC	3	FB1_NAA-SMC_COL8A1_ITGA1
COL8A1211	FB3_AAD	COL8A1	SMC1	ITGA1	ligand_receptor	s1	FB3_AAD_COL8A1_SMC1_ITGA1	COL8A1_ITGA1	FB3_AAD_SMC1	FB	FB3	AAD	SMC1_COL8A1_ITGA1	FB3_COL8A1	0.287373	0.747891	0.214924	FB3_AAD_COL8A1_ITGA1	0.188504	SMC	FB3_AAD-SMC	3	FB3_AAD-SMC_COL8A1_ITGA1
COL18A14	FB1_NAA	COL18A1	SMC1	ITGA11	ligand_receptor	s1	FB1_NAA_COL18A1_SMC1_ITGA11	COL18A1_ITGA11	FB1_NAA_SMC1	FB	FB1	NAA	SMC1_COL18A1_ITGA11	FB1_COL18A1	0.547802	0.367824	0.201495	FB1_NAA_COL18A1_ITGA11	0.205432	SMC	FB1_NAA-SMC	3	FB1_NAA-SMC_COL18A1_ITGA11
COL18A133	GR_NAA	COL18A1	SMC1	ITGA11	ligand_receptor	s1	GR_NAA_COL18A1_SMC1_ITGA11	COL18A1_ITGA11	GR_NAA_SMC1	GR	GR	NAA	SMC1_COL18A1_ITGA11	GR_COL18A1	0.4202	0.367824	0.15456	GR_NAA_COL18A1_ITGA11	0.15758	SMC	GR_NAA-SMC	3	GR_NAA-SMC_COL18A1_ITGA11
FN153	MP1_AAD	FN1	SMC3	ITGA3	ligand_receptor	s1	MP1_AAD_FN1_SMC3_ITGA3	FN1_ITGA3	MP1_AAD_SMC3	MP	MP1	AAD	SMC3_FN1_ITGA3	MP1_FN1	2.37871	0.209395	0.498091	MP1_AAD_FN1_ITGA3	0.498091	SMC	MP1_AAD-SMC	1	MP1_AAD-SMC_FN1_ITGA3
COL4A3	FB2_NAA	COL4A3	SMC1	ITGB1	ligand_receptor	s1	FB2_NAA_COL4A3_SMC1_ITGB1	COL4A3_ITGB1	FB2_NAA_SMC1	FB	FB2	NAA	SMC1_COL4A3_ITGB1	FB2_COL4A3	0.116122	1.39584	0.162088	FB2_NAA_COL4A3_ITGB1	0.162508	SMC	FB2_NAA-SMC	3	FB2_NAA-SMC_COL4A3_ITGB1
COL3A11	FB2_AAD	COL3A1	SMC1	ITGB1	ligand_receptor	s1	FB2_AAD_COL3A1_SMC1_ITGB1	COL3A1_ITGB1	FB2_AAD_SMC1	FB	FB2	AAD	SMC1_COL3A1_ITGB1	FB2_COL3A1	2.01546	1.39584	2.81327	FB2_AAD_COL3A1_ITGB1	2.82056	SMC	FB2_AAD-SMC	3	FB2_AAD-SMC_COL3A1_ITGB1
COL3A14	MP2_AAD	COL3A1	SMC1	ITGB1	ligand_receptor	s1	MP2_AAD_COL3A1_SMC1_ITGB1	COL3A1_ITGB1	MP2_AAD_SMC1	MP	MP2	AAD	SMC1_COL3A1_ITGB1	MP2_COL3A1	0.298227	1.39584	0.416277	MP2_AAD_COL3A1_ITGB1	0.417357	SMC	MP2_AAD-SMC	3	MP2_AAD-SMC_COL3A1_ITGB1
COL3A16	SMC1_AAD	COL3A1	SMC1	ITGB1	ligand_receptor	s1	SMC1_AAD_COL3A1_SMC1_ITGB1	COL3A1_ITGB1	SMC1_AAD_SMC1	SMC	SMC1	AAD	SMC1_COL3A1_ITGB1	SMC1_COL3A1	1.91218	1.39584	2.6691	SMC1_AAD_COL3A1_ITGB1	2.67602	SMC	SMC1_AAD-SMC	3	SMC1_AAD-SMC_COL3A1_ITGB1
COL3A17	SMC2_AAD	COL3A1	SMC1	ITGB1	ligand_receptor	s1	SMC2_AAD_COL3A1_SMC1_ITGB1	COL3A1_ITGB1	SMC2_AAD_SMC1	SMC	SMC2	AAD	SMC1_COL3A1_ITGB1	SMC2_COL3A1	1.90321	1.39584	2.65657	SMC2_AAD_COL3A1_ITGB1	2.66346	SMC	SMC2_AAD-SMC	3	SMC2_AAD-SMC_COL3A1_ITGB1
COL5A114	FB2_AAD	COL5A1	SMC1	ITGA1	ligand_receptor	s1	FB2_AAD_COL5A1_SMC1_ITGA1	COL5A1_ITGA1	FB2_AAD_SMC1	FB	FB2	AAD	SMC1_COL5A1_ITGA1	FB2_COL5A1	0.583126	0.747891	0.436114	FB2_AAD_COL5A1_ITGA1	0.382505	SMC	FB2_AAD-SMC	3	FB2_AAD-SMC_COL5A1_ITGA1
COL12A134	SMC2_AAD	COL12A1	SMC1	ITGA11	ligand_receptor	s1	SMC2_AAD_COL12A1_SMC1_ITGA11	COL12A1_ITGA11	SMC2_AAD_SMC1	SMC	SMC2	AAD	SMC1_COL12A1_ITGA11	SMC2_COL12A1	0.437213	0.367824	0.160817	SMC2_AAD_COL12A1_ITGA11	0.16396	SMC	SMC2_AAD-SMC	3	SMC2_AAD-SMC_COL12A1_ITGA11
COL14A15	FB1_NAA	COL14A1	SMC1	ITGA11	ligand_receptor	s1	FB1_NAA_COL14A1_SMC1_ITGA11	COL14A1_ITGA11	FB1_NAA_SMC1	FB	FB1	NAA	SMC1_COL14A1_ITGA11	FB1_COL14A1	2.10275	0.367824	0.773441	FB1_NAA_COL14A1_ITGA11	0.788553	SMC	FB1_NAA-SMC	3	FB1_NAA-SMC_COL14A1_ITGA11
COL14A1111	FB2_NAA	COL14A1	SMC1	ITGA11	ligand_receptor	s1	FB2_NAA_COL14A1_SMC1_ITGA11	COL14A1_ITGA11	FB2_NAA_SMC1	FB	FB2	NAA	SMC1_COL14A1_ITGA11	FB2_COL14A1	1.65646	0.367824	0.609285	FB2_NAA_COL14A1_ITGA11	0.62119	SMC	FB2_NAA-SMC	3	FB2_NAA-SMC_COL14A1_ITGA11
COL14A1211	FB3_NAA	COL14A1	SMC1	ITGA11	ligand_receptor	s1	FB3_NAA_COL14A1_SMC1_ITGA11	COL14A1_ITGA11	FB3_NAA_SMC1	FB	FB3	NAA	SMC1_COL14A1_ITGA11	FB3_COL14A1	0.935462	0.367824	0.344085	FB3_NAA_COL14A1_ITGA11	0.350809	SMC	FB3_NAA-SMC	3	FB3_NAA-SMC_COL14A1_ITGA11
COL14A133	FB4_NAA	COL14A1	SMC1	ITGA11	ligand_receptor	s1	FB4_NAA_COL14A1_SMC1_ITGA11	COL14A1_ITGA11	FB4_NAA_SMC1	FB	FB4	NAA	SMC1_COL14A1_ITGA11	FB4_COL14A1	1.22715	0.367824	0.451374	FB4_NAA_COL14A1_ITGA11	0.460193	SMC	FB4_NAA-SMC	3	FB4_NAA-SMC_COL14A1_ITGA11
COL14A143	MP1_NAA	COL14A1	SMC1	ITGA11	ligand_receptor	s1	MP1_NAA_COL14A1_SMC1_ITGA11	COL14A1_ITGA11	MP1_NAA_SMC1	MP	MP1	NAA	SMC1_COL14A1_ITGA11	MP1_COL14A1	0.334843	0.367824	0.123163	MP1_NAA_COL14A1_ITGA11	0.12557	SMC	MP1_NAA-SMC	3	MP1_NAA-SMC_COL14A1_ITGA11
COL14A163	GR_NAA	COL14A1	SMC1	ITGA11	ligand_receptor	s1	GR_NAA_COL14A1_SMC1_ITGA11	COL14A1_ITGA11	GR_NAA_SMC1	GR	GR	NAA	SMC1_COL14A1_ITGA11	GR_COL14A1	0.598506	0.367824	0.220145	GR_NAA_COL14A1_ITGA11	0.224446	SMC	GR_NAA-SMC	3	GR_NAA-SMC_COL14A1_ITGA11
COL14A193	SMC3_NAA	COL14A1	SMC1	ITGA11	ligand_receptor	s1	SMC3_NAA_COL14A1_SMC1_ITGA11	COL14A1_ITGA11	SMC3_NAA_SMC1	SMC	SMC3	NAA	SMC1_COL14A1_ITGA11	SMC3_COL14A1	2.32636	0.367824	0.85569	SMC3_NAA_COL14A1_ITGA11	0.872409	SMC	SMC3_NAA-SMC	3	SMC3_NAA-SMC_COL14A1_ITGA11
COL4A133	EC_AAD	COL4A1	SMC1	ITGA1	ligand_receptor	s1	EC_AAD_COL4A1_SMC1_ITGA1	COL4A1_ITGA1	EC_AAD_SMC1	EC	EC	AAD	SMC1_COL4A1_ITGA1	EC_COL4A1	1.42214	0.747891	1.0636	EC_AAD_COL4A1_ITGA1	0.932861	SMC	EC_AAD-SMC	3	EC_AAD-SMC_COL4A1_ITGA1
COL4A33	FB2_NAA	COL4A3	SMC1	ITGA11	ligand_receptor	s1	FB2_NAA_COL4A3_SMC1_ITGA11	COL4A3_ITGA11	FB2_NAA_SMC1	FB	FB2	NAA	SMC1_COL4A3_ITGA11	FB2_COL4A3	0.116122	0.367824	0.0427124	FB2_NAA_COL4A3_ITGA11	0.043547	SMC	FB2_NAA-SMC	3	FB2_NAA-SMC_COL4A3_ITGA11
COL1A274	SMC2_AAD	COL1A2	SMC1	ITGA11	ligand_receptor	s1	SMC2_AAD_COL1A2_SMC1_ITGA11	COL1A2_ITGA11	SMC2_AAD_SMC1	SMC	SMC2	AAD	SMC1_COL1A2_ITGA11	SMC2_COL1A2	2.37825	0.367824	0.874776	SMC2_AAD_COL1A2_ITGA11	0.891869	SMC	SMC2_AAD-SMC	3	SMC2_AAD-SMC_COL1A2_ITGA11
COL4A34	FB2_NAA	COL4A3	SMC1	ITGA1	ligand_receptor	s1	FB2_NAA_COL4A3_SMC1_ITGA1	COL4A3_ITGA1	FB2_NAA_SMC1	FB	FB2	NAA	SMC1_COL4A3_ITGA1	FB2_COL4A3	0.116122	0.747891	0.0868465	FB2_NAA_COL4A3_ITGA1	0.076171	SMC	FB2_NAA-SMC	3	FB2_NAA-SMC_COL4A3_ITGA1
COL6A2	FB1_NAA	COL6A2	SMC1	ITGB1	ligand_receptor	s1	FB1_NAA_COL6A2_SMC1_ITGB1	COL6A2_ITGB1	FB1_NAA_SMC1	FB	FB1	NAA	SMC1_COL6A2_ITGB1	FB1_COL6A2	0.401303	1.39584	0.560156	FB1_NAA_COL6A2_ITGB1	0.561608	SMC	FB1_NAA-SMC	3	FB1_NAA-SMC_COL6A2_ITGB1
FN154	MP1_AAD	FN1	SMC1	ITGB5	ligand_receptor	s1	MP1_AAD_FN1_SMC1_ITGB5	FN1_ITGB5	MP1_AAD_SMC1	MP	MP1	AAD	SMC1_FN1_ITGB5	MP1_FN1	2.37871	0.58814	1.39901	MP1_AAD_FN1_ITGB5	1.52375	SMC	MP1_AAD-SMC	2	MP1_AAD-SMC_FN1_ITGB5
COL8A14	FB1_NAA	COL8A1	SMC1	ITGA11	ligand_receptor	s1	FB1_NAA_COL8A1_SMC1_ITGA11	COL8A1_ITGA11	FB1_NAA_SMC1	FB	FB1	NAA	SMC1_COL8A1_ITGA11	FB1_COL8A1	0.642469	0.367824	0.236315	FB1_NAA_COL8A1_ITGA11	0.240933	SMC	FB1_NAA-SMC	3	FB1_NAA-SMC_COL8A1_ITGA11
COL8A1212	FB3_AAD	COL8A1	SMC1	ITGA11	ligand_receptor	s1	FB3_AAD_COL8A1_SMC1_ITGA11	COL8A1_ITGA11	FB3_AAD_SMC1	FB	FB3	AAD	SMC1_COL8A1_ITGA11	FB3_COL8A1	0.287373	0.367824	0.105703	FB3_AAD_COL8A1_ITGA11	0.107768	SMC	FB3_AAD-SMC	3	FB3_AAD-SMC_COL8A1_ITGA11
FN155	MP1_AAD	FN1	SMC1	ITGA8	ligand_receptor	s1	MP1_AAD_FN1_SMC1_ITGA8	FN1_ITGA8	MP1_AAD_SMC1	MP	MP1	AAD	SMC1_FN1_ITGA8	MP1_FN1	2.37871	0.86025	2.04628	MP1_AAD_FN1_ITGA8	2.4272	SMC	MP1_AAD-SMC	3	MP1_AAD-SMC_FN1_ITGA8
COL4A134	EC_AAD	COL4A1	SMC1	ITGA11	ligand_receptor	s1	EC_AAD_COL4A1_SMC1_ITGA11	COL4A1_ITGA11	EC_AAD_SMC1	EC	EC	AAD	SMC1_COL4A1_ITGA11	EC_COL4A1	1.42214	0.367824	0.523096	EC_AAD_COL4A1_ITGA11	0.533317	SMC	EC_AAD-SMC	3	EC_AAD-SMC_COL4A1_ITGA11
COL6A23	FB1_NAA	COL6A2	SMC1	ITGA11	ligand_receptor	s1	FB1_NAA_COL6A2_SMC1_ITGA11	COL6A2_ITGA11	FB1_NAA_SMC1	FB	FB1	NAA	SMC1_COL6A2_ITGA11	FB1_COL6A2	0.401303	0.367824	0.147609	FB1_NAA_COL6A2_ITGA11	0.150493	SMC	FB1_NAA-SMC	3	FB1_NAA-SMC_COL6A2_ITGA11
COL3A113	FB2_AAD	COL3A1	SMC1	ITGA11	ligand_receptor	s1	FB2_AAD_COL3A1_SMC1_ITGA11	COL3A1_ITGA11	FB2_AAD_SMC1	FB	FB2	AAD	SMC1_COL3A1_ITGA11	FB2_COL3A1	2.01546	0.367824	0.741335	FB2_AAD_COL3A1_ITGA11	0.755821	SMC	FB2_AAD-SMC	3	FB2_AAD-SMC_COL3A1_ITGA11
COL3A143	MP2_AAD	COL3A1	SMC1	ITGA11	ligand_receptor	s1	MP2_AAD_COL3A1_SMC1_ITGA11	COL3A1_ITGA11	MP2_AAD_SMC1	MP	MP2	AAD	SMC1_COL3A1_ITGA11	MP2_COL3A1	0.298227	0.367824	0.109695	MP2_AAD_COL3A1_ITGA11	0.111838	SMC	MP2_AAD-SMC	3	MP2_AAD-SMC_COL3A1_ITGA11
COL3A163	SMC1_AAD	COL3A1	SMC1	ITGA11	ligand_receptor	s1	SMC1_AAD_COL3A1_SMC1_ITGA11	COL3A1_ITGA11	SMC1_AAD_SMC1	SMC	SMC1	AAD	SMC1_COL3A1_ITGA11	SMC1_COL3A1	1.91218	0.367824	0.703346	SMC1_AAD_COL3A1_ITGA11	0.717089	SMC	SMC1_AAD-SMC	3	SMC1_AAD-SMC_COL3A1_ITGA11
COL3A173	SMC2_AAD	COL3A1	SMC1	ITGA11	ligand_receptor	s1	SMC2_AAD_COL3A1_SMC1_ITGA11	COL3A1_ITGA11	SMC2_AAD_SMC1	SMC	SMC2	AAD	SMC1_COL3A1_ITGA11	SMC2_COL3A1	1.90321	0.367824	0.700044	SMC2_AAD_COL3A1_ITGA11	0.713723	SMC	SMC2_AAD-SMC	3	SMC2_AAD-SMC_COL3A1_ITGA11
COL3A114	FB2_AAD	COL3A1	SMC1	ITGA1	ligand_receptor	s1	FB2_AAD_COL3A1_SMC1_ITGA1	COL3A1_ITGA1	FB2_AAD_SMC1	FB	FB2	AAD	SMC1_COL3A1_ITGA1	FB2_COL3A1	2.01546	0.747891	1.50735	FB2_AAD_COL3A1_ITGA1	1.32206	SMC	FB2_AAD-SMC	3	FB2_AAD-SMC_COL3A1_ITGA1
COL3A144	MP2_AAD	COL3A1	SMC1	ITGA1	ligand_receptor	s1	MP2_AAD_COL3A1_SMC1_ITGA1	COL3A1_ITGA1	MP2_AAD_SMC1	MP	MP2	AAD	SMC1_COL3A1_ITGA1	MP2_COL3A1	0.298227	0.747891	0.223041	MP2_AAD_COL3A1_ITGA1	0.195624	SMC	MP2_AAD-SMC	3	MP2_AAD-SMC_COL3A1_ITGA1
COL3A164	SMC1_AAD	COL3A1	SMC1	ITGA1	ligand_receptor	s1	SMC1_AAD_COL3A1_SMC1_ITGA1	COL3A1_ITGA1	SMC1_AAD_SMC1	SMC	SMC1	AAD	SMC1_COL3A1_ITGA1	SMC1_COL3A1	1.91218	0.747891	1.4301	SMC1_AAD_COL3A1_ITGA1	1.25431	SMC	SMC1_AAD-SMC	3	SMC1_AAD-SMC_COL3A1_ITGA1
COL3A174	SMC2_AAD	COL3A1	SMC1	ITGA1	ligand_receptor	s1	SMC2_AAD_COL3A1_SMC1_ITGA1	COL3A1_ITGA1	SMC2_AAD_SMC1	SMC	SMC2	AAD	SMC1_COL3A1_ITGA1	SMC2_COL3A1	1.90321	0.747891	1.42339	SMC2_AAD_COL3A1_ITGA1	1.24842	SMC	SMC2_AAD-SMC	3	SMC2_AAD-SMC_COL3A1_ITGA1
COL14A17	FB1_NAA	COL14A1	SMC1	ITGA1	ligand_receptor	s1	FB1_NAA_COL14A1_SMC1_ITGA1	COL14A1_ITGA1	FB1_NAA_SMC1	FB	FB1	NAA	SMC1_COL14A1_ITGA1	FB1_COL14A1	2.10275	0.747891	1.57263	FB1_NAA_COL14A1_ITGA1	1.37931	SMC	FB1_NAA-SMC	3	FB1_NAA-SMC_COL14A1_ITGA1
COL14A1112	FB2_NAA	COL14A1	SMC1	ITGA1	ligand_receptor	s1	FB2_NAA_COL14A1_SMC1_ITGA1	COL14A1_ITGA1	FB2_NAA_SMC1	FB	FB2	NAA	SMC1_COL14A1_ITGA1	FB2_COL14A1	1.65646	0.747891	1.23885	FB2_NAA_COL14A1_ITGA1	1.08657	SMC	FB2_NAA-SMC	3	FB2_NAA-SMC_COL14A1_ITGA1
COL14A1212	FB3_NAA	COL14A1	SMC1	ITGA1	ligand_receptor	s1	FB3_NAA_COL14A1_SMC1_ITGA1	COL14A1_ITGA1	FB3_NAA_SMC1	FB	FB3	NAA	SMC1_COL14A1_ITGA1	FB3_COL14A1	0.935462	0.747891	0.699624	FB3_NAA_COL14A1_ITGA1	0.613623	SMC	FB3_NAA-SMC	3	FB3_NAA-SMC_COL14A1_ITGA1
COL14A134	FB4_NAA	COL14A1	SMC1	ITGA1	ligand_receptor	s1	FB4_NAA_COL14A1_SMC1_ITGA1	COL14A1_ITGA1	FB4_NAA_SMC1	FB	FB4	NAA	SMC1_COL14A1_ITGA1	FB4_COL14A1	1.22715	0.747891	0.917771	FB4_NAA_COL14A1_ITGA1	0.804956	SMC	FB4_NAA-SMC	3	FB4_NAA-SMC_COL14A1_ITGA1
COL14A144	MP1_NAA	COL14A1	SMC1	ITGA1	ligand_receptor	s1	MP1_NAA_COL14A1_SMC1_ITGA1	COL14A1_ITGA1	MP1_NAA_SMC1	MP	MP1	NAA	SMC1_COL14A1_ITGA1	MP1_COL14A1	0.334843	0.747891	0.250426	MP1_NAA_COL14A1_ITGA1	0.219643	SMC	MP1_NAA-SMC	3	MP1_NAA-SMC_COL14A1_ITGA1
COL14A164	GR_NAA	COL14A1	SMC1	ITGA1	ligand_receptor	s1	GR_NAA_COL14A1_SMC1_ITGA1	COL14A1_ITGA1	GR_NAA_SMC1	GR	GR	NAA	SMC1_COL14A1_ITGA1	GR_COL14A1	0.598506	0.747891	0.447617	GR_NAA_COL14A1_ITGA1	0.392594	SMC	GR_NAA-SMC	3	GR_NAA-SMC_COL14A1_ITGA1
COL14A194	SMC3_NAA	COL14A1	SMC1	ITGA1	ligand_receptor	s1	SMC3_NAA_COL14A1_SMC1_ITGA1	COL14A1_ITGA1	SMC3_NAA_SMC1	SMC	SMC3	NAA	SMC1_COL14A1_ITGA1	SMC3_COL14A1	2.32636	0.747891	1.73986	SMC3_NAA_COL14A1_ITGA1	1.52599	SMC	SMC3_NAA-SMC	3	SMC3_NAA-SMC_COL14A1_ITGA1
FN156	MP1_AAD	FN1	SMC1	ITGA11	ligand_receptor	s1	MP1_AAD_FN1_SMC1_ITGA11	FN1_ITGA11	MP1_AAD_SMC1	MP	MP1	AAD	SMC1_FN1_ITGA11	MP1_FN1	2.37871	0.367824	0.874946	MP1_AAD_FN1_ITGA11	0.892042	SMC	MP1_AAD-SMC	3	MP1_AAD-SMC_FN1_ITGA11
COL18A15	FB1_NAA	COL18A1	SMC1	ITGA1	ligand_receptor	s1	FB1_NAA_COL18A1_SMC1_ITGA1	COL18A1_ITGA1	FB1_NAA_SMC1	FB	FB1	NAA	SMC1_COL18A1_ITGA1	FB1_COL18A1	0.547802	0.747891	0.409696	FB1_NAA_COL18A1_ITGA1	0.359335	SMC	FB1_NAA-SMC	3	FB1_NAA-SMC_COL18A1_ITGA1
COL18A134	GR_NAA	COL18A1	SMC1	ITGA1	ligand_receptor	s1	GR_NAA_COL18A1_SMC1_ITGA1	COL18A1_ITGA1	GR_NAA_SMC1	GR	GR	NAA	SMC1_COL18A1_ITGA1	GR_COL18A1	0.4202	0.747891	0.314264	GR_NAA_COL18A1_ITGA1	0.275633	SMC	GR_NAA-SMC	3	GR_NAA-SMC_COL18A1_ITGA1
COL6A24	FB1_NAA	COL6A2	SMC1	ITGA1	ligand_receptor	s1	FB1_NAA_COL6A2_SMC1_ITGA1	COL6A2_ITGA1	FB1_NAA_SMC1	FB	FB1	NAA	SMC1_COL6A2_ITGA1	FB1_COL6A2	0.401303	0.747891	0.300131	FB1_NAA_COL6A2_ITGA1	0.263238	SMC	FB1_NAA-SMC	3	FB1_NAA-SMC_COL6A2_ITGA1
COL1A13	FB1_AAD	COL1A1	SMC1	ITGA1	ligand_receptor	s1	FB1_AAD_COL1A1_SMC1_ITGA1	COL1A1_ITGA1	FB1_AAD_SMC1	FB	FB1	AAD	SMC1_COL1A1_ITGA1	FB1_COL1A1	0.923203	0.747891	0.690455	FB1_AAD_COL1A1_ITGA1	0.605582	SMC	FB1_AAD-SMC	3	FB1_AAD-SMC_COL1A1_ITGA1
COL1A1111	FB2_AAD	COL1A1	SMC1	ITGA1	ligand_receptor	s1	FB2_AAD_COL1A1_SMC1_ITGA1	COL1A1_ITGA1	FB2_AAD_SMC1	FB	FB2	AAD	SMC1_COL1A1_ITGA1	FB2_COL1A1	1.92339	0.747891	1.43848	FB2_AAD_COL1A1_ITGA1	1.26166	SMC	FB2_AAD-SMC	3	FB2_AAD-SMC_COL1A1_ITGA1
COL1A173	SMC1_AAD	COL1A1	SMC1	ITGA1	ligand_receptor	s1	SMC1_AAD_COL1A1_SMC1_ITGA1	COL1A1_ITGA1	SMC1_AAD_SMC1	SMC	SMC1	AAD	SMC1_COL1A1_ITGA1	SMC1_COL1A1	1.44733	0.747891	1.08245	SMC1_AAD_COL1A1_ITGA1	0.949388	SMC	SMC1_AAD-SMC	3	SMC1_AAD-SMC_COL1A1_ITGA1
COL1A183	SMC2_AAD	COL1A1	SMC1	ITGA1	ligand_receptor	s1	SMC2_AAD_COL1A1_SMC1_ITGA1	COL1A1_ITGA1	SMC2_AAD_SMC1	SMC	SMC2	AAD	SMC1_COL1A1_ITGA1	SMC2_COL1A1	1.62275	0.747891	1.21364	SMC2_AAD_COL1A1_ITGA1	1.06446	SMC	SMC2_AAD-SMC	3	SMC2_AAD-SMC_COL1A1_ITGA1
COL1A1103	T_AAD	COL1A1	SMC1	ITGA1	ligand_receptor	s1	T_AAD_COL1A1_SMC1_ITGA1	COL1A1_ITGA1	T_AAD_SMC1	T	T	AAD	SMC1_COL1A1_ITGA1	T_COL1A1	0.428193	0.747891	0.320242	T_AAD_COL1A1_ITGA1	0.280876	SMC	T_AAD-SMC	3	T_AAD-SMC_COL1A1_ITGA1
COL1A14	FB1_AAD	COL1A1	SMC1	ITGA11	ligand_receptor	s1	FB1_AAD_COL1A1_SMC1_ITGA11	COL1A1_ITGA11	FB1_AAD_SMC1	FB	FB1	AAD	SMC1_COL1A1_ITGA11	FB1_COL1A1	0.923203	0.367824	0.339576	FB1_AAD_COL1A1_ITGA11	0.346211	SMC	FB1_AAD-SMC	3	FB1_AAD-SMC_COL1A1_ITGA11
COL1A1112	FB2_AAD	COL1A1	SMC1	ITGA11	ligand_receptor	s1	FB2_AAD_COL1A1_SMC1_ITGA11	COL1A1_ITGA11	FB2_AAD_SMC1	FB	FB2	AAD	SMC1_COL1A1_ITGA11	FB2_COL1A1	1.92339	0.367824	0.707467	FB2_AAD_COL1A1_ITGA11	0.72129	SMC	FB2_AAD-SMC	3	FB2_AAD-SMC_COL1A1_ITGA11
COL1A174	SMC1_AAD	COL1A1	SMC1	ITGA11	ligand_receptor	s1	SMC1_AAD_COL1A1_SMC1_ITGA11	COL1A1_ITGA11	SMC1_AAD_SMC1	SMC	SMC1	AAD	SMC1_COL1A1_ITGA11	SMC1_COL1A1	1.44733	0.367824	0.532363	SMC1_AAD_COL1A1_ITGA11	0.542765	SMC	SMC1_AAD-SMC	3	SMC1_AAD-SMC_COL1A1_ITGA11
COL1A184	SMC2_AAD	COL1A1	SMC1	ITGA11	ligand_receptor	s1	SMC2_AAD_COL1A1_SMC1_ITGA11	COL1A1_ITGA11	SMC2_AAD_SMC1	SMC	SMC2	AAD	SMC1_COL1A1_ITGA11	SMC2_COL1A1	1.62275	0.367824	0.596887	SMC2_AAD_COL1A1_ITGA11	0.60855	SMC	SMC2_AAD-SMC	3	SMC2_AAD-SMC_COL1A1_ITGA11
COL1A1104	T_AAD	COL1A1	SMC1	ITGA11	ligand_receptor	s1	T_AAD_COL1A1_SMC1_ITGA11	COL1A1_ITGA11	T_AAD_SMC1	T	T	AAD	SMC1_COL1A1_ITGA11	T_COL1A1	0.428193	0.367824	0.1575	T_AAD_COL1A1_ITGA11	0.160577	SMC	T_AAD-SMC	3	T_AAD-SMC_COL1A1_ITGA11
JAG1	FB1_NAA	JAG1	SMC2	CD46	ligand_receptor	s1	FB1_NAA_JAG1_SMC2_CD46	JAG1_CD46	FB1_NAA_SMC2	FB	FB1	NAA	SMC2_JAG1_CD46	FB1_JAG1	0.549966	0.442105	0.243143	FB1_NAA_JAG1_CD46	0.243143	SMC	FB1_NAA-SMC	1	FB1_NAA-SMC_JAG1_CD46
RARRES2	FB1_NAA	RARRES2	SMC1	CMKLR1	ligand_receptor	s1	FB1_NAA_RARRES2_SMC1_CMKLR1	RARRES2_CMKLR1	FB1_NAA_SMC1	FB	FB1	NAA	SMC1_RARRES2_CMKLR1	FB1_RARRES2	0.920904	0.222808	0.205185	FB1_NAA_RARRES2_CMKLR1	0.205185	SMC	FB1_NAA-SMC	1	FB1_NAA-SMC_RARRES2_CMKLR1
PDGFA	FB1_NAA	PDGFA	SMC1	PDGFRA	ligand_receptor	s1	FB1_NAA_PDGFA_SMC1_PDGFRA	PDGFA_PDGFRA	FB1_NAA_SMC1	FB	FB1	NAA	SMC1_PDGFA_PDGFRA	FB1_PDGFA	0.576236	0.635956	0.366461	FB1_NAA_PDGFA_PDGFRA	0.366461	SMC	FB1_NAA-SMC	1	FB1_NAA-SMC_PDGFA_PDGFRA
JAG12	FB1_NAA	JAG1	SMC1	NOTCH3	ligand_receptor	s1	FB1_NAA_JAG1_SMC1_NOTCH3	JAG1_NOTCH3	FB1_NAA_SMC1	FB	FB1	NAA	SMC1_JAG1_NOTCH3	FB1_JAG1	0.549966	0.587571	0.323144	FB1_NAA_JAG1_NOTCH3	0.390049	SMC	FB1_NAA-SMC	2	FB1_NAA-SMC_JAG1_NOTCH3
ADAM12	FB2_AAD	ADAM12	SMC1	ITGB1	ligand_receptor	s1	FB2_AAD_ADAM12_SMC1_ITGB1	ADAM12_ITGB1	FB2_AAD_SMC1	FB	FB2	AAD	SMC1_ADAM12_ITGB1	FB2_ADAM12	0.211488	1.39584	0.295203	FB2_AAD_ADAM12_ITGB1	0.295969	SMC	FB2_AAD-SMC	3	FB2_AAD-SMC_ADAM12_ITGB1
APP	FB2_NAA	APP	SMC1	CAV1	ligand_receptor	s1	FB2_NAA_APP_SMC1_CAV1	APP_CAV1	FB2_NAA_SMC1	FB	FB2	NAA	SMC1_APP_CAV1	FB2_APP	0.857997	0.725293	0.622299	FB2_NAA_APP_CAV1	0.717454	SMC	FB2_NAA-SMC	3	FB2_NAA-SMC_APP_CAV1
C3	FB1_AAD	C3	SMC2	CD46	ligand_receptor	s1	FB1_AAD_C3_SMC2_CD46	C3_CD46	FB1_AAD_SMC2	FB	FB1	AAD	SMC2_C3_CD46	FB1_C3	0.454233	0.442105	0.200819	FB1_AAD_C3_CD46	0.200819	SMC	FB1_AAD-SMC	1	FB1_AAD-SMC_C3_CD46
COL1A15	FB1_AAD	COL1A1	SMC1	DDR2	ligand_receptor	s1	FB1_AAD_COL1A1_SMC1_DDR2	COL1A1_DDR2	FB1_AAD_SMC1	FB	FB1	AAD	SMC1_COL1A1_DDR2	FB1_COL1A1	0.923203	0.615297	0.568044	FB1_AAD_COL1A1_DDR2	0.535219	SMC	FB1_AAD-SMC	2	FB1_AAD-SMC_COL1A1_DDR2
COL1A1113	FB2_AAD	COL1A1	SMC1	DDR2	ligand_receptor	s1	FB2_AAD_COL1A1_SMC1_DDR2	COL1A1_DDR2	FB2_AAD_SMC1	FB	FB2	AAD	SMC1_COL1A1_DDR2	FB2_COL1A1	1.92339	0.615297	1.18345	FB2_AAD_COL1A1_DDR2	1.11507	SMC	FB2_AAD-SMC	2	FB2_AAD-SMC_COL1A1_DDR2
COL1A175	SMC1_AAD	COL1A1	SMC1	DDR2	ligand_receptor	s1	SMC1_AAD_COL1A1_SMC1_DDR2	COL1A1_DDR2	SMC1_AAD_SMC1	SMC	SMC1	AAD	SMC1_COL1A1_DDR2	SMC1_COL1A1	1.44733	0.615297	0.890539	SMC1_AAD_COL1A1_DDR2	0.839078	SMC	SMC1_AAD-SMC	2	SMC1_AAD-SMC_COL1A1_DDR2
COL1A185	SMC2_AAD	COL1A1	SMC1	DDR2	ligand_receptor	s1	SMC2_AAD_COL1A1_SMC1_DDR2	COL1A1_DDR2	SMC2_AAD_SMC1	SMC	SMC2	AAD	SMC1_COL1A1_DDR2	SMC2_COL1A1	1.62275	0.615297	0.998475	SMC2_AAD_COL1A1_DDR2	0.940777	SMC	SMC2_AAD-SMC	2	SMC2_AAD-SMC_COL1A1_DDR2
COL1A1105	T_AAD	COL1A1	SMC1	DDR2	ligand_receptor	s1	T_AAD_COL1A1_SMC1_DDR2	COL1A1_DDR2	T_AAD_SMC1	T	T	AAD	SMC1_COL1A1_DDR2	T_COL1A1	0.428193	0.615297	0.263466	T_AAD_COL1A1_DDR2	0.248241	SMC	T_AAD-SMC	2	T_AAD-SMC_COL1A1_DDR2
COL3A115	FB2_AAD	COL3A1	SMC1	DDR2	ligand_receptor	s1	FB2_AAD_COL3A1_SMC1_DDR2	COL3A1_DDR2	FB2_AAD_SMC1	FB	FB2	AAD	SMC1_COL3A1_DDR2	FB2_COL3A1	2.01546	0.615297	1.24011	FB2_AAD_COL3A1_DDR2	1.16845	SMC	FB2_AAD-SMC	2	FB2_AAD-SMC_COL3A1_DDR2
COL3A145	MP2_AAD	COL3A1	SMC1	DDR2	ligand_receptor	s1	MP2_AAD_COL3A1_SMC1_DDR2	COL3A1_DDR2	MP2_AAD_SMC1	MP	MP2	AAD	SMC1_COL3A1_DDR2	MP2_COL3A1	0.298227	0.615297	0.183498	MP2_AAD_COL3A1_DDR2	0.172894	SMC	MP2_AAD-SMC	2	MP2_AAD-SMC_COL3A1_DDR2
COL3A165	SMC1_AAD	COL3A1	SMC1	DDR2	ligand_receptor	s1	SMC1_AAD_COL3A1_SMC1_DDR2	COL3A1_DDR2	SMC1_AAD_SMC1	SMC	SMC1	AAD	SMC1_COL3A1_DDR2	SMC1_COL3A1	1.91218	0.615297	1.17656	SMC1_AAD_COL3A1_DDR2	1.10857	SMC	SMC1_AAD-SMC	2	SMC1_AAD-SMC_COL3A1_DDR2
COL3A175	SMC2_AAD	COL3A1	SMC1	DDR2	ligand_receptor	s1	SMC2_AAD_COL3A1_SMC1_DDR2	COL3A1_DDR2	SMC2_AAD_SMC1	SMC	SMC2	AAD	SMC1_COL3A1_DDR2	SMC2_COL3A1	1.90321	0.615297	1.17104	SMC2_AAD_COL3A1_DDR2	1.10337	SMC	SMC2_AAD-SMC	2	SMC2_AAD-SMC_COL3A1_DDR2
CXCL12	FB1_NAA	CXCL12	SMC1	ITGB1	ligand_receptor	s1	FB1_NAA_CXCL12_SMC1_ITGB1	CXCL12_ITGB1	FB1_NAA_SMC1	FB	FB1	NAA	SMC1_CXCL12_ITGB1	FB1_CXCL12	1.11948	1.39584	1.56261	FB1_NAA_CXCL12_ITGB1	1.56666	SMC	FB1_NAA-SMC	3	FB1_NAA-SMC_CXCL12_ITGB1
CXCL124	GR_NAA	CXCL12	SMC1	ITGB1	ligand_receptor	s1	GR_NAA_CXCL12_SMC1_ITGB1	CXCL12_ITGB1	GR_NAA_SMC1	GR	GR	NAA	SMC1_CXCL12_ITGB1	GR_CXCL12	0.829204	1.39584	1.15744	GR_NAA_CXCL12_ITGB1	1.16044	SMC	GR_NAA-SMC	3	GR_NAA-SMC_CXCL12_ITGB1
CXCL125	SMC1_NAA	CXCL12	SMC1	ITGB1	ligand_receptor	s1	SMC1_NAA_CXCL12_SMC1_ITGB1	CXCL12_ITGB1	SMC1_NAA_SMC1	SMC	SMC1	NAA	SMC1_CXCL12_ITGB1	SMC1_CXCL12	1.78382	1.39584	2.48993	SMC1_NAA_CXCL12_ITGB1	2.49638	SMC	SMC1_NAA-SMC	3	SMC1_NAA-SMC_CXCL12_ITGB1
CXCL126	SMC2_NAA	CXCL12	SMC1	ITGB1	ligand_receptor	s1	SMC2_NAA_CXCL12_SMC1_ITGB1	CXCL12_ITGB1	SMC2_NAA_SMC1	SMC	SMC2	NAA	SMC1_CXCL12_ITGB1	SMC2_CXCL12	0.631153	1.39584	0.88099	SMC2_NAA_CXCL12_ITGB1	0.883275	SMC	SMC2_NAA-SMC	3	SMC2_NAA-SMC_CXCL12_ITGB1
CYR61	FB1_NAA	CYR61	SMC1	ITGB5	ligand_receptor	s1	FB1_NAA_CYR61_SMC1_ITGB5	CYR61_ITGB5	FB1_NAA_SMC1	FB	FB1	NAA	SMC1_CYR61_ITGB5	FB1_CYR61	1.3705	0.58814	0.806047	FB1_NAA_CYR61_ITGB5	0.877913	SMC	FB1_NAA-SMC	2	FB1_NAA-SMC_CYR61_ITGB5
F13A1	FB1_AAD	F13A1	SMC1	ITGB1	ligand_receptor	s1	FB1_AAD_F13A1_SMC1_ITGB1	F13A1_ITGB1	FB1_AAD_SMC1	FB	FB1	AAD	SMC1_F13A1_ITGB1	FB1_F13A1	0.262545	1.39584	0.366471	FB1_AAD_F13A1_ITGB1	0.367422	SMC	FB1_AAD-SMC	3	FB1_AAD-SMC_F13A1_ITGB1
FBLN1	FB2_NAA	FBLN1	SMC1	ITGB1	ligand_receptor	s1	FB2_NAA_FBLN1_SMC1_ITGB1	FBLN1_ITGB1	FB2_NAA_SMC1	FB	FB2	NAA	SMC1_FBLN1_ITGB1	FB2_FBLN1	2.92192	1.39584	4.07854	FB2_NAA_FBLN1_ITGB1	4.08912	SMC	FB2_NAA-SMC	3	FB2_NAA-SMC_FBLN1_ITGB1
FBLN121	MP1_NAA	FBLN1	SMC1	ITGB1	ligand_receptor	s1	MP1_NAA_FBLN1_SMC1_ITGB1	FBLN1_ITGB1	MP1_NAA_SMC1	MP	MP1	NAA	SMC1_FBLN1_ITGB1	MP1_FBLN1	0.308349	1.39584	0.430407	MP1_NAA_FBLN1_ITGB1	0.431523	SMC	MP1_NAA-SMC	3	MP1_NAA-SMC_FBLN1_ITGB1
FN157	MP1_AAD	FN1	SMC1	SDC2	ligand_receptor	s1	MP1_AAD_FN1_SMC1_SDC2	FN1_SDC2	MP1_AAD_SMC1	MP	MP1	AAD	SMC1_FN1_SDC2	MP1_FN1	2.37871	0.483147	1.14927	MP1_AAD_FN1_SDC2	1.14927	SMC	MP1_AAD-SMC	1	MP1_AAD-SMC_FN1_SDC2
FN158	MP1_AAD	FN1	SMC1	TNFRSF11B	ligand_receptor	s1	MP1_AAD_FN1_SMC1_TNFRSF11B	FN1_TNFRSF11B	MP1_AAD_SMC1	MP	MP1	AAD	SMC1_FN1_TNFRSF11B	MP1_FN1	2.37871	0.644599	1.53331	MP1_AAD_FN1_TNFRSF11B	1.2095	SMC	MP1_AAD-SMC	3	MP1_AAD-SMC_FN1_TNFRSF11B
LAMA2	FB1_NAA	LAMA2	SMC2	ITGA7	ligand_receptor	s1	FB1_NAA_LAMA2_SMC2_ITGA7	LAMA2_ITGA7	FB1_NAA_SMC2	FB	FB1	NAA	SMC2_LAMA2_ITGA7	FB1_LAMA2	0.450583	0.231213	0.104181	FB1_NAA_LAMA2_ITGA7	0.104181	SMC	FB1_NAA-SMC	1	FB1_NAA-SMC_LAMA2_ITGA7
LAMA23	FB1_NAA	LAMA2	SMC1	ITGB1	ligand_receptor	s1	FB1_NAA_LAMA2_SMC1_ITGB1	LAMA2_ITGB1	FB1_NAA_SMC1	FB	FB1	NAA	SMC1_LAMA2_ITGB1	FB1_LAMA2	0.450583	1.39584	0.628943	FB1_NAA_LAMA2_ITGB1	0.630574	SMC	FB1_NAA-SMC	3	FB1_NAA-SMC_LAMA2_ITGB1
LTBP1	FB1_NAA	LTBP1	SMC1	ITGB5	ligand_receptor	s1	FB1_NAA_LTBP1_SMC1_ITGB5	LTBP1_ITGB5	FB1_NAA_SMC1	FB	FB1	NAA	SMC1_LTBP1_ITGB5	FB1_LTBP1	1.19107	0.58814	0.700517	FB1_NAA_LTBP1_ITGB5	0.762975	SMC	FB1_NAA-SMC	2	FB1_NAA-SMC_LTBP1_ITGB5
LTBP15	GR_NAA	LTBP1	SMC1	ITGB5	ligand_receptor	s1	GR_NAA_LTBP1_SMC1_ITGB5	LTBP1_ITGB5	GR_NAA_SMC1	GR	GR	NAA	SMC1_LTBP1_ITGB5	GR_LTBP1	0.37736	0.58814	0.221941	GR_NAA_LTBP1_ITGB5	0.241729	SMC	GR_NAA-SMC	2	GR_NAA-SMC_LTBP1_ITGB5
LTBP19	T_AAD	LTBP1	SMC1	ITGB5	ligand_receptor	s1	T_AAD_LTBP1_SMC1_ITGB5	LTBP1_ITGB5	T_AAD_SMC1	T	T	AAD	SMC1_LTBP1_ITGB5	T_LTBP1	0.213367	0.58814	0.12549	T_AAD_LTBP1_ITGB5	0.136678	SMC	T_AAD-SMC	2	T_AAD-SMC_LTBP1_ITGB5
PTGS2	FB1_AAD	PTGS2	SMC1	CAV1	ligand_receptor	s1	FB1_AAD_PTGS2_SMC1_CAV1	PTGS2_CAV1	FB1_AAD_SMC1	FB	FB1	AAD	SMC1_PTGS2_CAV1	FB1_PTGS2	0.986058	0.725293	0.715181	FB1_AAD_PTGS2_CAV1	0.824538	SMC	FB1_AAD-SMC	3	FB1_AAD-SMC_PTGS2_CAV1
PTGS211	FB2_AAD	PTGS2	SMC1	CAV1	ligand_receptor	s1	FB2_AAD_PTGS2_SMC1_CAV1	PTGS2_CAV1	FB2_AAD_SMC1	FB	FB2	AAD	SMC1_PTGS2_CAV1	FB2_PTGS2	0.942454	0.725293	0.683555	FB2_AAD_PTGS2_CAV1	0.788076	SMC	FB2_AAD-SMC	3	FB2_AAD-SMC_PTGS2_CAV1
PTGS221	FB3_AAD	PTGS2	SMC1	CAV1	ligand_receptor	s1	FB3_AAD_PTGS2_SMC1_CAV1	PTGS2_CAV1	FB3_AAD_SMC1	FB	FB3	AAD	SMC1_PTGS2_CAV1	FB3_PTGS2	0.75248	0.725293	0.545768	FB3_AAD_PTGS2_CAV1	0.629221	SMC	FB3_AAD-SMC	3	FB3_AAD-SMC_PTGS2_CAV1
PTGS25	GR_AAD	PTGS2	SMC1	CAV1	ligand_receptor	s1	GR_AAD_PTGS2_SMC1_CAV1	PTGS2_CAV1	GR_AAD_SMC1	GR	GR	AAD	SMC1_PTGS2_CAV1	GR_PTGS2	2.17328	0.725293	1.57626	GR_AAD_PTGS2_CAV1	1.81729	SMC	GR_AAD-SMC	3	GR_AAD-SMC_PTGS2_CAV1
THBS144	EC_AAD	THBS1	SMC1	TNFRSF11B	ligand_receptor	s1	EC_AAD_THBS1_SMC1_TNFRSF11B	THBS1_TNFRSF11B	EC_AAD_SMC1	EC	EC	AAD	SMC1_THBS1_TNFRSF11B	EC_THBS1	1.526	0.644599	0.983657	EC_AAD_THBS1_TNFRSF11B	0.775922	SMC	EC_AAD-SMC	3	EC_AAD-SMC_THBS1_TNFRSF11B
THBS16	FB1_AAD	THBS1	SMC1	TNFRSF11B	ligand_receptor	s1	FB1_AAD_THBS1_SMC1_TNFRSF11B	THBS1_TNFRSF11B	FB1_AAD_SMC1	FB	FB1	AAD	SMC1_THBS1_TNFRSF11B	FB1_THBS1	1.91208	0.644599	1.23252	FB1_AAD_THBS1_TNFRSF11B	0.972232	SMC	FB1_AAD-SMC	3	FB1_AAD-SMC_THBS1_TNFRSF11B
THBS1115	FB2_AAD	THBS1	SMC1	TNFRSF11B	ligand_receptor	s1	FB2_AAD_THBS1_SMC1_TNFRSF11B	THBS1_TNFRSF11B	FB2_AAD_SMC1	FB	FB2	AAD	SMC1_THBS1_TNFRSF11B	FB2_THBS1	1.72192	0.644599	1.10995	FB2_AAD_THBS1_TNFRSF11B	0.875542	SMC	FB2_AAD-SMC	3	FB2_AAD-SMC_THBS1_TNFRSF11B
THBS1211	FB3_AAD	THBS1	SMC1	TNFRSF11B	ligand_receptor	s1	FB3_AAD_THBS1_SMC1_TNFRSF11B	THBS1_TNFRSF11B	FB3_AAD_SMC1	FB	FB3	AAD	SMC1_THBS1_TNFRSF11B	FB3_THBS1	1.57036	0.644599	1.01225	FB3_AAD_THBS1_TNFRSF11B	0.798477	SMC	FB3_AAD-SMC	3	FB3_AAD-SMC_THBS1_TNFRSF11B
THBS134	FB4_AAD	THBS1	SMC1	TNFRSF11B	ligand_receptor	s1	FB4_AAD_THBS1_SMC1_TNFRSF11B	THBS1_TNFRSF11B	FB4_AAD_SMC1	FB	FB4	AAD	SMC1_THBS1_TNFRSF11B	FB4_THBS1	1.07469	0.644599	0.692745	FB4_AAD_THBS1_TNFRSF11B	0.546447	SMC	FB4_AAD-SMC	3	FB4_AAD-SMC_THBS1_TNFRSF11B
THBS174	GR_AAD	THBS1	SMC1	TNFRSF11B	ligand_receptor	s1	GR_AAD_THBS1_SMC1_TNFRSF11B	THBS1_TNFRSF11B	GR_AAD_SMC1	GR	GR	AAD	SMC1_THBS1_TNFRSF11B	GR_THBS1	2.71503	0.644599	1.75011	GR_AAD_THBS1_TNFRSF11B	1.38051	SMC	GR_AAD-SMC	3	GR_AAD-SMC_THBS1_TNFRSF11B
THBS184	SMC1_AAD	THBS1	SMC1	TNFRSF11B	ligand_receptor	s1	SMC1_AAD_THBS1_SMC1_TNFRSF11B	THBS1_TNFRSF11B	SMC1_AAD_SMC1	SMC	SMC1	AAD	SMC1_THBS1_TNFRSF11B	SMC1_THBS1	1.0054	0.644599	0.648077	SMC1_AAD_THBS1_TNFRSF11B	0.511212	SMC	SMC1_AAD-SMC	3	SMC1_AAD-SMC_THBS1_TNFRSF11B
THBS194	SMC2_AAD	THBS1	SMC1	TNFRSF11B	ligand_receptor	s1	SMC2_AAD_THBS1_SMC1_TNFRSF11B	THBS1_TNFRSF11B	SMC2_AAD_SMC1	SMC	SMC2	AAD	SMC1_THBS1_TNFRSF11B	SMC2_THBS1	1.1856	0.644599	0.764234	SMC2_AAD_THBS1_TNFRSF11B	0.602838	SMC	SMC2_AAD-SMC	3	SMC2_AAD-SMC_THBS1_TNFRSF11B
THBS1104	SMC3_AAD	THBS1	SMC1	TNFRSF11B	ligand_receptor	s1	SMC3_AAD_THBS1_SMC1_TNFRSF11B	THBS1_TNFRSF11B	SMC3_AAD_SMC1	SMC	SMC3	AAD	SMC1_THBS1_TNFRSF11B	SMC3_THBS1	1.19776	0.644599	0.772074	SMC3_AAD_THBS1_TNFRSF11B	0.609023	SMC	SMC3_AAD-SMC	3	SMC3_AAD-SMC_THBS1_TNFRSF11B
THBS11111	T_AAD	THBS1	SMC1	TNFRSF11B	ligand_receptor	s1	T_AAD_THBS1_SMC1_TNFRSF11B	THBS1_TNFRSF11B	T_AAD_SMC1	T	T	AAD	SMC1_THBS1_TNFRSF11B	T_THBS1	0.713706	0.644599	0.460054	T_AAD_THBS1_TNFRSF11B	0.362897	SMC	T_AAD-SMC	3	T_AAD-SMC_THBS1_TNFRSF11B
THBS2	FB1_NAA	THBS2	SMC1	ITGB1	ligand_receptor	s1	FB1_NAA_THBS2_SMC1_ITGB1	THBS2_ITGB1	FB1_NAA_SMC1	FB	FB1	NAA	SMC1_THBS2_ITGB1	FB1_THBS2	0.920771	1.39584	1.28525	FB1_NAA_THBS2_ITGB1	1.28858	SMC	FB1_NAA-SMC	3	FB1_NAA-SMC_THBS2_ITGB1
THBS24	MP1_NAA	THBS2	SMC1	ITGB1	ligand_receptor	s1	MP1_NAA_THBS2_SMC1_ITGB1	THBS2_ITGB1	MP1_NAA_SMC1	MP	MP1	NAA	SMC1_THBS2_ITGB1	MP1_THBS2	0.32826	1.39584	0.458198	MP1_NAA_THBS2_ITGB1	0.459387	SMC	MP1_NAA-SMC	3	MP1_NAA-SMC_THBS2_ITGB1
THBS23	FB1_NAA	THBS2	SMC1	NOTCH3	ligand_receptor	s1	FB1_NAA_THBS2_SMC1_NOTCH3	THBS2_NOTCH3	FB1_NAA_SMC1	FB	FB1	NAA	SMC1_THBS2_NOTCH3	FB1_THBS2	0.920771	0.587571	0.541018	FB1_NAA_THBS2_NOTCH3	0.653033	SMC	FB1_NAA-SMC	2	FB1_NAA-SMC_THBS2_NOTCH3
THBS243	MP1_NAA	THBS2	SMC1	NOTCH3	ligand_receptor	s1	MP1_NAA_THBS2_SMC1_NOTCH3	THBS2_NOTCH3	MP1_NAA_SMC1	MP	MP1	NAA	SMC1_THBS2_NOTCH3	MP1_THBS2	0.32826	0.587571	0.192876	MP1_NAA_THBS2_NOTCH3	0.23281	SMC	MP1_NAA-SMC	2	MP1_NAA-SMC_THBS2_NOTCH3
TIMP1	FB1_AAD	TIMP1	SMC1	CD63	ligand_receptor	s1	FB1_AAD_TIMP1_SMC1_CD63	TIMP1_CD63	FB1_AAD_SMC1	FB	FB1	AAD	SMC1_TIMP1_CD63	FB1_TIMP1	2.88623	2.60394	7.51559	FB1_AAD_TIMP1_CD63	7.51559	SMC	FB1_AAD-SMC	1	FB1_AAD-SMC_TIMP1_CD63
TIMP11	FB2_AAD	TIMP1	SMC1	CD63	ligand_receptor	s1	FB2_AAD_TIMP1_SMC1_CD63	TIMP1_CD63	FB2_AAD_SMC1	FB	FB2	AAD	SMC1_TIMP1_CD63	FB2_TIMP1	3.78201	2.60394	9.84815	FB2_AAD_TIMP1_CD63	9.84815	SMC	FB2_AAD-SMC	1	FB2_AAD-SMC_TIMP1_CD63
TIMP12	FB3_AAD	TIMP1	SMC1	CD63	ligand_receptor	s1	FB3_AAD_TIMP1_SMC1_CD63	TIMP1_CD63	FB3_AAD_SMC1	FB	FB3	AAD	SMC1_TIMP1_CD63	FB3_TIMP1	2.6625	2.60394	6.933	FB3_AAD_TIMP1_CD63	6.933	SMC	FB3_AAD-SMC	1	FB3_AAD-SMC_TIMP1_CD63
TIMP13	FB4_AAD	TIMP1	SMC1	CD63	ligand_receptor	s1	FB4_AAD_TIMP1_SMC1_CD63	TIMP1_CD63	FB4_AAD_SMC1	FB	FB4	AAD	SMC1_TIMP1_CD63	FB4_TIMP1	2.35885	2.60394	6.14231	FB4_AAD_TIMP1_CD63	6.14231	SMC	FB4_AAD-SMC	1	FB4_AAD-SMC_TIMP1_CD63
TIMP2	FB1_NAA	TIMP2	SMC3	ITGA3	ligand_receptor	s1	FB1_NAA_TIMP2_SMC3_ITGA3	TIMP2_ITGA3	FB1_NAA_SMC3	FB	FB1	NAA	SMC3_TIMP2_ITGA3	FB1_TIMP2	1.20292	0.209395	0.251886	FB1_NAA_TIMP2_ITGA3	0.251886	SMC	FB1_NAA-SMC	1	FB1_NAA-SMC_TIMP2_ITGA3
TIMP25	GR_NAA	TIMP2	SMC3	ITGA3	ligand_receptor	s1	GR_NAA_TIMP2_SMC3_ITGA3	TIMP2_ITGA3	GR_NAA_SMC3	GR	GR	NAA	GR_TIMP2_ITGA3	GR_TIMP2	0.886997	0.209395	0.185733	GR_NAA_TIMP2_ITGA3	0.185733	SMC	GR_NAA-SMC	1	GR_NAA-SMC_TIMP2_ITGA3
TIMP23	FB1_NAA	TIMP2	SMC1	ITGB1	ligand_receptor	s1	FB1_NAA_TIMP2_SMC1_ITGB1	TIMP2_ITGB1	FB1_NAA_SMC1	FB	FB1	NAA	SMC1_TIMP2_ITGB1	FB1_TIMP2	1.20292	1.39584	1.67909	FB1_NAA_TIMP2_ITGB1	1.68344	SMC	FB1_NAA-SMC	3	FB1_NAA-SMC_TIMP2_ITGB1
TIMP253	GR_NAA	TIMP2	SMC1	ITGB1	ligand_receptor	s1	GR_NAA_TIMP2_SMC1_ITGB1	TIMP2_ITGB1	GR_NAA_SMC1	GR	GR	NAA	SMC1_TIMP2_ITGB1	GR_TIMP2	0.886997	1.39584	1.23811	GR_NAA_TIMP2_ITGB1	1.24132	SMC	GR_NAA-SMC	3	GR_NAA-SMC_TIMP2_ITGB1
TNC14	FB2_AAD	TNC	SMC2	ITGA7	ligand_receptor	s1	FB2_AAD_TNC_SMC2_ITGA7	TNC_ITGA7	FB2_AAD_SMC2	FB	FB2	AAD	SMC2_TNC_ITGA7	FB2_TNC	0.864862	0.231213	0.199967	FB2_AAD_TNC_ITGA7	0.199967	SMC	FB2_AAD-SMC	1	FB2_AAD-SMC_TNC_ITGA7
TNC24	FB3_AAD	TNC	SMC2	ITGA7	ligand_receptor	s1	FB3_AAD_TNC_SMC2_ITGA7	TNC_ITGA7	FB3_AAD_SMC2	FB	FB3	AAD	SMC2_TNC_ITGA7	FB3_TNC	0.384947	0.231213	0.0890048	FB3_AAD_TNC_ITGA7	0.0890048	SMC	FB3_AAD-SMC	1	FB3_AAD-SMC_TNC_ITGA7
PLA2G2A3	EC_AAD	PLA2G2A	SMC1	ITGB1	ligand_receptor	s2	EC_AAD_PLA2G2A_SMC1_ITGB1	PLA2G2A_ITGB1	EC_AAD_SMC1	EC	EC	AAD	SMC1_PLA2G2A_ITGB1	EC_PLA2G2A	0.243039	1.39584	0.339244	EC_AAD_PLA2G2A_ITGB1	0.340123	SMC	EC_AAD-SMC	3	EC_AAD-SMC_PLA2G2A_ITGB1
PLA2G2A	FB1_AAD	PLA2G2A	SMC1	ITGB1	ligand_receptor	s2	FB1_AAD_PLA2G2A_SMC1_ITGB1	PLA2G2A_ITGB1	FB1_AAD_SMC1	FB	FB1	AAD	SMC1_PLA2G2A_ITGB1	FB1_PLA2G2A	0.480169	1.39584	0.67024	FB1_AAD_PLA2G2A_ITGB1	0.671978	SMC	FB1_AAD-SMC	3	FB1_AAD-SMC_PLA2G2A_ITGB1
PLA2G2A5	SMC1_AAD	PLA2G2A	SMC1	ITGB1	ligand_receptor	s2	SMC1_AAD_PLA2G2A_SMC1_ITGB1	PLA2G2A_ITGB1	SMC1_AAD_SMC1	SMC	SMC1	AAD	SMC1_PLA2G2A_ITGB1	SMC1_PLA2G2A	0.0899831	1.39584	0.125602	SMC1_AAD_PLA2G2A_ITGB1	0.125928	SMC	SMC1_AAD-SMC	3	SMC1_AAD-SMC_PLA2G2A_ITGB1
GRN	FB1_AAD	GRN	SMC1	SORT1	ligand_receptor	s2	FB1_AAD_GRN_SMC1_SORT1	GRN_SORT1	FB1_AAD_SMC1	FB	FB1	AAD	SMC1_GRN_SORT1	FB1_GRN	0.684786	0.315187	0.215835	FB1_AAD_GRN_SORT1	0.278262	SMC	FB1_AAD-SMC	3	FB1_AAD-SMC_GRN_SORT1
GRN21	FB4_AAD	GRN	SMC1	SORT1	ligand_receptor	s2	FB4_AAD_GRN_SMC1_SORT1	GRN_SORT1	FB4_AAD_SMC1	FB	FB4	AAD	SMC1_GRN_SORT1	FB4_GRN	0.441377	0.315187	0.139116	FB4_AAD_GRN_SORT1	0.179353	SMC	FB4_AAD-SMC	3	FB4_AAD-SMC_GRN_SORT1
GRN4	MP1_AAD	GRN	SMC1	SORT1	ligand_receptor	s2	MP1_AAD_GRN_SMC1_SORT1	GRN_SORT1	MP1_AAD_SMC1	MP	MP1	AAD	SMC1_GRN_SORT1	MP1_GRN	1.77075	0.315187	0.558115	MP1_AAD_GRN_SORT1	0.71954	SMC	MP1_AAD-SMC	3	MP1_AAD-SMC_GRN_SORT1
PDAP11	EC_AAD	PDAP1	SMC1	PDGFRB	ligand_receptor	s2	EC_AAD_PDAP1_SMC1_PDGFRB	PDAP1_PDGFRB	EC_AAD_SMC1	EC	EC	AAD	SMC1_PDAP1_PDGFRB	EC_PDAP1	0.327061	0.912774	0.298533	EC_AAD_PDAP1_PDGFRB	0.284547	SMC	EC_AAD-SMC	2	EC_AAD-SMC_PDAP1_PDGFRB
MFGE8	FB1_NAA	MFGE8	SMC1	PDGFRB	ligand_receptor	s3	FB1_NAA_MFGE8_SMC1_PDGFRB	MFGE8_PDGFRB	FB1_NAA_SMC1	FB	FB1	NAA	SMC1_MFGE8_PDGFRB	FB1_MFGE8	0.44406	0.912774	0.405326	FB1_NAA_MFGE8_PDGFRB	0.386338	SMC	FB1_NAA-SMC	2	FB1_NAA-SMC_MFGE8_PDGFRB
