# Supplementary material for: Dysregulation of interaction between LOXhigh fibroblast and smooth muscle cells contributes to the pathogenesis of aortic dissection
Source: Theranostics. 2022 Jan 1;12(2):910–28. doi: 10.7150/thno.66059 (PMC8692905; doi:10.7150/thno.66059)
Supplement: Supplementary file 20 — Supplementary table 19. [file thnov12p0910s20.xlsx]

## Sheet: hSMC
Supplementary Data Table 19 DEGs in coculturing hSMCs
GeneID	Chr	Length	SYMBOL	GENENAME	logFC	AveExpr	t	P.Value	adj.P.Val	B
9249	1	2608	DHRS3	dehydrogenase/reductase 3	3.08397	6.22347	28.3931	2.62127e-11	3.56545e-07	15.6429
6319	10	5468	SCD	stearoyl-CoA desaturase	2.08502	6.87944	25.9414	6.71299e-11	4.56551e-07	15.3735
2152	1	2393	F3	coagulation factor III, tissue factor	1.99668	6.86386	24.7842	1.07868e-10	4.89074e-07	14.9695
3486	7	2631	IGFBP3	insulin like growth factor binding protein 3	2.5281	10.8165	23.1483	2.19066e-10	7.44935e-07	14.4229
25976	3	5426	TIPARP	TCDD inducible poly(ADP-ribose) polymerase	1.66603	5.81006	21.5501	4.59338e-10	1.16899e-06	13.5327
79987	9	12344	SVEP1	sushi, von Willebrand factor type A, EGF and pentraxin domain containing 1	-1.33861	8.79229	-21.3102	5.15654e-10	1.16899e-06	13.6261
5214	10	3209	PFKP	phosphofructokinase, platelet	1.5996	7.4859	20.4801	7.77045e-10	1.42646e-06	13.2242
1718	1	4286	DHCR24	24-dehydrocholesterol reductase	1.68571	6.48311	20.2267	8.83468e-10	1.42646e-06	13.051
5493	16	6354	PPL	periplakin	-1.66131	6.36569	-19.9892	9.97826e-10	1.42646e-06	12.9783
1545	2	5154	CYP1B1	cytochrome P450 family 1 subfamily B member 1	1.82842	8.93074	19.8885	1.05106e-09	1.42646e-06	12.9474
205	1	7226	AK4	adenylate kinase 4	1.30285	7.32954	19.7096	1.15358e-09	1.42646e-06	12.8479
7078	22	5486	TIMP3	TIMP metallopeptidase inhibitor 3	1.79253	10.8681	18.8419	1.83274e-09	1.98607e-06	12.407
7045	5	2805	TGFBI	transforming growth factor beta induced	1.99144	10.2912	18.7776	1.89817e-09	1.98607e-06	12.3741
10628	1	2957	TXNIP	thioredoxin interacting protein	1.03034	8.68644	18.4522	2.2712e-09	2.14469e-06	12.2004
8553	3	3035	BHLHE40	basic helix-loop-helix family member e40	1.50317	5.8991	18.3794	2.36512e-09	2.14469e-06	12.084
664	10	1633	BNIP3	BCL2 interacting protein 3	1.99761	7.13791	18.2533	2.53814e-09	2.15773e-06	12.0756
3939	11	2553	LDHA	lactate dehydrogenase A	1.70105	10.3485	17.97	2.97956e-09	2.384e-06	11.9331
994	20	4290	CDC25B	cell division cycle 25B	-1.18057	5.55991	-17.2601	4.50015e-09	3.40061e-06	11.5082
64388	1	4507	GREM2	gremlin 2, DAN family BMP antagonist	1.86524	6.54905	16.7709	6.03535e-09	4.28628e-06	11.2226
2023	1	3253	ENO1	enolase 1	1.4312	9.96888	16.6556	6.47541e-09	4.28628e-06	11.1657
105374860	2	1631	#N/A	#N/A	1.78237	6.1363	16.6201	6.61754e-09	4.28628e-06	11.1173
4249	2	9058	MGAT5	mannosyl (alpha-1,6-)-glycoprotein beta-1,6-N-acetyl-glucosaminyltransferase	1.05303	6.92684	16.3251	7.94227e-09	4.91049e-06	10.963
114907	8	6946	FBXO32	F-box protein 32	-1.32606	7.02473	-16.1833	8.67969e-09	4.95276e-06	10.8741
2124	17	2987	EVI2B	ecotropic viral integration site 2B	-3.57667	2.02146	-16.1725	8.73888e-09	4.95276e-06	9.29277
8140	16	4602	SLC7A5	solute carrier family 7 member 5	1.16893	8.38065	15.7067	1.17611e-08	6.35185e-06	10.5685
9415	11	3892	FADS2	fatty acid desaturase 2	1.99592	7.11348	15.6078	1.25399e-08	6.35185e-06	10.5095
401152	4	3040	C4orf3	chromosome 4 open reading frame 3	1.23709	5.78346	15.5554	1.29749e-08	6.35185e-06	10.4646
3399	1	1239	ID3	inhibitor of DNA binding 3, HLH protein	2.53655	6.4972	15.5436	1.30754e-08	6.35185e-06	10.4551
3880	17	1471	KRT19	keratin 19	1.89143	3.86649	15.367	1.46816e-08	6.72671e-06	9.77043
2821	19	4983	GPI	glucose-6-phosphate isomerase	1.03839	8.29094	15.3511	1.48362e-08	6.72671e-06	10.3346
54541	10	1752	DDIT4	DNA damage inducible transcript 4	1.5753	7.62469	15.2835	1.55149e-08	6.80754e-06	10.2929
83857	12	9592	TMTC1	transmembrane and tetratricopeptide repeat containing 1	-1.12844	5.90987	-15.1294	1.71909e-08	7.22199e-06	10.1957
10468	5	3139	FST	follistatin	-0.985924	7.77388	-15.0972	1.75658e-08	7.22199e-06	10.1643
3992	11	4597	FADS1	fatty acid desaturase 1	1.2469	6.11713	15.0565	1.80523e-08	7.22199e-06	10.1477
30061	2	3490	SLC40A1	solute carrier family 40 member 1	-2.30552	4.3238	-14.8361	2.09555e-08	7.87964e-06	9.95096
5230	X	2423	PGK1	phosphoglycerate kinase 1	1.9818	9.17958	14.8297	2.10465e-08	7.87964e-06	9.9813
7422	6	3779	VEGFA	vascular endothelial growth factor A	1.46931	8.61674	14.7971	2.15202e-08	7.87964e-06	9.95875
9537	11	5167	TP53I11	tumor protein p53 inducible protein 11	1.03745	7.90502	14.764	2.20134e-08	7.87964e-06	9.937
4883	5	10018	NPR3	natriuretic peptide receptor 3	0.918318	7.26532	14.6231	2.42505e-08	8.45783e-06	9.84253
226	16	3327	ALDOA	aldolase, fructose-bisphosphate A	0.860996	9.91754	14.5639	2.52649e-08	8.59131e-06	9.79708
84561	3	3515	SLC12A8	solute carrier family 12 member 8	1.279	5.88087	14.4119	2.80848e-08	9.31731e-06	9.70958
219699	10	6970	UNC5B	unc-5 netrin receptor B	0.871106	7.48084	14.3418	2.94987e-08	9.39905e-06	9.64208
57561	5	4161	ARRDC3	arrestin domain containing 3	1.62689	6.30836	14.3315	2.97132e-08	9.39905e-06	9.65334
7167	12	1856	TPI1	triosephosphate isomerase 1	1.75505	9.07393	14.1526	3.3719e-08	1.04238e-05	9.50227
56901	12	1347	NDUFA4L2	NDUFA4, mitochondrial complex associated like 2	1.41076	6.78518	14.0617	3.59774e-08	1.08748e-05	9.45333
79158	12	6832	GNPTAB	N-acetylglucosamine-1-phosphate transferase alpha and beta subunits	-1.06369	7.03959	-13.9914	3.78372e-08	1.11883e-05	9.38868
26355	3	838	FAM162A	family with sequence similarity 162 member A	1.69462	5.50865	13.9356	3.93881e-08	1.13991e-05	9.36448
23428	14	4889	SLC7A8	solute carrier family 7 member 8	-2.32824	2.79605	-13.738	4.54636e-08	1.26541e-05	8.84695
2317	3	9630	FLNB	filamin B	0.809374	8.58684	13.7337	4.56051e-08	1.26541e-05	9.19328
651746	5	9416	ANKRD33B	ankyrin repeat domain 33B	-1.01599	4.8827	-13.7067	4.65156e-08	1.26541e-05	9.20963
10397	8	4771	NDRG1	N-myc downstream regulated 1	0.894893	8.32869	13.559	5.18564e-08	1.38304e-05	9.06231
10350	17	6775	ABCA9	ATP binding cassette subfamily A member 9	-1.59832	7.3709	-13.5019	5.40932e-08	1.41495e-05	9.0225
10631	13	3380	POSTN	periostin	0.893562	10.3627	13.4153	5.76939e-08	1.48066e-05	8.95643
9619	21	10847	ABCG1	ATP binding cassette subfamily G member 1	-3.27577	1.35584	-13.3281	6.15896e-08	1.55137e-05	7.38586
8507	5	5728	ENC1	ectodermal-neural cortex 1	0.956758	7.03245	13.0926	7.36038e-08	1.77851e-05	8.71617
5223	10	1720	PGAM1	phosphoglycerate mutase 1	1.12444	8.64531	13.072	7.47683e-08	1.77851e-05	8.68677
3397	20	1233	ID1	inhibitor of DNA binding 1, HLH protein	3.57005	5.08864	13.0583	7.55544e-08	1.77851e-05	8.51013
84952	15	7865	CGNL1	cingulin like 1	-1.73187	2.84218	-13.0534	7.58369e-08	1.77851e-05	8.44687
6721	22	6310	SREBF2	sterol regulatory element binding transcription factor 2	0.895884	6.67394	12.8637	8.77656e-08	2.02337e-05	8.54366
10875	7	4268	FGL2	fibrinogen like 2	1.38274	5.89455	12.8145	9.11805e-08	2.05813e-05	8.53644
19	9	10905	ABCA1	ATP binding cassette subfamily A member 1	-1.74753	7.95445	-12.7988	9.22995e-08	2.05813e-05	8.47272
6513	1	3670	SLC2A1	solute carrier family 2 member 1	1.44402	7.10792	12.6363	1.04826e-07	2.29974e-05	8.3582
629	6	2627	CFB	complement factor B	-0.717403	9.45185	-12.5949	1.08299e-07	2.32147e-05	8.30843
5795	11	9199	PTPRJ	protein tyrosine phosphatase, receptor type J	0.823351	6.04658	12.5841	1.0923e-07	2.32147e-05	8.33909
8614	5	5343	STC2	stanniocalcin 2	1.26533	10.286	12.5508	1.12142e-07	2.3467e-05	8.27304
221178	13	10802	SPATA13	spermatogenesis associated 13	-1.4753	3.87078	-12.5116	1.15684e-07	2.38318e-05	8.2865
654	6	3105	BMP6	bone morphogenetic protein 6	0.778712	7.0094	12.4932	1.17389e-07	2.38318e-05	8.23609
84206	15	3530	MEX3B	mex-3 RNA binding family member B	1.123	6.09176	12.3185	1.34998e-07	2.70036e-05	8.12738
11346	5	10503	SYNPO	synaptopodin	1.01841	6.43451	12.285	1.38699e-07	2.73418e-05	8.08463
25890	3	6631	ABI3BP	ABI family member 3 binding protein	-1.56669	8.30407	-12.2395	1.43891e-07	2.79602e-05	8.014
2274	2	3976	FHL2	four and a half LIM domains 2	0.847718	7.62939	12.1894	1.49863e-07	2.87104e-05	7.97522
8406	X	1903	SRPX	sushi repeat containing protein, X-linked	-0.82716	6.1449	-12.1304	1.57241e-07	2.95148e-05	7.94688
441531	X	1678	PGAM4	phosphoglycerate mutase family member 4	1.15271	6.72359	12.1159	1.59107e-07	2.95148e-05	7.93641
5740	20	5603	PTGIS	prostaglandin I2 synthase	1.06149	10.8897	12.1047	1.60571e-07	2.95148e-05	7.90502
23371	12	5643	TNS2	tensin 2	-0.736378	6.14926	-12.0513	1.67755e-07	3.02539e-05	7.88041
4017	8	3810	LOXL2	lysyl oxidase like 2	1.15907	9.8927	12.042	1.69041e-07	3.02539e-05	7.84798
84913	2	8856	ATOH8	atonal bHLH transcription factor 8	1.76553	5.86467	11.9991	1.75115e-07	3.0934e-05	7.88827
11078	22	10870	TRIOBP	TRIO and F-actin binding protein	0.862381	7.10784	11.9686	1.79578e-07	3.10576e-05	7.79683
3732	11	2485	CD82	CD82 molecule	-1.49957	3.73837	-11.9493	1.82467e-07	3.10576e-05	7.83943
56925	3	1116	LXN	latexin	1.63406	4.2473	11.948	1.82665e-07	3.10576e-05	7.78644
9123	17	4397	SLC16A3	solute carrier family 16 member 3	1.44854	8.01381	11.8658	1.95544e-07	3.2837e-05	7.69977
8609	2	10840	KLF7	Kruppel like factor 7	0.818273	6.15738	11.6275	2.38855e-07	3.93601e-05	7.53482
6566	1	4783	SLC16A1	solute carrier family 16 member 1	0.713718	6.75681	11.621	2.40177e-07	3.93601e-05	7.50377
6415	19	876	SELENOW	selenoprotein W	0.927937	5.71178	11.4955	2.67252e-07	4.28632e-05	7.44577
677	14	4040	ZFP36L1	ZFP36 ring finger protein like 1	-0.872396	7.39349	-11.4929	2.67856e-07	4.28632e-05	7.37143
124935	17	9901	SLC43A2	solute carrier family 43 member 2	-1.19965	4.25106	-11.461	2.7526e-07	4.35359e-05	7.45192
2303	16	1683	FOXC2	forkhead box C2	1.34315	4.32962	11.4242	2.84107e-07	4.43341e-05	7.40003
7148	6	13927	TNXB	tenascin XB	-1.02173	8.32998	-11.4131	2.86825e-07	4.43341e-05	7.29772
64129	1	2382	TINAGL1	tubulointerstitial nephritis antigen like 1	1.97986	4.94334	11.351	3.02629e-07	4.59257e-05	7.35544
728402	6	1214	TPI1P3	triosephosphate isomerase 1 pseudogene 3	1.84351	3.40236	11.3462	3.03876e-07	4.59257e-05	7.0582
4628	17	7928	MYH10	myosin heavy chain 10	0.812038	9.71687	11.3049	3.14948e-07	4.70761e-05	7.20234
7049	1	6921	TGFBR3	transforming growth factor beta receptor 3	-0.998537	5.13861	-11.2864	3.20041e-07	4.73148e-05	7.26474
5033	10	3015	P4HA1	prolyl 4-hydroxylase subunit alpha 1	1.24945	8.31832	11.274	3.23502e-07	4.73148e-05	7.17365
147372	18	6384	CCBE1	collagen and calcium binding EGF domains 1	-0.980066	4.58139	-11.2333	3.35191e-07	4.85029e-05	7.24618
1513	1	1810	CTSK	cathepsin K	-2.124	6.77951	-11.1964	3.46181e-07	4.8757e-05	7.11848
55022	2	2958	PID1	phosphotyrosine interaction domain containing 1	0.735153	5.7511	11.1961	3.46248e-07	4.8757e-05	7.17357
23452	9	8483	ANGPTL2	angiopoietin like 2	-1.07902	5.72116	-11.1826	3.5038e-07	4.8757e-05	7.13872
100506211	11	2303	MIR210HG	MIR210 host gene	1.85377	3.40167	11.1796	3.51286e-07	4.8757e-05	6.92989
6583	5	2260	SLC22A4	solute carrier family 22 member 4	-1.25291	3.00193	-11.1008	3.7649e-07	5.03476e-05	7.06094
2026	12	2423	ENO2	enolase 2	1.88507	6.20724	11.0988	3.77147e-07	5.03476e-05	7.09574
5163	2	6847	PDK1	pyruvate dehydrogenase kinase 1	1.07164	5.08051	11.0976	3.77541e-07	5.03476e-05	7.13252
3707	1	7040	ITPKB	inositol-trisphosphate 3-kinase B	-1.20756	4.47628	-11.0549	3.92051e-07	5.03476e-05	7.09215
9079	4	3327	LDB2	LIM domain binding 2	0.88592	5.63044	11.0536	3.92494e-07	5.03476e-05	7.05728
728392	17	1493	LOC728392	uncharacterized LOC728392	1.03525	5.95167	11.0391	3.9759e-07	5.03476e-05	7.02808
5452	19	7251	POU2F2	POU class 2 homeobox 2	-1.59185	3.54366	-11.0351	3.99006e-07	5.03476e-05	7.0744
91947	15	4067	ARRDC4	arrestin domain containing 4	1.03627	5.40097	11.0241	4.02917e-07	5.03476e-05	7.05003
54510	4	5934	PCDH18	protocadherin 18	-1.82074	5.7247	-11.0204	4.04234e-07	5.03476e-05	6.99444
113	16	7096	ADCY7	adenylate cyclase 7	0.704721	6.28417	11.02	4.04355e-07	5.03476e-05	6.98397
11259	3	4745	FILIP1L	filamin A interacting protein 1 like	0.876056	6.74784	11.0127	4.07008e-07	5.03476e-05	6.96076
1117	1	1611	CHI3L2	chitinase 3 like 2	-1.50124	3.27459	-11.0122	4.07164e-07	5.03476e-05	7.03073
1717	11	2799	DHCR7	7-dehydrocholesterol reductase	1.26531	5.40684	10.983	4.17869e-07	5.12059e-05	7.01929
2597	12	1892	GAPDH	glyceraldehyde-3-phosphate dehydrogenase	1.33448	11.5016	10.9585	4.27084e-07	5.18678e-05	6.89281
100129940	12	8086	LOC100129940	uncharacterized LOC100129940	-2.03124	1.87412	-10.8781	4.58911e-07	5.50959e-05	6.49634
144811	13	4775	LACC1	laccase domain containing 1	-0.740174	6.56381	-10.8712	4.61765e-07	5.50959e-05	6.82062
2687	22	2764	GGT5	gamma-glutamyltransferase 5	-1.16837	3.92751	-10.8517	4.69903e-07	5.55793e-05	6.92578
4298	19	4688	MLLT1	MLLT1, super elongation complex subunit	0.844042	7.34924	10.7949	4.94583e-07	5.77943e-05	6.74085
56243	10	10247	KIAA1217	KIAA1217	-1.3905	3.52116	-10.7892	4.97128e-07	5.77943e-05	6.86087
100505678	5	5525	STARD4-AS1	STARD4 antisense RNA 1	0.834925	4.94018	10.7412	5.19203e-07	5.98491e-05	6.81402
1615	2	3157	DARS	aspartyl-tRNA synthetase	0.708179	6.05533	10.7043	5.36909e-07	6.13701e-05	6.70329
80177	6	3152	MYCT1	MYC target 1	2.51919	3.30446	10.6738	5.52007e-07	6.257e-05	6.33641
85027	5	2334	SMIM3	small integral membrane protein 3	1.53899	5.10734	10.6586	5.59696e-07	6.28067e-05	6.74571
3290	1	1566	HSD11B1	hydroxysteroid 11-beta dehydrogenase 1	-1.46407	4.93242	-10.6515	5.6333e-07	6.28067e-05	6.69943
54583	1	7097	EGLN1	egl-9 family hypoxia inducible factor 1	0.940435	6.41009	10.6194	5.80107e-07	6.37798e-05	6.60953
51149	5	1201	MRNIP	MRN complex interacting protein	-0.959284	4.87233	-10.6086	5.859e-07	6.37798e-05	6.66435
25900	12	3704	IFFO1	intermediate filament family orphan 1	-0.903857	4.63983	-10.6082	5.86125e-07	6.37798e-05	6.67922
79572	3	8630	ATP13A3	ATPase 13A3	0.66584	9.04442	10.5837	5.99394e-07	6.47061e-05	6.52925
204	1	5771	AK2	adenylate kinase 2	0.686405	6.51753	10.5605	6.12311e-07	6.558e-05	6.54264
29	17	9151	ABR	ABR, RhoGEF and GTPase activating protein	-0.620648	6.83301	-10.5299	6.29797e-07	6.69258e-05	6.4908
9334	20	4855	B4GALT5	beta-1,4-galactosyltransferase 5	0.859932	6.61818	10.5144	6.38875e-07	6.72363e-05	6.49764
27242	6	3806	TNFRSF21	TNF receptor superfamily member 21	-0.991395	5.94445	-10.5077	6.42853e-07	6.72363e-05	6.49969
131583	3	3145	FAM43A	family with sequence similarity 43 member A	1.2375	4.97624	10.4998	6.47549e-07	6.72363e-05	6.59866
1837	18	11079	DTNA	dystrobrevin alpha	-1.49294	2.92683	-10.4902	6.53342e-07	6.7324e-05	6.54077
5737	1	5454	PTGFR	prostaglandin F receptor	-1.15771	4.65532	-10.4755	6.62288e-07	6.77326e-05	6.55258
2650	9	6893	GCNT1	glucosaminyl (N-acetyl) transferase 1, core 2	-0.885918	4.824	-10.4153	7.0034e-07	7.10897e-05	6.48603
7538	19	1752	ZFP36	ZFP36 ring finger protein	-0.999381	5.00982	-10.3989	7.11082e-07	7.16454e-05	6.4566
2123	17	3010	EVI2A	ecotropic viral integration site 2A	-3.81092	2.55527	-10.3801	7.23701e-07	7.23808e-05	6.29999
27129	1	2913	HSPB7	heat shock protein family B (small) member 7	1.52703	5.3578	10.3375	7.53049e-07	7.47662e-05	6.43412
140876	20	6635	RIPOR3	RIPOR family member 3	-1.60102	2.75298	-10.3024	7.78277e-07	7.6711e-05	6.34974
9159	11	4425	PCSK7	proprotein convertase subtilisin/kexin type 7	0.797968	6.81267	10.2635	8.0723e-07	7.89924e-05	6.24481
283120	11	2308	H19	H19, imprinted maternally expressed transcript (non-protein coding)	1.05862	6.43414	10.2427	8.23205e-07	7.99538e-05	6.24811
57491	5	5661	AHRR	aryl-hydrocarbon receptor repressor	0.891161	5.75576	10.2355	8.28811e-07	7.99538e-05	6.28095
5209	10	4888	PFKFB3	6-phosphofructo-2-kinase/fructose-2,6-biphosphatase 3	1.22033	6.13194	10.211	8.48264e-07	8.05465e-05	6.241
1289	9	8509	COL5A1	collagen type V alpha 1 chain	0.627046	11.3228	10.2109	8.48319e-07	8.05465e-05	6.1773
3556	3	7147	IL1RAP	interleukin 1 receptor accessory protein	0.849479	5.13397	10.2055	8.5272e-07	8.05465e-05	6.30045
1116	1	2196	CHI3L1	chitinase 3 like 1	-2.42147	1.68897	-10.1791	8.7424e-07	8.20097e-05	5.86816
4254	12	5443	KITLG	KIT ligand	-1.26667	3.23561	-10.1532	8.96033e-07	8.21558e-05	6.27654
9859	1	7875	CEP170	centrosomal protein 170	0.563399	7.48794	10.1511	8.97822e-07	8.21558e-05	6.11397
100507156	8	4374	LOC100507156	uncharacterized LOC100507156	1.14289	6.57082	10.1475	9.00925e-07	8.21558e-05	6.14935
8200	20	2567	GDF5	growth differentiation factor 5	-1.75502	2.66018	-10.1451	9.02979e-07	8.21558e-05	6.19597
4330	22	7556	MN1	MN1 proto-oncogene, transcriptional regulator	0.625269	7.58039	10.1416	9.05997e-07	8.21558e-05	6.10344
2997	19	3618	GYS1	glycogen synthase 1	1.76588	7.04167	10.1283	9.17526e-07	8.23328e-05	6.12441
5874	18	7787	RAB27B	RAB27B, member RAS oncogene family	-1.78049	3.9715	-10.1254	9.20054e-07	8.23328e-05	6.25789
123096	14	6855	SLC25A29	solute carrier family 25 member 29	-1.24419	4.06273	-10.1121	9.31806e-07	8.28394e-05	6.24213
27314	11	10414	RAB30	RAB30, member RAS oncogene family	-0.768559	4.9142	-10.0814	9.59479e-07	8.47457e-05	6.15827
161176	14	7388	SYNE3	spectrin repeat containing nuclear envelope family member 3	-1.62971	3.05333	-10.0716	9.68493e-07	8.49329e-05	6.1881
7146	6	2783	TNXA	tenascin XA (pseudogene)	-0.99809	5.31005	-10.0656	9.74087e-07	8.49329e-05	6.11004
8555	9	8890	CDC14B	cell division cycle 14B	-0.750491	5.0395	-10.0187	1.01888e-06	8.82729e-05	6.08664
7052	20	4193	TGM2	transglutaminase 2	1.23314	7.62813	9.99756	1.03984e-06	8.95184e-05	5.96357
9509	5	7070	ADAMTS2	ADAM metallopeptidase with thrombospondin type 1 motif 2	0.836728	7.63454	9.96383	1.0742e-06	9.14345e-05	5.92587
23480	7	466	SEC61G	Sec61 translocon gamma subunit	0.953978	5.00306	9.96254	1.07554e-06	9.14345e-05	6.07781
1803	2	3904	DPP4	dipeptidyl peptidase 4	-0.582995	9.29819	-9.94529	1.09361e-06	9.23934e-05	5.90348
6095	15	12650	RORA	RAR related orphan receptor A	1.13688	4.24715	9.91368	1.12759e-06	9.43249e-05	6.06527
4616	19	1375	GADD45B	growth arrest and DNA damage inducible beta	1.09271	4.78415	9.91116	1.13035e-06	9.43249e-05	6.04531
1601	5	4601	DAB2	DAB2, clathrin adaptor protein	-0.692836	9.00334	-9.85145	1.19788e-06	9.92229e-05	5.80687
2256	17	3411	FGF11	fibroblast growth factor 11	1.82991	4.84131	9.84653	1.20363e-06	9.92229e-05	5.9967
2022	9	3426	ENG	endoglin	1.06289	8.89377	9.80698	1.25101e-06	0.000102507	5.75883
1843	5	2024	DUSP1	dual specificity phosphatase 1	0.965783	5.64612	9.72057	1.36173e-06	0.000110911	5.78103
202	6	8382	CRYBG1	crystallin beta-gamma domain containing 1	-1.2002	4.24766	-9.7066	1.38061e-06	0.00011178	5.8351
89796	1	14678	NAV1	neuron navigator 1	0.603637	8.88575	9.68249	1.41385e-06	0.000113491	5.63052
1953	1	8629	MEGF6	multiple EGF like domains 6	0.582343	8.86683	9.67922	1.41842e-06	0.000113491	5.62708
55689	3	7100	YEATS2	YEATS domain containing 2	0.616444	6.79346	9.62928	1.49036e-06	0.000118549	5.60192
60598	20	2532	KCNK15	potassium two pore domain channel subfamily K member 15	-1.47518	3.97911	-9.61267	1.51515e-06	0.00011982	5.75816
4092	18	3444	SMAD7	SMAD family member 7	1.09898	5.09905	9.6048	1.52704e-06	0.000120063	5.719
47	17	4555	ACLY	ATP citrate lyase	0.593586	8.01304	9.58806	1.5527e-06	0.000121378	5.53352
5606	17	2640	MAP2K3	mitogen-activated protein kinase kinase 3	-0.767552	5.75374	-9.57691	1.57004e-06	0.000122033	5.58279
3176	2	4178	HNMT	histamine N-methyltransferase	-0.997342	3.21232	-9.54843	1.61532e-06	0.000124839	5.70758
4311	3	8332	MME	membrane metalloendopeptidase	-2.36745	5.18358	-9.52794	1.64876e-06	0.000126181	5.58417
5604	15	2666	MAP2K1	mitogen-activated protein kinase kinase 1	0.998254	6.37024	9.52204	1.65854e-06	0.000126181	5.52101
3914	1	4536	LAMB3	laminin subunit beta 3	-0.761617	4.31689	-9.5203	1.66144e-06	0.000126181	5.64688
84532	20	4020	ACSS1	acyl-CoA synthetase short chain family member 1	-2.32622	1.04894	-9.51529	1.6698e-06	0.000126181	4.9691
665	8	3706	BNIP3L	BCL2 interacting protein 3 like	0.785493	7.61878	9.46163	1.76226e-06	0.00013149	5.40698
29109	16	4468	FHOD1	formin homology 2 domain containing 1	-0.752979	4.41837	-9.46138	1.7627e-06	0.00013149	5.57826
5159	5	6557	PDGFRB	platelet derived growth factor receptor beta	-0.648251	8.33782	-9.45258	1.7784e-06	0.00013149	5.39002
22943	10	1805	DKK1	dickkopf WNT signaling pathway inhibitor 1	-0.827049	6.91131	-9.44844	1.78584e-06	0.00013149	5.39853
104355297	17	523	ABCA9-AS1	ABCA9 antisense RNA 1	-1.72906	2.98697	-9.44205	1.79737e-06	0.00013149	5.59457
25840	12	3744	METTL7A	methyltransferase like 7A	-1.32113	3.73743	-9.44167	1.79806e-06	0.00013149	5.60015
116372	2	3189	LYPD1	LY6/PLAUR domain containing 1	1.12793	3.78604	9.4071	1.86195e-06	0.000135435	5.56725
5269	6	4010	SERPINB6	serpin family B member 6	0.650967	6.17923	9.38412	1.90578e-06	0.000137161	5.37812
874	21	1426	CBR3	carbonyl reductase 3	-1.43103	3.04524	-9.37948	1.91476e-06	0.000137161	5.53736
10924	6	2665	SMPDL3A	sphingomyelin phosphodiesterase acid like 3A	-0.917184	3.58569	-9.37497	1.92354e-06	0.000137161	5.53955
7071	8	3594	KLF10	Kruppel like factor 10	0.830686	5.32658	9.3737	1.92602e-06	0.000137161	5.44832
387763	11	1328	C11orf96	chromosome 11 open reading frame 96	-2.06013	2.30969	-9.36231	1.94841e-06	0.000137557	5.42232
4609	8	2366	MYC	MYC proto-oncogene, bHLH transcription factor	0.65404	6.77074	9.3606	1.95181e-06	0.000137557	5.32116
57134	1	4641	MAN1C1	mannosidase alpha class 1C member 1	-1.81855	2.13973	-9.34736	1.97824e-06	0.000138629	5.36737
54491	5	7050	OTULINL	OTU deubiquitinase with linear linkage specificity like	2.5047	2.36916	9.33711	1.99896e-06	0.000138629	4.7551
342125	15	3303	TMC3	transmembrane channel like 3	1.35475	5.10574	9.33308	2.00717e-06	0.000138629	5.45008
2252	15	3936	FGF7	fibroblast growth factor 7	-1.2281	6.03282	-9.33278	2.00778e-06	0.000138629	5.30878
6615	20	1709	SNAI1	snail family transcriptional repressor 1	1.94894	3.32606	9.32476	2.02426e-06	0.00013906	5.36231
389558	7	5186	FAM180A	family with sequence similarity 180 member A	-1.5048	5.06006	-9.31706	2.04019e-06	0.000139451	5.3661
5360	20	2224	PLTP	phospholipid transfer protein	-0.616742	6.59579	-9.2991	2.07793e-06	0.000141167	5.24919
2201	5	10724	FBN2	fibrillin 2	-0.605067	6.60628	-9.29527	2.08606e-06	0.000141167	5.24478
8613	1	3308	PLPP3	phospholipid phosphatase 3	-0.581903	7.45	-9.27423	2.13142e-06	0.000143523	5.2036
6498	3	7485	SKIL	SKI like proto-oncogene	0.708453	5.62442	9.2359	2.21679e-06	0.000148536	5.26741
8869	2	2626	ST3GAL5	ST3 beta-galactoside alpha-2,3-sialyltransferase 5	-0.813328	4.9219	-9.22125	2.2504e-06	0.000150049	5.27971
2030	6	3268	SLC29A1	solute carrier family 29 member 1 (Augustine blood group)	-1.39956	3.71414	-9.20456	2.28937e-06	0.000151274	5.36002
54855	1	5720	FAM46C	family with sequence similarity 46 member C	-1.71976	1.70426	-9.20386	2.29102e-06	0.000151274	5.09133
1000	18	4894	CDH2	cadherin 2	0.836164	8.56652	9.17498	2.36024e-06	0.000155091	5.09197
8450	X	6105	CUL4B	cullin 4B	0.687394	7.08558	9.16511	2.3844e-06	0.000155926	5.10076
2199	3	4665	FBLN2	fibulin 2	0.571833	11.05	9.15498	2.40951e-06	0.000156814	5.08224
58480	1	4758	RHOU	ras homolog family member U	-0.818497	4.19848	-9.12847	2.47651e-06	0.000160407	5.2508
7056	20	4032	THBD	thrombomodulin	1.02	5.48111	9.1178	2.50406e-06	0.000160613	5.17112
9848	4	9456	MFAP3L	microfibril associated protein 3 like	0.934993	4.42853	9.11708	2.50593e-06	0.000160613	5.26253
4124	5	7373	MAN2A1	mannosidase alpha class 2A member 1	-0.676303	5.33314	-9.11356	2.51511e-06	0.000160613	5.12677
57198	1	6580	ATP8B2	ATPase phospholipid transporting 8B2	-0.517801	7.58065	-9.10772	2.53039e-06	0.000160834	5.02193
375790	1	8236	AGRN	agrin	-0.539178	7.80986	-9.09463	2.56501e-06	0.000162276	5.00597
55139	2	2759	ANKZF1	ankyrin repeat and zinc finger domain containing 1	1.09151	4.89856	9.06755	2.6383e-06	0.000165907	5.17876
5328	10	2804	PLAU	plasminogen activator, urokinase	-1.59689	3.15608	-9.06446	2.64681e-06	0.000165907	5.2285
9315	5	3408	NREP	neuronal regeneration related protein	0.852947	6.76438	8.98933	2.86307e-06	0.00017864	4.92423
27063	10	1974	ANKRD1	ankyrin repeat domain 1	2.21555	5.35676	8.96012	2.95224e-06	0.000183362	5.07585
6196	6	6500	RPS6KA2	ribosomal protein S6 kinase A2	-0.851522	8.28243	-8.94879	2.98764e-06	0.000184717	4.8453
54434	12	9793	SSH1	slingshot protein phosphatase 1	0.696052	7.89238	8.93064	3.0453e-06	0.000187226	4.82774
6542	8	7937	SLC7A2	solute carrier family 7 member 2	-1.06705	4.18312	-8.92626	3.05939e-06	0.000187226	5.03383
55818	2	5332	KDM3A	lysine demethylase 3A	0.585371	5.9366	8.92313	3.06951e-06	0.000187226	4.89658
4282	22	561	MIF	macrophage migration inhibitory factor	0.876632	7.47619	8.89937	3.14752e-06	0.000191128	4.80128
55357	9	6579	TBC1D2	TBC1 domain family member 2	-0.781783	5.17446	-8.87543	3.22827e-06	0.00019516	4.88149
6876	11	1557	TAGLN	transgelin	0.792218	9.87996	8.82584	3.4028e-06	0.0002048	4.71243
1490	6	2344	CTGF	connective tissue growth factor	0.680357	11.3455	8.80563	3.47682e-06	0.000207874	4.69847
80856	2	11121	LNPK	lunapark, ER junction formation factor	0.900431	5.81511	8.79905	3.50131e-06	0.000207874	4.78232
389336	5	4910	C5orf46	chromosome 5 open reading frame 46	1.87237	2.19515	8.79719	3.50824e-06	0.000207874	4.45048
81578	6	4726	COL21A1	collagen type XXI alpha 1 chain	-2.45095	2.36145	-8.79539	3.515e-06	0.000207874	4.88979
5866	11	3850	RAB3IL1	RAB3A interacting protein like 1	-1.09661	3.83419	-8.78166	3.56689e-06	0.00021003	4.9089
10384	6	3002	BTN3A3	butyrophilin subfamily 3 member A3	-0.713199	5.15527	-8.77161	3.6054e-06	0.000211	4.7693
4642	17	6246	MYO1D	myosin ID	-1.07436	4.99169	-8.76928	3.61439e-06	0.000211	4.78038
55893	8	4802	ZNF395	zinc finger protein 395	1.00074	6.72663	8.7551	3.66967e-06	0.000212534	4.66965
7412	1	3203	VCAM1	vascular cell adhesion molecule 1	-1.27782	3.05019	-8.74712	3.70114e-06	0.000212534	4.90095
1291	21	4225	COL6A1	collagen type VI alpha 1 chain	-0.923801	10.7244	-8.74161	3.72309e-06	0.000212534	4.62613
7130	2	1694	TNFAIP6	TNF alpha induced protein 6	-1.15567	3.87978	-8.73969	3.73074e-06	0.000212534	4.85941
1832	6	9792	DSP	desmoplakin	0.648164	7.32699	8.73894	3.73375e-06	0.000212534	4.62277
284889	22	2192	MIF-AS1	MIF antisense RNA 1	0.865131	7.49582	8.73877	3.73443e-06	0.000212534	4.62097
5166	7	3700	PDK4	pyruvate dehydrogenase kinase 4	-1.48991	3.23613	-8.68397	3.961e-06	0.000223762	4.83408
7857	2	2572	SCG2	secretogranin II	-1.14788	5.0528	-8.68313	3.96461e-06	0.000223762	4.67795
57179	5	2849	KIAA1191	KIAA1191	0.824329	7.27532	8.63827	4.16133e-06	0.000232967	4.51203
93109	3	2839	TMEM44	transmembrane protein 44	0.776617	4.73572	8.63814	4.16195e-06	0.000232967	4.71627
57507	5	7052	ZNF608	zinc finger protein 608	-1.08223	3.17802	-8.61411	4.27169e-06	0.000238129	4.76122
5211	21	4038	PFKL	phosphofructokinase, liver type	0.825336	7.5129	8.60991	4.29119e-06	0.00023824	4.47401
2247	4	6774	FGF2	fibroblast growth factor 2	0.956769	8.11847	8.59744	4.34963e-06	0.000240503	4.45177
220323	11	1862	OAF	out at first homolog	-0.561078	5.59075	-8.59248	4.37313e-06	0.000240823	4.52822
230	17	1722	ALDOC	aldolase, fructose-bisphosphate C	2.22607	4.87408	8.58397	4.41377e-06	0.000242081	4.70853
23460	17	6384	ABCA6	ATP binding cassette subfamily A member 6	-0.73226	5.95047	-8.57768	4.44406e-06	0.000242764	4.48232
3875	12	1535	KRT18	keratin 18	0.700525	8.17136	8.50654	4.80284e-06	0.000260771	4.34535
113146	14	18346	AHNAK2	AHNAK nucleoprotein 2	-1.71148	9.41455	-8.50479	4.81206e-06	0.000260771	4.35002
219654	10	5078	ZCCHC24	zinc finger CCHC-type containing 24	-0.587592	6.94908	-8.4942	4.86818e-06	0.000262766	4.34443
285590	5	7977	SH3PXD2B	SH3 and PX domains 2B	-0.525428	7.47338	-8.48075	4.94055e-06	0.000265185	4.31904
63876	11	4002	PKNOX2	PBX/knotted 1 homeobox 2	0.969141	3.80753	8.47864	4.95199e-06	0.000265185	4.61511
1028	11	1981	CDKN1C	cyclin dependent kinase inhibitor 1C	-1.61555	2.28777	-8.47176	4.98956e-06	0.000266149	4.56048
91107	17	2414	TRIM47	tripartite motif containing 47	-1.1765	3.18158	-8.45953	5.05703e-06	0.000268694	4.59537
5730	9	812	PTGDS	prostaglandin D2 synthase	-1.35679	4.61635	-8.45091	5.10523e-06	0.0002702	4.46042
2006	7	4017	ELN	elastin	0.925181	8.68496	8.44631	5.13114e-06	0.00027031	4.27471
4651	5	12241	MYO10	myosin X	0.510236	7.4118	8.44204	5.15531e-06	0.00027031	4.28028
5352	3	4401	PLOD2	procollagen-lysine,2-oxoglutarate 5-dioxygenase 2	1.54776	8.39242	8.44	5.16693e-06	0.00027031	4.2722
28999	3	4518	KLF15	Kruppel like factor 15	-2.07401	1.20562	-8.43106	5.21804e-06	0.000271938	4.18943
5738	1	6312	PTGFRN	prostaglandin F2 receptor inhibitor	0.569146	7.31822	8.40199	5.3882e-06	0.000278232	4.23626
59339	8	5914	PLEKHA2	pleckstrin homology domain containing A2	0.931204	4.74358	8.40096	5.39437e-06	0.000278232	4.45712
8660	13	6998	IRS2	insulin receptor substrate 2	-0.789422	5.52214	-8.39998	5.40018e-06	0.000278232	4.31152
6386	8	2190	SDCBP	syndecan binding protein	-0.652086	6.77485	-8.37895	5.52731e-06	0.000280896	4.21557
54206	1	4505	ERRFI1	ERBB receptor feedback inhibitor 1	1.01531	7.16467	8.37331	5.56195e-06	0.000280896	4.21323
80820	7	4687	EEPD1	endonuclease/exonuclease/phosphatase family domain containing 1	-2.52204	1.17462	-8.37145	5.57342e-06	0.000280896	4.11071
121227	12	4225	LRIG3	leucine rich repeats and immunoglobulin like domains 3	-0.992532	4.03793	-8.3708	5.57746e-06	0.000280896	4.43824
3856	12	2265	KRT8	keratin 8	0.568729	6.71677	8.36997	5.58261e-06	0.000280896	4.21897
23243	3	8423	ANKRD28	ankyrin repeat domain 28	-0.681733	5.95011	-8.36799	5.59483e-06	0.000280896	4.24117
102724488	10	7439	LOC102724488	synaptotagmin-15	1.30468	5.97944	8.36773	5.59644e-06	0.000280896	4.29736
114801	6	6011	TMEM200A	transmembrane protein 200A	0.514149	7.073	8.36439	5.61722e-06	0.000280902	4.19826
9076	3	3452	CLDN1	claudin 1	-1.99849	0.805374	-8.35607	5.66935e-06	0.000282471	3.9012
26064	5	6363	RAI14	retinoic acid induced 14	0.520497	7.1979	8.33663	5.79305e-06	0.000287116	4.16245
490	12	7742	ATP2B1	ATPase plasma membrane Ca2+ transporting 1	-0.678041	7.06977	-8.33355	5.81296e-06	0.000287116	4.1545
4047	21	4955	LSS	lanosterol synthase	-0.663863	6.62462	-8.33155	5.82592e-06	0.000287116	4.1652
84886	1	4132	C1orf198	chromosome 1 open reading frame 198	-0.587055	8.04784	-8.32605	5.86165e-06	0.000287649	4.13504
22856	15	4996	CHSY1	chondroitin sulfate synthase 1	0.94918	6.30886	8.32339	5.87902e-06	0.000287649	4.2002
221749	6	2472	PXDC1	PX domain containing 1	0.551016	6.51609	8.31506	5.93383e-06	0.00028929	4.16498
102724428	21	4711	SIK1B	salt inducible kinase 1B (putative)	0.934129	4.9735	8.31092	5.96124e-06	0.000289589	4.329
9732	7	8425	DOCK4	dedicator of cytokinesis 4	-0.966391	3.49125	-8.30667	5.98954e-06	0.000289928	4.41455
5621	20	2964	PRNP	prion protein	-0.445217	8.60569	-8.28542	6.13331e-06	0.000295834	4.08753
54913	15	2333	RPP25	ribonuclease P and MRP subunit p25	-2.03658	1.1856	-8.26557	6.27093e-06	0.000301403	4.03152
150094	21	4716	SIK1	salt inducible kinase 1	0.938633	4.8241	8.25648	6.3351e-06	0.000303119	4.28395
5238	6	7221	PGM3	phosphoglucomutase 3	0.504582	6.49062	8.25348	6.35641e-06	0.000303119	4.09305
6515	12	3938	SLC2A3	solute carrier family 2 member 3	0.583783	6.48304	8.25108	6.37349e-06	0.000303119	4.09264
11118	6	4158	BTN3A2	butyrophilin subfamily 3 member A2	-0.598122	5.35258	-8.24509	6.41646e-06	0.000303236	4.14978
23541	22	4856	SEC14L2	SEC14 like lipid binding 2	1.02426	3.38356	8.24263	6.43413e-06	0.000303236	4.35941
166929	4	7595	SGMS2	sphingomyelin synthase 2	-0.826776	6.27801	-8.24143	6.44283e-06	0.000303236	4.07358
28951	2	4408	TRIB2	tribbles pseudokinase 2	0.643478	5.34822	8.20118	6.74091e-06	0.00031536	4.13965
4093	13	7804	SMAD9	SMAD family member 9	1.3087	4.61039	8.19797	6.7653e-06	0.00031536	4.25843
149603	1	3133	RNF187	ring finger protein 187	0.578391	7.23442	8.19736	6.76997e-06	0.00031536	3.99802
7416	5	2497	VDAC1	voltage dependent anion channel 1	0.639325	7.53392	8.17664	6.92992e-06	0.000321701	3.96728
256356	3	11427	GK5	glycerol kinase 5 (putative)	-0.772899	4.19841	-8.17364	6.95339e-06	0.000321701	4.19874
122618	14	2624	PLD4	phospholipase D family member 4	-1.65882	3.60369	-8.16454	7.02522e-06	0.00032344	4.24243
4567	M	75	TRNL1	tRNA	-0.645517	5.68042	-8.16286	7.03855e-06	0.00032344	4.02134
5210	3	5197	PFKFB4	6-phosphofructo-2-kinase/fructose-2,6-biphosphatase 4	2.58644	4.61342	8.10921	7.47944e-06	0.000342543	4.21029
3678	12	4250	ITGA5	integrin subunit alpha 5	0.466043	8.89536	8.08842	7.65827e-06	0.000349556	3.85309
5834	20	4131	PYGB	glycogen phosphorylase B	-0.628136	7.09863	-8.07508	7.77543e-06	0.000353717	3.8475
54890	17	3434	ALKBH5	alkB homolog 5, RNA demethylase	0.630946	7.00867	8.06555	7.86031e-06	0.000356386	3.84821
50615	16	5130	IL21R	interleukin 21 receptor	3.22075	1.44385	8.05468	7.95829e-06	0.00035963	2.69695
659	2	12087	BMPR2	bone morphogenetic protein receptor type 2	0.603493	7.25991	8.04875	8.01235e-06	0.000360874	3.82013
8702	3	2834	B4GALT4	beta-1,4-galactosyltransferase 4	0.786362	6.05326	8.02918	8.19358e-06	0.00036724	3.86683
154761	7	2527	LOC154761	family with sequence similarity 115, member C pseudogene	1.4361	3.24119	8.02767	8.20769e-06	0.00036724	4.10699
54407	12	4884	SLC38A2	solute carrier family 38 member 2	0.529371	10.0205	8.0178	8.30097e-06	0.000370196	3.77455
1130	1	20143	LYST	lysosomal trafficking regulator	-0.590497	5.70447	-7.9923	8.54713e-06	0.000379928	3.81633
4128	X	5438	MAOA	monoamine oxidase A	-0.892857	4.5349	-7.97388	8.72991e-06	0.000384231	3.91998
3159	6	2489	HMGA1	high mobility group AT-hook 1	-0.627033	6.86034	-7.97278	8.74098e-06	0.000384231	3.73038
1636	17	5418	ACE	angiotensin I converting enzyme	-1.18217	3.11988	-7.97029	8.76603e-06	0.000384231	4.05531
83849	10	7724	SYT15	synaptotagmin 15	1.26384	5.88546	7.96957	8.77323e-06	0.000384231	3.83628
6675	1	2602	UAP1	UDP-N-acetylglucosamine pyrophosphorylase 1	0.520662	6.18332	7.96806	8.78853e-06	0.000384231	3.77367
2051	7	4488	EPHB6	EPH receptor B6	-0.854102	4.70393	-7.9656	8.81342e-06	0.000384231	3.88994
84171	10	3852	LOXL4	lysyl oxidase like 4	-0.513451	7.47571	-7.96015	8.86887e-06	0.000385413	3.70236
340526	X	4339	RTL5	retrotransposon Gag like 5	-1.31471	2.48319	-7.94306	9.04521e-06	0.000391825	4.02152
4756	15	7400	NEO1	neogenin 1	0.507425	7.23301	7.93639	9.11506e-06	0.000393597	3.68391
101929532	2	3609	LOC101929532	uncharacterized LOC101929532	-0.693161	5.05433	-7.93363	9.14411e-06	0.000393602	3.81187
79094	15	1560	CHAC1	ChaC glutathione specific gamma-glutamylcyclotransferase 1	1.00187	4.80695	7.92527	9.23281e-06	0.000396166	3.90203
4953	2	2626	ODC1	ornithine decarboxylase 1	-0.802532	5.11804	-7.91589	9.33336e-06	0.000399221	3.78178
7058	6	5881	THBS2	thrombospondin 2	0.505439	11.6494	7.90697	9.43009e-06	0.000400866	3.65047
1514	9	3220	CTSL	cathepsin L	-0.915245	6.98213	-7.90691	9.43075e-06	0.000400866	3.6464
148398	1	2554	SAMD11	sterile alpha motif domain containing 11	1.81213	4.03765	7.89576	9.55323e-06	0.000404639	3.97439
169611	9	6965	OLFML2A	olfactomedin like 2A	-1.71356	2.32345	-7.89343	9.57902e-06	0.000404639	3.95696
3398	2	1364	ID2	inhibitor of DNA binding 2	1.7762	7.13335	7.89017	9.61526e-06	0.000404913	3.65918
165	7	4127	AEBP1	AE binding protein 1	-0.489889	7.20655	-7.88648	9.65652e-06	0.000405395	3.6172
5507	10	2573	PPP1R3C	protein phosphatase 1 regulatory subunit 3C	0.527266	7.21685	7.88081	9.72022e-06	0.000406814	3.61679
2530	14	5730	FUT8	fucosyltransferase 8	-0.500624	6.51826	-7.87454	9.79107e-06	0.000408522	3.62337
4071	3	1691	TM4SF1	transmembrane 4 L six family member 1	-0.899866	4.7309	-7.84988	1.00757e-05	0.000418899	3.74687
223	1	2628	ALDH9A1	aldehyde dehydrogenase 9 family member A1	-0.556357	5.79433	-7.84104	1.01798e-05	0.000418899	3.62576
57493	3	9456	HEG1	heart development protein with EGF like domains 1	0.726096	12.0447	7.84045	1.01867e-05	0.000418899	3.57164
5087	1	16065	PBX1	PBX homeobox 1	-0.688559	6.31656	-7.84024	1.01893e-05	0.000418899	3.58987
79065	2	3822	ATG9A	autophagy related 9A	0.869922	6.99716	7.83908	1.02031e-05	0.000418899	3.57823
389	1	1621	RHOC	ras homolog family member C	0.500417	7.3499	7.83727	1.02246e-05	0.000418899	3.55999
2145	17	4671	EZH1	enhancer of zeste 1 polycomb repressive complex 2 subunit	-0.64607	4.97888	-7.82259	1.04009e-05	0.000424222	3.68743
3671	15	2385	ISLR	immunoglobulin superfamily containing leucine rich repeat	0.527524	8.5565	7.82128	1.04169e-05	0.000424222	3.52755
222166	7	5814	MTURN	maturin, neural progenitor differentiation regulator homolog	-0.741265	4.9188	-7.78756	1.08353e-05	0.000439944	3.65067
3910	6	7574	LAMA4	laminin subunit alpha 4	-0.467603	9.06917	-7.7783	1.09533e-05	0.000443414	3.47828
4644	15	12390	MYO5A	myosin VA	-0.570997	5.9728	-7.7691	1.10719e-05	0.000446654	3.52371
6782	21	3987	HSPA13	heat shock protein family A (Hsp70) member 13	0.551408	5.9885	7.76701	1.1099e-05	0.000446654	3.5455
862	8	8992	RUNX1T1	RUNX1 translocation partner 1	-0.628394	4.50255	-7.75905	1.12032e-05	0.000449516	3.67273
55740	1	13696	ENAH	ENAH, actin regulator	0.634695	7.74516	7.74686	1.13646e-05	0.000454649	3.44192
2495	11	1229	FTH1	ferritin heavy chain 1	-0.568188	13.281	-7.73578	1.15135e-05	0.000457888	3.45831
3911	20	11575	LAMA5	laminin subunit alpha 5	-0.424397	6.63468	-7.73362	1.15428e-05	0.000457888	3.44565
374897	19	1986	SBSN	suprabasin	-2.00263	2.66402	-7.73334	1.15465e-05	0.000457888	3.79401
6546	2	8329	SLC8A1	solute carrier family 8 member A1	0.872186	4.38173	7.72288	1.16894e-05	0.000462209	3.7055
63898	8	3630	SH2D4A	SH2 domain containing 4A	0.505672	6.84281	7.71365	1.18172e-05	0.000465907	3.42294
3572	5	10241	IL6ST	interleukin 6 signal transducer	-0.618124	10.2111	-7.70712	1.19085e-05	0.000468149	3.39749
100507347	10	1992	VIM-AS1	VIM antisense RNA 1	-0.452185	10.0619	-7.7	1.20089e-05	0.000470734	3.38739
131870	3	6777	NUDT16	nudix hydrolase 16	-0.624121	4.97004	-7.69705	1.20507e-05	0.000471015	3.53563
2869	10	2648	GRK5	G protein-coupled receptor kinase 5	0.708444	6.01356	7.69157	1.21288e-05	0.00047271	3.45604
3098	10	5016	HK1	hexokinase 1	0.486836	7.62451	7.67794	1.23257e-05	0.000479011	3.35724
65249	19	4742	ZSWIM4	zinc finger SWIM-type containing 4	1.03769	4.09864	7.66867	1.24616e-05	0.000482132	3.67899
10736	2	2370	SIX2	SIX homeobox 2	-1.02978	2.62419	-7.66763	1.24769e-05	0.000482132	3.71824
10447	7	3448	FAM3C	family with sequence similarity 3 member C	-0.52751	6.70073	-7.66138	1.25695e-05	0.000483441	3.35301
115361	1	6145	GBP4	guanylate binding protein 4	1.14566	2.8311	7.66055	1.25818e-05	0.000483441	3.68021
285598	5	6064	ARL10	ADP ribosylation factor like GTPase 10	0.942977	5.20133	7.65286	1.26969e-05	0.0004863	3.51878
80790	16	5342	CMIP	c-Maf inducing protein	0.60226	6.56141	7.64924	1.27515e-05	0.0004863	3.35906
1509	11	2123	CTSD	cathepsin D	-0.47284	9.26677	-7.64579	1.28038e-05	0.0004863	3.31479
164284	20	4863	APCDD1L	APC down-regulated 1 like	-1.0803	3.42367	-7.64415	1.28286e-05	0.0004863	3.65554
8764	1	4622	TNFRSF14	TNF receptor superfamily member 14	-0.931404	3.33168	-7.64373	1.2835e-05	0.0004863	3.66432
1264	19	2254	CNN1	calponin 1	0.790254	5.96178	7.62222	1.3167e-05	0.000497492	3.37805
274	2	3980	BIN1	bridging integrator 1	-0.686463	5.66458	-7.61184	1.33304e-05	0.000502046	3.35241
23030	19	9103	KDM4B	lysine demethylase 4B	0.576837	6.32764	7.60762	1.33975e-05	0.000502046	3.32167
8804	1	2026	CREG1	cellular repressor of E1A stimulated genes 1	-0.706827	6.00693	-7.60757	1.33982e-05	0.000502046	3.31968
132864	4	8838	CPEB2	cytoplasmic polyadenylation element binding protein 2	-0.678487	4.53953	-7.59739	1.35615e-05	0.00050677	3.46854
2034	2	5246	EPAS1	endothelial PAS domain protein 1	-0.410045	9.84153	-7.58885	1.37003e-05	0.000510551	3.24692
3553	2	1764	IL1B	interleukin 1 beta	2.45258	3.76876	7.58298	1.37965e-05	0.000512734	3.61393
102723566	9	1101	LOC102723566	uncharacterized LOC102723566	1.11419	4.35535	7.57355	1.39526e-05	0.000517121	3.54129
101448202	9	865	LOC101448202	uncharacterized LOC101448202	0.687511	6.62337	7.57005	1.40109e-05	0.000517872	3.25853
5796	6	7032	PTPRK	protein tyrosine phosphatase, receptor type K	-0.545221	6.57551	-7.54025	1.45191e-05	0.0005352	3.2057
6809	11	7649	STX3	syntaxin 3	-0.977918	3.5394	-7.53746	1.45678e-05	0.000535545	3.51711
389136	3	11738	VGLL3	vestigial like family member 3	-0.460312	7.56687	-7.52002	1.48754e-05	0.000545378	3.15562
221476	6	2470	PI16	peptidase inhibitor 16	1.29211	4.71683	7.51617	1.49444e-05	0.000546435	3.43573
627	11	8678	BDNF	brain derived neurotrophic factor	1.09722	5.69416	7.50293	1.51839e-05	0.000552857	3.2763
65108	1	1562	MARCKSL1	MARCKS like 1	0.814667	5.36004	7.50197	1.52013e-05	0.000552857	3.30169
8728	5	8921	ADAM19	ADAM metallopeptidase domain 19	0.775556	5.67281	7.49872	1.52609e-05	0.000553545	3.25402
85352	22	6954	SHISAL1	shisa like 1	0.837974	5.30522	7.4858	1.54998e-05	0.000560543	3.29038
124	4	1500	ADH1A	alcohol dehydrogenase 1A (class I), alpha polypeptide	-1.25519	4.15983	-7.48167	1.55771e-05	0.000560543	3.36654
29967	8	4149	LRP12	LDL receptor related protein 12	0.61241	5.8456	7.48045	1.56e-05	0.000560543	3.20429
716	12	2905	C1S	complement C1s	-0.499141	10.0509	-7.47751	1.56553e-05	0.000560543	3.10767
2627	18	3776	GATA6	GATA binding protein 6	0.761828	7.21914	7.47685	1.56678e-05	0.000560543	3.11627
526	8	3044	ATP6V1B2	ATPase H+ transporting V1 subunit B2	-0.588674	5.98373	-7.47091	1.57803e-05	0.000560543	3.15011
64207	14	4157	IRF2BPL	interferon regulatory factor 2 binding protein like	0.555107	6.25336	7.46836	1.58288e-05	0.000560543	3.15113
83552	11	3925	MFRP	membrane frizzled-related protein	-1.46605	2.51033	-7.46598	1.58743e-05	0.000560543	3.48514
114902	11	3925	C1QTNF5	C1q and TNF related 5	-1.46605	2.51033	-7.46598	1.58743e-05	0.000560543	3.48514
4053	14	8630	LTBP2	latent transforming growth factor beta binding protein 2	-0.436932	8.29497	-7.46559	1.58818e-05	0.000560543	3.08294
4811	1	5883	NID1	nidogen 1	-0.502443	7.55601	-7.46427	1.59072e-05	0.000560543	3.08495
22795	14	5130	NID2	nidogen 2	-0.62061	7.45061	-7.45538	1.60788e-05	0.000565125	3.07488
1903	9	4389	S1PR3	sphingosine-1-phosphate receptor 3	0.522774	6.49017	7.44855	1.62117e-05	0.000566077	3.10865
9710	19	6747	KIAA0355	KIAA0355	0.5715	5.68243	7.44823	1.62181e-05	0.000566077	3.17902
11119	6	6331	BTN3A1	butyrophilin subfamily 3 member A1	-0.714733	5.174	-7.44601	1.62616e-05	0.000566077	3.19625
26509	10	7334	MYOF	myoferlin	-0.705141	9.41088	-7.44546	1.62723e-05	0.000566077	3.06325
2896	17	2617	GRN	granulin precursor	-0.427936	8.54488	-7.44154	1.63497e-05	0.000567319	3.05284
26502	17	3107	NARF	nuclear prelamin A recognition factor	0.639606	4.55368	7.43153	1.65488e-05	0.000571963	3.31609
170384	10	2658	FUT11	fucosyltransferase 11	0.822834	5.72568	7.43059	1.65677e-05	0.000571963	3.1645
3949	19	5284	LDLR	low density lipoprotein receptor	1.67763	5.55418	7.42847	1.66101e-05	0.000571977	3.24329
221091	11	2585	LRRN4CL	LRRN4 C-terminal like	-1.23949	4.73191	-7.42502	1.66796e-05	0.00057292	3.21934
8501	11	2786	SLC43A1	solute carrier family 43 member 1	-1.49316	2.70667	-7.41348	1.69143e-05	0.000579517	3.42294
6376	16	3318	CX3CL1	C-X3-C motif chemokine ligand 1	-1.58902	2.18837	-7.39647	1.72669e-05	0.000590112	3.39165
3426	4	2535	CFI	complement factor I	0.841826	3.43362	7.38784	1.74488e-05	0.000594832	3.38673
5264	10	1945	PHYH	phytanoyl-CoA 2-hydroxylase	-0.684553	3.8733	-7.38296	1.75526e-05	0.000595452	3.29388
80310	11	3993	PDGFD	platelet derived growth factor D	-0.626574	5.58615	-7.38136	1.75867e-05	0.000595452	3.06979
63895	18	10105	PIEZO2	piezo type mechanosensitive ion channel component 2	-0.649595	4.73785	-7.38082	1.75983e-05	0.000595452	3.17147
8439	8	3783	NSMAF	neutral sphingomyelinase activation associated factor	-0.514392	5.61774	-7.3744	1.77362e-05	0.000598629	3.05938
30001	14	5512	ERO1A	endoplasmic reticulum oxidoreductase 1 alpha	0.918783	6.57897	7.36979	1.78361e-05	0.00060051	3.01412
80301	15	3721	PLEKHO2	pleckstrin homology domain containing O2	-0.560357	5.66832	-7.3588	1.80762e-05	0.000607093	3.03391
127435	1	3581	PODN	podocan	-0.788406	7.71896	-7.34189	1.84528e-05	0.000618215	2.92717
84706	16	4211	GPT2	glutamic--pyruvic transaminase 2	0.99035	5.55262	7.33461	1.86174e-05	0.000622012	3.0749
5205	18	6791	ATP8B1	ATPase phospholipid transporting 8B1	-0.478112	6.29106	-7.33285	1.86576e-05	0.000622012	2.95546
6764	11	7265	ST5	suppression of tumorigenicity 5	-0.621431	6.01636	-7.3294	1.87364e-05	0.000623111	2.96692
285966	7	6920	TCAF2	TRPM8 channel associated factor 2	1.52543	4.15651	7.32727	1.87852e-05	0.00062321	3.28376
64423	14	5786	INF2	inverted formin, FH2 and WH2 domain containing	-0.539328	6.45488	-7.32035	1.89446e-05	0.000626082	2.93065
11162	4	1373	NUDT6	nudix hydrolase 6	0.972361	5.73508	7.31952	1.89638e-05	0.000626082	3.0308
79739	1	3884	TTLL7	tubulin tyrosine ligase like 7	0.712697	4.08992	7.31032	1.91786e-05	0.000631567	3.22806
2535	17	3819	FZD2	frizzled class receptor 2	-0.481677	5.76283	-7.30844	1.92228e-05	0.000631567	2.96178
10295	16	2221	BCKDK	branched chain ketoacid dehydrogenase kinase	0.966466	5.68684	7.30441	1.93177e-05	0.000633155	3.01724
79686	14	2825	#N/A	#N/A	-1.80287	1.68187	-7.30064	1.94072e-05	0.000634558	3.22111
2035	1	8303	EPB41	erythrocyte membrane protein band 4.1	-0.551974	5.11024	-7.29683	1.9498e-05	0.00063589	3.01692
1186	16	4559	CLCN7	chloride voltage-gated channel 7	-0.447932	6.27062	-7.29469	1.95492e-05	0.00063589	2.90764
9842	17	5989	PLEKHM1	pleckstrin homology and RUN domain containing M1	-0.529461	5.61299	-7.29307	1.95882e-05	0.00063589	2.95533
2192	22	4857	FBLN1	fibulin 1	-0.610113	10.0964	-7.28889	1.96887e-05	0.000637633	2.86628
642477	14	5222	LINC01296	long intergenic non-protein coding RNA 1296	-0.52014	5.07015	-7.2831	1.9829e-05	0.000640651	3.00516
6840	10	11190	SVIL	supervillin	-0.646276	8.62683	-7.27913	1.99258e-05	0.000642252	2.84486
5792	1	8201	PTPRF	protein tyrosine phosphatase, receptor type F	1.18182	7.30323	7.26684	2.0229e-05	0.000650484	2.85097
7106	11	2630	TSPAN4	tetraspanin 4	-0.587989	5.86981	-7.26281	2.03295e-05	0.000652173	2.8925
283888	16	2615	IL21R-AS1	IL21R antisense RNA 1	3.7024	0.044825	7.25442	2.05401e-05	0.000657345	0.755141
56180	X	2486	MOSPD1	motile sperm domain containing 1	-0.829755	3.86525	-7.25132	2.06187e-05	0.000657345	3.12725
3482	6	9091	IGF2R	insulin like growth factor 2 receptor	-0.392565	9.24767	-7.2488	2.06828e-05	0.000657345	2.80831
10848	19	3178	PPP1R13L	protein phosphatase 1 regulatory subunit 13 like	0.874514	4.67513	7.24724	2.07225e-05	0.000657345	3.08117
10014	17	5487	HDAC5	histone deacetylase 5	-0.578744	5.57099	-7.24686	2.07323e-05	0.000657345	2.89916
55304	20	4815	SPTLC3	serine palmitoyltransferase long chain base subunit 3	-1.60263	1.91485	-7.24484	2.0784e-05	0.00065745	3.19274
1806	1	5843	DPYD	dihydropyrimidine dehydrogenase	-0.79	5.45983	-7.2426	2.08414e-05	0.000657737	2.90279
2151	5	3429	F2RL2	coagulation factor II thrombin receptor like 2	-0.972285	3.69661	-7.23967	2.09167e-05	0.000658585	3.132
131601	3	2786	TPRA1	transmembrane protein adipocyte associated 1	0.617156	5.08163	7.23576	2.10178e-05	0.000660239	2.9919
2737	7	8864	GLI3	GLI family zinc finger 3	-0.968814	3.73975	-7.22758	2.12307e-05	0.000665391	3.11117
80332	20	3945	ADAM33	ADAM metallopeptidase domain 33	-1.17142	4.63593	-7.22165	2.13868e-05	0.000668743	2.97338
114882	12	8207	OSBPL8	oxysterol binding protein like 8	-0.7004	8.18657	-7.19763	2.20311e-05	0.000687309	2.73807
51428	5	2173	DDX41	DEAD-box helicase 41	0.85875	5.63346	7.18919	2.22622e-05	0.00069293	2.86904
9734	7	11635	HDAC9	histone deacetylase 9	-0.83742	3.79066	-7.18726	2.23156e-05	0.000693005	3.05627
3710	6	9230	ITPR3	inositol 1,4,5-trisphosphate receptor type 3	-0.648545	6.67077	-7.18532	2.23693e-05	0.000693091	2.74602
6648	6	1776	SOD2	superoxide dismutase 2	-1.32016	9.56474	-7.17257	2.27256e-05	0.00070253	2.713
1382	1	1166	CRABP2	cellular retinoic acid binding protein 2	0.661814	5.51039	7.16497	2.29407e-05	0.000707574	2.8418
23677	2	5798	SH3BP4	SH3 domain binding protein 4	0.395903	7.21365	7.15391	2.3258e-05	0.000715737	2.69535
152002	3	4092	XXYLT1	xyloside xylosyltransferase 1	0.560001	5.43962	7.14956	2.3384e-05	0.00071799	2.82542
1292	21	4753	COL6A2	collagen type VI alpha 2 chain	-0.600861	10.9791	-7.14772	2.34376e-05	0.000718013	2.68825
101929839	22	2247	#N/A	#N/A	-0.634166	4.25585	-7.14347	2.35618e-05	0.00071915	2.93942
10395	8	9086	DLC1	DLC1 Rho GTPase activating protein	0.567405	7.25912	7.14283	2.35804e-05	0.00071915	2.6814
8795	8	4154	TNFRSF10B	TNF receptor superfamily member 10b	0.591477	7.94485	7.13881	2.36986e-05	0.000720891	2.663
55256	2	4616	ADI1	acireductone dioxygenase 1	-0.449611	5.65942	-7.13729	2.37435e-05	0.000720891	2.75003
8878	5	5859	SQSTM1	sequestosome 1	-0.877841	9.40582	-7.12466	2.412e-05	0.000730692	2.64819
80307	20	6717	FER1L4	fer-1 like family member 4, pseudogene	2.84481	4.8106	7.11824	2.43137e-05	0.000734923	3.03357
152078	3	2982	PQLC2L	PQ loop repeat containing 2 like	-1.16651	1.98496	-7.11552	2.43961e-05	0.000735778	3.04821
2119	3	4102	ETV5	ETS variant 5	0.517595	5.59469	7.10484	2.47234e-05	0.000743999	2.7449
7162	6	3502	TPBG	trophoblast glycoprotein	0.84713	7.92686	7.09834	2.49248e-05	0.000747555	2.61194
81621	10	3499	KAZALD1	Kazal type serine peptidase inhibitor domain 1	0.770227	3.69303	7.09749	2.49515e-05	0.000747555	3.00911
7090	15	6066	TLE3	transducin like enhancer of split 3	0.55138	5.5229	7.08889	2.52211e-05	0.000753971	2.73473
161882	16	5555	ZFPM1	zinc finger protein, FOG family member 1	0.951687	4.32103	7.08613	2.53081e-05	0.000754915	2.929
25891	11	3698	PAMR1	peptidase domain containing associated with muscle regeneration 1	-0.771824	7.2131	-7.06291	2.60546e-05	0.000775482	2.56912
113791	22	2473	PIK3IP1	phosphoinositide-3-kinase interacting protein 1	-0.587597	5.0392	-7.06075	2.61254e-05	0.000775889	2.71971
64778	3	7171	FNDC3B	fibronectin type III domain containing 3B	0.439278	8.416	7.05726	2.62399e-05	0.000777592	2.55206
4920	9	5507	ROR2	receptor tyrosine kinase like orphan receptor 2	-0.82601	3.89298	-7.05246	2.63983e-05	0.000780586	2.87057
3489	12	966	IGFBP6	insulin like growth factor binding protein 6	0.400818	7.34607	7.05048	2.64639e-05	0.000780828	2.55593
79729	1	2923	SH3D21	SH3 domain containing 21	1.79579	3.76789	7.04685	2.65847e-05	0.000782695	2.97919
83891	4	4246	SNX25	sorting nexin 25	0.537956	4.9442	7.02508	2.73219e-05	0.000801368	2.73538
23189	9	9596	KANK1	KN motif and ankyrin repeat domains 1	0.4907	6.71728	7.02465	2.73368e-05	0.000801368	2.54444
7867	3	3153	MAPKAPK3	mitogen-activated protein kinase-activated protein kinase 3	-0.602112	4.29719	-7.00093	2.81656e-05	0.000823708	2.74999
9903	1	4962	KLHL21	kelch like family member 21	-0.752278	6.26257	-6.9994	2.822e-05	0.000823708	2.51954
57678	10	6615	GPAM	glycerol-3-phosphate acyltransferase, mitochondrial	1.39501	5.1181	6.98959	2.85716e-05	0.000831449	2.72042
55608	13	3095	ANKRD10	ankyrin repeat domain 10	-0.59894	4.96378	-6.9886	2.86074e-05	0.000831449	2.63492
5137	7	14726	PDE1C	phosphodiesterase 1C	-0.657905	6.44473	-6.98155	2.8863e-05	0.00083709	2.4868
55103	1	7777	RALGPS2	Ral GEF with PH domain and SH3 binding motif 2	-0.457101	5.20954	-6.97016	2.92818e-05	0.000847427	2.58073
201931	4	4547	TMEM192	transmembrane protein 192	-0.640018	3.90615	-6.95891	2.97014e-05	0.000857745	2.75237
54832	15	17570	VPS13C	vacuolar protein sorting 13 homolog C	-0.601478	6.46918	-6.94376	3.02769e-05	0.000871318	2.43545
2621	13	2535	GAS6	growth arrest specific 6	-0.470691	8.07204	-6.94317	3.02995e-05	0.000871318	2.40109
27295	4	3090	PDLIM3	PDZ and LIM domain 3	1.64747	2.43488	6.93824	3.04897e-05	0.00087445	2.77405
5742	9	9186	PTGS1	prostaglandin-endoperoxide synthase 1	0.824122	6.6567	6.93702	3.0537e-05	0.00087445	2.4398
117583	2	8817	PARD3B	par-3 family cell polarity regulator beta	-0.634631	4.92659	-6.93421	3.06458e-05	0.000875723	2.56726
114794	22	8790	ELFN2	extracellular leucine rich repeat and fibronectin type III domain containing 2	1.02946	3.28736	6.92632	3.09546e-05	0.000882693	2.83475
147040	17	3056	KCTD11	potassium channel tetramerization domain containing 11	0.661352	4.98075	6.92316	3.10787e-05	0.000884379	2.60339
55697	16	10930	VAC14	Vac14, PIKFYVE complex component	-0.728267	5.67014	-6.91721	3.13148e-05	0.000889235	2.4543
8497	1	6791	PPFIA4	PTPRF interacting protein alpha 4	1.58233	4.85042	6.91298	3.14835e-05	0.000890982	2.67261
7436	9	5365	VLDLR	very low density lipoprotein receptor	1.09712	6.82979	6.91239	3.15073e-05	0.000890982	2.40476
2224	1	1647	FDPS	farnesyl diphosphate synthase	0.578501	5.23386	6.91051	3.15828e-05	0.000891265	2.54212
5139	12	11945	PDE3A	phosphodiesterase 3A	0.57046	4.82341	6.89242	3.23183e-05	0.000909266	2.58158
8321	7	4350	FZD1	frizzled class receptor 1	0.836867	5.96897	6.89155	3.23544e-05	0.000909266	2.43619
5271	18	4310	SERPINB8	serpin family B member 8	0.599403	4.63341	6.8873	3.25301e-05	0.000912318	2.60587
2888	2	3220	GRB14	growth factor receptor bound protein 14	1.23753	2.48194	6.88403	3.2666e-05	0.000912856	2.75174
122786	14	5647	FRMD6	FERM domain containing 6	0.388409	8.33206	6.88361	3.26835e-05	0.000912856	2.32019
80381	15	3908	CD276	CD276 molecule	-0.49883	7.46194	-6.87612	3.29973e-05	0.000919731	2.31591
9779	3	9196	TBC1D5	TBC1 domain family member 5	-0.472371	6.54951	-6.86182	3.36052e-05	0.000934761	2.3224
4861	19	2885	NPAS1	neuronal PAS domain protein 1	1.68044	3.71214	6.85909	3.37227e-05	0.000935526	2.74455
2863	2	3316	GPR39	G protein-coupled receptor 39	0.912319	3.87673	6.85799	3.37703e-05	0.000935526	2.69125
153222	5	9054	CREBRF	CREB3 regulatory factor	-0.565134	4.94396	-6.84844	3.41855e-05	0.000944976	2.45234
375449	5	12929	MAST4	microtubule associated serine/threonine kinase family member 4	-0.682586	5.06253	-6.84695	3.42503e-05	0.000944976	2.43169
58472	15	2179	SQOR	sulfide quinone oxidoreductase	-0.815712	4.43084	-6.84232	3.44541e-05	0.000948672	2.514
2202	2	3094	EFEMP1	EGF containing fibulin extracellular matrix protein 1	-0.380417	10.8605	-6.83789	3.46501e-05	0.000952143	2.2743
51665	2	7077	ASB1	ankyrin repeat and SOCS box containing 1	0.458742	6.38341	6.83201	3.49121e-05	0.000957408	2.30624
25987	11	3844	TSKU	tsukushi, small leucine rich proteoglycan	0.579714	5.60701	6.83005	3.49998e-05	0.000957881	2.38238
57728	4	4749	WDR19	WD repeat domain 19	-0.666408	4.93835	-6.8265	3.51595e-05	0.000960321	2.42155
80851	1	3722	SH3BP5L	SH3 binding domain protein 5 like	0.509236	5.66317	6.82484	3.52344e-05	0.000960438	2.36494
2260	8	7669	FGFR1	fibroblast growth factor receptor 1	-0.374492	7.93287	-6.82118	3.54002e-05	0.000962721	2.23713
152110	3	6672	NEK10	NIMA related kinase 10	-0.990805	2.54865	-6.81987	3.54597e-05	0.000962721	2.70698
4325	8	12815	MMP16	matrix metallopeptidase 16	0.816014	5.76748	6.81761	3.55631e-05	0.000963603	2.35876
2191	2	3912	FAP	fibroblast activation protein alpha	-0.638204	7.53663	-6.812	3.58199e-05	0.000968632	2.22823
56342	19	1728	PPAN	peter pan homolog (Drosophila)	0.976114	4.4233	6.7969	3.65219e-05	0.000985658	2.54033
6405	3	4634	SEMA3F	semaphorin 3F	-0.625715	4.7093	-6.79004	3.68457e-05	0.000992427	2.4069
100128893	18	1788	GATA6-AS1	GATA6 antisense RNA 1 (head to head)	1.19375	3.44232	6.78744	3.69693e-05	0.000993787	2.65561
51309	X	2141	ARMCX1	armadillo repeat containing, X-linked 1	-0.691832	4.4574	-6.77772	3.74348e-05	0.00100432	2.42723
5106	14	3317	PCK2	phosphoenolpyruvate carboxykinase 2, mitochondrial	0.550251	6.19289	6.77451	3.759e-05	0.00100584	2.24583
84247	22	5324	RTL6	retrotransposon Gag like 6	0.394201	6.30631	6.77348	3.76396e-05	0.00100584	2.23087
84947	6	4542	SERAC1	serine active site containing 1	-0.593539	4.65351	-6.77052	3.77835e-05	0.00100722	2.39034
9435	3	4137	CHST2	carbohydrate sulfotransferase 2	-1.01053	3.08288	-6.7687	3.78726e-05	0.00100722	2.60345
1590	6	2429	CYP21A1P	cytochrome P450 family 21 subfamily A member 1, pseudogene	-1.10507	2.93858	-6.76786	3.79134e-05	0.00100722	2.61528
960	11	7389	CD44	CD44 molecule (Indian blood group)	-0.449641	8.92709	-6.76481	3.80628e-05	0.00100922	2.16249
4582	1	1838	MUC1	mucin 1, cell surface associated	1.57987	5.26711	6.75785	3.84066e-05	0.00101636	2.40564
5364	3	11203	PLXNB1	plexin B1	-0.453039	6.22424	-6.7461	3.89935e-05	0.00102988	2.18303
389337	5	5711	ARHGEF37	Rho guanine nucleotide exchange factor 37	0.702354	4.3104	6.73258	3.96816e-05	0.00104603	2.45489
1589	6	2150	CYP21A2	cytochrome P450 family 21 subfamily A member 2	-1.08664	2.93839	-6.72083	4.02898e-05	0.00106	2.55494
57060	3	4074	PCBP4	poly(rC) binding protein 4	0.548007	5.28348	6.71823	4.04261e-05	0.00106154	2.27473
51109	14	2568	RDH11	retinol dehydrogenase 11	0.558231	5.71752	6.70805	4.09631e-05	0.00107356	2.20287
6576	22	1946	SLC25A1	solute carrier family 25 member 1	0.425746	6.13406	6.69051	4.19065e-05	0.00109416	2.13246
56986	15	4466	DTWD1	DTW domain containing 1	-0.659767	4.00171	-6.69045	4.19097e-05	0.00109416	2.38389
10157	7	6169	AASS	aminoadipate-semialdehyde synthase	-0.619912	4.15989	-6.68496	4.22099e-05	0.00109661	2.35297
353322	4	1184	ANKRD37	ankyrin repeat domain 37	0.993821	2.84462	6.68481	4.22184e-05	0.00109661	2.54261
114991	9	9652	ZNF618	zinc finger protein 618	-0.639556	5.26102	-6.68431	4.22456e-05	0.00109661	2.18686
53373	12	6251	TPCN1	two pore segment channel 1	-0.64972	6.15951	-6.68212	4.23659e-05	0.00109764	2.09811
151534	2	2449	LBX2-AS1	LBX2 antisense RNA 1	-1.34654	1.45326	-6.67099	4.29843e-05	0.00111152	2.46107
80020	22	5556	FOXRED2	FAD dependent oxidoreductase domain containing 2	-0.83327	5.1537	-6.66955	4.30651e-05	0.00111152	2.178
4345	3	4174	CD200	CD200 molecule	0.959925	5.75971	6.66717	4.31983e-05	0.00111285	2.1644
50650	3	5565	ARHGEF3	Rho guanine nucleotide exchange factor 3	-0.655529	4.7104	-6.65803	4.37159e-05	0.00112405	2.2278
1746	2	2304	DLX2	distal-less homeobox 2	2.29281	2.33782	6.65221	4.40491e-05	0.00112948	2.34634
8654	4	7217	PDE5A	phosphodiesterase 5A	0.457883	6.41584	6.65145	4.4093e-05	0.00112948	2.058
790	2	7165	CAD	carbamoyl-phosphate synthetase 2, aspartate transcarbamylase, and dihydroorotase	-0.536599	5.9371	-6.64533	4.44462e-05	0.00113639	2.06462
4091	15	3158	SMAD6	SMAD family member 6	1.19096	5.0706	6.63538	4.50275e-05	0.00114909	2.24084
1030	9	3984	CDKN2B	cyclin dependent kinase inhibitor 2B	-0.619375	5.29385	-6.63372	4.51253e-05	0.00114943	2.11395
4351	15	3263	MPI	mannose phosphate isomerase	0.912778	4.85954	6.63128	4.52694e-05	0.00115094	2.24816
6307	4	2412	MSMO1	methylsterol monooxygenase 1	1.22009	4.42167	6.62972	4.53616e-05	0.00115113	2.33559
8828	2	7759	NRP2	neuropilin 2	-0.719536	5.48826	-6.6257	4.56007e-05	0.00115413	2.07854
3956	22	558	LGALS1	galectin 1	0.389836	8.49685	6.62489	4.56492e-05	0.00115413	1.96741
23164	17	15476	MPRIP	myosin phosphatase Rho interacting protein	0.407312	8.1711	6.62231	4.58034e-05	0.00115588	1.96436
7750	13	11313	ZMYM2	zinc finger MYM-type containing 2	0.419826	6.15855	6.60305	4.69732e-05	0.0011832	2.01012
23266	1	8120	ADGRL2	adhesion G protein-coupled receptor L2	0.507368	6.75181	6.59918	4.72123e-05	0.00118703	1.96709
4324	16	4438	MMP15	matrix metallopeptidase 15	-1.13946	2.42054	-6.59675	4.73629e-05	0.00118862	2.42913
50486	1	963	G0S2	G0/G1 switch 2	-1.13536	4.55809	-6.59447	4.75046e-05	0.00118998	2.1542
51450	9	2185	PRRX2	paired related homeobox 2	1.01666	4.57256	6.59052	4.77515e-05	0.00119396	2.24456
157869	8	3959	SBSPON	somatomedin B and thrombospondin type 1 domain containing	1.1528	3.5624	6.5731	4.88563e-05	0.00121592	2.36798
2995	2	2249	GYPC	glycophorin C (Gerbich blood group)	-0.56358	5.4968	-6.57273	4.88806e-05	0.00121592	2.00681
10873	11	3631	ME3	malic enzyme 3	-0.584044	3.99476	-6.57246	4.88978e-05	0.00121592	2.22844
253461	3	9260	ZBTB38	zinc finger and BTB domain containing 38	-0.37253	7.52363	-6.57024	4.90405e-05	0.00121724	1.89697
1495	5	5276	CTNNA1	catenin alpha 1	0.374415	8.42388	6.55391	5.01061e-05	0.00124143	1.869
200942	3	2501	KLHDC8B	kelch domain containing 8B	-0.687956	4.16136	-6.54958	5.03923e-05	0.00124625	2.16747
8091	12	5129	HMGA2	high mobility group AT-hook 2	-0.778914	3.93219	-6.5476	5.05244e-05	0.00124725	2.19927
387680	10	4823	WASHC2A	WASH complex subunit 2A	-0.50104	7.00286	-6.53851	5.11333e-05	0.00125999	1.86349
3705	14	4985	ITPK1	inositol-tetrakisphosphate 1-kinase	-0.423916	5.36665	-6.5332	5.14927e-05	0.00126655	1.97008
5156	4	7191	PDGFRA	platelet derived growth factor receptor alpha	-0.443423	9.44011	-6.53067	5.16651e-05	0.00126678	1.84328
153830	5	4312	RNF145	ring finger protein 145	0.383131	6.50448	6.53033	5.16881e-05	0.00126678	1.88281
57153	19	3676	SLC44A2	solute carrier family 44 member 2	0.49136	7.53893	6.52762	5.18734e-05	0.00126903	1.84218
100131564	1	4033	CCDC18-AS1	CCDC18 antisense RNA 1	-0.78384	2.99414	-6.50897	5.31676e-05	0.00129748	2.27683
4669	17	2783	NAGLU	N-acetyl-alpha-glucosaminidase	-0.428716	6.10215	-6.50787	5.32453e-05	0.00129748	1.86333
5055	18	2166	SERPINB2	serpin family B member 2	1.26147	6.5426	6.50672	5.33259e-05	0.00129748	1.87706
10516	14	3238	FBLN5	fibulin 5	0.401798	7.90883	6.50542	5.34179e-05	0.00129748	1.80425
51400	11	3556	PPME1	protein phosphatase methylesterase 1	0.681655	5.92738	6.49282	5.43166e-05	0.00131696	1.88915
404201	4	1569	WDFY3-AS2	WDFY3 antisense RNA 2	-1.56359	1.12962	-6.46949	5.60236e-05	0.00135593	2.1647
65059	2	11310	RAPH1	Ras association (RalGDS/AF-6) and pleckstrin homology domains 1	0.481394	7.46088	6.46579	5.62999e-05	0.0013599	1.75736
93664	7	6090	CADPS2	calcium dependent secretion activator 2	-0.995487	3.00931	-6.46461	5.63876e-05	0.0013599	2.213
9709	16	2247	HERPUD1	homocysteine inducible ER protein with ubiquitin like domain 1	0.41268	7.16184	6.4576	5.69155e-05	0.0013702	1.75274
92745	X	2329	SLC38A5	solute carrier family 38 member 5	1.26775	5.17963	6.45458	5.71446e-05	0.00137329	1.98223
8572	5	2295	PDLIM4	PDZ and LIM domain 4	-0.501851	5.29325	-6.45194	5.73458e-05	0.00137569	1.86485
8510	1	1240	MMP23B	matrix metallopeptidase 23B	1.00849	2.83034	6.45016	5.74819e-05	0.00137599	2.24668
51622	7	1828	CCZ1	CCZ1 homolog, vacuolar protein trafficking and biogenesis associated	0.411019	5.77659	6.44913	5.75603e-05	0.00137599	1.83269
84254	17	5286	CAMKK1	calcium/calmodulin dependent protein kinase kinase 1	-0.716863	3.87996	-6.43886	5.83526e-05	0.00139035	2.0607
390	2	2807	RND3	Rho family GTPase 3	-0.830604	7.08063	-6.43869	5.83657e-05	0.00139035	1.72089
2327	1	5304	FMO2	flavin containing monooxygenase 2	-1.37382	2.04088	-6.4368	5.85134e-05	0.00139143	2.22925
10217	3	4455	CTDSPL	CTD small phosphatase like	-0.548786	4.86773	-6.42852	5.91623e-05	0.00140441	1.89113
60370	10	1392	AVPI1	arginine vasopressin induced 1	-0.674832	3.77252	-6.42245	5.96435e-05	0.00141336	2.05642
523	3	4593	ATP6V1A	ATPase H+ transporting V1 subunit A	-0.460888	6.50868	-6.41769	6.00235e-05	0.0014199	1.71286
4286	3	6134	MITF	melanogenesis associated transcription factor	-0.860276	2.86572	-6.41371	6.03431e-05	0.00142298	2.16293
100130417	1	1506	LOC100130417	uncharacterized LOC100130417	2.2888	1.77209	6.41346	6.03631e-05	0.00142298	1.88792
2185	8	5077	PTK2B	protein tyrosine kinase 2 beta	-0.539949	5.24158	-6.40963	6.06722e-05	0.00142779	1.81164
64116	4	7454	SLC39A8	solute carrier family 39 member 8	-1.26013	5.53252	-6.40613	6.09569e-05	0.00142962	1.76643
3200	7	5079	HOXA3	homeobox A3	0.96603	3.88062	6.40609	6.09603e-05	0.00142962	2.09655
7494	22	1820	XBP1	X-box binding protein 1	0.354684	6.87869	6.40429	6.11073e-05	0.0014306	1.68675
5315	15	3772	PKM	pyruvate kinase M1/2	0.570417	10.7618	6.39939	6.15088e-05	0.00143753	1.66596
3855	12	2593	KRT7	keratin 7	0.675756	6.88993	6.38972	6.23095e-05	0.00145343	1.67153
253725	10	4823	WASHC2C	WASH complex subunit 2C	-0.464824	6.93202	-6.3886	6.24028e-05	0.00145343	1.65561
23015	15	6558	GOLGA8A	golgin A8 family member A	0.605545	7.71368	6.38714	6.25246e-05	0.00145378	1.64262
715	12	2503	C1R	complement C1r	-0.370691	9.99903	-6.38235	6.2927e-05	0.00146064	1.6389
288	10	21040	ANK3	ankyrin 3	0.751749	7.18519	6.37982	6.3141e-05	0.00146259	1.64707
55062	17	1924	WIPI1	WD repeat domain, phosphoinositide interacting 1	-0.392313	5.9028	-6.37697	6.33822e-05	0.00146259	1.6963
26136	7	2861	TES	testin LIM domain protein	0.457413	6.01381	6.37692	6.33866e-05	0.00146259	1.70908
5698	6	1048	PSMB9	proteasome subunit beta 9	-1.20049	2.11913	-6.37628	6.34413e-05	0.00146259	2.15253
6446	6	4019	SGK1	serum/glucocorticoid regulated kinase 1	0.563581	5.95801	6.37282	6.37359e-05	0.0014627	1.71281
10570	10	3049	DPYSL4	dihydropyrimidinase like 4	1.96852	4.17407	6.3702	6.39603e-05	0.0014627	2.07668
678	2	3693	ZFP36L2	ZFP36 ring finger protein like 2	-0.604425	6.74286	-6.3698	6.39948e-05	0.0014627	1.63488
8527	2	9745	DGKD	diacylglycerol kinase delta	0.720157	5.16642	6.36946	6.40241e-05	0.0014627	1.82501
55186	3	9085	SLC25A36	solute carrier family 25 member 36	0.494437	6.17531	6.36891	6.4071e-05	0.0014627	1.68458
55240	2	4740	STEAP3	STEAP3 metalloreductase	-0.578852	5.32087	-6.36858	6.40989e-05	0.0014627	1.74315
84624	6	6551	FNDC1	fibronectin type III domain containing 1	-0.605252	5.65042	-6.36732	6.42081e-05	0.0014627	1.70312
4121	6	6293	MAN1A1	mannosidase alpha class 1A member 1	-0.639643	7.32479	-6.36502	6.44057e-05	0.0014627	1.61203
2632	3	3099	GBE1	1,4-alpha-glucan branching enzyme 1	0.513856	7.93282	6.36493	6.44139e-05	0.0014627	1.60707
2044	4	9970	EPHA5	EPH receptor A5	0.433163	6.57604	6.36181	6.46839e-05	0.00146638	1.64324
57088	3	3766	PLSCR4	phospholipid scramblase 4	-0.634048	5.45827	-6.34939	6.57721e-05	0.00148857	1.69866
84978	15	6073	FRMD5	FERM domain containing 5	-1.51677	2.01333	-6.34551	6.61158e-05	0.00149386	2.11281
101928422	7	1109	LOC101928422	TRPM8 channel-associated factor 2-like	1.63869	1.47455	6.33968	6.66358e-05	0.00150133	1.826
2909	19	9225	ARHGAP35	Rho GTPase activating protein 35	0.354844	8.17893	6.33934	6.66668e-05	0.00150133	1.56798
55959	20	4894	SULF2	sulfatase 2	-0.663839	3.30315	-6.32887	6.76127e-05	0.00152011	1.99867
221960	7	1836	CCZ1B	CCZ1 homolog B, vacuolar protein trafficking and biogenesis associated	0.399085	5.82529	6.32658	6.78212e-05	0.00152228	1.65468
10765	1	7138	KDM5B	lysine demethylase 5B	0.501249	7.41865	6.32451	6.80101e-05	0.00152401	1.55915
55616	1	4383	ASAP3	ArfGAP with SH3 domain, ankyrin repeat and PH domain 3	-0.648256	5.44924	-6.32132	6.83031e-05	0.00152806	1.65981
316	2	5177	AOX1	aldehyde oxidase 1	-0.384148	6.47629	-6.31898	6.85187e-05	0.00153036	1.57546
23338	5	7553	JADE2	jade family PHD finger 2	-0.70386	5.56883	-6.31717	6.86869e-05	0.00153161	1.63958
1464	15	8290	CSPG4	chondroitin sulfate proteoglycan 4	-0.803102	3.56641	-6.31187	6.91792e-05	0.00153967	1.93362
279	1	1679	AMY2A	amylase, alpha 2A (pancreatic)	-1.98391	-0.155241	-6.31059	6.9299e-05	0.00153967	1.51638
220001	11	3722	VWCE	von Willebrand factor C and EGF domains	-0.711641	3.65233	-6.30918	6.94309e-05	0.00153967	1.91856
4155	18	8004	MBP	myelin basic protein	-0.900753	5.98537	-6.30842	6.95014e-05	0.00153967	1.58755
7431	10	3211	VIM	vimentin	-0.382246	11.3765	-6.30361	6.99538e-05	0.00154717	1.53714
51005	16	2283	AMDHD2	amidohydrolase domain containing 2	-0.761612	3.8601	-6.30171	7.0134e-05	0.00154864	1.87408
2498	2	954	FTH1P3	ferritin heavy chain 1 pseudogene 3	-0.476667	8.99129	-6.29649	7.06298e-05	0.00155706	1.51043
96459	5	6614	FNIP1	folliculin interacting protein 1	-0.535157	5.21376	-6.28312	7.19177e-05	0.00158289	1.63738
55619	2	7984	DOCK10	dedicator of cytokinesis 10	-0.719883	3.83563	-6.27607	7.2607e-05	0.00159548	1.8435
6567	X	4240	SLC16A2	solute carrier family 16 member 2	0.80972	6.61635	6.26904	7.33017e-05	0.00160582	1.51968
3667	2	8736	IRS1	insulin receptor substrate 1	-0.543976	4.81609	-6.26892	7.33137e-05	0.00160582	1.67547
9223	3	10708	MAGI1	membrane associated guanylate kinase, WW and PDZ domain containing 1	0.576567	6.48791	6.26732	7.34723e-05	0.0016067	1.51869
79659	11	13699	DYNC2H1	dynein cytoplasmic 2 heavy chain 1	-0.461333	6.1025	-6.25246	7.49673e-05	0.00163677	1.50278
2736	2	7107	GLI2	GLI family zinc finger 2	0.523021	4.93804	6.24886	7.53341e-05	0.00164214	1.68043
51429	6	4748	SNX9	sorting nexin 9	-0.579879	7.56263	-6.23508	7.6757e-05	0.00166982	1.42352
23268	10	7901	DNMBP	dynamin binding protein	0.450235	6.69481	6.23419	7.68496e-05	0.00166982	1.45536
140730	20	5210	RIMS4	regulating synaptic membrane exocytosis 4	-1.40913	2.11501	-6.21036	7.93828e-05	0.00172211	1.9374
7482	1	3592	WNT2B	Wnt family member 2B	0.836228	3.53184	6.20509	7.99544e-05	0.00173175	1.86258
9635	1	4248	CLCA2	chloride channel accessory 2	-0.61767	5.20508	-6.20208	8.02826e-05	0.0017361	1.52165
3491	1	2295	CYR61	cysteine rich angiogenic inducer 61	0.457082	9.14061	6.1989	8.06316e-05	0.00174087	1.36953
5817	19	6097	PVR	poliovirus receptor	0.563088	6.08921	6.1901	8.16056e-05	0.00175615	1.44022
5371	15	7709	PML	promyelocytic leukemia	-0.545353	6.67391	-6.18979	8.16399e-05	0.00175615	1.38105
347902	12	4831	AMIGO2	adhesion molecule with Ig like domain 2	0.822107	3.99036	6.18902	8.17264e-05	0.00175615	1.77233
5157	8	1905	PDGFRL	platelet derived growth factor receptor like	-0.881834	3.16523	-6.18733	8.19153e-05	0.00175743	1.81937
4323	14	3595	MMP14	matrix metallopeptidase 14	-0.415567	9.7715	-6.18168	8.25494e-05	0.00176825	1.35114
100873949	1	842	IPO9-AS1	IPO9 antisense RNA 1	0.606347	4.09691	6.18047	8.26862e-05	0.00176839	1.72899
7465	11	4313	WEE1	WEE1 G2 checkpoint kinase	-0.440954	5.2163	-6.17475	8.33351e-05	0.00177947	1.48471
83716	16	4848	CRISPLD2	cysteine rich secretory protein LCCL domain containing 2	1.13528	3.55397	6.17119	8.37409e-05	0.00178534	1.83055
6996	12	3244	TDG	thymine DNA glycosylase	0.601539	4.18843	6.16651	8.4279e-05	0.00179345	1.69426
114800	2	3983	CCDC85A	coiled-coil domain containing 85A	1.13983	3.02894	6.16559	8.43851e-05	0.00179345	1.8703
60481	6	3952	ELOVL5	ELOVL fatty acid elongase 5	0.475156	6.9084	6.16076	8.49445e-05	0.00180252	1.34025
443	17	1681	ASPA	aspartoacylase	-1.92389	-0.127256	-6.15895	8.51555e-05	0.00180331	1.37689
5334	2	6841	PLCL1	phospholipase C like 1 (inactive)	-0.752242	3.36304	-6.15817	8.52467e-05	0.00180331	1.75294
2669	8	2187	GEM	GTP binding protein overexpressed in skeletal muscle	-0.844542	3.56343	-6.15629	8.54658e-05	0.00180408	1.71695
1311	19	2452	COMP	cartilage oligomeric matrix protein	0.712765	3.77905	6.15559	8.55486e-05	0.00180408	1.75162
100874249	12	564	DENND5B-AS1	DENND5B antisense RNA 1	1.05544	2.41416	6.15042	8.61557e-05	0.00181407	1.85509
11037	2	5633	STON1	stonin 1	-0.472388	5.56515	-6.14801	8.64413e-05	0.00181727	1.4021
11247	12	1804	NXPH4	neurexophilin 4	0.640558	4.02102	6.14633	8.66409e-05	0.00181866	1.69584
55073	17	7238	LRRC37A4P	leucine rich repeat containing 37 member A4, pseudogene	-0.395422	5.86617	-6.14368	8.69555e-05	0.00182245	1.36695
1745	2	2383	DLX1	distal-less homeobox 1	1.33491	2.56826	6.14244	8.71042e-05	0.00182276	1.84591
64750	17	6259	SMURF2	SMAD specific E3 ubiquitin protein ligase 2	0.473141	6.89517	6.13785	8.76533e-05	0.00182964	1.30767
5297	22	7259	PI4KA	phosphatidylinositol 4-kinase alpha	-0.455141	6.62682	-6.13745	8.7702e-05	0.00182964	1.30788
85440	1	8168	DOCK7	dedicator of cytokinesis 7	0.350976	6.93935	6.13436	8.80741e-05	0.00183419	1.299
84695	2	4018	LOXL3	lysyl oxidase like 3	1.17396	5.97376	6.13231	8.83232e-05	0.00183419	1.40041
2619	9	2828	GAS1	growth arrest specific 1	-0.719883	5.94657	-6.13229	8.83247e-05	0.00183419	1.33939
152926	4	9023	PPM1K	protein phosphatase, Mg2+/Mn2+ dependent 1K	-0.971652	3.27409	-6.12741	8.89188e-05	0.00184371	1.71881
1305	10	3252	COL13A1	collagen type XIII alpha 1 chain	-0.712594	3.25262	-6.12106	8.96977e-05	0.00185703	1.7185
157638	8	5481	FAM84B	family with sequence similarity 84 member B	0.995725	2.37463	6.11333	9.06566e-05	0.00186592	1.80679
100874201	3	519	B4GALT4-AS1	B4GALT4 antisense RNA 1	0.901904	3.21119	6.11331	9.0659e-05	0.00186592	1.77764
7046	9	6779	TGFBR1	transforming growth factor beta receptor 1	0.957468	6.40001	6.1133	9.06593e-05	0.00186592	1.31761
23345	6	28253	SYNE1	spectrin repeat containing nuclear envelope protein 1	0.374186	8.46927	6.11317	9.06757e-05	0.00186592	1.24309
5971	19	2279	RELB	RELB proto-oncogene, NF-kB subunit	-0.878178	2.98934	-6.10831	9.12841e-05	0.00186812	1.734
83987	19	3334	CCDC8	coiled-coil domain containing 8	0.750684	3.87174	6.10824	9.12934e-05	0.00186812	1.67305
11217	9	7099	AKAP2	A-kinase anchoring protein 2	-0.411019	9.33792	-6.10752	9.13831e-05	0.00186812	1.24085
4329	14	4850	ALDH6A1	aldehyde dehydrogenase 6 family member A1	-0.607882	4.29168	-6.10607	9.15656e-05	0.00186812	1.53005
9397	10	5128	NMT2	N-myristoyltransferase 2	0.584157	6.14527	6.1055	9.16372e-05	0.00186812	1.31399
55151	9	4450	TMEM38B	transmembrane protein 38B	-1.16702	2.43604	-6.10476	9.17307e-05	0.00186812	1.78318
23396	19	8691	PIP5K1C	phosphatidylinositol-4-phosphate 5-kinase type 1 gamma	0.364314	7.39581	6.10466	9.17441e-05	0.00186812	1.24281
9368	17	2016	SLC9A3R1	SLC9A3 regulator 1	-0.937257	2.52786	-6.09984	9.23546e-05	0.00187774	1.77134
10318	5	3493	TNIP1	TNFAIP3 interacting protein 1	0.388874	6.88075	6.09795	9.25948e-05	0.00187981	1.24915
8511	1	906	MMP23A	matrix metallopeptidase 23A (pseudogene)	1.07087	2.62195	6.09479	9.29988e-05	0.00188367	1.78755
113612	4	4822	CYP2U1	cytochrome P450 family 2 subfamily U member 1	-0.608345	5.05207	-6.09409	9.30894e-05	0.00188367	1.38855
5467	6	5251	PPARD	peroxisome proliferator activated receptor delta	0.460076	5.75897	6.09322	9.32003e-05	0.00188367	1.33081
9337	5	3338	CNOT8	CCR4-NOT transcription complex subunit 8	0.668344	5.33007	6.09073	9.35204e-05	0.00188734	1.39922
8821	4	5880	INPP4B	inositol polyphosphate-4-phosphatase type II B	-0.680301	3.11584	-6.07852	9.51092e-05	0.00191656	1.68003
89795	12	12043	NAV3	neuron navigator 3	-0.423734	6.04212	-6.06781	9.65263e-05	0.00194224	1.24177
8871	6	9555	SYNJ2	synaptojanin 2	0.390285	6.61737	6.0643	9.6995e-05	0.00194621	1.21309
10193	12	5725	RNF41	ring finger protein 41	0.531701	6.85709	6.06419	9.70098e-05	0.00194621	1.20356
6472	12	2862	SHMT2	serine hydroxymethyltransferase 2	0.430311	7.31089	6.06268	9.72127e-05	0.0019474	1.18444
89866	1	4024	SEC16B	SEC16 homolog B, endoplasmic reticulum export factor	-0.955797	2.66837	-6.05857	9.77665e-05	0.00195562	1.70193
5021	3	4939	OXTR	oxytocin receptor	0.672771	6.85007	6.05483	9.82732e-05	0.00196287	1.19329
5236	1	3353	PGM1	phosphoglucomutase 1	0.693157	7.18742	6.05341	9.84657e-05	0.00196383	1.17771
128178	1	3017	EDARADD	EDAR associated death domain	1.29987	2.0946	6.05199	9.86596e-05	0.00196431	1.69305
53838	11	3336	C11orf24	chromosome 11 open reading frame 24	0.430543	6.06624	6.05046	9.88689e-05	0.00196431	1.23583
135228	6	9377	CD109	CD109 molecule	-0.570511	6.65936	-6.04952	9.89981e-05	0.00196431	1.17842
55529	8	2453	PIP4P2	phosphatidylinositol-4,5-bisphosphate 4-phosphatase 2	-0.735964	3.50082	-6.04873	9.9106e-05	0.00196431	1.57823
203259	9	4145	FAM219A	family with sequence similarity 219 member A	0.754478	5.16423	6.04796	9.92122e-05	0.00196431	1.37086
29855	16	7000	UBN1	ubinuclein 1	-0.397416	6.14381	-6.04625	9.94473e-05	0.00196611	1.2032
10602	2	6158	CDC42EP3	CDC42 effector protein 3	0.331657	7.05654	6.04264	9.9945e-05	0.00197244	1.16144
54741	1	5121	LEPROT	leptin receptor overlapping transcript	-0.367529	6.67089	-6.04125	0.000100137	0.00197244	1.16682
8879	10	6123	SGPL1	sphingosine-1-phosphate lyase 1	0.435071	5.79704	6.04078	0.000100203	0.00197244	1.24942
11057	15	9191	ABHD2	abhydrolase domain containing 2	-0.496451	6.61859	-6.035	0.000101009	0.0019838	1.15921
8605	19	3332	PLA2G4C	phospholipase A2 group IVC	-0.869913	2.70037	-6.03361	0.000101203	0.0019838	1.66575
81539	12	10615	SLC38A1	solute carrier family 38 member 1	0.339244	8.28113	6.0332	0.00010126	0.0019838	1.12668
51271	9	3443	UBAP1	ubiquitin associated protein 1	0.381165	6.17673	6.03247	0.000101363	0.0019838	1.19822
650669	13	895	GAS6-AS1	GAS6 antisense RNA 1	-0.456841	5.34633	-6.0302	0.000101683	0.00198588	1.25835
9414	9	7384	TJP2	tight junction protein 2	-0.559294	5.40768	-6.02964	0.000101761	0.00198588	1.24779
8218	22	5930	CLTCL1	clathrin heavy chain like 1	0.67127	4.1433	6.02751	0.000102063	0.00198756	1.50939
26289	1	4335	AK5	adenylate kinase 5	-1.17011	2.01016	-6.02694	0.000102143	0.00198756	1.69778
1416	22	1501	CRYBB2P1	crystallin beta B2 pseudogene 1	0.843756	4.16172	6.02465	0.000102469	0.00198756	1.51438
23768	14	8920	FLRT2	fibronectin leucine rich transmembrane protein 2	-0.354458	6.66307	-6.02196	0.000102851	0.00198756	1.13904
3563	X|Y	3478	IL3RA	interleukin 3 receptor subunit alpha	-0.842927	2.51314	-6.02195	0.000102853	0.00198756	1.66806
90378	19	1299	SAMD1	sterile alpha motif domain containing 1	0.561531	4.14243	6.0214	0.000102931	0.00198756	1.49384
27440	22	3243	HDHD5	haloacid dehalogenase like hydrolase domain containing 5	0.599649	4.64868	6.02113	0.00010297	0.00198756	1.41043
9764	16	8939	KIAA0513	KIAA0513	-0.608329	4.65479	-6.01982	0.000103158	0.00198756	1.34339
3983	10	10403	ABLIM1	actin binding LIM protein 1	-0.62348	4.75528	-6.01978	0.000103162	0.00198756	1.32625
3659	5	3558	IRF1	interferon regulatory factor 1	-0.835703	4.35227	-6.01685	0.000103583	0.00199284	1.3833
8125	15	2467	ANP32A	acidic nuclear phosphoprotein 32 family member A	0.566026	5.62739	6.01437	0.000103941	0.0019969	1.23788
10435	11	2023	CDC42EP2	CDC42 effector protein 2	0.459475	5.42417	6.0111	0.000104414	0.00200164	1.25547
535	17	4161	ATP6V0A1	ATPase H+ transporting V0 subunit a1	-0.417517	5.74303	-6.01063	0.000104482	0.00200164	1.18531
51334	5	2699	PRR16	proline rich 16	-0.482775	4.73012	-6.00893	0.000104729	0.00200355	1.31957
144455	12	5784	E2F7	E2F transcription factor 7	0.622763	4.28403	6.00351	0.000105521	0.00201586	1.44884
93099	19	3065	DMKN	dermokine	-1.36366	1.91478	-5.99668	0.000106528	0.00202786	1.6583
79001	16	1684	VKORC1	vitamin K epoxide reductase complex subunit 1	0.687597	6.45053	5.99651	0.000106553	0.00202786	1.13376
414236	10	2513	C10orf55	chromosome 10 open reading frame 55	-1.44948	1.6024	-5.99622	0.000106596	0.00202786	1.64963
338799	12	1521	LINC01089	long intergenic non-protein coding RNA 1089	-0.946898	2.04721	-5.99516	0.000106753	0.00202801	1.65545
81567	6	3496	TXNDC5	thioredoxin domain containing 5	0.473862	9.59093	5.98911	0.000107656	0.00204231	1.06769
283131	11	3735	NEAT1	nuclear paraspeckle assembly transcript 1 (non-protein coding)	-0.489217	9.03041	-5.98567	0.000108172	0.002049	1.06113
3915	1	7889	LAMC1	laminin subunit gamma 1	-0.362591	10.7962	-5.98476	0.00010831	0.002049	1.07178
9881	3	15558	TRANK1	tetratricopeptide repeat and ankyrin repeat containing 1	-0.448204	6.89472	-5.98316	0.000108552	0.00204971	1.07324
445815	9	7519	PALM2-AKAP2	PALM2-AKAP2 readthrough	-0.402548	9.35288	-5.98252	0.000108649	0.00204971	1.05847
10174	8	3923	SORBS3	sorbin and SH3 domain containing 3	-0.475558	6.51314	-5.98065	0.000108932	0.0020522	1.08466
5526	11	4051	PPP2R5B	protein phosphatase 2 regulatory subunit B'beta	1.00386	5.23819	5.97682	0.000109514	0.00206032	1.27453
83478	4	5936	ARHGAP24	Rho GTPase activating protein 24	-0.606257	4.78017	-5.97402	0.000109942	0.00206552	1.25644
55760	10	3070	DHX32	DEAH-box helicase 32 (putative)	0.440227	5.69258	5.97276	0.000110136	0.0020663	1.1625
53834	4	3938	FGFRL1	fibroblast growth factor receptor like 1	0.458263	6.44134	5.96931	0.000110667	0.00206889	1.08744
8989	8	5411	TRPA1	transient receptor potential cation channel subfamily A member 1	-0.576163	4.60272	-5.96917	0.000110689	0.00206889	1.28003
126	4	1878	ADH1C	alcohol dehydrogenase 1C (class I), gamma polypeptide	-1.19678	4.79857	-5.9689	0.00011073	0.00206889	1.23567
254122	11	3020	SNX32	sorting nexin 32	0.371288	6.57704	5.96733	0.000110974	0.00206918	1.07328
4907	6	4068	NT5E	5'-nucleotidase ecto	-0.49899	7.68502	-5.96684	0.00011105	0.00206918	1.03269
79587	13	5283	CARS2	cysteinyl-tRNA synthetase 2, mitochondrial	-0.444919	5.16857	-5.96413	0.00011147	0.00207417	1.18671
100526836	6	3352	BLOC1S5-TXNDC5	BLOC1S5-TXNDC5 readthrough (NMD candidate)	0.47398	9.57624	5.96009	0.0001121	0.00208305	1.02494
961	3	5393	CD47	CD47 molecule	-0.407302	5.84518	-5.95587	0.000112763	0.00209249	1.09549
22906	3	12458	TRAK1	trafficking kinesin protein 1	-0.359995	6.12062	-5.94401	0.000114647	0.00212457	1.05573
80003	1	7353	PCNX2	pecanex homolog 2	-0.455982	5.15384	-5.93786	0.000115637	0.00213999	1.15012
6676	20	1616	SPAG4	sperm associated antigen 4	3.02269	3.36406	5.93596	0.000115945	0.00214258	1.57318
4758	6	2071	NEU1	neuraminidase 1	-0.533941	5.16828	-5.93506	0.000116092	0.00214258	1.14214
55901	13	3348	THSD1	thrombospondin type 1 domain containing 1	-0.867714	2.81539	-5.93152	0.000116669	0.00215031	1.51095
54757	17	6180	FAM20A	FAM20A, golgi associated secretory pathway pseudokinase	-1.02822	4.01766	-5.92608	0.000117561	0.00216382	1.30729
80781	21	6808	COL18A1	collagen type XVIII alpha 1 chain	-0.497414	6.93011	-5.92012	0.000118546	0.00217689	0.979098
54858	19	7253	PGPEP1	pyroglutamyl-peptidase I	-0.472136	5.25033	-5.91985	0.000118591	0.00217689	1.10963
7077	17	3655	TIMP2	TIMP metallopeptidase inhibitor 2	-0.391274	10.5872	-5.91681	0.000119097	0.00218324	0.970318
6322	X	9160	SCML1	Scm polycomb group protein like 1	-0.873483	3.56328	-5.91581	0.000119264	0.00218335	1.37569
10007	5	2675	GNPDA1	glucosamine-6-phosphate deaminase 1	-0.741629	5.3612	-5.90195	0.000121607	0.00222324	1.06423
23154	1	3705	NCDN	neurochondrin	-0.398114	5.68738	-5.9004	0.000121872	0.0022251	1.02963
55806	8	5520	HR	HR, lysine demethylase and nuclear receptor corepressor	1.03052	3.09617	5.89685	0.00012248	0.00223321	1.49702
4313	16	4124	MMP2	matrix metallopeptidase 2	-0.6373	11.581	-5.89267	0.000123203	0.00224338	0.943271
9645	11	8174	MICAL2	microtubule associated monooxygenase, calponin and LIM domain containing 2	0.471127	9.12047	5.88964	0.000123727	0.00224991	0.917883
22927	9	2756	HABP4	hyaluronan binding protein 4	-0.556911	4.55487	-5.88785	0.00012404	0.0022512	1.17068
6541	13	7415	SLC7A1	solute carrier family 7 member 1	0.376544	7.02398	5.88689	0.000124207	0.0022512	0.934097
80273	4	1504	GRPEL1	GrpE like 1, mitochondrial	0.6459	4.36242	5.88639	0.000124294	0.0022512	1.2676
440270	15	6728	GOLGA8B	golgin A8 family member B	0.520067	7.63762	5.88284	0.000124916	0.0022578	0.913575
25832	1	10208	NBPF14	NBPF member 14	-0.367187	6.56398	-5.88242	0.000124991	0.0022578	0.938133
221061	10	4025	FAM171A1	family with sequence similarity 171 member A1	0.637766	6.65441	5.87828	0.00012572	0.00226797	0.944121
9589	6	5782	WTAP	WT1 associated protein	-0.636182	6.40664	-5.87562	0.000126191	0.00227281	0.93443
6461	9	6021	SHB	SH2 domain containing adaptor protein B	0.587749	6.0433	5.87488	0.000126323	0.00227281	0.986606
57520	2	7758	HECW2	HECT, C2 and WW domain containing E3 ubiquitin protein ligase 2	0.379669	7.28344	5.87293	0.000126671	0.00227597	0.90575
3201	7	1728	HOXA4	homeobox A4	0.925204	2.82961	5.87165	0.0001269	0.00227597	1.47947
645455	4	1070	CEP170P1	centrosomal protein 170 pseudogene 1	0.492484	4.30056	5.87109	0.000127	0.00227597	1.24601
4015	5	5399	LOX	lysyl oxidase	0.944415	10.4562	5.86377	0.000128317	0.0022956	0.887768
90861	16	3683	JPT2	Jupiter microtubule associated homolog 2	0.42552	5.24237	5.86312	0.000128433	0.0022956	1.06551
125	4	2814	ADH1B	alcohol dehydrogenase 1B (class I), beta polypeptide	-1.20239	6.9034	-5.86152	0.000128724	0.00229777	0.89228
55080	12	2516	TAPBPL	TAP binding protein like	-0.747857	3.05518	-5.84991	0.000130849	0.00233152	1.36578
135112	6	7210	NCOA7	nuclear receptor coactivator 7	0.365496	7.11799	5.84932	0.000130957	0.00233152	0.875172
291	4	4420	SLC25A4	solute carrier family 25 member 4	0.896234	4.9579	5.84834	0.000131138	0.00233169	1.1264
102724229	7	1286	#N/A	#N/A	1.37549	1.76038	5.83593	0.000133457	0.00236983	1.36557
201163	17	5680	FLCN	folliculin	-0.486808	5.54301	-5.83365	0.000133888	0.00237437	0.945113
55326	8	5522	AGPAT5	1-acylglycerol-3-phosphate O-acyltransferase 5	1.06989	4.25569	5.82197	0.000136118	0.00240907	1.2254
10046	X	5171	MAMLD1	mastermind like domain containing 1	-1.26155	2.61858	-5.82155	0.000136199	0.00240907	1.37467
55536	7	2962	CDCA7L	cell division cycle associated 7 like	-0.665413	3.57117	-5.81873	0.000136744	0.00241336	1.23938
2926	4	7110	GRSF1	G-rich RNA sequence binding factor 1	0.486291	6.5382	5.81846	0.000136796	0.00241336	0.858592
10351	17	6608	ABCA8	ATP binding cassette subfamily A member 8	-0.52348	7.1151	-5.81675	0.000137127	0.00241606	0.820292
23479	12	2520	ISCU	iron-sulfur cluster assembly enzyme	-0.450954	5.89642	-5.81531	0.000137406	0.00241728	0.88234
79974	7	6085	CPED1	cadherin like and PC-esterase domain containing 1	-0.869406	4.93851	-5.81457	0.000137552	0.00241728	0.992088
3613	18	1940	IMPA2	inositol monophosphatase 2	-1.08812	1.94096	-5.81158	0.000138136	0.00242442	1.41058
51776	2	10071	MAP3K20	mitogen-activated protein kinase kinase kinase 20	-0.384416	6.16113	-5.80722	0.000138992	0.0024363	0.850005
1978	8	859	EIF4EBP1	eukaryotic translation initiation factor 4E binding protein 1	0.566915	5.36594	5.80175	0.000140073	0.00244812	0.963558
79899	11	4214	PRR5L	proline rich 5 like	1.07231	2.95935	5.80145	0.000140132	0.00244812	1.37795
5019	5	3558	OXCT1	3-oxoacid CoA-transferase 1	-0.993387	4.24387	-5.80057	0.000140308	0.00244812	1.08368
4828	15	1030	NMB	neuromedin B	-1.172	3.71235	-5.80017	0.000140386	0.00244812	1.17693
79683	6	5855	ZDHHC14	zinc finger DHHC-type containing 14	-0.780281	3.13893	-5.79906	0.000140608	0.00244885	1.27954
5396	1	4287	PRRX1	paired related homeobox 1	-0.45476	7.37745	-5.79357	0.000141708	0.00246246	0.780089
7851	2	3184	MALL	mal, T cell differentiation protein like	0.821986	5.5896	5.79332	0.000141757	0.00246246	0.934638
11101	10	5514	ATE1	arginyltransferase 1	-0.503215	4.08993	-5.79245	0.000141933	0.00246246	1.11607
8531	12	2511	YBX3	Y-box binding protein 3	-0.371357	7.24359	-5.79145	0.000142134	0.00246281	0.780053
100287227	3	2543	TIPARP-AS1	TIPARP antisense RNA 1	1.43	2.14426	5.78241	0.00014397	0.00249145	1.35035
6594	X	4116	SMARCA1	SWI/SNF related, matrix associated, actin dependent regulator of chromatin, subfamily a, member 1	0.34509	6.87021	5.77864	0.000144743	0.00250044	0.778446
57569	11	7314	ARHGAP20	Rho GTPase activating protein 20	-0.896807	2.80609	-5.77809	0.000144857	0.00250044	1.29545
57026	22	2005	PDXP	pyridoxal phosphatase	0.865808	3.87434	5.77678	0.000145128	0.00250193	1.20906
653691	7	2268	TCAF2P1	TRPM8 channel associated factor 2 pseudogene 1	1.42163	3.27759	5.77358	0.000145789	0.00251015	1.32615
79139	8	3390	DERL1	derlin 1	0.371776	5.93788	5.77076	0.000146374	0.00251703	0.834085
7153	17	5875	TOP2A	DNA topoisomerase II alpha	0.924985	2.74416	5.76969	0.000146597	0.00251769	1.34447
51703	10	3744	ACSL5	acyl-CoA synthetase long chain family member 5	-0.870456	2.90728	-5.76652	0.00014726	0.00252588	1.26564
57863	1	3698	CADM3	cell adhesion molecule 3	-0.80506	3.05688	-5.76427	0.000147731	0.00253078	1.24146
56479	6	7635	KCNQ5	potassium voltage-gated channel subfamily Q member 5	-0.723061	3.22513	-5.76159	0.000148298	0.00253729	1.21343
23102	15	6769	TBC1D2B	TBC1 domain family member 2B	-0.452049	6.64065	-5.75869	0.00014891	0.00254456	0.749799
349114	7	4644	LINC00265	long intergenic non-protein coding RNA 265	-0.615384	3.25689	-5.75772	0.000149117	0.0025449	1.20557
290	15	3803	ANPEP	alanyl aminopeptidase, membrane	-0.515184	6.48672	-5.7548	0.000149738	0.00255231	0.750849
145389	14	3812	SLC38A6	solute carrier family 38 member 6	-0.779017	2.79873	-5.74215	0.000152461	0.00259311	1.24785
1955	9	6210	MEGF9	multiple EGF like domains 9	-0.610829	5.00868	-5.74191	0.000152513	0.00259311	0.878549
1439	22	4970	CSF2RB	colony stimulating factor 2 receptor beta common subunit	1.46633	4.83571	5.73943	0.000153055	0.00259907	1.03318
1039	16	2728	CDR2	cerebellar degeneration related protein 2	0.518973	4.79501	5.73557	0.0001539	0.00261015	0.961721
399665	9	5132	FAM102A	family with sequence similarity 102 member A	-0.581099	5.73469	-5.73269	0.000154533	0.00261764	0.772204
80833	22	4654	APOL3	apolipoprotein L3	-0.885669	3.62547	-5.72917	0.000155312	0.00262755	1.09409
23385	1	4018	NCSTN	nicastrin	-0.311431	7.52963	-5.7265	0.000155906	0.00263433	0.677308
56255	20	6164	TMX4	thioredoxin related transmembrane protein 4	-0.417898	6.22976	-5.7204	0.00015727	0.00265407	0.714927
9961	16	2925	MVP	major vault protein	-0.341123	7.46012	-5.71864	0.000157666	0.00265662	0.666557
102724316	10	8048	SVIL-AS1	SVIL antisense RNA 1	-0.492775	6.79873	-5.718	0.000157811	0.00265662	0.682313
10494	2	4131	STK25	serine/threonine kinase 25	0.423368	6.27082	5.71587	0.000158291	0.00266141	0.723112
649446	18	993	DLGAP1-AS1	DLGAP1 antisense RNA 1	-1.17579	1.32746	-5.71052	0.000159507	0.0026776	1.25699
10826	5	4832	FAXDC2	fatty acid hydroxylase domain containing 2	-0.417576	5.78973	-5.70991	0.000159648	0.0026776	0.735373
8870	6	1240	IER3	immediate early response 3	1.59297	6.72179	5.7077	0.000160152	0.00268274	0.721306
5098	5	4973	PCDHGC3	protocadherin gamma subfamily C, 3	-0.33285	8.14709	-5.70676	0.000160369	0.00268307	0.642617
7059	1	5081	THBS3	thrombospondin 3	-0.4235	5.36761	-5.70438	0.000160916	0.00268892	0.775194
7037	3	5410	TFRC	transferrin receptor	0.409938	8.21005	5.70299	0.000161235	0.00269095	0.636767
168667	7	5031	BMPER	BMP binding endothelial regulator	-0.515823	5.70337	-5.70025	0.000161871	0.00269687	0.727883
79156	19	3369	PLEKHF1	pleckstrin homology and FYVE domain containing 1	-1.09928	3.0202	-5.69975	0.000161987	0.00269687	1.14883
26031	7	7669	OSBPL3	oxysterol binding protein like 3	-0.766267	4.33145	-5.69447	0.000163215	0.00271401	0.917588
8862	X	3224	APLN	apelin	2.6377	3.31802	5.69281	0.000163605	0.00271716	1.25097
92092	7	4963	ZC3HAV1L	zinc finger CCCH-type containing, antiviral 1 like	0.57868	4.05697	5.69051	0.000164144	0.00272278	1.03046
28988	7	2218	DBNL	drebrin like	0.364914	6.23795	5.68851	0.000164616	0.00272729	0.682881
83641	10	5353	FAM107B	family with sequence similarity 107 member B	0.581507	4.43597	5.68583	0.00016525	0.00273447	0.956411
85360	19	3303	SYDE1	synapse defective Rho GTPase homolog 1	0.565967	6.19921	5.6824	0.000166064	0.00274222	0.683673
6751	14	4291	SSTR1	somatostatin receptor 1	0.423381	4.90643	5.68191	0.000166181	0.00274222	0.85552
5010	3	2859	CLDN11	claudin 11	-0.541886	8.24066	-5.68131	0.000166323	0.00274222	0.60468
55790	8	6851	CSGALNACT1	chondroitin sulfate N-acetylgalactosaminyltransferase 1	-0.390923	6.0923	-5.67104	0.000168795	0.00277959	0.650773
64397	15	11247	ZNF106	zinc finger protein 106	-0.361847	7.59626	-5.66905	0.000169278	0.00278203	0.589587
388566	19	8333	ZNF470	zinc finger protein 470	0.778555	3.63968	5.66874	0.000169352	0.00278203	1.0856
7064	19	4285	THOP1	thimet oligopeptidase 1	0.481209	4.33208	5.66021	0.00017144	0.00281294	0.929933
3601	10	3282	IL15RA	interleukin 15 receptor subunit alpha	-1.16839	2.23217	-5.65872	0.000171808	0.00281558	1.18442
9168	2	482	TMSB10	thymosin beta 10	0.414121	8.86459	5.65463	0.000172821	0.00282878	0.564529
30008	11	2068	EFEMP2	EGF containing fibulin extracellular matrix protein 2	0.373012	7.87358	5.64605	0.000174969	0.00286049	0.553539
9244	19	2182	CRLF1	cytokine receptor like factor 1	0.497356	7.36792	5.64143	0.000176137	0.00287226	0.557594
57175	11	1979	CORO1B	coronin 1B	-0.359883	5.59593	-5.64121	0.000176193	0.00287226	0.653641
116039	8	8599	OSR2	odd-skipped related transciption factor 2	-0.783618	4.71119	-5.6407	0.000176322	0.00287226	0.770077
286749	2	4132	STON1-GTF2A1L	STON1-GTF2A1L readthrough	-0.472239	4.86668	-5.63659	0.000177369	0.00288585	0.747502
64399	4	6226	HHIP	hedgehog interacting protein	0.867718	3.82365	5.63313	0.000178256	0.00289682	1.00787
84858	10	3695	ZNF503	zinc finger protein 503	0.53211	6.71014	5.63094	0.00017882	0.0029025	0.567411
10611	4	9204	PDLIM5	PDZ and LIM domain 5	0.400653	7.732	5.63012	0.000179032	0.0029025	0.531771
333	19	2450	APLP1	amyloid beta precursor like protein 1	0.589553	4.0807	5.62775	0.000179643	0.00290894	0.9347
11117	2	3939	EMILIN1	elastin microfibril interfacer 1	-0.330195	7.44726	-5.6244	0.000180515	0.00291958	0.524324
4312	11	2055	MMP1	matrix metallopeptidase 1	-0.630905	6.88185	-5.62035	0.000181572	0.00293318	0.531305
55068	13	4711	ENOX1	ecto-NOX disulfide-thiol exchanger 1	-0.811608	4.02299	-5.61814	0.000182154	0.00293673	0.859529
84188	11	5766	FAR1	fatty acyl-CoA reductase 1	0.348612	5.63171	5.61787	0.000182223	0.00293673	0.637871
3597	X	5774	IL13RA1	interleukin 13 receptor subunit alpha 1	0.583249	6.74322	5.61508	0.000182959	0.0029451	0.542727
201725	4	3734	C4orf46	chromosome 4 open reading frame 46	-0.531853	3.63757	-5.61418	0.000183198	0.00294546	0.932862
160287	11	2637	LDHAL6A	lactate dehydrogenase A like 6A	1.49235	1.37473	5.61173	0.000183847	0.0029524	0.986579
645431	14	2026	FUT8-AS1	FUT8 antisense RNA 1	-0.942417	1.90734	-5.60907	0.000184553	0.00296025	1.13514
23210	17	5714	JMJD6	arginine demethylase and lysine hydroxylase	0.525539	3.9711	5.60524	0.000185577	0.00297317	0.916142
280	1	2242	AMY2B	amylase, alpha 2B (pancreatic)	-0.988149	1.6741	-5.60384	0.000185955	0.00297572	1.13026
102465436	1	89	MIR6728	microRNA 6728	1.87916	1.19856	5.6018	0.000186503	0.00298098	0.854213
6518	1	3040	SLC2A5	solute carrier family 2 member 5	1.37759	3.85208	5.5965	0.000187937	0.00300038	0.99068
54751	1	4618	FBLIM1	filamin binding LIM protein 1	0.400877	6.93405	5.58467	0.000191184	0.00304863	0.48391
3400	6	3876	ID4	inhibitor of DNA binding 4, HLH protein	1.11629	3.32974	5.58031	0.000192396	0.00306437	1.0276
4355	17	6025	MPP2	membrane palmitoylated protein 2	0.897237	3.21988	5.57205	0.000194712	0.00309763	1.01703
80154	15	3429	GOLGA2P10	golgin A2 pseudogene 10	0.41421	4.86643	5.56986	0.000195333	0.00310387	0.693922
5794	19	4333	PTPRH	protein tyrosine phosphatase, receptor type H	1.42972	3.25082	5.56698	0.00019615	0.00311322	1.03688
219790	10	9948	RTKN2	rhotekin 2	-0.629915	3.38748	-5.56561	0.000196539	0.00311576	0.90201
847	11	2300	CAT	catalase	-0.354911	5.37043	-5.56454	0.000196845	0.00311698	0.565409
81029	12	2431	WNT5B	Wnt family member 5B	-0.80523	3.51491	-5.56236	0.000197468	0.00312321	0.869518
57605	12	7878	PITPNM2	phosphatidylinositol transfer protein membrane associated 2	-0.603745	3.08505	-5.55652	0.000199151	0.00314616	0.941298
10457	7	2788	GPNMB	glycoprotein nmb	-1.07945	8.44122	-5.55346	0.000200038	0.00315652	0.412534
7357	9	4090	UGCG	UDP-glucose ceramide glucosyltransferase	0.567553	6.54832	5.55187	0.0002005	0.00315801	0.458239
144195	12	4999	SLC2A14	solute carrier family 2 member 14	0.583722	4.57604	5.55154	0.000200597	0.00315801	0.730937
5176	17	1533	SERPINF1	serpin family F member 1	-0.428671	5.71524	-5.54817	0.000201582	0.00316984	0.497965
4524	1	8761	MTHFR	methylenetetrahydrofolate reductase	-0.413461	5.09595	-5.544	0.000202805	0.0031854	0.572229
9727	16	5656	RAB11FIP3	RAB11 family interacting protein 3	-0.409781	5.40768	-5.53636	0.000205074	0.00321732	0.516371
3487	17	2236	IGFBP4	insulin like growth factor binding protein 4	0.692799	11.2563	5.53501	0.000205477	0.00321993	0.398393
94081	5	4115	SFXN1	sideroflexin 1	0.446911	5.37336	5.53294	0.000206095	0.0032259	0.55138
26512	13	9862	INTS6	integrator complex subunit 6	0.405342	4.95329	5.53138	0.000206564	0.00322627	0.619114
5584	3	4884	PRKCI	protein kinase C iota	0.365084	5.99864	5.53091	0.000206706	0.00322627	0.465511
55076	3	1847	TMEM45A	transmembrane protein 45A	0.804964	6.29323	5.5305	0.000206831	0.00322627	0.45403
5837	11	3616	PYGM	glycogen phosphorylase, muscle associated	2.49958	2.58944	5.51518	0.000211498	0.00329514	0.988771
22822	12	5913	PHLDA1	pleckstrin homology like domain family A member 1	0.628013	7.98894	5.51443	0.00021173	0.00329514	0.352952
5376	17	2562	PMP22	peripheral myelin protein 22	-0.985866	6.14159	-5.51336	0.00021206	0.00329651	0.403385
92565	10	2899	FANK1	fibronectin type III and ankyrin repeat domains 1	0.638425	4.20707	5.5105	0.000212946	0.00330484	0.740489
101928243	2	1126	DARS-AS1	DARS antisense RNA 1	0.769429	3.47092	5.51006	0.000213082	0.00330484	0.87974
84304	11	1513	NUDT22	nudix hydrolase 22	0.606864	4.20685	5.50924	0.000213339	0.00330505	0.736175
375056	1	9260	MIA3	MIA family member 3, ER export factor	-0.329154	6.67773	-5.50084	0.000215969	0.00334199	0.357849
78999	11	3345	LRFN4	leucine rich repeat and fibronectin type III domain containing 4	-0.604363	3.97322	-5.49179	0.000218843	0.00338261	0.686862
91010	12	12296	FMNL3	formin like 3	-0.394442	4.85814	-5.4841	0.000221316	0.00341696	0.520738
5324	8	7416	PLAG1	PLAG1 zinc finger	-0.577471	3.57586	-5.48273	0.00022176	0.00341993	0.746876
25825	21	8930	BACE2	beta-site APP-cleaving enzyme 2	-0.472385	5.93343	-5.47901	0.000222972	0.00342913	0.370333
9853	9	5971	RUSC2	RUN and SH3 domain containing 2	0.358553	6.74176	5.47864	0.000223092	0.00342913	0.329452
25822	9	3371	DNAJB5	DnaJ heat shock protein family (Hsp40) member B5	0.581713	3.94073	5.47858	0.000223113	0.00342913	0.736996
6448	17	3177	SGSH	N-sulfoglucosamine sulfohydrolase	-0.41237	5.72776	-5.47588	0.000223994	0.00343762	0.386401
553103	5	1802	MIR3936HG	MIR3936 host gene	-1.14715	1.50062	-5.47534	0.000224171	0.00343762	0.952618
10123	2	4013	ARL4C	ADP ribosylation factor like GTPase 4C	-0.559926	6.76104	-5.47456	0.000224427	0.00343767	0.313
285440	4	4813	CYP4V2	cytochrome P450 family 4 subfamily V member 2	-0.533728	4.008	-5.47191	0.000225301	0.00344719	0.65282
100506428	21	2126	CBR3-AS1	CBR3 antisense RNA 1	-0.956624	1.95231	-5.46765	0.00022671	0.00346485	0.936272
388	2	2375	RHOB	ras homolog family member B	0.450114	5.09529	5.46357	0.00022807	0.00348171	0.492954
5305	10	5225	PIP4K2A	phosphatidylinositol-5-phosphate 4-kinase type 2 alpha	-0.388183	5.43559	-5.46114	0.000228885	0.00349023	0.398205
100033819	11	73	MIR675	microRNA 675	0.936027	2.50992	5.45622	0.000230539	0.00351152	0.920585
374383	11	9731	NCR3LG1	natural killer cell cytotoxicity receptor 3 ligand 1	-0.934682	3.12809	-5.45212	0.000231931	0.00352281	0.771287
10156	7	5818	RASA4	RAS p21 protein activator 4	0.81011	6.88409	5.45206	0.000231953	0.00352281	0.291394
51752	5	10281	ERAP1	endoplasmic reticulum aminopeptidase 1	-0.35256	5.93462	-5.45175	0.000232057	0.00352281	0.330427
1809	5	6219	DPYSL3	dihydropyrimidinase like 3	0.297577	8.96682	5.44994	0.000232674	0.00352824	0.252292
401149	4	4818	LINC01061	long intergenic non-protein coding RNA 1061	-0.587167	3.38297	-5.43986	0.000236141	0.00357527	0.717163
79047	19	5111	KCTD15	potassium channel tetramerization domain containing 15	0.445981	5.23219	5.4394	0.000236301	0.00357527	0.431263
25798	7	2394	BRI3	brain protein I3	-0.339486	6.62834	-5.43798	0.000236793	0.00357874	0.26324
10346	11	3091	TRIM22	tripartite motif containing 22	-0.714214	6.49223	-5.43576	0.000237569	0.00358246	0.264458
55558	X	6756	PLXNA3	plexin A3	0.534952	6.94182	5.43532	0.000237721	0.00358246	0.256771
54756	3	9410	IL17RD	interleukin 17 receptor D	-0.734556	3.76667	-5.43501	0.00023783	0.00358246	0.635046
2992	3	2022	GYG1	glycogenin 1	-0.617078	4.80487	-5.43349	0.000238363	0.00358651	0.444872
11199	4	1518	ANXA10	annexin A10	1.19648	1.92852	5.43177	0.000238966	0.00359161	0.879252
2200	15	11695	FBN1	fibrillin 1	-0.337355	11.5625	-5.42961	0.000239726	0.00359663	0.241685
6934	10	5469	TCF7L2	transcription factor 7 like 2	-0.343414	5.50084	-5.42932	0.000239828	0.00359663	0.342007
90139	11	4736	TSPAN18	tetraspanin 18	1.04387	2.8912	5.42359	0.000241857	0.00362164	0.848286
83648	8	5123	FAM167A	family with sequence similarity 167 member A	0.564975	3.74463	5.42311	0.000242029	0.00362164	0.688645
101060684	1	5698	NBPF26	NBPF member 26	-0.338714	6.25802	-5.41867	0.000243616	0.00364138	0.254116
2782	1	3194	GNB1	G protein subunit beta 1	0.346388	8.55417	5.41672	0.000244313	0.0036478	0.199132
6256	9	7310	RXRA	retinoid X receptor alpha	-0.352886	5.78492	-5.41311	0.000245617	0.00366325	0.285185
57509	8	8360	MTUS1	microtubule associated scaffold protein 1	-0.884896	3.3639	-5.40698	0.000247843	0.0036924	0.662656
3987	2	5745	LIMS1	LIM zinc finger domain containing 1	-0.429948	5.85784	-5.40442	0.000248782	0.00369903	0.263075
126308	19	3457	MOB3A	MOB kinase activator 3A	0.337455	5.61845	5.40398	0.000248943	0.00369903	0.312298
4238	5	5346	MFAP3	microfibril associated protein 3	0.4215	5.34782	5.40354	0.000249104	0.00369903	0.355716
54985	16	1127	HCFC1R1	host cell factor C1 regulator 1	0.573515	5.21422	5.39944	0.000250613	0.00371581	0.382353
56270	17	3161	WDR45B	WD repeat domain 45B	0.435323	6.45756	5.39899	0.00025078	0.00371581	0.22576
55764	3	5304	IFT122	intraflagellar transport 122	-0.677756	4.10824	-5.39781	0.000251218	0.00371587	0.515978
664709	19	1354	HNRNPA1P10	heterogeneous nuclear ribonucleoprotein A1 pseudogene 10	0.308164	7.26893	5.3975	0.000251331	0.00371587	0.184415
8324	2	3851	FZD7	frizzled class receptor 7	0.554484	6.58775	5.39327	0.000252906	0.0037351	0.211343
22949	9	1702	PTGR1	prostaglandin reductase 1	0.383559	5.48768	5.38389	0.000256431	0.00378305	0.301605
166336	3	9766	PRICKLE2	prickle planar cell polarity protein 2	-0.397753	5.01251	-5.38169	0.000257267	0.00379127	0.337737
80017	14	4324	DGLUCY	D-glutamate cyclase	-0.769248	4.47977	-5.37936	0.000258153	0.00380021	0.413944
8425	19	6089	LTBP4	latent transforming growth factor beta binding protein 4	-0.743716	5.34955	-5.37619	0.000259362	0.00381389	0.272267
23704	2	3175	KCNE4	potassium voltage-gated channel subfamily E regulatory subunit 4	0.835237	5.95283	5.3686	0.00026229	0.00385278	0.241605
1185	1	5708	CLCN6	chloride voltage-gated channel 6	-0.470856	4.33274	-5.36758	0.000262686	0.00385443	0.435156
26092	1	4099	TOR1AIP1	torsin 1A interacting protein 1	-0.320635	6.27249	-5.3645	0.000263886	0.00386038	0.16947
27115	6	7439	PDE7B	phosphodiesterase 7B	-0.525273	3.94749	-5.36413	0.000264028	0.00386038	0.500978
667	6	32252	DST	dystonin	-0.320721	9.73752	-5.36337	0.000264329	0.00386038	0.12511
1969	1	3964	EPHA2	EPH receptor A2	0.51258	5.15441	5.36328	0.000264364	0.00386038	0.332652
2121	4	6812	EVC	EvC ciliary complex subunit 1	-0.341009	7.786	-5.3629	0.00026451	0.00386038	0.117872
51537	22	1278	MTFP1	mitochondrial fission process 1	1.34863	1.23373	5.35781	0.000266511	0.00388541	0.660919
4205	15	10564	MEF2A	myocyte enhancer factor 2A	0.346501	6.26793	5.35572	0.000267337	0.00389312	0.170757
63901	11	3942	FAM111A	family with sequence similarity 111 member A	-0.618486	4.07045	-5.35502	0.000267613	0.00389312	0.460209
344148	2	9429	NCKAP5	NCK associated protein 5	1.18381	2.97754	5.34861	0.000270167	0.00392355	0.737773
252839	1	2471	TMEM9	transmembrane protein 9	0.470434	5.02583	5.34833	0.000270281	0.00392355	0.330029
91768	18	5240	CABLES1	Cdk5 and Abl enzyme substrate 1	-0.414583	5.43539	-5.34555	0.000271396	0.00393553	0.21914
55114	16	3897	ARHGAP17	Rho GTPase activating protein 17	-0.410565	6.02332	-5.34375	0.00027212	0.00394183	0.154536
105377650	3	2373	LOC105377650	uncharacterized LOC105377650	0.757661	3.75333	5.33735	0.000274716	0.00397061	0.572303
10150	13	4871	MBNL2	muscleblind like splicing regulator 2	0.410723	6.82647	5.337	0.000274858	0.00397061	0.107139
5641	14	2175	LGMN	legumain	0.311903	6.63192	5.33669	0.000274983	0.00397061	0.114756
160335	12	5812	TMTC2	transmembrane and tetratricopeptide repeat containing 2	0.679692	3.32786	5.33518	0.000275602	0.00397533	0.638482
8683	12	1163	SRSF9	serine and arginine rich splicing factor 9	0.381798	6.11933	5.3343	0.000275959	0.00397627	0.151558
6897	5	3166	TARS	threonyl-tRNA synthetase	0.341282	7.30064	5.3317	0.000277026	0.00398741	0.0816055
6535	X	3654	SLC6A8	solute carrier family 6 member 8	0.725501	6.54989	5.32875	0.000278243	0.00400069	0.11909
59342	17	2083	SCPEP1	serine carboxypeptidase 1	-0.582983	6.13528	-5.3269	0.00027901	0.00400749	0.117598
642517	10	2387	AGAP9	ArfGAP with GTPase domain, ankyrin repeat and PH domain 9	-0.443925	4.29512	-5.32585	0.000279446	0.00400951	0.379525
388152	15	3356	GOLGA2P7	golgin A2 pseudogene 7	0.400097	4.77475	5.32402	0.000280203	0.00401614	0.335149
9361	19	3516	LONP1	lon peptidase 1, mitochondrial	0.339929	6.86208	5.31818	0.000282645	0.0040441	0.0750489
105369660	12	3005	#N/A	#N/A	-0.501396	4.59462	-5.31794	0.000282748	0.0040441	0.308521
23324	4	4266	MAN2B2	mannosidase alpha class 2B member 2	-0.298989	6.96732	-5.31357	0.000284588	0.00406613	0.05761
51114	X	5694	ZDHHC9	zinc finger DHHC-type containing 9	0.499195	6.38075	5.31113	0.000285625	0.00407585	0.0970062
8445	12	6159	DYRK2	dual specificity tyrosine phosphorylation regulated kinase 2	-0.345664	5.86743	-5.31052	0.000285881	0.00407585	0.118024
57715	10	4565	SEMA4G	semaphorin 4G	1.00569	3.24295	5.30985	0.000286167	0.00407585	0.63636
286140	8	1085	RNF5P1	ring finger protein 5 pseudogene 1	0.743631	2.7984	5.30827	0.00028684	0.00408117	0.677459
84957	11	4596	RELT	RELT, TNF receptor	1.34919	2.35182	5.30609	0.000287773	0.00409017	0.71963
3638	7	3149	INSIG1	insulin induced gene 1	0.787088	4.41604	5.30324	0.000288997	0.00410328	0.397922
101929780	1	3827	NBPF25P	NBPF member 25, pseudogene	-0.363596	5.64139	-5.3009	0.000290005	0.00411329	0.126115
3884	17	1607	KRT33B	keratin 33B	3.86294	0.386253	5.29709	0.000291654	0.00412573	-0.348356
22808	3	5319	MRAS	muscle RAS oncogene homolog	0.384759	6.30895	5.29704	0.000291673	0.00412573	0.0771815
55534	4	7101	MAML3	mastermind like transcriptional coactivator 3	-0.569834	3.29882	-5.29623	0.000292029	0.00412573	0.517211
11185	7	2559	INMT	indolethylamine N-methyltransferase	0.622257	4.39459	5.29607	0.000292095	0.00412573	0.378443
6581	6	4708	SLC22A3	solute carrier family 22 member 3	1.51363	1.82808	5.29049	0.000294535	0.00415587	0.668571
54516	6	4059	MTRF1L	mitochondrial translational release factor 1 like	0.436535	5.06621	5.28376	0.000297504	0.00419341	0.220112
103752587	16	319	FOXC2-AS1	FOXC2 antisense RNA 1	1.0377	2.29296	5.28257	0.000298031	0.0041965	0.685247
132671	4	4499	SPATA18	spermatogenesis associated 18	-0.388517	4.71562	-5.28059	0.000298913	0.00420457	0.233477
23492	22	4117	CBX7	chromobox 7	-0.699227	3.70249	-5.27797	0.000300083	0.00421355	0.409442
64834	1	1786	ELOVL1	ELOVL fatty acid elongase 1	0.416175	5.71143	5.27777	0.000300171	0.00421355	0.108513
100996758	10	8231	NPY4R2	neuropeptide Y receptor Y4-2	1.14959	4.46162	5.27672	0.000300644	0.00421584	0.37859
9900	1	4551	SV2A	synaptic vesicle glycoprotein 2A	0.578027	4.7155	5.27156	0.000302969	0.00423974	0.277197
439921	17	6809	MXRA7	matrix remodeling associated 7	0.314347	8.60667	5.27108	0.000303186	0.00423974	-0.0276413
2059	12	4435	EPS8	epidermal growth factor receptor pathway substrate 8	-0.53782	6.80475	-5.27016	0.000303601	0.00423974	-0.00598269
100532736	1	2210	MINOS1-NBL1	MINOS1-NBL1 readthrough	0.411287	6.99262	5.26955	0.000303876	0.00423974	-0.00516702
219348	10	673	PLAC9	placenta specific 9	-0.788509	3.36987	-5.26949	0.000303907	0.00423974	0.456403
101060226	1	3690	NBPF19	NBPF member 19	-0.37619	5.96249	-5.26684	0.00030511	0.00425216	0.0404587
977	11	1549	CD151	CD151 molecule (Raph blood group)	0.337041	8.52419	5.26331	0.000306723	0.00426315	-0.0400514
10087	5	5796	COL4A3BP	collagen type IV alpha 3 binding protein	-0.457485	5.47405	-5.26312	0.000306808	0.00426315	0.0850691
105378159	6	1909	#N/A	#N/A	0.454848	4.83299	5.26306	0.000306839	0.00426315	0.233624
6773	12	4988	STAT2	signal transducer and activator of transcription 2	-0.593768	7.51	-5.25954	0.000308454	0.00428121	-0.0405023
285761	6	4596	DCBLD1	discoidin, CUB and LCCL domain containing 1	0.416293	5.96187	5.25736	0.000309464	0.00429085	0.0481503
23467	22	5815	NPTXR	neuronal pentraxin receptor	-0.630508	4.35093	-5.2523	0.000311811	0.004319	0.247283
728239	X	2683	MAGED4	MAGE family member D4	0.476132	4.53049	5.25064	0.000312589	0.00432537	0.272671
81557	X	3283	MAGED4B	MAGE family member D4B	0.481696	4.534	5.24906	0.000313327	0.00433117	0.269935
55672	1	5891	NBPF1	NBPF member 1	-0.298813	6.65872	-5.24743	0.000314092	0.0043322	-0.0345113
22885	5	6391	ABLIM3	actin binding LIM protein family member 3	-0.475442	5.76286	-5.247	0.000314295	0.0043322	0.0266283
2745	5	1658	GLRX	glutaredoxin	-0.347925	5.49	-5.24687	0.000314357	0.0043322	0.0599753
3953	1	6901	LEPR	leptin receptor	-0.448028	5.08341	-5.24368	0.00031586	0.0043485	0.110539
56261	20	6792	GPCPD1	glycerophosphocholine phosphodiesterase 1	-0.453999	4.42262	-5.243	0.000316181	0.00434853	0.226852
92949	9	9233	ADAMTSL1	ADAMTS like 1	-0.34386	6.06632	-5.24143	0.000316922	0.00435026	-0.00774797
3801	16	5561	KIFC3	kinesin family member C3	0.491886	5.08361	5.24138	0.000316946	0.00435026	0.155432
79939	19	5093	SLC35E1	solute carrier family 35 member E1	0.634296	6.69451	5.24016	0.000317525	0.00435381	-0.0320953
134429	5	5337	STARD4	StAR related lipid transfer domain containing 4	0.829565	3.34718	5.23453	0.000320214	0.00438626	0.49527
64641	8	4872	EBF2	early B cell factor 2	-0.614608	3.4235	-5.23291	0.000320992	0.00438851	0.396064
4000	1	4144	LMNA	lamin A/C	-0.444775	8.68236	-5.23285	0.000321024	0.00438851	-0.0859416
10659	10	11174	CELF2	CUGBP Elav-like family member 2	-0.376146	5.61997	-5.23156	0.000321646	0.0043926	0.0198972
9208	2	7982	LRRFIP1	LRR binding FLII interacting protein 1	0.342913	6.52834	5.22947	0.000322653	0.00440036	-0.0460627
4601	10	3835	MXI1	MAX interactor 1, dimerization protein	0.49699	5.98921	5.22904	0.000322862	0.00440036	0.0042479
101929655	15	1077	TMC3-AS1	TMC3 antisense RNA 1	0.852449	2.77657	5.22813	0.000323299	0.00440095	0.567269
114876	18	5319	OSBPL1A	oxysterol binding protein like 1A	-0.4914	5.30974	-5.22761	0.000323552	0.00440095	0.0506359
54532	4	6887	USP53	ubiquitin specific peptidase 53	-0.497368	8.22043	-5.21995	0.000327292	0.00444738	-0.107414
7127	14	5292	TNFAIP2	TNF alpha induced protein 2	-0.553604	6.40722	-5.21506	0.000329702	0.00447565	-0.0745004
81617	13	4254	CAB39L	calcium binding protein 39 like	-0.606921	3.09325	-5.2139	0.000330274	0.00447576	0.42857
100505641	3	4379	FGD5-AS1	FGD5 antisense RNA 1	-0.411696	6.49823	-5.21371	0.000330368	0.00447576	-0.0806192
25902	6	5609	MTHFD1L	methylenetetrahydrofolate dehydrogenase (NADP+ dependent) 1 like	0.348701	6.66711	5.20705	0.000333689	0.00451626	-0.0895108
64114	2	3592	TMBIM1	transmembrane BAX inhibitor motif containing 1	-0.29268	7.07414	-5.20563	0.0003344	0.00452138	-0.114908
10797	2	2286	MTHFD2	methylenetetrahydrofolate dehydrogenase (NADP+ dependent) 2, methenyltetrahydrofolate cyclohydrolase	0.444629	6.96178	5.2042	0.000335122	0.0045233	-0.106191
5325	6	4132	PLAGL1	PLAG1 like zinc finger 1	0.596269	6.28551	5.20375	0.000335347	0.0045233	-0.0601154
79901	2	4402	CYBRD1	cytochrome b reductase 1	-0.601877	8.99641	-5.20337	0.000335539	0.0045233	-0.130084
5980	6	12392	REV3L	REV3 like, DNA directed polymerase zeta catalytic subunit	-0.365884	6.87475	-5.20113	0.000336671	0.00453152	-0.116203
23299	9	6416	BICD2	BICD cargo adaptor 2	0.352202	6.17026	5.20084	0.000336816	0.00453152	-0.0629035
154881	7	5051	KCTD7	potassium channel tetramerization domain containing 7	-0.518202	4.20931	-5.19927	0.000337612	0.00453775	0.197027
100216546	7	9419	LINC01004	long intergenic non-protein coding RNA 1004	-0.543801	3.34532	-5.19784	0.000338341	0.00454305	0.359674
26030	14	8060	PLEKHG3	pleckstrin homology and RhoGEF domain containing G3	-0.689227	2.63257	-5.19642	0.000339062	0.00454825	0.475879
53918	5	2920	PELO	pelota mRNA surveillance and ribosome rescue factor	0.416587	5.12811	5.19516	0.000339705	0.00455239	0.0695196
131076	3	784	CCDC58	coiled-coil domain containing 58	0.941055	2.27644	5.19412	0.000340236	0.00455501	0.558992
50636	2	5478	ANO7	anoctamin 7	1.88977	1.95198	5.19063	0.000342028	0.0045745	0.52677
5780	15	3945	PTPN9	protein tyrosine phosphatase, non-receptor type 9	0.384765	5.91123	5.18892	0.000342911	0.0045818	-0.0551898
140465	12	1064	MYL6B	myosin light chain 6B	0.359976	5.26371	5.188	0.000343385	0.00458364	0.0304964
5311	4	5235	PKD2	polycystin 2, transient receptor potential cation channel	0.483266	7.7111	5.18697	0.000343917	0.00458624	-0.15356
5550	6	4328	PREP	prolyl endopeptidase	0.405361	5.45851	5.18348	0.000345726	0.00460585	-0.00524535
5870	11	3560	RAB6A	RAB6A, member RAS oncogene family	0.30331	6.99333	5.1828	0.00034608	0.00460604	-0.143203
9456	5	4312	HOMER1	homer scaffold protein 1	0.765136	3.25875	5.17979	0.000347651	0.00462028	0.422392
256302	17	4787	NATD1	N-acetyltransferase domain containing 1	-0.478796	5.88591	-5.17924	0.000347941	0.00462028	-0.0920506
55160	1	5073	ARHGEF10L	Rho guanine nucleotide exchange factor 10 like	-0.514393	4.84249	-5.17881	0.000348168	0.00462028	0.0468784
2892	X	5729	GRIA3	glutamate ionotropic receptor AMPA type subunit 3	0.89704	4.6643	5.17766	0.000348769	0.00462373	0.165364
23111	13	5438	SPART	spartin	-0.379603	6.35714	-5.17601	0.000349637	0.00463074	-0.131761
5919	7	741	RARRES2	retinoic acid receptor responder 2	0.532514	5.17896	5.17158	0.000351979	0.00465079	0.0315299
2617	7	2860	GARS	glycyl-tRNA synthetase	0.353647	8.40709	5.17137	0.000352088	0.00465079	-0.185057
151556	2	7651	GPR155	G protein-coupled receptor 155	1.13535	4.05772	5.17121	0.000352177	0.00465079	0.293403
717	6	3938	C2	complement C2	-0.770576	2.42632	-5.17006	0.000352786	0.00465432	0.463478
54676	6	3101	GTPBP2	GTP binding protein 2	0.40272	6.15413	5.16832	0.00035371	0.00466126	-0.111086
10629	11	2116	TAF6L	TATA-box binding protein associated factor 6 like	-0.594809	3.27592	-5.16761	0.000354092	0.00466126	0.324523
624	14	4197	BDKRB2	bradykinin receptor B2	-0.592133	5.38666	-5.16714	0.000354341	0.00466126	-0.0569716
388403	17	5232	YPEL2	yippee like 2	-0.404838	4.82665	-5.16564	0.000355143	0.00466469	0.0330326
55251	20	3912	PCMTD2	protein-L-isoaspartate (D-aspartate) O-methyltransferase domain containing 2	-0.398639	4.81376	-5.16537	0.000355287	0.00466469	0.035498
117248	3	7269	GALNT15	polypeptide N-acetylgalactosaminyltransferase 15	-0.670141	5.08338	-5.16451	0.000355751	0.00466627	-0.0187481
121457	12	4099	IKBIP	IKBKB interacting protein	0.502285	5.43689	5.1619	0.000357152	0.00468014	-0.0298435
25903	1	5655	OLFML2B	olfactomedin like 2B	-1.08098	2.11633	-5.15835	0.00035907	0.00469957	0.476679
54581	15	4509	SCAND2P	SCAN domain containing 2 pseudogene	0.574823	3.982	5.15788	0.000359326	0.00469957	0.240433
8394	1	4651	PIP5K1A	phosphatidylinositol-4-phosphate 5-kinase type 1 alpha	0.403007	6.37895	5.15503	0.000360877	0.00471528	-0.15111
9022	9	813	CLIC3	chloride intracellular channel 3	0.551831	4.1947	5.15439	0.000361221	0.00471528	0.192649
100289097	20	6262	FRG1CP	FSHD region gene 1 family member C, pseudogene	0.416884	4.93569	5.15243	0.000362293	0.00472258	0.0388623
79685	5	6269	SAP30L	SAP30 like	-0.365196	5.26448	-5.1521	0.000362474	0.00472258	-0.0585404
9818	13	5123	NUP58	nucleoporin 58	0.417701	4.92344	5.1462	0.000365716	0.00476026	0.0312318
10456	1	1175	HAX1	HCLS1 associated protein X-1	0.357528	5.51584	5.14546	0.000366129	0.00476108	-0.076027
24139	19	3524	EML2	echinoderm microtubule associated protein like 2	-0.63692	3.88476	-5.14226	0.000367902	0.00477956	0.166543
5540	10	7513	NPY4R	neuropeptide Y receptor Y4	1.08536	4.48264	5.14127	0.000368451	0.00478213	0.159127
10204	16	2404	NUTF2	nuclear transport factor 2	0.321251	6.10945	5.13762	0.000370492	0.00480403	-0.158238
3552	2	2928	IL1A	interleukin 1 alpha	2.25069	2.21361	5.13569	0.000371573	0.00481347	0.459874
3656	3	3471	IRAK2	interleukin 1 receptor associated kinase 2	-1.03528	2.86618	-5.13414	0.000372443	0.00482014	0.335725
7786	12	5133	MAP3K12	mitogen-activated protein kinase kinase kinase 12	-0.375138	5.38905	-5.1322	0.000373538	0.00482737	-0.107719
51170	4	1911	HSD17B11	hydroxysteroid 17-beta dehydrogenase 11	-0.524441	3.66799	-5.1319	0.000373711	0.00482737	0.196845
105372715	20	1083	#N/A	#N/A	0.922747	2.3257	5.12898	0.000375361	0.00484408	0.462848
4637	12	809	MYL6	myosin light chain 6	0.43918	9.04741	5.12461	0.000377851	0.00486813	-0.256939
26505	2	6741	CNNM3	cyclin and CBS domain divalent metal cation transport mediator 3	-0.483685	4.1397	-5.12446	0.000377941	0.00486813	0.0956302
30011	X	5671	SH3KBP1	SH3 domain containing kinase binding protein 1	0.364888	5.56382	5.12056	0.000380175	0.00489184	-0.121816
57224	6	9028	NHSL1	NHS like 1	-0.543239	3.61892	-5.12	0.0003805	0.00489184	0.187113
3797	2	5431	KIF3C	kinesin family member 3C	0.360802	5.39695	5.11798	0.000381667	0.00489857	-0.101529
497258	11	3051	BDNF-AS	BDNF antisense RNA	0.894958	4.08068	5.11784	0.000381744	0.00489857	0.184911
50807	8	6741	ASAP1	ArfGAP with SH3 domain, ankyrin repeat and PH domain 1	-0.291922	7.17821	-5.10883	0.000386994	0.00496126	-0.270997
100288142	1	18450	NBPF20	NBPF member 20	-0.328031	6.02346	-5.10565	0.000388865	0.00498055	-0.218108
1200	11	3533	TPP1	tripeptidyl peptidase 1	-0.390368	7.39675	-5.09958	0.00039246	0.00502187	-0.291169
100288077	11	2642	WTAPP1	Wilms tumor 1 associated protein pseudogene 1	-0.595286	4.88823	-5.09796	0.000393428	0.00502952	-0.0907953
6311	12	4702	ATXN2	ataxin 2	0.368132	5.96454	5.09484	0.000395295	0.00503961	-0.210315
6520	11	2902	SLC3A2	solute carrier family 3 member 2	0.360296	7.33224	5.09472	0.000395364	0.00503961	-0.292448
1471	20	2455	CST3	cystatin C	-0.289752	7.4231	-5.09444	0.000395534	0.00503961	-0.299452
64122	17	1433	FN3K	fructosamine 3 kinase	-0.873451	2.41695	-5.09417	0.000395699	0.00503961	0.348668
5831	17	2304	PYCR1	pyrroline-5-carboxylate reductase 1	0.380943	6.0487	5.08882	0.000398925	0.00507594	-0.227944
92249	X	2886	LINC01278	long intergenic non-protein coding RNA 1278	-0.520727	4.24569	-5.08772	0.000399589	0.00507963	0.0153259
10463	4	3360	SLC30A9	solute carrier family 30 member 9	0.350459	5.63376	5.08693	0.000400073	0.00508104	-0.185209
10274	3	6452	STAG1	stromal antigen 1	-0.36452	5.77177	-5.08558	0.00040089	0.00508667	-0.226832
51171	19	1263	HSD17B14	hydroxysteroid 17-beta dehydrogenase 14	-1.05534	1.615	-5.08335	0.000402253	0.0050992	0.402945
10302	15	785	SNAPC5	small nuclear RNA activating complex polypeptide 5	0.439255	4.21661	5.08054	0.000403972	0.00511623	0.0646254
693197	11	100	MIR612	microRNA 612	-1.26839	0.835955	-5.07749	0.00040585	0.00513524	0.369183
643866	14	2346	CBLN3	cerebellin 3 precursor	-0.549427	3.11221	-5.07514	0.000407305	0.00514885	0.214943
10606	4	3519	PAICS	phosphoribosylaminoimidazole carboxylase and phosphoribosylaminoimidazolesuccinocarboxamide synthase	0.355886	6.48333	5.07292	0.000408681	0.00516145	-0.290383
150726	2	8276	FBXO41	F-box protein 41	0.640175	3.72523	5.07083	0.000409981	0.00517306	0.160759
57016	7	2621	AKR1B10	aldo-keto reductase family 1 member B10	-1.21938	1.29857	-5.06717	0.000412275	0.00519718	0.383018
9478	12	1960	CABP1	calcium binding protein 1	3.02248	0.575219	5.06505	0.000413602	0.00520909	-0.233114
9847	12	5177	C2CD5	C2 calcium dependent domain containing 5	-0.448941	4.6283	-5.06417	0.000414156	0.00521123	-0.0919642
9122	1	3106	SLC16A4	solute carrier family 16 member 4	0.536643	4.84826	5.06239	0.00041528	0.00522056	-0.077948
25816	5	3506	TNFAIP8	TNF alpha induced protein 8	-0.611154	3.30295	-5.06007	0.000416755	0.0052301	0.153253
94134	10	5105	ARHGAP12	Rho GTPase activating protein 12	-0.405471	5.26958	-5.05952	0.000417098	0.0052301	-0.206798
56603	2	4769	CYP26B1	cytochrome P450 family 26 subfamily B member 1	0.545912	6.43176	5.05938	0.000417193	0.0052301	-0.302626
10058	2	3018	ABCB6	ATP binding cassette subfamily B member 6 (Langereis blood group)	0.506801	5.05606	5.05543	0.000419705	0.00525674	-0.130811
645638	17	621	WFDC21P	WAP four-disulfide core domain 21, pseudogene	0.837793	2.89383	5.04948	0.000423528	0.0052905	0.285818
170688	1	3838	NUDT4P2	nudix hydrolase 4 pseudogene 2	-0.422337	6.21941	-5.04921	0.000423706	0.0052905	-0.32466
953	10	14180	ENTPD1	ectonucleoside triphosphate diphosphohydrolase 1	-0.618484	3.93774	-5.04895	0.000423876	0.0052905	0.0113955
9866	11	15332	TRIM66	tripartite motif containing 66	-0.438088	4.02892	-5.04876	0.000423998	0.0052905	0.000525865
440672	1	3802	NUDT4B	nudix hydrolase 4B	-0.424891	6.23823	-5.04804	0.000424462	0.0052905	-0.327832
721	6	5427	C4B	complement C4B (Chido blood group)	-0.94894	4.31076	-5.04726	0.000424967	0.0052905	-0.077207
692312	19	3270	PPAN-P2RY11	PPAN-P2RY11 readthrough	0.677533	5.14076	5.04702	0.000425122	0.0052905	-0.147168
1173	3	1940	AP2M1	adaptor related protein complex 2 mu 1 subunit	0.299461	8.63656	5.03971	0.000429891	0.00534224	-0.394108
4568	M	71	TRNL2	tRNA	-0.500184	4.1919	-5.03868	0.000430562	0.00534224	-0.0503182
128	4	2652	ADH5	alcohol dehydrogenase 5 (class III), chi polypeptide	-0.434038	7.3619	-5.03833	0.000430796	0.00534224	-0.388381
79930	5	3527	DOK3	docking protein 3	1.3947	2.69683	5.03824	0.000430851	0.00534224	0.319866
1371	3	4710	CPOX	coproporphyrinogen oxidase	0.451691	4.75729	5.02918	0.000436855	0.00541175	-0.118532
5918	3	2087	RARRES1	retinoic acid receptor responder 1	1.90589	4.26558	5.0271	0.000438241	0.00542104	0.107229
131566	3	6093	DCBLD2	discoidin, CUB and LCCL domain containing 2	0.286396	7.84576	5.02686	0.000438402	0.00542104	-0.411898
143686	11	9861	SESN3	sestrin 3	0.330764	6.48447	5.02548	0.000439332	0.0054276	-0.36689
2318	7	9138	FLNC	filamin C	0.308785	9.86698	5.02301	0.00044099	0.00544314	-0.412823
5832	10	3614	ALDH18A1	aldehyde dehydrogenase 18 family member A1	0.405527	7.01188	5.02232	0.000441454	0.00544393	-0.397736
100271927	7	3144	RASA4B	RAS p21 protein activator 4B	0.789278	6.75868	5.02072	0.00044254	0.00544905	-0.379532
2664	X	2481	GDI1	GDP dissociation inhibitor 1	0.447101	6.97367	5.02052	0.00044267	0.00544905	-0.39851
653268	10	2407	AGAP7P	ArfGAP with GTPase domain, ankyrin repeat and PH domain 7, pseudogene	-0.462783	4.12498	-5.01849	0.000444051	0.0054611	-0.0673026
57217	2	6913	TTC7A	tetratricopeptide repeat domain 7A	-0.365456	5.33056	-5.0178	0.000444515	0.00546187	-0.281067
119016	10	3635	AGAP4	ArfGAP with GTPase domain, ankyrin repeat and PH domain 4	-0.396514	4.65724	-5.01598	0.000445755	0.00547217	-0.171688
5337	3	6910	PLD1	phospholipase D1	-0.540173	4.98457	-5.01118	0.000449038	0.00550713	-0.243088
9805	7	5709	SCRN1	secernin 1	0.298322	8.03104	5.01064	0.000449413	0.00550713	-0.439908
7533	22	1793	YWHAH	tyrosine 3-monooxygenase/tryptophan 5-monooxygenase activation protein eta	0.344989	5.86774	5.00514	0.00045321	0.00554844	-0.343756
9536	9	1896	PTGES	prostaglandin E synthase	-0.696877	4.23435	-5.00458	0.0004536	0.00554844	-0.120553
79873	8	2250	NUDT18	nudix hydrolase 18	0.850508	3.49623	5.00248	0.00045506	0.0055613	0.115578
256987	5	7362	SERINC5	serine incorporator 5	-0.470954	4.37551	-4.99675	0.000459067	0.00560524	-0.151419
115209	1	1934	OMA1	OMA1 zinc metallopeptidase	-0.658388	2.80538	-4.99193	0.000462473	0.00563693	0.13844
10057	3	7950	ABCC5	ATP binding cassette subfamily C member 5	-0.366801	5.33845	-4.9919	0.000462492	0.00563693	-0.323699
8839	20	1574	WISP2	WNT1 inducible signaling pathway protein 2	-1.45499	5.31878	-4.98952	0.000464186	0.00564747	-0.334329
10097	2	3934	ACTR2	ARP2 actin related protein 2 homolog	0.278817	7.85026	4.98952	0.000464187	0.00564747	-0.471933
730755	17	853	KRTAP2-3	keratin associated protein 2-3	3.18653	0.507898	4.98556	0.000467009	0.00567672	-0.390723
55612	20	5151	FERMT1	fermitin family member 1	-0.856932	2.17647	-4.98257	0.000469156	0.0056961	0.2125
161742	15	8183	SPRED1	sprouty related EVH1 domain containing 1	0.333322	5.56839	4.98218	0.000469441	0.0056961	-0.344226
102466722	1	67	MIR6730	microRNA 6730	2.24997	-0.263191	4.97991	0.000471073	0.00570784	-0.519138
55252	2	13168	ASXL2	additional sex combs like 2, transcriptional regulator	-0.304468	5.81732	-4.97967	0.000471247	0.00570784	-0.399356
5673	19	2919	PSG5	pregnancy specific beta-1-glycoprotein 5	0.550664	5.34412	4.96879	0.000479185	0.0057958	-0.317808
115572	1	2374	FAM46B	family with sequence similarity 46 member B	-1.2006	2.01334	-4.96855	0.000479362	0.0057958	0.204415
79850	17	2080	FAM57A	family with sequence similarity 57 member A	0.605515	4.6706	4.96732	0.000480272	0.00580057	-0.189205
8500	11	6176	PPFIA1	PTPRF interacting protein alpha 1	-0.314226	6.40886	-4.9664	0.000480949	0.00580057	-0.468301
25960	8	6195	ADGRA2	adhesion G protein-coupled receptor A2	-0.28006	7.73007	-4.96628	0.000481036	0.00580057	-0.509394
4681	1	3281	NBL1	neuroblastoma 1, DAN family BMP antagonist	0.439587	6.88431	4.96563	0.000481519	0.00580126	-0.482997
84674	5	4097	CARD6	caspase recruitment domain family member 6	-0.427893	4.67952	-4.96499	0.000481989	0.00580178	-0.258514
27254	22	2530	CSDC2	cold shock domain containing C2	-0.769049	3.05056	-4.96309	0.000483397	0.00581359	0.0456572
66035	22	3915	SLC2A11	solute carrier family 2 member 11	-0.641111	3.0766	-4.96008	0.000485638	0.00583538	0.0404823
3251	X	1568	HPRT1	hypoxanthine phosphoribosyltransferase 1	0.676871	3.35203	4.95502	0.000489438	0.00587585	0.0562204
51339	14	4406	DACT1	dishevelled binding antagonist of beta catenin 1	0.418166	6.56793	4.95252	0.000491318	0.00589322	-0.4874
23061	5	5165	TBC1D9B	TBC1 domain family member 9B	0.52295	7.94966	4.95129	0.000492252	0.00589922	-0.533306
752014	16	1374	CEMP1	cementum protein 1	-0.71428	2.72541	-4.94656	0.000495848	0.00593548	0.0809772
13	3	1654	AADAC	arylacetamide deacetylase	1.55264	3.04492	4.94484	0.000497159	0.00593548	0.152766
196	7	6247	AHR	aryl hydrocarbon receptor	-0.319154	7.67569	-4.94469	0.000497276	0.00593548	-0.543576
10432	11	5415	RBM14	RNA binding motif protein 14	-0.406165	4.76118	-4.94423	0.000497629	0.00593548	-0.305892
720	6	5426	C4A	complement C4A (Rodgers blood group)	-0.960947	4.26101	-4.9442	0.000497653	0.00593548	-0.231177
9215	22	5144	LARGE1	LARGE xylosyl- and glucuronyltransferase 1	-0.474476	3.8198	-4.94356	0.000498137	0.00593548	-0.125856
100628315	1	7957	DNM3OS	DNM3 opposite strand/antisense RNA	-0.64498	4.19537	-4.94292	0.000498628	0.00593548	-0.208453
54874	1	7486	FNBP1L	formin binding protein 1 like	0.416874	4.65796	4.94274	0.000498768	0.00593548	-0.239114
91404	2	10616	SESTD1	SEC14 and spectrin domain containing 1	-0.586995	6.0277	-4.94015	0.000500766	0.00595404	-0.486992
55353	8	2238	LAPTM4B	lysosomal protein transmembrane 4 beta	-0.351443	5.42231	-4.93751	0.000502802	0.00597302	-0.421948
7417	10	2107	VDAC2	voltage dependent anion channel 2	0.333247	6.39189	4.93573	0.000504183	0.00598421	-0.504275
54880	X	7632	BCOR	BCL6 corepressor	0.546835	5.39324	4.93432	0.000505283	0.00599203	-0.381539
5476	20	2287	CTSA	cathepsin A	-0.313439	8.14907	-4.93091	0.000507946	0.00601364	-0.568913
83729	12	2437	INHBE	inhibin beta E subunit	1.63991	3.35723	4.93083	0.000508002	0.00601364	0.0937592
7582	10	6190	ZNF33B	zinc finger protein 33B	-0.520658	3.70182	-4.93029	0.000508431	0.00601364	-0.125461
25953	2	3745	PNKD	paroxysmal nonkinesigenic dyskinesia	-0.474228	4.05699	-4.92287	0.000514278	0.0060775	-0.205686
10951	17	2676	CBX1	chromobox 1	0.341605	6.00978	4.9183	0.000517918	0.00611521	-0.498445
5127	X	5709	CDK16	cyclin dependent kinase 16	0.380811	6.52203	4.9154	0.00052024	0.0061373	-0.545125
966	11	8080	CD59	CD59 molecule (CD59 blood group)	-0.286152	9.23492	-4.91194	0.000523029	0.00616227	-0.594887
55852	17	5339	TEX2	testis expressed 2	-0.409944	6.29731	-4.91165	0.000523263	0.00616227	-0.550726
949	12	2742	SCARB1	scavenger receptor class B member 1	0.875459	4.86494	4.90238	0.000530804	0.00624567	-0.309194
56257	7	3846	MEPCE	methylphosphate capping enzyme	-0.348896	5.49222	-4.90074	0.000532155	0.00625066	-0.490394
4008	13	9680	LMO7	LIM domain 7	0.387997	8.72584	4.90052	0.00053233	0.00625066	-0.617899
27173	1	3097	SLC39A1	solute carrier family 39 member 1	0.363847	6.30875	4.90019	0.000532607	0.00625066	-0.554055
6048	6	1137	RNF5	ring finger protein 5	0.457688	4.39127	4.89366	0.000538011	0.00630864	-0.263254
92104	2	4669	TTC30A	tetratricopeptide repeat domain 30A	0.555721	3.55696	4.89263	0.000538869	0.00631119	-0.0906764
2180	4	4973	ACSL1	acyl-CoA synthetase long chain family member 1	-0.461683	5.19189	-4.89175	0.000539602	0.00631119	-0.465226
79660	8	5868	PPP1R3B	protein phosphatase 1 regulatory subunit 3B	-0.443707	4.77972	-4.89173	0.00053962	0.00631119	-0.395069
25930	3	5282	PTPN23	protein tyrosine phosphatase, non-receptor type 23	-0.37352	5.83573	-4.89059	0.000540571	0.00631688	-0.546124
102724050	12	1206	LOC102724050	uncharacterized LOC102724050	0.478283	3.99867	4.88923	0.00054171	0.00632475	-0.191288
56975	7	6523	FAM20C	FAM20C, golgi associated secretory pathway kinase	0.940284	6.59414	4.88644	0.000544054	0.00634667	-0.578992
4854	19	8071	NOTCH3	notch 3	0.677916	7.52177	4.88441	0.000545765	0.00636022	-0.631958
11252	22	4521	PACSIN2	protein kinase C and casein kinase substrate in neurons 2	0.295446	6.08603	4.88395	0.00054615	0.00636022	-0.562872
10857	X	1919	PGRMC1	progesterone receptor membrane component 1	0.391212	6.1441	4.88106	0.000548603	0.00638332	-0.569673
23503	14	10137	ZFYVE26	zinc finger FYVE-type containing 26	-0.369224	5.86861	-4.88015	0.000549375	0.00638683	-0.566267
9926	1	8723	LPGAT1	lysophosphatidylglycerol acyltransferase 1	0.32422	6.05817	4.87822	0.000551019	0.00639608	-0.568509
4744	22	3721	NEFH	neurofilament heavy	0.872375	2.13074	4.87801	0.000551197	0.00639608	0.106073
84918	6	7156	LRP11	LDL receptor related protein 11	-0.582914	4.88753	-4.87756	0.000551581	0.00639608	-0.442099
57462	9	6445	MYORG	myogenesis regulating glycosidase (putative)	0.879271	2.47072	4.87672	0.000552302	0.00639899	0.0788058
727936	3	1857	GXYLT2	glucoside xylosyltransferase 2	-0.346032	4.89163	-4.87517	0.000553628	0.00640889	-0.438198
10509	15	3946	SEMA4B	semaphorin 4B	0.616674	4.74837	4.87277	0.000555691	0.00642491	-0.354401
5787	12	12050	PTPRB	protein tyrosine phosphatase, receptor type B	0.868654	5.68271	4.87246	0.000555956	0.00642491	-0.504218
1519	4	2933	CTSO	cathepsin O	-0.523681	4.55545	-4.87044	0.000557702	0.00643961	-0.390095
10867	12	4595	TSPAN9	tetraspanin 9	-0.314703	5.54578	-4.86704	0.000560648	0.00646814	-0.550602
23331	22	13822	TTC28	tetratricopeptide repeat domain 28	-0.299939	6.81297	-4.86504	0.000562387	0.00648223	-0.651372
2113	11	6059	ETS1	ETS proto-oncogene 1, transcription factor	0.394469	5.66892	4.86454	0.000562823	0.00648223	-0.544146
414189	10	3280	AGAP6	ArfGAP with GTPase domain, ankyrin repeat and PH domain 6	-0.356574	4.69342	-4.86292	0.000564243	0.00649309	-0.421437
59285	19	2757	CACNG6	calcium voltage-gated channel auxiliary subunit gamma 6	1.3864	3.01686	4.86065	0.00056623	0.00651045	0.0170648
8038	10	8937	ADAM12	ADAM metallopeptidase domain 12	0.266844	8.19499	4.85961	0.000567149	0.00651551	-0.68474
9372	1	5292	ZFYVE9	zinc finger FYVE-type containing 9	0.297493	5.81056	4.85513	0.000571103	0.0065554	-0.580774
1316	10	4662	KLF6	Kruppel like factor 6	-0.448542	5.90896	-4.85264	0.000573316	0.00657525	-0.616139
768	9	1663	CA9	carbonic anhydrase 9	4.11693	4.01505	4.84892	0.000576637	0.00660776	0.0592004
6586	5	9734	SLIT3	slit guidance ligand 3	-0.476696	10.2341	-4.8479	0.000577554	0.00661271	-0.69085
93627	4	6542	TBCK	TBC1 domain containing kinase	-0.347563	5.01406	-4.84401	0.000581051	0.00664715	-0.510146
25911	10	799	DPCD	deleted in primary ciliary dyskinesia homolog (mouse)	0.615689	3.55683	4.84052	0.00058421	0.00667767	-0.168836
26986	8	3788	PABPC1	poly(A) binding protein cytoplasmic 1	-0.264002	9.84145	-4.83974	0.000584919	0.00668016	-0.707469
51330	16	1033	TNFRSF12A	TNF receptor superfamily member 12A	0.400485	6.32811	4.83523	0.000589033	0.0067177	-0.659854
2887	7	8293	GRB10	growth factor receptor bound protein 10	0.298393	6.36696	4.83505	0.000589194	0.0067177	-0.666286
1462	5	12416	VCAN	versican	-0.300698	11.2936	-4.83355	0.000590577	0.00672783	-0.706473
5836	14	2846	PYGL	glycogen phosphorylase L	0.43226	6.07153	4.83084	0.000593072	0.00674497	-0.642797
84444	19	9967	DOT1L	DOT1 like histone lysine methyltransferase	0.438197	5.0407	4.83055	0.000593336	0.00674497	-0.492936
6781	8	3877	STC1	stanniocalcin 1	1.83889	6.64808	4.8303	0.000593569	0.00674497	-0.630131
414224	10	2141	AGAP12P	ArfGAP with GTPase domain, ankyrin repeat and PH domain 12, pseudogene	-0.430557	4.06616	-4.8283	0.000595412	0.00675777	-0.356687
54621	12	5007	VSIG10	V-set and immunoglobulin domain containing 10	-0.486495	3.47063	-4.82801	0.000595689	0.00675777	-0.23978
22836	5	5646	RHOBTB3	Rho related BTB domain containing 3	0.32511	7.49932	4.82605	0.000597508	0.00677275	-0.729451
8202	20	8026	NCOA3	nuclear receptor coactivator 3	-0.349092	6.13322	-4.82525	0.000598254	0.00677556	-0.67826
150946	2	6999	GAREM2	GRB2 associated regulator of MAPK1 subtype 2	0.619598	3.96002	4.82248	0.000600833	0.00679911	-0.277871
503637	22	2107	DUXAP8	double homeobox A pseudogene 8	-0.445441	4.30887	-4.82117	0.000602062	0.00680251	-0.417363
64798	8	2636	DEPTOR	DEP domain containing MTOR interacting protein	-0.585962	4.8509	-4.82109	0.000602134	0.00680251	-0.526979
23332	2	8495	CLASP1	cytoplasmic linker associated protein 1	0.327844	6.47001	4.81823	0.000604824	0.00682724	-0.70045
344558	2	8464	SH3RF3	SH3 domain containing ring finger 3	0.4241	4.6997	4.81729	0.000605709	0.00683155	-0.447786
27	1	12649	ABL2	ABL proto-oncogene 2, non-receptor tyrosine kinase	-0.515653	6.1153	-4.81599	0.000606933	0.00683968	-0.694111
55823	11	3585	VPS11	VPS11, CORVET/HOPS core subunit	-0.345991	5.31127	-4.81107	0.000611603	0.00688531	-0.610631
9980	21	7836	DOPEY2	dopey family member 2	-0.476683	4.64406	-4.81066	0.000611994	0.00688531	-0.501471
284297	19	5432	SSC5D	scavenger receptor cysteine rich family member with 5 domains	-0.510742	5.6757	-4.80847	0.000614091	0.00690319	-0.665111
39	6	1909	ACAT2	acetyl-CoA acetyltransferase 2	0.552909	4.07583	4.80789	0.000614643	0.00690369	-0.330261
1508	8	4647	CTSB	cathepsin B	-0.302388	9.91588	-4.80591	0.000616543	0.00691932	-0.761935
11173	15	5921	ADAMTS7	ADAM metallopeptidase with thrombospondin type 1 motif 7	-0.40947	5.65582	-4.80458	0.000617828	0.00692262	-0.667212
440	7	2526	ASNS	asparagine synthetase (glutamine-hydrolyzing)	0.499862	6.32515	4.80455	0.000617855	0.00692262	-0.706328
387758	11	3007	FIBIN	fin bud initiation factor homolog (zebrafish)	-0.595735	5.15304	-4.79991	0.000622345	0.00695642	-0.611048
57182	4	9126	ANKRD50	ankyrin repeat domain 50	0.322973	6.03967	4.7999	0.000622355	0.00695642	-0.693862
80195	10	3474	TMEM254	transmembrane protein 254	-0.528242	3.59239	-4.79984	0.000622406	0.00695642	-0.310821
10497	9	9454	UNC13B	unc-13 homolog B	-0.397907	5.44258	-4.79896	0.000623263	0.00696028	-0.649874
27297	7	2925	CRCP	CGRP receptor component	-0.372179	4.7474	-4.79594	0.000626204	0.00698739	-0.540615
286223	9	4896	C9orf47	chromosome 9 open reading frame 47	0.597277	3.14794	4.79265	0.000629432	0.00701765	-0.165569
137872	8	1895	ADHFE1	alcohol dehydrogenase, iron containing 1	-1.24983	0.450052	-4.7889	0.000633127	0.00705307	-0.0688797
29982	10	2124	NRBF2	nuclear receptor binding factor 2	0.452622	4.8504	4.78728	0.000634727	0.00706511	-0.524286
79778	7	5388	MICALL2	MICAL like 2	-0.531302	4.05791	-4.78517	0.00063683	0.00708272	-0.428704
11163	12	5148	NUDT4	nudix hydrolase 4	-0.429964	6.58565	-4.78344	0.000638548	0.00709406	-0.775346
23081	9	8257	KDM4C	lysine demethylase 4C	0.363992	4.92562	4.78309	0.000638893	0.00709406	-0.552277
266727	6	9761	MDGA1	MAM domain containing glycosylphosphatidylinositol anchor 1	0.469985	4.37076	4.7806	0.000641392	0.007116	-0.439657
80267	1	7784	EDEM3	ER degradation enhancing alpha-mannosidase like protein 3	-0.342189	6.05376	-4.77789	0.000644106	0.00714029	-0.74877
83607	2	8197	AMMECR1L	AMMECR1 like	0.357974	5.69042	4.77678	0.000645226	0.00714688	-0.691011
8653	Y	4931	DDX3Y	DEAD-box helicase 3, Y-linked	0.405655	6.37067	4.77396	0.000648077	0.00717261	-0.762957
3074	5	2437	HEXB	hexosaminidase subunit beta	-0.381747	7.12683	-4.77092	0.000651168	0.00720096	-0.815211
8532	4	2540	CPZ	carboxypeptidase Z	-0.465712	4.79787	-4.76836	0.000653781	0.00721941	-0.598986
9353	4	8156	SLIT2	slit guidance ligand 2	-0.345966	6.55474	-4.76776	0.000654391	0.00721941	-0.798831
2946	1	2018	GSTM2	glutathione S-transferase mu 2	-0.345342	5.00078	-4.76773	0.000654429	0.00721941	-0.631318
4833	16	2067	NME4	NME/NM23 nucleoside diphosphate kinase 4	0.329607	5.91894	4.7664	0.000655789	0.00722856	-0.735881
80344	14	4472	DCAF11	DDB1 and CUL4 associated factor 11	-0.345703	5.24404	-4.76122	0.000661128	0.00727638	-0.681597
7004	12	2161	TEAD4	TEA domain transcription factor 4	0.667263	2.85818	4.76115	0.000661197	0.00727638	-0.159029
125228	18	5019	FAM210A	family with sequence similarity 210 member A	0.630133	3.72838	4.76012	0.00066226	0.00727707	-0.328371
57580	20	6774	PREX1	phosphatidylinositol-3,4,5-trisphosphate dependent Rac exchange factor 1	-0.627029	3.69484	-4.76006	0.00066233	0.00727707	-0.398933
83852	13	6637	SETDB2	SET domain bifurcated 2	-0.73411	2.93425	-4.75679	0.000665722	0.00730296	-0.253861
220869	9	3211	CBWD5	COBW domain containing 5	0.332762	5.33416	4.75624	0.000666296	0.00730296	-0.673603
56105	5	5298	PCDHGA11	protocadherin gamma subfamily A, 11	-0.274089	8.02861	-4.75624	0.000666297	0.00730296	-0.852773
51809	4	4583	GALNT7	polypeptide N-acetylgalactosaminyltransferase 7	-0.560667	4.21666	-4.75492	0.000667674	0.00731216	-0.51078
10466	7	7631	COG5	component of oligomeric golgi complex 5	-0.32082	5.77186	-4.75152	0.000671247	0.00734537	-0.76449
9908	4	7691	G3BP2	G3BP stress granule assembly factor 2	0.26823	7.1475	4.75099	0.000671803	0.00734555	-0.843528
284565	1	5295	NBPF15	NBPF member 15	-0.281684	6.50874	-4.74638	0.000676669	0.00739282	-0.83084
1454	22	2891	CSNK1E	casein kinase 1 epsilon	0.517747	6.78164	4.74027	0.000683186	0.00745802	-0.842377
1054	19	3860	CEBPG	CCAAT enhancer binding protein gamma	0.360921	5.20034	4.73677	0.000686945	0.00748607	-0.680329
10098	4	3397	TSPAN5	tetraspanin 5	-0.426825	5.29446	-4.73642	0.000687323	0.00748607	-0.731915
57545	4	6905	CC2D2A	coiled-coil and C2 domain containing 2A	-0.711587	4.35289	-4.73566	0.000688146	0.00748607	-0.576622
114299	9	9558	PALM2	paralemmin 2	0.646992	3.86123	4.7356	0.000688211	0.00748607	-0.394425
57192	19	2098	MCOLN1	mucolipin 1	-0.414702	4.41575	-4.73532	0.000688507	0.00748607	-0.57575
727957	8	8475	MROH1	maestro heat like repeat family member 1	-0.437474	4.68787	-4.73423	0.000689694	0.00749298	-0.632318
55332	12	3568	DRAM1	DNA damage regulated autophagy modulator 1	-0.547772	7.23041	-4.73199	0.000692123	0.0075074	-0.882387
1175	19	1271	AP2S1	adaptor related protein complex 2 sigma 1 subunit	0.309327	6.07833	4.73198	0.000692124	0.0075074	-0.80906
56113	5	4916	PCDHGA2	protocadherin gamma subfamily A, 2	-0.2784	7.97966	-4.73057	0.000693665	0.00751811	-0.894644
4037	19	3743	LRP3	LDL receptor related protein 3	-0.358212	5.28991	-4.72872	0.000695675	0.0075339	-0.741931
23250	13	9604	ATP11A	ATPase phospholipid transporting 11A	0.395191	6.68278	4.72632	0.000698309	0.0075564	-0.862535
9580	1	4082	SOX13	SRY-box 13	-0.505801	3.56893	-4.72439	0.000700425	0.00757041	-0.425718
56108	5	5063	PCDHGA7	protocadherin gamma subfamily A, 7	-0.2712	7.99518	-4.72366	0.00070123	0.00757041	-0.90607
5412	13	4372	UBL3	ubiquitin like 3	-0.431594	5.52083	-4.72307	0.000701875	0.00757041	-0.78454
5973	X	1471	RENBP	renin binding protein	-1.32419	0.144975	-4.72295	0.00070201	0.00757041	-0.206964
9454	19	2727	HOMER3	homer scaffold protein 3	-0.309055	5.31197	-4.72188	0.000703191	0.00757041	-0.755012
9043	17	8847	SPAG9	sperm associated antigen 9	0.294076	7.32213	4.72129	0.000703848	0.00757041	-0.896768
64167	5	5691	ERAP2	endoplasmic reticulum aminopeptidase 2	-0.496333	5.4958	-4.72128	0.000703852	0.00757041	-0.785609
7458	7	2648	EIF4H	eukaryotic translation initiation factor 4H	0.333731	8.12283	4.72071	0.000704485	0.00757041	-0.911181
5660	10	2831	PSAP	prosaposin	-0.35124	10.4224	-4.7206	0.000704613	0.00757041	-0.897779
254042	2	6311	METAP1D	methionyl aminopeptidase type 1D, mitochondrial	-0.722392	3.17305	-4.71792	0.000707582	0.00759632	-0.362851
9063	18	9799	PIAS2	protein inhibitor of activated STAT 2	0.505372	4.9385	4.71721	0.000708366	0.00759874	-0.651267
1389	12	3813	CREBL2	cAMP responsive element binding protein like 2	-0.317137	5.28437	-4.71372	0.000712264	0.00763198	-0.764462
51201	8	4467	ZDHHC2	zinc finger DHHC-type containing 2	-0.618094	4.22229	-4.71323	0.000712818	0.00763198	-0.582085
64582	14	8071	GPR135	G protein-coupled receptor 135	-0.494374	3.55157	-4.71293	0.000713148	0.00763198	-0.440486
56100	5	4644	PCDHGB6	protocadherin gamma subfamily B, 6	-0.272509	7.95831	-4.71082	0.000715525	0.00764969	-0.926993
254263	11	1382	CNIH2	cornichon family AMPA receptor auxiliary protein 2	1.86462	0.193407	4.71046	0.000715929	0.00764969	-0.521402
387882	12	1366	C12orf75	chromosome 12 open reading frame 75	0.387176	6.06871	4.70504	0.000722052	0.0077054	-0.849505
8301	11	4440	PICALM	phosphatidylinositol binding clathrin assembly protein	0.259526	7.15362	4.70461	0.000722548	0.0077054	-0.919902
25794	17	10875	FSCN2	fascin actin-bundling protein 2, retinal	0.511732	3.75671	4.70435	0.000722842	0.0077054	-0.433833
1523	7	15965	CUX1	cut like homeobox 1	0.411783	8.23683	4.7017	0.000725866	0.00772651	-0.942789
196528	12	8754	ARID2	AT-rich interaction domain 2	0.348162	5.09858	4.70153	0.000726052	0.00772651	-0.719629
57630	4	5265	SH3RF1	SH3 domain containing ring finger 1	0.303951	6.46955	4.70094	0.000726727	0.00772651	-0.89289
58504	10	5796	ARHGAP22	Rho GTPase activating protein 22	-0.559855	4.86521	-4.70062	0.000727094	0.00772651	-0.72452
5327	8	3173	PLAT	plasminogen activator, tissue type	0.752964	9.88659	4.70007	0.00072773	0.00772723	-0.938242
58516	12	3778	SINHCAF	SIN3-HDAC complex associated factor	0.558229	3.86864	4.69842	0.000729614	0.00774119	-0.463574
55314	4	3639	TMEM144	transmembrane protein 144	-0.754535	2.62857	-4.69634	0.000732008	0.00776054	-0.292816
222255	7	10995	ATXN7L1	ataxin 7 like 1	-0.619375	3.36045	-4.69552	0.000732955	0.00776085	-0.433967
137492	8	4630	VPS37A	VPS37A, ESCRT-I subunit	0.311937	5.42743	4.69533	0.000733178	0.00776085	-0.789526
1909	4	4150	EDNRA	endothelin receptor type A	0.592221	4.01103	4.69366	0.000735103	0.00777517	-0.497449
56112	5	4671	PCDHGA3	protocadherin gamma subfamily A, 3	-0.274549	7.98722	-4.69189	0.000737159	0.00779063	-0.95827
1842	9	3893	ECM2	extracellular matrix protein 2	-1.04171	4.10874	-4.69122	0.000737937	0.00779063	-0.60958
338758	12	2998	ATP2B1-AS1	ATP2B1 antisense RNA 1	-0.906348	1.80377	-4.69092	0.000738283	0.00779063	-0.188078
56098	5	4797	PCDHGC4	protocadherin gamma subfamily C, 4	-0.270853	7.92908	-4.6886	0.000740991	0.00781315	-0.963382
1902	9	4088	LPAR1	lysophosphatidic acid receptor 1	-0.313911	6.59102	-4.68558	0.000744524	0.00784432	-0.93521
653583	19	3623	PHLDB3	pleckstrin homology like domain family B member 3	-0.603651	3.04651	-4.68492	0.000745302	0.00784644	-0.385592
283298	11	3425	OLFML1	olfactomedin like 1	-0.681837	3.64213	-4.68368	0.000746757	0.0078554	-0.513384
81872	17	776	KRTAP2-1	keratin associated protein 2-1	3.57653	-0.935502	4.68321	0.000747309	0.0078554	-1.44775
114987	9	2893	WDR31	WD repeat domain 31	-0.729232	2.07428	-4.6823	0.000748385	0.00785988	-0.228202
7832	1	2712	BTG2	BTG anti-proliferation factor 2	-0.364405	4.67595	-4.68187	0.00074889	0.00785988	-0.712032
56111	5	4887	PCDHGA4	protocadherin gamma subfamily A, 4	-0.267997	8.02133	-4.67928	0.00075196	0.00788601	-0.979217
57804	11	1760	POLD4	DNA polymerase delta 4, accessory subunit	0.389459	4.98578	4.67741	0.000754179	0.0079032	-0.73471
8407	1	1754	TAGLN2	transgelin 2	0.325456	7.91322	4.67583	0.000756055	0.00791675	-0.983145
134637	6	9324	ADAT2	adenosine deaminase, tRNA specific 2	-0.558893	2.97357	-4.67368	0.000758631	0.00793385	-0.387137
51029	1	5683	DESI2	desumoylating isopeptidase 2	0.337698	5.66063	4.6727	0.0007598	0.00793385	-0.858293
29886	7	4973	SNX8	sorting nexin 8	-0.693947	4.22328	-4.67269	0.000759818	0.00793385	-0.651761
11183	14	7074	MAP4K5	mitogen-activated protein kinase kinase kinase kinase 5	0.296427	6.25199	4.67252	0.000760021	0.00793385	-0.922782
64121	1	2733	RRAGC	Ras related GTP binding C	-0.530555	5.14592	-4.67046	0.000762494	0.00795356	-0.819847
80830	22	10273	APOL6	apolipoprotein L6	-0.569511	6.16503	-4.66777	0.000765736	0.00797493	-0.941116
124997	17	7480	WDR81	WD repeat domain 81	-0.413146	5.34688	-4.66776	0.000765743	0.00797493	-0.851574
102800317	22	2997	TPTEP2-CSNK1E	TPTEP2-CSNK1E readthrough	0.516738	6.79613	4.6673	0.000766302	0.00797493	-0.963095
283345	12	634	RPL13P5	ribosomal protein L13 pseudogene 5	-1.21456	0.899085	-4.6627	0.000771886	0.00801757	-0.201619
26040	18	10972	SETBP1	SET binding protein 1	-0.630599	3.23152	-4.66206	0.000772669	0.00801757	-0.461175
79647	1	3327	AKIRIN1	akirin 1	0.305206	5.687	4.66195	0.000772809	0.00801757	-0.880896
26575	6	1716	RGS17	regulator of G protein signaling 17	-0.847776	2.01297	-4.66168	0.000773132	0.00801757	-0.254871
54442	16	2463	KCTD5	potassium channel tetramerization domain containing 5	0.521961	5.138	4.66151	0.000773346	0.00801757	-0.780462
54704	8	4643	PDP1	pyruvate dehyrogenase phosphatase catalytic subunit 1	-0.597099	5.06328	-4.66077	0.000774242	0.00802075	-0.8242
441054	4	1913	C4orf47	chromosome 4 open reading frame 47	1.68122	1.32796	4.65933	0.000776004	0.00803288	-0.255944
79668	5	8990	PARP8	poly(ADP-ribose) polymerase family member 8	0.573969	4.60117	4.65256	0.000784356	0.00811316	-0.684617
10252	4	3574	SPRY1	sprouty RTK signaling antagonist 1	0.274676	6.28023	4.651	0.00078629	0.0081262	-0.961336
5150	8	6844	PDE7A	phosphodiesterase 7A	-0.630295	3.30994	-4.65058	0.000786811	0.0081262	-0.495653
427	8	3026	ASAH1	N-acylsphingosine amidohydrolase 1	-0.310192	6.89785	-4.64868	0.000789178	0.00814446	-1.00868
23643	8	866	LY96	lymphocyte antigen 96	-1.02308	2.29449	-4.64658	0.000791806	0.00816539	-0.321733
669	7	2571	BPGM	bisphosphoglycerate mutase	-0.445026	5.11827	-4.64498	0.000793806	0.00817981	-0.855118
26002	6	3048	MOXD1	monooxygenase DBH like 1	-0.48222	6.00005	-4.64273	0.000796647	0.00820164	-0.968303
24140	X	2357	FTSJ1	FtsJ RNA methyltransferase homolog 1	0.404559	4.73118	4.64189	0.000797698	0.00820164	-0.740468
83985	16	2371	SPNS1	sphingolipid transporter 1 (putative)	-0.310421	5.54087	-4.64186	0.000797733	0.00820164	-0.917563
55279	3	4957	ZNF654	zinc finger protein 654	0.498695	3.83597	4.64085	0.000799016	0.00820863	-0.553737
8936	6	3597	WASF1	WAS protein family member 1	0.457292	4.51626	4.63878	0.000801631	0.00822927	-0.699357
121260	12	2939	SLC15A4	solute carrier family 15 member 4	0.346632	5.17665	4.63731	0.000803506	0.00824167	-0.839617
80746	3	4317	TSEN2	tRNA splicing endonuclease subunit 2	-0.658867	2.82812	-4.63688	0.000804051	0.00824167	-0.42094
7532	7	3747	YWHAG	tyrosine 3-monooxygenase/tryptophan 5-monooxygenase activation protein gamma	0.263764	7.88119	4.63521	0.000806179	0.00825726	-1.05011
10491	3	6651	CRTAP	cartilage associated protein	-0.307185	7.97165	-4.63311	0.000808865	0.00827854	-1.05515
56102	5	4757	PCDHGB3	protocadherin gamma subfamily B, 3	-0.269274	7.95966	-4.63083	0.000811792	0.00830225	-1.05892
90624	5	6247	LYRM7	LYR motif containing 7	-0.486099	3.64	-4.63019	0.000812613	0.0083044	-0.591876
4082	6	4306	MARCKS	myristoylated alanine rich protein kinase C substrate	0.324134	8.2536	4.62813	0.000815267	0.00832527	-1.06439
5587	14	3950	PRKD1	protein kinase D1	0.423937	5.45583	4.62516	0.000819109	0.00835801	-0.90259
9863	7	8603	MAGI2	membrane associated guanylate kinase, WW and PDZ domain containing 2	-0.468553	3.46692	-4.6247	0.000819702	0.00835801	-0.563902
23213	8	6159	SULF1	sulfatase 1	0.595293	9.35837	4.62402	0.000820587	0.00836077	-1.06728
27434	7	4060	POLM	DNA polymerase mu	-0.640701	3.35668	-4.62237	0.000822745	0.00837648	-0.551249
5682	11	2057	PSMA1	proteasome subunit alpha 1	0.287833	5.99991	4.61919	0.0008269	0.00841248	-0.987636
57528	5	15192	KCTD16	potassium channel tetramerization domain containing 16	0.304327	6.20202	4.61538	0.000831903	0.00845634	-1.01247
1432	6	4712	MAPK14	mitogen-activated protein kinase 14	0.292052	5.6373	4.6145	0.000833075	0.00845634	-0.953353
1879	5	5945	EBF1	early B cell factor 1	-0.470521	4.83631	-4.6145	0.000833076	0.00845634	-0.85763
23043	3	6091	TNIK	TRAF2 and NCK interacting kinase	-0.437025	6.03448	-4.61347	0.00083443	0.00846377	-1.01893
56099	5	4966	PCDHGB7	protocadherin gamma subfamily B, 7	-0.266919	8.05844	-4.61226	0.000836041	0.00847184	-1.0901
84058	2	1177	WDR54	WD repeat domain 54	0.851707	3.08798	4.61176	0.000836696	0.00847184	-0.419424
10625	1	4375	IVNS1ABP	influenza virus NS1A binding protein	0.357556	5.54921	4.61146	0.000837094	0.00847184	-0.942988
64759	7	10902	TNS3	tensin 3	-0.301376	8.42637	-4.6055	0.000845054	0.00853998	-1.10125
5782	7	3297	PTPN12	protein tyrosine phosphatase, non-receptor type 12	0.312593	5.82428	4.60516	0.00084551	0.00853998	-0.990786
25802	1	3967	LMOD1	leiomodin 1	-0.596858	6.24047	-4.60501	0.00084571	0.00853998	-1.0501
23089	7	6629	PEG10	paternally expressed 10	-0.471245	4.16186	-4.60379	0.000847353	0.00854806	-0.741505
3569	7	3969	IL6	interleukin 6	1.5705	8.37706	4.60348	0.000847767	0.00854806	-1.09811
23764	22	2531	MAFF	MAF bZIP transcription factor F	0.683086	4.61738	4.60209	0.000849637	0.00855359	-0.762764
56937	20	5517	PMEPA1	prostate transmembrane protein, androgen induced 1	0.347241	4.83632	4.60117	0.000850881	0.00855359	-0.832546
2799	12	5128	GNS	glucosamine (N-acetyl)-6-sulfatase	-0.270632	8.49186	-4.6009	0.000851248	0.00855359	-1.10874
57335	17	5605	ZNF286A	zinc finger protein 286A	0.442522	4.29378	4.60071	0.000851494	0.00855359	-0.718533
9708	5	5669	PCDHGA8	protocadherin gamma subfamily A, 8	-0.268549	7.93341	-4.60062	0.000851616	0.00855359	-1.10879
7813	1	9178	EVI5	ecotropic viral integration site 5	0.31176	5.78361	4.60027	0.000852089	0.00855359	-0.994211
56110	5	4623	PCDHGA5	protocadherin gamma subfamily A, 5	-0.266461	7.93805	-4.59968	0.000852892	0.00855534	-1.11038
259217	10	6860	HSPA12A	heat shock protein family A (Hsp70) member 12A	-0.526103	4.68032	-4.59873	0.000854184	0.00856172	-0.856443
56109	5	4638	PCDHGA6	protocadherin gamma subfamily A, 6	-0.268059	7.96944	-4.59828	0.000854788	0.00856172	-1.11287
5714	19	1539	PSMD8	proteasome 26S subunit, non-ATPase 8	0.336457	6.56047	4.59731	0.000856106	0.00856862	-1.06924
59338	10	6166	PLEKHA1	pleckstrin homology domain containing A1	0.399051	4.95664	4.59627	0.000857525	0.00857651	-0.860653
5351	1	3200	PLOD1	procollagen-lysine,2-oxoglutarate 5-dioxygenase 1	0.307555	9.21315	4.59475	0.000859595	0.0085909	-1.11619
9094	17	1651	UNC119	unc-119 lipid binding chaperone	0.626309	4.34598	4.59309	0.000861869	0.0086073	-0.727005
56101	5	4638	PCDHGB5	protocadherin gamma subfamily B, 5	-0.261628	8.13853	-4.5856	0.000872185	0.00870393	-1.13451
149013	1	7109	NBPF12	NBPF member 12	-0.288817	6.51395	-4.58423	0.000874086	0.0087165	-1.09846
56107	5	4668	PCDHGA9	protocadherin gamma subfamily A, 9	-0.267883	7.93574	-4.58339	0.000875264	0.00871767	-1.1374
79092	17	5533	CARD14	caspase recruitment domain family member 14	-0.809715	2.06471	-4.58284	0.00087603	0.00871767	-0.383037
223117	7	7252	SEMA3D	semaphorin 3D	-0.487822	4.21072	-4.58277	0.000876125	0.00871767	-0.78719
6532	17	6606	SLC6A4	solute carrier family 6 member 4	-0.81831	6.32446	-4.58046	0.000879351	0.00874337	-1.09711
6646	1	7438	SOAT1	sterol O-acyltransferase 1	-0.339576	5.48822	-4.57814	0.000882598	0.00876631	-1.01688
6611	X	2146	SMS	spermine synthase	0.338609	6.21708	4.57731	0.000883764	0.00876631	-1.07574
56114	5	4653	PCDHGA1	protocadherin gamma subfamily A, 1	-0.268296	7.95289	-4.57726	0.000883837	0.00876631	-1.14768
10184	5	5100	LHFPL2	LHFPL tetraspan subfamily member 2	-0.329589	7.61823	-4.57698	0.000884236	0.00876631	-1.14487
1497	17	4487	CTNS	cystinosin, lysosomal cystine transporter	-0.326739	5.53891	-4.57474	0.000887382	0.00878949	-1.02858
5631	X	2156	PRPS1	phosphoribosyl pyrophosphate synthetase 1	0.607672	6.36209	4.57402	0.000888404	0.00878949	-1.08463
7508	3	5590	XPC	XPC complex subunit, DNA damage recognition and repair factor	-0.318705	6.13653	-4.57379	0.000888736	0.00878949	-1.09111
56103	5	4617	PCDHGB2	protocadherin gamma subfamily B, 2	-0.267233	7.96183	-4.57349	0.000889159	0.00878949	-1.154
400818	1	5262	NBPF9	NBPF member 9	-0.268825	6.39844	-4.57123	0.000892361	0.00881473	-1.11313
5136	2	6601	PDE1A	phosphodiesterase 1A	-1.16675	3.43385	-4.56982	0.000894365	0.00882812	-0.66671
56650	3	2542	CLDND1	claudin domain containing 1	0.365157	5.10662	4.56809	0.000896828	0.00883932	-0.939193
222658	6	6027	KCTD20	potassium channel tetramerization domain containing 20	0.290581	7.03903	4.56795	0.000897039	0.00883932	-1.14173
56104	5	4614	PCDHGB1	protocadherin gamma subfamily B, 1	-0.26775	7.95044	-4.56766	0.000897449	0.00883932	-1.16363
3958	14	2076	LGALS3	galectin 3	-0.74803	6.19101	-4.56548	0.000900572	0.0088581	-1.1133
54961	11	3046	SSH3	slingshot protein phosphatase 3	0.386179	4.32965	4.56516	0.000901029	0.0088581	-0.787521
4201	6	2149	MEA1	male-enhanced antigen 1	0.399166	5.4913	4.56496	0.000901309	0.0088581	-1.00915
81558	17	2361	FAM117A	family with sequence similarity 117 member A	-0.602795	3.09645	-4.56281	0.000904412	0.00888217	-0.591363
5129	1	3459	CDK18	cyclin dependent kinase 18	1.58953	3.94	4.5615	0.000906294	0.0088903	-0.598297
3178	12	2359	HNRNPA1	heterogeneous nuclear ribonucleoprotein A1	0.292137	8.52556	4.56133	0.000906547	0.0088903	-1.17519
408	11	7814	ARRB1	arrestin beta 1	-0.664479	4.12417	-4.56018	0.000908198	0.00889601	-0.813645
56097	5	4818	PCDHGC5	protocadherin gamma subfamily C, 5	-0.266482	7.9337	-4.56002	0.000908436	0.00889601	-1.17622
10954	3	1862	PDIA5	protein disulfide isomerase family A member 5	0.384267	6.18315	4.55908	0.000909802	0.00890297	-1.10149
1906	6	2332	EDN1	endothelin 1	0.503629	3.91005	4.55621	0.000913961	0.00893724	-0.706152
27113	19	2499	BBC3	BCL2 binding component 3	-0.489693	3.76733	-4.55466	0.000916231	0.00894727	-0.74104
11142	20	1758	PKIG	cAMP-dependent protein kinase inhibitor gamma	-0.377822	4.73849	-4.55461	0.000916302	0.00894727	-0.933602
102	15	5034	ADAM10	ADAM metallopeptidase domain 10	0.358247	7.98061	4.54872	0.000924947	0.0090252	-1.19435
161145	14	4746	TMEM229B	transmembrane protein 229B	-0.745645	1.91269	-4.54776	0.000926358	0.00902999	-0.416199
9939	1	4961	RBM8A	RNA binding motif protein 8A	0.287351	5.9096	4.54749	0.000926765	0.00902999	-1.09693
23207	1	4339	PLEKHM2	pleckstrin homology and RUN domain containing M2	-0.262462	7.03495	-4.54666	0.000927989	0.00903535	-1.18192
254295	9	2137	PHYHD1	phytanoyl-CoA dioxygenase domain containing 1	-1.16711	1.2972	-4.54622	0.000928644	0.00903535	-0.372698
6385	20	2616	SDC4	syndecan 4	-0.283356	6.42172	-4.54467	0.000930937	0.00905118	-1.15881
5500	2	4998	PPP1CB	protein phosphatase 1 catalytic subunit beta	0.279697	6.55676	4.54305	0.000933353	0.00906819	-1.1604
100507053	4	4825	LOC100507053	uncharacterized LOC100507053	-0.821388	3.07368	-4.54062	0.000936975	0.00909689	-0.630471
3885	17	1945	KRT34	keratin 34	4.62387	2.65453	4.53978	0.00093823	0.00909874	-0.486737
9826	1	8421	ARHGEF11	Rho guanine nucleotide exchange factor 11	-0.290705	6.02752	-4.5396	0.000938504	0.00909874	-1.13811
153684	5	2260	LOC153684	uncharacterized LOC153684	-1.09226	1.34104	-4.53715	0.000942191	0.00912798	-0.388121
9229	18	8849	DLGAP1	DLG associated protein 1	1.32354	4.15276	4.53663	0.000942969	0.00912844	-0.713795
56106	5	4734	PCDHGA10	protocadherin gamma subfamily A, 10	-0.267608	7.99679	-4.53584	0.000944158	0.00912844	-1.2168
223082	7	3666	ZNRF2	zinc and ring finger 2	-0.782819	1.80938	-4.53559	0.000944538	0.00912844	-0.423835
29097	1	2401	CNIH4	cornichon family AMPA receptor auxiliary protein 4	0.543764	4.70821	4.53533	0.000944923	0.00912844	-0.900808
79442	3	5262	LRRC2	leucine rich repeat containing 2	-0.568423	3.96668	-4.53359	0.000947559	0.00914741	-0.820387
65260	1	2114	COA7	cytochrome c oxidase assembly factor 7 (putative)	-0.571731	3.72233	-4.52909	0.000954393	0.00920684	-0.777278
6776	17	4490	STAT5A	signal transducer and activator of transcription 5A	-0.358717	4.46926	-4.5282	0.000955754	0.00921344	-0.922857
5912	3	8413	RAP2B	RAP2B, member of RAS oncogene family	-0.34607	4.9585	-4.52557	0.000959769	0.00924559	-1.02155
4558	M	71	TRNF	tRNA	-1.33471	1.62413	-4.52399	0.000962199	0.00926245	-0.430796
284613	1	5157	CYB561D1	cytochrome b561 family member D1	-0.401911	4.24253	-4.52032	0.000967858	0.00931033	-0.891764
8809	2	3720	IL18R1	interleukin 18 receptor 1	-0.769258	2.29421	-4.51907	0.000969796	0.0093122	-0.515691
23255	18	7421	MTCL1	microtubule crosslinking factor 1	-0.382314	5.84159	-4.519	0.000969902	0.0093122	-1.15673
9737	X	6018	GPRASP1	G protein-coupled receptor associated sorting protein 1	-0.563445	2.82463	-4.51887	0.000970106	0.0093122	-0.605403
54629	15	9574	MINDY2	MINDY lysine 48 deubiquitinase 2	0.400213	5.84442	4.51322	0.000978921	0.00939019	-1.14188
26130	9	8352	GAPVD1	GTPase activating protein and VPS9 domains 1	0.337672	5.91572	4.51069	0.000982883	0.00942154	-1.15678
51141	2	2620	INSIG2	insulin induced gene 2	0.773112	3.63405	4.50994	0.000984074	0.00942209	-0.699115
170689	11	5916	ADAMTS15	ADAM metallopeptidase with thrombospondin type 1 motif 15	0.73604	4.63528	4.50978	0.000984325	0.00942209	-0.913485
144402	12	6629	CPNE8	copine 8	-0.562517	3.67253	-4.5087	0.000986024	0.00943171	-0.799392
85453	8	4463	TSPYL5	TSPY like 5	0.456967	4.23341	4.50701	0.000988699	0.00945065	-0.858004
26234	4	3949	FBXL5	F-box and leucine rich repeat protein 5	0.33757	5.93834	4.50289	0.000995241	0.00950651	-1.17221
539	21	806	ATP5PO	ATP synthase peripheral stalk subunit OSCP	0.333098	5.43448	4.50049	0.000999068	0.00953636	-1.11122
105378949	1	1932	LOC105378949	collagen alpha-2(VIII) chain	0.841106	3.76742	4.49515	0.00100766	0.00961166	-0.746689
6769	3	3385	STAC	SH3 and cysteine rich domain	0.874288	3.11065	4.49188	0.00101295	0.00964487	-0.613624
29946	19	2082	SERTAD3	SERTA domain containing 3	0.444896	4.16278	4.49188	0.00101296	0.00964487	-0.869375
79187	19	1847	FSD1	fibronectin type III and SPRY domain containing 1	1.1369	1.41615	4.49168	0.00101327	0.00964487	-0.453379
23317	3	7739	DNAJC13	DnaJ heat shock protein family (Hsp40) member C13	-0.369388	6.74768	-4.49018	0.00101571	0.00966133	-1.26668
55647	13	1522	RAB20	RAB20, member RAS oncogene family	1.16353	2.22273	4.48807	0.00101915	0.00968729	-0.474951
7728	19	6557	ZNF175	zinc finger protein 175	0.515821	3.8495	4.48333	0.00102693	0.00975439	-0.811425
57820	14	1686	CCNB1IP1	cyclin B1 interacting protein 1	0.451565	4.16165	4.48093	0.0010309	0.00978529	-0.886901
6324	19	2028	SCN1B	sodium voltage-gated channel beta subunit 1	-0.961742	2.35777	-4.48018	0.00103213	0.00979016	-0.592937
1520	1	4107	CTSS	cathepsin S	-0.73771	3.4292	-4.47505	0.00104067	0.00986425	-0.809189
55213	13	4322	RCBTB1	RCC1 and BTB domain containing protein 1	-0.475771	4.63436	-4.46883	0.00105111	0.00994827	-1.0598
100132406	1	11423	NBPF10	NBPF member 10	-0.290972	5.74349	-4.46849	0.00105168	0.00994827	-1.22844
728841	1	6546	NBPF8	NBPF member 8	-0.289676	6.64356	-4.46846	0.00105173	0.00994827	-1.29789
5603	6	6348	MAPK13	mitogen-activated protein kinase 13	0.739256	4.15216	4.46508	0.00105746	0.00998977	-0.886195
25854	4	4255	FAM149A	family with sequence similarity 149 member A	-1.24845	1.58102	-4.46501	0.00105758	0.00998977	-0.516138
11214	15	13606	AKAP13	A-kinase anchoring protein 13	-0.284293	6.89556	-4.46241	0.00106201	0.0100246	-1.31818
23258	11	5124	DENND5A	DENN domain containing 5A	0.37627	7.2445	4.46105	0.00106433	0.0100379	-1.32553
11221	1	2830	DUSP10	dual specificity phosphatase 10	-0.685291	3.61966	-4.46072	0.00106489	0.0100379	-0.871656
2596	3	2104	GAP43	growth associated protein 43	0.680154	3.00552	4.45878	0.00106822	0.0100623	-0.661059
472	11	14996	ATM	ATM serine/threonine kinase	-0.25424	6.58062	-4.45736	0.00107066	0.0100783	-1.31308
56926	19	3733	NCLN	nicalin	0.3144	6.07728	4.45667	0.00107185	0.0100825	-1.26444
1973	17	1877	EIF4A1	eukaryotic translation initiation factor 4A1	0.287228	8.63597	4.45488	0.00107494	0.0100977	-1.35257
55102	14	12202	ATG2B	autophagy related 2B	-0.282571	5.72708	-4.45487	0.00107495	0.0100977	-1.24923
3418	15	1857	IDH2	isocitrate dehydrogenase (NADP(+)) 2, mitochondrial	0.528996	5.05737	4.44998	0.00108344	0.0101704	-1.11346
1191	8	3523	CLU	clusterin	-0.451862	8.91419	-4.44785	0.00108716	0.0101983	-1.36129
23157	X	5737	SEPT6	septin 6	0.508959	4.01315	4.4462	0.00109005	0.0102184	-0.908251
100129461	6	4470	LYRM4-AS1	LYRM4 antisense RNA 1	-0.88417	1.83686	-4.44492	0.00109231	0.0102325	-0.569117
23321	4	8428	TRIM2	tripartite motif containing 2	-0.284852	5.67537	-4.44294	0.00109578	0.010258	-1.26339
8078	12	3191	USP5	ubiquitin specific peptidase 5	-0.2643	6.35066	-4.44155	0.00109825	0.010274	-1.32629
84216	12	5775	TMEM117	transmembrane protein 117	-0.624619	2.69699	-4.43463	0.00111054	0.0103754	-0.717983
2531	18	5234	KDSR	3-ketodihydrosphingosine reductase	-0.382972	6.16812	-4.4346	0.00111061	0.0103754	-1.32658
9240	14	2643	PNMA1	PNMA family member 1	-0.393105	5.34196	-4.43028	0.00111836	0.0104405	-1.24406
80765	15	1515	STARD5	StAR related lipid transfer domain containing 5	0.357144	4.80475	4.42686	0.00112455	0.0104911	-1.11381
124359	16	8357	CDYL2	chromodomain Y like 2	0.677019	3.19114	4.42388	0.00112995	0.0105344	-0.754103
57089	10	8555	ENTPD7	ectonucleoside triphosphate diphosphohydrolase 7	-0.329579	5.63959	-4.42083	0.00113553	0.0105791	-1.29725
84719	1	1277	LINC00260	long intergenic non-protein coding RNA 260	-0.85901	1.32455	-4.42007	0.00113692	0.0105797	-0.561374
115701	18	9073	ALPK2	alpha kinase 2	0.358078	7.11413	4.41994	0.00113715	0.0105797	-1.3907
23141	12	4925	ANKLE2	ankyrin repeat and LEM domain containing 2	0.273872	6.15466	4.4155	0.00114532	0.0106477	-1.34209
468	22	2027	ATF4	activating transcription factor 4	0.260402	8.40733	4.41512	0.00114602	0.0106477	-1.41981
8165	17	4767	AKAP1	A-kinase anchoring protein 1	-0.447361	4.339	-4.41465	0.0011469	0.0106486	-1.08905
7087	19	3074	ICAM5	intercellular adhesion molecule 5	0.821047	3.47262	4.412	0.00115182	0.0106869	-0.819619
30815	9	3565	ST6GALNAC6	ST6 N-acetylgalactosaminide alpha-2,6-sialyltransferase 6	0.340232	6.12283	4.41074	0.00115416	0.0107014	-1.34492
100533955	17	4303	SENP3-EIF4A1	SENP3-EIF4A1 readthrough (NMD candidate)	0.277519	8.79193	4.40954	0.0011564	0.0107148	-1.42801
3037	8	4591	HAS2	hyaluronan synthase 2	0.703057	4.99103	4.40688	0.00116137	0.010752	-1.1577
7168	15	6141	TPM1	tropomyosin 1	0.47492	9.254	4.40647	0.00116214	0.010752	-1.43074
3964	1	9418	LGALS8	galectin 8	0.267522	6.2256	4.40613	0.00116279	0.010752	-1.36432
644538	X	1536	SMIM10	small integral membrane protein 10	-0.849052	1.7362	-4.4046	0.00116565	0.0107712	-0.619595
5727	9	9364	PTCH1	patched 1	-0.6933	3.5749	-4.40387	0.00116703	0.0107766	-0.956013
9884	17	6516	LRRC37A	leucine rich repeat containing 37A	-0.350595	4.51057	-4.39883	0.00117658	0.0108574	-1.14553
8641	5	4593	PCDHGB4	protocadherin gamma subfamily B, 4	-0.250611	8.10899	-4.39725	0.00117958	0.0108775	-1.4493
92312	1	6124	MEX3A	mex-3 RNA binding family member A	0.808252	2.92852	4.39661	0.0011808	0.0108775	-0.737406
6047	4	3674	RNF4	ring finger protein 4	0.275658	6.0627	4.39642	0.00118115	0.0108775	-1.36533
70	15	3693	ACTC1	actin, alpha, cardiac muscle 1	4.10011	0.975141	4.39469	0.00118447	0.0108934	-1.02118
7336	8	4649	UBE2V2	ubiquitin conjugating enzyme E2 V2	0.345327	4.82851	4.39468	0.00118449	0.0108934	-1.17338
8826	15	7258	IQGAP1	IQ motif containing GTPase activating protein 1	-0.24474	8.46827	-4.39249	0.00118868	0.0109246	-1.45709
2222	8	4387	FDFT1	farnesyl-diphosphate farnesyltransferase 1	0.370578	5.42656	4.39177	0.00119007	0.01093	-1.28899
833	11	2948	CARS	cysteinyl-tRNA synthetase	0.286992	6.62862	4.38849	0.0011964	0.0109781	-1.42316
11138	2	5052	TBC1D8	TBC1 domain family member 8	-0.459668	4.11036	-4.38822	0.00119692	0.0109781	-1.08583
998	1	3155	CDC42	cell division cycle 42	0.256392	7.12986	4.38748	0.00119834	0.0109838	-1.44694
5915	3	3550	RARB	retinoic acid receptor beta	2.06365	1.41539	4.38636	0.00120053	0.0109964	-0.643229
23400	1	4040	ATP13A2	ATPase cation transporting 13A2	0.390535	4.68993	4.38465	0.00120385	0.0110162	-1.15839
26060	3	6115	APPL1	adaptor protein, phosphotyrosine interacting with PH domain and leucine zipper 1	0.346348	5.1977	4.38441	0.00120431	0.0110162	-1.26318
210	9	4444	ALAD	aminolevulinate dehydratase	-0.414859	5.07802	-4.37976	0.00121342	0.011092	-1.28795
22902	4	8183	RUFY3	RUN and FYVE domain containing 3	-0.304978	5.42979	-4.37908	0.00121475	0.0110968	-1.33984
1004	5	8622	CDH6	cadherin 6	0.471399	5.60062	4.37759	0.00121769	0.0111117	-1.33337
1979	10	7531	EIF4EBP2	eukaryotic translation initiation factor 4E binding protein 2	-0.280198	7.15557	-4.37738	0.00121809	0.0111117	-1.46895
755	21	3154	C21orf2	chromosome 21 open reading frame 2	0.471893	4.3202	4.377	0.00121884	0.0111117	-1.09016
2312	1	12813	FLG	filaggrin	0.382019	4.81828	4.37345	0.00122587	0.0111683	-1.2042
5743	1	4493	PTGS2	prostaglandin-endoperoxide synthase 2	2.07515	5.15457	4.37158	0.00122958	0.0111917	-1.11393
51076	10	1368	CUTC	cutC copper transporter	-0.446485	3.41543	-4.37133	0.00123008	0.0111917	-0.96495
26025	5	4813	PCDHGA12	protocadherin gamma subfamily A, 12	-0.258692	8.26958	-4.36919	0.00123435	0.0112157	-1.49669
1415	22	2277	CRYBB2	crystallin beta B2	0.909547	2.51188	4.36918	0.00123437	0.0112157	-0.705028
57589	9	7151	RIC1	RIC1 homolog, RAB6A GEF complex partner 1	0.258248	6.20258	4.36527	0.00124222	0.011274	-1.43128
390980	19	10126	ZNF805	zinc finger protein 805	0.47259	3.69988	4.36516	0.00124245	0.011274	-0.976648
1374	11	5618	CPT1A	carnitine palmitoyltransferase 1A	-0.469099	6.81153	-4.36363	0.00124551	0.0112943	-1.48211
9322	19	2505	TRIP10	thyroid hormone receptor interactor 10	0.328894	5.81517	4.36203	0.00124875	0.0113074	-1.39456
91775	3	9053	NXPE3	neurexophilin and PC-esterase domain family member 3	-0.338054	5.40689	-4.36172	0.00124938	0.0113074	-1.36674
57616	19	4913	TSHZ3	teashirt zinc finger homeobox 3	0.320093	5.17455	4.36109	0.00125066	0.0113074	-1.2997
595	11	4526	CCND1	cyclin D1	-0.353618	8.84136	-4.36087	0.00125111	0.0113074	-1.50833
9943	3	5105	OXSR1	oxidative stress responsive 1	0.308252	6.28954	4.36086	0.00125112	0.0113074	-1.44477
56963	15	4015	RGMA	repulsive guidance molecule BMP co-receptor a	-0.632118	2.83385	-4.35059	0.00127212	0.0114897	-0.882208
5310	16	15122	PKD1	polycystin 1, transient receptor potential channel interacting	0.393808	8.75511	4.34635	0.00128092	0.0115603	-1.53482
57690	17	9918	TNRC6C	trinucleotide repeat containing 6C	-0.44891	4.19451	-4.346	0.00128165	0.0115603	-1.1732
103910	18	1178	MYL12B	myosin light chain 12B	0.334198	7.85331	4.34473	0.00128428	0.0115764	-1.53487
63933	6	5474	MCUR1	mitochondrial calcium uniporter regulator 1	-0.416106	4.10957	-4.34412	0.00128555	0.0115802	-1.15674
3113	6	1780	HLA-DPA1	major histocompatibility complex, class II, DP alpha 1	1.29639	1.23301	4.34134	0.00129136	0.0116248	-0.684494
6867	8	9222	TACC1	transforming acidic coiled-coil containing protein 1	-0.273639	6.66458	-4.34058	0.00129297	0.0116304	-1.5137
27125	5	9925	AFF4	AF4/FMR2 family member 4	0.288702	7.72033	4.34023	0.00129369	0.0116304	-1.54057
8687	17	2837	KRT38	keratin 38	3.24606	0.162597	4.33909	0.00129609	0.0116435	-1.18944
55054	2	3456	ATG16L1	autophagy related 16 like 1	0.353877	4.66851	4.33873	0.00129686	0.0116435	-1.23341
1072	11	1260	CFL1	cofilin 1	0.286609	8.5532	4.33821	0.00129794	0.0116455	-1.54916
794	16	1469	CALB2	calbindin 2	-0.893988	1.60868	-4.33611	0.00130239	0.0116777	-0.712989
1727	22	3517	CYB5R3	cytochrome b5 reductase 3	0.291138	9.05354	4.33415	0.00130653	0.0117005	-1.55362
64747	3	2490	MFSD1	major facilitator superfamily domain containing 1	0.326584	6.1406	4.3341	0.00130665	0.0117005	-1.47593
5478	7	2445	PPIA	peptidylprolyl isomerase A	0.290214	8.59682	4.33174	0.00131165	0.0117376	-1.55997
3720	6	6825	JARID2	jumonji and AT-rich interaction domain containing 2	0.453265	4.68393	4.3296	0.00131622	0.0117707	-1.24451
23303	8	8943	KIF13B	kinesin family member 13B	-0.337912	4.87563	-4.3283	0.00131902	0.011788	-1.33527
27340	12	9012	UTP20	UTP20, small subunit processome component	-0.505815	5.13099	-4.32542	0.0013252	0.0118355	-1.39028
54784	7	2121	ALKBH4	alkB homolog 4, lysine demethylase	0.584167	2.98139	4.32467	0.00132682	0.0118357	-0.880287
401491	9	887	VLDLR-AS1	VLDLR antisense RNA 1	0.778917	3.35185	4.32425	0.00132773	0.0118357	-0.941275
387628	9	2225	FGF7P6	fibroblast growth factor 7 pseudogene 6	-0.679702	3.10802	-4.32392	0.00132843	0.0118357	-0.985713
867	11	11573	CBL	Cbl proto-oncogene	0.297603	5.68642	4.32367	0.00132898	0.0118357	-1.44466
286437	X	2328	LOC286437	uncharacterized LOC286437	-0.808306	1.97384	-4.32307	0.00133028	0.0118357	-0.776787
54802	1	2349	TRIT1	tRNA isopentenyltransferase 1	0.46549	3.4786	4.32299	0.00133045	0.0118357	-0.998576
80270	16	2466	HSD3B7	hydroxy-delta-5-steroid dehydrogenase, 3 beta- and steroid delta-isomerase 7	-0.396913	4.43911	-4.31799	0.0013413	0.0119244	-1.26832
503639	14	2398	DUXAP10	double homeobox A pseudogene 10	-0.387075	4.35148	-4.31756	0.00134224	0.011925	-1.25022
57636	17	7088	ARHGAP23	Rho GTPase activating protein 23	-0.41516	6.53487	-4.31692	0.00134365	0.0119297	-1.54836
339366	19	2975	ADAMTSL5	ADAMTS like 5	0.550197	3.73637	4.31641	0.00134476	0.0119318	-1.05855
321	15	5562	APBA2	amyloid beta precursor protein binding family A member 2	0.666834	4.09303	4.31595	0.00134576	0.0119329	-1.12729
207	14	5116	AKT1	AKT serine/threonine kinase 1	0.273612	7.0915	4.31514	0.00134754	0.0119409	-1.5676
112611	6	4063	RWDD2A	RWD domain containing 2A	0.426458	3.89508	4.31461	0.00134871	0.0119435	-1.10718
4130	15	10275	MAP1A	microtubule associated protein 1A	-0.279089	8.30857	-4.31305	0.00135213	0.011966	-1.59147
1017	12	2445	CDK2	cyclin dependent kinase 2	0.443308	3.76435	4.31224	0.00135392	0.011974	-1.08074
92154	16	5547	MTSS1L	MTSS1L, I-BAR domain containing	-0.327054	5.23482	-4.31077	0.00135715	0.0119948	-1.42659
90480	19	763	GADD45GIP1	GADD45G interacting protein 1	0.43629	4.57188	4.30712	0.00136524	0.0120538	-1.26036
11096	21	9663	ADAMTS5	ADAM metallopeptidase with thrombospondin type 1 motif 5	-0.425889	6.38065	-4.30671	0.00136614	0.0120538	-1.55696
63875	11	2366	MRPL17	mitochondrial ribosomal protein L17	0.401351	5.14396	4.30656	0.00136649	0.0120538	-1.37975
3066	6	6992	HDAC2	histone deacetylase 2	0.319129	5.98452	4.30615	0.00136739	0.0120539	-1.50794
8987	4	2951	STBD1	starch binding domain 1	0.588328	3.69953	4.3049	0.00137017	0.0120707	-1.06642
5959	12	1342	RDH5	retinol dehydrogenase 5	-0.807082	2.17436	-4.30231	0.00137598	0.0121079	-0.841735
55715	16	3019	DOK4	docking protein 4	0.290101	5.78842	4.30222	0.00137618	0.0121079	-1.49389
728673	9	2259	LOC728673	uncharacterized LOC728673	-0.664414	2.08364	-4.30112	0.00137864	0.0121217	-0.824398
64943	3	2807	NT5DC2	5'-nucleotidase domain containing 2	0.397136	5.37751	4.29968	0.00138189	0.0121424	-1.43424
9897	8	5190	WASHC5	WASH complex subunit 5	-0.367051	6.22082	-4.29833	0.00138493	0.0121576	-1.55982
5756	12	3456	TWF1	twinfilin actin binding protein 1	0.296005	6.15774	4.29812	0.0013854	0.0121576	-1.53936
85463	11	9383	ZC3H12C	zinc finger CCCH-type containing 12C	-0.327086	4.7136	-4.29772	0.0013863	0.0121576	-1.35453
54778	15	6411	RNF111	ring finger protein 111	0.336942	5.18988	4.29228	0.00139864	0.0122579	-1.41705
114884	3	6967	OSBPL10	oxysterol binding protein like 10	0.515727	4.97993	4.29052	0.00140266	0.0122853	-1.36583
83742	10	3237	MARVELD1	MARVEL domain containing 1	-0.281604	7.26895	-4.28805	0.00140832	0.0123269	-1.62285
51540	2	2527	SCLY	selenocysteine lyase	-0.516842	2.92991	-4.27964	0.00142776	0.0124837	-1.01345
9904	12	5646	RBM19	RNA binding motif protein 19	-0.3497	4.45391	-4.27943	0.00142825	0.0124837	-1.33369
5054	7	3190	SERPINE1	serpin family E member 1	1.19404	11.8027	4.27912	0.00142899	0.0124837	-1.62781
445571	9	1941	CBWD3	COBW domain containing 3	0.288409	5.47749	4.27843	0.00143059	0.0124896	-1.49234
9902	17	7023	MRC2	mannose receptor C type 2	0.334924	9.28847	4.27702	0.0014339	0.0125043	-1.64886
644019	9	1719	CBWD6	COBW domain containing 6	0.308614	5.29713	4.27686	0.00143425	0.0125043	-1.46435
7531	17	2020	YWHAE	tyrosine 3-monooxygenase/tryptophan 5-monooxygenase activation protein epsilon	0.284128	8.06229	4.27653	0.00143503	0.0125043	-1.65286
3303	6	2429	HSPA1A	heat shock protein family A (Hsp70) member 1A	-0.390315	8.19188	-4.27613	0.00143597	0.0125045	-1.65381
85294	17	764	KRTAP2-4	keratin associated protein 2-4	3.52958	-0.651714	4.27391	0.00144117	0.0125418	-1.63141
200424	2	13185	TET3	tet methylcytosine dioxygenase 3	0.317407	5.04484	4.26551	0.00146108	0.0127069	-1.43579
104	21	7672	ADARB1	adenosine deaminase, RNA specific B1	0.949289	6.55556	4.26192	0.00146968	0.0127735	-1.61121
2184	15	1797	FAH	fumarylacetoacetate hydrolase	-0.455396	4.09314	-4.26004	0.0014742	0.0128044	-1.29561
3306	14	2770	HSPA2	heat shock protein family A (Hsp70) member 2	1.07459	1.32778	4.25966	0.00147512	0.0128044	-0.791077
115330	7	3216	GPR146	G protein-coupled receptor 146	1.71948	1.835	4.25593	0.00148413	0.0128744	-0.794453
100996763	1	12620	LOC100996763	notch homolog 2 N-terminal-like protein	-0.293539	6.04011	-4.25253	0.00149241	0.012938	-1.62156
23017	12	4857	FAIM2	Fas apoptotic inhibitory molecule 2	-0.805221	2.26636	-4.25122	0.00149561	0.012954	-0.93938
27338	19	1601	UBE2S	ubiquitin conjugating enzyme E2 S	0.507578	4.83743	4.251	0.00149615	0.012954	-1.40392
5217	3	2106	PFN2	profilin 2	-0.405043	6.45163	-4.24837	0.0015026	0.0130015	-1.6599
23593	6	1282	HEBP2	heme binding protein 2	0.360308	4.98977	4.24712	0.00150567	0.0130198	-1.45246
1375	22	3157	CPT1B	carnitine palmitoyltransferase 1B	-0.806914	2.21662	-4.24619	0.00150797	0.0130314	-0.938606
3959	17	2260	LGALS3BP	galectin 3 binding protein	-0.263379	8.64656	-4.24405	0.00151325	0.0130687	-1.70746
3151	1	1969	HMGN2	high mobility group nucleosomal binding domain 2	-0.294615	6.35425	-4.24284	0.00151624	0.0130732	-1.6622
1286	2	16326	COL4A4	collagen type IV alpha 4 chain	0.378777	5.33353	4.24281	0.00151633	0.0130732	-1.52372
440026	11	4140	TMEM41B	transmembrane protein 41B	0.393142	4.3224	4.24268	0.00151666	0.0130732	-1.32067
2297	5	2272	FOXD1	forkhead box D1	0.8049	3.11298	4.23998	0.00152337	0.0131228	-1.02579
220972	10	6916	MARCH8	membrane associated ring-CH-type finger 8	-0.345107	5.45373	-4.2374	0.00152981	0.0131699	-1.58328
3339	1	14997	HSPG2	heparan sulfate proteoglycan 2	0.265385	10.9042	4.23507	0.00153565	0.0132105	-1.70769
11044	5	5159	PAPD7	poly(A) RNA polymerase D7, non-canonical	0.411448	5.06639	4.23475	0.00153647	0.0132105	-1.48552
401944	1	4602	LDLRAD2	low density lipoprotein receptor class A domain containing 2	0.278393	7.85723	4.23406	0.00153821	0.0132171	-1.72288
23466	22	6247	CBX6	chromobox 6	-0.231717	7.65047	-4.23259	0.00154192	0.0132344	-1.72425
10253	13	3247	SPRY2	sprouty RTK signaling antagonist 2	0.517542	4.09488	4.23249	0.00154216	0.0132344	-1.28034
10076	1	5861	PTPRU	protein tyrosine phosphatase, receptor type U	0.585287	4.82278	4.23075	0.00154657	0.0132638	-1.42875
352954	7	6010	CASTOR3	CASTOR family member 3	-0.341031	4.79393	-4.22917	0.00155056	0.0132897	-1.48652
129804	2	2693	FBLN7	fibulin 7	0.443308	4.3543	4.22758	0.00155462	0.0133161	-1.34818
22974	20	3750	TPX2	TPX2, microtubule nucleation factor	0.548604	3.10938	4.22627	0.00155794	0.0133361	-1.06989
1616	6	2615	DAXX	death domain associated protein	0.348801	5.68744	4.22423	0.00156317	0.0133725	-1.61064
1075	11	7623	CTSC	cathepsin C	-0.492697	4.65545	-4.22279	0.00156686	0.0133945	-1.47709
79575	19	2090	ABHD8	abhydrolase domain containing 8	0.463492	4.1218	4.22181	0.00156938	0.0133945	-1.30789
4059	19	3431	BCAM	basal cell adhesion molecule (Lutheran blood group)	-0.470913	3.77004	-4.22159	0.00156995	0.0133945	-1.29181
101928344	19	2690	LOC101928344	uncharacterized LOC101928344	-0.810509	1.36929	-4.22141	0.00157042	0.0133945	-0.867082
57178	10	8422	ZMIZ1	zinc finger MIZ-type containing 1	0.31801	7.53188	4.22131	0.00157067	0.0133945	-1.73815
2295	6	2187	FOXF2	forkhead box F2	0.793773	3.7224	4.22014	0.00157369	0.0134082	-1.19289
10581	11	730	IFITM2	interferon induced transmembrane protein 2	-0.411393	6.95434	-4.21938	0.00157564	0.0134082	-1.73124
23195	6	20175	MDN1	midasin AAA ATPase 1	-0.324308	6.4655	-4.21918	0.00157617	0.0134082	-1.70962
54877	18	9066	ZCCHC2	zinc finger CCHC-type containing 2	-0.468901	3.85983	-4.21916	0.00157622	0.0134082	-1.31541
8662	7	3406	EIF3B	eukaryotic translation initiation factor 3 subunit B	0.245426	7.46392	4.21721	0.00158125	0.0134426	-1.74416
57798	7	5665	GATAD1	GATA zinc finger domain containing 1	-0.31482	5.13739	-4.21669	0.00158262	0.0134458	-1.56945
8793	8	3538	TNFRSF10D	TNF receptor superfamily member 10d	0.505787	6.11953	4.21619	0.0015839	0.0134483	-1.66709
5863	6	4019	RGL2	ral guanine nucleotide dissociation stimulator like 2	0.367156	4.8606	4.21465	0.00158791	0.0134591	-1.48064
1785	19	3805	DNM2	dynamin 2	0.254665	6.75546	4.2145	0.00158831	0.0134591	-1.7251
2615	11	4851	LRRC32	leucine rich repeat containing 32	-0.356226	6.73613	-4.21427	0.00158891	0.0134591	-1.7316
4799	9	6155	NFX1	nuclear transcription factor, X-box binding 1	-0.376104	5.42878	-4.21394	0.00158978	0.0134591	-1.62044
567	15	1588	B2M	beta-2-microglobulin	-0.461151	9.59582	-4.21381	0.00159011	0.0134591	-1.75184
85014	9	858	TMEM141	transmembrane protein 141	0.482945	4.03154	4.21139	0.00159642	0.0135002	-1.30452
83660	15	13076	TLN2	talin 2	-0.54776	5.81532	-4.21119	0.00159695	0.0135002	-1.67507
4232	7	3008	MEST	mesoderm specific transcript	-0.303951	7.90621	-4.20967	0.00160095	0.0135255	-1.76599
2217	19	2142	FCGRT	Fc fragment of IgG receptor and transporter	-0.249318	6.22724	-4.20894	0.00160286	0.0135326	-1.71028
4983	X	7812	OPHN1	oligophrenin 1	-0.406468	3.78668	-4.20859	0.00160377	0.0135326	-1.31452
9936	2	3979	CD302	CD302 molecule	-0.473107	3.90867	-4.20781	0.00160583	0.0135416	-1.34472
3304	6	2520	HSPA1B	heat shock protein family A (Hsp70) member 1B	-0.392767	8.17017	-4.20278	0.00161913	0.0136452	-1.77852
654466	9	4707	FGF7P3	fibroblast growth factor 7 pseudogene 3	-0.686798	2.94823	-4.20177	0.00162182	0.0136594	-1.15226
29071	X	1904	C1GALT1C1	C1GALT1 specific chaperone 1	0.532634	4.67224	4.20095	0.00162402	0.0136695	-1.45188
1917	20	2007	EEF1A2	eukaryotic translation elongation factor 1 alpha 2	1.87545	3.2882	4.19919	0.00162871	0.0137005	-1.0281
6422	8	4467	SFRP1	secreted frizzled related protein 1	0.414003	8.61571	4.19793	0.00163208	0.0137204	-1.7872
100505573	15	2679	INAFM2	InaF motif containing 2	0.441398	4.84054	4.1965	0.00163593	0.0137443	-1.50192
27350	22	1127	APOBEC3C	apolipoprotein B mRNA editing enzyme catalytic subunit 3C	-0.314852	5.53611	-4.19335	0.00164442	0.0138071	-1.66833
157680	8	19207	VPS13B	vacuolar protein sorting 13 homolog B	-0.238363	6.83135	-4.18922	0.00165561	0.0138924	-1.77727
8934	1	4288	RAB29	RAB29, member RAS oncogene family	-0.428733	5.05092	-4.18789	0.00165922	0.0139099	-1.60753
92689	4	4348	FAM114A1	family with sequence similarity 114 member A1	0.312271	7.5488	4.1877	0.00165974	0.0139099	-1.79585
6732	6	4390	SRPK1	SRSF protein kinase 1	0.352794	5.45655	4.18721	0.00166108	0.0139126	-1.64021
221491	6	1187	SMIM29	small integral membrane protein 29	-0.569444	3.27155	-4.1863	0.00166358	0.0139176	-1.24492
4193	12	7812	MDM2	MDM2 proto-oncogene	-0.272109	7.3852	-4.18624	0.00166373	0.0139176	-1.7986
22881	6	6710	ANKRD6	ankyrin repeat domain 6	0.517004	4.96569	4.185	0.00166714	0.0139376	-1.54131
113452	1	1130	TMEM54	transmembrane protein 54	0.490907	3.52122	4.18413	0.00166953	0.013949	-1.23536
493913	9	2450	PAPPA-AS1	PAPPA antisense RNA 1	0.715078	8.26144	4.18078	0.00167875	0.0140174	-1.81543
2766	6	1658	GMPR	guanosine monophosphate reductase	-1.02288	2.10581	-4.18014	0.00168049	0.0140185	-1.03218
5216	17	1365	PFN1	profilin 1	0.262572	8.65711	4.17967	0.00168181	0.0140185	-1.8181
100631383	4	3060	FAM47E-STBD1	FAM47E-STBD1 readthrough	0.624153	3.58114	4.17935	0.00168269	0.0140185	-1.24536
26353	12	2002	HSPB8	heat shock protein family B (small) member 8	-0.310894	5.14658	-4.17923	0.00168301	0.0140185	-1.63444
85301	9	9695	COL27A1	collagen type XXVII alpha 1 chain	0.864208	4.17231	4.17855	0.00168491	0.0140258	-1.35542
302	15	2492	ANXA2	annexin A2	0.310955	9.90393	4.17587	0.00169235	0.0140791	-1.81614
100129387	15	4139	GABPB1-AS1	GABPB1 antisense RNA 1	-0.422186	3.79231	-4.17338	0.00169929	0.0141282	-1.3753
124936	17	2344	CYB5D2	cytochrome b5 domain containing 2	-0.335962	4.45679	-4.16988	0.00170911	0.0142012	-1.51818
2697	6	3169	GJA1	gap junction protein alpha 1	0.231151	9.59208	4.16938	0.00171051	0.0142042	-1.82947
100873932	1	533	DPYD-AS1	DPYD antisense RNA 1	-0.867469	1.67125	-4.16668	0.00171813	0.0142587	-0.984362
25959	19	5232	KANK2	KN motif and ankyrin repeat domains 2	-0.33282	8.09932	-4.16612	0.00171974	0.0142633	-1.84112
55593	X	4133	OTUD5	OTU deubiquitinase 5	0.297286	5.87687	4.16555	0.00172134	0.014268	-1.73576
64599	7	6777	GIGYF1	GRB10 interacting GYF protein 1	-0.322055	5.51453	-4.16407	0.00172554	0.014294	-1.71556
84166	16	7520	NLRC5	NLR family CARD domain containing 5	-0.541907	3.94716	-4.16133	0.00173334	0.0143499	-1.43463
678655	12	2364	CD27-AS1	CD27 antisense RNA 1	-0.469243	3.57895	-4.15874	0.00174074	0.0144024	-1.35534
167359	5	3420	NIM1K	NIM1 serine/threonine protein kinase	2.4578	1.74187	4.15668	0.00174668	0.0144428	-0.954542
7980	7	2444	TFPI2	tissue factor pathway inhibitor 2	0.855982	5.19603	4.15559	0.00174981	0.0144599	-1.6082
25895	12	2840	EEF1AKMT3	EEF1A lysine methyltransferase 3	0.485308	3.44521	4.15521	0.0017509	0.0144601	-1.26683
90627	13	8006	STARD13	StAR related lipid transfer domain containing 13	-0.365901	4.31167	-4.15479	0.00175212	0.0144614	-1.5146
729603	6	3131	LOC729603	calcineurin like EF-hand protein 1 pseudogene	-0.660694	2.29358	-4.15177	0.00176086	0.0145247	-1.1003
85379	22	10965	KIAA1671	KIAA1671	-0.300128	5.52465	-4.15103	0.00176302	0.0145337	-1.73861
144097	11	2487	SPINDOC	spindlin interactor and repressor of chromatin binding	0.463195	3.63422	4.15026	0.00176525	0.0145344	-1.31985
80139	8	3349	ZNF703	zinc finger protein 703	-0.371283	5.16274	-4.14995	0.00176616	0.0145344	-1.68894
29085	9	1618	PHPT1	phosphohistidine phosphatase 1	0.285979	5.4289	4.14989	0.00176632	0.0145344	-1.70315
85460	4	6943	ZNF518B	zinc finger protein 518B	0.303644	5.09284	4.14927	0.00176812	0.0145405	-1.64288
11174	5	8753	ADAMTS6	ADAM metallopeptidase with thrombospondin type 1 motif 6	0.486179	4.41528	4.14862	0.00177002	0.0145473	-1.49097
9057	16	7637	SLC7A6	solute carrier family 7 member 6	0.342449	5.63806	4.14608	0.00177745	0.0145995	-1.7375
145864	15	3312	HAPLN3	hyaluronan and proteoglycan link protein 3	0.698263	2.71507	4.14299	0.00178652	0.0146652	-1.11658
29123	16	12652	ANKRD11	ankyrin repeat domain 11	0.264516	8.17602	4.1425	0.00178797	0.0146683	-1.88191
5718	17	2125	PSMD12	proteasome 26S subunit, non-ATPase 12	0.310305	4.84299	4.14029	0.00179451	0.014713	-1.60721
220064	11	14209	ORAOV1	oral cancer overexpressed 1	-0.322329	6.95517	-4.13799	0.00180132	0.01476	-1.86967
817	4	6422	CAMK2D	calcium/calmodulin dependent protein kinase II delta	-0.256131	7.35238	-4.13726	0.0018035	0.0147689	-1.88149
643977	5	2760	FLJ32255	uncharacterized LOC643977	-0.722765	1.87948	-4.13668	0.00180523	0.0147742	-1.05781
93663	6	4561	ARHGAP18	Rho GTPase activating protein 18	-0.379455	4.97877	-4.13454	0.00181161	0.0148175	-1.68376
10802	5	7059	SEC24A	SEC24 homolog A, COPII coat complex component	0.400026	5.7909	4.13402	0.00181318	0.0148214	-1.77496
10170	2	2286	DHRS9	dehydrogenase/reductase 9	1.07669	1.64076	4.1322	0.00181863	0.0148571	-0.982826
3749	1	4557	KCNC4	potassium voltage-gated channel subfamily C member 4	-0.466528	3.51419	-4.13122	0.00182157	0.0148722	-1.38676
11212	8	2569	PLPBP	pyridoxal phosphate binding protein	-0.465219	3.93264	-4.12987	0.00182563	0.0148767	-1.48122
84299	17	839	MIEN1	migration and invasion enhancer 1	0.346639	4.46671	4.12981	0.0018258	0.0148767	-1.54411
2548	17	3836	GAA	glucosidase alpha, acid	-0.257544	7.04623	-4.1297	0.00182613	0.0148767	-1.88635
633	X	2444	BGN	biglycan	0.249316	9.5337	4.12958	0.00182651	0.0148767	-1.89805
3603	15	10157	IL16	interleukin 16	0.465336	4.17603	4.12828	0.00183043	0.0148998	-1.47704
6894	1	7133	TARBP1	TAR (HIV-1) RNA binding protein 1	-0.418102	4.4743	-4.12747	0.00183289	0.0149109	-1.59783
7334	12	4172	UBE2N	ubiquitin conjugating enzyme E2 N	0.342074	5.16412	4.12654	0.0018357	0.014919	-1.69273
203068	6	3117	TUBB	tubulin beta class I	0.328308	9.41665	4.12622	0.00183668	0.014919	-1.90494
4921	1	11111	DDR2	discoidin domain receptor tyrosine kinase 2	-0.32177	9.21583	-4.12605	0.00183718	0.014919	-1.90501
22925	2	7719	PLA2R1	phospholipase A2 receptor 1	-0.322072	5.35482	-4.12453	0.0018418	0.0149476	-1.76072
51322	10	6124	WAC	WW domain containing adaptor with coiled-coil	0.247939	6.68749	4.12152	0.00185097	0.0150131	-1.88044
29950	19	1205	SERTAD1	SERTA domain containing 1	0.49951	3.32439	4.11937	0.00185755	0.0150575	-1.29834
124152	16	2823	IQCK	IQ motif containing K	-0.387805	3.92866	-4.11897	0.00185879	0.0150585	-1.49508
8542	22	3244	APOL1	apolipoprotein L1	-0.465403	5.96911	-4.11856	0.00186005	0.0150598	-1.84669
4067	8	5645	LYN	LYN proto-oncogene, Src family tyrosine kinase	0.830327	4.78295	4.11731	0.0018639	0.015082	-1.59283
10409	5	1963	BASP1	brain abundant membrane attached signal protein 1	0.302203	6.17816	4.11551	0.00186945	0.0151179	-1.85176
5699	16	1006	PSMB10	proteasome subunit beta 10	-0.442214	3.40976	-4.11494	0.00187121	0.015122	-1.3894
84905	20	3579	ZNF341	zinc finger protein 341	-0.720161	1.90959	-4.11463	0.00187219	0.015122	-1.09728
84287	10	2079	ZDHHC16	zinc finger DHHC-type containing 16	0.39521	4.92233	4.11415	0.00187365	0.0151249	-1.66183
26118	17	4137	WSB1	WD repeat and SOCS box containing 1	0.424701	7.01375	4.1115	0.00188188	0.0151801	-1.90954
2037	6	7147	EPB41L2	erythrocyte membrane protein band 4.1 like 2	-0.245998	7.42932	-4.11123	0.00188273	0.0151801	-1.92767
28232	15	5967	SLCO3A1	solute carrier organic anion transporter family member 3A1	-0.43905	5.28093	-4.10726	0.00189511	0.0152709	-1.78227
57706	9	6653	DENND1A	DENN domain containing 1A	0.327374	4.75016	4.10403	0.00190527	0.0153344	-1.64797
3788	8	3168	KCNS2	potassium voltage-gated channel modifier subfamily S member 2	-0.907418	1.9031	-4.10385	0.00190585	0.0153344	-1.1183
388677	1	5324	NOTCH2NL	notch 2 N-terminal like	-0.258407	5.56892	-4.10368	0.00190638	0.0153344	-1.82389
112939	19	4727	NACC1	nucleus accumbens associated 1	0.326824	6.5855	4.10304	0.00190841	0.0153346	-1.90449
285908	7	4424	LINC00174	long intergenic non-protein coding RNA 174	-0.770001	1.81409	-4.10296	0.00190866	0.0153346	-1.10291
283537	13	3345	SLC46A3	solute carrier family 46 member 3	-0.724517	2.43278	-4.09912	0.00192082	0.0154233	-1.21475
29923	7	1412	HILPDA	hypoxia inducible lipid droplet associated	2.10693	4.71686	4.09801	0.00192433	0.0154423	-1.47336
10109	2	2190	ARPC2	actin related protein 2/3 complex subunit 2	0.267827	7.82526	4.09599	0.00193081	0.0154824	-1.95836
7001	19	1038	PRDX2	peroxiredoxin 2	0.470009	6.52338	4.09517	0.00193341	0.0154824	-1.90984
57562	11	7079	CEP126	centrosomal protein 126	-0.461232	3.65894	-4.09503	0.00193386	0.0154824	-1.47955
23659	16	2824	PLA2G15	phospholipase A2 group XV	0.343434	4.8858	4.09503	0.00193388	0.0154824	-1.69058
4257	12	6570	MGST1	microsomal glutathione S-transferase 1	-0.336702	6.90809	-4.09345	0.00193891	0.0155136	-1.94446
3428	1	3325	IFI16	interferon gamma inducible protein 16	-0.433569	7.34553	-4.08975	0.00195086	0.0155967	-1.96357
55366	11	5247	LGR4	leucine rich repeat containing G protein-coupled receptor 4	-0.320505	4.86047	-4.08952	0.00195159	0.0155967	-1.73569
375248	2	10307	ANKRD36	ankyrin repeat domain 36	-0.405014	5.03517	-4.08776	0.00195729	0.015633	-1.77454
687	9	5208	KLF9	Kruppel like factor 9	0.408835	5.56563	4.0866	0.00196104	0.0156538	-1.82508
593	19	1774	BCKDHA	branched chain keto acid dehydrogenase E1, alpha polypeptide	0.510915	4.41681	4.0845	0.00196787	0.015699	-1.59787
1400	4	4587	CRMP1	collapsin response mediator protein 1	-0.339267	5.06997	-4.08415	0.00196901	0.015699	-1.78429
4739	6	5780	NEDD9	neural precursor cell expressed, developmentally down-regulated 9	0.694135	3.26344	4.08168	0.00197711	0.0157543	-1.32861
65065	2	11372	NBEAL1	neurobeachin like 1	0.228692	7.19594	4.08083	0.00197988	0.0157672	-1.97058
51255	2	1313	RNF181	ring finger protein 181	0.380368	4.66844	4.07885	0.00198639	0.0158098	-1.66998
57730	2	8646	ANKRD36B	ankyrin repeat domain 36B	-0.440237	4.02868	-4.07477	0.00199986	0.0159077	-1.59378
8837	2	12868	CFLAR	CASP8 and FADD like apoptosis regulator	-0.289128	6.22345	-4.07393	0.00200267	0.0159207	-1.94135
4005	11	2665	LMO2	LIM domain only 2	1.18428	2.4512	4.07075	0.00201326	0.0159955	-1.15211
25907	3	1859	TMEM158	transmembrane protein 158 (gene/pseudogene)	-0.365974	5.28018	-4.06917	0.00201854	0.0160282	-1.84535
9644	10	13698	SH3PXD2A	SH3 and PX domains 2A	0.278636	8.23007	4.06802	0.0020224	0.0160494	-2.00982
84259	11	12835	DCUN1D5	defective in cullin neddylation 1 domain containing 5	0.363024	4.46611	4.06754	0.00202401	0.0160528	-1.64814
9459	X	6448	ARHGEF6	Rac/Cdc42 guanine nucleotide exchange factor 6	-0.440889	3.66818	-4.06601	0.00202912	0.0160694	-1.52999
55791	1	3588	LRIF1	ligand dependent nuclear receptor interacting factor 1	0.38173	3.87699	4.06566	0.00203032	0.0160694	-1.52326
440456	17	2922	PLEKHM1P1	pleckstrin homology and RUN domain containing M1 pseudogene 1	-0.333859	4.16914	-4.06559	0.00203055	0.0160694	-1.63411
100131825	1	3294	CADM3-AS1	CADM3 antisense RNA 1	-0.632013	2.35116	-4.06551	0.00203083	0.0160694	-1.25127
9513	17	3074	FXR2	FMR1 autosomal homolog 2	0.299042	5.67256	4.0651	0.00203219	0.0160708	-1.88245
2889	9	8599	RAPGEF1	Rap guanine nucleotide exchange factor 1	-0.311536	6.30117	-4.06452	0.00203416	0.0160771	-1.96345
115123	5	8176	MARCH3	membrane associated ring-CH-type finger 3	0.494872	5.61696	4.06362	0.00203718	0.0160916	-1.86683
83473	18	6108	KATNAL2	katanin catalytic subunit A1 like 2	-0.675761	2.26683	-4.06281	0.00203995	0.0160957	-1.24081
11278	13	11594	KLF12	Kruppel like factor 12	-0.377195	5.01634	-4.06277	0.00204007	0.0160957	-1.81277
7126	17	3809	TNFAIP1	TNF alpha induced protein 1	0.321261	6.15732	4.06037	0.00204822	0.0161506	-1.94373
55063	7	3492	ZCWPW1	zinc finger CW-type and PWWP domain containing 1	-0.64014	2.78313	-4.06	0.00204946	0.0161511	-1.35034
100288911	2	716	LOC100288911	uncharacterized LOC100288911	-0.763205	1.63188	-4.05892	0.00205314	0.0161707	-1.14834
3755	20	5016	KCNG1	potassium voltage-gated channel modifier subfamily G member 1	0.698657	2.89045	4.05842	0.00205485	0.0161739	-1.28694
1399	22	5325	CRKL	CRK like proto-oncogene, adaptor protein	0.252716	6.50886	4.05811	0.00205592	0.0161739	-1.97828
23558	17	2046	WBP2	WW domain binding protein 2	-0.310737	6.19718	-4.05738	0.00205839	0.0161793	-1.96808
643988	1	2089	FNDC10	fibronectin type III domain containing 10	0.387828	4.4001	4.05689	0.00206007	0.0161793	-1.65065
10962	1	2158	MLLT11	MLLT11, transcription factor 7 cofactor	0.416942	3.92445	4.05686	0.00206018	0.0161793	-1.54595
3778	10	18275	KCNMA1	potassium calcium-activated channel subfamily M alpha 1	-0.929467	5.77485	-4.05384	0.00207053	0.0162512	-1.94392
114897	17	4306	C1QTNF1	C1q and TNF related 1	0.70299	7.55345	4.05344	0.00207193	0.0162528	-2.02235
51148	9	5301	CERCAM	cerebral endothelial cell adhesion molecule	0.27418	8.14354	4.05119	0.00207969	0.0163037	-2.03842
23612	1	1629	PHLDA3	pleckstrin homology like domain family A member 3	-0.265967	6.04638	-4.05083	0.0020809	0.0163037	-1.96593
3099	2	7156	HK2	hexokinase 2	0.336239	6.82057	4.05051	0.00208202	0.0163037	-2.00736
813	7	6365	CALU	calumenin	0.267777	9.86856	4.04869	0.00208834	0.0163438	-2.03427
115353	1	1924	LRRC42	leucine rich repeat containing 42	0.344283	4.99934	4.04768	0.00209184	0.0163568	-1.79501
6655	14	5974	SOS2	SOS Ras/Rho guanine nucleotide exchange factor 2	0.312547	4.70709	4.04752	0.0020924	0.0163568	-1.73645
1634	12	2778	DCN	decorin	-0.319963	11.0663	-4.04583	0.00209827	0.0163884	-2.0285
4555	M	68	TRND	tRNA	-0.745368	2.46298	-4.04566	0.00209886	0.0163884	-1.31071
84866	11	3010	TMEM25	transmembrane protein 25	0.469662	4.25803	4.04494	0.00210139	0.0163988	-1.63492
3916	13	2597	LAMP1	lysosomal associated membrane protein 1	-0.226927	8.92189	-4.04301	0.00210812	0.0164419	-2.04992
23523	22	9142	CABIN1	calcineurin binding protein 1	0.258905	6.38105	4.04225	0.00211079	0.0164533	-1.99602
5920	11	765	RARRES3	retinoic acid receptor responder 3	-1.09035	2.26591	-4.04077	0.002116	0.0164844	-1.28947
4245	5	4939	MGAT1	mannosyl (alpha-1,3-)-glycoprotein beta-1,2-N-acetylglucosaminyltransferase	0.302624	7.45814	4.03843	0.00212422	0.0165309	-2.04963
388115	15	5327	CCDC9B	coiled-coil domain containing 9B	0.605143	6.29236	4.03807	0.0021255	0.0165309	-1.98437
23327	18	10335	NEDD4L	neural precursor cell expressed, developmentally down-regulated 4-like, E3 ubiquitin protein ligase	0.5153	4.94014	4.03804	0.00212561	0.0165309	-1.78576
4248	22	8867	MGAT3	mannosyl (beta-1,4-)-glycoprotein beta-1,4-N-acetylglucosaminyltransferase	0.389223	3.95567	4.03437	0.00213864	0.0166227	-1.59347
7291	7	1807	TWIST1	twist family bHLH transcription factor 1	-0.456247	3.59456	-4.03214	0.00214656	0.0166748	-1.57184
51337	8	2264	THEM6	thioesterase superfamily member 6	-0.567479	2.61366	-4.03084	0.00215122	0.0167014	-1.35899
55917	1	6066	CTTNBP2NL	CTTNBP2 N-terminal like	0.311369	5.61688	4.02834	0.00216019	0.0167615	-1.93754
23186	14	5781	RCOR1	REST corepressor 1	0.47063	5.11244	4.0279	0.00216174	0.0167618	-1.84161
6872	X	10857	TAF1	TATA-box binding protein associated factor 1	-0.27065	5.48939	-4.02764	0.0021627	0.0167618	-1.94413
26608	7	3561	TBL2	transducin beta like 2	0.288378	5.35932	4.02682	0.00216564	0.0167751	-1.90219
3257	10	4298	HPS1	HPS1, biogenesis of lysosomal organelles complex 3 subunit 1	-0.340418	5.83053	-4.02561	0.00217002	0.0167995	-1.98997
474170	17	5956	LRRC37A2	leucine rich repeat containing 37 member A2	-0.326704	4.56466	-4.02357	0.0021774	0.0168375	-1.78898
116151	20	3034	FAM210B	family with sequence similarity 210 member B	-0.358509	5.89605	-4.02357	0.00217741	0.0168375	-2.00056
84680	11	3679	ACCS	1-aminocyclopropane-1-carboxylate synthase homolog (inactive)	-0.486742	3.54445	-4.02269	0.00218058	0.0168501	-1.57714
304	9	1310	ANXA2P2	annexin A2 pseudogene 2	0.32345	8.27895	4.02243	0.00218152	0.0168501	-2.08831
134957	6	10106	STXBP5	syntaxin binding protein 5	-0.231168	6.51883	-4.01972	0.0021914	0.0169168	-2.05309
57085	1	2060	AGTRAP	angiotensin II receptor associated protein	-0.463068	4.56183	-4.01815	0.00219713	0.0169514	-1.80476
203062	8	7859	TSNARE1	t-SNARE domain containing 1	-0.488649	3.07924	-4.0178	0.0021984	0.0169516	-1.47956
5194	2	4538	PEX13	peroxisomal biogenesis factor 13	0.371327	4.27781	4.01718	0.00220069	0.0169596	-1.69435
84441	11	8403	MAML2	mastermind like transcriptional coactivator 2	-0.295063	5.8996	-4.01647	0.00220327	0.0169699	-2.01176
224	17	3958	ALDH3A2	aldehyde dehydrogenase 3 family member A2	-0.495219	5.93232	-4.01613	0.00220452	0.0169699	-2.0194
84317	2	2618	CCDC115	coiled-coil domain containing 115	-0.47129	4.04325	-4.01557	0.00220658	0.0169762	-1.69881
57045	18	3780	TWSG1	twisted gastrulation BMP signaling modulator 1	0.351811	6.52397	4.01431	0.00221122	0.0169943	-2.05214
27245	1	6771	AHDC1	AT-hook DNA binding motif containing 1	-0.376071	5.85126	-4.01425	0.00221143	0.0169943	-2.01255
115704	19	3848	EVI5L	ecotropic viral integration site 5 like	0.286822	5.41499	4.01	0.00222714	0.0170992	-1.94023
9871	4	4901	SEC24D	SEC24 homolog D, COPII coat complex component	0.233845	7.70686	4.00988	0.00222759	0.0170992	-2.10466
10476	17	622	ATP5PD	ATP synthase peripheral stalk subunit d	0.282787	5.69647	4.0088	0.0022316	0.0171194	-1.98291
27429	2	2550	HTRA2	HtrA serine peptidase 2	0.454812	4.96156	4.0085	0.00223274	0.0171194	-1.84558
401331	7	1527	RASA4CP	RAS p21 protein activator 4C, pseudogene	0.613326	4.24533	4.00738	0.00223689	0.0171348	-1.68388
4780	2	3342	NFE2L2	nuclear factor, erythroid 2 like 2	0.242234	7.27762	4.00728	0.00223728	0.0171348	-2.09926
4856	8	2601	NOV	nephroblastoma overexpressed	-0.720043	4.36874	-4.00486	0.00224631	0.0171943	-1.79871
9180	5	6948	OSMR	oncostatin M receptor	0.458151	8.54857	4.00386	0.00225004	0.0172132	-2.12023
201799	4	5523	TMEM154	transmembrane protein 154	0.470386	3.16368	4.00184	0.00225766	0.0172617	-1.46031
84968	X	2278	PNMA6A	PNMA family member 6A	-1.05214	0.747577	-4.00139	0.00225935	0.017265	-1.17346
4801	12	3704	NFYB	nuclear transcription factor Y subunit beta	0.407717	4.83806	4.00064	0.00226215	0.0172696	-1.83684
118987	10	6573	PDZD8	PDZ domain containing 8	0.257796	5.61289	4.00055	0.00226249	0.0172696	-1.98721
10484	14	4081	SEC23A	Sec23 homolog A, coat complex II component	0.342491	7.29785	4.00001	0.00226454	0.0172755	-2.11139
8841	5	1945	HDAC3	histone deacetylase 3	0.337283	5.11022	3.99826	0.00227117	0.0173126	-1.90188
9741	2	1765	LAPTM4A	lysosomal protein transmembrane 4 alpha	-0.246728	7.95849	-3.99805	0.00227195	0.0173126	-2.12927
51200	7	2817	CPA4	carboxypeptidase A4	0.486854	6.10909	3.99743	0.00227431	0.0173209	-2.04129
23142	4	5285	DCUN1D4	defective in cullin neddylation 1 domain containing 4	0.307445	5.1878	3.99609	0.00227937	0.0173457	-1.92268
79845	8	1872	RNF122	ring finger protein 122	0.637509	2.77513	3.99571	0.00228083	0.0173457	-1.37344
11227	2	3131	GALNT5	polypeptide N-acetylgalactosaminyltransferase 5	0.314205	6.68634	3.99539	0.00228207	0.0173457	-2.09578
5118	7	1620	PCOLCE	procollagen C-endopeptidase enhancer	-0.326183	7.25132	-3.995	0.00228354	0.0173457	-2.12395
11165	6	2396	NUDT3	nudix hydrolase 3	-0.339805	4.89562	-3.99489	0.00228394	0.0173457	-1.90528
56776	1	8041	FMN2	formin 2	0.503886	4.42135	3.98843	0.00230871	0.017524	-1.76244
10079	20	7705	ATP9A	ATPase phospholipid transporting 9A (putative)	-0.257619	6.81981	-3.98793	0.00231063	0.0175288	-2.12228
22859	19	8301	ADGRL1	adhesion G protein-coupled receptor L1	0.504674	5.80788	3.98702	0.00231415	0.0175458	-2.02397
837	11	1477	CASP4	caspase 4	0.292531	5.50084	3.98649	0.00231617	0.0175513	-1.99371
386757	16	3839	SLC6A10P	solute carrier family 6 member 10, pseudogene	0.841616	2.57828	3.98449	0.00232393	0.0176002	-1.33816
55164	3	5684	SHQ1	SHQ1, H/ACA ribonucleoprotein assembly factor	-0.375288	4.09418	-3.97929	0.00234419	0.0177438	-1.76694
60626	11	3903	RIC8A	RIC8 guanine nucleotide exchange factor A	0.229819	6.58951	3.97803	0.00234911	0.0177504	-2.12178
84837	14	1281	ARHGAP5-AS1	ARHGAP5 antisense RNA 1 (head to head)	-1.1915	0.362911	-3.97758	0.0023509	0.0177504	-1.21294
374868	18	7478	ATP9B	ATPase phospholipid transporting 9B (putative)	-0.453829	4.14724	-3.97748	0.00235129	0.0177504	-1.78549
54531	19	6522	MIER2	MIER family member 2	0.52073	4.61117	3.97739	0.00235163	0.0177504	-1.82058
27348	9	2777	TOR1B	torsin family 1 member B	0.312114	5.03893	3.97699	0.00235319	0.0177504	-1.92627
27286	X	2190	SRPX2	sushi repeat containing protein, X-linked 2	-0.400113	4.48598	-3.97659	0.00235478	0.0177504	-1.85723
6302	12	2665	TSPAN31	tetraspanin 31	0.381934	4.64003	3.97642	0.00235546	0.0177504	-1.83865
79016	19	4078	DDA1	DET1 and DDB1 associated 1	0.293583	5.49695	3.97632	0.00235582	0.0177504	-2.0106
25805	10	1724	BAMBI	BMP and activin membrane bound inhibitor	0.782734	4.9094	3.97608	0.0023568	0.0177504	-1.86341
1730	X	5128	DIAPH2	diaphanous related formin 2	-0.500079	3.52488	-3.97477	0.00236197	0.0177795	-1.65484
115207	13	6237	KCTD12	potassium channel tetramerization domain containing 12	0.402553	7.49155	3.96993	0.00238114	0.0179138	-2.16768
4575	M	59	TRNS2	tRNA	-0.440855	4.28241	-3.96899	0.00238486	0.0179319	-1.82899
154214	6	15383	RNF217	ring finger protein 217	0.308212	4.96441	3.96794	0.00238904	0.0179534	-1.92695
23362	8	14269	PSD3	pleckstrin and Sec7 domain containing 3	0.314308	7.73954	3.96714	0.00239226	0.0179677	-2.17849
5783	4	8734	PTPN13	protein tyrosine phosphatase, non-receptor type 13	0.261404	6.23455	3.96589	0.00239726	0.0179953	-2.11526
1665	4	3016	DHX15	DEAH-box helicase 15	0.254967	6.52433	3.96385	0.00240542	0.0180466	-2.14157
3908	6	9960	LAMA2	laminin subunit alpha 2	-0.232828	7.67843	-3.96132	0.00241562	0.0181131	-2.18996
9766	14	5722	SUSD6	sushi domain containing 6	0.4236	5.9773	3.96064	0.0024184	0.018124	-2.09327
51063	10	2982	CALHM2	calcium homeostasis modulator family member 2	-0.378519	5.55871	-3.95905	0.0024248	0.018162	-2.0741
9577	2	2104	BABAM2	BRISC and BRCA1 A complex member 2	-0.38012	4.75929	-3.95683	0.00243383	0.0182196	-1.94591
1622	2	1436	DBI	diazepam binding inhibitor, acyl-CoA binding protein	0.448146	4.3267	3.95614	0.00243666	0.0182307	-1.80274
5049	11	6430	PAFAH1B2	platelet activating factor acetylhydrolase 1b catalytic subunit 2	0.253813	6.7137	3.95432	0.00244406	0.0182679	-2.16931
55272	15	1239	IMP3	IMP3, U3 small nucleolar ribonucleoprotein	0.333147	4.72386	3.95426	0.00244431	0.0182679	-1.89785
79650	16	4955	USB1	U6 snRNA biogenesis phosphodiesterase 1	0.361668	5.4794	3.95206	0.00245334	0.0183253	-2.04576
114990	16	2806	VASN	vasorin	-0.246636	8.07188	-3.95135	0.00245625	0.018337	-2.21044
92675	20	1624	DTD1	D-tyrosyl-tRNA deacylase 1	0.389081	4.41022	3.95101	0.00245764	0.0183373	-1.83353
84976	1	6358	DISP1	dispatched RND transporter family member 1	-0.423918	3.70497	-3.9464	0.00247668	0.0184692	-1.74013
118429	4	9531	ANTXR2	anthrax toxin receptor 2	-0.291275	7.47707	-3.94591	0.00247873	0.0184743	-2.21352
2355	2	8562	FOSL2	FOS like 2, AP-1 transcription factor subunit	0.566741	7.2377	3.9434	0.00248915	0.0185418	-2.20483
8508	22	2289	NIPSNAP1	nipsnap homolog 1	0.274723	5.42648	3.94305	0.0024906	0.0185425	-2.05794
1476	21	940	CSTB	cystatin B	-0.432233	6.21704	-3.94123	0.00249819	0.0185888	-2.17139
955	20	4039	ENTPD6	ectonucleoside triphosphate diphosphohydrolase 6 (putative)	-0.354449	4.18106	-3.94049	0.00250132	0.0185949	-1.85134
4239	17	1961	MFAP4	microfibril associated protein 4	-0.948721	6.98015	-3.94039	0.00250174	0.0185949	-2.21265
59283	19	8751	CACNG8	calcium voltage-gated channel auxiliary subunit gamma 8	0.370083	5.11629	3.93693	0.00251626	0.0186926	-2.00632
4564	M	69	TRNH	tRNA	-0.459788	4.6167	-3.93513	0.00252386	0.0187389	-1.95864
2947	1	4213	GSTM3	glutathione S-transferase mu 3	0.490506	5.33598	3.93363	0.0025302	0.0187757	-2.04495
203197	9	4963	TMEM268	transmembrane protein 268	0.375978	4.18931	3.9327	0.00253415	0.0187947	-1.81903
254428	1	5082	SLC41A1	solute carrier family 41 member 1	0.385861	6.83895	3.93074	0.00254247	0.0188462	-2.21396
694	12	4680	BTG1	BTG anti-proliferation factor 1	0.337565	5.57996	3.93017	0.00254489	0.0188538	-2.09982
116254	6	1109	GINM1	glycoprotein integral membrane 1	-0.298855	5.16227	-3.92851	0.00255199	0.0188961	-2.06594
1829	18	5653	DSG2	desmoglein 2	-0.622019	2.7477	-3.92701	0.00255841	0.0189334	-1.56273
5806	3	1938	PTX3	pentraxin 3	-0.26876	10.4653	-3.92666	0.00255993	0.0189343	-2.239
55035	9	6197	NOL8	nucleolar protein 8	-0.349272	5.19727	-3.92623	0.00256178	0.0189377	-2.07743
1293	2	10859	COL6A3	collagen type VI alpha 3 chain	-0.533137	10.8395	-3.92365	0.00257289	0.0190095	-2.24058
7705	19	3857	ZNF146	zinc finger protein 146	0.254983	5.69184	3.92313	0.00257512	0.0190156	-2.1313
2920	4	1205	CXCL2	C-X-C motif chemokine ligand 2	-0.775421	3.50931	-3.92186	0.00258061	0.0190459	-1.752
23174	16	8590	ZCCHC14	zinc finger CCHC-type containing 14	-0.271061	5.78541	-3.92051	0.00258643	0.0190778	-2.16466
239	17	4245	ALOX12	arachidonate 12-lipoxygenase, 12S type	-0.543503	2.68484	-3.92021	0.00258775	0.0190778	-1.55705
55766	12	3667	H2AFJ	H2A histone family member J	-0.404873	3.98673	-3.91866	0.00259447	0.019117	-1.84872
5091	11	5076	PC	pyruvate carboxylase	-0.450575	3.66383	-3.91715	0.00260106	0.0191552	-1.78176
11224	9	460	RPL35	ribosomal protein L35	0.274453	6.98172	3.91552	0.00260818	0.0191972	-2.24809
203	9	2661	AK1	adenylate kinase 1	0.268706	5.76833	3.91456	0.00261238	0.0192178	-2.15512
3881	17	1596	KRT31	keratin 31	4.08747	-0.612955	3.91403	0.00261471	0.0192245	-2.04576
23312	15	10857	DMXL2	Dmx like 2	-0.301826	4.79522	-3.91195	0.00262385	0.0192812	-2.02644
51479	17	8519	ANKFY1	ankyrin repeat and FYVE domain containing 1	-0.244062	6.97244	-3.91134	0.00262654	0.0192906	-2.26003
81565	17	5759	NDEL1	nudE neurodevelopment protein 1 like 1	0.306274	5.93297	3.91026	0.00263128	0.019315	-2.18015
79960	4	8914	JADE1	jade family PHD finger 1	-0.436116	5.92972	-3.90917	0.00263609	0.0193399	-2.2027
4522	14	3448	MTHFD1	methylenetetrahydrofolate dehydrogenase, cyclohydrolase and formyltetrahydrofolate synthetase 1	-0.365339	5.38427	-3.90748	0.00264358	0.0193844	-2.13898
4149	14	3246	MAX	MYC associated factor X	-0.292655	5.55611	-3.90715	0.00264505	0.0193847	-2.16116
3675	17	5027	ITGA3	integrin subunit alpha 3	-0.303297	7.16263	-3.90627	0.00264897	0.0194029	-2.27489
9060	10	3858	PAPSS2	3'-phosphoadenosine 5'-phosphosulfate synthase 2	-0.248151	7.28208	-3.905	0.00265464	0.019434	-2.27986
400999	2	514	FLJ42351	uncharacterized LOC400999	3.03425	-1.92647	3.90466	0.00265614	0.0194345	-2.3267
166	19	2130	AES	amino-terminal enhancer of split	0.237595	7.41586	3.90339	0.0026618	0.0194655	-2.28241
286122	8	2125	C8orf31	chromosome 8 open reading frame 31 (putative)	0.6992	2.44993	3.90267	0.00266505	0.0194698	-1.46023
93487	14	6489	MAPK1IP1L	mitogen-activated protein kinase 1 interacting protein 1 like	0.256219	5.80893	3.90262	0.00266525	0.0194698	-2.18108
57523	14	9091	NYNRIN	NYN domain and retroviral integrase containing	-0.367301	6.09985	-3.90127	0.00267132	0.0195036	-2.2305
7027	13	3042	TFDP1	transcription factor Dp-1	0.27037	6.09994	3.90077	0.00267355	0.0195095	-2.21505
126393	19	1460	HSPB6	heat shock protein family B (small) member 6	-0.40644	7.27191	-3.89832	0.00268458	0.0195794	-2.29206
29780	22	2173	PARVB	parvin beta	0.334078	4.55283	3.89595	0.00269529	0.019647	-1.96209
5965	12	3779	RECQL	RecQ like helicase	0.255544	5.48341	3.8954	0.00269776	0.0196545	-2.15008
54472	11	3820	TOLLIP	toll interacting protein	-0.30874	5.80081	-3.89461	0.00270132	0.0196699	-2.21206
677769	18	421	SCARNA17	small Cajal body-specific RNA 17	-1.06057	0.43199	-3.89369	0.00270553	0.01969	-1.33421
1956	7	6571	EGFR	epidermal growth factor receptor	-0.292479	7.87852	-3.89044	0.00272034	0.0197872	-2.31485
11062	7	2380	DUS4L	dihydrouridine synthase 4 like	-0.819537	1.39707	-3.88883	0.00272772	0.0198303	-1.39113
1645	10	1379	AKR1C1	aldo-keto reductase family 1 member C1	0.233513	7.83356	3.88729	0.00273479	0.019871	-2.31879
113263	7	4794	GLCCI1	glucocorticoid induced 1	0.569424	2.95884	3.88675	0.00273726	0.0198784	-1.59797
8543	1	5498	LMO4	LIM domain only 4	0.316295	5.85024	3.88627	0.00273947	0.0198838	-2.21178
975	11	2211	CD81	CD81 molecule	-0.22479	8.68167	-3.87953	0.00277067	0.0200846	-2.33388
91663	19	4191	MYADM	myeloid associated differentiation marker	0.324919	7.26144	3.87947	0.00277096	0.0200846	-2.31908
10016	5	2064	PDCD6	programmed cell death 6	0.294887	5.5566	3.87934	0.00277157	0.0200846	-2.18648
51155	17	3084	JPT1	Jupiter microtubule associated homolog 1	0.461813	4.81864	3.87892	0.0027735	0.020088	-2.03774
57631	X	5057	LRCH2	leucine rich repeats and calponin homology domain containing 2	0.55088	3.05582	3.87778	0.00277882	0.0201158	-1.63676
50865	12	1209	HEBP1	heme binding protein 1	-0.299729	5.86622	-3.8771	0.002782	0.0201281	-2.24909
57118	10	9399	CAMK1D	calcium/calmodulin dependent protein kinase ID	0.36646	4.69364	3.8765	0.00278485	0.020138	-2.02229
140735	17	1522	DYNLL2	dynein light chain LC8-type 2	-0.330989	5.32764	-3.87473	0.00279314	0.0201872	-2.1863
51421	3	6066	AMOTL2	angiomotin like 2	-0.223165	7.99972	-3.87332	0.00279975	0.0202242	-2.34539
9317	10	3905	PTER	phosphotriesterase related	0.601409	3.31888	3.87238	0.00280421	0.0202457	-1.7022
7123	3	961	CLEC3B	C-type lectin domain family 3 member B	0.464606	3.36129	3.87184	0.00280673	0.0202531	-1.72505
151195	2	3913	CCNYL1	cyclin Y like 1	0.422774	6.0982	3.87135	0.00280905	0.0202591	-2.26033
3093	4	5245	UBE2K	ubiquitin conjugating enzyme E2 K	0.298213	5.56155	3.87058	0.0028127	0.0202747	-2.2023
5213	12	4259	PFKM	phosphofructokinase, muscle	-0.270454	6.16166	-3.86843	0.0028229	0.0203374	-2.29083
80023	20	2733	NRSN2	neurensin 2	0.250562	5.61855	3.86707	0.00282937	0.0203732	-2.21871
100526664	2	8919	LY75-CD302	LY75-CD302 readthrough	-0.443147	4.03968	-3.86606	0.00283418	0.02039	-1.95193
84236	2	5654	RHBDD1	rhomboid domain containing 1	-0.305489	4.78469	-3.86595	0.0028347	0.02039	-2.10384
10477	2	2395	UBE2E3	ubiquitin conjugating enzyme E2 E3	-0.268517	5.51003	-3.86467	0.00284083	0.0204127	-2.22797
337867	13	3570	UBAC2	UBA domain containing 2	0.350022	5.82527	3.86466	0.00284085	0.0204127	-2.24474
282679	11	2153	AQP11	aquaporin 11	-0.982172	0.790215	-3.86288	0.00284937	0.0204631	-1.38444
55312	9	2707	RFK	riboflavin kinase	-0.444412	3.30527	-3.86203	0.00285348	0.0204818	-1.79238
79665	17	3684	DHX40	DEAH-box helicase 40	0.333173	5.82827	3.86142	0.00285639	0.0204919	-2.25161
339751	2	2538	MAP3K20-AS1	MAP3K20 antisense RNA 1	-0.451378	3.14941	-3.85683	0.00287855	0.02064	-1.76468
64651	3	3863	CSRNP1	cysteine and serine rich nuclear protein 1	0.56131	3.04081	3.85628	0.00288121	0.0206482	-1.66848
128486	20	958	FITM2	fat storage inducing transmembrane protein 2	-0.739354	1.61971	-3.85566	0.00288422	0.0206536	-1.47161
90324	19	3902	CCDC97	coiled-coil domain containing 97	-0.422957	4.31762	-3.8555	0.00288501	0.0206536	-2.03023
10902	5	4982	BRD8	bromodomain containing 8	-0.279772	5.0498	-3.85431	0.00289079	0.0206841	-2.17367
151393	2	4067	RMDN2	regulator of microtubule dynamics 2	0.753924	2.11818	3.85342	0.00289516	0.0207045	-1.48055
55222	10	3625	LRRC20	leucine rich repeat containing 20	-0.656442	2.64659	-3.85209	0.00290164	0.0207399	-1.66734
100506394	13	1942	GAS6-AS2	GAS6 antisense RNA 2 (head to head)	-0.74353	1.80478	-3.85107	0.00290664	0.0207648	-1.50713
284	8	4338	ANGPT1	angiopoietin 1	-0.393692	4.36813	-3.85073	0.00290828	0.0207656	-2.04768
51496	15	5204	CTDSPL2	CTD small phosphatase like 2	0.417428	4.29316	3.8498	0.00291287	0.0207875	-1.9797
100533496	17	2909	TVP23C-CDRT4	TVP23C-CDRT4 readthrough	0.445497	4.41991	3.84835	0.00291996	0.0208271	-2.00739
26112	5	3399	CCDC69	coiled-coil domain containing 69	-0.653082	2.61328	-3.84763	0.00292351	0.0208371	-1.66769
4563	M	68	TRNG	tRNA	-0.481881	4.14677	-3.84745	0.00292443	0.0208371	-2.0101
2987	1	2834	GUK1	guanylate kinase 1	0.279134	6.43078	3.84501	0.00293646	0.0209047	-2.3401
27230	3	3837	SERP1	stress associated endoplasmic reticulum protein 1	-0.238603	6.2033	-3.8449	0.00293698	0.0209047	-2.33439
55884	12	2963	WSB2	WD repeat and SOCS box containing 2	0.264889	6.49626	3.84409	0.002941	0.0209223	-2.34691
93183	1	4322	PIGM	phosphatidylinositol glycan anchor biosynthesis class M	-0.40624	3.42714	-3.84264	0.0029482	0.0209544	-1.85216
4147	8	4137	MATN2	matrilin 2	-0.437955	4.54155	-3.84256	0.0029486	0.0209544	-2.10111
693122	X	85	MIR421	microRNA 421	-1.59793	-1.17449	-3.84225	0.00295012	0.0209544	-1.60417
5108	8	10133	PCM1	pericentriolar material 1	-0.294257	6.42493	-3.8414	0.00295435	0.0209734	-2.35668
26999	5	6936	CYFIP2	cytoplasmic FMR1 interacting protein 2	-0.523723	3.13355	-3.83956	0.00296357	0.0210279	-1.79434
9019	1	5010	MPZL1	myelin protein zero like 1	0.298013	8.07365	3.839	0.00296634	0.0210366	-2.40498
654433	2	4621	PAX8-AS1	PAX8 antisense RNA 1	-0.419678	4.35209	-3.83757	0.00297351	0.0210764	-2.06829
25932	1	4471	CLIC4	chloride intracellular channel 4	0.289449	9.28406	3.83482	0.00298735	0.0211635	-2.40892
2289	6	10628	FKBP5	FK506 binding protein 5	-0.527256	3.18782	-3.83392	0.00299187	0.0211638	-1.817
54542	9	4198	RC3H2	ring finger and CCCH-type domains 2	0.256028	5.75387	3.83367	0.00299315	0.0211638	-2.29399
84617	18	3310	TUBB6	tubulin beta 6 class V	0.352619	7.09179	3.83365	0.00299324	0.0211638	-2.39309
8894	20	2592	EIF2S2	eukaryotic translation initiation factor 2 subunit beta	0.237213	7.33425	3.83356	0.00299371	0.0211638	-2.40161
388650	1	3099	FAM69A	family with sequence similarity 69 member A	0.322475	4.94339	3.83298	0.00299662	0.0211638	-2.1537
2149	5	3810	F2R	coagulation factor II thrombin receptor	-0.742844	7.3426	-3.83296	0.00299673	0.0211638	-2.40787
23173	4	6663	METAP1	methionyl aminopeptidase 1	0.336455	5.53406	3.8324	0.00299954	0.0211727	-2.26245
1845	17	4122	DUSP3	dual specificity phosphatase 3	0.251983	5.97663	3.83209	0.0030011	0.0211727	-2.32228
84940	17	3950	CORO6	coronin 6	-0.586738	2.70079	-3.8317	0.00300309	0.0211757	-1.71044
51449	2	5377	PCYOX1	prenylcysteine oxidase 1	-0.228521	7.65208	-3.82749	0.00302453	0.0213159	-2.42167
57035	1	2302	RSRP1	arginine and serine rich protein 1	-0.292461	4.82312	-3.82596	0.00303231	0.0213229	-2.17974
100505994	5	1009	LUCAT1	lung cancer associated transcript 1 (non-protein coding)	2.13384	1.47604	3.8259	0.00303261	0.0213229	-1.43738
23001	4	14679	WDFY3	WD repeat and FYVE domain containing 3	-0.228531	7.02792	-3.8259	0.00303266	0.0213229	-2.41003
10929	11	4348	SRSF8	serine and arginine rich splicing factor 8	-0.381688	4.66605	-3.82583	0.00303302	0.0213229	-2.15267
4550	M	1559	RNR2	l-rRNA	-0.333566	11.1486	-3.82576	0.00303337	0.0213229	-2.40849
51554	3	2595	ACKR4	atypical chemokine receptor 4	-0.937793	2.48389	-3.8236	0.00304442	0.0213896	-1.68989
27315	11	4054	PGAP2	post-GPI attachment to proteins 2	-0.443429	3.84559	-3.82294	0.00304782	0.0214024	-1.98351
116535	11	2283	MRGPRF	MAS related GPR family member F	-0.330699	5.11029	-3.82244	0.00305038	0.0214071	-2.24179
63893	17	5466	UBE2O	ubiquitin conjugating enzyme E2 O	0.398285	5.07357	3.82198	0.00305274	0.0214071	-2.19438
23657	4	11845	SLC7A11	solute carrier family 7 member 11	0.389177	7.3964	3.82189	0.00305321	0.0214071	-2.42212
7993	8	2664	UBXN8	UBX domain protein 8	-0.581751	2.52589	-3.8199	0.00306352	0.0214683	-1.6909
9874	2	6141	TLK1	tousled like kinase 1	-0.252254	5.49777	-3.81897	0.00306829	0.0214907	-2.305
80346	8	1694	REEP4	receptor accessory protein 4	0.445078	3.50493	3.81603	0.00308356	0.0215865	-1.85468
51324	15	2587	SPG21	SPG21, maspardin	-0.421933	5.91476	-3.81568	0.00308543	0.0215885	-2.36312
25847	3	1842	ANAPC13	anaphase promoting complex subunit 13	-0.358117	5.24424	-3.81468	0.00309061	0.0216136	-2.27808
57600	4	9226	FNIP2	folliculin interacting protein 2	-0.332431	5.0015	-3.81368	0.00309584	0.0216303	-2.23738
6421	1	5832	SFPQ	splicing factor proline and glutamine rich	-0.340495	6.90592	-3.81362	0.00309617	0.0216303	-2.42804
7518	5	2778	XRCC4	X-ray repair cross complementing 4	0.748121	1.77544	3.8128	0.00310048	0.0216492	-1.50142
81848	5	7011	SPRY4	sprouty RTK signaling antagonist 4	0.636695	3.69593	3.81243	0.00310237	0.0216497	-1.88944
65244	12	4013	SPATS2	spermatogenesis associated serine rich 2	0.256706	5.52665	3.81217	0.00310373	0.0216497	-2.30067
9942	3	6978	XYLB	xylulokinase	-0.681643	3.02645	-3.8116	0.00310674	0.0216507	-1.82327
5784	1	13443	PTPN14	protein tyrosine phosphatase, non-receptor type 14	0.226251	8.09094	3.81138	0.00310792	0.0216507	-2.45336
10670	9	1652	RRAGA	Ras related GTP binding A	0.300862	6.16282	3.81124	0.00310865	0.0216507	-2.37535
23301	2	5986	EHBP1	EH domain binding protein 1	-0.288924	6.01907	-3.81065	0.00311173	0.0216611	-2.37911
7216	X	5639	TRO	trophinin	0.384311	4.50445	3.80928	0.00311895	0.0217002	-2.09735
85456	11	6432	TNKS1BP1	tankyrase 1 binding protein 1	-0.234924	7.81466	-3.8089	0.00312094	0.0217029	-2.45602
79058	17	2429	ASPSCR1	ASPSCR1, UBX domain containing tether for SLC2A4	-0.444192	3.20093	-3.80552	0.0031388	0.0218147	-1.86367
22904	19	5397	SBNO2	strawberry notch homolog 2	0.558834	6.63196	3.80526	0.00314022	0.0218147	-2.41568
23201	11	7305	FAM168A	family with sequence similarity 168 member A	0.280043	6.95051	3.80489	0.00314214	0.021817	-2.43893
9915	15	6559	ARNT2	aryl hydrocarbon receptor nuclear translocator 2	-0.345547	5.04403	-3.80407	0.00314655	0.0218364	-2.26232
80324	12	2767	PUS1	pseudouridylate synthase 1	-0.438097	3.30127	-3.80355	0.00314929	0.0218443	-1.89092
728279	17	714	KRTAP2-2	keratin associated protein 2-2	3.20647	-0.542473	3.80228	0.00315608	0.0218802	-1.97288
84061	X	4022	MAGT1	magnesium transporter 1	-0.221961	6.37944	-3.80176	0.00315885	0.0218882	-2.42186
55007	22	5570	FAM118A	family with sequence similarity 118 member A	-0.371694	4.15699	-3.79866	0.00317543	0.0219894	-2.09003
5578	17	10670	PRKCA	protein kinase C alpha	-0.217839	7.76634	-3.79843	0.00317668	0.0219894	-2.47375
100996792	17	1183	LOC100996792	dual specificity mitogen-activated protein kinase kinase 3	-0.864796	1.76909	-3.79802	0.00317888	0.0219935	-1.59216
9696	1	7210	CROCC	ciliary rootlet coiled-coil, rootletin	-0.372667	3.85594	-3.79557	0.00319206	0.0220734	-2.02962
6923	16	990	ELOB	elongin B	0.347878	5.84438	3.79484	0.00319599	0.0220894	-2.36846
642423	15	612	LOC642423	golgin A2 pseudogene	0.6289	2.8748	3.79427	0.00319908	0.0220995	-1.72888
25831	14	9790	HECTD1	HECT domain E3 ubiquitin protein ligase 1	-0.246089	7.63176	-3.79313	0.00320528	0.0221311	-2.48124
79633	4	16209	FAT4	FAT atypical cadherin 4	-0.487597	6.99297	-3.7927	0.00320758	0.0221357	-2.46816
91012	12	4108	CERS5	ceramide synthase 5	0.308725	5.14538	3.79189	0.00321196	0.0221547	-2.26725
84662	16	3843	GLIS2	GLIS family zinc finger 2	0.345225	5.88393	3.78898	0.00322786	0.0222531	-2.38334
4577	M	69	TRNV	tRNA	-0.897302	1.45102	-3.78825	0.00323183	0.0222692	-1.56039
57648	1	5769	KIAA1522	KIAA1522	-0.340721	5.03809	-3.7861	0.0032436	0.0223371	-2.29234
9950	14	2969	GOLGA5	golgin A5	0.296508	5.98542	3.78585	0.00324497	0.0223371	-2.40202
221294	6	3374	NT5DC1	5'-nucleotidase domain containing 1	-0.321505	4.87118	-3.78523	0.0032484	0.0223425	-2.26105
23036	6	10142	ZNF292	zinc finger protein 292	0.400117	5.56455	3.78486	0.00325044	0.0223425	-2.34557
7248	9	8900	TSC1	TSC complex subunit 1	-0.244803	5.79564	-3.78481	0.00325068	0.0223425	-2.40053
116068	5	4580	LYSMD3	LysM domain containing 3	0.377383	4.00082	3.78284	0.00326156	0.0224059	-2.03373
150759	2	3128	LINC00342	long intergenic non-protein coding RNA 342	-0.505242	3.71397	-3.78237	0.00326416	0.0224109	-2.0268
392	11	3998	ARHGAP1	Rho GTPase activating protein 1	-0.299579	7.1191	-3.78211	0.00326559	0.0224109	-2.48943
91	12	5456	ACVR1B	activin A receptor type 1B	0.365087	5.62571	3.77943	0.00328043	0.0224982	-2.3662
3082	7	7554	HGF	hepatocyte growth factor	-0.829898	3.33507	-3.77922	0.0032816	0.0224982	-1.95656
3202	7	1657	HOXA5	homeobox A5	1.00906	1.31243	3.77891	0.00328332	0.0224986	-1.50952
100126784	11	3739	LOC100126784	uncharacterized LOC100126784	-0.497955	3.46211	-3.7764	0.0032973	0.022583	-1.97814
23002	14	6124	DAAM1	dishevelled associated activator of morphogenesis 1	-0.285102	4.83994	-3.77591	0.0033	0.0225902	-2.26951
132160	3	2435	PPM1M	protein phosphatase, Mg2+/Mn2+ dependent 1M	0.368592	3.96113	3.77551	0.00330229	0.0225917	-2.03743
5747	8	5667	PTK2	protein tyrosine kinase 2	0.405168	6.76432	3.77528	0.00330355	0.0225917	-2.4798
7296	12	4610	TXNRD1	thioredoxin reductase 1	0.222668	9.98523	3.77416	0.00330982	0.02262	-2.50881
114327	6	7029	EFHC1	EF-hand domain containing 1	-0.372906	4.18844	-3.77395	0.00331102	0.02262	-2.14014
11060	16	6815	WWP2	WW domain containing E3 ubiquitin protein ligase 2	-0.273174	5.30249	-3.77344	0.00331388	0.0226247	-2.35631
102465428	14	73	MIR6717	microRNA 6717	3.01884	-2.7209	3.77323	0.00331502	0.0226247	-2.54994
2879	19	1231	GPX4	glutathione peroxidase 4	-0.623755	7.08571	-3.7685	0.00334169	0.0227952	-2.51379
6884	1	577	TAF13	TATA-box binding protein associated factor 13	0.406409	4.21361	3.76685	0.00335103	0.0228475	-2.10635
339483	1	2324	MTMR9LP	myotubularin related protein 9-like, pseudogene	-0.510177	2.68687	-3.76379	0.00336848	0.0229549	-1.81829
6711	2	13749	SPTBN1	spectrin beta, non-erythrocytic 1	0.21419	9.77991	3.76287	0.00337373	0.0229792	-2.53011
11228	12	7068	RASSF8	Ras association domain family member 8	-0.375251	6.06597	-3.76173	0.00338027	0.0230122	-2.47012
[truncated: 11,604 more rows]
