# Supplementary material for: Dysregulation of interaction between LOXhigh fibroblast and smooth muscle cells contributes to the pathogenesis of aortic dissection
Source: Theranostics. 2022 Jan 1;12(2):910–28. doi: 10.7150/thno.66059 (PMC8692905; doi:10.7150/thno.66059)
Supplement: Supplementary file 21 — Supplementary table 20. [file thnov12p0910s21.xlsx]

## Sheet: FB2 cluster 1
Supplementary Data Table 20 Enriched pathways along FB2 pseudotime
Category	Term	Count	%	PValue	Genes	List Total	Pop Hits	Pop Total	Fold Enrichment	Bonferroni	Benjamini	FDR	Cluster
GOTERM_BP_DIRECT	GO:0006614~SRP-dependent cotranslational protein targeting to membrane	49	0.049112	1.45e-48	RPL5, RPL3, RPL32, RPL31, RPL34, RPLP0, RPL6, RPL7, RPS4X, RPS15, SEC61A1, RPS17, RPS16, RPS18, RPL36, RPLP2, RPL35, RPL38, RPL37, RPL39, RPS12, RPL21, RPS7, RPS8, RPS5, RPS6, SSR3, RPL13A, RPSA, RPL24, RPL27, RPL26, RPL12, RPS3, RPS2, RPS27A, RPL18, RPL35A, RPL23A, RPS25, RPS28, RPS27, RPS29, SRPRB, RPS20, FAU, RPS21, RPL26L1, RPS23	495	94	16792	17.6834	3.57e-45	3.57e-45	3.5e-45	cluster1
GOTERM_MF_DIRECT	GO:0044822~poly(A) RNA binding	135	0.135309	6.19e-48	OTUD4, RPL5, RPL3, RPL32, TFRC, RPL31, GPATCH4, ENO1, BZW1, RPL6, RPL7, RPS15, RPS17, RPS16, RPS18, SNRPD1, RPL36, RPL35, KPNA2, RPS12, SUPT16H, RPL21, RPS7, RPS8, EIF1AX, RPS5, RPS6, FNDC3B, RPSA, FNDC3A, ILF2, PDIA4, EBNA1BP2, DKC1, NCL, SNRPG, RPL24, RPL27, ERH, RPL26, EZR, PFN1, FKBP3, KPNB1, KHDRBS1, SLBP, VCP, RBM8A, DHX9, DDX1, RPN1, MRPL14, TXN, RPF2, SAMSN1, GSPT1, MTDH, MRPL20, SERPINH1…	488	1129	16881	4.13636	4.15e-45	4.15e-45	4.05e-45	cluster1
GOTERM_BP_DIRECT	GO:0006413~translational initiation	54	0.0541234	1.54e-45	RPL5, RPL3, RPL32, RPL31, RPL34, RPLP0, RPL6, RPL7, RPS4X, RPS15, RPS17, RPS16, RPS18, RPL36, RPLP2, RPL35, RPL38, RPL37, RPL39, RPS12, EIF5B, RPL21, RPS7, EIF1AX, RPS8, RPS5, RPS6, RPL13A, RPSA, RPL24, RPL27, RPL26, PABPC1, RPL12, RPS3, RPS2, RPS27A, RPL18, EIF4E, RPL35A, RPL23A, EIF2S2, RPS25, RPS28, RPS27, RPS29, RPS20, FAU, EIF3C, RPS21, RPL26L1, EIF4G2, EIF3A, RPS23	495	137	16792	13.3712	3.81e-42	1.91e-42	1.87e-42	cluster1
GOTERM_BP_DIRECT	GO:0000184~nuclear-transcribed mRNA catabolic process, nonsense-mediated decay	49	0.049112	2.44e-42	RPL5, RPL3, RPL32, RPL31, RPL34, RPLP0, RPL6, RPL7, RPS4X, RPS15, RPS17, RPS16, RPS18, RPL36, RPLP2, RPL35, RPL38, RPL37, RPL39, RPS12, RPL21, RPS7, RPS8, RPS5, RPS6, RPL13A, RPSA, RPL24, RPL27, RPL26, PABPC1, RBM8A, RPL12, GSPT1, RPS3, RPS2, RPS27A, RPL18, RPL35A, RPL23A, RPS25, RPS28, RPS27, RPS29, RPS20, FAU, RPS21, RPL26L1, RPS23	495	119	16792	13.9684	6.02e-39	2.01e-39	1.96e-39	cluster1
GOTERM_CC_DIRECT	GO:0070062~extracellular exosome	200	0.200457	1.36e-40	RPL5, IL1RN, RPL3, TFRC, RPL31, RPL34, SERPINE1, GHITM, ENO1, ACTB, TXNDC17, RPL7, PSMD8, RPS17, RPS16, RPS18, STMN1, NAMPT, PSMD1, HLA-B, ACSL4, RNASE1, PPA1, CDC37, RPL24, PSME2, COL8A1, RPL27, RPL26, LAP3, PFN1, EZR, PFN2, SAR1A, SHMT2, TXN, ATP5H, MYL12A, PRDX3, LDHB, HSPH1, PDCD10, SERPINH1, HLA-DRB5, MYO5A, PA2G4, PAICS, VASN, EHD1, CCT6A, RPS25, RPS28, RPS29, RPS20, HNRNPC, HIST1H4C, HLA-D…	504	2811	18224	2.57266	6.96e-38	6.96e-38	6.31e-38	cluster1
GOTERM_BP_DIRECT	GO:0019083~viral transcription	46	0.0461051	1.2e-39	RPL5, RPL3, RPL32, RPL31, RPL34, RPL12, RPLP0, RPL6, RPL7, RPS15, RPS4X, RPS17, RPS16, RPS18, RPL36, RPS3, RPL35, RPLP2, RPL38, RPL37, RPS2, RPS27A, RPL18, RPL39, RPS12, RPL21, RPS7, RPS8, RPS5, RPS6, RPL35A, RPL13A, RPL23A, RPSA, RPS25, RPS28, RPS27, RPS29, RPL24, RPL27, RPS20, RPL26, FAU, RPS21, RPL26L1, RPS23	495	112	16792	13.9328	2.97e-36	7.42e-37	7.26e-37	cluster1
GOTERM_BP_DIRECT	GO:0006364~rRNA processing	58	0.0581325	1.37e-38	RPL5, RPL3, RPL32, RPL31, RPL34, RPLP0, RPL6, RPL7, RPS4X, RPS15, RPS17, RPS16, RPS18, RPL36, RPLP2, RPL35, RPL38, RPL37, RPL39, RRP15, RPS12, RPL21, RPS7, RPS8, RPS5, RPS6, RPL13A, IMP4, RPSA, EBNA1BP2, DKC1, RPL24, RPL27, RPL26, RPL12, DDX21, EXOSC8, RPS3, RPS2, RPS27A, RPL18, DCAF13, NOP56, NOP58, RPL35A, RPL23A, PA2G4, RPS25, RPS28, RPS27, RPS29, MPHOSPH10, RPS20, FAU, RPS21, RPL26L1, RPS23, …	495	214	16792	9.19415	3.39e-35	6.78e-36	6.64e-36	cluster1
GOTERM_CC_DIRECT	GO:0005829~cytosol	211	0.211482	7.09e-36	RPL5, RPL3, RPL32, RPL31, RPL34, ENO1, ACTB, RPL6, TXNDC17, RPL7, RPS15, PSMD8, RPS17, MT2A, RPS16, RPS18, SNRPD1, STMN1, NAMPT, AP1S2, RPL36, PSMD1, RPL35, RPL38, RPL37, RPL39, FBXO7, RPS12, RPL21, FNDC3A, PPA1, CDC37, RPL24, PSME2, RPL27, RPL26, PFN1, EZR, SKAP2, SLBP, DHX9, TXN, HIF1A, SAMSN1, GSPT1, MYL12A, PIK3R5, PRDX3, LDHB, HSPH1, LARS, PDCD10, XRCC6, MYO5A, PAICS, CCT6A, RPS25, RPS28, RP…	504	3315	18224	2.30151	3.63e-33	1.81e-33	1.64e-33	cluster1
KEGG_PATHWAY	hsa03010:Ribosome	52	0.0521188	2.39e-34	RPL5, RPL3, RPL32, RPL31, RPL34, RPLP0, MRPS10, RPL6, MRPL33, RPL7, RPS4X, RPS15, RPS17, RPS16, RPS18, RPL36, RPLP2, RPL35, RPL38, RPL37, RPL39, RPS12, RPL21, RPS7, RPS8, RPS5, RPS6, RPL13A, RPSA, RPL24, RPL27, RPL26, RPL12, MRPL17, MRPL14, MRPL20, RPS3, RPS2, RPS27A, RPL18, RPL35A, RPL23A, RPS25, RPS28, RPS27, RPS29, RPS20, RPL22L1, FAU, RPS21, RPL26L1, RPS23	316	136	6879	8.32344	5.48e-32	5.5e-32	5.14e-32	cluster1
GOTERM_MF_DIRECT	GO:0003735~structural constituent of ribosome	54	0.0541234	1.02e-33	RPL5, RPL3, RPL32, RPL31, RPL34, RPLP0, RPL6, MRPL33, RPL7, RPS4X, RPS15, MRPL41, MRPL42, RPS17, RPS16, RPS18, RPL36, RPLP2, RPL35, RPL38, RPL37, RPL39, RPS12, RPL21, RPS7, RPS8, RPS5, RPS6, RPL13A, RPSA, RPL24, RPL27, RPL26, SLC25A5, RPL12, MRPL17, MRPL14, MRPL57, MRPL20, RPS3, RPS2, RPS27A, RPL18, RPL35A, RPL23A, RPS28, RPS27, RPS29, RPS20, RPL22L1, FAU, RPS21, RPL26L1, RPS23	488	222	16881	8.41432	6.83e-31	3.41e-31	3.33e-31	cluster1
GOTERM_CC_DIRECT	GO:0005840~ribosome	46	0.0461051	4.05e-32	RPL5, RPL3, RPL32, RPL31, RPL34, RPLP0, MRPL17, MRPS10, MRPL14, RPL6, RPL7, RPS15, RPS4X, MRPL20, MRPL42, RPS17, RPS16, SERP1, RPS18, RPL36, RPS3, RPL35, RPLP2, RPL38, RPL37, RPS2, RPS27A, RPL18, RPL21, RPS7, RPS8, RPS6, RPL35A, RPL13A, RPL23A, RPS25, RPS28, RPS27, RPS29, RPL24, RPL27, RPS20, RPL22L1, FAU, RPS21, RPS23	504	166	18224	10.0199	2.07e-29	6.91e-30	6.26e-30	cluster1
GOTERM_BP_DIRECT	GO:0006412~translation	55	0.0551257	2.99e-31	RPL5, RPL3, RPL32, RPL31, RPL34, RPLP0, RPL6, RPL7, RPS4X, RPS15, MRPL41, MRPL42, RPS17, RPS16, RPS18, RPL36, RPLP2, RPL35, RPL38, RPL37, RPL39, RPS12, RPL21, RPS7, RPS8, RPS5, RPS6, RPL13A, RPSA, RPL24, RPL27, RPL26, SLC25A5, RPL12, MRPL17, MRPL14, MRPL57, MRPL20, RPS3, RPS2, RPS27A, RPL18, RPL35A, RPL23A, RPS25, RPS28, RPS27, NACA, RPS29, RPS20, RPL22L1, FAU, RPS21, RPL26L1, RPS23	495	253	16792	7.37462	7.38e-28	1.23e-28	1.2e-28	cluster1
GOTERM_CC_DIRECT	GO:0016020~membrane	157	0.157359	1.49e-30	RPL5, RPL32, TFRC, RPL31, NDUFA12, TNC, ENO1, BZW2, BZW1, ACTB, RPL6, ACTG1, RPL7, RPS15, RPS17, RPS16, RPS18, CFL1, STMN1, RPL36, PSMD1, RPL35, KPNA2, RPS12, RPL21, TPM4, RPS7, RPS8, IL1R1, RPS5, SLC11A2, RPS6, CSGALNACT2, HLA-B, RPSA, ACSL4, FNDC3A, ILF2, ACLY, SOAT1, NCL, PPIF, RPL24, PSME2, RPL27, ERH, RPL26, EZR, PFN1, STEAP1, KPNB1, ARL8B, NOTCH2, KHDRBS1, PSMD12, RRAD, DHX9, DDX1, RPN1, PS…	504	2200	18224	2.58042	7.65e-28	1.83e-28	1.66e-28	cluster1
GOTERM_CC_DIRECT	GO:0005925~focal adhesion	64	0.0641463	1.79e-30	ITGB1, RPL5, FLT1, RPL3, RPL31, RPLP0, CLTC, TNC, SYNE2, ACTB, RPL6, ACTG1, RPL7, RPS4X, RPS15, RPS17, RPS16, RPS18, PLAU, CFL1, RPLP2, RPL38, RAC1, YWHAG, TGM2, ACTR3, CAP1, ACTR2, ANXA1, TPM4, RPS7, RPS8, RPS5, PLAUR, RPL13A, RPL27, ITGA5, LCP1, PABPC1, LAP3, EZR, PFN1, PHLDB2, CD44, RALA, RPL12, NEDD9, HSP90B1, CORO1C, CDC42, RPS3, CD59, FLNC, RPS2, RPL18, HSPA8, NPM1, HSPA5, HMGA1, MSN, PTPRC…	504	391	18224	5.91856	9.17e-28	1.83e-28	1.66e-28	cluster1
GOTERM_CC_DIRECT	GO:0031012~extracellular matrix	48	0.0481097	1.2e-22	RPL12, RPN1, CLTC, SERPINE1, TNC, PLAT, THBS1, HSPD1, ACTG1, HSP90B1, COMP, RPS4X, RPS17, RPS16, RPS18, CFL1, RPS3, EMILIN2, RAC1, TGM2, CCT2, HSPA8, HSP90AA1, CD93, HSPA5, ANXA2, RPS7, RPS5, TUBB, RPL35A, CKAP4, CCT6A, COL1A1, RPS25, PKM, COL5A1, PXDN, COL6A3, COL8A1, RPL27, RPS20, TGFBI, VIM, SLC25A5, HIST1H4C, S100A9, NES, RAN	504	296	18224	5.86358	6.17e-20	1.03e-20	9.31e-21	cluster1
GOTERM_CC_DIRECT	GO:0022625~cytosolic large ribosomal subunit	25	0.0250571	1.03e-20	RPL5, RPL3, RPL32, RPL31, RPL34, RPL12, RPLP0, RPL6, RPL7, RPL36, RPL35, RPLP2, RPL38, RPL37, RPL18, RPL39, RPL21, RPL35A, RPL13A, RPL23A, RPL24, RPL27, RPL22L1, RPL26, RPL26L1	504	68	18224	13.2937	5.28e-18	7.55e-19	6.84e-19	cluster1
GOTERM_CC_DIRECT	GO:0022627~cytosolic small ribosomal subunit	22	0.0220503	1.3e-20	RPS7, RPS8, RPS5, RPS6, RPSA, RPS15, RPS4X, RPS25, RPS17, RPS28, RPS16, RPS27, RPS18, RPS29, RPS3, RPS20, RPS2, FAU, RPS27A, RPS21, RPS23, RPS12	504	48	18224	16.5728	6.66e-18	8.33e-19	7.55e-19	cluster1
GOTERM_CC_DIRECT	GO:0015935~small ribosomal subunit	17	0.0170388	8.68e-19	RPS5, RPS6, RPSA, RPS15, RPS4X, RPS25, RPS28, RPS16, RPS18, RPS29, RPS3, RPS20, RPS2, FAU, RPS27A, RPS21, RPS23	504	27	18224	22.7666	4.45e-16	4.94e-17	4.48e-17	cluster1
GOTERM_CC_DIRECT	GO:0030529~intracellular ribonucleoprotein complex	30	0.0300686	5.46e-18	SLBP, RPL5, DHX9, DDX1, RPLP0, SRA1, YBX1, ACTB, RPL7, MRPL41, RPS4X, SNRPD1, RPS3, HSPA8, NPM1, CPSF6, RPS7, RPS8, RPS5, RPS6, RPL13A, PA2G4, ILF2, HNRNPAB, NCL, RPL27, SLIRP, PABPC1, HNRNPC, RBMX	504	136	18224	7.97619	2.79e-15	2.79e-16	2.53e-16	cluster1
GOTERM_MF_DIRECT	GO:0005515~protein binding	343	0.343784	4.94e-17	RPL5, IL1RN, RPL3, PLEKHB2, TFRC, RPL31, SERPINE1, GPATCH4, MT1X, GHITM, ENO1, ACTB, TXNDC17, RPL7, RPS15, MT2A, RPS16, RPS18, SNRPD1, STMN1, CHORDC1, NAMPT, AP1S2, IER5, FBXO7, AGFG1, RPL21, IL1R1, SLC11A2, IMP4, RNASE1, EREG, RUNX1, SFRP4, SOAT1, CDC37, RPL24, PSME2, COL8A1, RPL26, PFN1, EZR, NBL1, PFN2, SKAP2, SLBP, SAR1A, RRAD, DHX9, SHMT2, RPN1, TXN, HIF1A, GSPT1, MYL12A, MTDH, PRDX3, MRPL20…	488	8785	16881	1.35061	3.32e-14	1.11e-14	1.08e-14	cluster1
GOTERM_MF_DIRECT	GO:0003723~RNA binding	56	0.056128	5.03e-16	RPL5, RPL3, RPL31, RPL34, YBX1, RPL6, RPL7, RBM3, RPS4X, RPS15, PTBP1, RPS16, RPS18, SNRPD1, RPL38, RPL37, RPL39, AGFG1, RPL21, RPS7, RPS5, GTF3A, ILF2, DKC1, HNRNPH1, NCL, SNRPG, RPL24, SNRPE, RPL26, PABPC1, SNRPF, KHDRBS1, RBM8A, HSP90B1, RPS3, SMN2, BRIX1, RPS2, RPL18, NOP56, NPM1, CPSF6, NIFK, EIF2S2, HNRNPAB, RPS25, RPS28, LSM7, RPS20, FAU, HNRNPC, RBMX, EIF4G2, EIF3A, MPHOSPH6	488	547	16881	3.54143	3.72e-13	8.43e-14	8.23e-14	cluster1
GOTERM_MF_DIRECT	GO:0098641~cadherin binding involved in cell-cell adhesion	34	0.0340777	1.75e-11	ITGB1, RPL34, ENO1, BZW2, CLINT1, BZW1, RPL6, RARS, MICALL1, EFHD2, RPS2, LRRFIP1, NOP56, PTPN1, RANBP1, HSPA8, NUDC, ANXA1, HSPA5, ANXA2, RPL23A, PAICS, VASN, EHD1, PKM, SERBP1, RPL24, EZR, MAPRE1, PFN1, ALDOA, PHLDB2, RAN, EIF4G2	488	290	16881	4.05564	1.18e-08	2.35e-09	2.3e-09	cluster1
GOTERM_CC_DIRECT	GO:0036464~cytoplasmic ribonucleoprotein granule	12	0.0120274	2e-11	CDC42, RPS4X, DHX9, NCL, TUBB, RPS6, RPLP0, SMN2, RAC1, PABPC1, RPL6, ACTB	504	25	18224	17.3562	1.02e-08	9.3e-10	8.42e-10	cluster1
GOTERM_CC_DIRECT	GO:0043209~myelin sheath	24	0.0240548	3.16e-11	CCT3, HSPA8, CCT2, RALA, VCP, HSP90AA1, HSPA5, WDR1, CLTC, MSN, ACTB, HSPD1, ACTG1, CDC42, PRDX3, EHD1, LDHB, PKM, TCP1, SLC25A5, EZR, TKT, RPS27A, YWHAG	504	152	18224	5.70927	1.62e-08	1.35e-09	1.22e-09	cluster1
GOTERM_CC_DIRECT	GO:0005913~cell-cell adherens junction	34	0.0340777	1.04e-10	ITGB1, RPL34, ENO1, BZW2, CLINT1, BZW1, RPL6, RARS, MICALL1, EFHD2, RPS2, LRRFIP1, NOP56, PTPN1, RANBP1, HSPA8, NUDC, ANXA1, HSPA5, ANXA2, RPL23A, PAICS, VASN, EHD1, PKM, SERBP1, RPL24, EZR, MAPRE1, PFN1, ALDOA, PHLDB2, RAN, EIF4G2	504	323	18224	3.80618	5.3e-08	4.08e-09	3.7e-09	cluster1
GOTERM_CC_DIRECT	GO:0005730~nucleolus	59	0.0591348	2.5e-10	RPL5, RPL3, RPL34, PWP1, RPL7, RBM3, PTBP1, C1QBP, RPL36, RPL35, PHLDA1, RRP15, CTSB, CDV3, RPL21, RPS7, H2AFY, RPS6, RPL13A, IMP4, ILF2, NSA2, EBNA1BP2, DKC1, MORF4L2, KAT6A, NCL, PFDN2, EZR, DHX9, RPL12, TIMM13, NOL7, DDX21, RPF2, MTDH, EXOSC8, RPS3, BRIX1, RPS2, POLR2I, RPS27A, RPL18, DCAF13, NOP56, HSPA8, NPM1, NOP58, XRCC6, NIFK, RPL23A, PA2G4, SMARCA4, RPS25, MPHOSPH10, RAN, EIF3A, RPS23, M…	504	857	18224	2.48934	1.28e-07	9.13e-09	8.27e-09	cluster1
GOTERM_BP_DIRECT	GO:0098609~cell-cell adhesion	31	0.0310708	4.69e-10	RPL34, ENO1, BZW2, CLINT1, BZW1, RPL6, RARS, MICALL1, EFHD2, RPS2, LRRFIP1, NOP56, PTPN1, RANBP1, HSPA8, NUDC, HSPA5, ANXA2, RPL23A, PAICS, VASN, EHD1, PKM, SERBP1, RPL24, MAPRE1, PFN1, ALDOA, PHLDB2, RAN, EIF4G2	495	271	16792	3.88052	1.16e-06	1.65e-07	1.62e-07	cluster1
GOTERM_CC_DIRECT	GO:0005737~cytoplasm	204	0.204466	7.6e-09	RPL5, IL1RN, RPL3, RPL34, MT1X, ENO1, ACTB, RPL7, RPS15, MT2A, STMN1, NAMPT, RPL36, RPL35, FBXO7, RPL21, SLC11A2, ACSL4, RUNX1, SFRP4, PPA1, CDC37, RPL24, PSME2, LAP3, PFN1, EZR, PFN2, SKAP2, MT1E, SLBP, DHX9, SHMT2, TXN, ATP5H, HIF1A, PIK3R5, MTDH, PRDX3, LDHB, HSPH1, LARS, PDCD10, RDH10, BTF3, XRCC6, MYO5A, PA2G4, FAM136A, PAICS, CCT6A, RPS25, RPS28, RPS29, RPS20, RPS21, FERMT2, RPS23, CDC42SE2…	504	5222	18224	1.41256	3.89e-06	2.59e-07	2.35e-07	cluster1
GOTERM_BP_DIRECT	GO:0002181~cytoplasmic translation	10	0.0100229	2.06e-08	RPL31, RPLP0, RPL36, RPL35A, RPLP2, RPL22L1, RPL26, RPL6, RPL26L1, RPL7	495	25	16792	13.5693	5.09e-05	6.37e-06	6.23e-06	cluster1
GOTERM_BP_DIRECT	GO:0006928~movement of cell or subcellular component	16	0.0160366	2.77e-08	ACTR3, ACTR2, CXCL8, TPM4, TPM3, TUBB, PLAUR, MSN, TXN, PTGS2, LYVE1, ACTB, ACTG1, CCL4, VIM, RAC1	495	86	16792	6.3113	6.84e-05	7.6e-06	7.44e-06	cluster1
GOTERM_CC_DIRECT	GO:0005654~nucleoplasm	124	0.124283	3.53e-08	RPL3, ACTB, CNDP2, RPS15, PSMD8, RPS17, RPS16, RPS18, SNRPD1, NAMPT, PSMD1, KPNA2, RPS12, SUPT16H, RPS7, RPS8, RPS5, RPS6, GTF3A, RPSA, IMP4, ILF2, RUNX1, RBX1, ACLY, DKC1, KAT6A, NCL, MORF4L2, MAPKAPK2, SNRPG, PSME2, SNRPE, LAP3, SNRPF, KPNB1, SKAP2, NOTCH2, KHDRBS1, SLBP, PSMD12, VCP, RBM8A, DHX9, DDX1, UAP1, TXN, ATP5H, HIF1A, HSPH1, SMN2, HSPA8, XRCC6, CPSF6, HMGA1, PA2G4, LSM4, SMARCA4, RPS2…	504	2784	18224	1.61052	1.81e-05	1.13e-06	1.02e-06	cluster1
GOTERM_BP_DIRECT	GO:0000027~ribosomal large subunit assembly	9	0.00902057	7.7e-08	MRPL20, RPL5, RPL3, RPL12, RPL24, RPL23A, BRIX1, RPF2, RPL6	495	21	16792	14.5385	0.00019	1.9e-05	1.86e-05	cluster1
GOTERM_MF_DIRECT	GO:0051082~unfolded protein binding	17	0.0170388	1.04e-07	CCT3, HSPA8, CCT2, NPM1, NUDC, HSP90AA1, HSPA5, HSPA6, TTC1, HSPE1, HSPD1, HSP90B1, CCT6A, CDC37, TCP1, SERPINH1, PFDN2	488	110	16881	5.34607	6.96e-05	1.16e-05	1.13e-05	cluster1
GOTERM_CC_DIRECT	GO:0009986~cell surface	39	0.0390891	1.5e-07	ITGB1, NOTCH2, RALA, CLIC4, TFRC, C5AR1, CXCR4, PLAT, PSEN1, SLC7A11, THBS1, AREG, HSPD1, THBD, CLMP, PLAU, C1QBP, ITGAX, CD59, SCN5A, HSP90AA1, ANXA1, CD93, HSPA5, ANXA2, IL1R1, SLC11A2, HLA-B, VASN, PDIA4, VEGFA, SFRP4, TSPAN14, TYROBP, PTPRC, ITGA5, CD44, FERMT2, HLA-DRB1	504	542	18224	2.60183	7.68e-05	4.52e-06	4.1e-06	cluster1
GOTERM_CC_DIRECT	GO:0005732~small nucleolar ribonucleoprotein complex	7	0.007016	6.25e-07	NOP56, NOP58, LSM7, SNRPG, MPHOSPH10, SNRPF, NOP10	504	13	18224	19.4701	0.00032	1.78e-05	1.61e-05	cluster1
GOTERM_CC_DIRECT	GO:0005743~mitochondrial inner membrane	33	0.0330754	7.01e-07	NDUFB7, UQCRB, NDUFA11, SHMT2, NDUFA12, NDUFB3, TIMM13, MRPL17, MRPS10, ATP5J, UQCR11, MRPL14, PSEN1, UQCR10, ATP5H, GHITM, COX7C, UQCRH, HSPD1, MRPL33, MRPL41, MRPL20, MRPL42, RPS3, NDUFA6, UQCC2, COX6C, UQCRQ, NDUFS5, NDUFAB1, NDUFAF2, PPIF, SLC25A5	504	441	18224	2.70576	0.000359	1.89e-05	1.71e-05	cluster1
GOTERM_CC_DIRECT	GO:0005615~extracellular space	69	0.0691577	8.73e-07	IL1RN, FLT1, CXCL8, TFRC, CCL4L2, SERPINE1, TNC, PLAT, CXCL1, ENO1, CXCL3, FGF2, AREG, ACTB, CXCL5, CTSS, ACTG1, COMP, THBD, PLAU, CTSL, C1QBP, NAMPT, CFL1, TIMP1, RPL39, CTSC, CTSB, SRGN, ANXA1, SERPINB2, TPI1, ANXA2, EREG, SFRP4, IL1B, PXDN, COL6A3, ANGPTL4, LCP1, EZR, ALDOA, S100A9, NBL1, S100A8, CCL3L3, THBS1, FSTL1, HSPD1, CCL4, SPP1, SERPINH1, CD59, RPS27A, APOL1, HSPA8, IL33, HLA-DRB5, CCL…	504	1347	18224	1.85223	0.000447	2.23e-05	2.02e-05	cluster1
GOTERM_BP_DIRECT	GO:0045766~positive regulation of angiogenesis	16	0.0160366	1.39e-06	FLT1, BTG1, CXCL8, SPHK1, C5AR1, SERPINE1, CYBB, FGF2, THBS1, HIF1A, HIPK2, MTDH, RUNX1, VEGFA, IL1B, ANGPTL4	495	115	16792	4.71975	0.00343641	0.000313	0.000306	cluster1
GOTERM_BP_DIRECT	GO:0050852~T cell receptor signaling pathway	18	0.0180411	1.71e-06	PSMD12, HLA-DRB5, PTEN, PSEN1, CD3D, FYB, PSMD8, PSMC5, PSMA3, PTPRC, PSMC3, PSMB1, PDE4B, PSMD1, PSME2, LCP2, RPS27A, HLA-DRB1	495	148	16792	4.1258	0.00421857	0.000352	0.000345	cluster1
GOTERM_BP_DIRECT	GO:0060071~Wnt signaling pathway, planar cell polarity pathway	14	0.014032	2.83e-06	PSMD12, CLTC, CDC42, PSMD8, PSMC5, PSMA3, PSMC3, PSMB1, AP2S1, PSMD1, PSME2, RAC1, PFN1, RPS27A	495	92	16792	5.16223	0.00696805	0.000509	0.000498	cluster1
GOTERM_BP_DIRECT	GO:0006986~response to unfolded protein	10	0.0100229	2.88e-06	HSPA8, HSP90AA1, HSPH1, HSPA6, DERL1, SERPINH1, HSPE1, THBS1, HSPD1, MANF	495	42	16792	8.07696	0.00709568	0.000509	0.000498	cluster1
GOTERM_BP_DIRECT	GO:0030593~neutrophil chemotaxis	12	0.0120274	3.18e-06	CSF3R, CXCL8, CCL20, IL1B, CCL4L2, CCL3L3, C5AR1, CCL4, PDE4B, CXCL3, S100A9, S100A8	495	66	16792	6.16786	0.00782908	0.000524	0.000513	cluster1
GOTERM_CC_DIRECT	GO:0042470~melanosome	14	0.014032	4.12e-06	ITGB1, HSPA8, HSP90AA1, HSPA5, ANXA2, TFRC, RPN1, CLTC, MYO5A, PDIA4, HSP90B1, RAC1, RAN, CTSB	504	101	18224	5.0121	0.00210618	0.0001	9.1e-05	cluster1
GOTERM_BP_DIRECT	GO:0043488~regulation of mRNA stability	14	0.014032	1.01e-05	HSPA8, PSMD12, PSMD8, PSMC5, PSMA3, PSMC3, EXOSC8, MAPKAPK2, SERBP1, PSMB1, PSMD1, PSME2, PABPC1, RPS27A	495	103	16792	4.61092	0.024672	0.00156133	0.00152848	cluster1
GOTERM_MF_DIRECT	GO:0003729~mRNA binding	15	0.0150343	1.51e-05	SLBP, HSP90AA1, CPSF6, RBM8A, RPS5, RPL13A, HNRNPAB, RPL7, TRA2B, C1QBP, RPS3, RPL35, RPS2, RBMX, EIF3A	488	125	16881	4.15107	0.0100483	0.00129614	0.00126523	cluster1
GOTERM_MF_DIRECT	GO:0019843~rRNA binding	9	0.00902057	1.55e-05	RPS4X, MRPL20, RPS18, RPS5, RPL12, DDX21, RPL23A, RPL37, RPF2	488	40	16881	7.78325	0.0103156	0.00129614	0.00126523	cluster1
KEGG_PATHWAY	hsa04932:Non-alcoholic fatty liver disease (NAFLD)	21	0.021048	1.58e-05	NDUFB7, CXCL8, NDUFA6, UQCRB, NDUFA11, NDUFA12, NDUFB3, COX7A2, UQCR11, UQCR10, COX6C, COX7C, UQCRH, PIK3R5, CDC42, UQCRQ, IL1B, NDUFS5, NDUFAB1, RAC1, BID	316	151	6879	3.02748	0.00361508	0.00128458	0.0012008	cluster1
GOTERM_CC_DIRECT	GO:0005739~mitochondrion	64	0.0641463	1.78e-05	CLIC4, NDUFA11, RPL34, CLTC, PTEN, MRPS10, COX7C, SYNE2, CISD3, NARS, MRPL41, MRPL42, CHCHD2, RARS, C1QBP, TSPO, FBXO7, RRP15, YWHAG, TGM2, CTSB, YWHAH, STARD7, CYBB, USMG5, PKM, NDUFS5, PFDN2, LAP3, SLC25A5, SGK1, BCAT1, NDUFB7, SHMT2, TIMM13, NOL7, IFI6, ATP5J, MRPL14, PSEN1, ATP5H, TXN, UQCRH, HSPD1, PRDX3, MRPL20, LDHB, GNG5, IARS2, BID, DUT, SLC16A1, HSPA5, UQCC2, RPL35A, HSPE1, COX6C, VASN,…	504	1331	18224	1.73866	0.009065	0.000414	0.000375	cluster1
KEGG_PATHWAY	hsa05016:Huntington's disease	24	0.0240548	1.96e-05	NDUFB7, NDUFA6, UQCRB, NDUFA11, NDUFA12, NDUFB3, CLTC, ATP5J, COX7A2, UQCR11, UQCR10, ATP5H, COX6C, COX7C, UQCRH, UQCRQ, ATP5E, NDUFS5, NDUFAB1, AP2S1, PPIF, SLC25A5, POLR2I, TGM2	316	192	6879	2.72112	0.00448547	0.00128458	0.0012008	cluster1
GOTERM_BP_DIRECT	GO:0006955~immune response	30	0.0300686	2.1e-05	IL1RN, CXCL8, CCL4L2, C5AR1, AQP9, IFI6, CXCL1, CXCL3, THBS1, FYB, CXCL5, CTSS, FCGR3A, C1QBP, CCL4, CTSC, HLA-DRB5, CCL20, IL1R1, HLA-B, PRG4, TNFRSF1B, ILF2, CNIH1, GPR183, IL1B, PXDN, LCP2, IL7R, HLA-DRB1	495	421	16792	2.41733	0.0504791	0.00304689	0.00298277	cluster1
KEGG_PATHWAY	hsa05012:Parkinson's disease	20	0.0200457	2.23e-05	NDUFB7, NDUFA6, UQCRB, NDUFA11, NDUFA12, NDUFB3, ATP5J, COX7A2, UQCR11, UQCR10, ATP5H, COX6C, COX7C, UQCRH, UQCRQ, ATP5E, NDUFS5, NDUFAB1, PPIF, SLC25A5	316	142	6879	3.06605	0.00510296	0.00128458	0.0012008	cluster1
GOTERM_BP_DIRECT	GO:0006457~protein folding	18	0.0180411	2.39e-05	CCT3, FKBP11, HSPA8, CCT2, NUDC, HSP90AA1, SPHK1, TTC1, TXN, HSPE1, PDIA4, HSP90B1, CCT6A, CDC37, TCP1, PPIF, MLEC, PFDN2	495	180	16792	3.39232	0.0574328	0.00328596	0.00321681	cluster1
GOTERM_MF_DIRECT	GO:0042802~identical protein binding	43	0.0430983	3.1e-05	KHDRBS1, VCP, PCNA, TFRC, BRI3, SHMT2, PTEN, TNFAIP3, UAP1, THBS1, ACTB, SRM, ACTG1, CDC42, PRDX3, LDHB, UGP2, MICALL1, EXOSC8, CCL4, SMN2, GNPNAT1, IER5, CTSC, HSP90AA1, CBX3, PAICS, NME1, VEGFA, COL1A1, TYROBP, PSMC3, NCL, PSME2, PTX3, VIM, LCP1, HNRNPC, ANGPTL4, MAPRE1, BCAT1, ALDOA, RBMX	488	749	16881	1.98593	0.0206095	0.00231384	0.00225866	cluster1
KEGG_PATHWAY	hsa00190:Oxidative phosphorylation	19	0.0190434	3.15e-05	NDUFB7, NDUFA6, UQCRB, NDUFA11, NDUFA12, NDUFB3, ATP5J, COX7A2, UQCR11, UQCR10, ATP5H, COX6C, COX7C, UQCRH, UQCRQ, PPA1, ATP5E, NDUFS5, NDUFAB1	316	133	6879	3.10986	0.00717994	0.00144744	0.00135304	cluster1
GOTERM_BP_DIRECT	GO:0043066~negative regulation of apoptotic process	31	0.0310708	3.47e-05	NOTCH2, BCL2A1, GLO1, PTEN, PSEN1, AIF1, THBS1, HSPD1, HSP90B1, MTDH, COMP, PRDX3, PDCD10, CFL1, CD59, TIMP1, RPS27A, TGM2, MAP4K4, NPM1, ANXA1, SERPINB2, HSPA5, SPHK1, RPS6, PLAUR, PA2G4, VEGFA, PPIF, ANGPTL4, CD44	495	455	16792	2.31125	0.0822704	0.00451847	0.00442339	cluster1
GOTERM_CC_DIRECT	GO:0000502~proteasome complex	10	0.0100229	3.66e-05	PSMD8, PSMA3, PSMD12, VCP, PSMC5, PSMC3, SHFM1, PSMB1, PSME2, PSMD1	504	60	18224	6.02646	0.0185618	0.000815	0.000738	cluster1
KEGG_PATHWAY	hsa04145:Phagosome	20	0.0200457	4.86e-05	ITGB1, HLA-DRB5, TFRC, TUBB, HLA-B, THBS1, CTSS, ACTB, ACTG1, COMP, SEC61A1, MARCO, FCGR3A, CTSL, SEC61G, OLR1, SEC61B, RAC1, ITGA5, HLA-DRB1	316	150	6879	2.90253	0.011065	0.00186249	0.00174103	cluster1
GOTERM_BP_DIRECT	GO:1904874~positive regulation of telomerase RNA localization to Cajal body	6	0.00601371	5.08e-05	CCT3, CCT6A, CCT2, DKC1, TCP1, NOP10	495	15	16792	13.5693	0.117934	0.00627426	0.00614222	cluster1
GOTERM_BP_DIRECT	GO:0001649~osteoblast differentiation	13	0.0130297	5.46e-05	TPM4, DHX9, CLTC, TNC, DDX21, HSPE1, RPS15, COL1A1, SPP1, ERH, HNRNPC, IARS, RBMX	495	104	16792	4.2404	0.126151	0.00642112	0.00628599	cluster1
GOTERM_MF_DIRECT	GO:0003725~double-stranded RNA binding	10	0.0100229	5.88e-05	TFRC, DDX1, CLTC, DDX21, MSN, VIM, LRRFIP1, ILF2, HSPD1, MTDH	488	61	16881	5.67085	0.0386612	0.00394272	0.00384871	cluster1
GOTERM_BP_DIRECT	GO:0042274~ribosomal small subunit biogenesis	6	0.00601371	7.21e-05	RPS15, RPS17, RPS28, RPS16, RPS7, RPS6	495	16	16792	12.7212	0.163166	0.00809651	0.00792612	cluster1
KEGG_PATHWAY	hsa05010:Alzheimer's disease	21	0.021048	7.53e-05	NDUFB7, NDUFA6, UQCRB, NDUFA11, NDUFA12, NDUFB3, ATP5J, COX7A2, UQCR11, UQCR10, ATP5H, PSEN1, COX6C, COX7C, UQCRH, UQCRQ, IL1B, ATP5E, NDUFS5, NDUFAB1, BID	316	168	6879	2.72112	0.0171013	0.00247484	0.00231344	cluster1
GOTERM_CC_DIRECT	GO:0032587~ruffle membrane	11	0.0110251	8.46e-05	ITGB1, HSP90AA1, CFL1, PLEK, RPS3, LCP1, RAC1, ITGA5, EZR, AIF1, NME1	504	82	18224	4.85056	0.0424018	0.00180521	0.00163598	cluster1
GOTERM_BP_DIRECT	GO:0002479~antigen processing and presentation of exogenous peptide antigen via MHC class I, TAP-dependent	10	0.0100229	8.85e-05	PSMD8, PSMA3, PSMD12, PSMC5, PSMC3, PSMB1, HLA-B, CYBB, PSME2, PSMD1	495	63	16792	5.38464	0.196367	0.00950449	0.00930447	cluster1
KEGG_PATHWAY	hsa05132:Salmonella infection	14	0.014032	8.85e-05	CXCL8, CCL3L3, CCL4L2, CXCL1, CXCL3, ACTB, ACTG1, CDC42, IL1B, CCL4, FLNC, RAC1, PFN1, PFN2	316	83	6879	3.67188	0.0200621	0.00254421	0.00237828	cluster1
GOTERM_MF_DIRECT	GO:0008121~ubiquinol-cytochrome-c reductase activity	5	0.00501143	0.000125	UQCRB, UQCRQ, UQCR11, UQCR10, UQCRH	488	10	16881	17.2961	0.080532	0.00763226	0.00745027	cluster1
KEGG_PATHWAY	hsa03050:Proteasome	10	0.0100229	0.000135	PSMD8, PSMA3, PSMD12, PSMC5, PSMC3, SHFM1, PSMB1, POMP, PSME2, PSMD1	316	44	6879	4.9475	0.030522	0.00345897	0.00323339	cluster1
GOTERM_BP_DIRECT	GO:0006954~inflammatory response	26	0.0260594	0.000154	CXCL8, CCL4L2, CCL3L3, C5AR1, TNFAIP3, CXCR4, CXCL1, CXCL3, PTGS2, AIF1, THBS1, CXCL5, CCL4, SPP1, OLR1, RAC1, ANXA1, CCL20, SPHK1, CYBB, TNFRSF1B, IL1B, MAPKAPK2, PTX3, S100A9, S100A8	495	379	16792	2.32719	0.317214	0.0158977	0.0155631	cluster1
GOTERM_BP_DIRECT	GO:0000028~ribosomal small subunit assembly	6	0.00601371	0.000178	RPS15, RPS17, RPS28, RPS27, RPS5, RPSA	495	19	16792	10.7126	0.35647	0.0172271	0.0168645	cluster1
GOTERM_BP_DIRECT	GO:0035690~cellular response to drug	10	0.0100229	0.000181	RAP1B, RANBP1, MT2A, TFRC, RNF149, IL1B, CCL4, PDE4B, CD69, NME1	495	69	16792	4.91641	0.36106	0.0172271	0.0168645	cluster1
GOTERM_MF_DIRECT	GO:0043394~proteoglycan binding	5	0.00501143	0.000192	COL5A1, CTSL, THBS1, CTSS, CTSB	488	11	16881	15.7237	0.120971	0.0107438	0.0104876	cluster1
GOTERM_CC_DIRECT	GO:0097526~spliceosomal tri-snRNP complex	4	0.00400914	0.000201	LSM7, SNRPD1, SNRPG, LSM4	504	5	18224	28.927	0.0975901	0.00410705	0.00372201	cluster1
GOTERM_CC_DIRECT	GO:0071013~catalytic step 2 spliceosome	11	0.0110251	0.000223	LSM7, RBM8A, HNRNPH1, SNRPD1, SYF2, SNRPG, SNRPE, PABPC1, SNRPF, HNRNPC, RBMX	504	92	18224	4.32333	0.107979	0.00439433	0.00398236	cluster1
GOTERM_CC_DIRECT	GO:0034709~methylosome	5	0.00501143	0.000238	SNRPD1, SNRPG, SNRPE, ERH, SNRPF	504	12	18224	15.0661	0.114725	0.00451267	0.00408961	cluster1
GOTERM_MF_DIRECT	GO:0031625~ubiquitin protein ligase binding	21	0.021048	0.000264	HSPA8, CCT2, RALA, VCP, TPI1, HSPA5, TUBB, DERL1, CXCR4, PA2G4, TNFRSF1B, HIF1A, HSPD1, ACTG1, RBX1, TCP1, TCEB2, SCN5A, SLC25A5, BID, FBXO7	488	287	16881	2.53114	0.162625	0.0134814	0.01316	cluster1
GOTERM_BP_DIRECT	GO:0050729~positive regulation of inflammatory response	10	0.0100229	0.00028	IL33, FABP4, CCL4L2, CCL3L3, SERPINE1, CCL4, S100A9, S100A8, HSPD1, TGM2	495	73	16792	4.64702	0.499309	0.0256174	0.0250783	cluster1
GOTERM_MF_DIRECT	GO:0019899~enzyme binding	23	0.0230526	0.000281	PTPN1, HSPA8, BTG1, PCNA, HSPA5, H2AFY, CBX3, HSPA6, PTEN, PLAUR, HMGA1, PTGS2, HIF1A, TSPAN14, RPS3, COTL1, MLEC, RPS2, RAC1, SCN5A, EIF4E, KPNB1, YWHAH	488	333	16881	2.38925	0.17202	0.0134814	0.01316	cluster1
GOTERM_BP_DIRECT	GO:0042730~fibrinolysis	6	0.00601371	0.000297	SERPINB2, ANXA2, PLAU, SERPINE1, PLAUR, PLAT	495	21	16792	9.69235	0.520393	0.0262386	0.0256864	cluster1
GOTERM_BP_DIRECT	GO:0000398~mRNA splicing, via spliceosome	18	0.0180411	0.000317	HSPA8, RBM8A, DHX9, YBX1, LSM4, PTBP1, LSM7, SNRPD1, HNRNPH1, SYF2, TRA2B, SNRPG, SNRPE, PABPC1, SNRPF, HNRNPC, POLR2I, RBMX	495	222	16792	2.75053	0.543248	0.0270169	0.0264484	cluster1
GOTERM_BP_DIRECT	GO:0001525~angiogenesis	18	0.0180411	0.000335	CLIC4, FLT1, CXCL8, ANXA2, SERPINE1, PTEN, PTGS2, HIF1A, SAT1, TYMP, EREG, VEGFA, PDCD10, NCL, COL8A1, TGFBI, ANGPTL4, ITGA5	495	223	16792	2.7382	0.562911	0.0275827	0.0270022	cluster1
GOTERM_BP_DIRECT	GO:0090023~positive regulation of neutrophil chemotaxis	6	0.00601371	0.000376	CXCL8, C1QBP, C5AR1, CXCL1, RAC1, CXCL3	495	22	16792	9.25179	0.6047	0.0299334	0.0293035	cluster1
GOTERM_BP_DIRECT	GO:1902600~hydrogen ion transmembrane transport	9	0.00902057	0.000397	UQCRB, UQCRQ, SLC11A2, COX7A2, UQCR11, UQCR10, COX6C, COX7C, UQCRH	495	61	16792	5.00507	0.624998	0.0306447	0.0299998	cluster1
GOTERM_CC_DIRECT	GO:0005884~actin filament	9	0.00902057	0.000404	TPM4, WDR1, TPM3, MYO5A, MYO9B, LCP1, RAC1, EZR, AIF1	504	65	18224	5.00659	0.186916	0.00738852	0.00669584	cluster1
GOTERM_MF_DIRECT	GO:0008009~chemokine activity	8	0.00801828	0.000479	CXCL8, CCL20, CCL4L2, CCL3L3, CCL4, CXCL1, CXCL3, CXCL5	488	49	16881	5.64771	0.275018	0.0214355	0.0209243	cluster1
GOTERM_CC_DIRECT	GO:0048471~perinuclear region of cytoplasm	33	0.0330754	0.000562	ITGB1, CLIC4, VCP, TFRC, MT1X, AIF1, CLINT1, HSP90B1, MTDH, MT2A, TRA2B, SPP1, EIF4E, CTSB, HSP90AA1, NDFIP1, ANXA2, GALNT1, SLC11A2, RPS6, CYBB, MSN, MYO9B, TNFRSF1B, CKAP4, MANF, NME1, VAMP8, EHD1, SERBP1, SLIRP, EZR, MT1E	504	621	18224	1.92148	0.249918	0.00991352	0.00898413	cluster1
GOTERM_CC_DIRECT	GO:0005689~U12-type spliceosomal complex	6	0.00601371	0.000639	LSM7, SNRPD1, SNRPG, SNRPE, YBX1, SNRPF	504	26	18224	8.34432	0.279117	0.0109058	0.00988337	cluster1
GOTERM_BP_DIRECT	GO:0038061~NIK/NF-kappaB signaling	9	0.00902057	0.000681	PSMD8, PSMA3, PSMD12, PSMC5, PSMC3, PSMB1, PSME2, PSMD1, RPS27A	495	66	16792	4.6259	0.814241	0.048554	0.0475323	cluster1
GOTERM_BP_DIRECT	GO:0006521~regulation of cellular amino acid metabolic process	8	0.00801828	0.00069	PSMD8, PSMA3, PSMD12, PSMC5, PSMC3, PSMB1, PSME2, PSMD1	495	51	16792	5.32129	0.818273	0.048554	0.0475323	cluster1
GOTERM_BP_DIRECT	GO:0042273~ribosomal large subunit biogenesis	6	0.00601371	0.000704	RPL5, EBNA1BP2, RPL35A, RPL26, RPL26L1, RPL7	495	25	16792	8.14158	0.824713	0.048554	0.0475323	cluster1
GOTERM_BP_DIRECT	GO:0030198~extracellular matrix organization	16	0.0160366	0.000707	ITGB1, SERPINE1, TNC, FGF2, THBS1, COL1A1, COMP, COL5A1, PXDN, ITGAX, SPP1, COL6A3, COL8A1, TGFBI, ITGA5, CD44	495	196	16792	2.76924	0.825976	0.048554	0.0475323	cluster1
GOTERM_BP_DIRECT	GO:0006122~mitochondrial electron transport, ubiquinol to cytochrome c	5	0.00501143	0.00078	UQCRB, UQCRQ, UQCR11, UQCR10, UQCRH	495	15	16792	11.3077	0.854634	0.0521012	0.0510048	cluster1
GOTERM_BP_DIRECT	GO:0090263~positive regulation of canonical Wnt signaling pathway	12	0.0120274	0.000828	PSMD8, COL1A1, SFRP4, PSMA3, PSMD12, PSMC5, PSMC3, PSMB1, PSME2, PSMD1, RPS27A, FGF2	495	120	16792	3.39232	0.870777	0.0538256	0.0526929	cluster1
GOTERM_CC_DIRECT	GO:0031982~vesicle	12	0.0120274	0.000846	VAMP8, PKM, ANXA1, ANXA2, BASP1, CFL1, MYO5A, MSN, CD59, EZR, TKT, CORO1C	504	128	18224	3.38988	0.351638	0.0139717	0.0126619	cluster1
GOTERM_BP_DIRECT	GO:0000245~spliceosomal complex assembly	6	0.00601371	0.000851	SNRPD1, DDX1, SNRPG, SMN2, SNRPE, LSM4	495	26	16792	7.82844	0.878091	0.053938	0.052803	cluster1
GOTERM_CC_DIRECT	GO:0005788~endoplasmic reticulum lumen	15	0.0150343	0.000921	HSPA5, GPX8, PLAUR, PTGS2, THBS1, CLN6, PDIA4, HSP90B1, COL1A1, RCN1, COL5A1, SERPINH1, COL6A3, COL8A1, CTSC	504	192	18224	2.8249	0.375979	0.0147298	0.0133489	cluster1
GOTERM_BP_DIRECT	GO:0050900~leukocyte migration	12	0.0120274	0.00095	ITGB1, COL1A1, THBD, SLC16A1, C5AR1, PDE4B, ITGAX, OLR1, MSN, SLC7A11, ITGA5, CD44	495	122	16792	3.33671	0.904415	0.0586655	0.057431	cluster1
GOTERM_BP_DIRECT	GO:0030949~positive regulation of vascular endothelial growth factor receptor signaling pathway	5	0.00501143	0.00101617	FLT1, IL1B, ITGA5, HIF1A, VEGFA	495	16	16792	10.601	0.918913	0.0612427	0.0599539	cluster1
GOTERM_CC_DIRECT	GO:0034719~SMN-Sm protein complex	5	0.00501143	0.00102527	SNRPD1, SNRPG, SMN2, SNRPE, SNRPF	504	17	18224	10.6349	0.408566	0.0154393	0.0139918	cluster1
GOTERM_CC_DIRECT	GO:0022624~proteasome accessory complex	5	0.00501143	0.00102527	PSMD8, PSMD12, PSMC5, PSMC3, PSMD1	504	17	18224	10.6349	0.408566	0.0154393	0.0139918	cluster1
GOTERM_BP_DIRECT	GO:0051436~negative regulation of ubiquitin-protein ligase activity involved in mitotic cell cycle	9	0.00902057	0.00111009	PSMD8, PSMA3, PSMD12, PSMC5, PSMC3, PSMB1, PSME2, PSMD1, RPS27A	495	71	16792	4.30013	0.935724	0.0637917	0.0624493	cluster1
GOTERM_BP_DIRECT	GO:0070098~chemokine-mediated signaling pathway	9	0.00902057	0.00111009	CXCL8, CCL20, CCL4L2, CCL3L3, CCL4, CXCR4, CXCL1, CXCL3, CXCL5	495	71	16792	4.30013	0.935724	0.0637917	0.0624493	cluster1
GOTERM_BP_DIRECT	GO:0000387~spliceosomal snRNP assembly	6	0.00601371	0.00121182	SNRPD1, SNRPG, SMN2, SNRPE, SNRPF, LSM4	495	28	16792	7.26926	0.950025	0.0668475	0.0654407	cluster1
GOTERM_BP_DIRECT	GO:0048010~vascular endothelial growth factor receptor signaling pathway	9	0.00902057	0.00121738	CDC42, HSP90AA1, FLT1, MAPKAPK2, CYBB, RAC1, ACTB, ACTG1, VEGFA	495	72	16792	4.2404	0.950707	0.0668475	0.0654407	cluster1
GOTERM_CC_DIRECT	GO:0005634~nucleus	182	0.182416	0.00124636	RPL5, RPL3, PDCD5, MT1X, ENO1, PWP1, FGF2, RPL6, ACTG1, RPL7, RPS15, PSMD8, MT2A, CHCHD2, RPS18, BASP1, SNRPD1, CFL1, COTL1, PSMD1, KPNA2, FBXO7, SUPT16H, RPS7, RPS8, SLC11A2, RPS6, GTF3A, RPSA, ILF2, RUNX1, SFRP4, EBNA1BP2, DKC1, KAT6A, NCL, MORF4L2, MAPKAPK2, RPL27, SNRPE, LAP3, PFN1, S100A9, FKBP3, S100A8, MT1E, NOTCH2, KHDRBS1, RNASEH2C, SLBP, VCP, RBM8A, SHMT2, DHX9, DDX1, PSEN1, TXN, RPF2, …	504	5415	18224	1.21531	0.471936	0.0182325	0.0165232	cluster1
GOTERM_BP_DIRECT	GO:1904871~positive regulation of protein localization to Cajal body	4	0.00400914	0.00126905	CCT3, CCT6A, CCT2, TCP1	495	8	16792	16.9616	0.956623	0.0681702	0.0667357	cluster1
GOTERM_BP_DIRECT	GO:0007163~establishment or maintenance of cell polarity	6	0.00601371	0.00142931	ACTR3, CDC42, CAP1, ACTR2, CCL4, SYNE2	495	29	16792	7.0186	0.970822	0.0751453	0.0735639	cluster1
GOTERM_BP_DIRECT	GO:0006979~response to oxidative stress	11	0.0110251	0.00150186	PRDX3, BTG1, NDUFA6, NDUFA12, PXDN, GPX8, RPS3, SLC7A11, PSEN1, PTGS2, ATOX1	495	110	16792	3.39232	0.975617	0.0773144	0.0756874	cluster1
GOTERM_MF_DIRECT	GO:0051015~actin filament binding	12	0.0120274	0.00154596	ACTR3, ACTR2, TPM4, WDR1, TPM3, CFL1, LCP1, FLNC, EZR, AIF1, SYNE2, CORO1C	488	132	16881	3.14475	0.645887	0.0647851	0.0632403	cluster1
GOTERM_CC_DIRECT	GO:0005832~chaperonin-containing T-complex	4	0.00400914	0.0015507	CCT3, CCT6A, CCT2, TCP1	504	9	18224	16.0705	0.548227	0.0215342	0.0195153	cluster1
GOTERM_CC_DIRECT	GO:0005856~cytoskeleton	22	0.0220503	0.00158718	CCT3, TPM4, TPM3, TUBB, MSN, SLC7A11, CKAP4, ACTB, ACTG1, HINT1, BASP1, COTL1, VIM, FLNC, LRRFIP1, PFN1, EZR, S100A9, FERMT2, S100A8, PFN2, CDC42SE2	504	371	18224	2.14418	0.5566	0.0215342	0.0195153	cluster1
GOTERM_CC_DIRECT	GO:0001891~phagocytic cup	5	0.00501143	0.00159824	ANXA1, LCP1, RAC1, AIF1, CDC42SE2	504	19	18224	9.51546	0.559107	0.0215342	0.0195153	cluster1
GOTERM_BP_DIRECT	GO:0051170~nuclear import	5	0.00501143	0.0016306	SNRPD1, SNRPG, SMN2, SNRPE, SNRPF	495	18	16792	9.42312	0.98227	0.0822288	0.0804984	cluster1
GOTERM_MF_DIRECT	GO:0005518~collagen binding	8	0.00801828	0.00164135	SRGN, COMP, CTSL, SERPINH1, TGFBI, CD44, CTSS, CTSB	488	60	16881	4.6123	0.667878	0.0647851	0.0632403	cluster1
GOTERM_BP_DIRECT	GO:0051437~positive regulation of ubiquitin-protein ligase activity involved in regulation of mitotic cell cycle transition	9	0.00902057	0.00173183	PSMD8, PSMA3, PSMD12, PSMC5, PSMC3, PSMB1, PSME2, PSMD1, RPS27A	495	76	16792	4.01722	0.9862	0.085587	0.0837859	cluster1
KEGG_PATHWAY	hsa04141:Protein processing in endoplasmic reticulum	18	0.0180411	0.00179936	HSPA8, VCP, HSP90AA1, SAR1A, HSPA5, SSR2, RPN1, HSPA6, SSR3, DERL1, CKAP4, PDIA4, HSP90B1, RBX1, SEC61A1, HSPH1, SEC61G, SEC61B	316	169	6879	2.31859	0.337957	0.0413853	0.0386862	cluster1
GOTERM_BP_DIRECT	GO:1904851~positive regulation of establishment of protein localization to telomere	4	0.00400914	0.00186213	CCT6A, CCT2, DKC1, TCP1	495	9	16792	15.077	0.990004	0.0902221	0.0883235	cluster1
GOTERM_CC_DIRECT	GO:0005747~mitochondrial respiratory chain complex I	7	0.007016	0.00219387	NDUFB7, NDUFA6, NDUFA11, NDUFA12, NDUFS5, NDUFAB1, NDUFB3	504	49	18224	5.16553	0.675184	0.0285972	0.0259162	cluster1
GOTERM_BP_DIRECT	GO:0031145~anaphase-promoting complex-dependent catabolic process	9	0.00902057	0.00221988	PSMD8, PSMA3, PSMD12, PSMC5, PSMC3, PSMB1, PSME2, PSMD1, RPS27A	495	79	16792	3.86467	0.995878	0.105487	0.103267	cluster1
GOTERM_CC_DIRECT	GO:0005811~lipid particle	8	0.00801828	0.00223416	RAP1B, EHD1, VCP, FABP4, ANXA2, ACSL4, PLIN2, CKAP4	504	66	18224	4.38288	0.68183	0.0285972	0.0259162	cluster1
KEGG_PATHWAY	hsa05131:Shigellosis	10	0.0100229	0.00235125	CDC42, ITGB1, CXCL8, RAC1, ITGA5, PFN1, CD44, ACTB, PFN2, ACTG1	316	64	6879	3.4014	0.41671	0.0491625	0.0459562	cluster1
GOTERM_CC_DIRECT	GO:0005753~mitochondrial proton-transporting ATP synthase complex	5	0.00501143	0.00236242	ATP5E, PPIF, USMG5, ATP5J, ATP5H	504	21	18224	8.60922	0.702098	0.0295015	0.0267357	cluster1
GOTERM_BP_DIRECT	GO:0032981~mitochondrial respiratory chain complex I assembly	8	0.00801828	0.00243692	NDUFB7, NDUFA6, NDUFA11, NDUFA12, NDUFS5, NDUFAB1, NDUFB3, NDUFAF2	495	63	16792	4.30771	0.997592	0.113616	0.111225	cluster1
GOTERM_MF_DIRECT	GO:0008137~NADH dehydrogenase (ubiquinone) activity	7	0.007016	0.00245583	NDUFB7, NDUFA6, NDUFA12, NDUFS5, NDUFAB1, NDUFB3, NDUFAF2	488	48	16881	5.0447	0.807928	0.0915477	0.0893647	cluster1
GOTERM_BP_DIRECT	GO:0033209~tumor necrosis factor-mediated signaling pathway	11	0.0110251	0.00253596	PSMD8, PSMA3, PSMD12, PSMC5, PSMC3, PSMB1, PSME2, PSMD1, RPS27A, TNFRSF1B, TXNDC17	495	118	16792	3.16234	0.998116	0.116044	0.113602	cluster1
GOTERM_CC_DIRECT	GO:0032040~small-subunit processome	6	0.00601371	0.00257185	NOP56, NOP58, RPS7, MPHOSPH10, IMP4, DCAF13	504	35	18224	6.19864	0.732459	0.0313521	0.0284128	cluster1
GOTERM_BP_DIRECT	GO:0051085~chaperone mediated protein folding requiring cofactor	4	0.00400914	0.00260235	HSPA8, HSPH1, HSPE1, HSPD1	495	10	16792	13.5693	0.998402	0.116917	0.114456	cluster1
GOTERM_BP_DIRECT	GO:0030574~collagen catabolic process	8	0.00801828	0.00266836	COL1A1, COL5A1, CTSL, COL6A3, COL8A1, PEPD, CTSS, CTSB	495	64	16792	4.2404	0.998643	0.117342	0.114873	cluster1
GOTERM_BP_DIRECT	GO:0051603~proteolysis involved in cellular protein catabolic process	7	0.007016	0.0027068	PSMA3, HSPA5, CTSL, PSMB1, CTSS, CTSC, CTSB	495	48	16792	4.94714	0.998766	0.117342	0.114873	cluster1
KEGG_PATHWAY	hsa04510:Focal adhesion	20	0.0200457	0.0027187	ITGB1, FLT1, PTEN, TNC, THBS1, MYL12A, ACTB, ACTG1, PIK3R5, VEGFA, CDC42, RAP1B, COL1A1, COMP, COL5A1, SPP1, COL6A3, FLNC, RAC1, ITGA5	316	206	6879	2.11349	0.463897	0.0516208	0.0482543	cluster1
GOTERM_BP_DIRECT	GO:0008283~cell proliferation	22	0.0220503	0.00286587	KHDRBS1, CDV3, NUDC, PCNA, PTEN, SRA1, RPL23A, CXCL1, PRG4, PA2G4, TXN, AREG, RAP1B, RPS27, DKC1, COPS2, CKS2, TSPO, TGFBI, RAC1, MAPRE1, BCAT1	495	366	16792	2.0391	0.999168	0.121904	0.119339	cluster1
KEGG_PATHWAY	hsa05134:Legionellosis	9	0.00902057	0.0029177	HSPA8, VCP, CXCL8, SAR1A, IL1B, HSPA6, CXCL1, CXCL3, HSPD1	316	54	6879	3.62816	0.487846	0.0516208	0.0482543	cluster1
GOTERM_CC_DIRECT	GO:0005838~proteasome regulatory particle	4	0.00400914	0.00292303	PSMD8, PSMD12, PSMC5, PSMD1	504	11	18224	13.1486	0.776598	0.0339042	0.0307257	cluster1
GOTERM_CC_DIRECT	GO:0005687~U4 snRNP	4	0.00400914	0.00292303	SNRPD1, SNRPG, SNRPE, SNRPF	504	11	18224	13.1486	0.776598	0.0339042	0.0307257	cluster1
GOTERM_MF_DIRECT	GO:0019904~protein domain specific binding	15	0.0150343	0.00292713	VCP, HSPA5, CBX3, TUBB, PLAUR, MRPL17, BASP1, IL1B, SCN5A, EZR, HIST1H4C, YWHAG, KPNB1, TGM2, YWHAH	488	208	16881	2.49463	0.860122	0.103374	0.100909	cluster1
GOTERM_BP_DIRECT	GO:0006626~protein targeting to mitochondrion	6	0.00601371	0.0029686	TIMM13, TOMM7, TSPO, BID, FBXO7, TOMM5	495	34	16792	5.98645	0.999355	0.121904	0.119339	cluster1
GOTERM_CC_DIRECT	GO:0012507~ER to Golgi transport vesicle membrane	7	0.007016	0.00297986	HLA-DRB5, CNIH1, HLA-B, TMED2, CD59, AREG, HLA-DRB1	504	52	18224	4.86752	0.783023	0.0339042	0.0307257	cluster1
GOTERM_BP_DIRECT	GO:0006120~mitochondrial electron transport, NADH to ubiquinone	7	0.007016	0.00300936	NDUFB7, NDUFA6, NDUFA11, NDUFA12, NDUFS5, NDUFAB1, NDUFB3	495	49	16792	4.84618	0.999417	0.121904	0.119339	cluster1
GOTERM_BP_DIRECT	GO:0021762~substantia nigra development	7	0.007016	0.00300936	CDC42, HSPA5, BASP1, ATP5J, FGF2, ACTB, YWHAH	495	49	16792	4.84618	0.999417	0.121904	0.119339	cluster1
GOTERM_MF_DIRECT	GO:0019901~protein kinase binding	22	0.0220503	0.003126	MAP3K2, PTPN1, NPM1, H2AFY, RPS6, CLTC, PTEN, MSN, HIF1A, NME1, CDC42, PRDX3, RGCC, PTPRC, PDCD10, RPS18, CDC37, CKS2, RPS3, RAC1, SCN5A, FBXO7	488	376	16881	2.02401	0.877645	0.104877	0.102377	cluster1
GOTERM_BP_DIRECT	GO:0006935~chemotaxis	11	0.0110251	0.00323346	RALA, CXCL8, PLAU, CCL20, C5AR1, PLAUR, CXCR4, CXCL1, FGF2, CXCL5, TYMP	495	122	16792	3.05865	0.999665	0.128869	0.126157	cluster1
GOTERM_BP_DIRECT	GO:1903364~positive regulation of cellular protein catabolic process	4	0.00400914	0.00350056	UQCC2, TNFAIP3, MSN, EZR	495	11	16792	12.3357	0.999827	0.1373	0.13441	cluster1
KEGG_PATHWAY	hsa04066:HIF-1 signaling pathway	12	0.0120274	0.00422896	FLT1, TFRC, RPS6, SERPINE1, TCEB2, TIMP1, ENO1, HIF1A, EIF4E, RBX1, PIK3R5, VEGFA	316	96	6879	2.72112	0.6211	0.0693869	0.0648616	cluster1
GOTERM_CC_DIRECT	GO:0036021~endolysosome lumen	3	0.00300686	0.00439652	CTSL, CTSS, CTSB	504	4	18224	27.119	0.89523	0.0482601	0.0437357	cluster1
GOTERM_BP_DIRECT	GO:0098869~cellular oxidant detoxification	8	0.00801828	0.00443039	PRDX3, GSTO1, PXDN, GPX8, TXN, PTGS2, S100A9, TXNDC17	495	70	16792	3.87694	0.999983	0.165929	0.162437	cluster1
GOTERM_BP_DIRECT	GO:0031647~regulation of protein stability	8	0.00801828	0.00443039	PSMD8, CDC42, HSPA8, KHDRBS1, RNF149, PTEN, TOMM7, FBXO7	495	70	16792	3.87694	0.999983	0.165929	0.162437	cluster1
GOTERM_BP_DIRECT	GO:0045727~positive regulation of translation	7	0.007016	0.00447721	RBM3, RPS4X, NPM1, SERP1, PABPC1, THBS1, EIF4G2	495	53	16792	4.48043	0.999985	0.165929	0.162437	cluster1
KEGG_PATHWAY	hsa05205:Proteoglycans in cancer	19	0.0190434	0.00452523	ITGB1, RPS6, PLAUR, MSN, FGF2, THBS1, HIF1A, ACTB, ACTG1, PIK3R5, VEGFA, CDC42, CTSL, PLAU, FLNC, RAC1, ITGA5, EZR, CD44	316	200	6879	2.06805	0.646061	0.0693869	0.0648616	cluster1
GOTERM_BP_DIRECT	GO:0034329~cell junction assembly	4	0.00400914	0.00456625	FLNC, FERMT2, ACTB, ACTG1	495	12	16792	11.3077	0.999988	0.165929	0.162437	cluster1
GOTERM_BP_DIRECT	GO:0008334~histone mRNA metabolic process	4	0.00400914	0.00456625	SLBP, SNRPG, SNRPE, SNRPF	495	12	16792	11.3077	0.999988	0.165929	0.162437	cluster1
GOTERM_CC_DIRECT	GO:0042995~cell projection	8	0.00801828	0.00460847	CDC42, ACTR2, WDR1, PTEN, SPP1, EZR, AGFG1, CDC42SE2	504	75	18224	3.85693	0.90605	0.0482601	0.0437357	cluster1
GOTERM_CC_DIRECT	GO:0045177~apical part of cell	8	0.00801828	0.00460847	CDC42, CLIC4, C5AR1, SLC11A2, MSN, PLAT, EZR, MYL12A	504	75	18224	3.85693	0.90605	0.0482601	0.0437357	cluster1
GOTERM_CC_DIRECT	GO:0005576~extracellular region	63	0.063144	0.00461864	CSF3R, CXCL8, WDR1, TFRC, ADPGK, CCL4L2, SERPINE1, PLEK, TNC, PTEN, PLAT, CXCL1, CXCL3, FGF2, CXCL5, CTSS, COMP, PLAU, CTSL, EMILIN2, TIMP1, CTSB, SRGN, HSP90AA1, ANXA1, SERPINB2, IL1R1, TUBB, TNFRSF1B, EREG, SFRP4, IL1B, BOLA3, COL6A3, COL8A1, PLIN2, ANGPTL4, ALDOA, S100A9, S100A8, NOTCH2, HTRA3, CCL3L3, THBS1, FSTL1, HSP90B1, HSPH1, CCL4, SPP1, APOL1, IL33, CD163, NDFIP1, CCL20, GALNT1, PRG4, V…	504	1610	18224	1.41491	0.90654	0.0482601	0.0437357	cluster1
GOTERM_BP_DIRECT	GO:0071347~cellular response to interleukin-1	8	0.00801828	0.00479354	CXCL8, CCL20, CCL4L2, CCL3L3, CCL4, HAS2, HIF1A, RBMX	495	71	16792	3.82234	0.999993	0.171664	0.168052	cluster1
GOTERM_MF_DIRECT	GO:0051022~Rho GDP-dissociation inhibitor binding	3	0.00300686	0.00479475	CDC42, HSP90AA1, RAC1	488	4	16881	25.9442	0.960245	0.153204	0.149551	cluster1
GOTERM_CC_DIRECT	GO:0005750~mitochondrial respiratory chain complex III	4	0.00400914	0.00486259	UQCRB, UQCRQ, UQCR10, UQCRH	504	13	18224	11.1258	0.917563	0.0497929	0.0451248	cluster1
GOTERM_CC_DIRECT	GO:0015934~large ribosomal subunit	4	0.00400914	0.00606315	RBM3, RPL13A, RPL26, RPL26L1	504	14	18224	10.3311	0.955567	0.0608692	0.0551627	cluster1
GOTERM_BP_DIRECT	GO:0006418~tRNA aminoacylation for protein translation	6	0.00601371	0.00607815	NARS, LARS, PPA1, RARS, IARS2, IARS	495	40	16792	5.08848	1	0.214559	0.210043	cluster1
KEGG_PATHWAY	hsa04640:Hematopoietic cell lineage	11	0.0110251	0.00612942	HLA-DRB5, CSF3R, TFRC, IL1R1, IL1B, CD59, ITGA5, IL7R, CD3D, CD44, HLA-DRB1	316	87	6879	2.7524	0.755357	0.0881104	0.0823641	cluster1
GOTERM_MF_DIRECT	GO:0051020~GTPase binding	5	0.00501143	0.00617906	HSP90AA1, IARS, LCP1, ENO1, YBX1	488	26	16881	6.65235	0.984377	0.180267	0.175969	cluster1
GOTERM_MF_DIRECT	GO:0001968~fibronectin binding	5	0.00501143	0.00617906	ITGB1, CTSL, THBS1, CTSS, VEGFA	488	26	16881	6.65235	0.984377	0.180267	0.175969	cluster1
GOTERM_BP_DIRECT	GO:0061621~canonical glycolysis	5	0.00501143	0.00661638	PKM, TPI1, PGK1, ENO1, ALDOA	495	26	16792	6.5237	1	0.230269	0.225423	cluster1
GOTERM_MF_DIRECT	GO:0044183~protein binding involved in protein folding	4	0.00400914	0.00685142	CCT3, CCT6A, CCT2, PFDN2	488	14	16881	9.88349	0.990079	0.183007	0.178643	cluster1
KEGG_PATHWAY	hsa04260:Cardiac muscle contraction	10	0.0100229	0.00691044	TPM4, UQCRB, UQCRQ, TPM3, COX7A2, UQCR11, UQCR10, COX6C, COX7C, UQCRH	316	75	6879	2.90253	0.795663	0.0934942	0.0873968	cluster1
GOTERM_MF_DIRECT	GO:0016887~ATPase activity	13	0.0130297	0.00693619	HSPA8, VCP, HSP90AA1, HSPA5, ATP5J, MYO9B, ATP5H, HSPD1, SMARCA4, PSMC5, PSMC3, ATP5E, ATP13A3	488	183	16881	2.45737	0.990631	0.183007	0.178643	cluster1
GOTERM_BP_DIRECT	GO:0050821~protein stabilization	11	0.0110251	0.00694702	CCT3, CCT6A, CCT2, HSP90AA1, PDCD10, CDC37, TCP1, PTEN, PFN1, HSPD1, PFN2	495	136	16792	2.74379	1	0.238418	0.233401	cluster1
GOTERM_MF_DIRECT	GO:0051879~Hsp90 protein binding	5	0.00501143	0.00709119	CDC37, CHORDC1, RPS3, HIF1A, KPNB1	488	27	16881	6.40597	0.991563	0.183007	0.178643	cluster1
GOTERM_BP_DIRECT	GO:0030970~retrograde protein transport, ER to cytosol	4	0.00400914	0.00723183	VCP, DERL1, SEC61B, HSP90B1	495	14	16792	9.69235	1	0.240438	0.235378	cluster1
GOTERM_BP_DIRECT	GO:0032743~positive regulation of interleukin-2 production	4	0.00400914	0.00723183	CD83, ANXA1, PDE4B, RUNX1	495	14	16792	9.69235	1	0.240438	0.235378	cluster1
GOTERM_BP_DIRECT	GO:0002548~monocyte chemotaxis	6	0.00601371	0.00749053	FLT1, ANXA1, CCL20, CCL4L2, CCL3L3, CCL4	495	42	16792	4.84618	1	0.240438	0.235378	cluster1
GOTERM_BP_DIRECT	GO:0045740~positive regulation of DNA replication	6	0.00601371	0.00749053	CDC42, NPM1, PCNA, RAC1, AREG, EREG	495	42	16792	4.84618	1	0.240438	0.235378	cluster1
KEGG_PATHWAY	hsa04612:Antigen processing and presentation	10	0.0100229	0.00753279	HSPA8, HLA-DRB5, HSP90AA1, CTSL, HSPA6, HLA-B, PSME2, CTSS, HLA-DRB1, CTSB	316	76	6879	2.86434	0.822988	0.0962523	0.089975	cluster1
GOTERM_BP_DIRECT	GO:0036498~IRE1-mediated unfolded protein response	7	0.007016	0.00758414	SEC61A1, PTPN1, SERP1, HSPA5, SEC61G, SRPRB, SEC61B	495	59	16792	4.02479	1	0.240438	0.235378	cluster1
GOTERM_BP_DIRECT	GO:0002224~toll-like receptor signaling pathway	5	0.00501143	0.00758971	CTSL, MAPKAPK2, CTSS, HSP90B1, CTSB	495	27	16792	6.28208	1	0.240438	0.235378	cluster1
GOTERM_CC_DIRECT	GO:0044297~cell body	7	0.007016	0.00771917	CCT3, CCT2, RDH10, TUBB, RPS6, TCP1, EZR	504	63	18224	4.01764	0.98108	0.0760042	0.0688788	cluster1
GOTERM_CC_DIRECT	GO:0030687~preribosome, large subunit precursor	5	0.00501143	0.00787947	EBNA1BP2, NSA2, RPLP0, RPLP2, RRP15	504	29	18224	6.23426	0.982582	0.0761186	0.0689825	cluster1
GOTERM_MF_DIRECT	GO:0003743~translation initiation factor activity	7	0.007016	0.00812398	EIF5B, EIF1AX, EIF3C, EIF2S2, EIF4E, EIF3A, EIF4G2	488	61	16881	3.9696	0.995803	0.193966	0.189341	cluster1
GOTERM_BP_DIRECT	GO:0035088~establishment or maintenance of apical/basal cell polarity	3	0.00300686	0.00814243	CDC42, CLIC4, EZR	495	5	16792	20.3539	1	0.247794	0.242579	cluster1
GOTERM_BP_DIRECT	GO:1902966~positive regulation of protein localization to early endosome	3	0.00300686	0.00814243	MSN, EZR, VEGFA	495	5	16792	20.3539	1	0.247794	0.242579	cluster1
GOTERM_BP_DIRECT	GO:0048661~positive regulation of smooth muscle cell proliferation	7	0.007016	0.00822302	NAMPT, PTGS2, THBS1, AIF1, FGF2, EREG, TGM2	495	60	16792	3.95771	1	0.247794	0.242579	cluster1
GOTERM_BP_DIRECT	GO:0030433~ER-associated ubiquitin-dependent protein catabolic process	7	0.007016	0.00822302	VCP, PSMC5, PSMC3, HSPA5, DERL1, SEC61B, HSP90B1	495	60	16792	3.95771	1	0.247794	0.242579	cluster1
GOTERM_BP_DIRECT	GO:0030335~positive regulation of cell migration	13	0.0130297	0.00838085	FLT1, HSPA5, SPHK1, AIF1, THBS1, SYNE2, VEGFA, COL1A1, PDCD10, PLAU, HAS2, ITGA5, MAPRE1	495	184	16792	2.39675	1	0.249507	0.244256	cluster1
GOTERM_MF_DIRECT	GO:0008266~poly(U) RNA binding	4	0.00400914	0.00838303	KHDRBS1, HNRNPH1, PABPC1, HNRNPC	488	15	16881	9.22459	0.996478	0.193966	0.189341	cluster1
GOTERM_MF_DIRECT	GO:0005161~platelet-derived growth factor receptor binding	4	0.00400914	0.00838303	IL1R1, PTEN, ITGA5, VEGFA	488	15	16881	9.22459	0.996478	0.193966	0.189341	cluster1
GOTERM_BP_DIRECT	GO:0061418~regulation of transcription from RNA polymerase II promoter in response to hypoxia	5	0.00501143	0.00865269	TCEB2, RPS27A, HIF1A, RBX1, VEGFA	495	28	16792	6.05772	1	0.254132	0.248784	cluster1
GOTERM_BP_DIRECT	GO:0006450~regulation of translational fidelity	4	0.00400914	0.00884475	LARS, RPS5, IARS2, IARS	495	15	16792	9.0462	1	0.254132	0.248784	cluster1
GOTERM_BP_DIRECT	GO:0042026~protein refolding	4	0.00400914	0.00884475	HSPA8, HSP90AA1, HSPA6, HSPD1	495	15	16792	9.0462	1	0.254132	0.248784	cluster1
GOTERM_BP_DIRECT	GO:0043434~response to peptide hormone	6	0.00601371	0.0091166	COL1A1, BTG1, ANXA1, TIMP1, AREG, EREG	495	44	16792	4.6259	1	0.258932	0.253483	cluster1
KEGG_PATHWAY	hsa05169:Epstein-Barr virus infection	13	0.0130297	0.00973704	PSMD12, HLA-DRB5, SHFM1, HLA-B, TNFAIP3, PIK3R5, PSMD8, PSMC5, PSMC3, PSMD1, VIM, CD44, HLA-DRB1	316	122	6879	2.31965	0.893617	0.117869	0.110182	cluster1
GOTERM_BP_DIRECT	GO:0006754~ATP biosynthetic process	5	0.00501143	0.00980843	PKM, ATP5E, ATP5J, ATP5H, ALDOA	495	29	16792	5.84883	1	0.275416	0.26962	cluster1
GOTERM_MF_DIRECT	GO:0023026~MHC class II protein complex binding	4	0.00400914	0.0100996	HSPA8, HSP90AA1, PKM, HLA-DRB1	488	16	16881	8.64805	0.998899	0.225894	0.220507	cluster1
GOTERM_CC_DIRECT	GO:0005762~mitochondrial large ribosomal subunit	6	0.00601371	0.0101289	MRPL41, MRPL42, MRPL20, MRPL17, MRPL14, MRPL33	504	48	18224	4.51984	0.994552	0.0956896	0.0867187	cluster1
BIOCARTA	h_eifPathway:Eukaryotic protein translation	5	0.00501143	0.0103568	EIF1AX, EIF2S2, EIF4E, EIF3A, EIF4G2	93	16	1625	5.46035	0.798761	1	1	cluster1
GOTERM_CC_DIRECT	GO:0001740~Barr body	3	0.00300686	0.0105943	SMCHD1, H2AFY, H2AFZ	504	6	18224	18.0794	0.995718	0.0956896	0.0867187	cluster1
GOTERM_CC_DIRECT	GO:0034715~pICln-Sm protein complex	3	0.00300686	0.0105943	SNRPD1, SNRPE, SNRPF	504	6	18224	18.0794	0.995718	0.0956896	0.0867187	cluster1
GOTERM_BP_DIRECT	GO:0051895~negative regulation of focal adhesion assembly	4	0.00400914	0.0106513	PTEN, THBS1, PHLDB2, CORO1C	495	16	16792	8.48081	1	0.295724	0.289501	cluster1
GOTERM_CC_DIRECT	GO:0030532~small nuclear ribonucleoprotein complex	4	0.00400914	0.0106529	SNRPD1, SNRPG, SNRPE, SNRPF	504	17	18224	8.50794	0.995846	0.0956896	0.0867187	cluster1
GOTERM_BP_DIRECT	GO:0051017~actin filament bundle assembly	5	0.00501143	0.0110598	CDC42, NEDD9, LCP1, EZR, AIF1	495	30	16792	5.65387	1	0.303654	0.297264	cluster1
GOTERM_BP_DIRECT	GO:0032964~collagen biosynthetic process	3	0.00300686	0.0119768	COL1A1, COL5A1, SERPINH1	495	6	16792	16.9616	1	0.32198	0.315205	cluster1
GOTERM_BP_DIRECT	GO:0031532~actin cytoskeleton reorganization	6	0.00601371	0.0119879	PTPN1, RALA, ANXA1, PLEK, EZR, S100A9	495	47	16792	4.33063	1	0.32198	0.315205	cluster1
GOTERM_CC_DIRECT	GO:0045121~membrane raft	13	0.0130297	0.0121745	ITGB1, ANXA2, ATP2B1, PSEN1, TNFRSF1B, HSPD1, RAP1B, LDHB, PTPRC, SERPINH1, EFHD2, PGK1, OLR1	504	206	18224	2.28186	0.998111	0.107472	0.0973962	cluster1
GOTERM_BP_DIRECT	GO:0002223~stimulatory C-type lectin receptor signaling pathway	9	0.00902057	0.0122857	PSMD8, PSMA3, PSMD12, PSMC5, PSMC3, PSMB1, PSME2, PSMD1, RPS27A	495	105	16792	2.90771	1	0.326429	0.319559	cluster1
GOTERM_CC_DIRECT	GO:0005791~rough endoplasmic reticulum	6	0.00601371	0.0129951	SEC61A1, RPN1, CYBB, SLC7A11, PSEN1, HSPD1	504	51	18224	4.25397	0.998766	0.112771	0.102199	cluster1
GOTERM_BP_DIRECT	GO:0048013~ephrin receptor signaling pathway	8	0.00801828	0.0133298	ACTR3, CDC42, ACTR2, AP2S1, RAC1, MYL12A, ACTB, ACTG1	495	86	16792	3.15565	1	0.350403	0.34303	cluster1
GOTERM_BP_DIRECT	GO:0000187~activation of MAPK activity	9	0.00902057	0.0136579	MAP3K2, IL1B, C5AR1, PEA15, MAPKAPK2, CXCR4, RPS27A, THBS1, FGF2	495	107	16792	2.85336	1	0.355248	0.347772	cluster1
GOTERM_CC_DIRECT	GO:0005581~collagen trimer	8	0.00801828	0.0136763	COL1A1, MARCO, COL5A1, RPS18, SERPINH1, EMILIN2, COL6A3, TIMP1	504	92	18224	3.14424	0.999133	0.116705	0.105764	cluster1
GOTERM_BP_DIRECT	GO:0032212~positive regulation of telomere maintenance via telomerase	5	0.00501143	0.0138604	CCT3, CCT6A, CCT2, DKC1, TCP1	495	32	16792	5.30051	1	0.356761	0.349253	cluster1
GOTERM_CC_DIRECT	GO:0005683~U7 snRNP	3	0.00300686	0.0145627	SNRPG, SNRPE, SNRPF	504	7	18224	15.4966	0.999453	0.120357	0.109074	cluster1
GOTERM_CC_DIRECT	GO:0005685~U1 snRNP	4	0.00400914	0.0145745	SNRPD1, SNRPG, SNRPE, SNRPF	504	19	18224	7.61236	0.999456	0.120357	0.109074	cluster1
KEGG_PATHWAY	hsa05416:Viral myocarditis	8	0.00801828	0.0145989	HLA-DRB5, HLA-B, RAC1, BID, HLA-DRB1, ACTB, EIF4G2, ACTG1	316	57	6879	3.0553	0.965534	0.163922	0.153231	cluster1
GOTERM_BP_DIRECT	GO:0030036~actin cytoskeleton organization	10	0.0100229	0.0146961	CDC42, CAP1, CFL1, CXCL1, RAC1, PFN1, TMSB10, RAN, PFN2, CORO1C	495	130	16792	2.60948	1	0.374371	0.366493	cluster1
KEGG_PATHWAY	hsa04151:PI3K-Akt signaling pathway	26	0.0260594	0.0149668	ITGB1, FLT1, CSF3R, PTEN, TNC, FGF2, THBS1, HSP90B1, PIK3R5, COMP, GNG5, SPP1, RAC1, EIF4E, YWHAG, YWHAH, HSP90AA1, RPS6, VEGFA, COL1A1, COL5A1, CDC37, COL6A3, ITGA5, SGK1, IL7R	316	345	6879	1.64056	0.968359	0.163922	0.153231	cluster1
GOTERM_BP_DIRECT	GO:0071356~cellular response to tumor necrosis factor	9	0.00902057	0.0159213	COL1A1, FABP4, CXCL8, CCL20, CCL4L2, CCL3L3, CCL4, HAS2, THBS1	495	110	16792	2.77554	1	0.397866	0.389493	cluster1
GOTERM_BP_DIRECT	GO:0016032~viral process	17	0.0170388	0.0159404	RANBP1, HSPA8, NPM1, RALA, CD93, HLA-B, HSPD1, RBX1, PSMA3, PSMC3, NACA, C1QBP, PSMB1, VIM, SLC25A5, EIF4E, RAN	495	299	16792	1.92875	1	0.397866	0.389493	cluster1
GOTERM_CC_DIRECT	GO:0030141~secretory granule	7	0.007016	0.0163637	CDC42, COL1A1, IL1B, PLAT, THBS1, HSPD1, VEGFA	504	74	18224	3.42042	0.999786	0.132988	0.12052	cluster1
GOTERM_BP_DIRECT	GO:1903608~protein localization to cytoplasmic stress granule	3	0.00300686	0.0164432	DHX9, DDX1, YBX1	495	7	16792	14.5385	1	0.402288	0.393823	cluster1
GOTERM_BP_DIRECT	GO:0006595~polyamine metabolic process	3	0.00300686	0.0164432	AMD1, SMS, SRM	495	7	16792	14.5385	1	0.402288	0.393823	cluster1
GOTERM_BP_DIRECT	GO:0033138~positive regulation of peptidyl-serine phosphorylation	7	0.007016	0.0168745	CDC42, PDCD10, TXN, FNIP2, CD44, PFN2, VEGFA	495	70	16792	3.39232	1	0.402554	0.394083	cluster1
GOTERM_BP_DIRECT	GO:0006096~glycolytic process	5	0.00501143	0.0170739	TPI1, ADPGK, PGK1, ENO1, ALDOA	495	34	16792	4.98871	1	0.402554	0.394083	cluster1
GOTERM_BP_DIRECT	GO:0071294~cellular response to zinc ion	4	0.00400914	0.0172686	MT2A, TSPO, MT1X, MT1E	495	19	16792	7.14173	1	0.402554	0.394083	cluster1
GOTERM_BP_DIRECT	GO:0045926~negative regulation of growth	4	0.00400914	0.0172686	MT2A, MT1X, HIF1A, MT1E	495	19	16792	7.14173	1	0.402554	0.394083	cluster1
GOTERM_BP_DIRECT	GO:0051493~regulation of cytoskeleton organization	4	0.00400914	0.0172686	CLIC4, STMN1, S100A9, S100A8	495	19	16792	7.14173	1	0.402554	0.394083	cluster1
KEGG_PATHWAY	hsa04512:ECM-receptor interaction	10	0.0100229	0.0175295	ITGB1, COL1A1, COMP, COL5A1, SPP1, TNC, COL6A3, ITGA5, THBS1, CD44	316	87	6879	2.50218	0.982575	0.176311	0.164813	cluster1
GOTERM_MF_DIRECT	GO:0008565~protein transporter activity	7	0.007016	0.0175737	SEC61G, TIMM13, AP2S1, AP1S2, KPNA2, TOMM5, KPNB1	488	72	16881	3.36313	0.999993	0.380387	0.371316	cluster1
GOTERM_CC_DIRECT	GO:0031093~platelet alpha granule lumen	6	0.00601371	0.0176046	SRGN, SERPINE1, TIMP1, ALDOA, THBS1, VEGFA	504	55	18224	3.94459	0.999888	0.140837	0.127634	cluster1
GOTERM_BP_DIRECT	GO:0006417~regulation of translation	6	0.00601371	0.0180361	RBM3, RBM8A, RPL38, PA2G4, S100A9, EIF4E	495	52	16792	3.91422	1	0.416516	0.407751	cluster1
KEGG_PATHWAY	hsa03040:Spliceosome	13	0.0130297	0.0184379	HSPA8, RBM8A, HSPA6, LSM4, LSM7, SNRPD1, SYF2, TRA2B, SNRPG, SNRPE, SNRPF, HNRNPC, RBMX	316	133	6879	2.1278	0.985902	0.176311	0.164813	cluster1
KEGG_PATHWAY	hsa05323:Rheumatoid arthritis	10	0.0100229	0.0187697	HLA-DRB5, FLT1, CXCL8, CTSL, CCL20, IL1B, CCL3L3, HLA-DRB1, CXCL5, VEGFA	316	88	6879	2.47375	0.986952	0.176311	0.164813	cluster1
GOTERM_CC_DIRECT	GO:0031595~nuclear proteasome complex	3	0.00300686	0.0190652	PSMD12, PSMC5, PSMC3	504	8	18224	13.5595	0.999948	0.146784	0.133023	cluster1
GOTERM_CC_DIRECT	GO:0008541~proteasome regulatory particle, lid subcomplex	3	0.00300686	0.0190652	PSMD8, PSMD12, SHFM1	504	8	18224	13.5595	0.999948	0.146784	0.133023	cluster1
KEGG_PATHWAY	hsa03060:Protein export	5	0.00501143	0.0191643	SEC61A1, HSPA5, SEC61G, SRPRB, SEC61B	316	23	6879	4.73239	0.9881	0.176311	0.164813	cluster1
GOTERM_CC_DIRECT	GO:0005697~telomerase holoenzyme complex	4	0.00400914	0.019208	DKC1, SNRPE, HNRNPC, NOP10	504	21	18224	6.88738	0.999951	0.146784	0.133023	cluster1
GOTERM_BP_DIRECT	GO:0008361~regulation of cell size	4	0.00400914	0.0198811	MSN, RAC1, EZR, IL7R	495	20	16792	6.78465	1	0.454873	0.445301	cluster1
GOTERM_BP_DIRECT	GO:0006446~regulation of translational initiation	5	0.00501143	0.0207166	EIF5B, DDX1, EIF3C, EIF3A, EIF4G2	495	36	16792	4.71156	1	0.46964	0.459757	cluster1
BIOCARTA	h_ranMSPathway:Role of Ran in mitotic spindle regulation	4	0.00400914	0.0208002	RANBP1, KPNA2, KPNB1, RAN	93	11	1625	6.35386	0.960719	1	1	cluster1
GOTERM_BP_DIRECT	GO:0034551~mitochondrial respiratory chain complex III assembly	3	0.00300686	0.0215012	UQCRB, UQCC2, UQCR10	495	8	16792	12.7212	1	0.482996	0.472832	cluster1
GOTERM_MF_DIRECT	GO:0030515~snoRNA binding	4	0.00400914	0.0215678	NOP56, NOP58, DDX21, IMP4	488	21	16881	6.58899	1	0.452251	0.441467	cluster1
GOTERM_BP_DIRECT	GO:0090090~negative regulation of canonical Wnt signaling pathway	11	0.0110251	0.022515	PSMD8, SFRP4, PSMA3, PSMD12, PSMC5, PSMC3, PSMB1, PSME2, PSMD1, RPS27A, RBX1	495	163	16792	2.2893	1	0.496364	0.485919	cluster1
GOTERM_BP_DIRECT	GO:0008360~regulation of cell shape	10	0.0100229	0.0226875	ANXA1, WDR1, CDC42EP3, MSN, ALDOA, EZR, MYL12A, FERMT2, VEGFA, CDC42SE2	495	140	16792	2.42309	1	0.496364	0.485919	cluster1
GOTERM_BP_DIRECT	GO:0048025~negative regulation of mRNA splicing, via spliceosome	4	0.00400914	0.022699	PTBP1, TRA2B, C1QBP, RBMX	495	21	16792	6.46157	1	0.496364	0.485919	cluster1
GOTERM_BP_DIRECT	GO:0032496~response to lipopolysaccharide	11	0.0110251	0.0233731	PRDX3, THBD, C5AR1, MAPKAPK2, PELI1, CXCL1, CXCL3, PTGS2, CXCL5, S100A8, HSPD1	495	164	16792	2.27534	1	0.499138	0.488634	cluster1
GOTERM_BP_DIRECT	GO:0000165~MAPK cascade	15	0.0150343	0.0234318	PSMD12, FGF2, EREG, RBX1, PSMD8, PSMC5, PSMA3, PSMC3, IL1B, PEA15, MAPKAPK2, PSMB1, PSMD1, PSME2, RPS27A	495	262	16792	1.94217	1	0.499138	0.488634	cluster1
GOTERM_BP_DIRECT	GO:0010628~positive regulation of gene expression	15	0.0150343	0.0234318	PDCD5, TNC, MSN, HIF1A, VEGFA, CDC42, SFRP4, RGCC, PDCD10, IL1B, RPS3, TMED2, VIM, EZR, IL7R	495	262	16792	1.94217	1	0.499138	0.488634	cluster1
GOTERM_CC_DIRECT	GO:0002199~zona pellucida receptor complex	3	0.00300686	0.0240693	CCT3, CCT2, TCP1	504	9	18224	12.0529	0.999996	0.181228	0.164238	cluster1
GOTERM_BP_DIRECT	GO:0006396~RNA processing	8	0.00801828	0.0242804	RBM3, LSM7, HNRNPH1, DKC1, SNRPD1, DHX9, MPHOSPH10, LSM4	495	97	16792	2.79779	1	0.512793	0.502002	cluster1
GOTERM_MF_DIRECT	GO:0004601~peroxidase activity	4	0.00400914	0.0244505	PXDN, GPX8, PTGS2, TXNDC17	488	22	16881	6.28949	1	0.487244	0.475626	cluster1
GOTERM_CC_DIRECT	GO:0072562~blood microparticle	10	0.0100229	0.0253344	HSPA8, PSMC5, TFRC, HSPA6, MSN, ANGPTL4, PFN1, APOL1, ACTB, ACTG1	504	152	18224	2.37886	0.999998	0.187988	0.170364	cluster1
GOTERM_BP_DIRECT	GO:0031334~positive regulation of protein complex assembly	4	0.00400914	0.0257222	VCP, FNIP2, FGF2, VEGFA	495	22	16792	6.16786	1	0.536065	0.524784	cluster1
GOTERM_BP_DIRECT	GO:0071346~cellular response to interferon-gamma	6	0.00601371	0.0258162	CCL20, CCL4L2, CCL3L3, CCL4, RPL13A, AIF1	495	57	16792	3.57087	1	0.536065	0.524784	cluster1
GOTERM_CC_DIRECT	GO:0030669~clathrin-coated endocytic vesicle membrane	5	0.00501143	0.0259571	HLA-DRB5, CLTC, AP2S1, AP1S2, HLA-DRB1	504	41	18224	4.4096	0.999999	0.189858	0.172059	cluster1
GOTERM_MF_DIRECT	GO:0030957~Tat protein binding	3	0.00300686	0.0261413	NPM1, ACTB, SMARCA4	488	9	16881	11.5307	1	0.487244	0.475626	cluster1
GOTERM_MF_DIRECT	GO:0001849~complement component C1q binding	3	0.00300686	0.0261413	CD93, C1QBP, PTX3	488	9	16881	11.5307	1	0.487244	0.475626	cluster1
GOTERM_MF_DIRECT	GO:0045236~CXCR chemokine receptor binding	3	0.00300686	0.0261413	CXCL1, CXCL3, CXCL5	488	9	16881	11.5307	1	0.487244	0.475626	cluster1
GOTERM_CC_DIRECT	GO:0030496~midbody	9	0.00902057	0.026718	CDC42, RALA, CLIC4, HSPA5, ANXA2, ERH, RAN, HSP90B1, ARL8B	504	129	18224	2.5227	0.999999	0.19267	0.174608	cluster1
GOTERM_MF_DIRECT	GO:0002020~protease binding	8	0.00801828	0.0268768	ITGB1, COMP, ANXA2, IL1R1, SERPINE1, DERL1, TNFAIP3, TIMP1	488	101	16881	2.73998	1	0.487414	0.475792	cluster1
GOTERM_BP_DIRECT	GO:0000302~response to reactive oxygen species	5	0.00501143	0.0270139	PRDX3, TRA2B, GPX8, CYBB, TXN	495	39	16792	4.34913	1	0.549138	0.537581	cluster1
GOTERM_BP_DIRECT	GO:0000463~maturation of LSU-rRNA from tricistronic rRNA transcript (SSU-rRNA, 5.8S rRNA, LSU-rRNA)	3	0.00300686	0.0271124	RPL35, RPF2, RPL7	495	9	16792	11.3077	1	0.549138	0.537581	cluster1
GOTERM_BP_DIRECT	GO:0001960~negative regulation of cytokine-mediated signaling pathway	3	0.00300686	0.0271124	IL1RN, PTPRC, PXDN	495	9	16792	11.3077	1	0.549138	0.537581	cluster1
KEGG_PATHWAY	hsa05130:Pathogenic Escherichia coli infection	7	0.007016	0.027947	CDC42, ITGB1, NCL, TUBB, EZR, ACTB, ACTG1	316	51	6879	2.9879	0.998483	0.247224	0.2311	cluster1
GOTERM_BP_DIRECT	GO:0001836~release of cytochrome c from mitochondria	4	0.00400914	0.0289504	BCL2A1, IFI6, ST20, BID	495	23	16792	5.89969	1	0.581598	0.569359	cluster1
GOTERM_BP_DIRECT	GO:0045184~establishment of protein localization	5	0.00501143	0.0293401	VCP, DERL1, PHLDB2, KPNB1, CORO1C	495	40	16792	4.2404	1	0.582082	0.569832	cluster1
GOTERM_BP_DIRECT	GO:0043406~positive regulation of MAP kinase activity	6	0.00601371	0.0294457	FLT1, PDCD10, PSEN1, FGF2, PIK3R5, VEGFA	495	59	16792	3.44982	1	0.582082	0.569832	cluster1
GOTERM_MF_DIRECT	GO:0051087~chaperone binding	7	0.007016	0.0294815	HSPA5, CDC37, HLA-B, HSPE1, FNIP2, CTSC, HSPD1	488	81	16881	2.98945	1	0.520582	0.508168	cluster1
GOTERM_CC_DIRECT	GO:0042383~sarcolemma	7	0.007016	0.0300925	ITGB1, ANXA1, ANXA2, COL6A3, CD59, SCN5A, FLNC	504	85	18224	2.97778	1	0.213991	0.193929	cluster1
GOTERM_BP_DIRECT	GO:0042060~wound healing	7	0.007016	0.0303552	SERPINB2, CCL20, TNC, TIMP1, FGF2, S100A8, EREG	495	80	16792	2.96828	1	0.595298	0.582771	cluster1
KEGG_PATHWAY	hsa05211:Renal cell carcinoma	8	0.00801828	0.030401	RAP1B, CDC42, TCEB2, RAC1, HIF1A, RBX1, PIK3R5, VEGFA	316	66	6879	2.63867	0.99915	0.258972	0.242082	cluster1
GOTERM_BP_DIRECT	GO:0001666~response to hypoxia	11	0.0110251	0.0311062	PKM, PLAU, SLC11A2, CXCR4, PLAT, ANGPTL4, THBS1, HIF1A, HSP90B1, HSPD1, VEGFA	495	172	16792	2.16951	1	0.605224	0.592487	cluster1
GOTERM_BP_DIRECT	GO:0042102~positive regulation of T cell proliferation	6	0.00601371	0.031375	PTPRC, ANXA1, TFRC, IL1B, CD59, AIF1	495	60	16792	3.39232	1	0.605684	0.592938	cluster1
GOTERM_CC_DIRECT	GO:0033116~endoplasmic reticulum-Golgi intermediate compartment membrane	6	0.00601371	0.0316118	CNIH1, SURF4, TMED2, CD59, AREG, CTSC	504	64	18224	3.38988	1	0.221716	0.20093	cluster1
GOTERM_BP_DIRECT	GO:0070527~platelet aggregation	5	0.00501143	0.0317814	PLEK, SLC7A11, MYL12A, ACTB, ACTG1	495	41	16792	4.13698	1	0.608773	0.595962	cluster1
GOTERM_MF_DIRECT	GO:0000774~adenyl-nucleotide exchange factor activity	3	0.00300686	0.0320613	HSPH1, PFN1, PFN2	488	10	16881	10.3777	1	0.52471	0.512198	cluster1
GOTERM_MF_DIRECT	GO:0002161~aminoacyl-tRNA editing activity	3	0.00300686	0.0320613	LARS, IARS2, IARS	488	10	16881	10.3777	1	0.52471	0.512198	cluster1
GOTERM_MF_DIRECT	GO:0046790~virion binding	3	0.00300686	0.0320613	PTX3, HSP90B1, HIPK2	488	10	16881	10.3777	1	0.52471	0.512198	cluster1
GOTERM_BP_DIRECT	GO:0002576~platelet degranulation	8	0.00801828	0.0323106	SRGN, WDR1, PLEK, SERPINE1, TIMP1, ALDOA, THBS1, VEGFA	495	103	16792	2.63481	1	0.61327	0.600364	cluster1
GOTERM_BP_DIRECT	GO:0043065~positive regulation of apoptotic process	16	0.0160366	0.0325125	ITGB1, BCL2A1, RPS6, PDCD5, PSEN1, PTGS2, HSPD1, SFRP4, C1QBP, TSPO, ST20, MNDA, RAC1, RPS27A, BID, TGM2	495	300	16792	1.80924	1	0.61327	0.600364	cluster1
BIOCARTA	h_salmonellaPathway:How does salmonella hijack a cell	4	0.00400914	0.0332078	ACTR3, CDC42, ACTR2, RAC1	93	13	1625	5.37634	0.994488	1	1	cluster1
BIOCARTA	h_fibrinolysisPathway:Fibrinolysis Pathway	4	0.00400914	0.0332078	SERPINB2, PLAU, SERPINE1, PLAT	93	13	1625	5.37634	0.994488	1	1	cluster1
GOTERM_BP_DIRECT	GO:0051918~negative regulation of fibrinolysis	3	0.00300686	0.0332399	THBD, SERPINE1, THBS1	495	10	16792	10.177	1	0.620197	0.607146	cluster1
GOTERM_BP_DIRECT	GO:0006950~response to stress	6	0.00601371	0.0333817	NPM1, HSP90AA1, SERP1, MAPKAPK2, SGK1, HSP90B1	495	61	16792	3.33671	1	0.620197	0.607146	cluster1
GOTERM_MF_DIRECT	GO:0043236~laminin binding	4	0.00400914	0.0342784	ITGB1, RPSA, THBS1, CTSS	488	25	16881	5.53475	1	0.547638	0.53458	cluster1
GOTERM_BP_DIRECT	GO:0070374~positive regulation of ERK1 and ERK2 cascade	11	0.0110251	0.0344238	RAP1B, CCL20, GPR183, CCL4L2, CCL3L3, C5AR1, CCL4, PTEN, FGF2, CD44, VEGFA	495	175	16792	2.13232	1	0.634785	0.621427	cluster1
GOTERM_CC_DIRECT	GO:0009897~external side of plasma membrane	12	0.0120274	0.034744	ITGB1, FCGR3A, HLA-DRB5, PTPRC, CD83, TFRC, ITGAX, CD69, ITGA5, IL7R, THBS1, HLA-DRB1	504	213	18224	2.03711	1	0.240391	0.217855	cluster1
GOTERM_CC_DIRECT	GO:0030666~endocytic vesicle membrane	6	0.00601371	0.0354553	MARCO, CD163, HLA-DRB5, AP2S1, RPS27A, HLA-DRB1	504	66	18224	3.28716	1	0.242041	0.21935	cluster1
GOTERM_BP_DIRECT	GO:0006919~activation of cysteine-type endopeptidase activity involved in apoptotic process	7	0.007016	0.0354682	VCP, SLC11A2, HSPE1, BID, S100A9, S100A8, HSPD1	495	83	16792	2.861	1	0.649199	0.635538	cluster1
GOTERM_BP_DIRECT	GO:0007159~leukocyte cell-cell adhesion	4	0.00400914	0.0360171	ITGB1, MSN, ITGA5, EZR	495	25	16792	5.42772	1	0.654399	0.640628	cluster1
GOTERM_BP_DIRECT	GO:0007165~signal transduction	46	0.0461051	0.0363845	KHDRBS1, RALA, CD83, CSF3R, CXCL8, RRAD, C5AR1, NEDD9, CXCL1, TXN, FGF2, HIF1A, FYB, CXCL5, CORO1C, THBD, HINT1, GNG5, PLAU, CCL4, STMN1, NAMPT, PDE4B, TSPO, CAP1, RANBP1, NPM1, HSP90AA1, ANXA1, NDFIP1, CCL20, SPHK1, PLAUR, MYO9B, LYVE1, RUNX1, TYROBP, CNIH1, IL1B, COPS2, CDC42EP3, CD69, IL7R, S100A9, RAN, SKAP2	495	1161	16792	1.34407	1	0.656248	0.642438	cluster1
GOTERM_CC_DIRECT	GO:0005789~endoplasmic reticulum membrane	34	0.0340777	0.0363891	FKBP11, NOTCH2, VCP, RPN1, DERL1, PSEN1, PTGS2, AREG, CLN6, HSP90B1, MTDH, CDC42, SERP1, RDH10, SEC61G, TMED2, MLEC, CD59, SEC61B, RAC1, HSPA5, SSR2, GALNT1, SSR3, SURF4, PLAUR, CYBB, ACSL4, CKAP4, CNIH1, SOAT1, SRPRB, SGK1, FKBP3	504	862	18224	1.42621	1	0.245148	0.222165	cluster1
GOTERM_BP_DIRECT	GO:0031623~receptor internalization	5	0.00501143	0.0370114	ITGB1, CXCL8, TFRC, CLTC, EZR	495	43	16792	3.94456	1	0.65795	0.644104	cluster1
GOTERM_BP_DIRECT	GO:0045429~positive regulation of nitric oxide biosynthetic process	5	0.00501143	0.0370114	HSP90AA1, IL1B, PTX3, PTGS2, AIF1	495	43	16792	3.94456	1	0.65795	0.644104	cluster1
KEGG_PATHWAY	hsa04670:Leukocyte transendothelial migration	11	0.0110251	0.0373822	RAP1B, CDC42, ITGB1, CXCR4, MSN, RAC1, EZR, MYL12A, ACTB, ACTG1, PIK3R5	316	115	6879	2.08225	0.999837	0.307068	0.287042	cluster1
GOTERM_MF_DIRECT	GO:0050840~extracellular matrix binding	4	0.00400914	0.0379435	SPP1, TGFBI, THBS1, VEGFA	488	26	16881	5.32188	1	0.586433	0.57245	cluster1
GOTERM_BP_DIRECT	GO:0038095~Fc-epsilon receptor signaling pathway	11	0.0110251	0.037981	PSMD8, PSMA3, PSMD12, PSMC5, PSMC3, PSMB1, PSME2, PSMD1, LCP2, RAC1, RPS27A	495	178	16792	2.09638	1	0.670364	0.656257	cluster1
GOTERM_CC_DIRECT	GO:0001726~ruffle	7	0.007016	0.038265	ITGB1, ANXA2, MYO5A, LCP1, ITGA5, EZR, SAMSN1	504	90	18224	2.81235	1	0.254437	0.230584	cluster1
GOTERM_BP_DIRECT	GO:0070125~mitochondrial translational elongation	7	0.007016	0.0391669	MRPL41, MRPL42, MRPL20, MRPL17, MRPS10, MRPL14, MRPL33	495	85	16792	2.79368	1	0.686392	0.671948	cluster1
GOTERM_MF_DIRECT	GO:0003924~GTPase activity	13	0.0130297	0.0392822	EIF5B, RALA, RRAD, TUBB, GSPT1, CDC42, ARL4C, RAP1B, GNG5, RAC1, RAN, ARL8B, TGM2	488	234	16881	1.92179	1	0.586433	0.57245	cluster1
GOTERM_MF_DIRECT	GO:0001948~glycoprotein binding	6	0.00601371	0.0393286	HSP90AA1, HSPA5, TFRC, PLAT, VIM, THBS1	488	65	16881	3.19313	1	0.586433	0.57245	cluster1
GOTERM_CC_DIRECT	GO:0005793~endoplasmic reticulum-Golgi intermediate compartment	6	0.00601371	0.039575	HSPA5, STK17B, SURF4, SERPINH1, GNPNAT1, TMED2	504	68	18224	3.19048	1	0.259432	0.23511	cluster1
GOTERM_BP_DIRECT	GO:0032233~positive regulation of actin filament bundle assembly	3	0.00300686	0.0398487	PLEK, PFN1, PFN2	495	11	16792	9.25179	1	0.688574	0.674084	cluster1
GOTERM_BP_DIRECT	GO:0042535~positive regulation of tumor necrosis factor biosynthetic process	3	0.00300686	0.0398487	MAPKAPK2, CYBB, THBS1	495	11	16792	9.25179	1	0.688574	0.674084	cluster1
GOTERM_CC_DIRECT	GO:0015629~actin cytoskeleton	12	0.0120274	0.0400296	ACTR3, ACTR2, CLIC4, STK17B, CFL1, CDC42EP3, MYO9B, LCP1, ALDOA, EZR, FYB, CORO1C	504	218	18224	1.99039	1	0.259432	0.23511	cluster1
BIOCARTA	h_smPathway:Spliceosomal Assembly	4	0.00400914	0.0405691	SNRPD1, SNRPG, SNRPE, SNRPF	93	14	1625	4.99232	0.998301	1	1	cluster1
GOTERM_BP_DIRECT	GO:0070126~mitochondrial translational termination	7	0.007016	0.0411046	MRPL41, MRPL42, MRPL20, MRPL17, MRPS10, MRPL14, MRPL33	495	86	16792	2.76119	1	0.705344	0.690501	cluster1
GOTERM_CC_DIRECT	GO:0008540~proteasome regulatory particle, base subcomplex	3	0.00300686	0.0417883	PSMC5, PSMC3, PSMD1	504	12	18224	9.03968	1	0.267445	0.242372	cluster1
GOTERM_BP_DIRECT	GO:0030968~endoplasmic reticulum unfolded protein response	5	0.00501143	0.0427068	PTPN1, VCP, SERP1, HSPA5, DERL1	495	45	16792	3.76925	1	0.725883	0.710608	cluster1
GOTERM_BP_DIRECT	GO:0051092~positive regulation of NF-kappaB transcription factor activity	9	0.00902057	0.0428891	PRDX3, NPM1, IL1B, SPHK1, LRRFIP1, RPS27A, S100A9, S100A8, MTDH	495	133	16792	2.29556	1	0.725883	0.710608	cluster1
GOTERM_MF_DIRECT	GO:0031492~nucleosomal DNA binding	5	0.00501143	0.0430784	H2AFY, H2AFZ, HNRNPC, ACTB, SMARCA4	488	46	16881	3.76002	1	0.628383	0.613399	cluster1
GOTERM_BP_DIRECT	GO:0009615~response to virus	8	0.00801828	0.0437154	DDX1, CFL1, STMN1, CCL4, HMGA1, DDX21, CXCR4, ENO1	495	110	16792	2.46714	1	0.732698	0.717279	cluster1
GOTERM_BP_DIRECT	GO:0010575~positive regulation of vascular endothelial growth factor production	4	0.00400914	0.0438848	IL1B, C5AR1, PTGS2, HIF1A	495	27	16792	5.02566	1	0.732698	0.717279	cluster1
KEGG_PATHWAY	hsa04064:NF-kappa B signaling pathway	9	0.00902057	0.044968	CXCL8, BCL2A1, PLAU, IL1R1, IL1B, CCL4L2, CCL4, TNFAIP3, PTGS2	316	87	6879	2.25196	0.999973	0.350422	0.327569	cluster1
GOTERM_MF_DIRECT	GO:0015267~channel activity	3	0.00300686	0.0452755	BCL2A1, ST20, STEAP1	488	12	16881	8.64805	1	0.636486	0.621309	cluster1
GOTERM_MF_DIRECT	GO:0000166~nucleotide binding	17	0.0170388	0.045531	HSP90AA1, CPSF6, NIFK, RBM8A, RPL23A, ATP2B1, HNRNPAB, RBM3, PTBP1, HINT1, HNRNPH1, TRA2B, NCL, SLIRP, PABPC1, HNRNPC, RBMX	488	348	16881	1.68985	1	0.636486	0.621309	cluster1
KEGG_PATHWAY	hsa01230:Biosynthesis of amino acids	8	0.00801828	0.0457073	PKM, TPI1, SHMT2, PGK1, ENO1, ALDOA, BCAT1, TKT	316	72	6879	2.41878	0.999978	0.350422	0.327569	cluster1
GOTERM_CC_DIRECT	GO:0030175~filopodium	6	0.00601371	0.0462791	CDC42, ITGB1, ARL4C, MSN, LCP1, EZR	504	71	18224	3.05567	1	0.29253	0.265105	cluster1
GOTERM_BP_DIRECT	GO:0044319~wound healing, spreading of cells	3	0.00300686	0.0469052	PDCD10, LCP1, RHOC	495	12	16792	8.48081	1	0.762518	0.746471	cluster1
GOTERM_BP_DIRECT	GO:0097067~cellular response to thyroid hormone stimulus	3	0.00300686	0.0469052	CTSL, CTSS, CTSB	495	12	16792	8.48081	1	0.762518	0.746471	cluster1
GOTERM_BP_DIRECT	GO:0043248~proteasome assembly	3	0.00300686	0.0469052	PSMD8, SHFM1, POMP	495	12	16792	8.48081	1	0.762518	0.746471	cluster1
GOTERM_BP_DIRECT	GO:0043032~positive regulation of macrophage activation	3	0.00300686	0.0469052	IL33, THBS1, HSPD1	495	12	16792	8.48081	1	0.762518	0.746471	cluster1
GOTERM_BP_DIRECT	GO:0032689~negative regulation of interferon-gamma production	4	0.00400914	0.0481126	IL33, HLA-DRB5, C1QBP, HLA-DRB1	495	28	16792	4.84618	1	0.767008	0.750867	cluster1
GOTERM_BP_DIRECT	GO:0090200~positive regulation of release of cytochrome c from mitochondria	4	0.00400914	0.0481126	PDCD5, PLAUR, PPIF, BID	495	28	16792	4.84618	1	0.767008	0.750867	cluster1
GOTERM_BP_DIRECT	GO:0043388~positive regulation of DNA binding	4	0.00400914	0.0481126	PLAUR, TXN, HIPK2, NME1	495	28	16792	4.84618	1	0.767008	0.750867	cluster1
GOTERM_BP_DIRECT	GO:0006898~receptor-mediated endocytosis	11	0.0110251	0.0486876	CAP1, MARCO, CD163, HSP90AA1, HSPH1, MICALL1, CLTC, OLR1, PRG4, APOL1, HSP90B1	495	186	16792	2.00621	1	0.769127	0.752942	cluster1
GOTERM_BP_DIRECT	GO:0051781~positive regulation of cell division	5	0.00501143	0.0488681	IL1B, YBX1, FGF2, EREG, VEGFA	495	47	16792	3.60885	1	0.769127	0.752942	cluster1
GOTERM_MF_DIRECT	GO:0005524~ATP binding	55	0.0551257	0.0501315	FLT1, ACTB, ACTG1, NARS, SMCHD1, RARS, CHORDC1, MAP3K8, TGM2, CCT3, ACTR3, CCT2, ACTR2, HSP90AA1, SPHK1, ACSL4, ILF2, RUNX1, NME1, ACLY, PKM, TCP1, MAPKAPK2, SGK1, VCP, DHX9, DDX1, DDX21, PAPSS2, HSPD1, HSP90B1, HSPH1, LARS, PGK1, IARS2, MAP4K4, MAP3K2, HSPA8, XRCC6, HSPA5, HSPA6, MYO5A, MYO9B, ATP2B1, HSPE1, PAICS, HIPK2, SMARCA4, CCT6A, EHD1, PSMC5, PSMC3, STK17B, IARS, ATP13A3	488	1495	16881	1.27262	1	0.686495	0.670125	cluster1
GOTERM_MF_DIRECT	GO:0001618~virus receptor activity	6	0.00601371	0.0513835	ITGB1, TFRC, CXCR4, RPSA, ITGA5, HLA-DRB1	488	70	16881	2.96505	1	0.689567	0.673124	cluster1
GOTERM_BP_DIRECT	GO:0032355~response to estradiol	7	0.007016	0.051693	COL1A1, PCNA, ANXA1, PTEN, BID, PTGS2, AREG	495	91	16792	2.60948	1	0.808439	0.791426	cluster1
GOTERM_BP_DIRECT	GO:0010467~gene expression	5	0.00501143	0.0521227	PTBP1, HNRNPH1, HNRNPC, POLR2I, RBMX	495	48	16792	3.53367	1	0.810032	0.792986	cluster1
GOTERM_MF_DIRECT	GO:0008143~poly(A) binding	3	0.00300686	0.0525074	KHDRBS1, DDX1, PABPC1	488	13	16881	7.98282	1	0.690833	0.67436	cluster1
GOTERM_CC_DIRECT	GO:0031941~filamentous actin	4	0.00400914	0.0530867	TPM4, TMSB10, FERMT2, ACTG1	504	31	18224	4.66564	1	0.331468	0.300393	cluster1
GOTERM_BP_DIRECT	GO:0019886~antigen processing and presentation of exogenous peptide antigen via MHC class II	7	0.007016	0.0539925	HLA-DRB5, CTSL, CLTC, AP2S1, AP1S2, CTSS, HLA-DRB1	495	92	16792	2.58112	1	0.824335	0.806988	cluster1
GOTERM_MF_DIRECT	GO:0005525~GTP binding	18	0.0180411	0.0541164	EIF5B, RALA, HSP90AA1, SAR1A, RRAD, TUBB, RHOC, GSPT1, NME1, CDC42, ARL4C, RAP1B, EHD1, SRPRB, RAC1, RAN, ARL8B, TGM2	488	384	16881	1.62151	1	0.693782	0.677239	cluster1
GOTERM_CC_DIRECT	GO:0005938~cell cortex	8	0.00801828	0.0542762	NDFIP1, ANXA2, NCL, NEDD9, MYO9B, PFN1, FERMT2, FRYL	504	123	18224	2.35179	1	0.333793	0.3025	cluster1
GOTERM_BP_DIRECT	GO:0000460~maturation of 5.8S rRNA	3	0.00300686	0.0543774	NSA2, RRP15, MPHOSPH6	495	13	16792	7.82844	1	0.824335	0.806988	cluster1
GOTERM_BP_DIRECT	GO:0051131~chaperone-mediated protein complex assembly	3	0.00300686	0.0543774	CCT2, HSP90AA1, HSPD1	495	13	16792	7.82844	1	0.824335	0.806988	cluster1
GOTERM_BP_DIRECT	GO:0016045~detection of bacterium	3	0.00300686	0.0543774	HLA-DRB5, HLA-B, HLA-DRB1	495	13	16792	7.82844	1	0.824335	0.806988	cluster1
GOTERM_CC_DIRECT	GO:0005741~mitochondrial outer membrane	9	0.00902057	0.0547629	BCL2A1, SLC11A2, TOMM7, TSPO, ST20, ACSL4, BID, TOMM5, NME1	504	149	18224	2.18408	1	0.333793	0.3025	cluster1
BIOCARTA	h_mtorPathway:mTOR Signaling Pathway	5	0.00501143	0.0552172	RPS6, PTEN, EIF4E, EIF3A, EIF4G2	93	26	1625	3.36022	0.999841	1	1	cluster1
BIOCARTA	h_iresPathway:Internal Ribosome entry pathway	3	0.00300686	0.0552768	EIF4E, EIF3A, EIF4G2	93	7	1625	7.48848	0.999843	1	1	cluster1
GOTERM_CC_DIRECT	GO:0005746~mitochondrial respiratory chain	3	0.00300686	0.0555752	UQCRB, COX7A2, UQCRH	504	14	18224	7.7483	1	0.334759	0.303375	cluster1
GOTERM_MF_DIRECT	GO:0016763~transferase activity, transferring pentosyl groups	2	0.00200457	0.0568674	UPP1, TYMP	488	2	16881	34.5922	1	0.693782	0.677239	cluster1
GOTERM_MF_DIRECT	GO:0033570~transferrin transmembrane transporter activity	2	0.00200457	0.0568674	TFRC, SLC11A2	488	2	16881	34.5922	1	0.693782	0.677239	cluster1
GOTERM_MF_DIRECT	GO:0004822~isoleucine-tRNA ligase activity	2	0.00200457	0.0568674	IARS2, IARS	488	2	16881	34.5922	1	0.693782	0.677239	cluster1
BIOCARTA	h_cdc42racPathway:Role of PI3K subunit p85 in regulation of Actin Organization and Cell Migration	4	0.00400914	0.0575272	ACTR3, CDC42, ACTR2, RAC1	93	16	1625	4.36828	0.999891	1	1	cluster1
KEGG_PATHWAY	hsa04015:Rap1 signaling pathway	16	0.0160366	0.0575947	ITGB1, RALA, FLT1, FGF2, THBS1, FYB, ACTB, ACTG1, PIK3R5, VEGFA, CDC42, RAP1B, LCP2, RAC1, PFN1, PFN2	316	210	6879	1.65859	0.999999	0.417279	0.390065	cluster1
GOTERM_BP_DIRECT	GO:0006428~isoleucyl-tRNA aminoacylation	2	0.00200457	0.0579738	IARS2, IARS	495	2	16792	33.9232	1	0.828053	0.810628	cluster1
GOTERM_BP_DIRECT	GO:0006597~spermine biosynthetic process	2	0.00200457	0.0579738	AMD1, SMS	495	2	16792	33.9232	1	0.828053	0.810628	cluster1
GOTERM_BP_DIRECT	GO:0033206~meiotic cytokinesis	2	0.00200457	0.0579738	ACTR3, ACTR2	495	2	16792	33.9232	1	0.828053	0.810628	cluster1
GOTERM_BP_DIRECT	GO:0036018~cellular response to erythropoietin	2	0.00200457	0.0579738	MT2A, MT1X	495	2	16792	33.9232	1	0.828053	0.810628	cluster1
GOTERM_BP_DIRECT	GO:0000461~endonucleolytic cleavage to generate mature 3'-end of SSU-rRNA from (SSU-rRNA, 5.8S rRNA, LSU-rRNA)	2	0.00200457	0.0579738	RPSA, RPS21	495	2	16792	33.9232	1	0.828053	0.810628	cluster1
GOTERM_BP_DIRECT	GO:0046166~glyceraldehyde-3-phosphate biosynthetic process	2	0.00200457	0.0579738	TPI1, TKT	495	2	16792	33.9232	1	0.828053	0.810628	cluster1
GOTERM_BP_DIRECT	GO:0006011~UDP-glucose metabolic process	2	0.00200457	0.0579738	UGDH, UGP2	495	2	16792	33.9232	1	0.828053	0.810628	cluster1
GOTERM_BP_DIRECT	GO:0016344~meiotic chromosome movement towards spindle pole	2	0.00200457	0.0579738	ACTR3, ACTR2	495	2	16792	33.9232	1	0.828053	0.810628	cluster1
GOTERM_BP_DIRECT	GO:0030834~regulation of actin filament depolymerization	2	0.00200457	0.0579738	WDR1, SH3BGRL3	495	2	16792	33.9232	1	0.828053	0.810628	cluster1
GOTERM_BP_DIRECT	GO:0070488~neutrophil aggregation	2	0.00200457	0.0579738	S100A9, S100A8	495	2	16792	33.9232	1	0.828053	0.810628	cluster1
KEGG_PATHWAY	hsa04370:VEGF signaling pathway	7	0.007016	0.0592012	CDC42, SPHK1, MAPKAPK2, RAC1, PTGS2, PIK3R5, VEGFA	316	61	6879	2.49808	0.999999	0.417279	0.390065	cluster1
GOTERM_BP_DIRECT	GO:0008284~positive regulation of cell proliferation	21	0.021048	0.0594079	ITGB1, NPM1, FLT1, SHMT2, PTEN, TNC, FGF2, THBS1, AREG, CXCL5, HIPK2, EREG, VEGFA, RPS4X, PRDX3, PDCD10, SYF2, NAMPT, HAS2, TIMP1, SLC25A5	495	466	16792	1.52873	1	0.84366	0.825906	cluster1
GOTERM_MF_DIRECT	GO:0003779~actin binding	14	0.014032	0.0603513	ITGB1, CAP1, GMFG, MYO5A, CXCR4, MSN, MYO9B, SYNE2, COTL1, LCP1, PFN1, ALDOA, EZR, YWHAH	488	278	16881	1.74205	1	0.723137	0.705894	cluster1
GOTERM_CC_DIRECT	GO:0031902~late endosome membrane	7	0.007016	0.0608425	VAMP8, HLA-DRB5, ANXA2, MICALL1, SLC11A2, HLA-DRB1, ARL8B	504	101	18224	2.50605	1	0.360254	0.326481	cluster1
KEGG_PATHWAY	hsa01130:Biosynthesis of antibiotics	16	0.0160366	0.0615289	TPI1, SHMT2, ADPGK, UAP1, ENO1, PAICS, PAPSS2, NME1, LDHB, ACLY, UGP2, PKM, PGK1, ALDOA, BCAT1, TKT	316	212	6879	1.64294	1	0.417279	0.390065	cluster1
GOTERM_CC_DIRECT	GO:0001725~stress fiber	5	0.00501143	0.061534	TPM4, TPM3, LCP1, MYL12A, FERMT2	504	54	18224	3.34803	1	0.360254	0.326481	cluster1
KEGG_PATHWAY	hsa03018:RNA degradation	8	0.00801828	0.0616848	LSM7, BTG1, EXOSC8, ENO1, PABPC1, LSM4, HSPD1, MPHOSPH6	316	77	6879	2.26171	1	0.417279	0.390065	cluster1
GOTERM_CC_DIRECT	GO:0090575~RNA polymerase II transcription factor complex	4	0.00400914	0.0619187	HMGA1, HIF1A, HNRNPAB, HIPK2	504	33	18224	4.38288	1	0.360254	0.326481	cluster1
GOTERM_BP_DIRECT	GO:0043552~positive regulation of phosphatidylinositol 3-kinase activity	4	0.00400914	0.061933	CDC42, FLT1, RAC1, FGF2	495	31	16792	4.37719	1	0.86383	0.845651	cluster1
GOTERM_BP_DIRECT	GO:0003407~neural retina development	3	0.00300686	0.0622351	ATP2B1, PSEN1, SMARCA4	495	14	16792	7.26926	1	0.86383	0.845651	cluster1
GOTERM_BP_DIRECT	GO:0030194~positive regulation of blood coagulation	3	0.00300686	0.0622351	SERPINE1, THBS1, S100A9	495	14	16792	7.26926	1	0.86383	0.845651	cluster1
GOTERM_BP_DIRECT	GO:0043537~negative regulation of blood vessel endothelial cell migration	3	0.00300686	0.0622351	RGCC, THBS1, FGF2	495	14	16792	7.26926	1	0.86383	0.845651	cluster1
GOTERM_BP_DIRECT	GO:0042542~response to hydrogen peroxide	5	0.00501143	0.0625761	PRDX3, COL1A1, PDCD10, AREG, HSPD1	495	51	16792	3.32581	1	0.86383	0.845651	cluster1
GOTERM_BP_DIRECT	GO:0071456~cellular response to hypoxia	7	0.007016	0.0638027	RGCC, PTEN, PTGS2, HIF1A, VASN, HIPK2, VEGFA	495	96	16792	2.47357	1	0.87587	0.857438	cluster1
KEGG_PATHWAY	hsa05100:Bacterial invasion of epithelial cells	8	0.00801828	0.065243	CDC42, ITGB1, CLTC, RAC1, ITGA5, ACTB, ACTG1, PIK3R5	316	78	6879	2.23272	1	0.42874	0.400778	cluster1
GOTERM_MF_DIRECT	GO:0019900~kinase binding	6	0.00601371	0.0653718	PRDX3, LDHB, BTG1, CDC37, RPS3, TNFAIP3	488	75	16881	2.76738	1	0.769552	0.751202	cluster1
GOTERM_BP_DIRECT	GO:1900026~positive regulation of substrate adhesion-dependent cell spreading	4	0.00400914	0.066906	CDC42, C1QBP, HAS2, RAC1	495	32	16792	4.2404	1	0.913396	0.894174	cluster1
GOTERM_CC_DIRECT	GO:0005604~basement membrane	6	0.00601371	0.0672653	COL5A1, ANXA2, TNC, RPSA, TIMP1, TGFBI	504	79	18224	2.74623	1	0.386964	0.350687	cluster1
GOTERM_MF_DIRECT	GO:0043531~ADP binding	4	0.00400914	0.0687965	VCP, PKM, CHORDC1, MYO9B	488	33	16881	4.193	1	0.788258	0.769462	cluster1
GOTERM_MF_DIRECT	GO:0005125~cytokine activity	10	0.0100229	0.0693103	IL33, IL1RN, IL1B, NAMPT, CCL4, SPP1, TIMP1, AREG, FGF2, VEGFA	488	176	16881	1.96547	1	0.788258	0.769462	cluster1
GOTERM_BP_DIRECT	GO:0030214~hyaluronan catabolic process	3	0.00300686	0.0704489	FGF2, LYVE1, CD44	495	15	16792	6.78465	1	0.940969	0.921168	cluster1
GOTERM_BP_DIRECT	GO:0051604~protein maturation	3	0.00300686	0.0704489	TSPAN14, SERPINH1, HSPD1	495	15	16792	6.78465	1	0.940969	0.921168	cluster1
GOTERM_BP_DIRECT	GO:0002042~cell migration involved in sprouting angiogenesis	3	0.00300686	0.0704489	ITGB1, FGF2, VEGFA	495	15	16792	6.78465	1	0.940969	0.921168	cluster1
GOTERM_BP_DIRECT	GO:0048026~positive regulation of mRNA splicing, via spliceosome	3	0.00300686	0.0704489	HSPA8, TRA2B, RBMX	495	15	16792	6.78465	1	0.940969	0.921168	cluster1
GOTERM_CC_DIRECT	GO:0071682~endocytic vesicle lumen	3	0.00300686	0.0707013	HSP90AA1, HSPH1, HSP90B1	504	16	18224	6.77976	1	0.401637	0.363984	cluster1
GOTERM_CC_DIRECT	GO:0008180~COP9 signalosome	4	0.00400914	0.0713847	HSPA5, BASP1, COPS2, HSPA6	504	35	18224	4.13243	1	0.401637	0.363984	cluster1
GOTERM_BP_DIRECT	GO:0007229~integrin-mediated signaling pathway	7	0.007016	0.0718042	ITGB1, TYROBP, PLEK, ITGAX, NEDD9, ITGA5, FERMT2	495	99	16792	2.39861	1	0.953915	0.933841	cluster1
GOTERM_BP_DIRECT	GO:0022617~extracellular matrix disassembly	6	0.00601371	0.0730396	CTSL, SPP1, LCP1, TIMP1, CD44, CTSS	495	76	16792	2.67815	1	0.965138	0.944827	cluster1
GOTERM_BP_DIRECT	GO:0006915~apoptotic process	24	0.0240548	0.0750529	NOTCH2, CLIC4, PDCD5, C5AR1, PTEN, CXCR4, TNFAIP3, SRA1, GHITM, MRPL41, PRDX3, COMP, IL1B, C1QBP, STK17B, PEA15, RPS3, TSPO, MAP3K8, SGK1, PHLDA1, S100A9, S100A8, CTSC	495	567	16792	1.4359	1	0.986467	0.965707	cluster1
GOTERM_CC_DIRECT	GO:0010494~cytoplasmic stress granule	4	0.00400914	0.0763465	DDX1, YBX1, PABPC1, EIF4E	504	36	18224	4.01764	1	0.424885	0.385052	cluster1
GOTERM_MF_DIRECT	GO:0070034~telomerase RNA binding	3	0.00300686	0.0763581	DKC1, HNRNPC, NOP10	488	16	16881	6.48604	1	0.853938	0.833576	cluster1
KEGG_PATHWAY	hsa00330:Arginine and proline metabolism	6	0.00601371	0.0771283	AMD1, SMS, LAP3, SAT1, SRM, CNDP2	316	50	6879	2.61228	1	0.492764	0.460627	cluster1
GOTERM_CC_DIRECT	GO:0005783~endoplasmic reticulum	31	0.0310708	0.0777008	VCP, SAR1A, ADPGK, POMP, DERL1, PSEN1, PTGS2, THBS1, CLN6, HSP90B1, MTDH, SERP1, SERPINH1, TMED2, MLEC, SEC61B, SCN5A, TGM2, PTPN1, HSPA5, SSR2, HLA-B, MYO5A, SLC39A14, CKAP4, MANF, RCN1, SOAT1, PXDN, PLIN2, ITGA5	504	828	18224	1.35377	1	0.427772	0.387669	cluster1
GOTERM_BP_DIRECT	GO:0043161~proteasome-mediated ubiquitin-dependent protein catabolic process	11	0.0110251	0.0777302	PSMD8, PSMA3, PSMD12, VCP, PSMC5, PSMC3, PSMB1, PSME2, PSMD1, RPS27A, RBX1	495	203	16792	1.8382	1	1	0.979352	cluster1
GOTERM_BP_DIRECT	GO:0019882~antigen processing and presentation	5	0.00501143	0.0780896	HLA-DRB5, CTSL, HLA-B, CTSS, HLA-DRB1	495	55	16792	3.08393	1	1	0.979352	cluster1
GOTERM_CC_DIRECT	GO:0005682~U5 snRNP	3	0.00300686	0.0787078	SNRPD1, SNRPG, SNRPE	504	17	18224	6.38095	1	0.428706	0.388515	cluster1
GOTERM_BP_DIRECT	GO:0061028~establishment of endothelial barrier	3	0.00300686	0.0789915	RAP1B, MSN, EZR	495	16	16792	6.36061	1	1	0.979352	cluster1
GOTERM_BP_DIRECT	GO:0014002~astrocyte development	3	0.00300686	0.0789915	VIM, S100A9, S100A8	495	16	16792	6.36061	1	1	0.979352	cluster1
GOTERM_BP_DIRECT	GO:0031295~T cell costimulation	6	0.00601371	0.0796861	CDC42, HLA-DRB5, MAP3K8, RAC1, CD3D, HLA-DRB1	495	78	16792	2.60948	1	1	0.979352	cluster1
GOTERM_BP_DIRECT	GO:0000082~G1/S transition of mitotic cell cycle	7	0.007016	0.0803556	ITGB1, RANBP1, PCNA, RPS6, BCAT1, EIF4E, GSPT1	495	102	16792	2.32806	1	1	0.979352	cluster1
GOTERM_CC_DIRECT	GO:0034457~Mpp10 complex	2	0.00200457	0.0805428	MPHOSPH10, IMP4	504	3	18224	24.1058	1	0.429561	0.38929	cluster1
GOTERM_CC_DIRECT	GO:0036398~TCR signalosome	2	0.00200457	0.0805428	LCP2, EZR	504	3	18224	24.1058	1	0.429561	0.38929	cluster1
GOTERM_BP_DIRECT	GO:0038096~Fc-gamma receptor signaling pathway involved in phagocytosis	8	0.00801828	0.0812093	ACTR3, CDC42, ACTR2, FCGR3A, HSP90AA1, RAC1, ACTB, ACTG1	495	127	16792	2.1369	1	1	0.979352	cluster1
GOTERM_MF_DIRECT	GO:0005152~interleukin-1 receptor antagonist activity	2	0.00200457	0.0840791	IL1RN, PXDN	488	3	16881	23.0615	1	0.92487	0.902816	cluster1
KEGG_PATHWAY	hsa04062:Chemokine signaling pathway	14	0.014032	0.0841193	CXCL8, CCL20, CCL3L3, CCL4L2, CXCR4, CXCL1, CXCL3, CXCL5, PIK3R5, CDC42, RAP1B, GNG5, CCL4, RAC1	316	186	6879	1.63853	1	0.515277	0.481672	cluster1
GOTERM_BP_DIRECT	GO:0007155~cell adhesion	20	0.0200457	0.08488	CSF3R, TNC, NEDD9, RPSA, LYVE1, THBS1, COL1A1, COMP, COL5A1, CCL4, ITGAX, SPP1, EMILIN2, COL6A3, OLR1, COL8A1, TGFBI, RAC1, ITGA5, CD44	495	459	16792	1.47814	1	1	0.979352	cluster1
KEGG_PATHWAY	hsa00010:Glycolysis / Gluconeogenesis	7	0.007016	0.0851326	LDHB, PKM, TPI1, ADPGK, PGK1, ENO1, ALDOA	316	67	6879	2.27437	1	0.515277	0.481672	cluster1
GOTERM_BP_DIRECT	GO:0031120~snRNA pseudouridine synthesis	2	0.00200457	0.0856903	DKC1, NOP10	495	3	16792	22.6155	1	1	0.979352	cluster1
GOTERM_BP_DIRECT	GO:0032675~regulation of interleukin-6 production	2	0.00200457	0.0856903	MAPKAPK2, HLA-B	495	3	16792	22.6155	1	1	0.979352	cluster1
GOTERM_BP_DIRECT	GO:1900625~positive regulation of monocyte aggregation	2	0.00200457	0.0856903	HAS2, CD44	495	3	16792	22.6155	1	1	0.979352	cluster1
GOTERM_BP_DIRECT	GO:0006213~pyrimidine nucleoside metabolic process	2	0.00200457	0.0856903	ERH, TYMP	495	3	16792	22.6155	1	1	0.979352	cluster1
GOTERM_BP_DIRECT	GO:0032602~chemokine production	2	0.00200457	0.0856903	S100A9, S100A8	495	3	16792	22.6155	1	1	0.979352	cluster1
GOTERM_BP_DIRECT	GO:0006065~UDP-glucuronate biosynthetic process	2	0.00200457	0.0856903	UGDH, UGP2	495	3	16792	22.6155	1	1	0.979352	cluster1
GOTERM_BP_DIRECT	GO:2001179~regulation of interleukin-10 secretion	2	0.00200457	0.0856903	HLA-DRB5, HLA-DRB1	495	3	16792	22.6155	1	1	0.979352	cluster1
GOTERM_BP_DIRECT	GO:0008295~spermidine biosynthetic process	2	0.00200457	0.0856903	AMD1, SRM	495	3	16792	22.6155	1	1	0.979352	cluster1
GOTERM_BP_DIRECT	GO:0070487~monocyte aggregation	2	0.00200457	0.0856903	IL1B, CD44	495	3	16792	22.6155	1	1	0.979352	cluster1
GOTERM_BP_DIRECT	GO:0061684~chaperone-mediated autophagy	2	0.00200457	0.0856903	HSPA8, HSP90AA1	495	3	16792	22.6155	1	1	0.979352	cluster1
GOTERM_BP_DIRECT	GO:0070301~cellular response to hydrogen peroxide	5	0.00501143	0.0865001	PCNA, ANXA1, PPIF, RPS3, TNFAIP3	495	57	16792	2.97572	1	1	0.979352	cluster1
GOTERM_BP_DIRECT	GO:0046718~viral entry into host cell	6	0.00601371	0.0866449	VAMP8, ITGB1, TFRC, RPSA, ITGA5, CTSB	495	80	16792	2.54424	1	1	0.979352	cluster1
GOTERM_BP_DIRECT	GO:0030033~microvillus assembly	3	0.00300686	0.0878362	RAP1B, EZR, MAP4K4	495	17	16792	5.98645	1	1	0.979352	cluster1
GOTERM_BP_DIRECT	GO:0044849~estrous cycle	3	0.00300686	0.0878362	PCNA, ANXA1, HAS2	495	17	16792	5.98645	1	1	0.979352	cluster1
GOTERM_BP_DIRECT	GO:0006337~nucleosome disassembly	3	0.00300686	0.0878362	SUPT16H, HMGA1, SMARCA4	495	17	16792	5.98645	1	1	0.979352	cluster1
GOTERM_BP_DIRECT	GO:0071276~cellular response to cadmium ion	3	0.00300686	0.0878362	CYBB, MT1X, MT1E	495	17	16792	5.98645	1	1	0.979352	cluster1
KEGG_PATHWAY	hsa05110:Vibrio cholerae infection	6	0.00601371	0.0880115	SEC61A1, SEC61G, SEC61B, ACTB, PDIA4, ACTG1	316	52	6879	2.51181	1	0.519042	0.485192	cluster1
GOTERM_CC_DIRECT	GO:0016023~cytoplasmic, membrane-bounded vesicle	8	0.00801828	0.0880552	COMMD9, CD93, TFRC, C5AR1, CXCR4, RAC1, PHLDA1, AGFG1	504	138	18224	2.09616	1	0.464786	0.421213	cluster1
GOTERM_BP_DIRECT	GO:0042769~DNA damage response, detection of DNA damage	4	0.00400914	0.0885133	PCNA, RPS3, RPS27A, RBX1	495	36	16792	3.76925	1	1	0.979352	cluster1
GOTERM_BP_DIRECT	GO:1901998~toxin transport	4	0.00400914	0.0885133	CCT3, CCT2, HSPA5, TCP1	495	36	16792	3.76925	1	1	0.979352	cluster1
GOTERM_BP_DIRECT	GO:0042254~ribosome biogenesis	4	0.00400914	0.0885133	RPS28, RPS18, RPL34, RPLP0	495	36	16792	3.76925	1	1	0.979352	cluster1
GOTERM_BP_DIRECT	GO:0006606~protein import into nucleus	5	0.00501143	0.0908636	RANBP1, CFL1, KPNA2, KPNB1, RAN	495	58	16792	2.92442	1	1	0.979352	cluster1
BIOCARTA	h_vegfPathway:VEGF, Hypoxia, and Angiogenesis	5	0.00501143	0.0939223	FLT1, EIF1AX, EIF2S2, HIF1A, VEGFA	93	31	1625	2.81824	1	1	1	cluster1
GOTERM_BP_DIRECT	GO:0007596~blood coagulation	10	0.0100229	0.0940936	CDC42, EHD1, COL1A1, THBD, PLAU, PLAUR, CD59, PLAT, RAC1, PAPSS2	495	184	16792	1.84365	1	1	0.979352	cluster1
GOTERM_BP_DIRECT	GO:0000209~protein polyubiquitination	10	0.0100229	0.0940936	PSMD8, PSMA3, PSMD12, PSMC5, PSMC3, PSMB1, PSME2, PSMD1, RPS27A, RBX1	495	184	16792	1.84365	1	1	0.979352	cluster1
GOTERM_BP_DIRECT	GO:0061077~chaperone-mediated protein folding	4	0.00400914	0.0943201	FKBP11, CHORDC1, FKBP3, PDIA4	495	37	16792	3.66738	1	1	0.979352	cluster1
GOTERM_BP_DIRECT	GO:0042130~negative regulation of T cell proliferation	4	0.00400914	0.0943201	HLA-DRB5, NDFIP1, PELI1, HLA-DRB1	495	37	16792	3.66738	1	1	0.979352	cluster1
KEGG_PATHWAY	hsa04610:Complement and coagulation cascades	7	0.007016	0.0949734	THBD, PLAU, C5AR1, SERPINE1, PLAUR, CD59, PLAT	316	69	6879	2.20845	1	0.546097	0.510482	cluster1
GOTERM_CC_DIRECT	GO:0031258~lamellipodium membrane	3	0.00300686	0.0954989	CFL1, FERMT2, SYNE2	504	19	18224	5.70927	1	0.497555	0.45091	cluster1
GOTERM_MF_DIRECT	GO:0008234~cysteine-type peptidase activity	4	0.00400914	0.0959307	CTSL, CTSS, CTSC, CTSB	488	38	16881	3.64129	1	1	0.977612	cluster1
GOTERM_MF_DIRECT	GO:0008083~growth factor activity	9	0.00902057	0.0974676	GMFG, CXCL1, TIMP1, AREG, FGF2, MANF, TYMP, EREG, VEGFA	488	162	16881	1.92179	1	1	0.977612	cluster1
GOTERM_MF_DIRECT	GO:0005200~structural constituent of cytoskeleton	7	0.007016	0.098706	ACTR3, ACTR2, TUBB, MSN, VIM, ACTB, ACTG1	488	110	16881	2.20132	1	1	0.977612	cluster1
GOTERM_CC_DIRECT	GO:0000139~Golgi membrane	23	0.0230526	0.0988003	SRGN, NOTCH2, HLA-DRB5, NDFIP1, GALNT1, SURF4, CSGALNACT2, HLA-B, FNDC3A, PSEN1, AREG, CDC42, CNIH1, PDCD10, FAM198B, AP1S2, GNPNAT1, TMED2, CD59, RAC1, CTSC, HLA-DRB1, CYTH1	504	591	18224	1.40719	1	0.497555	0.45091	cluster1
BIOCARTA	h_igf1mtorPathway:Skeletal muscle hypertrophy is regulated via AKT/mTOR pathway	4	0.00400914	0.0996323	RPS6, PTEN, EIF2S2, EIF4E	93	20	1625	3.49462	1	1	1	cluster1
GOTERM_CC_DIRECT	GO:0070062~extracellular exosome	93	0.24734	2.39953e-18	IFITM3, LGALS3BP, APP, BTG2, COL14A1, HBB, SLC2A3, CLU, PKD1, ANTXR1, WISP2, MYLK, LGALS3, SEPT7, ALDH2, FTH1, TIMP2, ARL6IP5, CTSF, GPX4, GPX3, ANXA4, SERPINF1, OMD, HBA2, HBA1, HLA-E, TWSG1, ALDH1A1, MXRA8, SERPING1, SPARCL1, CDH13, GAS6, UTRN, DDR2, FTL, CFD, CFH, AHNAK, LAMA2, C1S, TNXA, C1R, FGL2, LTBP4, DPT, FBLN1, PRCP, PRELP, FBLN2, UACA, FBLN5, GLG1, SELENBP1, CST3, FLRT2, C7, EPB41L2, M…	241	2811	18224	2.50178	7.27057e-16	7.27057e-16	6.74268e-16	cluster2
GOTERM_CC_DIRECT	GO:0005578~proteinaceous extracellular matrix	27	0.0718085	1.94575e-15	LGALS3BP, ECM2, TNXA, COL14A1, LTBP4, DPT, FBLN1, PRELP, LTBP1, FBLN2, FBLN5, GLG1, WISP2, FLRT2, TIMP2, SPOCK1, SLIT3, SLIT2, LUM, OMD, ASPN, SMOC2, MGP, OGN, SPARCL1, COL21A1, MATN2	241	268	18224	7.61826	6.05516e-13	2.58588e-13	2.39812e-13	cluster2
GOTERM_CC_DIRECT	GO:0031012~extracellular matrix	28	0.0744681	2.56027e-15	LGALS3BP, LAMA2, COL14A1, TGFB1I1, LTBP4, DPT, FBLN1, PRELP, LTBP1, FBLN2, CLU, FBLN5, LGALS3, ABI3BP, TIMP2, IGFBP7, LAMB2, LUM, RARRES2, SERPINF1, DCN, ASPN, MFAP4, SFRP2, MGP, OGN, COL21A1, MATN2	241	296	18224	7.15308	7.73714e-13	2.58588e-13	2.39812e-13	cluster2
GOTERM_CC_DIRECT	GO:0005615~extracellular space	56	0.148936	2.45152e-14	LGALS3BP, APP, BMPR2, ECM2, COL14A1, ADM, CLU, CXCL14, WISP2, LGALS3, MCF2L, CTSK, NPPA, TIMP2, CTSF, GPX3, SERPINF1, OMD, MTUS1, DCN, DKK3, TWSG1, SFRP2, SERPING1, SPARCL1, CDH13, GAS6, CFD, CFH, LTBP4, DPT, LY96, FBLN1, PRELP, PTN, TFPI, FBLN5, SELENBP1, CST3, FLRT2, FRZB, ABI3BP, SPOCK1, IGFBP7, SLIT3, APOD, SLIT2, IGFBP6, GSN, ANGPT1, LUM, TCN2, CFHR1, OGN, CPE, ITM2B	241	1347	18224	3.14374	7.43439e-12	1.85702e-12	1.72219e-12	cluster2
GOTERM_CC_DIRECT	GO:0005576~extracellular region	60	0.159574	2.493e-13	LGALS3BP, APP, COL14A1, HBB, ADM, MTRNR2L8, CLU, CHRDL1, CXCL14, CTSK, NPPA, TIMP2, IGFBP5, GPX3, HEG1, SERPINF1, OMD, HBA2, HBA1, PDGFRL, DCN, DKK3, SFRP2, COL21A1, SERPING1, GAS6, CFD, LRPAP1, CFH, LAMA2, C1S, C1R, LTBP4, FBLN1, PRELP, TFPI, FBLN2, UACA, LTBP1, FBLN5, CST3, C7, FRZB, IGFBP7, SLIT3, APOD, SLIT2, IGFBP6, A2M, GSN, ANGPT1, MTRNR2L10, LAMB2, LUM, RARRES2, EFNA1, MFAP4, TCN2, OGN, I…	241	1610	18224	2.81807	7.55213e-11	1.51076e-11	1.40107e-11	cluster2
GOTERM_MF_DIRECT	GO:0005518~collagen binding	10	0.0265957	9.27102e-08	LUM, COL14A1, ABI3BP, CTSK, ITGA11, SPARCL1, ANTXR1, DCN, ASPN, DDR2	226	60	16881	12.4491	3.67126e-05	3.67132e-05	3.56934e-05	cluster2
GOTERM_MF_DIRECT	GO:0008201~heparin binding	14	0.037234	2.31723e-07	LRPAP1, APP, ECM2, CFH, PRELP, PTN, WISP2, SMOC2, CCDC80, GPNMB, ABI3BP, OGN, SLIT3, SLIT2	226	160	16881	6.53579	9.1758e-05	4.58811e-05	4.46066e-05	cluster2
GOTERM_BP_DIRECT	GO:0007155~cell adhesion	23	0.0611702	4.26806e-07	LGALS3BP, AOC3, APP, LAMA2, LAMB2, TGFB1I1, OMD, DPT, EMP2, WISP2, MFAP4, GPNMB, FEZ1, ITGA11, ITGA8, SSPN, SPOCK1, CDH13, IGFBP7, GAS6, CD34, MYH10, DDR2	233	459	16792	3.61128	0.000653227	0.000456148	0.000451977	cluster2
GOTERM_BP_DIRECT	GO:0030198~extracellular matrix organization	15	0.0398936	5.95882e-07	APP, ECM2, LAMA2, LAMB2, COL14A1, LUM, FBLN1, DCN, FBLN5, SMOC2, CCDC80, ABI3BP, ITGA11, ITGA8, DDR2	233	196	16792	5.51546	0.00091188	0.000456148	0.000451977	cluster2
GOTERM_CC_DIRECT	GO:0005925~focal adhesion	20	0.0531915	1.12309e-06	SVIL, GSN, AHNAK, TGFB1I1, SYNPO2, FHL1, DIXDC1, ZFYVE21, CNN3, LIMA1, DAB2, CSRP2, FLRT2, PALLD, PEAK1, EPB41L2, ITGA11, ITGA8, CDH13, DDR2	241	391	18224	3.86794	0.00034024	5.35661e-05	4.96768e-05	cluster2
GOTERM_CC_DIRECT	GO:0015629~actin cytoskeleton	15	0.0398936	1.2375e-06	SVIL, GSN, AHNAK, DAPK1, SYNPO2, CNN3, LIMA1, SEPT7, CALD1, PALLD, PEAK1, CCDC53, PPP1R12B, WASF2, MYH10	241	218	18224	5.20309	0.000374892	5.35661e-05	4.96768e-05	cluster2
GOTERM_MF_DIRECT	GO:0005178~integrin binding	11	0.0292553	1.38473e-06	ECM2, SFRP2, GPNMB, LAMB2, TIMP2, LTBP4, FBLN1, EMP2, UTRN, FBLN5, WISP2	226	105	16881	7.82516	0.000548202	0.000182784	0.000177707	cluster2
GOTERM_BP_DIRECT	GO:0008285~negative regulation of cell proliferation	20	0.0531915	2.68054e-06	KANK2, MEG3, CDKN1A, IFITM1, BTG2, TGFB1I1, DPT, ADM, SFRP2, ZEB1, GPNMB, FRZB, FTH1, PMP22, TIMP2, CDH13, RAPGEF2, IGFBP7, SLIT3, IGFBP6	233	396	16792	3.63983	0.0040955	0.00136797	0.00135546	cluster2
GOTERM_MF_DIRECT	GO:0003779~actin binding	16	0.0425532	5.04463e-06	GSN, SYNPO2, LMOD1, DIXDC1, ADD3, CNN3, MYLK, DAAM1, CALD1, PALLD, EPB41L2, DMD, UTRN, WASF2, MYH10, SPTBN1	226	278	16881	4.29897	0.00199568	0.000499418	0.000485546	cluster2
GOTERM_CC_DIRECT	GO:0072562~blood microparticle	12	0.0319149	5.5692e-06	LGALS3BP, GSN, CFH, C1S, CFHR1, C1R, HBB, SERPING1, HBA2, HBA1, A2M, CLU	241	152	18224	5.96986	0.00168605	0.000210933	0.000195618	cluster2
GOTERM_CC_DIRECT	GO:0005604~basement membrane	9	0.0239362	9.38928e-06	CST3, SMOC2, CCDC80, LAMA2, LAMB2, SERPINF1, FBLN1, PTN, MATN2	241	79	18224	8.61474	0.00284092	0.000316106	0.000293154	cluster2
GOTERM_MF_DIRECT	GO:0005509~calcium ion binding	26	0.0691489	1.11735e-05	C1S, C1R, LTBP4, ITPR1, FBLN1, LTBP1, FBLN2, FBLN5, SPOCK1, PLS3, SLIT3, SLIT2, AOC3, GSN, PCDH9, HEG1, ANXA4, ASPN, SMOC2, MGP, SPARCL1, RAPGEF2, CDH13, GAS6, MYL9, MATN2	226	717	16881	2.70859	0.00441496	0.000884943	0.000860361	cluster2
GOTERM_BP_DIRECT	GO:0007411~axon guidance	12	0.0319149	1.32827e-05	EFNA1, MEG3, NR4A3, LAMA2, FLRT2, LAMB2, FEZ1, SLIT3, SLIT2, MYH10, SPTBN1, MATN2	233	159	16792	5.43914	0.0201306	0.00508395	0.00503747	cluster2
GOTERM_CC_DIRECT	GO:0005886~plasma membrane	81	0.215426	8.53509e-05	IFITM3, APP, DOCK4, IFITM1, BMPR2, FHL1, SLC40A1, SLC2A3, ATRAID, PKD1, ANTXR1, SGCE, PREX2, RGS5, LGALS3, SEPT7, FCGRT, MCF2L, ARL6IP5, CD34, GUCY1A3, TSPYL2, MYLIP, DAPK1, ANXA4, MTUS1, DIO2, ANK2, EMP2, HLA-E, ARHGAP10, DAAM1, PEAK1, PALLD, FEZ1, ITGA8, RAPGEF2, CDH13, PPP1R12B, UTRN, DDR2, LRPAP1, AHNAK, RGS16, ITPR1, LY96, PRCP, PIK3R1, ADD3, TFPI, GLG1, LIMA1, FLRT2, GPNMB, CALD1, EPB41L2, …	241	4121	18224	1.48631	0.0255309	0.00258613	0.00239836	cluster2
GOTERM_CC_DIRECT	GO:0043034~costamere	5	0.0132979	9.73238e-05	SVIL, SYNM, AHNAK, DMD, ANK2	241	19	18224	19.8995	0.0290599	0.00268083	0.00248618	cluster2
GOTERM_CC_DIRECT	GO:0042383~sarcolemma	8	0.0212766	0.000129815	SGCE, SYNM, AHNAK, LAMA2, SSPN, DMD, ANK2, UTRN	241	85	18224	7.11701	0.0385727	0.00327782	0.00303983	cluster2
GOTERM_BP_DIRECT	GO:0010811~positive regulation of cell-substrate adhesion	6	0.0159574	0.000166849	SMOC2, ECM2, CCDC80, ABI3BP, PTN, FBLN2	233	38	16792	11.3793	0.225445	0.0471643	0.0467331	cluster2
GOTERM_MF_DIRECT	GO:0048495~Roundabout binding	4	0.0106383	0.000184971	TGFB1I1, OGN, SLIT3, SLIT2	226	9	16881	33.1976	0.0706366	0.0105297	0.0102372	cluster2
GOTERM_MF_DIRECT	GO:0004601~peroxidase activity	5	0.0132979	0.000186131	GPX4, GPX3, HBB, HBA2, HBA1	226	22	16881	16.9761	0.0710635	0.0105297	0.0102372	cluster2
GOTERM_BP_DIRECT	GO:0030199~collagen fibril organization	6	0.0159574	0.000189249	SFRP2, TNXA, LUM, COL14A1, DPT, DDR2	233	39	16792	11.0875	0.251563	0.0471643	0.0467331	cluster2
GOTERM_BP_DIRECT	GO:0007517~muscle organ development	8	0.0212766	0.000231286	SGCE, ZFHX3, EGR3, LAMA2, FHL1, ITGA11, DMD, UTRN	233	89	16792	6.47808	0.298223	0.0471643	0.0467331	cluster2
GOTERM_BP_DIRECT	GO:0007160~cell-matrix adhesion	8	0.0212766	0.000247887	SGCE, ECM2, ITGA11, ITGA8, EMP2, CD34, PKD1, FBLN5	233	90	16792	6.4061	0.315839	0.0471643	0.0467331	cluster2
GOTERM_BP_DIRECT	GO:0030308~negative regulation of cell growth	9	0.0239362	0.000277256	TSPYL2, CDKN1A, BMPR2, SFRP2, FRZB, FHL1, NPPA, SLIT3, SLIT2	233	121	16792	5.36048	0.345928	0.0471643	0.0467331	cluster2
GOTERM_BP_DIRECT	GO:2000134~negative regulation of G1/S transition of mitotic cell cycle	5	0.0132979	0.000357506	KANK2, CDKN1A, GPNMB, PRMT2, FHL1	233	25	16792	14.4137	0.421571	0.0547342	0.0542337	cluster2
GOTERM_MF_DIRECT	GO:0001968~fibronectin binding	5	0.0132979	0.000364835	SFRP2, CCDC80, IGFBP5, CTSK, FBLN1	226	26	16881	14.3644	0.134546	0.0180593	0.0175577	cluster2
GOTERM_MF_DIRECT	GO:0005515~protein binding	143	0.380319	0.000483795	IFITM3, APP, IFITM1, MUM1, DIXDC1, CXCL14, CLU, ANTXR1, MYLK, LGALS3, ZFP36, RASSF4, FTH1, NPPA, ARL6IP5, TMEM14A, JUNB, TSPYL2, GUCY1A3, BNIP3L, MYLIP, RBFOX2, IGFBP5, DAPK1, SERPINF1, EBF1, ARID5B, ZFYVE21, ANK2, GEM, EID1, DPM3, TWSG1, PRPF6, DAAM1, FEZ1, MAP1A, TXNIP, SERPING1, UTRN, OPTN, FTL, LRPAP1, CFH, ITPR1, LTBP4, LY96, PIK3R1, LTBP1, FBLN5, SOCS3, CALD1, MIER1, MYH11, APOD, IGFBP7, SN…	226	8785	16881	1.21586	0.174387	0.0208274	0.0202488	cluster2
GOTERM_BP_DIRECT	GO:0031032~actomyosin structure organization	5	0.0132979	0.000485364	MYLIP, EPB41L2, CDC42BPA, MYH10, CNN3	233	27	16792	13.346	0.524445	0.0615129	0.0609504	cluster2
GOTERM_BP_DIRECT	GO:0006069~ethanol oxidation	4	0.0106383	0.000522317	ALDH2, ADH1C, ADH1B, ALDH1A1	233	12	16792	24.0229	0.550615	0.0615129	0.0609504	cluster2
GOTERM_BP_DIRECT	GO:0042340~keratan sulfate catabolic process	4	0.0106383	0.000522317	LUM, OGN, OMD, PRELP	233	12	16792	24.0229	0.550615	0.0615129	0.0609504	cluster2
GOTERM_MF_DIRECT	GO:0031720~haptoglobin binding	3	0.00797872	0.000525943	HBB, HBA2, HBA1	226	3	16881	74.6947	0.18806	0.0208274	0.0202488	cluster2
GOTERM_BP_DIRECT	GO:0002576~platelet degranulation	8	0.0212766	0.000565109	LGALS3BP, CFD, APP, RARRES2, SERPING1, A2M, GAS6, CLU	233	103	16792	5.59757	0.579128	0.0617987	0.0612336	cluster2
GOTERM_CC_DIRECT	GO:0005614~interstitial matrix	4	0.0106383	0.000585109	SMOC2, ECM2, CCDC80, ABI3BP	241	13	18224	23.2672	0.162505	0.0136375	0.0126474	cluster2
GOTERM_CC_DIRECT	GO:0001725~stress fiber	6	0.0159574	0.000710311	LIMA1, SEPT7, DAAM1, MYH10, MYL9, MYLK	241	54	18224	8.40203	0.193701	0.0153731	0.0142569	cluster2
GOTERM_CC_DIRECT	GO:0031093~platelet alpha granule lumen	6	0.0159574	0.000773059	CFD, APP, SERPING1, A2M, GAS6, CLU	241	55	18224	8.24926	0.208897	0.0156158	0.014482	cluster2
GOTERM_BP_DIRECT	GO:0001558~regulation of cell growth	7	0.018617	0.000835656	IGFBP5, LTBP4, SPOCK1, IGFBP7, IGFBP6, FBLN5, WISP2	233	80	16792	6.30601	0.721942	0.0852926	0.0845127	cluster2
GOTERM_CC_DIRECT	GO:0009986~cell surface	18	0.0478723	0.000879738	AOC3, LRPAP1, APP, BMPR2, SCARA5, ANXA4, EMP2, PTN, TFPI, CLU, ANTXR1, PKD1, HLA-E, ITGA8, TIMP2, MXRA8, DMD, SLIT2	241	542	18224	2.51131	0.23408	0.0160459	0.0148809	cluster2
GOTERM_CC_DIRECT	GO:0043202~lysosomal lumen	7	0.018617	0.000900267	TCN2, LUM, OGN, OMD, PRELP, CTSF, DCN	241	85	18224	6.22739	0.238834	0.0160459	0.0148809	cluster2
GOTERM_MF_DIRECT	GO:0005516~calmodulin binding	10	0.0265957	0.00100124	CALD1, DAPK1, RGS16, MYH11, ADD3, MYH10, SPTBN1, GEM, CNN3, MYLK	226	189	16881	3.9521	0.327459	0.0360448	0.0350436	cluster2
GOTERM_CC_DIRECT	GO:0031838~haptoglobin-hemoglobin complex	3	0.00797872	0.00101837	HBB, HBA2, HBA1	241	4	18224	56.7137	0.265616	0.0162403	0.0150611	cluster2
GOTERM_CC_DIRECT	GO:0071953~elastic fiber	3	0.00797872	0.00101837	MFAP4, FBLN1, FBLN5	241	4	18224	56.7137	0.265616	0.0162403	0.0150611	cluster2
GOTERM_CC_DIRECT	GO:0016010~dystrophin-associated glycoprotein complex	4	0.0106383	0.00111269	SGCE, SSPN, DMD, UTRN	241	16	18224	18.9046	0.286329	0.0168573	0.0156333	cluster2
GOTERM_BP_DIRECT	GO:0051414~response to cortisol	3	0.00797872	0.00111972	IGFBP7, SLIT3, SLIT2	233	4	16792	54.0515	0.82008	0.107143	0.106163	cluster2
GOTERM_BP_DIRECT	GO:0006956~complement activation	7	0.018617	0.00129646	CFD, CFH, C7, C1S, CFHR1, C1R, CLU	233	87	16792	5.79863	0.862779	0.116757	0.11569	cluster2
GOTERM_BP_DIRECT	GO:0010976~positive regulation of neuron projection development	7	0.018617	0.00145826	NTRK2, NEGR1, FEZ1, SERPINF1, RAPGEF2, DMD, PTN	233	89	16792	5.66832	0.892925	0.124033	0.122899	cluster2
GOTERM_MF_DIRECT	GO:0005201~extracellular matrix structural constituent	6	0.0159574	0.00198618	LUM, COL14A1, MGP, FBLN1, PRELP, FBLN2	226	67	16881	6.68908	0.544932	0.0655439	0.0637233	cluster2
GOTERM_CC_DIRECT	GO:0005911~cell-cell junction	9	0.0239362	0.00205826	AHI1, APP, BMPR2, FLRT2, HEG1, RAPGEF2, PIK3R1, ADD3, CDC42BPA	241	172	18224	3.95677	0.464361	0.0296977	0.0275415	cluster2
GOTERM_BP_DIRECT	GO:0042744~hydrogen peroxide catabolic process	4	0.0106383	0.0024945	GPX3, HBB, HBA2, HBA1	233	20	16792	14.4137	0.978156	0.201004	0.199166	cluster2
GOTERM_BP_DIRECT	GO:0043065~positive regulation of apoptotic process	12	0.0319149	0.00311889	BNIP3L, SFRP2, PRMT2, FRZB, MCF2L, ARL6IP5, TXNIP, ADM, PTN, NUPR1, SLIT2, CLU	233	300	16792	2.88275	0.991625	0.202952	0.201096	cluster2
GOTERM_CC_DIRECT	GO:0014069~postsynaptic density	9	0.0239362	0.00312481	NTRK2, TANC1, BMPR2, ITGA8, ITPR1, SPOCK1, ADD3, SPTBN1, CNN3	241	184	18224	3.69872	0.612601	0.0430372	0.0399124	cluster2
GOTERM_BP_DIRECT	GO:0006879~cellular iron ion homeostasis	5	0.0132979	0.00312573	SCARA5, FTH1, SLC40A1, CYBRD1, FTL	233	44	16792	8.18962	0.991712	0.202952	0.201096	cluster2
GOTERM_BP_DIRECT	GO:0034394~protein localization to cell surface	4	0.0106383	0.00330195	ANGPT1, EMP2, ANK2, FBLN5	233	22	16792	13.1034	0.993678	0.202952	0.201096	cluster2
GOTERM_BP_DIRECT	GO:0001954~positive regulation of cell-matrix adhesion	4	0.0106383	0.00330195	CDH13, DMD, EMP2, UTRN	233	22	16792	13.1034	0.993678	0.202952	0.201096	cluster2
GOTERM_CC_DIRECT	GO:0032154~cleavage furrow	5	0.0132979	0.00335704	LIMA1, SVIL, SEPT7, MYH10, MYLK	241	47	18224	8.0445	0.639006	0.0442254	0.0410143	cluster2
GOTERM_BP_DIRECT	GO:0001764~neuron migration	7	0.018617	0.00336654	NR4A2, NTRK2, SPOCK1, RAPGEF2, GAS6, MYH10, MATN2	233	105	16792	4.80458	0.994275	0.202952	0.201096	cluster2
GOTERM_BP_DIRECT	GO:0032870~cellular response to hormone stimulus	5	0.0132979	0.00339405	FOSB, IGFBP7, SLIT3, SLIT2, JUNB	233	45	16792	8.00763	0.994512	0.202952	0.201096	cluster2
GOTERM_MF_DIRECT	GO:0005200~structural constituent of cytoskeleton	7	0.018617	0.0035542	MYLIP, SYNM, EPB41L2, DMD, ANK2, ADD3, SPTBN1	226	110	16881	4.7533	0.755849	0.108266	0.105259	cluster2
GOTERM_BP_DIRECT	GO:0006936~muscle contraction	7	0.018617	0.00369568	CALD1, SSPN, LMOD1, MYH11, UTRN, MYL9, MYLK	233	107	16792	4.71477	0.996547	0.202952	0.201096	cluster2
GOTERM_BP_DIRECT	GO:0003085~negative regulation of systemic arterial blood pressure	3	0.00797872	0.00381296	BMPR2, NPPA, PRCP	233	7	16792	30.8866	0.997117	0.202952	0.201096	cluster2
GOTERM_BP_DIRECT	GO:0048251~elastic fiber assembly	3	0.00797872	0.00381296	MFAP4, MYH11, FBLN5	233	7	16792	30.8866	0.997117	0.202952	0.201096	cluster2
GOTERM_BP_DIRECT	GO:0032760~positive regulation of tumor necrosis factor production	5	0.0132979	0.00397685	ZBTB20, LY96, PIK3R1, CLU, HLA-E	233	47	16792	7.66688	0.997759	0.202952	0.201096	cluster2
GOTERM_BP_DIRECT	GO:0045860~positive regulation of protein kinase activity	5	0.0132979	0.00397685	CDKN1A, RAPGEF2, SNX9, GAS6, DDR2	233	47	16792	7.66688	0.997759	0.202952	0.201096	cluster2
GOTERM_MF_DIRECT	GO:0008430~selenium binding	3	0.00797872	0.00469707	SELENBP1, GPX3, DIO2	226	8	16881	28.0105	0.845014	0.13286	0.129169	cluster2
GOTERM_CC_DIRECT	GO:0030018~Z disc	7	0.018617	0.00474189	PALLD, SYNPO2, DMD, ANK2, PPP1R12B, FBXO32, MYL9	241	118	18224	4.48583	0.763122	0.0598663	0.0555196	cluster2
GOTERM_BP_DIRECT	GO:0042542~response to hydrogen peroxide	5	0.0132979	0.0053381	NR4A3, HBB, TXNIP, HBA2, HBA1	233	51	16792	7.06556	0.999724	0.256346	0.254002	cluster2
GOTERM_BP_DIRECT	GO:0000122~negative regulation of transcription from RNA polymerase II promoter	20	0.0531915	0.00535799	KANK2, CBX7, ZFHX3, BTG2, ZBTB20, ARID5B, NR4A2, EFNA1, EID1, ZFP36, NR4A3, ZEB1, IFI27, NFIA, NFIB, TXNIP, FOSB, TCF4, SKIL, JUNB	233	720	16792	2.00191	0.999732	0.256346	0.254002	cluster2
GOTERM_CC_DIRECT	GO:0031594~neuromuscular junction	5	0.0132979	0.00591541	APP, SPOCK1, PTN, UTRN, MYH10	241	55	18224	6.87439	0.834319	0.0716947	0.0664892	cluster2
GOTERM_BP_DIRECT	GO:0044267~cellular protein metabolic process	7	0.018617	0.00594878	CST3, APP, GSN, IGFBP5, NPPA, IGFBP6, ITM2B	233	118	16792	4.27526	0.999892	0.275987	0.273464	cluster2
GOTERM_BP_DIRECT	GO:0018146~keratan sulfate biosynthetic process	4	0.0106383	0.0066097	LUM, OGN, OMD, PRELP	233	28	16792	10.2955	0.999961	0.288426	0.285788	cluster2
GOTERM_BP_DIRECT	GO:0010951~negative regulation of endopeptidase activity	7	0.018617	0.00670699	APP, SERPINF1, TIMP2, SERPING1, SPOCK1, A2M, TFPI	233	121	16792	4.16926	0.999966	0.288426	0.285788	cluster2
GOTERM_BP_DIRECT	GO:0001822~kidney development	6	0.0159574	0.00678206	TIPARP, SERPINF1, ITGA8, ARID5B, PKD1, DCN	233	86	16792	5.02805	0.99997	0.288426	0.285788	cluster2
GOTERM_MF_DIRECT	GO:0017166~vinculin binding	3	0.00797872	0.00741739	SYNM, DMD, UTRN	226	10	16881	22.4084	0.947568	0.195819	0.19038	cluster2
GOTERM_BP_DIRECT	GO:0001570~vasculogenesis	5	0.0132979	0.00743736	NTRK2, TIPARP, HEG1, ADM, JUNB	233	56	16792	6.4347	0.999989	0.307746	0.304932	cluster2
GOTERM_BP_DIRECT	GO:2001214~positive regulation of vasculogenesis	3	0.00797872	0.00795029	RAPGEF2, ADM, CD34	233	10	16792	21.6206	0.999995	0.309945	0.307111	cluster2
GOTERM_BP_DIRECT	GO:0032060~bleb assembly	3	0.00797872	0.00795029	PMP22, EMP2, MYLK	233	10	16792	21.6206	0.999995	0.309945	0.307111	cluster2
GOTERM_MF_DIRECT	GO:0005102~receptor binding	12	0.0319149	0.00799259	EFNA1, LRPAP1, APP, LAMA2, RARRES2, NPPA, ADM, IGFBP6, A2M, GAS6, GLG1, HLA-E	226	353	16881	2.5392	0.958322	0.197817	0.192322	cluster2
GOTERM_BP_DIRECT	GO:0007568~aging	8	0.0212766	0.00809784	IGFBP5, SERPINF1, TIMP2, SERPING1, ADM, APOD, DMD, DCN	233	165	16792	3.49424	0.999996	0.309945	0.307111	cluster2
GOTERM_BP_DIRECT	GO:0060041~retina development in camera-type eye	5	0.0132979	0.00840976	NTRK2, LAMB2, SERPINF1, MYH10, PFDN5	233	58	16792	6.21282	0.999998	0.314033	0.311161	cluster2
GOTERM_MF_DIRECT	GO:0051015~actin filament binding	7	0.018617	0.00854668	LIMA1, SVIL, PLS3, MYH11, UTRN, MYH10, ANTXR1	226	132	16881	3.96108	0.966594	0.199087	0.193557	cluster2
GOTERM_CC_DIRECT	GO:0005796~Golgi lumen	6	0.0159574	0.00880062	LUM, OGN, OMD, PRELP, GAS6, DCN	241	96	18224	4.72614	0.931326	0.102561	0.0951144	cluster2
GOTERM_BP_DIRECT	GO:0009612~response to mechanical stimulus	5	0.0132979	0.00892569	BTG2, FOSB, TXNIP, JUNB, DCN	233	59	16792	6.10751	0.999999	0.325363	0.322387	cluster2
GOTERM_BP_DIRECT	GO:0045669~positive regulation of osteoblast differentiation	5	0.0132979	0.00946186	IFITM1, BMPR2, SFRP2, ATRAID, DDR2	233	60	16792	6.00572	1	0.336886	0.333805	cluster2
GOTERM_MF_DIRECT	GO:0004867~serine-type endopeptidase inhibitor activity	6	0.0159574	0.00962159	APP, SERPINF1, SERPING1, SPOCK1, A2M, TFPI	226	97	16881	4.62029	0.97826	0.211675	0.205795	cluster2
GOTERM_CC_DIRECT	GO:0005856~cytoskeleton	12	0.0319149	0.0104198	SGCE, MYLIP, CALD1, TGFB1I1, EPB41L2, ARL6IP5, DMD, ANK2, ADD3, UTRN, WASF2, UACA	241	371	18224	2.44587	0.958154	0.113077	0.104867	cluster2
GOTERM_CC_DIRECT	GO:0005833~hemoglobin complex	3	0.00797872	0.0104494	HBB, HBA2, HBA1	241	12	18224	18.9046	0.958531	0.113077	0.104867	cluster2
GOTERM_BP_DIRECT	GO:0016525~negative regulation of angiogenesis	5	0.0132979	0.0105961	MEG3, SERPINF1, TCF4, PTN, DCN	233	62	16792	5.81199	1	0.368695	0.365323	cluster2
GOTERM_BP_DIRECT	GO:0043116~negative regulation of vascular permeability	3	0.00797872	0.0114504	ANGPT1, ADM, SLIT2	233	12	16792	18.0172	1	0.369547	0.366168	cluster2
GOTERM_BP_DIRECT	GO:0048846~axon extension involved in axon guidance	3	0.00797872	0.0114504	OGN, SLIT3, SLIT2	233	12	16792	18.0172	1	0.369547	0.366168	cluster2
GOTERM_BP_DIRECT	GO:0035385~Roundabout signaling pathway	3	0.00797872	0.0114504	OGN, SLIT3, SLIT2	233	12	16792	18.0172	1	0.369547	0.366168	cluster2
GOTERM_BP_DIRECT	GO:0007409~axonogenesis	6	0.0159574	0.0115861	APP, ECM2, LUM, OGN, OMD, PRELP	233	98	16792	4.41237	1	0.369547	0.366168	cluster2
GOTERM_BP_DIRECT	GO:0098609~cell-cell adhesion	10	0.0265957	0.013247	LIMA1, SEPT7, EIF5, AHNAK, CALD1, SNX9, WASF2, SPTBN1, CNN3, TJP2	233	271	16792	2.65936	1	0.410618	0.406863	cluster2
GOTERM_BP_DIRECT	GO:0006957~complement activation, alternative pathway	3	0.00797872	0.0134101	CFD, CFH, C7	233	13	16792	16.6312	1	0.410618	0.406863	cluster2
GOTERM_MF_DIRECT	GO:0001077~transcriptional activator activity, RNA polymerase II core promoter proximal region sequence-specific binding	9	0.0239362	0.0140174	NR4A2, NR4A3, NFIA, NFIB, EBF1, FOSB, TCF4, SSBP2, JUNB	226	236	16881	2.84853	0.996266	0.286771	0.278805	cluster2
GOTERM_MF_DIRECT	GO:0005344~oxygen transporter activity	3	0.00797872	0.0144834	HBB, HBA2, HBA1	226	14	16881	16.006	0.996903	0.286771	0.278805	cluster2
GOTERM_BP_DIRECT	GO:0016055~Wnt signaling pathway	8	0.0212766	0.0153479	DAB2, SFRP2, TNKS2, FRZB, TGFB1I1, DIXDC1, CPE, DKK3	233	187	16792	3.08315	1	0.453077	0.448934	cluster2
GOTERM_BP_DIRECT	GO:0034446~substrate adhesion-dependent cell spreading	4	0.0106383	0.0153886	EFNA1, PEAK1, ITGA8, ANTXR1	233	38	16792	7.58618	1	0.453077	0.448934	cluster2
GOTERM_BP_DIRECT	GO:0098869~cellular oxidant detoxification	5	0.0132979	0.0159971	GPX4, GPX3, HBB, HBA2, HBA1	233	70	16792	5.14776	1	0.462104	0.457878	cluster2
GOTERM_MF_DIRECT	GO:0098641~cadherin binding involved in cell-cell adhesion	10	0.0265957	0.0160205	LIMA1, SEPT7, EIF5, AHNAK, CALD1, SNX9, WASF2, SPTBN1, CNN3, TJP2	226	290	16881	2.57568	0.998331	0.302101	0.29371	cluster2
GOTERM_BP_DIRECT	GO:0008219~cell death	4	0.0106383	0.0165045	PMP22, EMP2, CLU, OPTN	233	39	16792	7.39166	1	0.467933	0.463654	cluster2
GOTERM_BP_DIRECT	GO:0046426~negative regulation of JAK-STAT cascade	4	0.0106383	0.0176646	SOCS3, FLRT2, DCN, ASPN	233	40	16792	7.20687	1	0.481099	0.4767	cluster2
GOTERM_BP_DIRECT	GO:0015671~oxygen transport	3	0.00797872	0.0177281	HBB, HBA2, HBA1	233	15	16792	14.4137	1	0.481099	0.4767	cluster2
GOTERM_CC_DIRECT	GO:0048471~perinuclear region of cytoplasm	16	0.0425532	0.0179919	APP, CDKN1A, ANXA4, SERPINF1, PTN, CLU, ATRAID, CST3, ARHGAP10, TNKS2, NPPA, CDH13, RAPGEF2, APOD, CD34, OPTN	241	621	18224	1.9483	0.995918	0.185372	0.171913	cluster2
GOTERM_BP_DIRECT	GO:0007165~signal transduction	26	0.0691489	0.0182138	LGALS3BP, ITPR1, ADM, PIK3R1, ANTXR1, CXCL14, WISP2, RASSF4, MIER1, SPOCK1, IGFBP6, CD34, PRMT2, IGFBP5, DAPK1, ANXA4, ANK2, GEM, NR4A2, SMOC2, ARHGAP10, SPARCL1, PPP1R12B, GAS6, OPTN, DDR2	233	1161	16792	1.61394	1	0.481099	0.4767	cluster2
GOTERM_MF_DIRECT	GO:0008307~structural constituent of muscle	4	0.0106383	0.0183099	SYNM, MYH11, DMD, MYL9	226	42	16881	7.11378	0.999336	0.329578	0.320423	cluster2
GOTERM_CC_DIRECT	GO:0071682~endocytic vesicle lumen	3	0.00797872	0.0183537	HBB, HBA2, HBA1	241	16	18224	14.1784	0.996349	0.185372	0.171913	cluster2
GOTERM_BP_DIRECT	GO:0009791~post-embryonic development	5	0.0132979	0.0183958	NR4A2, TIPARP, HEG1, ITPR1, ARID5B	233	73	16792	4.93621	1	0.481099	0.4767	cluster2
GOTERM_BP_DIRECT	GO:0007399~nervous system development	10	0.0265957	0.0185401	TTLL7, MYLIP, APP, RBFOX2, FEZ1, SPOCK1, PTN, CHRDL1, ITM2A, ITM2B	233	287	16792	2.5111	1	0.481099	0.4767	cluster2
GOTERM_MF_DIRECT	GO:0030674~protein binding, bridging	5	0.0132979	0.0195085	FLRT2, COL14A1, ANK2, OPTN, TJP2	226	77	16881	4.8503	0.999591	0.335885	0.326555	cluster2
GOTERM_BP_DIRECT	GO:0007566~embryo implantation	4	0.0106383	0.020118	CST3, FBLN1, IGFBP7, EMP2	233	42	16792	6.86368	1	0.513343	0.508649	cluster2
GOTERM_CC_DIRECT	GO:0031527~filopodium membrane	3	0.00797872	0.0206224	DMD, UTRN, ANTXR1	241	17	18224	13.3444	0.998189	0.201567	0.186932	cluster2
GOTERM_BP_DIRECT	GO:0022617~extracellular matrix disassembly	5	0.0132979	0.0210065	GSN, CTSK, TIMP2, A2M, DCN	233	76	16792	4.74136	1	0.527229	0.522408	cluster2
GOTERM_BP_DIRECT	GO:0007178~transmembrane receptor protein serine/threonine kinase signaling pathway	3	0.00797872	0.0225509	BMPR2, LTBP4, LTBP1	233	17	16792	12.718	1	0.547062	0.54206	cluster2
GOTERM_BP_DIRECT	GO:0030514~negative regulation of BMP signaling pathway	4	0.0106383	0.0241319	TWSG1, SFRP2, SKIL, CHRDL1	233	45	16792	6.4061	1	0.547062	0.54206	cluster2
GOTERM_BP_DIRECT	GO:0007010~cytoskeleton organization	7	0.018617	0.0245101	SVIL, ARHGAP10, PALLD, DMD, ANK2, ADD3, SPTBN1	233	161	16792	3.13342	1	0.547062	0.54206	cluster2
GOTERM_BP_DIRECT	GO:0001503~ossification	5	0.0132979	0.0248247	TWSG1, IFITM1, MGP, CHRDL1, DDR2	233	80	16792	4.50429	1	0.547062	0.54206	cluster2
GOTERM_BP_DIRECT	GO:0046597~negative regulation of viral entry into host cell	3	0.00797872	0.025142	IFITM3, IFITM1, GSN	233	18	16792	12.0114	1	0.547062	0.54206	cluster2
GOTERM_BP_DIRECT	GO:0010596~negative regulation of endothelial cell migration	3	0.00797872	0.025142	SERPINF1, SLIT2, DCN	233	18	16792	12.0114	1	0.547062	0.54206	cluster2
GOTERM_BP_DIRECT	GO:0007597~blood coagulation, intrinsic pathway	3	0.00797872	0.025142	SERPING1, PRCP, A2M	233	18	16792	12.0114	1	0.547062	0.54206	cluster2
GOTERM_BP_DIRECT	GO:0031668~cellular response to extracellular stimulus	3	0.00797872	0.025142	NR4A2, CDKN1A, SFRP2	233	18	16792	12.0114	1	0.547062	0.54206	cluster2
GOTERM_BP_DIRECT	GO:0030500~regulation of bone mineralization	3	0.00797872	0.025142	MGP, OMD, DDR2	233	18	16792	12.0114	1	0.547062	0.54206	cluster2
GOTERM_BP_DIRECT	GO:0050885~neuromuscular process controlling balance	4	0.0106383	0.0255589	APP, RBFOX2, NR4A3, MYH10	233	46	16792	6.26684	1	0.547062	0.54206	cluster2
GOTERM_BP_DIRECT	GO:0042493~response to drug	10	0.0265957	0.0257273	CST3, CBX7, CDKN1A, SFRP2, TIMP2, FOSB, TXNIP, APOD, PTN, JUNB	233	304	16792	2.37068	1	0.547062	0.54206	cluster2
GOTERM_CC_DIRECT	GO:0005737~cytoplasm	84	0.223404	0.0257331	APP, BMPR2, TGFB1I1, FHL1, MUM1, LMOD1, DIXDC1, SLC40A1, ADM, MTRNR2L8, CLU, PKD1, MYLK, RGS5, LGALS3, ZFP36, SEPT7, FTH1, MCF2L, PLS3, CD34, TSPYL2, RBFOX2, PRMT2, DAPK1, ANXA4, EMP2, ASPN, DCN, EID1, ZEB1, DAAM1, PEAK1, PALLD, FEZ1, MAP1A, ALDH1A1, TXNIP, RAPGEF2, CDH13, NUPR1, PPP1R12B, GAS6, UTRN, PFDN5, OPTN, RBMS3, FTL, MEG3, KANK2, AHNAK, RGS16, PIK3R1, ADD3, UACA, CNN3, LIMA1, SOCS3, FLRT…	241	5222	18224	1.21638	0.999629	0.240253	0.222809	cluster2
GOTERM_CC_DIRECT	GO:0008043~intracellular ferritin complex	2	0.00531915	0.0261662	FTH1, FTL	241	2	18224	75.6183	0.999676	0.240253	0.222809	cluster2
GOTERM_BP_DIRECT	GO:0031100~organ regeneration	4	0.0106383	0.0270304	CDKN1A, NR4A3, ADM, GAS6	233	47	16792	6.1335	1	0.552815	0.547759	cluster2
GOTERM_BP_DIRECT	GO:0045600~positive regulation of fat cell differentiation	4	0.0106383	0.0270304	ZFP36, SFRP2, FRZB, RARRES2	233	47	16792	6.1335	1	0.552815	0.547759	cluster2
GOTERM_BP_DIRECT	GO:0060857~establishment of glial blood-brain barrier	2	0.00531915	0.0274421	MXRA8, DMD	233	2	16792	72.0687	1	0.552815	0.547759	cluster2
GOTERM_BP_DIRECT	GO:0001869~negative regulation of complement activation, lectin pathway	2	0.00531915	0.0274421	SERPING1, A2M	233	2	16792	72.0687	1	0.552815	0.547759	cluster2
GOTERM_CC_DIRECT	GO:0005913~cell-cell adherens junction	10	0.0265957	0.0277378	LIMA1, SEPT7, EIF5, AHNAK, CALD1, SNX9, WASF2, SPTBN1, CNN3, TJP2	241	323	18224	2.34112	0.999801	0.243109	0.225458	cluster2
GOTERM_CC_DIRECT	GO:1903561~extracellular vesicle	4	0.0106383	0.0280819	OGN, PRELP, CTSF, FBLN2	241	50	18224	6.04946	0.999821	0.243109	0.225458	cluster2
GOTERM_BP_DIRECT	GO:0017015~regulation of transforming growth factor beta receptor signaling pathway	3	0.00797872	0.0306649	ZEB1, LTBP4, DKK3	233	20	16792	10.8103	1	0.60744	0.601885	cluster2
GOTERM_BP_DIRECT	GO:0045944~positive regulation of transcription from RNA polymerase II promoter	22	0.0585106	0.0309473	APP, BMPR2, PCGF5, LUM, SLC40A1, EBF1, PIK3R1, PKD1, DCN, NR4A2, AHI1, NR4A3, PRPF6, SFRP2, ZEB1, NFIA, NFIB, FOSB, CDH13, TCF4, SSBP2, JUNB	233	981	16792	1.61622	1	0.60744	0.601885	cluster2
GOTERM_MF_DIRECT	GO:0004860~protein kinase inhibitor activity	4	0.0106383	0.0320116	SOCS3, FLRT2, DCN, ASPN	226	52	16881	5.74575	0.999997	0.528191	0.513519	cluster2
GOTERM_BP_DIRECT	GO:0007519~skeletal muscle tissue development	4	0.0106383	0.0333591	SVIL, DMD, SKIL, DCN	233	51	16792	5.65244	1	0.64282	0.636942	cluster2
GOTERM_BP_DIRECT	GO:0050772~positive regulation of axonogenesis	3	0.00797872	0.0335895	NTRK2, SLIT2, SKIL	233	21	16792	10.2955	1	0.64282	0.636942	cluster2
GOTERM_BP_DIRECT	GO:0034097~response to cytokine	4	0.0106383	0.0350512	IFI27, TIMP2, SKIL, JUNB	233	52	16792	5.54374	1	0.66251	0.656452	cluster2
GOTERM_BP_DIRECT	GO:0032355~response to estradiol	5	0.0132979	0.0373675	CST3, IFI27, TXNIP, PTN, TFPI	233	91	16792	3.95982	1	0.697679	0.6913	cluster2
GOTERM_BP_DIRECT	GO:0048146~positive regulation of fibroblast proliferation	4	0.0106383	0.038566	CDKN1A, FBLN1, GAS6, DDR2	233	54	16792	5.33842	1	0.71138	0.704875	cluster2
GOTERM_CC_DIRECT	GO:0002102~podosome	3	0.00797872	0.039413	SVIL, GSN, PALLD	241	24	18224	9.45228	0.999995	0.331726	0.30764	cluster2
GOTERM_BP_DIRECT	GO:0050770~regulation of axonogenesis	3	0.00797872	0.0397478	EFNA1, OGN, SLIT3	233	23	16792	9.40026	1	0.719406	0.712828	cluster2
GOTERM_BP_DIRECT	GO:0008065~establishment of blood-nerve barrier	2	0.00531915	0.0408807	GSTM3, DMD	233	3	16792	48.0458	1	0.719406	0.712828	cluster2
GOTERM_BP_DIRECT	GO:0061364~apoptotic process involved in luteolysis	2	0.00531915	0.0408807	SLIT3, SLIT2	233	3	16792	48.0458	1	0.719406	0.712828	cluster2
GOTERM_BP_DIRECT	GO:0021834~chemorepulsion involved in embryonic olfactory bulb interneuron precursor migration	2	0.00531915	0.0408807	SLIT3, SLIT2	233	3	16792	48.0458	1	0.719406	0.712828	cluster2
GOTERM_BP_DIRECT	GO:0010629~negative regulation of gene expression	6	0.0159574	0.0416325	CDKN1A, SFRP2, TIPARP, SERPINF1, SLIT3, CD34	233	137	16792	3.15629	1	0.724311	0.717687	cluster2
GOTERM_BP_DIRECT	GO:0030336~negative regulation of cell migration	5	0.0132979	0.0426838	IFITM1, SFRP2, IGFBP5, PTN, SLIT2	233	95	16792	3.79309	1	0.731046	0.724361	cluster2
GOTERM_BP_DIRECT	GO:0030511~positive regulation of transforming growth factor beta receptor signaling pathway	3	0.00797872	0.0429746	DAB2, TGFB1I1, ITGA8	233	24	16792	9.00858	1	0.731046	0.724361	cluster2
GOTERM_MF_DIRECT	GO:0042802~identical protein binding	17	0.0452128	0.0431801	GSTM3, BNIP3L, APP, C1S, DAPK1, ANXA4, FBLN1, CDC42BPA, CST3, AHI1, SEPT7, DAAM1, TCF4, SLIT2, RABAC1, OPTN, FTL	226	749	16881	1.69534	1	0.683972	0.664973	cluster2
GOTERM_BP_DIRECT	GO:0006898~receptor-mediated endocytosis	7	0.018617	0.0447153	LGALS3BP, DAB2, SCARA5, HBB, HBA2, SNX9, HBA1	233	186	16792	2.71226	1	0.752298	0.745419	cluster2
GOTERM_BP_DIRECT	GO:0007050~cell cycle arrest	6	0.0159574	0.0461361	CDKN1A, ZFHX3, LAMTOR4, GAS6, SKIL, PKD1	233	141	16792	3.06675	1	0.767764	0.760744	cluster2
GOTERM_MF_DIRECT	GO:0050840~extracellular matrix binding	3	0.00797872	0.0466106	SPARCL1, FBLN2, DCN	226	26	16881	8.61862	1	0.709916	0.690196	cluster2
GOTERM_BP_DIRECT	GO:0030097~hemopoiesis	4	0.0106383	0.0481033	TWSG1, ANGPT1, TIPARP, CD34	233	59	16792	4.88601	1	0.78838	0.78117	cluster2
GOTERM_BP_DIRECT	GO:0006958~complement activation, classical pathway	5	0.0132979	0.0484048	C7, C1S, C1R, SERPING1, CLU	233	99	16792	3.63983	1	0.78838	0.78117	cluster2
GOTERM_BP_DIRECT	GO:0072661~protein targeting to plasma membrane	3	0.00797872	0.0497074	ANK2, GAS6, SPTBN1	233	26	16792	8.31562	1	0.801075	0.793749	cluster2
GOTERM_BP_DIRECT	GO:0043547~positive regulation of GTPase activity	14	0.037234	0.0507224	DOCK4, ANGPT1, RGS16, PREX2, RGS5, ARHGAP10, RASGEF1B, MCF2L, ALDH1A1, RAPGEF2, SNX9, LAMTOR4, A2M, SPTBN1	233	565	16792	1.78577	1	0.804657	0.797299	cluster2
GOTERM_BP_DIRECT	GO:0016337~single organismal cell-cell adhesion	5	0.0132979	0.0514165	NEGR1, COL14A1, ITGA8, CD34, PKD1	233	101	16792	3.56776	1	0.804657	0.797299	cluster2
GOTERM_CC_DIRECT	GO:0030478~actin cap	2	0.00531915	0.0516505	GSN, CALD1	241	4	18224	37.8091	1	0.422975	0.392264	cluster2
GOTERM_BP_DIRECT	GO:0043066~negative regulation of apoptotic process	12	0.0319149	0.0518044	AHI1, BNIP3L, ARHGAP10, SOCS3, DAB2, CDKN1A, EGR3, ANGPT1, ANXA4, SLC40A1, PIK3R1, GAS6	233	455	16792	1.90071	1	0.804657	0.797299	cluster2
GOTERM_BP_DIRECT	GO:0048678~response to axon injury	3	0.00797872	0.0532071	CST3, APOD, MATN2	233	27	16792	8.00763	1	0.804657	0.797299	cluster2
GOTERM_BP_DIRECT	GO:0034103~regulation of tissue remodeling	2	0.00531915	0.0541344	CST3, GPNMB	233	4	16792	36.0343	1	0.804657	0.797299	cluster2
GOTERM_BP_DIRECT	GO:0045906~negative regulation of vasoconstriction	2	0.00531915	0.0541344	BMPR2, ADM	233	4	16792	36.0343	1	0.804657	0.797299	cluster2
GOTERM_BP_DIRECT	GO:0031547~brain-derived neurotrophic factor receptor signaling pathway	2	0.00531915	0.0541344	NTRK2, RAPGEF2	233	4	16792	36.0343	1	0.804657	0.797299	cluster2
GOTERM_BP_DIRECT	GO:0034755~iron ion transmembrane transport	2	0.00531915	0.0541344	SCARA5, SLC40A1	233	4	16792	36.0343	1	0.804657	0.797299	cluster2
GOTERM_MF_DIRECT	GO:0003714~transcription corepressor activity	7	0.018617	0.0552308	EID1, ZEB1, RBFOX2, TCF4, SKIL, PFDN5, JUNB	226	203	16881	2.57568	1	0.810052	0.787551	cluster2
GOTERM_BP_DIRECT	GO:0030154~cell differentiation	12	0.0319149	0.0567236	MEG3, TTLL7, EID1, TWSG1, CSRP2, ANGPT1, TGFB1I1, TMEM176B, MGP, FHL1, CHRDL1, ATRAID	233	462	16792	1.87191	1	0.820263	0.812762	cluster2
GOTERM_BP_DIRECT	GO:0001707~mesoderm formation	3	0.00797872	0.0567915	TWSG1, BMPR2, NR4A3	233	28	16792	7.72164	1	0.820263	0.812762	cluster2
GOTERM_BP_DIRECT	GO:0007528~neuromuscular junction development	3	0.00797872	0.0567915	NTRK2, LAMB2, UTRN	233	28	16792	7.72164	1	0.820263	0.812762	cluster2
GOTERM_CC_DIRECT	GO:0043025~neuronal cell body	9	0.0239362	0.0577087	CST3, TANC1, BMPR2, TIMP2, CPE, RAPGEF2, APOD, MYH10, CNN3	241	315	18224	2.16052	1	0.460151	0.426741	cluster2
GOTERM_BP_DIRECT	GO:0060337~type I interferon signaling pathway	4	0.0106383	0.0586818	IFITM3, IFITM1, IFI27, HLA-E	233	64	16792	4.50429	1	0.825365	0.817818	cluster2
GOTERM_BP_DIRECT	GO:0030512~negative regulation of transforming growth factor beta receptor signaling pathway	4	0.0106383	0.0586818	TGFB1I1, SKIL, ASPN, GLG1	233	64	16792	4.50429	1	0.825365	0.817818	cluster2
GOTERM_BP_DIRECT	GO:0048008~platelet-derived growth factor receptor signaling pathway	3	0.00797872	0.0604577	TIPARP, TXNIP, ARID5B	233	29	16792	7.45538	1	0.825365	0.817818	cluster2
GOTERM_BP_DIRECT	GO:0000281~mitotic cytokinesis	3	0.00797872	0.0604577	SNX9, MYH10, SPTBN1	233	29	16792	7.45538	1	0.825365	0.817818	cluster2
GOTERM_BP_DIRECT	GO:0010942~positive regulation of cell death	3	0.00797872	0.0604577	HBB, HBA2, HBA1	233	29	16792	7.45538	1	0.825365	0.817818	cluster2
GOTERM_BP_DIRECT	GO:0048662~negative regulation of smooth muscle cell proliferation	3	0.00797872	0.0604577	IGFBP5, OGN, APOD	233	29	16792	7.45538	1	0.825365	0.817818	cluster2
GOTERM_BP_DIRECT	GO:0008217~regulation of blood pressure	4	0.0106383	0.0609185	GUCY1A3, NPPA, HBB, CD34	233	65	16792	4.435	1	0.825365	0.817818	cluster2
GOTERM_BP_DIRECT	GO:0051291~protein heterooligomerization	4	0.0106383	0.0655098	SEPT7, HBB, HBA2, HBA1	233	67	16792	4.30261	1	0.879417	0.871376	cluster2
GOTERM_BP_DIRECT	GO:0070100~negative regulation of chemokine-mediated signaling pathway	2	0.00531915	0.0672056	SLIT3, SLIT2	233	5	16792	28.8275	1	0.879417	0.871376	cluster2
GOTERM_BP_DIRECT	GO:0002260~lymphocyte homeostasis	2	0.00531915	0.0672056	SLC40A1, SKIL	233	5	16792	28.8275	1	0.879417	0.871376	cluster2
GOTERM_BP_DIRECT	GO:0048752~semicircular canal morphogenesis	2	0.00531915	0.0672056	ZEB1, NR4A3	233	5	16792	28.8275	1	0.879417	0.871376	cluster2
GOTERM_CC_DIRECT	GO:0030426~growth cone	5	0.0132979	0.0672929	PCDH9, PALLD, TIMP2, UTRN, MYH10	241	116	18224	3.25941	1	0.522814	0.484854	cluster2
GOTERM_BP_DIRECT	GO:0045765~regulation of angiogenesis	3	0.00797872	0.0680237	EFNA1, GPNMB, EMP2	233	31	16792	6.97439	1	0.882579	0.874508	cluster2
GOTERM_BP_DIRECT	GO:0033138~positive regulation of peptidyl-serine phosphorylation	4	0.0106383	0.0726847	NTRK2, SFRP2, ANGPT1, GAS6	233	70	16792	4.11821	1	0.935129	0.926578	cluster2
GOTERM_MF_DIRECT	GO:0001540~beta-amyloid binding	3	0.00797872	0.0751203	CST3, ITM2A, ITM2B	226	34	16881	6.59071	1	1	0.974684	cluster2
GOTERM_BP_DIRECT	GO:0097190~apoptotic signaling pathway	4	0.0106383	0.0751514	IFI27, DAPK1, LY96, UACA	233	71	16792	4.06021	1	0.943297	0.934671	cluster2
GOTERM_BP_DIRECT	GO:0090090~negative regulation of canonical Wnt signaling pathway	6	0.0159574	0.075914	DAB2, SFRP2, FRZB, IGFBP6, PFDN5, DKK3	233	163	16792	2.65283	1	0.943297	0.934671	cluster2
GOTERM_MF_DIRECT	GO:0004024~alcohol dehydrogenase activity, zinc-dependent	2	0.00531915	0.0773648	ADH1C, ADH1B	226	6	16881	24.8982	1	1	0.974684	cluster2
GOTERM_BP_DIRECT	GO:0030282~bone mineralization	3	0.00797872	0.0799149	GPNMB, PTN, ASPN	233	34	16792	6.359	1	0.943297	0.934671	cluster2
GOTERM_BP_DIRECT	GO:0050919~negative chemotaxis	3	0.00797872	0.0799149	FLRT2, SLIT3, SLIT2	233	34	16792	6.359	1	0.943297	0.934671	cluster2
GOTERM_BP_DIRECT	GO:1990000~amyloid fibril formation	2	0.00531915	0.0800971	APP, GSN	233	6	16792	24.0229	1	0.943297	0.934671	cluster2
GOTERM_BP_DIRECT	GO:0006880~intracellular sequestering of iron ion	2	0.00531915	0.0800971	FTH1, FTL	233	6	16792	24.0229	1	0.943297	0.934671	cluster2
GOTERM_BP_DIRECT	GO:0032680~regulation of tumor necrosis factor production	2	0.00531915	0.0800971	ZFP36, ANGPT1	233	6	16792	24.0229	1	0.943297	0.934671	cluster2
GOTERM_BP_DIRECT	GO:0071376~cellular response to corticotropin-releasing hormone stimulus	2	0.00531915	0.0800971	NR4A2, NR4A3	233	6	16792	24.0229	1	0.943297	0.934671	cluster2
GOTERM_BP_DIRECT	GO:0043535~regulation of blood vessel endothelial cell migration	2	0.00531915	0.0800971	EFNA1, PRCP	233	6	16792	24.0229	1	0.943297	0.934671	cluster2
GOTERM_BP_DIRECT	GO:0003158~endothelium development	2	0.00531915	0.0800971	SLC40A1, CD34	233	6	16792	24.0229	1	0.943297	0.934671	cluster2
GOTERM_BP_DIRECT	GO:0042985~negative regulation of amyloid precursor protein biosynthetic process	2	0.00531915	0.0800971	ITM2A, ITM2B	233	6	16792	24.0229	1	0.943297	0.934671	cluster2
GOTERM_CC_DIRECT	GO:0005764~lysosome	7	0.018617	0.0802244	CST3, TMEM59, CTSK, PRCP, CTSF, LAMTOR4, CD34	241	226	18224	2.34216	1	0.6077	0.563577	cluster2
GOTERM_MF_DIRECT	GO:0005096~GTPase activator activity	8	0.0212766	0.0804031	PREX2, RGS5, ARHGAP10, DOCK4, RGS16, ALDH1A1, RAPGEF2, A2M	226	279	16881	2.14178	1	1	0.974684	cluster2
GOTERM_BP_DIRECT	GO:0042594~response to starvation	3	0.00797872	0.0840125	ZFP36, PDK4, ADM	233	35	16792	6.17731	1	0.974418	0.965507	cluster2
GOTERM_BP_DIRECT	GO:0050918~positive chemotaxis	3	0.00797872	0.0840125	LGALS3, GPNMB, ANGPT1	233	35	16792	6.17731	1	0.974418	0.965507	cluster2
GOTERM_BP_DIRECT	GO:0045892~negative regulation of transcription, DNA-templated	12	0.0319149	0.086292	MEG3, EID1, DAB2, ZFHX3, SFRP2, ZEB1, RBFOX2, PRMT2, ARID5B, GAS6, PFDN5, DKK3	233	499	16792	1.73311	1	0.993331	0.984248	cluster2
GOTERM_MF_DIRECT	GO:0008134~transcription factor binding	8	0.0212766	0.0863243	ZEB1, RBFOX2, NFIA, GPX3, FOSB, PIK3R1, CD34, JUNB	226	284	16881	2.10408	1	1	0.974684	cluster2
GOTERM_CC_DIRECT	GO:0016528~sarcoplasm	2	0.00531915	0.0886369	GSN, SPOCK1	241	7	18224	21.6052	1	0.655048	0.607487	cluster2
GOTERM_BP_DIRECT	GO:0050900~leukocyte migration	5	0.0132979	0.0889705	ANGPT1, PIK3R1, GAS6, CD34, GLG1	233	122	16792	2.95363	1	1	0.991503	cluster2
GOTERM_MF_DIRECT	GO:0005024~transforming growth factor beta-activated receptor activity	2	0.00531915	0.0896666	LTBP4, LTBP1	226	7	16881	21.3413	1	1	0.974684	cluster2
GOTERM_BP_DIRECT	GO:0016477~cell migration	6	0.0159574	0.0905114	EFNA1, PEAK1, PALLD, EMP2, CDC42BPA, GAS6	233	172	16792	2.51402	1	1	0.991503	cluster2
GOTERM_CC_DIRECT	GO:0030496~midbody	5	0.0132979	0.0910294	SVIL, SEPT7, RASGEF1B, MYH10, GEM	241	129	18224	2.93094	1	0.656712	0.60903	cluster2
GOTERM_BP_DIRECT	GO:0007162~negative regulation of cell adhesion	3	0.00797872	0.092393	ANGPT1, CDH13, FBLN1	233	37	16792	5.84341	1	1	0.991503	cluster2
GOTERM_BP_DIRECT	GO:1901385~regulation of voltage-gated calcium channel activity	2	0.00531915	0.0928111	AHNAK, DMD	233	7	16792	20.591	1	1	0.991503	cluster2
GOTERM_BP_DIRECT	GO:0042308~negative regulation of protein import into nucleus	2	0.00531915	0.0928111	ANGPT1, APOD	233	7	16792	20.591	1	1	0.991503	cluster2
GOTERM_BP_DIRECT	GO:0003183~mitral valve morphogenesis	2	0.00531915	0.0928111	EFNA1, BMPR2	233	7	16792	20.591	1	1	0.991503	cluster2
GOTERM_BP_DIRECT	GO:0045666~positive regulation of neuron differentiation	4	0.0106383	0.0934195	ZEB1, TIMP2, DMD, TCF4	233	78	16792	3.69583	1	1	0.991503	cluster2
GOTERM_CC_DIRECT	GO:0005829~cytosol	53	0.140957	0.095142	APP, CDKN1A, DOCK4, BTG2, FHL1, LMOD1, DIXDC1, HBB, CLU, MYLK, ZFP36, SEPT7, FTH1, MCF2L, BNIP3L, MYLIP, GPX4, PRMT2, ANK2, EMP2, HBA2, HBA1, INMT, ARHGAP10, DAAM1, ALDH1A1, TXNIP, RAPGEF2, PPP1R12B, MYL9, OPTN, FTL, AHNAK, ADH1C, ADH1B, PIK3R1, ADD3, SELENBP1, SOCS3, TNKS2, CALD1, MYH11, DMD, A2M, MYH10, WASF2, SPTBN1, GSTM3, NTRK2, GSN, AHI1, EIF5, TJP2	241	3315	18224	1.20898	1	0.670419	0.621742	cluster2
GOTERM_BP_DIRECT	GO:0032720~negative regulation of tumor necrosis factor production	3	0.00797872	0.0966711	GPNMB, GAS6, CD34	233	38	16792	5.68963	1	1	0.991503	cluster2
GOTERM_MF_DIRECT	GO:0008022~protein C-terminus binding	6	0.0159574	0.0974027	DAB2, FBLN1, TCF4, RABAC1, FBLN5, OPTN	226	182	16881	2.46246	1	1	0.974684	cluster2
GOTERM_MF_DIRECT	GO:0004866~endopeptidase inhibitor activity	3	0.00797872	0.0992468	CST3, A2M, TFPI	226	40	16881	5.6021	1	1	0.974684	cluster2
GOTERM_MF_DIRECT	GO:0050681~androgen receptor binding	3	0.00797872	0.0992468	PRPF6, PRMT2, TGFB1I1	226	40	16881	5.6021	1	1	0.974684	cluster2
GOTERM_BP_DIRECT	GO:0001934~positive regulation of protein phosphorylation	5	0.0132979	0.0994346	NTRK2, DAB2, GPNMB, RARRES2, GAS6	233	127	16792	2.83735	1	1	0.991503	cluster2
