# Supplementary material for: Dysregulation of interaction between LOXhigh fibroblast and smooth muscle cells contributes to the pathogenesis of aortic dissection
Source: Theranostics. 2022 Jan 1;12(2):910–28. doi: 10.7150/thno.66059 (PMC8692905; doi:10.7150/thno.66059)
Supplement: Supplementary file 22 — Supplementary table 21. [file thnov12p0910s22.xlsx]

## Sheet: nFB2
Supplementary Data Table 21 Enriched IPA pathways of nFB2
Ingenuity Canonical Pathways	-log(p-value)	Ratio	z-score	Molecules
Interferon Signaling	4.2	0.222	-2.121	IFIT3,IFITM1,IFITM2,IFITM3,IFNAR1,IRF1,JAK2,PIAS1
NRF2-mediated Oxidative Stress Response	3.82	0.102	-1.897	ACTC1,DNAJB2,DNAJC10,DNAJC8,FOSL1,FTH1,FTL,GSTM2,GSTM3,GSTM5,HMOX1,JUNB,KEAP1,MAP3K5,NFE2L2,PIK3R1,RAF1,SOD2,SQSTM1
Iron homeostasis signaling pathway	3.7	0.115	#NUM!	BMPR2,CP,CYBRD1,EGFR,FTH1,FTL,HBA1/HBA2,HBB,HBD,HMOX1,JAK2,LYRM4,SLC40A1,SMAD5,TWSG1
Acute Phase Response Signaling	3.63	0.101	-1.941	A2M,C1R,C1S,C3,CP,FTL,HMOX1,JAK2,MAP3K5,NFKBIA,PIK3R1,RAF1,SERPINF1,SERPING1,SOCS3,SOD2,SOS2,TCF4
ATM Signaling	3.42	0.125	0.333	ABL1,CDKN1A,CREB1,CREB3,GADD45B,HP1BP3,MAPK10,NFKBIA,PPP1CC,PPP2R2A,PPP2R5E,ZEB1
PAK Signaling	3.38	0.124	-2.714	ARHGAP10,ARHGEF7,EPHA3,MAPK10,MYL7,MYL9,MYLK,NCK1,PIK3R1,RAF1,SOS2,WASL
Complement System	3.36	0.194	-0.816	C1R,C1S,C3,C7,CFD,CFH,SERPING1
Xenobiotic Metabolism Signaling	3.35	0.0852	#NUM!	AIP,ALDH1A1,ALDH2,ALDH6A1,CHST12,CYP1B1,FMO2,FTL,GSTM2,GSTM3,GSTM5,HMOX1,KEAP1,MAP3K13,MAP3K5,MGMT,NCOA1,NFE2L2,PIK3R1,PPP2R2A,PPP2R5E,RAF1,SULT1A1
Cdc42 Signaling	3.25	0.109	-1.667	CDC42BPA,EXOC1,EXOC4,FNBP1L,HLA-E,MAPK10,MYL7,MYL9,MYLK,PARD3,PPP1R12B,RAF1,RASA1,WASL
GDNF Family Ligand-Receptor Interactions	3.07	0.13	-2.828	CREB1,GAB1,GFRA1,ITPR1,MAPK10,NCK1,PIK3R1,RAF1,RASA1,SOS2
Aryl Hydrocarbon Receptor Signaling	2.99	0.102	-1.134	AIP,ALDH1A1,ALDH2,ALDH6A1,CCND2,CDKN1A,CYP1B1,GSTM2,GSTM3,GSTM5,NCOA7,NFE2L2,NFIA,NFIB
PEDF Signaling	2.82	0.12	-1.667	CFLAR,NFKBIA,PIK3R1,RAF1,SERPINF1,SOD2,TCF4,TCF7L2,WASF2,ZEB1
Regulation of the Epithelial-Mesenchymal Transition Pathway	2.8	0.0885	#NUM!	DVL3,EGFR,FGF7,FGFR1,FZD8,GAB1,JAK2,PIK3R1,PSENEN,RAF1,RBPJ,SOS2,TCF4,TCF7L2,TWIST2,WNT2B,ZEB1
Axonal Guidance Signaling	2.74	0.0684	#NUM!	ABL1,ABLIM1,ADAM33,ADAMTS1,ARHGEF12,ARHGEF7,EFNA1,EFNA5,EPHA3,EPHB4,FZD8,GNG12,MMP16,MYL7,MYL9,NCK1,NRP1,NTRK2,PIK3R1,PLCD3,PLXNC1,PRKAR1A,RAF1,RASA1,ROBO3,SEMA3D,SEMA4A,SLIT2,SLIT3,SOS2,WASL,WNT2B
FGF Signaling	2.74	0.118	-3.162	CREB1,CREB3,FGF7,FGFR1,GAB1,ITPR1,MAP3K5,PIK3R1,RAF1,SOS2
Ephrin Receptor Signaling	2.74	0.0899	-2.53	ABL1,ANGPT1,CREB1,CREB3,EFNA1,EFNA5,EPHA3,EPHB4,GNG12,JAK2,NCK1,PTPN13,RAF1,RASA1,SOS2,WASL
Actin Cytoskeleton Signaling	2.69	0.0841	-3	ACTC1,ARHGEF12,ARHGEF7,FGF7,GNG12,GSN,MYH10,MYH11,MYL7,MYL9,MYLK,PIK3R1,PPP1R12B,RAF1,SOS2,TLN2,WASF2,WASL
Hepatic Fibrosis / Hepatic Stellate Cell Activation	2.64	0.0879	#NUM!	A2M,COL21A1,COL4A3,COL4A3BP,COL4A4,EGFR,FGFR1,IFNAR1,IGF2,IGFBP5,LY96,MYH10,MYH11,MYL7,MYL9,TIMP2
Mouse Embryonic Stem Cell Pluripotency	2.62	0.107	-2.714	BMPR2,DVL3,FZD8,JAK2,PIK3R1,RAF1,SMAD5,SMAD9,SOS2,TCF4,TCF7L2
Epithelial Adherens Junction Signaling	2.62	0.0933	#NUM!	ACTC1,BMPR2,EGFR,FGFR1,KEAP1,MYH10,MYH11,MYL7,MYL9,PARD3,SSX2IP,TCF4,TCF7L2,WASL
STAT3 Pathway	2.59	0.0963	-2.887	BMPR2,CDKN1A,EGFR,FGFR1,GHR,IFNAR1,IL10RB,INSR,JAK2,MAPK10,NTRK2,RAF1,SOCS3
RhoA Signaling	2.53	0.0992	-1.155	ACTC1,ARHGAP6,ARHGEF12,DLC1,MYL7,MYL9,MYLK,PPP1R12B,RAPGEF2,SEPT10,SEPT11,SEPT7
Integrin Signaling	2.48	0.0825	-3.742	ABL1,ACTC1,ARHGEF7,GSN,ITGA11,ITGA8,MYL7,MYL9,MYLK,NCK1,PIK3R1,PPP1R12B,RAF1,SOS2,TLN2,TSPAN7,WASL
Cellular Effects of Sildenafil (Viagra)	2.39	0.0952	#NUM!	ACTC1,GUCY1A1,ITPR1,MYH10,MYH11,MYL7,MYL9,MYLK,NPPA,PLCD3,PPP1R12B,PRKAR1A
Endocannabinoid Cancer Inhibition Pathway	2.37	0.0909	0.832	ATF3,CCND2,CDKN1A,CREB1,CREB3,DDIT3,NUPR1,PIK3R1,PRKAR1A,RAF1,TCF4,TCF7L2,TWIST2
Protein Kinase A Signaling	2.29	0.0679	0.471	ADD1,ADD3,AKAP12,AKAP9,CREB1,CREB3,CREM,DUSP22,GNG12,H1F0,ITPR1,MYH10,MYL7,MYL9,MYLK,NFKBIA,PLCD3,PPP1CC,PRKAR1A,PTPN13,PTPN21,PTPRF,PTPRS,RAF1,TCF4,TCF7L2
Role of Osteoblasts, Osteoclasts and Chondrocytes in Rheumatoid Arthritis	2.28	0.0787	#NUM!	BMPR2,CTSK,DKK3,FRZB,FZD8,GSN,MAP3K5,MAPK10,NFKBIA,PIK3R1,SFRP1,SFRP2,SMAD5,SMAD9,TCF4,TCF7L2,WNT2B
Adipogenesis pathway	2.23	0.0909	#NUM!	ARNTL,BMPR2,CEBPD,DDIT3,EBF1,FGFR1,FZD8,MNAT1,SMAD5,SMAD9,TXNIP,XBP1
IL-15 Production	2.17	0.0932	#NUM!	ABL1,DDR2,EGFR,EPHA3,EPHB4,FGFR1,INSR,IRF1,JAK2,NTRK2,PEAK1
Signaling by Rho Family GTPases	2.15	0.0747	-3	ACTC1,ARHGEF12,ARHGEF7,CDH13,GNG12,MAPK10,MYL7,MYL9,MYLK,PARD3,PIK3R1,PPP1R12B,RAF1,SEPT10,SEPT11,SEPT7,WASF3,WASL
Wnt/β-catenin Signaling	2.13	0.0824	0.832	BMPR2,DKK3,DVL3,FRZB,FZD8,PPP2R2A,PPP2R5E,SFRP1,SFRP2,SOX4,TCF4,TCF7L2,TLE4,WNT2B
Insulin Receptor Signaling	2.13	0.0882	-1.508	GAB1,INSR,JAK2,NCK1,PIK3R1,PPP1CC,PRKAR1A,PTPRF,RAF1,SOCS3,SOS2,TSC1
Role of Macrophages, Fibroblasts and Endothelial Cells in Rheumatoid Arthritis	2.08	0.0698	#NUM!	CEBPD,CREB1,CREB3,DAAM1,DKK3,FRZB,FZD8,JAK2,NFKBIA,PIK3R1,PLCD3,RAF1,SFRP1,SFRP2,SOCS3,TCF4,TCF7L2,TLR3,TLR5,TNFSF13B,WNT2B
IGF-1 Signaling	2.08	0.0952	-1.134	IGFBP5,IGFBP6,IGFBP7,JAK2,PIK3R1,PRKAR1A,RAF1,RASA1,SOCS3,SOS2
Phenylethylamine Degradation I	2.06	0.5	#NUM!	ALDH2,AOC3
Circadian Rhythm Signaling	2.05	0.152	#NUM!	ARNTL,BHLHE41,CREB1,CREB3,CRY2
Prostate Cancer Signaling	2.05	0.1	#NUM!	ABL1,AR,CDKN1A,CREB1,CREB3,NFKBIA,PIK3R1,RAF1,SOS2
PCP pathway	2.05	0.117	-2.646	DAAM1,DVL3,FZD8,JUNB,MAPK10,RSPO3,WNT2B
Sperm Motility	2.03	0.0758	-2.449	ABL1,DDR2,EGFR,EPHA3,EPHB4,FGFR1,GUCY1A1,INSR,ITPR1,JAK2,NPPA,NTRK2,PEAK1,PLA2R1,PLCD3,PRKAR1A
Glutathione Redox Reactions I	2.01	0.182	-2	CLIC2,GPX3,GPX4,GSTM2
Neurotrophin/TRK Signaling	1.97	0.104	-2.646	CREB1,CREB3,GAB1,MAP3K5,NTRK2,PIK3R1,RAF1,SOS2
PTEN Signaling	1.96	0.0873	2.53	BMPR2,CDKN1A,EGFR,FGFR1,GHR,INSR,NTRK2,PIK3R1,PREX2,RAF1,SOS2
PI3K/AKT Signaling	1.87	0.0846	1.265	CDKN1A,GAB1,JAK2,MAP3K5,NFKBIA,PIK3R1,PPP2R2A,PPP2R5E,RAF1,SOS2,TSC1
Autophagy	1.76	0.113	#NUM!	CTSF,CTSH,CTSK,SQSTM1,STX17,VPS41
Molecular Mechanisms of Cancer	1.75	0.0625	#NUM!	ABL1,ARHGEF12,ARHGEF7,BMPR2,CCND2,CDKN1A,CFLAR,FZD8,GAB1,JAK2,MAP3K5,MAPK10,NFKBIA,PIK3R1,PRKAR1A,PSENEN,RAF1,RASA1,RBPJ,SMAD5,SMAD9,SOS2,TCF4,WNT2B
Role of NANOG in Mammalian Embryonic Stem Cell Pluripotency	1.74	0.0847	-2.236	BMPR2,FZD8,GAB1,JAK2,PIK3R1,RAF1,SMAD5,SMAD9,SOS2,WNT2B
RAR Activation	1.72	0.0733	#NUM!	ADH1C,ALDH1A1,DHRS3,JAK2,MAP3K5,MAPK10,MNAT1,NCOA1,PIK3R1,PRKAR1A,PRMT2,SMAD5,SMAD9,SMARCE1
Ethanol Degradation II	1.69	0.148	-2	ADH1B,ADH1C,ALDH1A1,ALDH2
Mechanisms of Viral Exit from Host Cells	1.67	0.122	#NUM!	ACTC1,CHMP2B,CHMP3,CHMP4B,VPS36
EGF Signaling	1.65	0.107	-1.633	EGFR,ITPR1,PIK3R1,RAF1,RASA1,SOS2
NF-κB Signaling	1.64	0.0734	-3.051	AZI2,BMPR2,EGFR,FGFR1,GHR,INSR,NFKBIA,NTRK2,PIK3R1,RAF1,TLR3,TLR5,TNFSF13B
Caveolar-mediated Endocytosis Signaling	1.61	0.0959	#NUM!	ABL1,ACTC1,EGFR,HLA-E,INSR,ITGA11,ITGA8
CDK5 Signaling	1.6	0.0841	-1.667	ABL1,FOSB,MAPK10,NTRK2,PPP1CC,PPP2R2A,PPP2R5E,PRKAR1A,RAF1
Type I Diabetes Mellitus Signaling	1.6	0.0841	-1.134	CPE,HLA-E,IRF1,JAK2,MAP3K5,MAPK10,NFKBIA,PIAS1,SOCS3
Paxillin Signaling	1.6	0.0841	-2.646	ACTC1,ARHGEF7,ITGA11,ITGA8,MAPK10,NCK1,PIK3R1,SOS2,TLN2
Death Receptor Signaling	1.6	0.0889	-1.414	ACIN1,ACTC1,CFLAR,MAP3K5,NFKBIA,SPTAN1,TIPARP,TNKS2
Role of Wnt/GSK-3β Signaling in the Pathogenesis of Influenza	1.58	0.0946	#NUM!	DVL3,FZD8,IFNAR1,NCOA1,TCF4,TCF7L2,WNT2B
Sertoli Cell-Sertoli Cell Junction Signaling	1.57	0.0718	#NUM!	A2M,ACTC1,GUCY1A1,KEAP1,MAP3K13,MAP3K5,MAPK10,MPP6,PRKAR1A,RAF1,SPTAN1,SPTBN1,TJP2
Pancreatic Adenocarcinoma Signaling	1.55	0.0826	-2.828	ABL1,CDKN1A,EGFR,GPLD1,HMOX1,JAK2,MAPK10,PIK3R1,RAF1
G Protein Signaling Mediated by Tubby	1.54	0.133	#NUM!	ABL1,GNG12,INSR,JAK2
Noradrenaline and Adrenaline Degradation	1.54	0.133	-2	ADH1B,ADH1C,ALDH1A1,ALDH2
ILK Signaling	1.49	0.0699	-2.309	ACTC1,CREB1,CREB3,FBLIM1,MAPK10,MYH10,MYH11,MYL7,MYL9,PIK3R1,PPP2R2A,PPP2R5E,TGFB1I1
Gα12/13 Signaling	1.47	0.0763	-1.667	CDH13,MAP3K5,MAPK10,MEF2A,MYL7,MYL9,NFKBIA,PIK3R1,RAF1,RASA1
Phospholipase C Signaling	1.46	0.065	-2.309	AHNAK,ARHGEF12,ARHGEF7,CREB1,CREB3,GNG12,GPLD1,HMOX1,ITPR1,MEF2A,MYL7,MYL9,PLCD3,PPP1R12B,RAF1,SOS2
Osteoarthritis Pathway	1.46	0.0676	-1.732	BMPR2,CREB1,CREB3,DCN,DDR2,FGFR1,FRZB,FZD8,RARRES2,RBPJ,SMAD5,SMAD9,TCF4,TCF7L2
NGF Signaling	1.45	0.0789	-3	CREB1,CREB3,GAB1,MAP3K13,MAP3K5,MAPK10,PIK3R1,RAF1,SOS2
GADD45 Signaling	1.44	0.158	#NUM!	CCND2,CDKN1A,GADD45B
PXR/RXR Activation	1.43	0.0952	#NUM!	ALAS1,ALDH1A1,GSTM2,INSR,NCOA1,PRKAR1A
PI3K Signaling in B Lymphocytes	1.41	0.0746	-3	ABL1,ATF3,C3,CREB1,ITPR1,NFKBIA,PIK3R1,PLCD3,PLEKHA4,RAF1
Methylthiopropionate Biosynthesis	1.41	1	#NUM!	ADI1
Glutamine Biosynthesis I	1.41	1	#NUM!	GLUL
JAK/Stat Signaling	1.4	0.0864	-0.378	CDKN1A,JAK2,PIAS1,PIK3R1,RAF1,SOCS3,SOS2
BMP signaling pathway	1.35	0.0843	-2.646	BMPR2,CREB1,MAPK10,PRKAR1A,RAF1,SMAD5,SMAD9
HIPPO signaling	1.33	0.0833	0.447	PARD3,PPP1CC,PPP2R2A,PPP2R5E,SMAD5,STK3,TJP2
RhoGDI Signaling	1.33	0.0678	2.714	ACTC1,ARHGAP6,ARHGEF12,ARHGEF7,CDH13,DLC1,GNG12,MYL7,MYL9,PPP1R12B,WASF2,WASL
Endoplasmic Reticulum Stress Pathway	1.32	0.143	#NUM!	DDIT3,MAP3K5,XBP1
Antioxidant Action of Vitamin C	1.32	0.0784	2.646	GPLD1,HMOX1,JAK2,MAPK10,NFKBIA,PLA2R1,PLCD3,SLC2A3
HER-2 Signaling in Breast Cancer	1.3	0.0824	#NUM!	CDKN1A,EGFR,MAP3K5,PARD3,PIK3R1,SOS2,TSC1
Telomerase Signaling	1.26	0.0762	-0.378	ABL1,CDKN1A,EGFR,PIK3R1,PPP2R2A,PPP2R5E,RAF1,SOS2
RANK Signaling in Osteoclasts	1.26	0.0805	-2.449	GSN,MAP3K13,MAP3K5,MAPK10,NFKBIA,PIK3R1,RAF1
Glioblastoma Multiforme Signaling	1.24	0.0675	-2.111	CDKN1A,EGFR,FZD8,IGF2,ITPR1,PIK3R1,PLCD3,RAF1,SOS2,TSC1,WNT2B
Regulation of Actin-based Motility by Rho	1.24	0.0795	-0.816	ACTC1,GSN,MYL7,MYL9,MYLK,PPP1R12B,WASL
Dopamine Degradation	1.22	0.13	#NUM!	ALDH1A1,ALDH2,SULT1A1
Nicotine Degradation II	1.22	0.0926	-2.236	CYP1B1,CYP2U1,CYP4B1,FMO2,INMT
Growth Hormone Signaling	1.2	0.0833	-1.342	A2M,GHR,IGF2,JAK2,PIK3R1,SOCS3
ERK5 Signaling	1.2	0.0833	-2.449	CREB1,CREB3,EGFR,FOSL1,GAB1,MEF2A
Factors Promoting Cardiogenesis in Vertebrates	1.19	0.0778	#NUM!	BMPR2,FZD8,NPPA,SMAD5,SMAD9,TCF4,TCF7L2
Production of Nitric Oxide and Reactive Oxygen Species in Macrophages	1.19	0.0645	-1.732	APOD,CLU,IRF1,JAK2,MAP3K13,MAP3K5,MAPK10,NFKBIA,PIK3R1,PPP1CC,PPP2R2A,PPP2R5E
Serotonin Degradation	1.19	0.0909	-2.236	ADH1B,ADH1C,ALDH1A1,ALDH2,SULT1A1
Unfolded protein response	1.19	0.0909	#NUM!	CEBPD,DDIT3,MAP3K5,NFE2L2,XBP1
Tight Junction Signaling	1.18	0.0659	#NUM!	ACTC1,MYH10,MYH11,MYL7,MYL9,MYLK,PPP2R2A,PPP2R5E,PRKAR1A,SPTAN1,TJP2
Estrogen Biosynthesis	1.18	0.103	-2	CYP1B1,CYP2U1,CYP4B1,HSD17B11
IL-22 Signaling	1.18	0.125	#NUM!	IL10RB,MAPK10,SOCS3
Role of JAK1, JAK2 and TYK2 in Interferon Signaling	1.18	0.125	#NUM!	IFNAR1,JAK2,RAF1
Bupropion Degradation	1.18	0.125	#NUM!	CYP1B1,CYP2U1,CYP4B1
Neuroinflammation Signaling Pathway	1.16	0.0584	-3.873	APP,BMPR2,CFLAR,CREB1,CREB3,GLUL,HLA-E,HMOX1,JAK2,MAPK10,NFE2L2,PIK3R1,PSENEN,S100B,SOD2,TLR3,TLR5
Non-Small Cell Lung Cancer Signaling	1.15	0.0811	-2.236	ABL1,EGFR,ITPR1,PIK3R1,RAF1,SOS2
HGF Signaling	1.15	0.0721	-2.121	CDKN1A,GAB1,MAP3K13,MAP3K5,MAPK10,PIK3R1,RAF1,SOS2
LPS/IL-1 Mediated Inhibition of RXR Function	1.14	0.0619	#NUM!	ALAS1,ALDH1A1,ALDH2,ALDH6A1,CHST12,FMO2,GSTM2,GSTM3,GSTM5,LY96,MGMT,NCOA1,SULT1A1
Retinoic acid Mediated Apoptosis Signaling	1.14	0.0877	-1.342	CFLAR,IFNAR1,IRF1,TIPARP,TNKS2
Role of JAK family kinases in IL-6-type Cytokine Signaling	1.13	0.12	#NUM!	JAK2,MAPK10,SOCS3
Glutathione-mediated Detoxification	1.13	0.12	#NUM!	GSTM2,GSTM3,GSTM5
Angiopoietin Signaling	1.13	0.08	0.447	ANGPT1,ANGPTL1,NCK1,NFKBIA,PIK3R1,RASA1
β-alanine Degradation I	1.11	0.5	#NUM!	ALDH6A1
Agrin Interactions at Neuromuscular Junction	1.11	0.0789	-2	ACTC1,ARHGEF7,EGFR,LAMA2,MAPK10,UTRN
Human Embryonic Stem Cell Pluripotency	1.1	0.0677	#NUM!	BMPR2,FGFR1,FZD8,NTRK2,PIK3R1,SMAD5,TCF4,TCF7L2,WNT2B
Adrenomedullin signaling pathway	1.1	0.0622	-2.714	ADM,C3,CFH,GUCY1A1,ITPR1,MAPK10,MYLK,PIK3R1,PLCD3,PRKAR1A,RAF1,SOS2
Melanocyte Development and Pigmentation Signaling	1.09	0.0737	-2.646	CREB1,CREB3,KITLG,PIK3R1,PRKAR1A,RAF1,SOS2
FAK Signaling	1.09	0.0737	#NUM!	ACTC1,ARHGEF7,EGFR,PIK3R1,RAF1,SOS2,TLN2
VDR/RXR Activation	1.08	0.0779	#NUM!	CDKN1A,IGFBP5,IGFBP6,KLF4,NCOA1,SERPINB1
Erythropoietin Signaling	1.08	0.0779	#NUM!	JAK2,NFKBIA,PIK3R1,RAF1,SOCS3,SOS2
Dendritic Cell Maturation	1.08	0.0632	-3.162	CREB1,CREB3,DDR2,HLA-E,IFNAR1,JAK2,MAPK10,NFKBIA,PIK3R1,PLCD3,TLR3
Bladder Cancer Signaling	1.08	0.0729	#NUM!	ABL1,CDKN1A,DAPK1,EGFR,FGF7,MMP16,RAF1
Apelin Adipocyte Signaling Pathway	1.06	0.0769	-1.633	CLIC2,GPX3,GPX4,GSTM2,MAPK10,PRKAR1A
GP6 Signaling Pathway	1.04	0.0684	-2.828	COL21A1,COL4A3,COL4A3BP,COL4A4,ITPR1,LAMA2,LAMB2,PIK3R1
Histamine Degradation	1.04	0.154	#NUM!	ALDH1A1,ALDH2
p53 Signaling	1.04	0.0714	#NUM!	CCND2,CCNK,CDKN1A,GADD45B,PERP,PIAS1,PIK3R1
Wnt/Ca+ pathway	1.04	0.082	-2.236	CREB1,CREB3,DVL3,FZD8,PLCD3
Calcium Signaling	1.04	0.0606	-2.236	ACTC1,CREB1,CREB3,ITPR1,MEF2A,MICU1,MYH10,MYH11,MYL7,MYL9,PRKAR1A,TPM1
iNOS Signaling	1.03	0.0909	#NUM!	IRF1,JAK2,LY96,NFKBIA
Apelin Pancreas Signaling Pathway	1.03	0.0909	1	DDIT3,MAPK10,PIK3R1,PRKAR1A
Cyclins and Cell Cycle Regulation	1.02	0.075	1	ABL1,CCND2,CDKN1A,PPP2R2A,PPP2R5E,RAF1
Apelin Cardiomyocyte Signaling Pathway	1.02	0.0707	-2.646	ITPR1,MAPK10,MYL7,MYL9,MYLK,PIK3R1,PLCD3
Breast Cancer Regulation by Stathmin1	1.01	0.06	#NUM!	ARHGEF12,ARHGEF7,CDKN1A,GNG12,ITPR1,PIK3R1,PPP1CC,PPP2R2A,PPP2R5E,PRKAR1A,RAF1,SOS2
Dopamine-DARPP32 Feedback in cAMP Signaling	1.01	0.0629	-2.333	CREB1,CREB3,CREM,GUCY1A1,ITPR1,PLCD3,PPP1CC,PPP2R2A,PPP2R5E,PRKAR1A
Ovarian Cancer Signaling	1.01	0.0647	-2	ABL1,EGFR,FZD8,PIK3R1,PRKAR1A,RAF1,TCF4,TCF7L2,WNT2B
IL-23 Signaling Pathway	1	0.0889	0	JAK2,NFKBIA,PIK3R1,SOCS3
B Cell Receptor Signaling	0.991	0.0608	-3.162	ABL1,CREB1,CREB3,EBF1,GAB1,MAP3K13,MAP3K5,NFKBIA,PIK3R1,RAF1,SOS2
Choline Biosynthesis III	0.987	0.143	#NUM!	GPLD1,HMOX1
Sumoylation Pathway	0.987	0.0693	0	AR,MAP3K5,MAPK10,NFKBIA,PIAS1,SENP6,ZEB1
Prolactin Signaling	0.983	0.0732	-1.633	IRF1,JAK2,PIK3R1,RAF1,SOCS3,SOS2
Acetone Degradation I (to Methylglyoxal)	0.983	0.103	#NUM!	CYP1B1,CYP2U1,CYP4B1
PFKFB4 Signaling Pathway	0.975	0.087	-2	CREB1,CREB3,HK1,PRKAR1A
SAPK/JNK Signaling	0.971	0.0686	-2.646	GAB1,MAP3K13,MAP3K5,MAP4K5,MAPK10,PIK3R1,SOS2
LPS-stimulated MAPK Signaling	0.967	0.0723	-2.236	CREB1,MAP3K5,MAPK10,NFKBIA,PIK3R1,RAF1
Thrombin Signaling	0.967	0.0588	-2.646	ARHGEF12,CREB1,EGFR,GNG12,ITPR1,MYL7,MYL9,MYLK,PIK3R1,PLCD3,PPP1R12B,RAF1
Colorectal Cancer Metastasis Signaling	0.959	0.0567	-3.606	EGFR,FZD8,GNG12,JAK2,MAPK10,MMP16,PIK3R1,PRKAR1A,SOS2,TCF4,TCF7L2,TLR3,TLR5,WNT2B
Trehalose Degradation II (Trehalase)	0.947	0.333	#NUM!	HK1
Coenzyme A Biosynthesis	0.947	0.333	#NUM!	COASY
Thyronamine and Iodothyronamine Metabolism	0.947	0.333	#NUM!	DIO2
Thyroid Hormone Metabolism I (via Deiodination)	0.947	0.333	#NUM!	DIO2
Adenosine Nucleotides Degradation II	0.936	0.133	#NUM!	ADA,NT5E
Oxidative Ethanol Degradation III	0.936	0.133	#NUM!	ALDH1A1,ALDH2
Role of Pattern Recognition Receptors in Recognition of Bacteria and Viruses	0.928	0.0621	-2.646	C3,CREB1,DDX58,MAPK10,PIK3R1,TLR3,TLR5,TNFSF13B,TNFSF14
Ephrin A Signaling	0.924	0.0833	#NUM!	EFNA1,EFNA5,EPHA3,PIK3R1
Retinoate Biosynthesis I	0.917	0.0968	#NUM!	ADH1C,ALDH1A1,DHRS3
Gαs Signaling	0.907	0.066	-0.816	ADD1,ADD3,CREB1,CREB3,GNG12,PRKAR1A,RAPGEF2
IL-6 Signaling	0.907	0.0635	-2.121	A2M,JAK2,MAPK10,NFKBIA,PIK3R1,RAF1,SOCS3,SOS2
Cell Cycle: G2/M DNA Damage Checkpoint Regulation	0.9	0.0816	0	ABL1,CDKN1A,CKS1B,TRIP12
PDGF Signaling	0.893	0.069	-1.633	ABL1,JAK2,PIK3R1,RAF1,RASA1,SOS2
Extrinsic Prothrombin Activation Pathway	0.889	0.125	#NUM!	F10,TFPI
Fatty Acid α-oxidation	0.889	0.125	#NUM!	ALDH1A1,ALDH2
4-1BB Signaling in T Lymphocytes	0.886	0.0938	#NUM!	MAP3K5,MAPK10,NFKBIA
Role of JAK2 in Hormone-like Cytokine Signaling	0.886	0.0938	#NUM!	GHR,JAK2,SOCS3
AMPK Signaling	0.879	0.0566	-1	AK6,CDKN1A,CREB1,CREB3,INSR,PIK3R1,PPM1K,PPP2R2A,PPP2R5E,PRKAR1A,SMARCE1,TSC1
GNRH Signaling	0.873	0.0588	-3.162	CREB1,CREB3,EGFR,ITPR1,MAP3K13,MAP3K5,MAPK10,PRKAR1A,RAF1,SOS2
Acute Myeloid Leukemia Signaling	0.86	0.0674	-2.449	KITLG,PIK3R1,RAF1,SOS2,TCF4,TCF7L2
Cardiac Hypertrophy Signaling	0.854	0.0551	-3.317	CREB1,GNG12,HAND2,MAP3K13,MAP3K5,MAPK10,MEF2A,MYL7,MYL9,PIK3R1,PLCD3,PRKAR1A,RAF1
Basal Cell Carcinoma Signaling	0.851	0.0714	-2.236	DVL3,FZD8,TCF4,TCF7L2,WNT2B
Glioma Signaling	0.845	0.0636	-2.236	ABL1,CDKN1A,EGFR,IGF2,PIK3R1,RAF1,SOS2
Putrescine Degradation III	0.845	0.118	#NUM!	ALDH1A1,ALDH2
CD27 Signaling in Lymphocytes	0.833	0.0769	#NUM!	MAP3K13,MAP3K5,MAPK10,NFKBIA
Melatonin Degradation I	0.833	0.0769	-2	CYP1B1,CYP2U1,CYP4B1,SULT1A1
Uracil Degradation II (Reductive)	0.83	0.25	#NUM!	DPYD
Heme Degradation	0.83	0.25	#NUM!	HMOX1
Thymine Degradation	0.83	0.25	#NUM!	DPYD
IL-8 Signaling	0.821	0.0561	-3.162	ANGPT1,CCND2,EGFR,GNG12,GPLD1,HMOX1,MAPK10,MYL7,MYL9,PIK3R1,RAF1
Purine Nucleotides Degradation II (Aerobic)	0.807	0.111	#NUM!	ADA,NT5E
Agranulocyte Adhesion and Diapedesis	0.807	0.0568	#NUM!	ACTC1,AOC3,CD34,CXCL14,GLG1,MMP16,MYH10,MYH11,MYL7,MYL9
Coagulation System	0.801	0.0857	#NUM!	A2M,F10,TFPI
Synaptogenesis Signaling Pathway	0.801	0.0519	-3.5	ARHGEF7,CDH13,CREB1,CREB3,EFNA1,EFNA5,EIF4EBP2,EPHA3,EPHB4,ITPR1,NTRK2,PIK3R1,PRKAR1A,RAF1,SOS2,WASL
Fcγ Receptor-mediated Phagocytosis in Macrophages and Monocytes	0.796	0.0645	-2.449	ACTC1,GPLD1,HMOX1,NCK1,PIK3R1,TLN2
PPARα/RXRα Activation	0.785	0.0562	2.121	AIP,BMPR2,GHR,INSR,JAK2,NFKBIA,PLCD3,PRKAR1A,RAF1,SOS2
ErbB Signaling	0.783	0.0638	-2.449	EGFR,MAPK10,NCK1,PIK3R1,RAF1,SOS2
Estrogen-Dependent Breast Cancer Signaling	0.78	0.0676	-2	CREB1,CREB3,EGFR,HSD17B11,PIK3R1
Leptin Signaling in Obesity	0.78	0.0676	#NUM!	JAK2,PIK3R1,PLCD3,PRKAR1A,SOCS3
Cardiomyocyte Differentiation via BMP Receptors	0.77	0.105	#NUM!	BMPR2,NPPA
Tryptophan Degradation X (Mammalian, via Tryptamine)	0.77	0.105	#NUM!	ALDH1A1,ALDH2
Ethanol Degradation IV	0.77	0.105	#NUM!	ALDH1A1,ALDH2
Cell Cycle Regulation by BTG Family Proteins	0.752	0.0811	#NUM!	BTG2,PPP2R2A,PPP2R5E
Cholecystokinin/Gastrin-mediated Signaling	0.75	0.0598	-2.646	CREM,EGFR,ITPR1,MAPK10,MEF2A,RAF1,SOS2
Endothelin-1 Signaling	0.742	0.0549	-2.53	GAB1,GPLD1,GUCY1A1,HMOX1,ITPR1,MAPK10,PIK3R1,PLA2R1,PLCD3,RAF1
Cardiac Hypertrophy Signaling (Enhanced)	0.742	0.0483	-4.583	BMPR2,DVL3,FGF7,FGFR1,FZD8,GHR,HAND2,IFNAR1,IL10RB,ITPR1,JAK2,MAP3K13,MAP3K5,MAPK10,MEF2A,NPPA,PIK3R1,PLCD3,PRKAR1A,RAF1,TNFSF13B,TNFSF14,WNT2B
Creatine-phosphate Biosynthesis	0.74	0.2	#NUM!	CKB
Tetrapyrrole Biosynthesis II	0.74	0.2	#NUM!	ALAS1
Renin-Angiotensin Signaling	0.738	0.0593	-2.646	ITPR1,JAK2,MAPK10,PIK3R1,PRKAR1A,RAF1,SOS2
UVA-Induced MAPK Signaling	0.738	0.0619	#NUM!	EGFR,MAPK10,PIK3R1,PLCD3,TIPARP,TNKS2
Th1 Pathway	0.738	0.0593	-0.816	IFNAR1,IL10RB,IRF1,JAK2,PIK3R1,PSENEN,SOCS3
Methionine Degradation I (to Homocysteine)	0.733	0.1	#NUM!	EEF1AKMT1,MGMT
Phospholipases	0.73	0.0702	-2	GPLD1,HMOX1,PLA2R1,PLCD3
Superpathway of Melatonin Degradation	0.73	0.0702	-2	CYP1B1,CYP2U1,CYP4B1,SULT1A1
Inhibition of Matrix Metalloproteases	0.728	0.0789	#NUM!	A2M,MMP16,TIMP2
Docosahexaenoic Acid (DHA) Signaling	0.706	0.0769	#NUM!	APP,PIK3R1,SERPINF1
LXR/RXR Activation	0.701	0.0579	-0.816	APOD,C3,CLU,LY96,MYLIP,SERPINF1,TLR3
FLT3 Signaling in Hematopoietic Progenitor Cells	0.686	0.0625	-2.236	CREB1,CREB3,PIK3R1,RAF1,SOS2
Neuropathic Pain Signaling In Dorsal Horn Neurons	0.684	0.0594	-2.449	CREB1,ITPR1,NTRK2,PIK3R1,PLCD3,PRKAR1A
PPAR Signaling	0.684	0.0594	1.633	AIP,INSR,NCOA1,NFKBIA,RAF1,SOS2
Germ Cell-Sertoli Cell Junction Signaling	0.674	0.0539	#NUM!	A2M,ACTC1,GSN,KEAP1,MAP3K13,MAP3K5,MAPK10,PIK3R1,WASL
NAD Biosynthesis from 2-amino-3-carboxymuconate Semialdehyde	0.67	0.167	#NUM!	ABL1
Pentose Phosphate Pathway (Non-oxidative Branch)	0.67	0.167	#NUM!	RPIA
Adenine and Adenosine Salvage III	0.67	0.167	#NUM!	ADA
Purine Ribonucleosides Degradation to Ribose-1-phosphate	0.67	0.167	#NUM!	ADA
GDP-glucose Biosynthesis	0.67	0.167	#NUM!	HK1
Cysteine Biosynthesis III (mammalia)	0.67	0.0909	#NUM!	EEF1AKMT1,MGMT
Th1 and Th2 Activation Pathway	0.664	0.0536	#NUM!	BHLHE41,BMPR2,IFNAR1,IL10RB,IRF1,JAK2,PIK3R1,PSENEN,SOCS3
Activation of IRF by Cytosolic Pattern Recognition Receptors	0.662	0.0656	-1	DDX58,IFNAR1,MAPK10,NFKBIA
Role of PKR in Interferon Induction and Antiviral Response	0.662	0.0732	#NUM!	IRF1,NFKBIA,TLR3
B Cell Activating Factor Signaling	0.662	0.0732	#NUM!	MAPK10,NFKBIA,TNFSF13B
Role of IL-17F in Allergic Inflammatory Airway Diseases	0.662	0.0732	#NUM!	CREB1,CREB3,RAF1
Superpathway of Inositol Phosphate Compounds	0.648	0.0521	-3.162	IP6K2,PIK3R1,PLCD3,PPM1K,PPP1CC,PPP2R5E,PTPN13,PTPRF,RASA1,SOCS3
SPINK1 General Cancer Pathway	0.644	0.0645	-2	EGFR,JAK2,PIK3R1,RAF1
T Cell Exhaustion Signaling Pathway	0.644	0.0529	-1.89	BMPR2,HLA-E,IFNAR1,IL10RB,JAK2,MAPK10,PIK3R1,PPP2R2A,PPP2R5E
Synaptic Long Term Potentiation	0.642	0.0556	-1.89	CREB1,CREB3,ITPR1,PLCD3,PPP1CC,PRKAR1A,RAF1
MIF Regulation of Innate Immunity	0.642	0.0714	#NUM!	LY96,MAPK10,NFKBIA
Clathrin-mediated Endocytosis Signaling	0.638	0.0518	#NUM!	ACTC1,APOD,CLU,DAB2,EPS15,FGF7,MYO6,PIK3R1,SNX9,WASL
ERK/MAPK Signaling	0.638	0.0518	-0.632	CREB1,CREB3,PIK3R1,PPP1CC,PPP2R2A,PPP2R5E,PRKAR1A,RAF1,SOS2,TLN2
P2Y Purigenic Receptor Signaling Pathway	0.633	0.0551	-2.449	CREB1,CREB3,GNG12,PIK3R1,PLCD3,PRKAR1A,RAF1
Gap Junction Signaling	0.622	0.0513	#NUM!	ACTC1,EGFR,GUCY1A1,ITPR1,PIK3R1,PLCD3,PRKAR1A,RAF1,SOS2,TJP2
D-myo-inositol-5-phosphate Metabolism	0.622	0.0533	-2.828	PLCD3,PPM1K,PPP1CC,PPP2R5E,PTPN13,PTPRF,RASA1,SOCS3
Glucocorticoid Receptor Signaling	0.614	0.0479	#NUM!	A2M,AR,CDKN1A,CDKN1C,CREB1,JAK2,MAPK10,MNAT1,NCOA1,NFKBIA,NPPA,PIK3R1,RAF1,SLPI,SMARCE1,SOS2
p70S6K Signaling	0.611	0.0543	-1.134	EGFR,PIK3R1,PLCD3,PPP2R2A,PPP2R5E,RAF1,SOS2
Glucose and Glucose-1-phosphate Degradation	0.611	0.143	#NUM!	HK1
Inositol Pyrophosphates Biosynthesis	0.611	0.143	#NUM!	IP6K2
IL-17A Signaling in Airway Cells	0.599	0.0615	-1	JAK2,MAPK10,NFKBIA,PIK3R1
Gαq Signaling	0.593	0.0523	-1.633	GNG12,GPLD1,HMOX1,ITPR1,NFKBIA,PIK3R1,RAF1,RGS16
Neuroprotective Role of THOP1 in Alzheimer's Disease	0.588	0.055	0	APP,C1R,CFD,CREB1,HLA-E,PRKAR1A
IL-17A Signaling in Gastric Cells	0.588	0.08	#NUM!	EGFR,MAPK10
Aldosterone Signaling in Epithelial Cells	0.575	0.0516	-2.236	DNAJB2,DNAJC10,DNAJC8,ITPR1,PIK3R1,PLCD3,RAF1,SOS2
ErbB4 Signaling	0.569	0.0597	#NUM!	PIK3R1,PSENEN,RAF1,SOS2
FAT10 Cancer Signaling Pathway	0.567	0.0652	#NUM!	BMPR2,NFKBIA,TCF4
CTLA4 Signaling in Cytotoxic T Lymphocytes	0.565	0.0562	#NUM!	HLA-E,JAK2,PIK3R1,PPP2R2A,PPP2R5E
Superoxide Radicals Degradation	0.561	0.125	#NUM!	SOD2
D-myo-inositol (1,4,5,6)-Tetrakisphosphate Biosynthesis	0.55	0.0519	-2.646	PPM1K,PPP1CC,PPP2R5E,PTPN13,PTPRF,RASA1,SOCS3
D-myo-inositol (3,4,5,6)-tetrakisphosphate Biosynthesis	0.55	0.0519	-2.646	PPM1K,PPP1CC,PPP2R5E,PTPN13,PTPRF,RASA1,SOCS3
IL-10 Signaling	0.542	0.058	#NUM!	HMOX1,IL10RB,NFKBIA,SOCS3
Nicotine Degradation III	0.535	0.0625	#NUM!	CYP1B1,CYP2U1,CYP4B1
3-phosphoinositide Biosynthesis	0.53	0.05	-2.828	PIK3R1,PPM1K,PPP1CC,PPP2R5E,PTPN13,PTPRF,RASA1,SOCS3
Actin Nucleation by ARP-WASP Complex	0.529	0.0571	#NUM!	NCK1,PPP1R12B,SOS2,WASL
Heme Biosynthesis II	0.519	0.111	#NUM!	ALAS1
UDP-N-acetyl-D-galactosamine Biosynthesis II	0.519	0.111	#NUM!	HK1
GM-CSF Signaling	0.516	0.0563	-2	JAK2,PIK3R1,RAF1,SOS2
Endocannabinoid Developing Neuron Pathway	0.514	0.0517	-2.236	CREB1,CREB3,MAPK10,PIK3R1,PRKAR1A,RAF1
Cardiac β-adrenergic Signaling	0.513	0.0504	1	AKAP12,AKAP9,GNG12,PPP1CC,PPP2R2A,PPP2R5E,PRKAR1A
Neuregulin Signaling	0.507	0.0532	-2.236	DCN,EGFR,PIK3R1,RAF1,SOS2
Phagosome Maturation	0.504	0.05	#NUM!	CTSF,CTSH,CTSK,DYNC1H1,DYNC2H1,HLA-E,VPS41
Small Cell Lung Cancer Signaling	0.503	0.0556	#NUM!	ABL1,CKS1B,NFKBIA,PIK3R1
Thyroid Cancer Signaling	0.503	0.06	#NUM!	NTRK2,TCF4,TCF7L2
Amyloid Processing	0.503	0.06	#NUM!	APP,PRKAR1A,PSENEN
Hypoxia Signaling in the Cardiovascular System	0.503	0.0556	#NUM!	CREB1,CREB3,NFKBIA,UBE2Q2
Corticotropin Releasing Hormone Signaling	0.496	0.0496	-2.449	CREB1,CREB3,GUCY1A1,ITPR1,MEF2A,PRKAR1A,RAF1
Melanoma Signaling	0.488	0.0588	#NUM!	CDKN1A,PIK3R1,RAF1
UVC-Induced MAPK Signaling	0.488	0.0588	#NUM!	EGFR,MAPK10,RAF1
TGF-β Signaling	0.487	0.0521	-2	BMPR2,RAF1,SMAD5,SMAD9,SOS2
Oleate Biosynthesis II (Animals)	0.48	0.1	#NUM!	ALDH6A1
Pentose Phosphate Pathway	0.48	0.1	#NUM!	RPIA
Dolichyl-diphosphooligosaccharide Biosynthesis	0.48	0.1	#NUM!	DPM3
EIF2 Signaling	0.476	0.0467	-1.134	ACTC1,AGO3,ATF3,DDIT3,EIF5,INSR,PIK3R1,PPP1CC,RAF1,SOS2
CCR3 Signaling in Eosinophils	0.467	0.0496	#NUM!	GNG12,ITPR1,MYLK,PIK3R1,PPP1R12B,RAF1
Antiproliferative Role of Somatostatin Receptor 2	0.467	0.0533	#NUM!	CDKN1A,GNG12,GUCY1A1,PIK3R1
Toll-like Receptor Signaling	0.467	0.0533	-2	LY96,NFKBIA,TLR3,TLR5
Apoptosis Signaling	0.466	0.051	-1.342	ACIN1,MAP3K5,NFKBIA,RAF1,SPTAN1
Thyroid Hormone Metabolism II (via Conjugation and/or Degradation)	0.461	0.0645	#NUM!	DIO2,SULT1A1
UVB-Induced MAPK Signaling	0.46	0.0566	#NUM!	EGFR,MAPK10,PIK3R1
Role of MAPK Signaling in the Pathogenesis of Influenza	0.456	0.0526	#NUM!	MAP3K5,MAPK10,PLA2R1,RAF1
Dopamine Receptor Signaling	0.456	0.0526	#NUM!	PPP1CC,PPP2R2A,PPP2R5E,PRKAR1A
Leukocyte Extravasation Signaling	0.451	0.0464	-1	ABL1,ACTC1,ARHGAP6,DLC1,MAPK10,MMP16,PIK3R1,TIMP2,WASL
Lymphotoxin β Receptor Signaling	0.447	0.0556	#NUM!	NFKBIA,PIK3R1,TNFSF14
Assembly of RNA Polymerase I Complex	0.447	0.0909	#NUM!	POLR1C
Glycogen Degradation II	0.447	0.0909	#NUM!	AGL
γ-glutamyl Cycle	0.447	0.0909	#NUM!	GGT5
Inhibition of Angiogenesis by TSP1	0.444	0.0625	#NUM!	GUCY1A1,MAPK10
Opioid Signaling Pathway	0.438	0.0451	-1	CREB1,CREB3,FOSB,ITPR1,NFKBIA,PRKAR1A,RAF1,RGS16,RGS5,SCN7A,SOS2
OX40 Signaling Pathway	0.434	0.0545	#NUM!	HLA-E,MAPK10,NFKBIA
Role of IL-17A in Arthritis	0.434	0.0545	#NUM!	MAPK10,NFKBIA,PIK3R1
3-phosphoinositide Degradation	0.431	0.047	-2.646	PPM1K,PPP1CC,PPP2R5E,PTPN13,PTPRF,RASA1,SOCS3
Reelin Signaling in Neurons	0.424	0.0506	#NUM!	APP,ARHGEF12,MAPK10,PIK3R1
Renal Cell Carcinoma Signaling	0.424	0.0506	-2	GAB1,PIK3R1,RAF1,SOS2
Chronic Myeloid Leukemia Signaling	0.419	0.0485	#NUM!	ABL1,CDKN1A,PIK3R1,RAF1,SOS2
Cleavage and Polyadenylation of Pre-mRNA	0.418	0.0833	#NUM!	WDR33
Hematopoiesis from Multipotent Stem Cells	0.418	0.0833	#NUM!	KITLG
NAD biosynthesis II (from tryptophan)	0.418	0.0833	#NUM!	ABL1
Guanosine Nucleotides Degradation III	0.418	0.0833	#NUM!	NT5E
14-3-3-mediated Signaling	0.417	0.0472	-1.633	MAP3K5,MAPK10,PIK3R1,PLCD3,RAF1,TSC1
IL-9 Signaling	0.41	0.0588	#NUM!	PIK3R1,SOCS3
MIF-mediated Glucocorticoid Regulation	0.41	0.0588	#NUM!	LY96,NFKBIA
CNTF Signaling	0.409	0.0526	#NUM!	JAK2,PIK3R1,RAF1
Role of CHK Proteins in Cell Cycle Checkpoint Control	0.409	0.0526	#NUM!	CDKN1A,PPP2R2A,PPP2R5E
T Cell Receptor Signaling	0.401	0.0476	#NUM!	NFKBIA,PIK3R1,RAF1,RASA1,SOS2
Hepatic Cholestasis	0.397	0.0449	#NUM!	INSR,LY96,MAPK10,NFKBIA,PRKAR1A,TJP2,TNFSF13B,TNFSF14
IL-17A Signaling in Fibroblasts	0.395	0.0571	#NUM!	CEBPD,NFKBIA
Superpathway of Methionine Degradation	0.395	0.0571	#NUM!	EEF1AKMT1,MGMT
Leukotriene Biosynthesis	0.391	0.0769	#NUM!	GGT5
Glycogen Degradation III	0.391	0.0769	#NUM!	AGL
Urate Biosynthesis/Inosine 5'-phosphate Degradation	0.391	0.0769	#NUM!	NT5E
Regulation of eIF4 and p70S6K Signaling	0.388	0.0452	-0.447	AGO3,EIF4EBP2,PIK3R1,PPP2R2A,PPP2R5E,RAF1,SOS2
IL-12 Signaling and Production in Macrophages	0.386	0.0458	#NUM!	APOD,CLU,IRF1,MAPK10,NCOA1,PIK3R1
MSP-RON Signaling Pathway	0.386	0.0508	#NUM!	ACTC1,JAK2,PIK3R1
Heparan Sulfate Biosynthesis (Late Stages)	0.386	0.0508	#NUM!	CHST12,PPME1,SULT1A1
Induction of Apoptosis by HIV1	0.375	0.05	#NUM!	MAP3K5,MAPK10,NFKBIA
CREB Signaling in Neurons	0.375	0.0437	-2.646	CREB1,CREB3,GNG12,ITPR1,PIK3R1,PLCD3,PRKAR1A,RAF1,SOS2
DNA Double-Strand Break Repair by Homologous Recombination	0.367	0.0714	#NUM!	ABL1
Phenylalanine Degradation IV (Mammalian, via Side Chain)	0.367	0.0714	#NUM!	ALDH2
Notch Signaling	0.367	0.0541	#NUM!	PSENEN,RBPJ
TR/RXR Activation	0.366	0.0471	#NUM!	DIO2,F10,NCOA1,PIK3R1
VEGF Family Ligand-Receptor Interactions	0.366	0.0471	#NUM!	NRP1,PIK3R1,RAF1,SOS2
Endometrial Cancer Signaling	0.365	0.0492	#NUM!	PIK3R1,RAF1,SOS2
Th2 Pathway	0.365	0.0448	-1.633	BHLHE41,BMPR2,JAK2,PIK3R1,PSENEN,SOCS3
Androgen Signaling	0.358	0.0444	#NUM!	AR,GNG12,MNAT1,NCOA1,PRKAR1A,TGFB1I1
Role of PI3K/AKT Signaling in the Pathogenesis of Influenza	0.354	0.0484	#NUM!	IFNAR1,NFKBIA,PIK3R1
IL-2 Signaling	0.354	0.0484	#NUM!	PIK3R1,RAF1,SOS2
Communication between Innate and Adaptive Immune Cells	0.349	0.046	#NUM!	HLA-E,TLR3,TLR5,TNFSF13B
HIF1α Signaling	0.346	0.0446	#NUM!	MAPK10,MMP16,NCOA1,PIK3R1,SLC2A3
Telomere Extension by Telomerase	0.345	0.0667	#NUM!	TNKS2
Dermatan Sulfate Degradation (Metazoa)	0.345	0.0667	#NUM!	IDS
Vitamin-C Transport	0.345	0.0667	#NUM!	SLC2A3
Role of NFAT in Cardiac Hypertrophy	0.342	0.0425	-2.646	GNG12,ITPR1,MAPK10,MEF2A,PIK3R1,PLCD3,PRKAR1A,RAF1,SOS2
April Mediated Signaling	0.34	0.0513	#NUM!	MAPK10,NFKBIA
Regulation of IL-2 Expression in Activated and Anergic T Lymphocytes	0.34	0.0455	#NUM!	MAPK10,NFKBIA,RAF1,SOS2
Thrombopoietin Signaling	0.334	0.0469	#NUM!	JAK2,PIK3R1,RAF1
Ceramide Signaling	0.332	0.0449	-1	PIK3R1,PPP2R2A,PPP2R5E,RAF1
Crosstalk between Dendritic Cells and Natural Killer Cells	0.332	0.0449	#NUM!	ACTC1,HLA-E,TLN2,TLR3
nNOS Signaling in Skeletal Muscle Cells	0.328	0.05	#NUM!	DMD,SNTB2
Pyrimidine Ribonucleotides Interconversion	0.328	0.05	#NUM!	DDX3X,NME3
Mitochondrial Dysfunction	0.325	0.0424	#NUM!	APP,GPX4,LRRK2,MAPK10,PSENEN,SOD2,VDAC3
CXCR4 Signaling	0.325	0.0424	-2.449	GNG12,ITPR1,MAPK10,MYL7,MYL9,PIK3R1,RAF1
CD40 Signaling	0.324	0.0462	#NUM!	MAPK10,NFKBIA,PIK3R1
ErbB2-ErbB3 Signaling	0.324	0.0462	#NUM!	PIK3R1,RAF1,SOS2
Netrin Signaling	0.324	0.0462	#NUM!	ABLIM1,NCK1,PRKAR1A
Apelin Endothelial Signaling Pathway	0.324	0.0435	-2.236	ANGPT1,MAPK10,MEF2A,PIK3R1,RAF1
Type II Diabetes Mellitus Signaling	0.318	0.0426	-2	INSR,MAP3K5,MAPK10,NFKBIA,PIK3R1,SOCS3
fMLP Signaling in Neutrophils	0.317	0.0431	-1	GNG12,ITPR1,NFKBIA,PIK3R1,RAF1
IL-1 Signaling	0.316	0.044	#NUM!	GNG12,MAPK10,NFKBIA,PRKAR1A
Systemic Lupus Erythematosus In T Cell Signaling Pathway	0.316	0.0415	-1	CREB1,CREB3,CREM,HLA-E,ITPR1,PIK3R1,PPP2R2A,PPP2R5E,SOS2
Myc Mediated Apoptosis Signaling	0.315	0.0455	#NUM!	MAPK10,PIK3R1,SOS2
Heparan Sulfate Biosynthesis	0.315	0.0455	#NUM!	CHST12,PPME1,SULT1A1
Cell Cycle: G1/S Checkpoint Regulation	0.315	0.0455	#NUM!	ABL1,CCND2,CDKN1A
RAN Signaling	0.305	0.0588	#NUM!	KPNA6
Granzyme A Signaling	0.305	0.0588	#NUM!	H1F0
Role of RIG1-like Receptors in Antiviral Innate Immunity	0.305	0.0476	#NUM!	DDX58,NFKBIA
Pyrimidine Ribonucleotides De Novo Biosynthesis	0.305	0.0476	#NUM!	DDX3X,NME3
Dermatan Sulfate Biosynthesis (Late Stages)	0.305	0.0476	#NUM!	CHST12,SULT1A1
BAG2 Signaling Pathway	0.305	0.0476	#NUM!	ATXN3,CDKN1A
Fc Epsilon RI Signaling	0.304	0.0424	-2.236	GAB1,MAPK10,PIK3R1,RAF1,SOS2
p38 MAPK Signaling	0.304	0.0424	-2.236	CREB1,CREB3,DDIT3,MAP3K5,MEF2A
α-Adrenergic Signaling	0.301	0.043	#NUM!	GNG12,ITPR1,PRKAR1A,RAF1
Systemic Lupus Erythematosus Signaling	0.301	0.0409	#NUM!	C7,CREM,HLA-E,PIK3R1,PRPF6,SNRNP35,SOS2,TNFSF13B,ZCRB1
Role of JAK1 and JAK3 in γc Cytokine Signaling	0.298	0.0441	#NUM!	JAK2,PIK3R1,SOCS3
Oncostatin M Signaling	0.294	0.0465	#NUM!	JAK2,RAF1
Valine Degradation I	0.289	0.0556	#NUM!	ALDH6A1
FAT10 Signaling Pathway	0.289	0.0556	#NUM!	SQSTM1
Nitric Oxide Signaling in the Cardiovascular System	0.287	0.0421	-2	GUCY1A1,ITPR1,PIK3R1,PRKAR1A
Atherosclerosis Signaling	0.285	0.0413	#NUM!	APOD,CLU,GLG1,PLA2R1,TNFSF14
Chondroitin Sulfate Biosynthesis (Late Stages)	0.283	0.0455	#NUM!	CHST12,SULT1A1
Relaxin Signaling	0.282	0.0408	-1.342	CREB1,GNG12,GUCY1A1,NFKBIA,PIK3R1,PRKAR1A
TREM1 Signaling	0.281	0.0429	#NUM!	JAK2,TLR3,TLR5
Melatonin Signaling	0.281	0.0429	#NUM!	PLCD3,PRKAR1A,RAF1
G Beta Gamma Signaling	0.278	0.041	-2.236	EGFR,GNG12,PRKAR1A,RAF1,SOS2
The Visual Cycle	0.272	0.0526	#NUM!	DHRS3
VEGF Signaling	0.267	0.0408	-2	ACTC1,PIK3R1,RAF1,SOS2
IL-15 Signaling	0.266	0.0417	#NUM!	JAK2,PIK3R1,RAF1
GPCR-Mediated Integration of Enteroendocrine Signaling Exemplified by an L Cell	0.266	0.0417	#NUM!	ITPR1,PLCD3,PRKAR1A
FXR/RXR Activation	0.261	0.04	#NUM!	APOD,C3,CLU,MAPK10,SERPINF1
Role of NFAT in Regulation of the Immune Response	0.261	0.0395	-2	GNG12,ITPR1,MEF2A,NFKBIA,PIK3R1,RAF1,SOS2
Gαi Signaling	0.261	0.04	-1	GNG12,NPY1R,PRKAR1A,RAF1,SOS2
Maturity Onset Diabetes of Young (MODY) Signaling	0.258	0.05	#NUM!	INSR
Role of Lipids/Lipid Rafts in the Pathogenesis of Influenza	0.258	0.05	#NUM!	IFNAR1
IL-7 Signaling Pathway	0.251	0.0405	#NUM!	EBF1,PIK3R1,SOS2
NAD Salvage Pathway II	0.244	0.0476	#NUM!	NT5E
Polyamine Regulation in Colon Cancer	0.232	0.0455	#NUM!	TCF4
Pyrimidine Deoxyribonucleotides De Novo Biosynthesis I	0.232	0.0455	#NUM!	NME3
D-myo-inositol (1,4,5)-Trisphosphate Biosynthesis	0.199	0.04	#NUM!	PLCD3
Gluconeogenesis I	0.199	0.04	#NUM!	ME3
Natural Killer Cell Signaling	0	0.0339	#NUM!	NCK1,PIK3R1,RAF1,SOS2
Amyotrophic Lateral Sclerosis Signaling	0	0.0206	#NUM!	GLUL,PIK3R1
Synaptic Long Term Depression	0	0.0387	-1.134	GUCY1A1,ITPR1,PLA2R1,PLCD3,PPP2R2A,PPP2R5E,RAF1
Huntington's Disease Signaling	0	0.034	-1.342	CREB1,CREB3,EGFR,GNG12,ITPR1,PIK3R1,RASA1,SOS2
Role of BRCA1 in DNA Damage Response	0	0.025	#NUM!	CDKN1A,SMARCE1
FcγRIIB Signaling in B Lymphocytes	0	0.0263	#NUM!	MAPK10,PIK3R1
NF-κB Activation by Viruses	0	0.0361	#NUM!	NFKBIA,PIK3R1,RAF1
CCR5 Signaling in Macrophages	0	0.0217	#NUM!	GNG12,MAPK10
Calcium-induced T Lymphocyte Apoptosis	0	0.0167	#NUM!	ITPR1
Cytotoxic T Lymphocyte-mediated Apoptosis of Target Cells	0	0.0303	#NUM!	HLA-E
IL-3 Signaling	0	0.0375	#NUM!	JAK2,PIK3R1,RAF1
IL-17 Signaling	0	0.037	#NUM!	JAK2,MAPK10,PIK3R1
T Helper Cell Differentiation	0	0.0145	#NUM!	IL10RB
CD28 Signaling in T Helper Cells	0	0.0345	#NUM!	ITPR1,MAPK10,NFKBIA,PIK3R1
Virus Entry via Endocytic Pathways	0	0.037	#NUM!	ABL1,ACTC1,HLA-E,PIK3R1
Semaphorin Signaling in Neurons	0	0.0351	#NUM!	ARHGEF12,NRP1
iCOS-iCOSL Signaling in T Helper Cells	0	0.0374	#NUM!	ITPR1,NFKBIA,PIK3R1,PLEKHA4
Mitotic Roles of Polo-Like Kinase	0	0.0317	#NUM!	PPP2R2A,PPP2R5E
HMGB1 Signaling	0	0.0253	#NUM!	MAPK10,PIK3R1,TNFSF13B,TNFSF14
Role of Oct4 in Mammalian Embryonic Stem Cell Pluripotency	0	0.0222	#NUM!	MEF2A
Primary Immunodeficiency Signaling	0	0.0227	#NUM!	ADA
Allograft Rejection Signaling	0	0.0208	#NUM!	HLA-E
Autoimmune Thyroid Disease Signaling	0	0.0238	#NUM!	HLA-E
Graft-versus-Host Disease Signaling	0	0.0227	#NUM!	HLA-E
mTOR Signaling	0	0.0343	-0.378	GPLD1,HMOX1,INSR,PIK3R1,PPP2R2A,PPP2R5E,TSC1
Sphingosine-1-phosphate Signaling	0	0.0174	#NUM!	PIK3R1,PLCD3
Hereditary Breast Cancer Signaling	0	0.0365	#NUM!	CDKN1A,DDB2,GADD45B,PIK3R1,SMARCE1
Rac Signaling	0	0.036	#NUM!	MCF2L,PARD3,PIK3R1,RAF1
Altered T Cell and B Cell Signaling in Rheumatoid Arthritis	0	0.0361	#NUM!	TLR3,TLR5,TNFSF13B
Glioma Invasiveness Signaling	0	0.0274	#NUM!	PIK3R1,TIMP2
TWEAK Signaling	0	0.0294	#NUM!	NFKBIA
PKCθ Signaling in T Lymphocytes	0	0.0331	-2.236	MAP3K13,MAP3K5,NFKBIA,PIK3R1,SOS2
TNFR1 Signaling	0	0.0208	#NUM!	NFKBIA
TNFR2 Signaling	0	0.0345	#NUM!	NFKBIA
Antiproliferative Role of TOB in T Cell Signaling	0	0.0385	#NUM!	TWSG1
Intrinsic Prothrombin Activation Pathway	0	0.0244	#NUM!	F10
Assembly of RNA Polymerase II Complex	0	0.02	#NUM!	MNAT1
Role of Tissue Factor in Cancer	0	0.0342	#NUM!	EGFR,F10,JAK2,PIK3R1
Hematopoiesis from Pluripotent Stem Cells	0	0.0238	#NUM!	KITLG
Transcriptional Regulatory Network in Embryonic Stem Cells	0	0.037	#NUM!	SKIL,ZFHX3
eNOS Signaling	0	0.0327	-1	GUCY1A1,ITPR1,NOSIP,PIK3R1,PRKAR1A
Ephrin B Signaling	0	0.0278	#NUM!	EPHB4,GNG12
Estrogen-mediated S-phase Entry	0	0.0385	#NUM!	CDKN1A
Pyridoxal 5'-phosphate Salvage Pathway	0	0.0156	#NUM!	DAPK1
Triacylglycerol Degradation	0	0.0256	#NUM!	PPME1
Chondroitin Sulfate Biosynthesis	0	0.0385	#NUM!	CHST12,SULT1A1
Dermatan Sulfate Biosynthesis	0	0.0364	#NUM!	CHST12,SULT1A1
Retinol Biosynthesis	0	0.0263	#NUM!	DHRS3
Salvage Pathways of Pyrimidine Ribonucleotides	0	0.0316	#NUM!	CDADC1,DAPK1,NME3
Regulation of Cellular Mechanics by Calpain Protease	0	0.0312	#NUM!	EGFR,TLN2
Remodeling of Epithelial Adherens Junctions	0	0.0152	#NUM!	ACTC1
Granulocyte Adhesion and Diapedesis	0	0.0182	#NUM!	CXCL14,GLG1,MMP16
Role of p14/p19ARF in Tumor Suppression	0	0.0345	#NUM!	PIK3R1
Tec Kinase Signaling	0	0.0311	-2	ACTC1,GNG12,JAK2,MAPK10,PIK3R1
Estrogen Receptor Signaling	0	0.0365	#NUM!	MNAT1,NCOA1,RAF1,RBFOX2,SOS2
Nucleotide Excision Repair Pathway	0	0.0286	#NUM!	MNAT1
Protein Ubiquitination Pathway	0	0.0373	#NUM!	DNAJB2,DNAJC10,DNAJC8,HLA-E,UBE2Q2,UBR1,USP10,USP12,USP15,USP33
IL-4 Signaling	0	0.0361	#NUM!	JAK2,PIK3R1,SOS2
Antigen Presentation Pathway	0	0.0263	#NUM!	HLA-E
Phototransduction Pathway	0	0.0392	#NUM!	GUCY1A1,PRKAR1A
Chemokine Signaling	0	0.026	#NUM!	PPP1R12B,RAF1
Sonic Hedgehog Signaling	0	0.0345	#NUM!	PRKAR1A
cAMP-mediated signaling	0	0.0357	-0.816	AKAP12,AKAP9,CREB1,CREB3,CREM,NPY1R,PRKAR1A,RAF1
Glutamate Receptor Signaling	0	0.0179	#NUM!	GLUL
G-Protein Coupled Receptor Signaling	0	0.037	#NUM!	CREB1,CREB3,NFKBIA,NPY1R,PIK3R1,PRKAR1A,RAF1,RASA1,RGS16,SOS2
GPCR-Mediated Nutrient Sensing in Enteroendocrine Cells	0	0.036	-2	GNG12,ITPR1,PLCD3,PRKAR1A
Gustation Pathway	0	0.0133	#NUM!	ITPR1,PRKAR1A
Phagosome Formation	0	0.0348	#NUM!	PIK3R1,PLCD3,TLR3,TLR5
Macropinocytosis Signaling	0	0.026	#NUM!	PIK3R1,RAB34
PD-1, PD-L1 cancer immunotherapy pathway	0	0.0288	#NUM!	HLA-E,JAK2,PIK3R1
Cancer Drug Resistance By Drug Efflux	0	0.0345	#NUM!	PIK3R1,RAF1
Sirtuin Signaling Pathway	0	0.0353	-2.646	APP,ARNTL,GABPB2,GADD45B,H1F0,NDRG1,NFE2L2,POLR1C,SOD2,VDAC3
Th17 Activation Pathway	0	0.0227	#NUM!	JAK2,SOCS3
SPINK1 Pancreatic Cancer Pathway	0	0.0182	#NUM!	CPE
NER Pathway	0	0.0294	#NUM!	DDB2,MNAT1,POLE4
Endocannabinoid Neuronal Synapse Pathway	0	0.0315	-1	ITPR1,MAPK10,PLCD3,PRKAR1A
Apelin Liver Signaling Pathway	0	0.0385	#NUM!	MAPK10
Eicosanoid Signaling	0	0.0161	#NUM!	PLA2R1
