# Supplementary material for: Dysregulation of interaction between LOXhigh fibroblast and smooth muscle cells contributes to the pathogenesis of aortic dissection
Source: Theranostics. 2022 Jan 1;12(2):910–28. doi: 10.7150/thno.66059 (PMC8692905; doi:10.7150/thno.66059)
Supplement: Supplementary file 23 — Supplementary table 22. [file thnov12p0910s23.xlsx]

## Sheet: dFB2
Supplementary Data Table 22 Enriched IPA pathways of dFB2
Ingenuity Canonical Pathways	-log(p-value)	Ratio	z-score	Molecules
EIF2 Signaling	53.5	0.463	6.9	ACTB,EIF1AX,EIF2AK3,EIF2AK4,EIF2B5,EIF2S2,EIF3A,EIF3C,EIF3D,EIF3H,EIF3I,EIF3J,EIF4E,EIF4G2,EIF4G3,EIF5B,FAU,HNRNPA1,HSPA5,MAP2K2,NRAS,PABPC1,PIK3CA,PIK3R5,PPP1CB,PTBP1,RALA,RAP1A,RAP1B,RAP2B,RPL10A,RPL11,RPL12,RPL13,RPL13A,RPL14,RPL18,RPL18A,RPL19,RPL21,RPL22L1,RPL23,RPL23A,RPL24,RPL26,RPL26L1,RPL27,RPL27A,RPL29,RPL3,RPL31,RPL32,RPL34,RPL35,RPL35A,RPL36,RPL37,RPL37A,RPL38,RPL39,RPL39L,RPL4,RPL5,R…
Regulation of eIF4 and p70S6K Signaling	22.1	0.348	2.84	EIF1AX,EIF2B5,EIF2S2,EIF3A,EIF3C,EIF3D,EIF3H,EIF3I,EIF3J,EIF4E,EIF4EBP1,EIF4G2,EIF4G3,FAU,ITGA4,ITGA5,ITGB1,MAP2K2,MKNK1,NRAS,PABPC1,PIK3CA,PIK3R5,PPP2CB,PPP2R5C,RALA,RAP1A,RAP1B,RAP2B,RPS10,RPS12,RPS15,RPS16,RPS17,RPS18,RPS2,RPS20,RPS21,RPS23,RPS24,RPS25,RPS26,RPS27,RPS27A,RPS28,RPS29,RPS3,RPS4X,RPS5,RPS6,RPS7,RPS8,RPSA,RRAS2
mTOR Signaling	19.5	0.289	3.266	CDC42,EIF3A,EIF3C,EIF3D,EIF3H,EIF3I,EIF3J,EIF4E,EIF4EBP1,EIF4G2,EIF4G3,FAU,FKBP1A,HIF1A,NRAS,PIK3CA,PIK3R5,PPP2CB,PPP2R5C,PRKAA1,PRKAB2,RAC1,RALA,RAP1A,RAP1B,RAP2B,RHEB,RHOA,RHOB,RHOC,RHOT2,RICTOR,RPS10,RPS12,RPS15,RPS16,RPS17,RPS18,RPS2,RPS20,RPS21,RPS23,RPS24,RPS25,RPS26,RPS27,RPS27A,RPS28,RPS29,RPS3,RPS4X,RPS5,RPS6,RPS7,RPS8,RPSA,RRAS2,VEGFA,VEGFB
Oxidative Phosphorylation	18.3	0.385	6.325	ATP5F1A,ATP5F1B,ATP5F1C,ATP5F1E,ATP5MC1,ATP5MC2,ATP5MC3,ATP5ME,ATP5MF,ATP5PB,ATP5PD,ATP5PF,COX17,COX5A,COX6A1,COX6C,COX7A2,COX7B,COX7C,NDUFA11,NDUFA12,NDUFA3,NDUFA4,NDUFA6,NDUFA9,NDUFAB1,NDUFB1,NDUFB3,NDUFB7,NDUFS3,NDUFS5,NDUFS6,SDHB,SDHD,UQCR10,UQCR11,UQCRB,UQCRFS1,UQCRH,UQCRQ
Mitochondrial Dysfunction	15.3	0.285	#NUM!	ACO1,ATP5F1A,ATP5F1B,ATP5F1C,ATP5F1E,ATP5MC1,ATP5MC2,ATP5MC3,ATP5ME,ATP5MF,ATP5PB,ATP5PD,ATP5PF,COX17,COX5A,COX6A1,COX6C,COX7A2,COX7B,COX7C,GLRX2,NDUFA11,NDUFA12,NDUFA3,NDUFA4,NDUFA6,NDUFA9,NDUFAB1,NDUFAF2,NDUFB1,NDUFB3,NDUFB7,NDUFS3,NDUFS5,NDUFS6,PRDX3,PSEN1,RHOT2,SDHB,SDHD,UQCR10,UQCR11,UQCRB,UQCRFS1,UQCRH,UQCRQ,VDAC1
Protein Ubiquitination Pathway	12.9	0.216	#NUM!	ANAPC11,ANAPC4,BIRC3,CRYAB,DNAJC2,ELOB,HLA-B,HLA-C,HSP90AA1,HSP90B1,HSPA13,HSPA1A/HSPA1B,HSPA4,HSPA5,HSPA6,HSPA8,HSPB1,HSPB11,HSPB8,HSPD1,HSPE1,HSPH1,MDM2,PSMA3,PSMA5,PSMA7,PSMB1,PSMB2,PSMB3,PSMB4,PSMB6,PSMC2,PSMC3,PSMC4,PSMC5,PSMC6,PSMD1,PSMD11,PSMD12,PSMD13,PSMD14,PSMD2,PSMD8,PSME2,RBX1,RPS27A,SACS,UBA52,UBE2A,UBE2J1,UBE2R2,UBE2T,UBE2Z,UBE3A,USP14,USP25,USP42,USP9X
Sirtuin Signaling Pathway	12.4	0.208	-0.845	ACLY,AGTRAP,APEX1,ATG3,ATG5,ATP5F1A,ATP5F1B,ATP5F1C,ATP5F1E,ATP5MC1,ATP5PB,ATP5PF,CXCL8,DUSP6,EPAS1,GADD45A,HIF1A,LDHB,NAMPT,NDUFA11,NDUFA12,NDUFA3,NDUFA4,NDUFA6,NDUFA9,NDUFAB1,NDUFAF2,NDUFB1,NDUFB3,NDUFB7,NDUFS3,NDUFS5,NDUFS6,PARP1,PGAM1,PGK1,POLR3D,PPID,PPIF,PRKAA1,PRKDC,SDHB,SDHD,SIRT1,SLC25A5,TIMM10,TIMM13,TIMM22,TIMM8B,TOMM20,TOMM22,TOMM5,TOMM7,TOMM70,TSPO,TUBA1A,UQCRFS1,VDAC1,XRCC6
Actin Cytoskeleton Signaling	6.74	0.182	4.667	ACTB,ACTG1,ACTN1,ACTR2,ACTR3,ARPC5L,CDC42,CFL1,CRK,CYFIP1,DIAPH1,DIAPH3,EZR,FGF2,FLNA,FN1,ITGA4,ITGA5,ITGB1,MAP2K2,MPRIP,MSN,MYL12A,MYL6,NRAS,PFN1,PFN2,PIK3CA,PIK3R5,PPP1CB,RAC1,RALA,RAP1A,RAP1B,RAP2B,RHOA,RRAS2,SSH2,TMSB10/TMSB4X
PI3K/AKT Signaling	6.54	0.215	3.922	CDC37,EIF4E,EIF4EBP1,HSP90AA1,HSP90B1,ITGA4,ITGA5,ITGB1,LIMS1,MAP2K2,MAP3K8,MDM2,NFKBIE,NRAS,PIK3CA,PPP2CB,PPP2R5C,PTEN,PTGS2,RALA,RAP1A,RAP1B,RAP2B,RHEB,RRAS2,YWHAG,YWHAH,YWHAQ
Virus Entry via Endocytic Pathways	6.53	0.231	#NUM!	ACTB,ACTG1,AP1S2,AP2M1,AP2S1,CDC42,CLTA,CLTC,FLNA,FLNC,HLA-B,HLA-C,ITGA4,ITGA5,ITGB1,NRAS,PIK3CA,PIK3R5,RAC1,RALA,RAP1A,RAP1B,RAP2B,RRAS2,TFRC
Systemic Lupus Erythematosus Signaling	6.42	0.177	#NUM!	CD3D,CD86,FCER1G,FCGR2A,FCGR3A/FCGR3B,HLA-B,HLA-C,HNRNPC,IGHG2,IL1B,IL1RN,IL33,LSM10,LSM4,LSM5,LSM6,LSM7,LSM8,NRAS,PIK3CA,PIK3R5,PRPF38B,PRPF4,PTPRC,RALA,RAP1A,RAP1B,RAP2B,RRAS2,SNRNP200,SNRNP48,SNRPA1,SNRPB,SNRPB2,SNRPD1,SNRPE,SNRPF,SNRPG,TXNL4A
Integrin Signaling	6.27	0.18	5.048	ACTB,ACTG1,ACTN1,ACTR2,ACTR3,ARF1,ARPC5L,CDC42,CRK,ITGA4,ITGA5,ITGAV,ITGAX,ITGB1,LIMS1,MAP2K2,MPRIP,MYL12A,NEDD9,NRAS,PFN1,PFN2,PIK3CA,PIK3R5,PPP1CB,PTEN,RAC1,RALA,RAP1A,RAP1B,RAP2B,RHOA,RHOB,RHOC,RHOT2,RRAS2,ZYX
Clathrin-mediated Endocytosis Signaling	6.07	0.181	#NUM!	AAK1,ACTB,ACTG1,ACTR2,ACTR3,AP1S2,AP2M1,AP2S1,APOL1,ARPC5L,CDC42,CLTA,CLTC,CSNK2A1,CSNK2A2,CSNK2B,FGF2,HSPA8,ITGA5,ITGB1,MDM2,PICALM,PIK3CA,PIK3R5,RAB11A,RAC1,RPS27A,S100A8,SH3BP4,SH3GL1,TFRC,UBA52,USP9X,VEGFA,VEGFB
Glioma Invasiveness Signaling	5.94	0.26	3.638	CD44,CDC42,ITGAV,NRAS,PIK3CA,PIK3R5,PLAU,PLAUR,RAC1,RALA,RAP1A,RAP1B,RAP2B,RHOA,RHOB,RHOC,RHOT2,RRAS2,TIMP1
IL-6 Signaling	5.74	0.206	3.922	COL1A1,CSNK2A1,CSNK2A2,CSNK2B,CXCL8,HSPB1,IL1B,IL1R1,IL1R2,IL1RN,IL33,MAP2K2,MAP4K4,MAPKAPK2,NFKBIE,NRAS,PIK3CA,PIK3R5,RALA,RAP1A,RAP1B,RAP2B,RRAS2,SRF,TNFRSF1B,VEGFA
Epithelial Adherens Junction Signaling	5.72	0.193	#NUM!	ACTB,ACTG1,ACTN1,ACTR2,ACTR3,ACVR1,ARPC5L,CDC42,CLINT1,CRK,CTNND1,MYL6,NOTCH2,NRAS,PTEN,RAC1,RALA,RAP1A,RAP1B,RAP2B,RHOA,RRAS2,SNAI1,TGFBR3,TUBA1A,TUBB,TUBB6,TUBG1,ZYX
Glucocorticoid Receptor Signaling	5.71	0.15	#NUM!	ACTB,ANXA1,CCNH,CD163,CD3D,CREBZF,CXCL3,CXCL8,DUSP1,FKBP4,GTF2F2,HMGB1,HSP90AA1,HSP90B1,HSPA1A/HSPA1B,HSPA4,HSPA5,HSPA6,HSPA8,IL1B,IL1R2,IL1RN,KRT10,MAP2K2,NFKBIE,NRAS,PIK3CA,PIK3R5,PLAU,POLR2G,POLR2I,POLR2K,PRKAA1,PRKAB2,PTGES3,PTGS2,RAC1,RALA,RAP1A,RAP1B,RAP2B,RRAS2,SERPINE1,SGK1,SMARCA4,SRA1,TAF10,TAF2,TAF3,YWHAH
tRNA Charging	5.7	0.342	3.606	AARS,FARSA,FARSB,GARS,IARS,IARS2,KARS,LARS,NARS,RARS,TARS,VARS,WARS
Germ Cell-Sertoli Cell Junction Signaling	5.67	0.186	#NUM!	ACTB,ACTG1,ACTN1,CDC42,CFL1,CLINT1,CTNND1,ITGB1,MAP2K2,MAP3K2,MAP3K4,MAP3K8,MTMR2,NRAS,PIK3CA,PIK3R5,RAC1,RALA,RAP1A,RAP1B,RAP2B,RHOA,RHOB,RHOC,RHOT2,RRAS2,TUBA1A,TUBB,TUBB6,TUBG1,ZYX
Actin Nucleation by ARP-WASP Complex	5.58	0.257	4.243	ACTR2,ACTR3,ARPC5L,CDC42,ITGA4,ITGA5,ITGB1,NRAS,RAC1,RALA,RAP1A,RAP1B,RAP2B,RHOA,RHOB,RHOC,RHOT2,RRAS2
Renal Cell Carcinoma Signaling	5.38	0.241	3.464	CDC42,CRK,ELOB,FH,HIF1A,MAP2K2,NRAS,PIK3CA,PIK3R5,RAC1,RALA,RAP1A,RAP1B,RAP2B,RBX1,RPS27A,RRAS2,UBA52,VEGFA
Regulation of Actin-based Motility by Rho	5.23	0.227	3.441	ACTB,ACTR2,ACTR3,ARPC5L,CDC42,CFL1,ITGA4,ITGA5,ITGB1,MPRIP,MYL12A,MYL6,PFN1,PFN2,PPP1CB,RAC1,RHOA,RHOB,RHOC,RHOT2
ILK Signaling	5.11	0.172	3.528	ACTB,ACTG1,ACTN1,CDC42,CFL1,FERMT2,FLNA,FLNC,FN1,HIF1A,ITGB1,LIMS1,MYL6,NACA,PIK3CA,PIK3R5,PPP1R14B,PPP2CB,PPP2R5C,PTEN,PTGS2,RAC1,RHOA,RHOB,RHOC,RHOT2,RICTOR,SNAI1,TMSB10/TMSB4X,VEGFA,VEGFB,VIM
Unfolded protein response	5.09	0.273	#NUM!	CEBPG,DNAJA2,EIF2AK3,ERN1,HSP90B1,HSPA1A/HSPA1B,HSPA4,HSPA5,HSPA6,HSPA8,HSPH1,P4HB,PDIA6,SEL1L,VCP
Role of IL-17A in Psoriasis	4.83	0.538	#NUM!	CCL20,CXCL1,CXCL3,CXCL5,CXCL8,S100A8,S100A9
Role of Tissue Factor in Cancer	4.79	0.197	#NUM!	CCN2,CDC42,CFL1,CXCL1,CXCL8,EIF4E,IL1B,ITGAV,ITGB1,NRAS,P4HB,PDIA6,PIK3CA,PIK3R5,PLAUR,PTEN,RAC1,RALA,RAP1A,RAP1B,RAP2B,RRAS2,VEGFA
NF-κB Signaling	4.7	0.169	4.642	BCL10,CSNK2A1,CSNK2A2,CSNK2B,FCER1G,FLT1,IGF2R,IL1B,IL1R1,IL1R2,IL1RN,IL33,MALT1,MAP3K8,MAP4K4,NFKBIE,NRAS,PELI1,PIK3CA,PIK3R5,RALA,RAP1A,RAP1B,RAP2B,RRAS2,SIGIRR,TDP2,TGFBR3,TNFAIP3,TNFRSF1B
Rac Signaling	4.67	0.198	4.69	ACTR2,ACTR3,ARPC5L,CD44,CDC42,CFL1,CYBB,CYFIP1,ITGA4,ITGA5,ITGB1,MAP2K2,NRAS,PIK3CA,PIK3R5,RAC1,RALA,RAP1A,RAP1B,RAP2B,RHOA,RRAS2
Cdc42 Signaling	4.55	0.186	3.3	ACTR2,ACTR3,ARPC5L,CD3D,CDC42,CFL1,DIAPH1,DIAPH3,EXOC5,FCER1G,HLA-B,HLA-C,HLA-DRA,HLA-DRB1,HLA-DRB5,ITGA4,ITGA5,ITGB1,ITK,MPRIP,MYL12A,MYL6,PPP1CB,RALA
Granulocyte Adhesion and Diapedesis	4.44	0.17	#NUM!	C5AR1,CCL19,CCL20,CCL26,CCL3L3,CCL4,CCL4L1/CCL4L2,CLDN5,CSF3R,CXCL1,CXCL3,CXCL5,CXCL8,CXCR4,EZR,GNAI3,IL1B,IL1R1,IL1R2,IL1RN,IL33,ITGA4,ITGA5,ITGB1,MMP19,MSN,THY1,TNFRSF1B
BAG2 Signaling Pathway	4.4	0.286	1.732	ANXA2,CTSB,HSP90AA1,HSPA1A/HSPA1B,HSPA4,HSPA5,HSPA6,HSPA8,MAPKAPK2,MDM2,PSME2,PSME4
PPAR Signaling	4.29	0.198	-3.578	CITED2,HSP90AA1,HSP90B1,IL1B,IL1R1,IL1R2,IL1RN,IL33,MAP2K2,MAP4K4,NFKBIE,NRAS,PTGS2,RALA,RAP1A,RAP1B,RAP2B,RRAS2,SRA1,TNFRSF1B
Sertoli Cell-Sertoli Cell Junction Signaling	4.1	0.16	#NUM!	ACTB,ACTG1,ACTN1,CDC42,CLDN5,CLINT1,DLG1,ITGA4,ITGA5,ITGB1,MAP2K2,MAP3K2,MAP3K4,MAP3K8,MTMR2,NRAS,PRKAR2A,PTEN,RAC1,RALA,RAP1A,RAP1B,RAP2B,RRAS2,TGFBR3,TUBA1A,TUBB,TUBB6,TUBG1
Caveolar-mediated Endocytosis Signaling	4.1	0.219	#NUM!	ACTB,ACTG1,COPB1,COPB2,COPG1,FLNA,FLNC,HLA-B,HLA-C,ITGA4,ITGA5,ITGAV,ITGAX,ITGB1,MAP3K2,PTPN1
Remodeling of Epithelial Adherens Junctions	4.07	0.227	2	ACTB,ACTG1,ACTN1,ACTR2,ACTR3,ARPC5L,CTNND1,MAPRE1,NME1,RALA,TUBA1A,TUBB,TUBB6,TUBG1,ZYX
Hepatic Fibrosis / Hepatic Stellate Cell Activation	4.06	0.159	#NUM!	CCN2,COL12A1,COL1A1,COL1A2,COL3A1,COL4A1,COL5A1,COL5A2,COL6A3,COL8A1,CXCL3,CXCL8,FAS,FGF2,FLT1,FN1,IGFBP3,IGFBP4,IL1B,IL1R1,IL1R2,KLF6,MYL6,SERPINE1,SMAD7,TIMP1,TNFRSF1B,VEGFA,VEGFB
IGF-1 Signaling	4.05	0.19	3.742	CCN2,CSNK2A1,CSNK2A2,CSNK2B,IGFBP3,IGFBP4,MAP2K2,NRAS,PIK3CA,PIK3R5,PRKAR2A,RALA,RAP1A,RAP1B,RAP2B,RRAS2,SRF,YWHAG,YWHAH,YWHAQ
VEGF Signaling	3.98	0.194	4	ACTB,ACTG1,ACTN1,EIF1AX,EIF2B5,EIF2S2,FLT1,HIF1A,MAP2K2,NRAS,PIK3CA,PIK3R5,RALA,RAP1A,RAP1B,RAP2B,RRAS2,VEGFA,VEGFB
ERK/MAPK Signaling	3.98	0.155	2.117	CRK,DUSP1,DUSP2,DUSP6,EIF4E,EIF4EBP1,HSPB1,ITGA4,ITGA5,ITGB1,MAP2K2,MKNK1,NRAS,PIK3CA,PIK3R5,PPP1CB,PPP1R14B,PPP2CB,PPP2R5C,PRKAR2A,RAC1,RALA,RAP1A,RAP1B,RAP2B,RRAS2,SRF,YWHAG,YWHAH,YWHAQ
Phagosome Maturation	3.97	0.171	#NUM!	ATP6V0B,ATP6V1B2,ATP6V1F,CTSB,CTSC,CTSL,CTSS,CYBB,DYNC1I2,DYNLT1,HLA-B,HLA-C,HLA-DRA,HLA-DRB1,HLA-DRB5,M6PR,PRDX6,TUBA1A,TUBB,TUBB6,TUBG1,VPS16,VPS39,YKT6
Leukocyte Extravasation Signaling	3.94	0.155	4.914	ACTB,ACTG1,ACTN1,CD44,CDC42,CLDN5,CRK,CTNND1,CXCR4,CYBB,EZR,GNAI3,ITGA4,ITGA5,ITGB1,ITK,MAP2K2,MAP3K4,MMP19,MSN,MYL6,PIK3CA,PIK3R5,RAC1,RAP1A,RAP1B,RASSF5,RHOA,THY1,TIMP1
Agranulocyte Adhesion and Diapedesis	3.93	0.159	#NUM!	ACTB,ACTG1,C5AR1,CCL19,CCL20,CCL26,CCL3L3,CCL4,CCL4L1/CCL4L2,CLDN5,CXCL1,CXCL3,CXCL5,CXCL8,CXCR4,EZR,FN1,GNAI3,IL1B,IL1R1,IL1RN,IL33,ITGA4,ITGA5,ITGB1,MMP19,MSN,MYL6
Paxillin Signaling	3.93	0.187	4.243	ACTB,ACTG1,ACTN1,ARF1,CDC42,CRK,ITGA4,ITGA5,ITGAV,ITGAX,ITGB1,NRAS,PIK3CA,PIK3R5,RAC1,RALA,RAP1A,RAP1B,RAP2B,RRAS2
CD28 Signaling in T Helper Cells	3.89	0.181	3.742	ACTR2,ACTR3,ARPC5L,BCL10,CD3D,CD86,CDC42,FCER1G,HLA-B,HLA-DRA,HLA-DRB1,HLA-DRB5,ITK,LCP2,MALT1,MAP2K2,NFKBIE,PIK3CA,PIK3R5,PTPRC,RAC1
IL-8 Signaling	3.85	0.153	5.292	CCND3,CDC42,CXCL1,CXCL8,CYBB,EIF4EBP1,FLT1,GNAI3,GNB4,GNG5,ITGAV,ITGAX,MAP2K2,MAP4K4,NRAS,PIK3CA,PIK3R5,PTGS2,RAC1,RALA,RAP1A,RAP1B,RAP2B,RHOA,RHOB,RHOC,RHOT2,RRAS2,VEGFA,VEGFB
PTEN Signaling	3.8	0.175	-4.264	CDC42,CSNK2A1,CSNK2A2,CSNK2B,FLT1,IGF2R,ITGA4,ITGA5,ITGB1,MAP2K2,NRAS,PIK3CA,PIK3R5,PTEN,RAC1,RALA,RAP1A,RAP1B,RAP2B,RRAS2,TGFBR3,YWHAH
Systemic Lupus Erythematosus In T Cell Signaling Pathway	3.76	0.147	2.694	CD3D,CD44,CD86,CDC42,DNMT1,EZR,FAS,FCER1G,GADD45A,GNAI3,HLA-B,HLA-C,HLA-DRA,HLA-DRB1,HLA-DRB5,MAP2K2,MSN,NRAS,PIK3CA,PIK3R5,PPP2CB,PPP2R5C,RAC1,RALA,RAP1A,RAP1B,RAP2B,RHOA,RHOB,RHOC,RHOT2,RRAS2
Neuregulin Signaling	3.73	0.191	2.887	AREG,CRK,EREG,HSP90AA1,HSP90B1,ITGA4,ITGA5,ITGB1,MAP2K2,NRAS,PSEN1,PTEN,RALA,RAP1A,RAP1B,RAP2B,RPS6,RRAS2
HIF1α Signaling	3.65	0.179	#NUM!	APEX1,COPS5,ELOB,HIF1A,HSP90AA1,LDHB,MDM2,MMP19,NAA10,NRAS,PIK3CA,PIK3R5,RALA,RAP1A,RAP1B,RAP2B,RBX1,RRAS2,VEGFA,VEGFB
Oncostatin M Signaling	3.61	0.256	3.162	EPAS1,MAP2K2,MT2A,NRAS,OSMR,PLAU,RALA,RAP1A,RAP1B,RAP2B,RRAS2
HMGB1 Signaling	3.54	0.158	4.379	CDC42,CXCL8,HAT1,HMGB1,IL1B,IL1R1,IL33,KAT6A,MAP2K2,NRAS,PIK3CA,PIK3R5,PLAT,RAC1,RALA,RAP1A,RAP1B,RAP2B,RHOA,RHOB,RHOC,RHOT2,RRAS2,SERPINE1,TNFRSF1B
Graft-versus-Host Disease Signaling	3.52	0.25	#NUM!	CD86,FAS,FCER1G,HLA-B,HLA-C,HLA-DRA,HLA-DRB1,HLA-DRB5,IL1B,IL1RN,IL33
Phagosome Formation	3.49	0.174	#NUM!	C5AR1,CDC42,FCER1G,FCGR2A,FCGR3A/FCGR3B,FN1,IGHG2,ITGA4,ITGA5,ITGAX,ITGB1,MARCO,MRC1,PIK3CA,PIK3R5,RAC1,RHOA,RHOB,RHOC,RHOT2
Osteoarthritis Pathway	3.43	0.145	2.2	ADAMTS5,ANXA2,CXCL8,DKK1,EPAS1,FGF2,FN1,HIF1A,HMGB1,IL1B,IL1R1,IL1R2,ITGA4,ITGA5,ITGB1,NAMPT,PRG4,PRKAA1,PRKAB2,PTGS2,RAC1,S100A8,S100A9,SIRT1,SMAD7,SPHK1,SPP1,TNFRSF1B,VEGFA,VEGFB
SAPK/JNK Signaling	3.28	0.176	3.771	CDC42,CRK,DAXX,FCER1G,GADD45A,GNG5,MAP3K2,MAP3K4,MAP4K4,NRAS,PIK3CA,PIK3R5,RAC1,RALA,RAP1A,RAP1B,RAP2B,RRAS2
NER Pathway	3.28	0.176	2	CCNH,COPS2,COPS4,COPS5,CUL4A,DDB1,HIST1H4C,PCNA,POLD2,POLK,POLR2G,POLR2I,POLR2K,RAD23B,RBX1,RPA2,RPA3,TOP2A
FAK Signaling	3.2	0.179	#NUM!	ACTB,ACTG1,CRK,ITGA4,ITGA5,ITGB1,MAP2K2,NRAS,PIK3CA,PIK3R5,PTEN,RAC1,RALA,RAP1A,RAP1B,RAP2B,RRAS2
PDGF Signaling	3.18	0.184	3	ACP1,CRK,CSNK2A1,CSNK2A2,CSNK2B,MAP2K2,NRAS,PIK3CA,PIK3R5,RALA,RAP1A,RAP1B,RAP2B,RRAS2,SPHK1,SRF
Huntington's Disease Signaling	3.14	0.136	1	ATP5F1A,ATP5F1B,ATP5F1C,ATP5F1E,ATP5MC1,ATP5PB,ATP5PF,CLTA,CLTC,DYNC1I2,GNB4,GNG5,HSPA1A/HSPA1B,HSPA4,HSPA5,HSPA6,HSPA8,IFT57,PIK3CA,PIK3R5,POLR2G,POLR2I,POLR2K,PSME2,PSME4,RCOR3,RPS27A,SDHB,SGK1,TGM2,UBA52,YKT6
Purine Nucleotides De Novo Biosynthesis II	3.13	0.455	2.236	ATIC,GMPS,IMPDH2,PAICS,PPAT
Ephrin Receptor Signaling	3.11	0.146	4.379	ACP1,ACTR2,ACTR3,ARPC5L,CDC42,CFL1,CRK,CXCR4,GNAI3,GNB4,GNG5,ITGA4,ITGA5,ITGB1,MAP2K2,MAP4K4,NRAS,RAC1,RALA,RAP1A,RAP1B,RAP2B,RHOA,RRAS2,VEGFA,VEGFB
Hypoxia Signaling in the Cardiovascular System	3.1	0.194	1.633	COPS5,HIF1A,HSP90AA1,HSP90B1,MDM2,NFKBIE,P4HB,PTEN,UBE2A,UBE2J1,UBE2R2,UBE2T,UBE2Z,VEGFA
PAK Signaling	3.09	0.175	4	CDC42,CFL1,ITGA4,ITGA5,ITGB1,MAP2K2,MYL12A,MYL6,NRAS,PIK3CA,PIK3R5,RAC1,RALA,RAP1A,RAP1B,RAP2B,RRAS2
PKCθ Signaling in T Lymphocytes	3.07	0.152	4.796	BCL10,CD3D,CD86,FCER1G,HLA-B,HLA-DRA,HLA-DRB1,HLA-DRB5,LCP2,MALT1,MAP3K2,MAP3K4,MAP3K8,NFKBIE,NRAS,PIK3CA,PIK3R5,RAC1,RALA,RAP1A,RAP1B,RAP2B,RRAS2
IL-17 Signaling	3.05	0.185	#NUM!	CXCL1,CXCL5,CXCL8,MAP2K2,MAPKAPK2,NRAS,PIK3CA,PIK3R5,PTGS2,RALA,RAP1A,RAP1B,RAP2B,RRAS2,TIMP1
fMLP Signaling in Neutrophils	3.02	0.164	3.771	ACTR2,ACTR3,ARPC5L,CDC42,CYBB,GNAI3,GNB4,GNG5,MAP2K2,NFKBIE,NRAS,PIK3CA,PIK3R5,RAC1,RALA,RAP1A,RAP1B,RAP2B,RRAS2
Cancer Drug Resistance By Drug Efflux	2.98	0.207	#NUM!	MAP2K2,MDM2,NRAS,PIK3CA,PTEN,PTGS2,RALA,RAP1A,RAP1B,RAP2B,RRAS2,YBX1
RAN Signaling	2.98	0.353	#NUM!	IPO5,KPNA2,KPNA3,KPNB1,RAN,RANBP1
Myc Mediated Apoptosis Signaling	2.97	0.197	#NUM!	BID,FAS,NRAS,PIK3CA,PIK3R5,RALA,RAP1A,RAP1B,RAP2B,RRAS2,YWHAG,YWHAH,YWHAQ
Signaling by Rho Family GTPases	2.95	0.133	4.914	ACTB,ACTG1,ACTR2,ACTR3,ARPC5L,CDC42,CDC42EP3,CDH11,CFL1,CYBB,CYFIP1,DIAPH3,EZR,GNAI3,GNB4,GNG5,ITGA4,ITGA5,ITGB1,MAP2K2,MSN,MYL12A,MYL6,PIK3CA,PIK3R5,RAC1,RHOA,RHOB,RHOC,RHOT2,STMN1,VIM
Melanoma Signaling	2.94	0.216	3.162	MAP2K2,MDM2,NRAS,PIK3CA,PIK3R5,PTEN,RALA,RAP1A,RAP1B,RAP2B,RRAS2
Aldosterone Signaling in Epithelial Cells	2.91	0.148	2.236	CRYAB,DNAJC2,DUSP1,HSP90AA1,HSP90B1,HSPA13,HSPA1A/HSPA1B,HSPA4,HSPA5,HSPA6,HSPA8,HSPB1,HSPB11,HSPB8,HSPD1,HSPE1,HSPH1,MAP2K2,PIK3CA,PIK3R5,SACS,SGK1,SLC12A2
Estrogen Receptor Signaling	2.89	0.153	#NUM!	CCNH,GTF2F2,HNRNPD,MAP2K2,MED17,MED6,NRAS,POLR2G,POLR2I,POLR2K,PRKDC,RALA,RAP1A,RAP1B,RAP2B,RRAS2,SMARCA4,SRA1,TAF10,TAF2,TAF3
Fcγ Receptor-mediated Phagocytosis in Macrophages and Monocytes	2.86	0.172	4	ACTB,ACTG1,ACTR2,ACTR3,ARPC5L,CDC42,CRK,EZR,FCGR2A,FCGR3A/FCGR3B,FYB1,LCP2,MYO5A,PTEN,RAB11A,RAC1
Glycolysis I	2.84	0.292	2.646	ALDOA,ENO1,PFKP,PGAM1,PGK1,PKM,TPI1
HGF Signaling	2.84	0.162	4.123	CDC42,ITGA4,ITGA5,ITGB1,MAP2K2,MAP3K2,MAP3K4,MAP3K8,NRAS,PIK3CA,PIK3R5,PTGS2,RAC1,RALA,RAP1A,RAP1B,RAP2B,RRAS2
Chemokine Signaling	2.8	0.182	2.138	CCL4,CFL1,CXCR4,GNAI3,MAP2K2,MPRIP,NRAS,PPP1CB,RALA,RAP1A,RAP1B,RAP2B,RHOA,RRAS2
Macropinocytosis Signaling	2.8	0.182	3.317	CDC42,ITGA5,ITGB1,MRC1,NRAS,PIK3CA,PIK3R5,RAC1,RALA,RAP1A,RAP1B,RAP2B,RHOA,RRAS2
Communication between Innate and Adaptive Immune Cells	2.72	0.172	#NUM!	CCL3L3,CCL4,CD83,CD86,CXCL8,FCER1G,HLA-B,HLA-C,HLA-DRA,HLA-DRB1,HLA-DRB5,IGHG2,IL1B,IL1RN,IL33
IL-2 Signaling	2.72	0.194	3	CSNK2A1,CSNK2A2,CSNK2B,MAP2K2,NRAS,PIK3CA,PIK3R5,RALA,RAP1A,RAP1B,RAP2B,RRAS2
SPINK1 General Cancer Pathway	2.72	0.194	1.732	MAP2K2,MT1E,MT1X,MT2A,NRAS,PIK3CA,PIK3R5,RALA,RAP1A,RAP1B,RAP2B,RRAS2
Role of IL-17A in Arthritis	2.65	0.2	#NUM!	CCL20,CXCL1,CXCL3,CXCL5,CXCL8,MAP2K2,MAPKAPK2,NFKBIE,PIK3CA,PIK3R5,PTGS2
CTLA4 Signaling in Cytotoxic T Lymphocytes	2.62	0.169	#NUM!	AP1S2,AP2M1,AP2S1,CD3D,CD86,CLTA,CLTC,FCER1G,HLA-B,HLA-C,LCP2,PIK3CA,PIK3R5,PPP2CB,PPP2R5C
p53 Signaling	2.61	0.163	0.277	BIRC5,FAS,GADD45A,HIF1A,HIPK2,MDM2,PCNA,PIK3CA,PIK3R5,PRKDC,PTEN,SERPINE2,SIRT1,ST13,THBS1,TP53I3
Apoptosis Signaling	2.61	0.163	-1.807	BCL2A1,BID,BIRC3,DFFA,FAS,MAP2K2,MAP4K4,NFKBIE,NRAS,PARP1,RALA,RAP1A,RAP1B,RAP2B,RRAS2,TNFRSF1B
Regulation of Cellular Mechanics by Calpain Protease	2.6	0.188	2.53	ACTN1,CCNA2,EZR,ITGA4,ITGA5,ITGB1,NRAS,RALA,RAP1A,RAP1B,RAP2B,RRAS2
Cell Cycle Control of Chromosomal Replication	2.59	0.196	#NUM!	CDC6,CDK11B,CDK12,MCM3,MCM4,MCM6,MCM8,PCNA,RPA2,RPA3,TOP2A
Cholecystokinin/Gastrin-mediated Signaling	2.58	0.154	4	CDC42,IL1B,IL1RN,IL33,MAP2K2,NRAS,PTGS2,RAC1,RALA,RAP1A,RAP1B,RAP2B,RHOA,RHOB,RHOC,RHOT2,RRAS2,SRF
Prostate Cancer Signaling	2.58	0.167	#NUM!	HSP90AA1,HSP90B1,MAP2K2,MDM2,NFKBIE,NRAS,PA2G4,PIK3CA,PIK3R5,PTEN,RALA,RAP1A,RAP1B,RAP2B,RRAS2
Insulin Receptor Signaling	2.56	0.147	2.982	ACLY,CRK,EIF2B5,EIF4E,EIF4EBP1,MAP2K2,NRAS,PIK3CA,PIK3R5,PPP1CB,PPP1R14B,PRKAR2A,PTEN,PTPN1,RALA,RAP1A,RAP1B,RAP2B,RRAS2,SGK1
Prostanoid Biosynthesis	2.54	0.444	2	PTGES3,PTGIS,PTGS1,PTGS2
Hereditary Breast Cancer Signaling	2.52	0.146	#NUM!	ACTB,GADD45A,NPM1,NRAS,PIK3CA,PIK3R5,POLR2G,POLR2I,POLR2K,PTEN,RAD50,RALA,RAP1A,RAP1B,RAP2B,RPS27A,RRAS2,SMARCA4,TUBG1,UBA52
Role of NFAT in Regulation of the Immune Response	2.48	0.136	4.583	CD3D,CD86,FCER1G,FCGR2A,FCGR3A/FCGR3B,GNAI3,GNB4,GNG5,HLA-B,HLA-DRA,HLA-DRB1,HLA-DRB5,ITK,LCP2,MAP2K2,NFKBIE,NRAS,PIK3CA,PIK3R5,RALA,RAP1A,RAP1B,RAP2B,RRAS2
RhoGDI Signaling	2.48	0.136	-4.146	ACTB,ACTG1,ACTR2,ACTR3,ARPC5L,CD44,CDC42,CDH11,CFL1,EZR,GNAI3,GNB4,GNG5,ITGA4,ITGA5,ITGB1,MSN,MYL12A,MYL6,RAC1,RHOA,RHOB,RHOC,RHOT2
Autoimmune Thyroid Disease Signaling	2.47	0.214	#NUM!	CD86,FAS,FCER1G,HLA-B,HLA-C,HLA-DRA,HLA-DRB1,HLA-DRB5,IGHG2
CCR3 Signaling in Eosinophils	2.41	0.149	3.317	CCL26,CFL1,GNAI3,GNB4,GNG5,MAP2K2,MPRIP,NRAS,PIK3CA,PIK3R5,PPP1CB,RAC1,RALA,RAP1A,RAP1B,RAP2B,RHOA,RRAS2
RhoA Signaling	2.41	0.149	3.153	ACTB,ACTG1,ACTR2,ACTR3,ARPC5L,CDC42EP3,CFL1,EZR,KTN1,MPRIP,MSN,MYL12A,MYL6,PFN1,PFN2,PLXNA1,PPP1CB,RHOA
Agrin Interactions at Neuromuscular Junction	2.4	0.171	3.606	ACTB,ACTG1,CDC42,ITGA4,ITGA5,ITGB1,NRAS,RAC1,RALA,RAP1A,RAP1B,RAP2B,RRAS2
B Cell Receptor Signaling	2.35	0.133	4.146	BCL10,BCL2A1,CDC42,CFL1,FCGR2A,IGHG2,MALT1,MAP2K2,MAP3K2,MAP3K4,MAP3K8,NFKBIE,NRAS,PIK3CA,PIK3R5,PTEN,PTPRC,RAC1,RALA,RAP1A,RAP1B,RAP2B,RASSF5,RRAS2
Polyamine Regulation in Colon Cancer	2.34	0.273	#NUM!	AZIN1,OAZ1,ODC1,PSME2,PSME4,SAT1
B Cell Development	2.33	0.241	#NUM!	CD86,HLA-B,HLA-DRA,HLA-DRB1,HLA-DRB5,IL7R,PTPRC
T Cell Receptor Signaling	2.31	0.152	#NUM!	BCL10,CD3D,ITK,LCP2,MALT1,MAP2K2,NRAS,PIK3CA,PIK3R5,PTPRC,RAC1,RALA,RAP1A,RAP1B,RAP2B,RRAS2
Bladder Cancer Signaling	2.3	0.156	2.828	CXCL8,FGF2,MAP2K2,MDM2,MMP19,NRAS,PA2G4,RALA,RAP1A,RAP1B,RAP2B,RRAS2,THBS1,VEGFA,VEGFB
Spermine Biosynthesis	2.25	1	#NUM!	AMD1,SMS
Spermidine Biosynthesis I	2.25	1	#NUM!	AMD1,SRM
Cardiac Hypertrophy Signaling	2.24	0.123	4.315	CDC42,EIF2B5,EIF4E,GNAI3,GNB4,GNG5,HSPB1,MAP2K2,MAP3K2,MAP3K4,MAP3K8,MAPKAPK2,MYL12A,MYL6,NRAS,PIK3CA,PIK3R5,PRKAR2A,RAC1,RALA,RAP1A,RAP1B,RAP2B,RHOA,RHOB,RHOC,RHOT2,RRAS2,SRF
CXCR4 Signaling	2.23	0.133	4.472	CDC42,CRK,CXCR4,GNAI3,GNB4,GNG5,MAP2K2,MYL12A,MYL6,NRAS,PIK3CA,PIK3R5,RAC1,RALA,RAP1A,RAP1B,RAP2B,RHOA,RHOB,RHOC,RHOT2,RRAS2
GM-CSF Signaling	2.22	0.169	3.464	BCL2A1,MAP2K2,NRAS,PIK3CA,PIK3R5,RACK1,RALA,RAP1A,RAP1B,RAP2B,RRAS2,RUNX1
Granzyme A Signaling	2.17	0.294	#NUM!	ANP32A,APEX1,HMGB2,NME1,SET
ERK5 Signaling	2.17	0.167	3.464	MAP3K2,MAP3K8,NRAS,RALA,RAP1A,RAP1B,RAP2B,RRAS2,SGK1,YWHAG,YWHAH,YWHAQ
Tumoricidal Function of Hepatic Natural Killer Cells	2.14	0.25	1	BID,DFFA,FAS,LYVE1,M6PR,SRGN
TCA Cycle II (Eukaryotic)	2.14	0.25	2.449	ACO1,DLD,FH,MDH1,SDHB,SDHD
Breast Cancer Regulation by Stathmin1	2.1	0.125	#NUM!	CDC42,GNAI3,GNB4,GNG5,MAP2K2,NRAS,PIK3CA,PIK3R5,PPP1CB,PPP1R14B,PPP2CB,PPP2R5C,PRKAR2A,RAC1,RALA,RAP1A,RAP1B,RAP2B,RHOA,RRAS2,STMN1,TUBA1A,TUBB,TUBB6,TUBG1
Allograft Rejection Signaling	2.07	0.188	#NUM!	CD86,FAS,FCER1G,HLA-B,HLA-C,HLA-DRA,HLA-DRB1,HLA-DRB5,IGHG2
LPS-stimulated MAPK Signaling	2.07	0.157	3.606	CDC42,MAP2K2,NFKBIE,NRAS,PIK3CA,PIK3R5,RAC1,RALA,RAP1A,RAP1B,RAP2B,RRAS2,SRF
NF-κB Activation by Viruses	2.07	0.157	3.606	ITGA4,ITGA5,ITGAV,ITGB1,NFKBIE,NRAS,PIK3CA,PIK3R5,RALA,RAP1A,RAP1B,RAP2B,RRAS2
PEDF Signaling	2.07	0.157	2.887	FAS,NFKBIE,NRAS,PIK3CA,PIK3R5,RAC1,RALA,RAP1A,RAP1B,RAP2B,RHOA,RRAS2,SRF
IL-4 Signaling	2.07	0.157	#NUM!	HLA-B,HLA-DRA,HLA-DRB1,HLA-DRB5,HMGA1,NRAS,PIK3CA,PIK3R5,RALA,RAP1A,RAP1B,RAP2B,RRAS2
Gluconeogenesis I	2.05	0.24	2.449	ALDOA,ENO1,MDH1,ME2,PGAM1,PGK1
Antiproliferative Role of Somatostatin Receptor 2	2.02	0.16	3.162	GNB4,GNG5,MAP2K2,NRAS,PIK3CA,PIK3R5,RALA,RAP1A,RAP1B,RAP2B,RRAS2,SLC39A7
Cell Cycle: G2/M DNA Damage Checkpoint Regulation	2.02	0.184	0	CKS2,GADD45A,HIPK2,MDM2,PRKDC,TOP2A,YWHAG,YWHAH,YWHAQ
Cytotoxic T Lymphocyte-mediated Apoptosis of Target Cells	2.01	0.212	1.342	BID,CD3D,DFFA,FAS,FCER1G,HLA-B,HLA-C
Phospholipase C Signaling	2	0.118	3.8	CD3D,CDC42,FCER1G,FCGR2A,GNB4,GNG5,IGHG2,ITGA4,ITGA5,ITGB1,ITK,LCP2,MAP2K2,MPRIP,MYL12A,MYL6,NRAS,PPP1CB,RAC1,RALA,RAP1A,RAP1B,RAP2B,RHOA,RHOB,RHOC,RHOT2,RRAS2,TGM2
Dendritic Cell Maturation	1.97	0.126	4.583	CD83,CD86,COL1A1,COL1A2,COL3A1,FCER1G,FCGR2A,FCGR3A/FCGR3B,HLA-B,HLA-C,HLA-DRA,HLA-DRB1,HLA-DRB5,IGHG2,IL1B,IL1RN,IL33,NFKBIE,PIK3CA,PIK3R5,TNFRSF1B,TYROBP
NGF Signaling	1.97	0.14	4	CDC42,CRK,MAP2K2,MAP3K2,MAP3K4,MAP3K8,NRAS,PIK3CA,PIK3R5,RAC1,RALA,RAP1A,RAP1B,RAP2B,RHOA,RRAS2
Telomerase Signaling	1.94	0.143	2.673	DKC1,HSP90AA1,HSP90B1,MAP2K2,NRAS,PIK3CA,PIK3R5,PPP2CB,PPP2R5C,PTGES3,RALA,RAP1A,RAP1B,RAP2B,RRAS2
Induction of Apoptosis by HIV1	1.89	0.167	1.667	BID,BIRC3,CXCR4,DAXX,DFFA,FAS,NFKBIE,SLC25A3,SLC25A5,TNFRSF1B
iCOS-iCOSL Signaling in T Helper Cells	1.87	0.14	2.53	CD3D,CD86,FCER1G,HLA-B,HLA-DRA,HLA-DRB1,HLA-DRB5,ITK,LCP2,NFKBIE,PIK3CA,PIK3R5,PTEN,PTPRC,RAC1
Type I Diabetes Mellitus Signaling	1.87	0.14	2.828	BID,CD3D,CD86,FAS,FCER1G,HLA-B,HLA-C,HLA-DRA,HLA-DRB1,HLA-DRB5,HSPD1,IL1B,IL1R1,NFKBIE,TNFRSF1B
Nucleotide Excision Repair Pathway	1.87	0.2	#NUM!	CCNH,POLR2G,POLR2I,POLR2K,RAD23B,RPA2,RPA3
14-3-3-mediated Signaling	1.86	0.134	3.606	MAP2K2,NRAS,PIK3CA,PIK3R5,RALA,RAP1A,RAP1B,RAP2B,RRAS2,TUBA1A,TUBB,TUBB6,TUBG1,VIM,YWHAG,YWHAH,YWHAQ
Endometrial Cancer Signaling	1.84	0.164	3	MAP2K2,NRAS,PIK3CA,PIK3R5,PTEN,RALA,RAP1A,RAP1B,RAP2B,RRAS2
Crosstalk between Dendritic Cells and Natural Killer Cells	1.83	0.146	#NUM!	ACTB,ACTG1,CD69,CD83,CD86,FAS,HLA-B,HLA-C,HLA-DRA,HLA-DRB1,HLA-DRB5,TNFRSF1B,TYROBP
Ovarian Cancer Signaling	1.8	0.129	3.051	CD44,GJA1,MAP2K2,NRAS,PA2G4,PIK3CA,PIK3R5,PRKAR2A,PTEN,PTGS1,PTGS2,RALA,RAP1A,RAP1B,RAP2B,RRAS2,VEGFA,VEGFB
p70S6K Signaling	1.8	0.132	2.673	EEF2,GNAI3,MAP2K2,NRAS,PIK3CA,PIK3R5,PPP2CB,PPP2R5C,RALA,RAP1A,RAP1B,RAP2B,RPS6,RRAS2,YWHAG,YWHAH,YWHAQ
Autophagy	1.8	0.17	#NUM!	ATG3,ATG5,CTSB,CTSC,CTSL,CTSS,NBR1,VPS16,VPS39
Ascorbate Recycling (Cytosolic)	1.8	0.667	#NUM!	GLRX,GSTO1
Inosine-5'-phosphate Biosynthesis II	1.8	0.667	#NUM!	ATIC,PAICS
Oxidized GTP and dGTP Detoxification	1.8	0.667	#NUM!	NUDT1,RUVBL2
RAR Activation	1.79	0.12	#NUM!	ACTB,AKR1B1,ALDH1A3,CCNH,CITED2,CSNK2A1,CSNK2A2,CSNK2B,DUSP1,IGFBP3,MAPKAPK2,PARP1,PIK3CA,PRKAR2A,PSMC5,PTEN,RAC1,RDH10,RPL7A,SMAD7,SMARCA4,SRA1,VEGFA
Death Receptor Signaling	1.79	0.144	1.732	ACTB,ACTG1,BID,BIRC3,CRADD,DAXX,DFFA,FAS,HSPB1,MAP4K4,NFKBIE,PARP1,TNFRSF1B
DNA Double-Strand Break Repair by Non-Homologous End Joining	1.77	0.286	#NUM!	PARP1,PRKDC,RAD50,XRCC6
Isoleucine Degradation I	1.77	0.286	2	BCAT1,DLD,ECHS1,HADHB
Sucrose Degradation V (Mammalian)	1.75	0.375	#NUM!	ALDOA,GALM,TPI1
Role of p14/p19ARF in Tumor Suppression	1.73	0.207	-2.236	MDM2,NPM1,PIK3CA,PIK3R5,POLR3D,RAC1
Pyrimidine Deoxyribonucleotides De Novo Biosynthesis I	1.68	0.227	2.236	DTYMK,DUT,NME1,RRM2,TYMS
Non-Small Cell Lung Cancer Signaling	1.67	0.149	3	MAP2K2,NRAS,PA2G4,PIK3CA,PIK3R5,RALA,RAP1A,RAP1B,RAP2B,RASSF5,RRAS2
Cardiac Hypertrophy Signaling (Enhanced)	1.67	0.101	6.487	ACVR1,APEX1,CXCL8,CYBB,DIAPH1,DIAPH3,DLG1,EIF2B5,EIF4E,EIF4EBP1,FGF2,GNAI3,GNG5,HSPB1,IL1B,IL1R1,IL1R2,IL33,IL7R,ITGA4,ITGA5,ITGB1,MAP2K2,MAP3K2,MAP3K4,MAP3K8,MAPKAPK2,MKNK1,NRAS,PDE4B,PDE4D,PDE6D,PIK3CA,PIK3R5,PRKAR2A,PTEN,PTGS2,RALA,RAP1A,RAP1B,RAP2B,RHOA,RPS6,RRAS2,SRF,TDP2,TGFBR3,TNFRSF1B
Production of Nitric Oxide and Reactive Oxygen Species in Macrophages	1.66	0.118	2.524	APOL1,CDC42,CYBB,MAP3K2,MAP3K4,MAP3K8,NFKBIE,PIK3CA,PIK3R5,PPP1CB,PPP1R14B,PPP2CB,PPP2R5C,RAC1,RAP1A,RAP1B,RHOA,RHOB,RHOC,RHOT2,S100A8,TNFRSF1B
ErbB2-ErbB3 Signaling	1.66	0.154	2.53	MAP2K2,NRAS,PIK3CA,PIK3R5,PTEN,RALA,RAP1A,RAP1B,RAP2B,RRAS2
NRF2-mediated Oxidative Stress Response	1.63	0.118	3.464	ACTB,ACTG1,CUL3,DNAJA2,EIF2AK3,ENC1,GSTO1,HACD3,HSPB8,MAP2K2,NRAS,PIK3CA,PIK3R5,RALA,RAP1A,RAP1B,RAP2B,RBX1,RRAS2,TXN,USP14,VCP
Angiopoietin Signaling	1.63	0.147	2.333	BIRC5,CRK,NFKBIE,NRAS,PIK3CA,PIK3R5,RALA,RAP1A,RAP1B,RAP2B,RRAS2
STAT3 Pathway	1.62	0.126	3.742	FGF2,FLT1,IGF2R,IL1B,IL1R1,IL1R2,IL7R,MAP2K2,NRAS,RAC1,RALA,RAP1A,RAP1B,RAP2B,RRAS2,TGFBR3,VEGFA
Axonal Guidance Signaling	1.62	0.1	#NUM!	ACTR2,ACTR3,ADAM12,ADAMTS5,ADAMTS6,AFG3L2,ARPC5L,CDC42,CFL1,COPS5,CRK,CXCR4,EIF4E,GNAI3,GNB4,GNG5,ITGA4,ITGA5,ITGB1,MAP2K2,MKNK1,MYL12A,MYL6,NRAS,PFN1,PFN2,PIK3CA,PIK3R5,PITRM1,PLXNA1,PRKAR2A,PSMD14,RAC1,RALA,RAP1A,RAP1B,RAP2B,RASSF5,RHOA,RRAS2,SEMA3C,TUBA1A,TUBB,TUBB6,TUBG1,VEGFA,VEGFB
HER-2 Signaling in Breast Cancer	1.62	0.141	#NUM!	AREG,CDC42,ITGB1,MDM2,NRAS,PIK3CA,PIK3R5,RALA,RAP1A,RAP1B,RAP2B,RRAS2
VEGF Family Ligand-Receptor Interactions	1.62	0.141	3.464	FLT1,MAP2K2,NRAS,PIK3CA,PIK3R5,RALA,RAP1A,RAP1B,RAP2B,RRAS2,VEGFA,VEGFB
CNTF Signaling	1.61	0.158	3	MAP2K2,NRAS,PIK3CA,PIK3R5,RALA,RAP1A,RAP1B,RAP2B,RRAS2
Semaphorin Signaling in Neurons	1.61	0.158	#NUM!	CDC42,CFL1,ITGB1,PLXNA1,RAC1,RHOA,RHOB,RHOC,RHOT2
Apelin Cardiac Fibroblast Signaling Pathway	1.6	0.217	-0.447	CCN2,PRKAA1,PRKAB2,SERPINE1,SPHK1
ErbB4 Signaling	1.58	0.149	3	MAP2K2,NRAS,PIK3CA,PIK3R5,PSEN1,RALA,RAP1A,RAP1B,RAP2B,RRAS2
Granzyme B Signaling	1.56	0.25	1	BID,DFFA,PARP1,PRKDC
GDNF Family Ligand-Receptor Interactions	1.56	0.143	3.317	CDC42,MAP2K2,NRAS,PIK3CA,PIK3R5,RAC1,RALA,RAP1A,RAP1B,RAP2B,RRAS2
GP6 Signaling Pathway	1.55	0.128	3.873	COL12A1,COL1A1,COL1A2,COL3A1,COL4A1,COL5A1,COL5A2,COL6A3,COL8A1,FCER1G,LCP2,PIK3CA,PIK3R5,RAC1,RAP1B
T Cell Exhaustion Signaling Pathway	1.53	0.118	1.667	ACVR1,CD86,FCER1G,HLA-B,HLA-C,HLA-DRA,HLA-DRB1,HLA-DRB5,NRAS,PIK3CA,PIK3R5,PPP2CB,PPP2R5C,RALA,RAP1A,RAP1B,RAP2B,RRAS2,TGFBR3,VEGFA
Natural Killer Cell Signaling	1.52	0.127	#NUM!	FCER1G,FCGR2A,FCGR3A/FCGR3B,LCP2,MAP2K2,NRAS,PIK3CA,PIK3R5,RAC1,RALA,RAP1A,RAP1B,RAP2B,RRAS2,TYROBP
Arsenate Detoxification I (Glutaredoxin)	1.52	0.5	#NUM!	GLRX2,GSTO1
Regulation of IL-2 Expression in Activated and Anergic T Lymphocytes	1.51	0.136	#NUM!	BCL10,CD3D,MALT1,MAP2K2,NFKBIE,NRAS,RAC1,RALA,RAP1A,RAP1B,RAP2B,RRAS2
Protein Kinase A Signaling	1.51	0.102	-0.522	ACP1,ANAPC11,ANAPC4,APEX1,CDKN3,DUSP1,DUSP2,DUSP5,DUSP6,FLNA,FLNC,GNAI3,GNB4,GNG5,KDELR2,MAP2K2,MYL12A,MYL6,NFKBIE,PDE4B,PDE4D,PDE6D,PGP,PPP1CB,PPP1R14B,PRKAR2A,PTEN,PTGS2,PTP4A1,PTPN1,PTPRC,PTPRE,RAP1A,RAP1B,RHOA,TDP2,YWHAG,YWHAH,YWHAQ
Thyroid Cancer Signaling	1.51	0.16	#NUM!	CXCL8,MAP2K2,NRAS,RALA,RAP1A,RAP1B,RAP2B,RRAS2
Tec Kinase Signaling	1.49	0.118	3.742	ACTB,ACTG1,CDC42,FAS,FCER1G,GNAI3,GNB4,GNG5,ITGA4,ITGA5,ITGB1,ITK,PIK3CA,PIK3R5,RAC1,RHOA,RHOB,RHOC,RHOT2
Ceramide Signaling	1.48	0.135	2.309	NRAS,PIK3CA,PIK3R5,PPP2CB,PPP2R5C,RALA,RAP1A,RAP1B,RAP2B,RRAS2,SPHK1,TNFRSF1B
Acute Myeloid Leukemia Signaling	1.48	0.135	2.53	CSF3R,EIF4EBP1,MAP2K2,NRAS,PIK3CA,PIK3R5,RALA,RAP1A,RAP1B,RAP2B,RRAS2,RUNX1
Dolichyl-diphosphooligosaccharide Biosynthesis	1.47	0.3	#NUM!	ALG5,ALG8,DPM1
TREM1 Signaling	1.46	0.143	2.53	CD83,CD86,CXCL3,CXCL8,IL1B,ITGA5,ITGAX,ITGB1,SIGIRR,TYROBP
FLT3 Signaling in Hematopoietic Progenitor Cells	1.45	0.138	2.714	EIF4E,EIF4EBP1,MAP2K2,NRAS,PIK3CA,PIK3R5,RALA,RAP1A,RAP1B,RAP2B,RRAS2
eNOS Signaling	1.43	0.118	0.302	AQP9,CCNA2,FLT1,HSP90AA1,HSP90B1,HSPA1A/HSPA1B,HSPA4,HSPA5,HSPA6,HSPA8,PIK3CA,PIK3R5,PRKAA1,PRKAB2,PRKAR2A,SLC7A1,VEGFA,VEGFB
Sumoylation Pathway	1.42	0.129	-1.897	CDC42,DAXX,FAS,MDM2,PCNA,RAC1,RAN,RHOA,RHOB,RHOC,RHOT2,SERBP1,SIRT1
Valine Degradation I	1.39	0.222	2	BCAT1,DLD,ECHS1,HADHB
FAT10 Signaling Pathway	1.39	0.222	2	PSME2,PSME4,UBA6,UBE2Z
IL-15 Signaling	1.39	0.139	#NUM!	CXCL8,MAP2K2,NRAS,PIK3CA,PIK3R5,RALA,RAP1A,RAP1B,RAP2B,RRAS2
Ephrin B Signaling	1.39	0.139	1.134	ACP1,CAP1,CDC42,CFL1,CXCR4,GNAI3,GNB4,GNG5,RAC1,RHOA
Nur77 Signaling in T Lymphocytes	1.37	0.151	#NUM!	CD3D,CD86,FCER1G,HLA-B,HLA-DRA,HLA-DRB1,HLA-DRB5,MAP3K2
Th2 Pathway	1.37	0.119	1.667	ACVR1,CD3D,CD86,CHD4,CXCR4,HLA-B,HLA-DRA,HLA-DRB1,HLA-DRB5,IKZF1,IL33,NOTCH2,PIK3CA,PIK3R5,PSEN1,TGFBR3
Apelin Pancreas Signaling Pathway	1.36	0.159	0.378	EIF2AK3,ERN1,PIK3CA,PIK3R5,PRKAA1,PRKAB2,PRKAR2A
Altered T Cell and B Cell Signaling in Rheumatoid Arthritis	1.35	0.133	#NUM!	CD86,FAS,FCER1G,HLA-B,HLA-DRA,HLA-DRB1,HLA-DRB5,IL1B,IL1RN,IL33,SPP1
PD-1, PD-L1 cancer immunotherapy pathway	1.33	0.125	-2.496	CSNK2A1,CSNK2A2,CSNK2B,HLA-B,HLA-C,HLA-DRA,HLA-DRB1,HLA-DRB5,LCP2,PIK3CA,PIK3R5,PTEN,TNFRSF1B
Molecular Mechanisms of Cancer	1.33	0.099	#NUM!	BID,BIRC3,CCND3,CDC42,CDK11B,CDK12,CRK,CTNND1,DAXX,FAS,GNAI3,HAT1,HIF1A,HIPK2,ITGA4,ITGA5,ITGB1,MAP2K2,MDM2,NFKBIE,NRAS,PA2G4,PIK3CA,PIK3R5,PRKAR2A,PRKDC,PSEN1,RAC1,RALA,RAP1A,RAP1B,RAP2B,RHOA,RHOB,RHOC,RHOT2,RRAS2,SMAD7
ErbB Signaling	1.32	0.128	3.464	AREG,CDC42,EREG,MAP2K2,NRAS,PIK3CA,PIK3R5,RALA,RAP1A,RAP1B,RAP2B,RRAS2
Thrombopoietin Signaling	1.32	0.141	3	MAP2K2,NRAS,PIK3CA,PIK3R5,RALA,RAP1A,RAP1B,RAP2B,RRAS2
dTMP De Novo Biosynthesis	1.32	0.4	#NUM!	SHMT2,TYMS
GADD45 Signaling	1.31	0.211	#NUM!	CCND3,GADD45A,MAP3K4,PCNA
OX40 Signaling Pathway	1.29	0.145	#NUM!	CD3D,FCER1G,HLA-B,HLA-C,HLA-DRA,HLA-DRB1,HLA-DRB5,NFKBIE
Endocannabinoid Developing Neuron Pathway	1.29	0.121	3.606	GNAI3,GNG5,MAP2K2,NRAS,PIK3CA,PIK3R5,PRKAR2A,RAC1,RALA,RAP1A,RAP1B,RAP2B,RHOA,RRAS2
IL-17A Signaling in Airway Cells	1.28	0.138	1.134	CCL20,CXCL1,CXCL3,CXCL5,MAP2K2,NFKBIE,PIK3CA,PIK3R5,PTEN
Thrombin Signaling	1.27	0.108	3.742	CDC42,GNAI3,GNB4,GNG5,MAP2K2,MPRIP,MYL12A,MYL6,NRAS,PIK3CA,PIK3R5,PPP1CB,RAC1,RALA,RAP1A,RAP1B,RAP2B,RHOA,RHOB,RHOC,RHOT2,RRAS2
FAT10 Cancer Signaling Pathway	1.27	0.152	1.134	ACVR1,CXCR4,EEF1A1,MAD2L2,PCNA,TGFBR3,TNFRSF1B
TGF-β Signaling	1.27	0.125	2.887	ACVR1,CDC42,INHBA,MAP2K2,NRAS,RALA,RAP1A,RAP1B,RAP2B,RRAS2,SERPINE1,SMAD7
BER pathway	1.26	0.25	#NUM!	APEX1,PARP1,PCNA
CDK5 Signaling	1.25	0.121	2.309	ITGB1,MAP2K2,NRAS,PPP1CB,PPP1R14B,PPP2CB,PPP2R5C,PRKAR2A,RALA,RAP1A,RAP1B,RAP2B,RRAS2
Erythropoietin Signaling	1.22	0.13	#NUM!	MAP2K2,NFKBIE,NRAS,PIK3CA,PIK3R5,RALA,RAP1A,RAP1B,RAP2B,RRAS2
Neurotrophin/TRK Signaling	1.22	0.13	3.162	CDC42,MAP2K2,NRAS,PIK3CA,PIK3R5,RALA,RAP1A,RAP1B,RAP2B,RRAS2
Antigen Presentation Pathway	1.21	0.158	#NUM!	HLA-B,HLA-C,HLA-DRA,HLA-DRB1,HLA-DRB5,PSMB6
Gα12/13 Signaling	1.19	0.115	3.207	CDC42,CDH11,MAP2K2,MYL12A,MYL6,NFKBIE,NRAS,PIK3CA,PIK3R5,RALA,RAP1A,RAP1B,RAP2B,RHOA,RRAS2
Role of JAK1 and JAK3 in γc Cytokine Signaling	1.18	0.132	#NUM!	IL7R,NRAS,PIK3CA,PIK3R5,RALA,RAP1A,RAP1B,RAP2B,RRAS2
Role of Macrophages, Fibroblasts and Endothelial Cells in Rheumatoid Arthritis	1.18	0.0997	#NUM!	C5AR1,CEBPG,CXCL8,DKK1,FCGR3A/FCGR3B,FGF2,FN1,IGHG2,IL1B,IL1R1,IL1R2,IL1RN,IL33,MAP2K2,MAPKAPK2,NFKBIE,NRAS,PIK3CA,PIK3R5,RAC1,RALA,RAP1A,RAP1B,RAP2B,RHOA,RRAS2,SFRP4,TNFRSF1B,VEGFA,VEGFB
Glioma Signaling	1.17	0.118	2.714	IGF2R,MAP2K2,MDM2,NRAS,PA2G4,PIK3CA,PIK3R5,PTEN,RALA,RAP1A,RAP1B,RAP2B,RRAS2
Endoplasmic Reticulum Stress Pathway	1.17	0.19	#NUM!	EIF2AK3,ERN1,HSP90B1,HSPA5
Pentose Phosphate Pathway (Non-oxidative Branch)	1.16	0.333	#NUM!	TALDO1,TKT
UDP-N-acetyl-D-glucosamine Biosynthesis II	1.16	0.333	#NUM!	GNPNAT1,UAP1
PPARα/RXRα Activation	1.13	0.107	-2.828	ACVR1,HSP90AA1,HSP90B1,IL1B,IL1R1,IL1R2,MAP2K2,MAP4K4,NFKBIE,NRAS,PRKAA1,PRKAB2,PRKAR2A,RALA,RAP1A,RAP1B,RAP2B,RRAS2,TGFBR3
IL-3 Signaling	1.13	0.125	3.162	MAP2K2,NRAS,PIK3CA,PIK3R5,RAC1,RALA,RAP1A,RAP1B,RAP2B,RRAS2
Acetyl-CoA Biosynthesis III (from Citrate)	1.13	1	#NUM!	ACLY
Adenine and Adenosine Salvage VI	1.13	1	#NUM!	ADK
Xenobiotic Metabolism Signaling	1.12	0.1	#NUM!	ALDH18A1,ALDH1A3,ALDH1L2,CITED2,CUL3,EIF2AK3,GSTO1,HSP90AA1,HSP90B1,IL1B,MAP2K2,MAP3K2,MAP3K4,MAP3K8,NRAS,PIK3CA,PIK3R5,PPP2CB,PPP2R5C,PTGES3,RALA,RAP1A,RAP1B,RAP2B,RBX1,RRAS2,SRA1
Assembly of RNA Polymerase II Complex	1.11	0.14	#NUM!	CCNH,POLR2G,POLR2I,POLR2K,TAF10,TAF2,TAF3
JAK/Stat Signaling	1.1	0.123	2.53	MAP2K2,NRAS,PIK3CA,PIK3R5,PTPN1,RALA,RAP1A,RAP1B,RAP2B,RRAS2
Role of IL-17F in Allergic Inflammatory Airway Diseases	1.08	0.146	2.449	CCL4,CXCL1,CXCL5,CXCL8,IL1B,MAP2K2
Chronic Myeloid Leukemia Signaling	1.08	0.117	#NUM!	CRK,MAP2K2,MDM2,NRAS,PA2G4,PIK3CA,PIK3R5,RALA,RAP1A,RAP1B,RAP2B,RRAS2
Relaxin Signaling	1.08	0.109	2.121	APEX1,GNAI3,GNB4,GNG5,NFKBIE,PDE4B,PDE4D,PDE6D,PIK3CA,PIK3R5,PRKAR2A,RAP1A,RAP1B,SLC39A7,TDP2,VEGFA
UVC-Induced MAPK Signaling	1.08	0.137	2.646	MAP2K2,NRAS,RALA,RAP1A,RAP1B,RAP2B,RRAS2
Prolactin Signaling	1.07	0.122	3	MAP2K2,NMI,NRAS,PIK3CA,PIK3R5,RALA,RAP1A,RAP1B,RAP2B,RRAS2
α-Adrenergic Signaling	1.06	0.118	2.828	GNAI3,GNB4,GNG5,MAP2K2,NRAS,PRKAR2A,RALA,RAP1A,RAP1B,RAP2B,RRAS2
Aryl Hydrocarbon Receptor Signaling	1.06	0.109	-0.632	ALDH18A1,ALDH1A3,ALDH1L2,CCNA2,CCND3,FAS,GSTO1,HSP90AA1,HSP90B1,HSPB1,IL1B,MDM2,PTGES3,SMARCA4,TGM2
Apelin Endothelial Signaling Pathway	1.05	0.113	3.606	GNAI3,HIF1A,MAP2K2,NRAS,PIK3CA,PIK3R5,PRKAA1,PRKAB2,RALA,RAP1A,RAP1B,RAP2B,RRAS2
BMP signaling pathway	1.04	0.12	3	MAGED1,MAP2K2,NRAS,PRKAR2A,RALA,RAP1A,RAP1B,RAP2B,RRAS2,SMAD7
Gap Junction Signaling	1.03	0.103	#NUM!	ACTB,ACTG1,GJA1,GNAI3,MAP2K2,MAP3K2,NRAS,PIK3CA,PIK3R5,PRKAR2A,RALA,RAP1A,RAP1B,RAP2B,RRAS2,SLC39A7,TUBA1A,TUBB,TUBB6,TUBG1
Telomere Extension by Telomerase	1.01	0.2	#NUM!	HNRNPA1,RAD50,XRCC6
Vitamin-C Transport	1.01	0.2	#NUM!	GLRX,GSTO1,TXN
Melanocyte Development and Pigmentation Signaling	1.01	0.116	3.317	CRK,MAP2K2,NRAS,PIK3CA,PIK3R5,PRKAR2A,RALA,RAP1A,RAP1B,RAP2B,RRAS2
Nitric Oxide Signaling in the Cardiovascular System	1.01	0.116	3.162	FLT1,HSP90AA1,HSP90B1,MAP2K2,PIK3CA,PIK3R5,PRKAA1,PRKAR2A,SLC7A1,VEGFA,VEGFB
Glioblastoma Multiforme Signaling	0.987	0.104	4	CDC42,MAP2K2,MDM2,NRAS,PIK3CA,PIK3R5,PTEN,RAC1,RALA,RAP1A,RAP1B,RAP2B,RHOA,RHOB,RHOC,RHOT2,RRAS2
p38 MAPK Signaling	0.987	0.11	2.887	DAXX,DUSP1,FAS,HSPB1,IL1B,IL1R1,IL1R2,IL1RN,IL33,MAPKAPK2,MKNK1,SRF,TNFRSF1B
DNA Methylation and Transcriptional Repression Signaling	0.971	0.147	#NUM!	CHD4,DNMT1,HIST1H4C,MBD2,SUDS3
CD40 Signaling	0.955	0.123	0.816	MAP2K2,MAPKAPK2,NFKBIE,PIK3CA,PIK3R5,PTGS1,PTGS2,TNFAIP3
Colorectal Cancer Metastasis Signaling	0.943	0.0972	4.69	BIRC5,CDC42,GNB4,GNG5,MAP2K2,MMP19,NRAS,PIK3CA,PIK3R5,PRKAR2A,PTGER4,PTGS2,RAC1,RALA,RAP1A,RAP1B,RAP2B,RHOA,RHOB,RHOC,RHOT2,RRAS2,VEGFA,VEGFB
Pancreatic Adenocarcinoma Signaling	0.943	0.11	2.111	BIRC5,CDC42,MAP2K2,MDM2,PA2G4,PIK3CA,PIK3R5,PTGS2,RAC1,RALA,VEGFA,VEGFB
AMPK Signaling	0.943	0.0991	0.728	ACTB,CCNA2,EEF2,EIF4EBP1,PFKP,PIK3CA,PIK3R5,PPAT,PPM1F,PPM1G,PPP2CB,PPP2R5C,PRKAA1,PRKAB2,PRKAR2A,RAB11A,RAB1A,RAB27A,SIRT1,SMARCA4,TBC1D1
Airway Pathology in Chronic Obstructive Pulmonary Disease	0.936	0.25	#NUM!	CXCL3,CXCL8
Coagulation System	0.932	0.143	1.342	PLAT,PLAU,PLAUR,SERPINE1,THBD
Apelin Liver Signaling Pathway	0.9	0.154	2	COL1A1,COL1A2,COL3A1,FAS
PI3K Signaling in B Lymphocytes	0.893	0.104	3.207	BCL10,MALT1,MAP2K2,NFKBIE,NRAS,PIK3CA,PTEN,PTPRC,RAC1,RALA,RAP1A,RAP1B,RAP2B,RRAS2
D-myo-inositol (1,4,5,6)-Tetrakisphosphate Biosynthesis	0.873	0.104	3.742	ACP1,DUSP1,DUSP2,DUSP23,DUSP5,MTMR2,NUDT1,PPP1R14B,PPP4R1,PTEN,PTPN1,PTPRC,SET,STYX
D-myo-inositol (3,4,5,6)-tetrakisphosphate Biosynthesis	0.873	0.104	3.742	ACP1,DUSP1,DUSP2,DUSP23,DUSP5,MTMR2,NUDT1,PPP1R14B,PPP4R1,PTEN,PTPN1,PTPRC,SET,STYX
Wnt/β-catenin Signaling	0.866	0.1	-0.577	ACVR1,CD44,CSNK2A1,CSNK2A2,CSNK2B,DKK1,GJA1,KREMEN1,MDM2,PPP2CB,PPP2R5C,RPS27A,RUVBL2,SFRP4,TGFBR3,TLE3,UBA52
UDP-N-acetyl-D-galactosamine Biosynthesis II	0.848	0.222	#NUM!	GNPNAT1,UAP1
Folate Transformations I	0.848	0.222	#NUM!	MTHFD2,SHMT2
IL-10 Signaling	0.845	0.116	#NUM!	FCGR2A,IL1B,IL1R1,IL1R2,IL1RN,IL33,MAP4K4,NFKBIE
UDP-D-xylose and UDP-D-glucuronate Biosynthesis	0.842	0.5	#NUM!	UGDH
Flavin Biosynthesis IV (Mammalian)	0.842	0.5	#NUM!	FLAD1
3-phosphoinositide Biosynthesis	0.842	0.1	4	ACP1,DUSP1,DUSP2,DUSP23,DUSP5,MTMR2,NUDT1,PIK3CA,PIK3R5,PPP1R14B,PPP4R1,PTEN,PTPN1,PTPRC,SET,STYX
Uridine-5'-phosphate Biosynthesis	0.842	0.5	#NUM!	UMPS
Sulfate Activation for Sulfonation	0.842	0.5	#NUM!	PAPSS2
Adenine and Adenosine Salvage I	0.842	0.5	#NUM!	APRT
Putrescine Biosynthesis III	0.842	0.5	#NUM!	ODC1
Formaldehyde Oxidation II (Glutathione-dependent)	0.842	0.5	#NUM!	ADH5
Glycine Biosynthesis I	0.842	0.5	#NUM!	SHMT2
TNFR1 Signaling	0.833	0.125	1.342	BID,BIRC3,CDC42,CRADD,NFKBIE,TNFAIP3
Differential Regulation of Cytokine Production in Macrophages and T Helper Cells by IL-17A and IL-17F	0.833	0.167	#NUM!	CCL4,CXCL1,IL1B
Ephrin A Signaling	0.833	0.125	#NUM!	CDC42,CFL1,PIK3CA,PIK3R5,RAC1,RHOA
Inhibition of Matrix Metalloproteases	0.818	0.132	0.447	ADAM12,MMP19,TFPI2,THBS2,TIMP1
P2Y Purigenic Receptor Signaling Pathway	0.81	0.102	2.887	GNAI3,GNB4,GNG5,MAP2K2,NRAS,PIK3CA,PIK3R5,PRKAR2A,RALA,RAP1A,RAP1B,RAP2B,RRAS2
Docosahexaenoic Acid (DHA) Signaling	0.785	0.128	#NUM!	BCL2A1,BID,IL1B,PIK3CA,PIK3R5
Synaptogenesis Signaling Pathway	0.783	0.0909	4.041	ACTR2,ACTR3,AP2M1,AP2S1,ARPC5L,CDC42,CDH11,CFL1,COMP,CRK,CTNND1,EIF4EBP1,HSPA8,NAP1L1,NRAS,PIK3CA,PIK3R5,PRKAR2A,RAC1,RALA,RAP1A,RAP1B,RAP2B,RHOA,RRAS2,THBS1,THBS2,YKT6
TNFR2 Signaling	0.775	0.138	#NUM!	BIRC3,NFKBIE,TNFAIP3,TNFRSF1B
Pentose Phosphate Pathway	0.772	0.2	#NUM!	TALDO1,TKT
Fc Epsilon RI Signaling	0.764	0.102	3.464	FCER1G,LCP2,MAP2K2,NRAS,PIK3CA,PIK3R5,RAC1,RALA,RAP1A,RAP1B,RAP2B,RRAS2
HIPPO signaling	0.754	0.107	-1.633	CD44,DLG1,PPP1CB,PPP1R14B,PPP2CB,PPP2R5C,YWHAG,YWHAH,YWHAQ
Acute Phase Response Signaling	0.747	0.0955	3.638	FN1,IL1B,IL1R1,IL1RN,IL33,MAP2K2,NFKBIE,NRAS,OSMR,PIK3CA,RALA,RAP1A,RAP1B,RAP2B,RRAS2,SERPINE1,TNFRSF1B
Role of PI3K/AKT Signaling in the Pathogenesis of Influenza	0.745	0.113	1.342	CRK,GNAI3,KPNA3,MAP2K2,NFKBIE,PIK3CA,PIK3R5
Tight Junction Signaling	0.733	0.0958	#NUM!	ACTB,ACTG1,CASK,CDC42,CLDN5,CPSF6,MYL6,PPP2CB,PPP2R5C,PRKAR2A,PTEN,RAC1,RHOA,SAFB,TNFRSF1B,YKT6
Inflammasome pathway	0.733	0.15	#NUM!	CTSB,IL1B,PANX1
Estrogen-Dependent Breast Cancer Signaling	0.726	0.108	2.828	NRAS,PIK3CA,PIK3R5,RALA,RAP1A,RAP1B,RAP2B,RRAS2
Mechanisms of Viral Exit from Host Cells	0.721	0.122	#NUM!	ACTB,ACTG1,SH3GL1,SNF8,VPS4A
Role of Hypercytokinemia/hyperchemokinemia in the Pathogenesis of Influenza	0.721	0.122	#NUM!	CCL4,CXCL8,IL1B,IL1RN,IL33
CD27 Signaling in Lymphocytes	0.719	0.115	1.342	BID,MAP2K2,MAP3K2,MAP3K4,MAP3K8,NFKBIE
Th1 and Th2 Activation Pathway	0.719	0.0952	#NUM!	ACVR1,CD3D,CD86,CHD4,CXCR4,HLA-B,HLA-DRA,HLA-DRB1,HLA-DRB5,IKZF1,IL33,NOTCH2,PIK3CA,PIK3R5,PSEN1,TGFBR3
Toll-like Receptor Signaling	0.706	0.107	0.816	IL1B,IL1RN,IL33,MAP4K4,RPS27A,SIGIRR,TNFAIP3,UBA52
tRNA Splicing	0.693	0.119	2.236	APEX1,PDE4B,PDE4D,PDE6D,TDP2
FcγRIIB Signaling in B Lymphocytes	0.684	0.105	2.828	NRAS,PIK3CA,PIK3R5,RALA,RAP1A,RAP1B,RAP2B,RRAS2
Role of MAPK Signaling in the Pathogenesis of Influenza	0.684	0.105	#NUM!	MAP2K2,NRAS,PTGS2,RALA,RAP1A,RAP1B,RAP2B,RRAS2
Diphthamide Biosynthesis	0.682	0.333	#NUM!	EEF2
PRPP Biosynthesis I	0.682	0.333	#NUM!	PRPS1
Methylglyoxal Degradation I	0.682	0.333	#NUM!	GLO1
5-aminoimidazole Ribonucleotide Biosynthesis I	0.682	0.333	#NUM!	PPAT
Tetrahydrobiopterin Biosynthesis I	0.682	0.333	#NUM!	PTS
D-glucuronate Degradation I	0.682	0.333	#NUM!	DCXR
Hypusine Biosynthesis	0.682	0.333	#NUM!	EIF5A
Tetrahydrobiopterin Biosynthesis II	0.682	0.333	#NUM!	PTS
4-aminobutyrate Degradation I	0.682	0.333	#NUM!	SUCLG2
Th17 Activation Pathway	0.676	0.102	0.707	CCL20,FCER1G,HIF1A,HSP90AA1,HSP90B1,IL1B,IL1R1,PTGER4,RUNX1
Assembly of RNA Polymerase III Complex	0.648	0.167	#NUM!	GTF3A,POLR3D
3-phosphoinositide Degradation	0.648	0.094	3.742	ACP1,DUSP1,DUSP2,DUSP23,DUSP5,MTMR2,NUDT1,PPP1R14B,PPP4R1,PTEN,PTPN1,PTPRC,SET,STYX
Apelin Adipocyte Signaling Pathway	0.644	0.103	1.414	CYBB,GNAI3,GPX8,HIF1A,PRDX6,PRKAA1,PRKAB2,PRKAR2A
Primary Immunodeficiency Signaling	0.636	0.114	#NUM!	CD3D,IGHG2,IL7R,PTPRC,UNG
D-myo-inositol-5-phosphate Metabolism	0.635	0.0933	3.742	ACP1,DUSP1,DUSP2,DUSP23,DUSP5,MTMR2,NUDT1,PPP1R14B,PPP4R1,PTEN,PTPN1,PTPRC,SET,STYX
EGF Signaling	0.62	0.107	2.449	CSNK2A1,CSNK2A2,CSNK2B,PIK3CA,PIK3R5,SRF
Differential Regulation of Cytokine Production in Intestinal Epithelial Cells by IL-17A and IL-17F	0.611	0.13	#NUM!	CCL4,CXCL1,IL1B
IL-23 Signaling Pathway	0.611	0.111	2.236	HIF1A,IL1B,PIK3CA,PIK3R5,RUNX1
T Helper Cell Differentiation	0.59	0.101	#NUM!	CD86,FCER1G,HLA-B,HLA-DRA,HLA-DRB1,HLA-DRB5,TNFRSF1B
Lipid Antigen Presentation by CD1	0.575	0.125	#NUM!	AP2M1,AP2S1,FCER1G
2-ketoglutarate Dehydrogenase Complex	0.573	0.25	#NUM!	DLD
Branched-chain α-keto acid Dehydrogenase Complex	0.573	0.25	#NUM!	DLD
Spermine and Spermidine Degradation I	0.573	0.25	#NUM!	SAT1
Glutathione Redox Reactions II	0.573	0.25	#NUM!	GLRX
Proline Biosynthesis I	0.573	0.25	#NUM!	ALDH18A1
NAD Biosynthesis III	0.573	0.25	#NUM!	NAMPT
Renin-Angiotensin Signaling	0.572	0.0932	3.317	MAP2K2,NRAS,PIK3CA,PIK3R5,PRKAR2A,RAC1,RALA,RAP1A,RAP1B,RAP2B,RRAS2
Endocannabinoid Cancer Inhibition Pathway	0.564	0.0909	-1.387	CCND3,GNAI3,HIF1A,MAP2K2,PIK3CA,PIK3R5,PRKAA1,PRKAB2,PRKAR2A,RHOA,VEGFA,VEGFB,VIM
Salvage Pathways of Pyrimidine Ribonucleotides	0.553	0.0947	3	ADPGK,HIPK1,MAP2K2,MAP3K8,NME1,PRKAA1,SGK1,UCK2,UPP1
Colanic Acid Building Blocks Biosynthesis	0.55	0.143	#NUM!	UGDH,UGP2
Complement System	0.55	0.111	#NUM!	C1QBP,C5AR1,CD59,ITGAX
IL-17A Signaling in Gastric Cells	0.542	0.12	#NUM!	CCL20,CXCL1,CXCL8
GNRH Signaling	0.536	0.0882	3.873	CDC42,GNAI3,GNG5,MAP2K2,MAP3K2,MAP3K4,MAP3K8,NRAS,PRKAR2A,RAC1,RALA,RAP1A,RAP1B,RAP2B,RRAS2
Calcium-induced T Lymphocyte Apoptosis	0.535	0.1	2.236	CD3D,FCER1G,HLA-B,HLA-DRA,HLA-DRB1,HLA-DRB5
Small Cell Lung Cancer Signaling	0.535	0.0972	1	BID,NFKBIE,PA2G4,PIK3CA,PIK3R5,PTEN,PTGS2
Atherosclerosis Signaling	0.529	0.0909	#NUM!	APOL1,COL1A1,COL1A2,COL3A1,CXCL8,CXCR4,IL1B,IL1RN,IL33,ITGA4,S100A8
UVA-Induced MAPK Signaling	0.521	0.0928	2.828	NRAS,PARP1,PIK3CA,PIK3R5,RALA,RAP1A,RAP1B,RAP2B,RRAS2
TR/RXR Activation	0.519	0.0941	#NUM!	COL6A3,ENO1,HIF1A,MDM2,NCOA4,PFKP,PIK3CA,PIK3R5
G Beta Gamma Signaling	0.516	0.0902	3.162	CDC42,GNAI3,GNB4,GNG5,NRAS,PRKAR2A,RALA,RAP1A,RAP1B,RAP2B,RRAS2
Antiproliferative Role of TOB in T Cell Signaling	0.511	0.115	#NUM!	CCNA2,PABPC1,PABPC4
Androgen Signaling	0.509	0.0889	#NUM!	CCNH,GNAI3,GNB4,GNG5,HSP90AA1,HSPA4,NCOA4,POLR2G,POLR2I,POLR2K,PRKAR2A,TAF2
Amyloid Processing	0.496	0.1	#NUM!	CSNK2A1,CSNK2A2,CSNK2B,PRKAR2A,PSEN1
Creatine-phosphate Biosynthesis	0.492	0.2	#NUM!	MAP4K4
Pyruvate Fermentation to Lactate	0.492	0.2	#NUM!	LDHB
Tetrahydrofolate Salvage from 5,10-methenyltetrahydrofolate	0.492	0.2	#NUM!	MTHFD2
Tetrapyrrole Biosynthesis II	0.492	0.2	#NUM!	UROS
Myo-inositol Biosynthesis	0.492	0.2	#NUM!	IMPAD1
2-oxobutanoate Degradation I	0.492	0.2	#NUM!	DLD
Rapoport-Luebering Glycolytic Shunt	0.492	0.2	#NUM!	PGAM1
Galactose Degradation I (Leloir Pathway)	0.492	0.2	#NUM!	GALM
Lactose Degradation III	0.492	0.2	#NUM!	GLB1
Glutamate Degradation III (via 4-aminobutyrate)	0.492	0.2	#NUM!	SUCLG2
Folate Polyglutamylation	0.492	0.2	#NUM!	SHMT2
RANK Signaling in Osteoclasts	0.487	0.092	2.646	BIRC3,MAP2K2,MAP3K2,MAP3K4,MAP3K8,NFKBIE,PIK3CA,PIK3R5
Mitotic Roles of Polo-Like Kinase	0.479	0.0952	#NUM!	ANAPC11,ANAPC4,HSP90AA1,HSP90B1,PPP2CB,PPP2R5C
Gαi Signaling	0.478	0.088	1.265	GNAI3,GNB4,GNG5,NRAS,PRKAR2A,RALA,RAP1A,RAP1B,RAP2B,RGS10,RRAS2
Fatty Acid α-oxidation	0.47	0.125	#NUM!	ALDH1A3,PTGS2
Pyridoxal 5'-phosphate Salvage Pathway	0.462	0.0938	2.449	ADPGK,HIPK1,MAP2K2,MAP3K8,PRKAA1,SGK1
Cardiac β-adrenergic Signaling	0.46	0.0863	0.632	APEX1,GNB4,GNG5,PDE4B,PDE4D,PDE6D,PPP1CB,PPP1R14B,PPP2CB,PPP2R5C,PRKAR2A,TDP2
Sphingosine-1-phosphate Signaling	0.446	0.087	3	CDC42,GNAI3,PIK3CA,PIK3R5,RAC1,RHOA,RHOB,RHOC,RHOT2,SPHK1
Superpathway of Inositol Phosphate Compounds	0.439	0.0833	4	ACP1,DUSP1,DUSP2,DUSP23,DUSP5,MTMR2,NUDT1,PIK3CA,PIK3R5,PPP1R14B,PPP4R1,PTEN,PTPN1,PTPRC,SET,STYX
Regulation of the Epithelial-Mesenchymal Transition Pathway	0.439	0.0833	#NUM!	FGF2,HIF1A,MAP2K2,NOTCH2,NRAS,PIK3CA,PIK3R5,PSEN1,RALA,RAP1A,RAP1B,RAP2B,RHOA,RRAS2,SNAI1,ZEB2
Mouse Embryonic Stem Cell Pluripotency	0.438	0.0874	3	MAP2K2,NRAS,PIK3CA,PIK3R5,RALA,RAP1A,RAP1B,RAP2B,RRAS2
Ubiquinol-10 Biosynthesis (Eukaryotic)	0.435	0.118	#NUM!	COQ3,ECHDC1
Putrescine Degradation III	0.435	0.118	#NUM!	ALDH1A3,SAT1
Intrinsic Prothrombin Activation Pathway	0.434	0.0976	#NUM!	COL1A1,COL1A2,COL3A1,THBD
G-Protein Coupled Receptor Signaling	0.432	0.0815	#NUM!	APEX1,DUSP1,DUSP6,GNAI3,MAP2K2,MAP3K8,NFKBIE,NRAS,PDE4B,PDE4D,PDE6D,PIK3CA,PIK3R5,PRKAR2A,PTGER4,RALA,RAP1A,RAP1B,RAP2B,RGS10,RRAS2,TDP2
Chondroitin and Dermatan Biosynthesis	0.428	0.167	#NUM!	CSGALNACT2
Acetyl-CoA Biosynthesis I (Pyruvate Dehydrogenase Complex)	0.428	0.167	#NUM!	DLD
Glycine Cleavage Complex	0.428	0.167	#NUM!	DLD
Selenocysteine Biosynthesis II (Archaea and Eukaryotes)	0.428	0.167	#NUM!	SEPHS2
Glycogen Biosynthesis II (from UDP-D-Glucose)	0.428	0.167	#NUM!	UGP2
Hematopoiesis from Pluripotent Stem Cells	0.413	0.0952	#NUM!	CD3D,CXCL8,FCER1G,IGHG2
Pyrimidine Ribonucleotides De Novo Biosynthesis	0.413	0.0952	2	DHX9,HNRNPA1,NME1,UMPS
Role of NANOG in Mammalian Embryonic Stem Cell Pluripotency	0.41	0.0847	3	MAP2K2,NRAS,PIK3CA,PIK3R5,RALA,RAP1A,RAP1B,RAP2B,RIF1,RRAS2
Th1 Pathway	0.41	0.0847	3.162	CD3D,CD86,HLA-B,HLA-DRA,HLA-DRB1,HLA-DRB5,NOTCH2,PIK3CA,PIK3R5,PSEN1
Fatty Acid β-oxidation I	0.407	0.1	#NUM!	ACSL4,ECHS1,HADHB
Retinoate Biosynthesis I	0.385	0.0968	#NUM!	AKR1B1,ALDH1A3,RDH10
LXR/RXR Activation	0.377	0.0826	-2.333	APOL1,ECHS1,IL1B,IL1R1,IL1R2,IL1RN,IL33,PTGS2,S100A8,TNFRSF1B
Superpathway of Serine and Glycine Biosynthesis I	0.377	0.143	#NUM!	SHMT2
Thioredoxin Pathway	0.377	0.143	#NUM!	TXN
Ketolysis	0.377	0.143	#NUM!	HADHB
Mineralocorticoid Biosynthesis	0.377	0.143	#NUM!	HSD3B7
Aspartate Degradation II	0.377	0.143	#NUM!	MDH1
Stearate Biosynthesis I (Animals)	0.376	0.0909	2	ACOT7,ACSL4,DHCR24,ELOVL6
Apelin Muscle Signaling Pathway	0.376	0.105	#NUM!	PRKAA1,PRKAB2
Role of Osteoblasts, Osteoclasts and Chondrocytes in Rheumatoid Arthritis	0.346	0.0787	#NUM!	ADAMTS5,BIRC3,COL1A1,DKK1,IL1B,IL1R1,IL1R2,IL1RN,IL33,ITGA5,ITGB1,NFKBIE,PIK3CA,PIK3R5,SFRP4,SPP1,TNFRSF1B
PFKFB4 Signaling Pathway	0.342	0.087	2	FGF2,MAP2K2,PRKAR2A,TKT
Histidine Degradation III	0.334	0.125	#NUM!	MTHFD2
Salvage Pathways of Pyrimidine Deoxyribonucleotides	0.334	0.125	#NUM!	TYMP
Glucocorticoid Biosynthesis	0.334	0.125	#NUM!	HSD3B7
Sphingomyelin Metabolism	0.334	0.125	#NUM!	SGMS1
Opioid Signaling Pathway	0.334	0.0779	2.524	AP2M1,AP2S1,CDC42,CLTA,CLTC,GNAI3,GNG5,MAP2K2,NRAS,PRKAR2A,RAC1,RALA,RAP1A,RAP1B,RAP2B,RGS1,RGS10,RRAS2,SRF
PCP pathway	0.328	0.0833	2.236	CTHRC1,PFN1,PFN2,RAC1,RHOA
Synaptic Long Term Potentiation	0.327	0.0794	1.897	MAP2K2,NRAS,PPP1CB,PPP1R14B,PRKAR2A,RALA,RAP1A,RAP1B,RAP2B,RRAS2
Cellular Effects of Sildenafil (Viagra)	0.327	0.0794	#NUM!	ACTB,ACTG1,MPRIP,MYL12A,MYL6,PABPC4,PDE4B,PDE4D,PPP1CB,PRKAR2A
TWEAK Signaling	0.325	0.0882	#NUM!	BID,BIRC3,NFKBIE
CREB Signaling in Neurons	0.322	0.0777	3.317	GNAI3,GNB4,GNG5,MAP2K2,NRAS,PIK3CA,PIK3R5,POLR2G,POLR2I,POLR2K,PRKAR2A,RALA,RAP1A,RAP1B,RAP2B,RRAS2
Gαq Signaling	0.322	0.0784	2.828	CDC42,GNB4,GNG5,MAP2K2,NFKBIE,PIK3CA,PIK3R5,RAC1,RHOA,RHOB,RHOC,RHOT2
Adrenomedullin signaling pathway	0.321	0.0777	3.742	HIF1A,IL1B,IL1RN,IL33,MAP2K2,NRAS,PIK3CA,PIK3R5,PRKAR2A,RALA,RAP1A,RAP1B,RAP2B,RRAS2,SLC39A7
IL-17A Signaling in Fibroblasts	0.308	0.0857	#NUM!	CXCL5,NFKBIE,NFKBIZ
Glutathione Redox Reactions I	0.303	0.0909	#NUM!	GPX8,PRDX6
Eicosanoid Signaling	0.302	0.0806	#NUM!	ALOX5AP,PTGER4,PTGIS,PTGS1,PTGS2
Pathogenesis of Multiple Sclerosis	0.298	0.111	#NUM!	CCL4
Citrulline Biosynthesis	0.298	0.111	#NUM!	ALDH18A1
Leucine Degradation I	0.298	0.111	#NUM!	BCAT1
Heme Biosynthesis II	0.298	0.111	#NUM!	UROS
Dopamine Receptor Signaling	0.294	0.0789	#NUM!	PPP1CB,PPP1R14B,PPP2CB,PPP2R5C,PRKAR2A,PTS
VDR/RXR Activation	0.283	0.0779	#NUM!	CSNK2A1,GADD45A,IGFBP3,PSMC5,SPP1,THBD
Iron homeostasis signaling pathway	0.283	0.0763	#NUM!	ACO1,ATP6V0B,ATP6V1B2,ATP6V1F,CD163,EPAS1,HIF1A,SLC11A2,SLC39A14,TFRC
Superpathway of D-myo-inositol (1,4,5)-trisphosphate Metabolism	0.282	0.087	#NUM!	IMPAD1,PTEN
Cell Cycle Regulation by BTG Family Proteins	0.276	0.0811	#NUM!	BTG1,PPP2CB,PPP2R5C
Notch Signaling	0.276	0.0811	#NUM!	HEY1,NOTCH2,PSEN1
CCR5 Signaling in Macrophages	0.269	0.0761	#NUM!	CCL4,CD3D,FAS,FCER1G,GNAI3,GNB4,GNG5
Ketogenesis	0.267	0.1	#NUM!	HADHB
Calcium Transport I	0.267	0.1	#NUM!	ATP2B1
NAD Phosphorylation and Dephosphorylation	0.267	0.1	#NUM!	ACP1
Glycine Betaine Degradation	0.267	0.1	#NUM!	SHMT2
Role of Cytokines in Mediating Communication between Immune Cells	0.258	0.0769	#NUM!	CXCL8,IL1B,IL1RN,IL33
Cell Cycle: G1/S Checkpoint Regulation	0.256	0.0758	0	CCND3,MDM2,PA2G4,RPL11,RPL5
Cyclins and Cell Cycle Regulation	0.253	0.075	0.447	CCNA2,CCND3,CCNH,PA2G4,PPP2CB,PPP2R5C
Triacylglycerol Degradation	0.246	0.0769	#NUM!	AARS,LIPG,PRDX6
Glutathione-mediated Detoxification	0.246	0.08	#NUM!	ANPEP,GSTO1
UVB-Induced MAPK Signaling	0.246	0.0755	2	EIF4E,EIF4EBP1,PIK3CA,PIK3R5
Glycogen Degradation II	0.24	0.0909	#NUM!	TYMP
γ-glutamyl Cycle	0.24	0.0909	#NUM!	ANPEP
Pyrimidine Ribonucleotides Interconversion	0.234	0.075	#NUM!	DHX9,HNRNPA1,NME1
Cleavage and Polyadenylation of Pre-mRNA	0.217	0.0833	#NUM!	CPSF6
Androgen Biosynthesis	0.217	0.0833	#NUM!	HSD3B7
Acyl-CoA Hydrolysis	0.217	0.0833	#NUM!	ACOT7
Mevalonate Pathway I	0.217	0.0833	#NUM!	HADHB
Fatty Acid Activation	0.197	0.0769	#NUM!	ACSL4
Glycogen Degradation III	0.197	0.0769	#NUM!	TYMP
Cholesterol Biosynthesis I	0.197	0.0769	#NUM!	DHCR24
Urate Biosynthesis/Inosine 5'-phosphate Degradation	0.197	0.0769	#NUM!	IMPDH2
Bile Acid Biosynthesis, Neutral Pathway	0.197	0.0769	#NUM!	HSD3B7
Cholesterol Biosynthesis II (via 24,25-dihydrolanosterol)	0.197	0.0769	#NUM!	DHCR24
Methylglyoxal Degradation III	0.197	0.0769	#NUM!	AKR1B1
Histamine Degradation	0.197	0.0769	#NUM!	ALDH1A3
Cholesterol Biosynthesis III (via Desmosterol)	0.197	0.0769	#NUM!	DHCR24
Amyotrophic Lateral Sclerosis Signaling	0	0.0722	1.89	BID,BIRC3,PIK3CA,PIK3R5,RAC1,VEGFA,VEGFB
Synaptic Long Term Depression	0	0.0608	1.897	GNAI3,MAP2K2,NRAS,PPP2CB,PPP2R5C,RALA,RAP1A,RAP1B,RAP2B,RRAS2,SLC39A7
LPS/IL-1 Mediated Inhibition of RXR Function	0	0.0667	1.342	ACSL4,ALDH18A1,ALDH1A3,ALDH1L2,FABP4,FABP5,GSTO1,IL1B,IL1R1,IL1R2,IL1RN,IL33,PAPSS2,TNFRSF1B
Hepatic Cholestasis	0	0.0618	#NUM!	CXCL8,HSD3B7,IL1B,IL1R1,IL1R2,IL1RN,IL33,MAP3K4,NFKBIE,PRKAR2A,TNFRSF1B
FXR/RXR Activation	0	0.032	#NUM!	APOL1,IL1B,IL1RN,IL33
PXR/RXR Activation	0	0.0317	#NUM!	PAPSS2,PRKAR2A
Role of BRCA1 in DNA Damage Response	0	0.05	#NUM!	ACTB,GADD45A,RAD50,SMARCA4
Activation of IRF by Cytosolic Pattern Recognition Receptors	0	0.0164	#NUM!	NFKBIE
IL-12 Signaling and Production in Macrophages	0	0.0534	#NUM!	APOL1,JMJD6,MAP2K2,MAP3K8,PIK3CA,PIK3R5,S100A8
Role of RIG1-like Receptors in Antiviral Innate Immunity	0	0.0238	#NUM!	NFKBIE
Role of Pattern Recognition Receptors in Recognition of Bacteria and Viruses	0	0.0483	2	C5AR1,CXCL8,IL1B,IL33,PIK3CA,PIK3R5,PTX3
Role of PKR in Interferon Induction and Antiviral Response	0	0.0488	#NUM!	BID,NFKBIE
MIF Regulation of Innate Immunity	0	0.0476	#NUM!	NFKBIE,PTGS2
Lymphotoxin β Receptor Signaling	0	0.0556	#NUM!	CXCL1,PIK3CA,PIK3R5
4-1BB Signaling in T Lymphocytes	0	0.0625	#NUM!	MAP2K2,NFKBIE
B Cell Activating Factor Signaling	0	0.0244	#NUM!	NFKBIE
IL-15 Production	0	0.0254	#NUM!	DYRK4,FLT1,ITK
IL-9 Signaling	0	0.0588	#NUM!	PIK3CA,PIK3R5
Reelin Signaling in Neurons	0	0.0633	#NUM!	ITGA4,ITGA5,ITGB1,PIK3CA,PIK3R5
Melatonin Signaling	0	0.0429	#NUM!	GNAI3,MAP2K2,PRKAR2A
Neuropathic Pain Signaling In Dorsal Horn Neurons	0	0.0297	#NUM!	PIK3CA,PIK3R5,PRKAR2A
Endothelin-1 Signaling	0	0.0604	3.317	GNAI3,NRAS,PIK3CA,PIK3R5,PTGS1,PTGS2,RALA,RAP1A,RAP1B,RAP2B,RRAS2
Factors Promoting Cardiogenesis in Vertebrates	0	0.0444	#NUM!	ACVR1,CDC6,DKK1,TGFBR3
Corticotropin Releasing Hormone Signaling	0	0.0567	2.236	GNAI3,MAP2K2,PRKAR2A,PTGS2,RAP1A,RAP1B,SLC39A7,VEGFA
Role of CHK Proteins in Cell Cycle Checkpoint Control	0	0.0702	#NUM!	PCNA,PPP2CB,PPP2R5C,RAD50
Human Embryonic Stem Cell Pluripotency	0	0.0526	#NUM!	ACVR1,FGF2,INHBA,PIK3CA,PIK3R5,SMAD7,SPHK1
ATM Signaling	0	0.0729	-1	BID,CBX3,GADD45A,MDM2,PPP2CB,PPP2R5C,RAD50
Role of Oct4 in Mammalian Embryonic Stem Cell Pluripotency	0	0.0444	#NUM!	PARP1,SPP1
Growth Hormone Signaling	0	0.0556	2	IGFBP3,PIK3CA,PIK3R5,SRF
Type II Diabetes Mellitus Signaling	0	0.0567	1.134	ACSL4,NFKBIE,PIK3CA,PIK3R5,PKM,PRKAA1,PRKAB2,TNFRSF1B
G Protein Signaling Mediated by Tubby	0	0.0667	#NUM!	GNB4,GNG5
April Mediated Signaling	0	0.0256	#NUM!	NFKBIE
Retinoic acid Mediated Apoptosis Signaling	0	0.0351	#NUM!	BID,PARP1
Leptin Signaling in Obesity	0	0.0541	#NUM!	MAP2K2,PIK3CA,PIK3R5,PRKAR2A
Role of NFAT in Cardiac Hypertrophy	0	0.0613	2.887	GNAI3,GNB4,GNG5,MAP2K2,NRAS,PIK3CA,PIK3R5,PRKAR2A,RALA,RAP1A,RAP1B,RAP2B,RRAS2
IL-1 Signaling	0	0.0659	#NUM!	GNAI3,GNB4,GNG5,IL1R1,NFKBIE,PRKAR2A
Neuroprotective Role of THOP1 in Alzheimer's Disease	0	0.0459	#NUM!	HLA-B,HLA-C,HTRA3,PRKAR2A,PRSS23
Role of Wnt/GSK-3β Signaling in the Pathogenesis of Influenza	0	0.0135	#NUM!	NCOA4
MSP-RON Signaling Pathway	0	0.0678	#NUM!	ACTB,ACTG1,PIK3CA,PIK3R5
Extrinsic Prothrombin Activation Pathway	0	0.0625	#NUM!	THBD
Inhibition of Angiogenesis by TSP1	0	0.0625	#NUM!	THBS1,VEGFA
MIF-mediated Glucocorticoid Regulation	0	0.0588	#NUM!	NFKBIE,PTGS2
Mismatch Repair in Eukaryotes	0	0.0625	#NUM!	PCNA
DNA Double-Strand Break Repair by Homologous Recombination	0	0.0714	#NUM!	RAD50
Role of JAK2 in Hormone-like Cytokine Signaling	0	0.0312	#NUM!	PTPN1
Role of JAK family kinases in IL-6-type Cytokine Signaling	0	0.04	#NUM!	OSMR
Dopamine-DARPP32 Feedback in cAMP Signaling	0	0.0377	0	GNAI3,PPP1CB,PPP1R14B,PPP2CB,PPP2R5C,PRKAR2A
Transcriptional Regulatory Network in Embryonic Stem Cells	0	0.0741	#NUM!	HIST1H4C,KAT6A,RIF1,SET
iNOS Signaling	0	0.0455	#NUM!	HMGA1,NFKBIE
Estrogen-mediated S-phase Entry	0	0.0385	#NUM!	CCNA2
Netrin Signaling	0	0.0308	#NUM!	PRKAR2A,RAC1
Heparan Sulfate Biosynthesis	0	0.0303	#NUM!	AARS,PRDX6
Dopamine Degradation	0	0.0435	#NUM!	ALDH1A3
Heparan Sulfate Biosynthesis (Late Stages)	0	0.0339	#NUM!	AARS,PRDX6
Glutaryl-CoA Degradation	0	0.0714	#NUM!	HADHB
CDP-diacylglycerol Biosynthesis I	0	0.05	#NUM!	GPAT4
Superpathway of Citrulline Metabolism	0	0.0667	#NUM!	ALDH18A1
The Visual Cycle	0	0.0526	#NUM!	RDH10
γ-linolenate Biosynthesis II (Animals)	0	0.0588	#NUM!	ACSL4
NAD Salvage Pathway II	0	0.0476	#NUM!	ACP1
Phospholipases	0	0.0175	#NUM!	LIPG
Tryptophan Degradation X (Mammalian, via Tryptamine)	0	0.0526	#NUM!	ALDH1A3
Chondroitin Sulfate Biosynthesis	0	0.0192	#NUM!	CSGALNACT2
Dermatan Sulfate Biosynthesis	0	0.0364	#NUM!	CSGALNACT2,DSEL
Dermatan Sulfate Biosynthesis (Late Stages)	0	0.0238	#NUM!	DSEL
Phosphatidylglycerol Biosynthesis II (Non-plastidic)	0	0.0455	#NUM!	GPAT4
Purine Nucleotides Degradation II (Aerobic)	0	0.0556	#NUM!	IMPDH2
Mitochondrial L-carnitine Shuttle Pathway	0	0.0588	#NUM!	ACSL4
D-myo-inositol (1,3,4)-trisphosphate Biosynthesis	0	0.0556	#NUM!	PTEN
Serotonin Degradation	0	0.0364	#NUM!	ADH5,ALDH1A3
D-myo-inositol (1,4,5)-trisphosphate Degradation	0	0.0588	#NUM!	IMPAD1
Retinol Biosynthesis	0	0.0526	#NUM!	LIPG,RDH10
Tryptophan Degradation III (Eukaryotic)	0	0.0476	#NUM!	HADHB
Triacylglycerol Biosynthesis	0	0.0526	#NUM!	ELOVL6,GPAT4
Chondroitin Sulfate Biosynthesis (Late Stages)	0	0.0227	#NUM!	CSGALNACT2
Noradrenaline and Adrenaline Degradation	0	0.0667	#NUM!	ADH5,ALDH1A3
Oxidative Ethanol Degradation III	0	0.0667	#NUM!	ALDH1A3
Ethanol Degradation IV	0	0.0526	#NUM!	ALDH1A3
Ethanol Degradation II	0	0.0741	#NUM!	ADH5,ALDH1A3
Superpathway of Methionine Degradation	0	0.0286	#NUM!	DLD
Superpathway of Geranylgeranyldiphosphate Biosynthesis I (via Mevalonate)	0	0.0625	#NUM!	HADHB
Superpathway of Cholesterol Biosynthesis	0	0.0741	#NUM!	DHCR24,HADHB
Antioxidant Action of Vitamin C	0	0.0392	#NUM!	GLRX,GSTO1,NFKBIE,TXN
Gαs Signaling	0	0.0566	2.236	GNB4,GNG5,MAP2K2,PRKAR2A,PTGER4,RAP1A
Sperm Motility	0	0.0332	#NUM!	DYRK4,FLT1,ITK,PDE4B,PDE4D,PRKAR2A,SLC12A2
Adipogenesis pathway	0	0.0682	#NUM!	ATG5,CCNH,FABP4,FGF2,HAT1,HIF1A,KAT6A,PAXIP1,SIRT1
Wnt/Ca+ pathway	0	0.0164	#NUM!	PDE6D
Interferon Signaling	0	0.0278	#NUM!	IFI6
FGF Signaling	0	0.0706	2.449	CRK,FGF2,MAPKAPK2,PIK3CA,PIK3R5,RAC1
GABA Receptor Signaling	0	0.0426	#NUM!	AP2M1,AP2S1,RPS27A,UBA52
Serotonin Receptor Signaling	0	0.0238	#NUM!	PTS
Phototransduction Pathway	0	0.0392	#NUM!	PDE6D,PRKAR2A
Sonic Hedgehog Signaling	0	0.0345	#NUM!	PRKAR2A
cAMP-mediated signaling	0	0.058	1.387	APEX1,DUSP1,DUSP6,GNAI3,MAP2K2,PDE4B,PDE4D,PDE6D,PRKAR2A,PTGER4,RAP1A,RGS10,TDP2
Glutamate Receptor Signaling	0	0.0179	#NUM!	GNG5
GPCR-Mediated Integration of Enteroendocrine Signaling Exemplified by an L Cell	0	0.0278	#NUM!	GNAI3,PRKAR2A
GPCR-Mediated Nutrient Sensing in Enteroendocrine Cells	0	0.027	#NUM!	GNAI3,GNG5,PRKAR2A
Gustation Pathway	0	0.0533	#NUM!	APEX1,GNG5,PANX1,PDE4B,PDE4D,PDE6D,PRKAR2A,TDP2
IL-7 Signaling Pathway	0	0.0541	2	CCND3,IL7R,PIK3CA,PIK3R5
Neuroinflammation Signaling Pathway	0	0.0722	4.025	ACVR1,BIRC3,BIRC5,CD86,CXCL8,CYBB,FAS,HLA-B,HLA-C,HLA-DRA,HLA-DRB1,HLA-DRB5,HMGB1,IL1B,IL1R1,PIK3CA,PIK3R5,PSEN1,PTGS2,TGFBR3,TYROBP
SPINK1 Pancreatic Cancer Pathway	0	0.0364	#NUM!	CPD,CTSB
Endocannabinoid Neuronal Synapse Pathway	0	0.0315	1	GNAI3,GNG5,PRKAR2A,PTGS2
Apelin Cardiomyocyte Signaling Pathway	0	0.0606	2.236	GNAI3,HIF1A,MYL12A,MYL6,PIK3CA,PIK3R5
Calcium Signaling	0	0.0404	2.236	ATP2B1,MYL6,PRKAR2A,RAP1A,RAP1B,RAP2B,TPM3,TPM4
