# Supplementary material for: Dysregulation of interaction between LOXhigh fibroblast and smooth muscle cells contributes to the pathogenesis of aortic dissection
Source: Theranostics. 2022 Jan 1;12(2):910–28. doi: 10.7150/thno.66059 (PMC8692905; doi:10.7150/thno.66059)
Supplement: Supplementary file 24 — Supplementary table 23. [file thnov12p0910s24.xlsx]

## Sheet: hum_mit_gene
Supplementary Data Table 23 Human Mitochondrial Genes
MT-ATP6	ENSG00000198899
MT-TI	ENSG00000210100
MT-ND4	ENSG00000198886
MT-ND5	ENSG00000198786
MT-TE	ENSG00000210194
MT-TF	ENSG00000210049
MT-TG	ENSG00000210164
MT-CYB	ENSG00000198727
MT-TL2	ENSG00000210191
MT-TM	ENSG00000210112
MT-ND6	ENSG00000198695
MT-TP	ENSG00000210196
MT-RNR2	ENSG00000210082
MT-TH	ENSG00000210176
MT-TK	ENSG00000210156
MT-TS2	ENSG00000210184
MT-TR	ENSG00000210174
MT-CO3	ENSG00000198938
MT-TS1	ENSG00000210151
MT-ND3	ENSG00000198840
MT-ND4L	ENSG00000212907
MT-RNR1	ENSG00000211459
MT-TT	ENSG00000210195
MT-TQ	ENSG00000210107
MT-TL1	ENSG00000209082
MT-TD	ENSG00000210154
MT-CO2	ENSG00000198712
MT-TV	ENSG00000210077
MT-TW	ENSG00000210117
MT-CO1	ENSG00000198804
MT-TA	ENSG00000210127
MT-ND1	ENSG00000198888
MT-ATP8	ENSG00000228253
MT-TN	ENSG00000210135
MT-TY	ENSG00000210144
MT-TC	ENSG00000210140
MT-ND2	ENSG00000198763
