# Supplementary material for: Dysregulation of interaction between LOXhigh fibroblast and smooth muscle cells contributes to the pathogenesis of aortic dissection
Source: Theranostics. 2022 Jan 1;12(2):910–28. doi: 10.7150/thno.66059 (PMC8692905; doi:10.7150/thno.66059)
Supplement: Supplementary file 25 — Supplementary table 24. [file thnov12p0910s25.xlsx]

## Sheet: all_marker
Supplementary Data Table 24 Representative DEGs in clusters
p_val	avg_logFC	pct.1	pct.2	p_val_adj	cluster	gene
9.0242e-221	2.07763	0.866	0.198	2.80887e-216	MP1	OLR1
1.14983e-195	1.19503	0.952	0.385	3.57896e-191	MP1	FAM177B
7.18963e-193	1.35376	0.907	0.248	2.23784e-188	MP1	AQP9
9.96528e-193	1.65248	0.798	0.182	3.10179e-188	MP1	C15orf48
3.67684e-190	1.81478	0.998	0.865	1.14445e-185	MP1	SOD2
1.77791e-182	1.37229	0.798	0.185	5.53393e-178	MP1	KYNU
9.52398e-181	1.83255	0.941	0.371	2.96443e-176	MP1	EREG
6.68847e-171	1.54093	0.959	0.4	2.08185e-166	MP1	BCL2A1
7.61364e-170	0.931444	0.859	0.223	2.36982e-165	MP1	ST20
1.70434e-169	1.19298	0.728	0.155	5.30492e-165	MP1	FGR
2.28138e-167	1.9269	0.939	0.401	7.10102e-163	MP1	CCL20
6.29783e-166	1.56303	0.923	0.347	1.96026e-161	MP1	CD163
6.64725e-160	1.47743	0.995	0.81	2.06902e-155	MP1	SAT1
7.14834e-158	1.40128	0.891	0.321	2.22499e-153	MP1	CTSS
1.06492e-154	1.22362	0.714	0.161	3.31467e-150	MP1	AMPD3
1.43697e-152	1.12244	0.73	0.178	4.47271e-148	MP1	ANPEP
1.01102e-151	1.52865	0.984	0.833	3.1469e-147	MP1	FTH1P20
2.65767e-151	1.30645	0.989	0.752	8.27225e-147	MP1	FTH1P16
2.3323e-150	1.48528	0.884	0.331	7.25951e-146	MP1	BASP1
1.0659e-149	1.32305	0.973	0.487	3.31772e-145	MP1	LAPTM5
4.76385e-146	1.39203	0.946	0.453	1.4828e-141	MP1	FCER1G
6.24425e-146	1.58482	0.941	0.507	1.94358e-141	MP1	CTSL
2.03702e-145	1.48179	0.986	0.582	6.34044e-141	MP1	PLAUR
5.94926e-145	1.4516	0.971	0.762	1.85177e-140	MP1	FTH1P8
1.19714e-144	1.5464	1	0.994	3.72622e-140	MP1	FTL
2.75317e-143	1.47251	0.723	0.186	8.5695e-139	MP1	APOC1
5.93015e-143	1.97541	0.834	0.3	1.84582e-138	MP1	IL1RN
2.41668e-142	1.17551	0.966	0.722	7.52215e-138	MP1	FTH1P4
5.28338e-142	1.41254	0.964	0.504	1.6445e-137	MP1	TYROBP
8.37354e-142	1.44742	0.791	0.255	2.60635e-137	MP1	SERPINB9
1.00065e-141	0.949643	0.76	0.246	3.11462e-137	MP1	FTLP17
1.16781e-141	1.23324	0.918	0.381	3.63493e-137	MP1	AIF1
1.57635e-141	0.4611	0.726	0.197	4.90655e-137	MP1	FTLP5
2.45407e-140	1.37543	0.914	0.365	7.63855e-136	MP1	PLEK
6.07793e-140	1.6115	0.98	0.775	1.89182e-135	MP1	FTH1P2
1.1657e-139	1.16653	0.728	0.194	3.62835e-135	MP1	LPXN
1.31323e-139	1.29449	0.732	0.198	4.08757e-135	MP1	TNFRSF1B
3.16786e-139	1.28499	0.868	0.313	9.86029e-135	MP1	NFKB1
5.3602e-139	0.978733	0.556	0.095	1.66841e-134	MP1	KMO
9.55785e-139	1.47028	0.984	0.716	2.97498e-134	MP1	CTSB
3.52163e-138	1.54152	0.998	0.626	1.09614e-133	MP1	CXCL3
9.23293e-138	1.47713	0.986	0.841	2.87384e-133	MP1	FTLP2
7.13693e-137	1.29542	0.907	0.478	2.22144e-132	MP1	FTH1P12
1.47318e-136	0.845017	0.948	0.606	4.58542e-132	MP1	FTH1P3
1.21526e-135	1.63581	0.961	0.719	3.78263e-131	MP1	FTH1P23
3.29411e-135	1.48011	0.998	0.84	1.02532e-130	MP1	CXCL8
4.41493e-135	0.859106	0.859	0.389	1.37419e-130	MP1	FTH1P11
5.81182e-135	1.69578	0.85	0.325	1.80899e-130	MP1	G0S2
1.73899e-134	1.19961	0.796	0.255	5.41278e-130	MP1	DSE
8.14827e-132	1.89093	0.989	0.747	2.53623e-127	MP1	IL1B
9.3896e-132	0.698238	0.83	0.343	2.92261e-127	MP1	FTH1P1
2.58365e-130	0.91833	0.741	0.208	8.04187e-126	MP1	ITGB2
4.34378e-130	1.21607	0.995	0.726	1.35204e-125	MP1	SRGN
1.36626e-129	0.92682	0.664	0.157	4.25262e-125	MP1	PIK3R5
1.61963e-129	1.22596	0.989	0.662	5.04126e-125	MP1	CD44
2.98268e-129	1.32167	0.741	0.219	9.28389e-125	MP1	ACSL1
8.83751e-129	1.68917	0.9	0.526	2.75076e-124	MP1	FTH1
3.12786e-127	1.35736	0.862	0.372	9.73578e-123	MP1	NINJ1
5.92784e-126	0.749893	0.887	0.461	1.8451e-121	MP1	CTD-2014B16.2
1.18592e-124	0.764627	0.533	0.097	3.69129e-120	MP1	GK
1.9694e-124	1.28328	0.986	0.836	6.12995e-120	MP1	PSAP
3.41233e-124	1.72838	0.991	0.892	1.06212e-119	MP1	FTLP3
6.77549e-123	1.21152	0.757	0.247	2.10894e-118	MP1	MMP19
9.33281e-123	0.530589	0.864	0.4	2.90493e-118	MP1	FTH1P5
7.24301e-121	0.992115	0.789	0.26	2.25446e-116	MP1	TNIP1
4.55879e-120	1.06531	0.932	0.432	1.41897e-115	MP1	CCL3
1.95443e-119	1.00836	0.399	0.049	6.08336e-115	MP1	TNIP3
1.31436e-118	1.33603	0.927	0.619	4.09106e-114	MP1	FTH1P15
2.44822e-118	1.20235	0.798	0.29	7.62032e-114	MP1	CREG1
3.53824e-118	1.16143	0.905	0.413	1.10131e-113	MP1	TNFAIP2
8.33938e-118	1.03626	0.773	0.263	2.59571e-113	MP1	ARL8B
1.80667e-117	1.27575	0.787	0.283	5.62346e-113	MP1	TNFAIP8
5.16853e-117	0.957391	0.748	0.244	1.60876e-112	MP1	ITGAX
1.82352e-116	0.805302	0.673	0.181	5.6759e-112	MP1	CAPG
1.12394e-114	1.14076	0.991	0.784	3.49837e-110	MP1	ANXA5
8.92557e-114	1.0437	0.739	0.242	2.77817e-109	MP1	LHFPL2
1.21718e-113	1.11307	0.676	0.187	3.78859e-109	MP1	LUCAT1
3.20142e-113	1.43999	0.973	0.541	9.96474e-109	MP1	CXCL1
1.58837e-112	1.40777	0.948	0.592	4.94397e-108	MP1	CTSD
2.32308e-112	0.767463	0.587	0.133	7.23081e-108	MP1	RBM47
4.86779e-112	1.05564	0.653	0.17	1.51515e-107	MP1	VSIG4
5.02018e-112	1.11562	0.943	0.49	1.56258e-107	MP1	HIF1A
4.02449e-110	0.986248	0.58	0.144	1.25266e-105	MP1	ADA
5.23057e-110	1.11471	0.728	0.236	1.62807e-105	MP1	SPHK1
6.63061e-107	0.892709	0.689	0.206	2.06384e-102	MP1	PPIF
1.51502e-106	0.925686	0.628	0.167	4.71567e-102	MP1	EPB41L3
3.15946e-106	1.07209	0.939	0.518	9.83414e-102	MP1	SDCBP
5.46099e-106	0.89507	0.628	0.161	1.69979e-101	MP1	MS4A7
7.31143e-106	1.04783	0.785	0.281	2.27576e-101	MP1	SAMSN1
4.23314e-105	0.855356	0.753	0.253	1.31761e-100	MP1	C5AR1
6.74406e-105	1.25122	0.88	0.447	2.09916e-100	MP1	GRN
4.623e-104	1.08091	0.782	0.297	1.43896e-99	MP1	TPP1
6.1177e-104	1.05154	0.893	0.45	1.90419e-99	MP1	MARCKS
1.98868e-103	1.0333	0.542	0.128	6.18996e-99	MP1	SLC16A10
7.14421e-103	0.962642	0.707	0.232	2.22371e-98	MP1	ABCA1
1.757e-102	0.838629	0.846	0.353	5.46885e-98	MP1	EHD1
3.93139e-102	1.22593	0.846	0.387	1.22369e-97	MP1	CYP1B1
9.41623e-102	0.431875	0.585	0.145	2.93089e-97	MP1	GRINA
1.42518e-101	0.636662	0.798	0.31	4.43601e-97	MP1	CTSZ
4.66939e-101	0.793859	0.522	0.117	1.45339e-96	MP1	SNX10
6.27494e-101	0.625904	0.692	0.205	1.95314e-96	MP1	FCGR2A
4.4254e-100	1.07976	0.635	0.181	1.37745e-95	MP1	MPP1
8.62072e-100	0.83227	0.569	0.14	2.68329e-95	MP1	CPVL
1.73626e-99	2.09029	0.916	0.495	5.40428e-95	MP1	SERPINB2
4.84629e-99	1.03357	0.635	0.186	1.50846e-94	MP1	BID
5.11e-98	0.826163	1	0.946	1.59054e-93	MP1	HLA-B
2.06798e-97	0.945619	0.483	0.096	6.43679e-93	MP1	CCL18
1.06372e-96	0.54678	0.494	0.107	3.31094e-92	MP1	CSF2RA
3.33947e-96	1.10637	0.649	0.204	1.03944e-91	MP1	APOE
1.57781e-95	1.08932	0.902	0.48	4.91108e-91	MP1	WTAP
4.39167e-95	1.05564	0.868	0.436	1.36695e-90	MP1	SPP1
5.19576e-95	0.908217	0.821	0.347	1.61723e-90	MP1	ATP13A3
5.6422e-95	0.785942	0.42	0.076	1.75619e-90	MP1	PTGER2
7.78263e-95	1.02451	0.902	0.489	2.42242e-90	MP1	NPC2
3.86971e-94	1.40191	0.984	0.801	1.20449e-89	MP1	CCL3L3
4.32864e-94	1.01819	0.934	0.583	1.34733e-89	MP1	LGALS3
1.04345e-93	1.08685	0.878	0.453	3.24783e-89	MP1	ATP6V1F
1.25557e-93	0.857083	0.923	0.486	3.90808e-89	MP1	NAMPTP1
2.4975e-93	0.843295	0.565	0.147	7.77371e-89	MP1	GM2A
4.75303e-93	0.89502	0.542	0.136	1.47943e-88	MP1	PIK3AP1
4.89576e-93	1.1775	0.973	0.685	1.52385e-88	MP1	CCL4
6.62917e-93	0.97546	0.649	0.205	2.0634e-88	MP1	ATP6V1B2
7.11027e-92	1.0629	0.955	0.676	2.21314e-87	MP1	HLA-DRA
1.31889e-91	0.624403	0.46	0.097	4.10518e-87	MP1	TRAF1
2.69101e-91	0.684763	0.664	0.204	8.37604e-87	MP1	CD53
5.40148e-91	1.09914	0.866	0.425	1.68126e-86	MP1	ATP2B1
5.56474e-91	0.75335	0.635	0.19	1.73208e-86	MP1	LCP2
7.68517e-91	0.910822	0.834	0.363	2.39208e-86	MP1	TGFBI
3.95439e-90	0.592066	0.297	0.034	1.23084e-85	MP1	RP1-232L22__B.1
6.40275e-90	0.978768	0.406	0.077	1.99292e-85	MP1	SLC7A11
1.04576e-89	0.860433	0.449	0.094	3.25504e-85	MP1	LINC01272
7.1931e-89	0.912058	0.955	0.612	2.23893e-84	MP1	CCL4L2
1.53032e-88	1.05819	0.558	0.153	4.76328e-84	MP1	SLC39A8
2.24931e-88	1.22441	0.769	0.333	7.0012e-84	MP1	TXNRD1
6.61111e-88	0.981375	0.617	0.187	2.05777e-83	MP1	MS4A6A
1.03655e-87	0.86474	0.968	0.782	3.22636e-83	MP1	CD74
9.68944e-87	0.872524	0.556	0.156	3.01593e-82	MP1	TLR2
1.36039e-86	0.725376	0.821	0.372	4.23435e-82	MP1	CYBA
7.45309e-86	0.894776	0.921	0.54	2.31985e-81	MP1	HLA-DRB1
1.13296e-85	0.640034	0.692	0.235	3.52646e-81	MP1	C1QB
2.7239e-85	0.855302	0.519	0.134	8.47842e-81	MP1	MIR155HG
2.87893e-85	0.81221	0.637	0.206	8.96095e-81	MP1	SLC11A1
1.64979e-84	0.685338	0.807	0.338	5.13513e-80	MP1	LCP1
2.34922e-84	0.820006	0.673	0.241	7.31218e-80	MP1	PDE4DIP
6.48576e-84	0.624423	0.533	0.14	2.01876e-79	MP1	HMGA1
3.48973e-83	0.794707	0.902	0.481	1.08621e-78	MP1	NAMPT
6.08135e-83	1.78229	0.934	0.642	1.89288e-78	MP1	THBS1
6.47258e-83	0.825444	0.73	0.282	2.01466e-78	MP1	UPP1
1.02559e-82	1.09773	0.721	0.296	3.19224e-78	MP1	HMOX1
2.92584e-82	0.492594	0.608	0.18	9.10697e-78	MP1	EFHD2
3.62674e-82	0.826606	0.748	0.29	1.12886e-77	MP1	GPR183
4.10916e-82	1.09883	0.98	0.709	1.27902e-77	MP1	CXCL2
5.43798e-80	0.817135	0.8	0.368	1.69263e-75	MP1	ASAH1
6.49842e-80	0.945862	0.837	0.383	2.0227e-75	MP1	PHLDA1
8.69958e-80	0.750466	0.535	0.149	2.70783e-75	MP1	EMILIN2
1.37509e-79	0.784578	0.546	0.161	4.28011e-75	MP1	DRAM1
1.74593e-79	0.745665	0.78	0.343	5.43439e-75	MP1	NBPF19
3.00676e-78	0.930599	0.728	0.306	9.35883e-74	MP1	ARFGAP3
5.18447e-78	0.88703	0.587	0.19	1.61372e-73	MP1	RIT1
1.30171e-77	0.636447	0.363	0.069	4.05171e-73	MP1	GPR84
2.83039e-77	0.945443	0.782	0.356	8.80988e-73	MP1	S100A9
6.64e-77	0.764939	0.653	0.231	2.06677e-72	MP1	USP12
8.20603e-77	0.800594	0.46	0.115	2.55421e-72	MP1	RNF144B
1.23843e-76	0.757901	0.533	0.153	3.85473e-72	MP1	CCRL2
1.32063e-76	0.731712	0.442	0.107	4.11059e-72	MP1	NRIP3
4.39812e-76	0.739198	0.982	0.766	1.36896e-71	MP1	HLA-C
4.57009e-76	0.766953	0.941	0.607	1.42249e-71	MP1	BTG1
4.69287e-76	0.97405	0.805	0.432	1.4607e-71	MP1	FCGRT
4.78769e-76	0.90889	0.986	0.808	1.49022e-71	MP1	S100A11
7.43138e-76	0.854387	0.522	0.153	2.31309e-71	MP1	PNP
1.68076e-75	0.892965	0.807	0.395	5.23155e-71	MP1	MAP3K8
1.83211e-75	1.24108	0.585	0.201	5.70262e-71	MP1	IL1A
2.16494e-75	1.5163	0.703	0.306	6.73858e-71	MP1	S100A8
4.74089e-75	0.885006	0.721	0.291	1.47565e-70	MP1	FAM107B
6.12483e-75	0.555339	0.68	0.293	1.90641e-70	MP1	TXNP4
6.9414e-75	0.700254	1	0.991	2.16058e-70	MP1	VIM
1.23228e-74	0.671224	0.46	0.122	3.83561e-70	MP1	HCK
1.67682e-74	0.576711	0.295	0.044	5.21927e-70	MP1	PLA2G7
1.68618e-74	1.14854	0.345	0.066	5.24842e-70	MP1	RP11-701P16.5
4.99348e-74	0.730859	0.395	0.086	1.55427e-69	MP1	HS3ST1
6.59183e-74	0.715405	0.746	0.331	2.05177e-69	MP1	HLA-DRB6
7.85724e-74	0.749866	0.524	0.157	2.44564e-69	MP1	FABP5P7
1.22822e-73	0.755919	0.671	0.254	3.82296e-69	MP1	LGMN
1.33399e-73	0.532299	0.512	0.146	4.15216e-69	MP1	FABP5P2
1.34524e-73	0.629831	0.617	0.226	4.18721e-69	MP1	SERPINA1
1.35754e-73	0.624734	0.433	0.104	4.22548e-69	MP1	ACSL5
1.61853e-73	0.718315	0.456	0.116	5.03783e-69	MP1	SERPINB8
1.74978e-73	0.940424	0.567	0.184	5.44638e-69	MP1	LST1
1.8782e-73	0.413656	0.463	0.118	5.84607e-69	MP1	DOT1L
2.38916e-73	0.675021	0.456	0.114	7.4365e-69	MP1	CD86
3.09963e-73	0.575102	0.646	0.27	9.64792e-69	MP1	TXNP6
3.56335e-73	0.659723	0.785	0.373	1.10913e-68	MP1	NBPF14
3.71065e-73	0.667104	0.703	0.275	1.15498e-68	MP1	MGAT1
6.91826e-73	0.67311	0.687	0.269	2.15338e-68	MP1	DENND5A
2.45556e-72	0.983084	0.603	0.217	7.64317e-68	MP1	ACSL4
6.52346e-72	0.578769	0.433	0.108	2.03049e-67	MP1	SLC43A2
7.55138e-72	0.891117	0.753	0.339	2.35044e-67	MP1	LIMS1
1.21714e-71	0.555025	0.61	0.206	3.78847e-67	MP1	HCLS1
1.79586e-71	0.63564	0.658	0.239	5.58978e-67	MP1	MAP2K3
1.9155e-71	0.57984	0.327	0.06	5.96218e-67	MP1	MYO1G
1.99505e-71	0.86354	0.773	0.35	6.20978e-67	MP1	TMEM123
1.99157e-70	0.953053	0.83	0.467	6.19895e-66	MP1	GSTO1
2.67873e-70	0.492333	0.29	0.046	8.33782e-66	MP1	LYZ
2.8638e-70	0.832344	0.576	0.199	8.91385e-66	MP1	ATP6V1C1
4.92018e-70	0.760701	0.633	0.239	1.53146e-65	MP1	H2AFY
6.19396e-70	1.02146	0.633	0.237	1.92793e-65	MP1	TNFAIP6
6.81465e-70	0.763552	0.667	0.252	2.12113e-65	MP1	FNIP2
9.5893e-70	0.81003	0.599	0.208	2.98477e-65	MP1	SMIM3
2.21601e-69	0.658343	0.51	0.151	6.89755e-65	MP1	DMXL2
2.50007e-69	0.603769	0.345	0.069	7.78171e-65	MP1	SLC1A3
2.54372e-69	0.786758	0.537	0.172	7.91759e-65	MP1	CYBB
2.65328e-69	0.850057	0.671	0.258	8.25859e-65	MP1	MFSD1
3.01428e-69	0.709603	0.841	0.447	9.38225e-65	MP1	GPX1
3.06088e-69	0.630458	0.528	0.158	9.52728e-65	MP1	CD14
4.99153e-69	0.633027	0.678	0.266	1.55366e-64	MP1	C1QA
1.21122e-68	0.69586	0.395	0.093	3.77005e-64	MP1	NCF2
1.21941e-68	0.850417	0.696	0.291	3.79553e-64	MP1	CSGALNACT2
1.77656e-68	0.541571	0.34	0.065	5.52971e-64	MP1	LY86
2.61588e-68	0.786523	0.88	0.492	8.1422e-64	MP1	ZEB2
3.4724e-68	0.76917	0.615	0.227	1.08082e-63	MP1	HLA-DMA
4.88577e-68	1.19465	0.8	0.408	1.52074e-63	MP1	PTGS2
6.58558e-68	0.681418	0.517	0.161	2.04983e-63	MP1	STK10
8.07612e-68	0.67477	0.995	0.895	2.51377e-63	MP1	OAZ1
8.86206e-68	0.646227	0.467	0.128	2.7584e-63	MP1	FPR1
1.20365e-67	0.895999	0.746	0.34	3.74647e-63	MP1	CSTB
2.15948e-67	0.722523	0.474	0.137	6.72161e-63	MP1	IL6R
2.75912e-67	0.561111	0.41	0.102	8.58804e-63	MP1	CD109
3.14292e-67	0.89066	0.85	0.466	9.78265e-63	MP1	PLIN2
5.58392e-67	0.889322	0.687	0.295	1.73805e-62	MP1	INSIG1
7.17787e-67	0.638564	0.474	0.136	2.23418e-62	MP1	FERMT3
1.26747e-66	0.42604	0.673	0.265	3.94512e-62	MP1	NBPF10
1.50678e-66	1.38534	0.32	0.062	4.69002e-62	MP1	CCL7
1.80797e-66	0.778388	0.519	0.163	5.62747e-62	MP1	CD36
2.28095e-66	0.644401	0.558	0.182	7.09969e-62	MP1	FCGR3A
2.33689e-66	0.619876	0.34	0.07	7.27379e-62	MP1	SLC7A7
3.53334e-66	0.67409	0.714	0.313	1.09979e-61	MP1	MYO9B
5.66689e-66	0.811263	0.463	0.129	1.76388e-61	MP1	C1orf162
7.50344e-66	0.613221	0.619	0.227	2.33552e-61	MP1	MAFG
1.10519e-65	0.639655	0.449	0.125	3.44e-61	MP1	MMP9
2.37262e-65	0.63242	0.59	0.209	7.38502e-61	MP1	MAPK6
2.97418e-65	0.842702	0.728	0.323	9.25742e-61	MP1	MAP4K4
3.57401e-64	0.449559	0.488	0.145	1.11245e-59	MP1	SIRPA
1.03311e-63	0.742358	0.549	0.195	3.21567e-59	MP1	IFNGR2
1.2817e-63	0.815824	0.871	0.494	3.98942e-59	MP1	ATP6V0B
1.40782e-63	0.560236	0.703	0.298	4.38199e-59	MP1	HLA-DRB5
3.77649e-63	0.61447	0.408	0.107	1.17547e-58	MP1	CLN8
4.33717e-63	0.852079	0.596	0.234	1.34999e-58	MP1	SERPINB1
6.21319e-63	0.824564	0.574	0.205	1.93392e-58	MP1	AP1S2
6.38195e-63	0.782747	0.889	0.525	1.98645e-58	MP1	ATP1B3
1.92923e-62	0.569956	0.311	0.062	6.00491e-58	MP1	SLC2A6
2.5933e-62	0.754181	0.664	0.285	8.07192e-58	MP1	COTL1
3.98699e-62	0.576786	0.263	0.043	1.24099e-57	MP1	SDS
9.14539e-62	0.506739	0.467	0.136	2.8466e-57	MP1	MS4A4A
1.32047e-61	0.520906	0.458	0.135	4.11009e-57	MP1	MESDC1
1.37723e-61	0.573705	0.417	0.113	4.28678e-57	MP1	TPRA1
2.07542e-61	0.411369	0.249	0.038	6.45994e-57	MP1	CTB-61M7.2
5.14676e-61	0.687319	0.34	0.077	1.60198e-56	MP1	CECR1
5.67593e-61	0.708148	0.331	0.072	1.76669e-56	MP1	CD300E
1.03141e-60	0.469171	0.338	0.075	3.21038e-56	MP1	LILRB2
2.68646e-60	0.703937	0.571	0.209	8.36187e-56	MP1	VAMP8
2.75992e-60	0.731075	0.769	0.383	8.59051e-56	MP1	HLA-DPA1
5.28094e-60	0.96224	0.367	0.092	1.64375e-55	MP1	CLEC5A
1.00167e-59	0.514239	0.333	0.073	3.11781e-55	MP1	IL18
3.88134e-59	0.613385	0.506	0.169	1.2081e-54	MP1	IRAK3
1.45948e-58	0.47904	0.789	0.373	4.54278e-54	MP1	IER3
4.53833e-58	0.699552	0.701	0.311	1.4126e-53	MP1	FNDC3B
1.42421e-57	0.40642	0.395	0.106	4.43299e-53	MP1	MAPK13
1.79676e-57	0.6527	0.537	0.199	5.59259e-53	MP1	LACTB
1.10595e-56	0.613814	0.333	0.078	3.44237e-52	MP1	GCH1
1.75516e-56	0.770583	0.522	0.186	5.46311e-52	MP1	AC058791.1
3.88144e-56	0.589281	0.274	0.053	1.20814e-51	MP1	PSTPIP2
4.07751e-56	0.613394	0.542	0.202	1.26917e-51	MP1	IRAK1
5.00224e-56	0.58114	0.531	0.194	1.557e-51	MP1	NRP2
1.37973e-55	0.829305	0.916	0.669	4.29456e-51	MP1	TXN
2.38103e-55	0.602825	0.977	0.776	7.41118e-51	MP1	HLA-A
3.55301e-55	0.461303	0.633	0.273	1.10591e-50	MP1	GPX1P1
3.67556e-55	0.683704	0.66	0.297	1.14405e-50	MP1	GRB2
1.42868e-54	0.601049	0.494	0.174	4.44692e-50	MP1	MSC
1.51554e-54	0.807418	0.685	0.319	4.71726e-50	MP1	NOTCH2
2.91707e-54	0.447193	0.399	0.112	9.07967e-50	MP1	IRAK2
3.12967e-54	0.550592	0.592	0.234	9.74142e-50	MP1	MSR1
4.81598e-54	0.627592	1	0.932	1.49902e-49	MP1	NEAT1
1.46019e-53	0.881292	0.891	0.625	4.54498e-49	MP1	SH3BGRL3
1.78576e-53	0.630826	0.871	0.53	5.55835e-49	MP1	GLUL
2.03437e-53	0.546663	0.388	0.112	6.33219e-49	MP1	MTSS1
2.66964e-53	0.54081	0.381	0.106	8.30953e-49	MP1	CXCL16
3.05114e-53	0.65559	0.58	0.231	9.49698e-49	MP1	GNS
3.13725e-53	0.631449	0.422	0.131	9.76502e-49	MP1	LYN
4.05684e-53	0.782978	0.46	0.16	1.26273e-48	MP1	SQRDL
4.70001e-53	0.751553	0.941	0.698	1.46292e-48	MP1	S100A10
5.04113e-53	0.603338	0.435	0.135	1.5691e-48	MP1	LAIR1
5.27447e-53	0.589492	0.989	0.784	1.64173e-48	MP1	NFKBIA
6.11435e-53	0.406321	0.299	0.065	1.90315e-48	MP1	GPR132
6.81353e-53	0.599761	0.592	0.239	2.12078e-48	MP1	NUMB
7.24481e-53	0.478832	0.288	0.061	2.25502e-48	MP1	TFEC
8.12484e-53	0.480113	0.458	0.15	2.52894e-48	MP1	RP11-670E13.6
1.06319e-52	0.467393	0.408	0.12	3.30929e-48	MP1	PHACTR1
1.15767e-52	0.889412	0.592	0.247	3.60338e-48	MP1	CD93
1.4833e-52	0.569663	0.274	0.057	4.61691e-48	MP1	GSAP
1.62839e-52	0.538699	0.989	0.889	5.06854e-48	MP1	EIF1
1.6329e-52	0.471859	0.485	0.169	5.08255e-48	MP1	STK40
1.7294e-52	0.774017	0.848	0.53	5.38293e-48	MP1	LITAF
1.89705e-52	0.484524	0.785	0.396	5.90476e-48	MP1	CD83
3.88298e-52	0.966402	0.787	0.443	1.20861e-47	MP1	GPNMB
9.01707e-52	0.618404	0.626	0.274	2.80665e-47	MP1	VEGFA
1.03544e-51	1.42199	0.535	0.21	3.22292e-47	MP1	CXCL5
1.56647e-51	0.586858	0.472	0.164	4.87579e-47	MP1	GLA
1.58647e-51	0.554646	0.522	0.195	4.93804e-47	MP1	LIPA
1.66695e-51	0.464787	0.664	0.301	5.18856e-47	MP1	EIF4A1P10
1.70887e-51	0.757305	0.717	0.365	5.31902e-47	MP1	HLA-DPB1
3.56979e-51	0.725004	0.444	0.153	1.11113e-46	MP1	TDP2
4.40833e-51	0.59144	0.395	0.117	1.37214e-46	MP1	SLC11A2
1.01851e-50	0.667285	0.748	0.387	3.1702e-46	MP1	ARPC3
1.16701e-50	0.418078	0.259	0.052	3.63244e-46	MP1	GNA15
2.27057e-50	0.659345	0.494	0.182	7.06737e-46	MP1	GMFG
2.89103e-50	0.676686	0.472	0.17	8.99862e-46	MP1	BCAT1
2.99591e-50	0.56866	0.433	0.139	9.32508e-46	MP1	SLC43A3
7.54021e-50	0.570571	0.567	0.229	2.34697e-45	MP1	PTPN1
1.36577e-49	0.589067	0.472	0.17	4.2511e-45	MP1	CSF3R
1.90171e-49	0.631205	0.95	0.707	5.91927e-45	MP1	TMBIM6
2.11183e-49	0.428435	0.356	0.098	6.57328e-45	MP1	NPL
3.81007e-49	0.64927	0.68	0.328	1.18592e-44	MP1	BAZ1A
3.85467e-49	0.579302	0.916	0.595	1.1998e-44	MP1	YWHAZ
6.03798e-49	0.561516	0.488	0.175	1.87938e-44	MP1	SOAT1
2.82629e-48	0.558279	0.519	0.198	8.79711e-44	MP1	TNF
1.37127e-47	0.441123	0.524	0.198	4.2682e-43	MP1	AGAP3
2.93551e-47	0.63006	0.385	0.117	9.13706e-43	MP1	MARCO
3.40787e-47	0.70779	0.909	0.671	1.06073e-42	MP1	APLP2
3.78925e-47	0.461145	0.46	0.164	1.17944e-42	MP1	SMS
4.71573e-47	0.411276	0.594	0.248	1.46782e-42	MP1	PLEKHB2
8.85237e-47	0.514113	0.766	0.425	2.75539e-42	MP1	RAB7A
9.94108e-47	0.526426	0.261	0.057	3.09426e-42	MP1	IL10
1.08844e-46	0.546238	0.562	0.231	3.38788e-42	MP1	PPP1R15B
1.08968e-46	0.529107	0.401	0.125	3.39173e-42	MP1	CD84
2.78634e-46	0.547223	0.349	0.101	8.67276e-42	MP1	FAM49A
3.49048e-46	0.755348	0.544	0.237	1.08645e-41	MP1	RNF130
3.87703e-46	0.4644	0.356	0.104	1.20676e-41	MP1	CPM
4.16925e-46	0.470783	0.896	0.603	1.29772e-41	MP1	CFL1
4.51275e-46	0.473636	0.624	0.306	1.40464e-41	MP1	RP11-334L9.1
1.05845e-45	0.738913	0.381	0.119	3.29452e-41	MP1	THAP2
1.72129e-45	0.646618	0.776	0.451	5.35768e-41	MP1	ARPC5
2.25347e-45	0.461033	0.227	0.044	7.01414e-41	MP1	KCNN4
3.97202e-45	0.74216	0.361	0.112	1.23633e-40	MP1	DDX60L
4.69671e-45	0.548125	0.596	0.269	1.4619e-40	MP1	SLC25A37
1.03358e-44	0.43356	0.313	0.084	3.21712e-40	MP1	RIN3
1.51353e-44	0.421528	0.429	0.146	4.71103e-40	MP1	TMEM176B
3.12668e-44	0.492996	0.71	0.39	9.73211e-40	MP1	CLIC1
3.23021e-44	0.521001	0.483	0.188	1.00544e-39	MP1	STX4
3.31123e-44	0.493356	0.494	0.19	1.03065e-39	MP1	HIVEP2
3.82617e-44	0.414692	0.855	0.619	1.19093e-39	MP1	TMSB4XP8
4.2053e-44	0.517682	0.918	0.622	1.30894e-39	MP1	PPP1R15A
4.63872e-44	0.410457	0.306	0.081	1.44385e-39	MP1	SMOX
4.8821e-44	0.732799	0.454	0.165	1.5196e-39	MP1	OGFRL1
5.54797e-44	0.418149	0.259	0.059	1.72686e-39	MP1	RP1-239B22.5
9.83515e-44	0.734432	0.329	0.094	3.06129e-39	MP1	PILRA
2.75821e-43	0.65488	0.635	0.307	8.58521e-39	MP1	EIF4E
7.16885e-43	0.419591	0.315	0.089	2.23138e-38	MP1	TMEM189
8.70015e-43	0.413373	0.338	0.1	2.70801e-38	MP1	SLC6A6
8.73491e-43	0.847043	0.295	0.082	2.71883e-38	MP1	FCN1
2.07916e-42	0.631359	0.85	0.537	6.4716e-38	MP1	PNRC1
2.44251e-42	0.660877	0.605	0.292	7.60254e-38	MP1	ANKLE2
3.57712e-42	0.505775	0.923	0.637	1.11341e-37	MP1	CDKN1A
7.46109e-42	0.50431	0.351	0.111	2.32234e-37	MP1	MFSD2A
8.63257e-42	0.472695	0.805	0.466	2.68697e-37	MP1	CFLAR
1.06898e-41	0.613266	0.621	0.299	3.3273e-37	MP1	EIF1B
1.37357e-41	0.558933	0.798	0.485	4.27536e-37	MP1	DNAJB6
7.31139e-41	0.442538	0.515	0.215	2.27574e-36	MP1	PDXK
1.66214e-40	0.654147	0.481	0.197	5.17356e-36	MP1	BLOC1S2
2.01085e-40	0.473359	0.463	0.187	6.25898e-36	MP1	CD82
2.02013e-40	0.42216	0.512	0.217	6.28786e-36	MP1	CHMP1B
2.04544e-40	0.698664	0.22	0.047	6.36664e-36	MP1	IRG1
3.46617e-40	0.497362	0.268	0.069	1.07888e-35	MP1	LILRB4
3.5439e-40	0.660215	0.68	0.376	1.10307e-35	MP1	DNAJC3
3.88665e-40	0.44847	0.433	0.164	1.20976e-35	MP1	RNASET2
4.41729e-40	0.501423	0.542	0.24	1.37493e-35	MP1	RILPL2
7.26832e-40	0.643997	0.32	0.095	2.26234e-35	MP1	DOCK4
1.23377e-39	0.59662	0.515	0.22	3.84024e-35	MP1	CTSH
1.39305e-39	0.440185	0.605	0.297	4.33599e-35	MP1	ITGA5
1.5429e-39	0.499245	0.621	0.312	4.80242e-35	MP1	CCDC88A
2.25418e-39	0.640694	0.701	0.372	7.01635e-35	MP1	ALCAM
3.42875e-39	0.557558	0.58	0.279	1.06723e-34	MP1	TALDO1
3.45724e-39	0.441797	0.361	0.118	1.0761e-34	MP1	SH2B3
4.62672e-39	0.48177	0.444	0.176	1.44011e-34	MP1	GCLM
5.66559e-39	0.543895	0.764	0.428	1.76347e-34	MP1	SERP1
6.00672e-39	0.779624	0.887	0.659	1.86965e-34	MP1	HSPA5
8.06513e-39	0.535795	0.379	0.135	2.51035e-34	MP1	PGD
9.93113e-39	0.711996	0.615	0.306	3.09116e-34	MP1	MIR22HG
1.06822e-38	0.462363	0.333	0.104	3.32493e-34	MP1	MANBA
1.23704e-38	0.593657	0.49	0.211	3.8504e-34	MP1	ZMIZ1
1.67156e-38	0.562096	0.771	0.44	5.20291e-34	MP1	PRNP
7.01591e-38	0.414254	0.658	0.33	2.18377e-33	MP1	ELL2
8.12587e-38	0.503237	0.274	0.075	2.52926e-33	MP1	HAVCR2
9.58637e-38	0.453	0.49	0.206	2.98385e-33	MP1	CMTM6
1.16676e-37	0.643892	0.551	0.264	3.63167e-33	MP1	PNPLA8
1.62721e-37	0.474202	0.635	0.326	5.06484e-33	MP1	CEBPB
2.94224e-37	0.480132	0.397	0.148	9.15801e-33	MP1	CASP1
3.11355e-37	0.420888	0.705	0.379	9.69123e-33	MP1	RAB31
4.93463e-37	0.479507	0.463	0.191	1.53595e-32	MP1	SEMA3C
5.47619e-37	0.473989	0.469	0.194	1.70452e-32	MP1	ASAP1
2.06551e-36	0.645758	0.56	0.264	6.42909e-32	MP1	CAPZA1
3.32147e-36	0.489784	0.465	0.197	1.03384e-31	MP1	ABI1
7.77807e-36	0.48734	0.707	0.394	2.421e-31	MP1	ACTR3
3.00927e-35	0.420879	0.288	0.087	9.36666e-31	MP1	ITGAM
4.81833e-35	0.526353	0.433	0.176	1.49975e-30	MP1	ZBTB43
5.44101e-35	0.426042	0.322	0.108	1.69357e-30	MP1	ICAM1
1.10849e-34	0.476996	0.837	0.523	3.45029e-30	MP1	MSN
2.591e-34	0.576653	0.637	0.341	8.06476e-30	MP1	LAMP1
7.53436e-34	0.587278	0.49	0.227	2.34514e-29	MP1	NCOA4
8.04999e-34	0.509519	0.252	0.072	2.50564e-29	MP1	DFNA5
2.01276e-33	0.684254	0.213	0.053	6.26491e-29	MP1	AGPAT9
2.102e-33	0.495825	0.283	0.088	6.54268e-29	MP1	PRKCD
5.2355e-33	0.454421	0.349	0.128	1.6296e-28	MP1	CYB5R4
5.47686e-33	0.435167	0.406	0.168	1.70473e-28	MP1	ATP6V1H
1.12958e-32	0.628216	0.633	0.356	3.51592e-28	MP1	PRDX1
1.23758e-32	0.416463	0.456	0.195	3.85208e-28	MP1	PIM3
1.23818e-32	0.426223	0.59	0.296	3.85397e-28	MP1	CORO1C
1.35612e-32	0.489171	0.44	0.187	4.22107e-28	MP1	ZNF267
2.40785e-32	0.457869	0.476	0.226	7.49468e-28	MP1	PSMA6P2
2.48768e-32	0.555148	0.73	0.451	7.74315e-28	MP1	ARF1
2.84875e-32	0.42472	0.959	0.824	8.86703e-28	MP1	ANXA2
2.903e-32	0.528212	0.757	0.505	9.03589e-28	MP1	ANXA2P2
5.02964e-32	0.411275	0.41	0.17	1.56553e-27	MP1	HLA-DQA1
1.04526e-31	0.450172	0.263	0.08	3.25348e-27	MP1	IRF8
2.91147e-31	0.554556	0.297	0.1	9.06223e-27	MP1	TREM1
3.43128e-31	0.485014	0.853	0.616	1.06802e-26	MP1	UBE2D3
5.22151e-31	0.437642	0.977	0.841	1.62525e-26	MP1	ACTB
7.13305e-31	0.558656	0.671	0.384	2.22023e-26	MP1	ITGAV
1.41868e-30	0.494138	0.567	0.291	4.41578e-26	MP1	TOP1
1.48707e-30	0.407102	0.773	0.48	4.62864e-26	MP1	ACTR2
2.14473e-30	0.512277	0.574	0.301	6.67569e-26	MP1	PTPN12
2.19243e-30	0.427717	0.669	0.389	6.82417e-26	MP1	BZW1
5.92991e-30	0.436621	0.549	0.281	1.84574e-25	MP1	ALOX5AP
6.0728e-30	0.603546	0.297	0.105	1.89022e-25	MP1	CHML
1.04849e-29	0.456034	0.354	0.137	3.26353e-25	MP1	B4GALT5
1.56486e-29	0.554403	0.494	0.243	4.87077e-25	MP1	ADAM9
1.87423e-29	0.416335	0.585	0.307	5.83374e-25	MP1	PFKFB3
2.04744e-29	0.428012	0.351	0.137	6.37287e-25	MP1	RAPGEF2
2.1423e-29	0.487249	0.426	0.184	6.66811e-25	MP1	METRNL
2.41732e-29	0.633037	0.54	0.279	7.52415e-25	MP1	GLRX
2.77255e-29	0.45923	0.379	0.156	8.62983e-25	MP1	CEP170
2.78984e-29	0.45142	0.991	0.887	8.68364e-25	MP1	CD63
3.21244e-29	0.407243	0.426	0.195	9.99904e-25	MP1	RP11-333E13.2
3.35343e-29	0.445545	0.508	0.242	1.04379e-24	MP1	BACH1
4.12001e-29	0.420581	0.878	0.614	1.28239e-24	MP1	SFPQ
5.27336e-29	0.471996	0.354	0.14	1.64139e-24	MP1	NRIP1
6.0295e-29	0.599667	0.757	0.501	1.87674e-24	MP1	ASPH
6.27934e-29	0.457822	0.34	0.131	1.95451e-24	MP1	RRAGC
7.05189e-29	0.486521	0.871	0.626	2.19497e-24	MP1	RHOA
1.36906e-28	0.526788	0.585	0.324	4.26135e-24	MP1	QKI
5.07895e-28	0.62508	0.701	0.437	1.58087e-23	MP1	DNTTIP2
1.22312e-27	0.505559	0.698	0.437	3.80708e-23	MP1	ARL6IP1
1.2259e-27	0.489973	0.567	0.309	3.81575e-23	MP1	RB1CC1
1.33802e-27	0.449991	0.592	0.315	4.16471e-23	MP1	THBD
6.45611e-27	0.450743	0.902	0.698	2.00953e-22	MP1	ARPC2
6.50254e-27	0.479992	0.549	0.293	2.02398e-22	MP1	ERBB2IP
4.52217e-26	0.538262	0.209	0.061	1.40757e-21	MP1	ADAM8
5.11133e-26	0.451692	0.746	0.505	1.59095e-21	MP1	DAZAP2
6.20924e-26	0.527051	0.481	0.245	1.93269e-21	MP1	PPT1
2.11547e-25	0.427694	0.497	0.26	6.58462e-21	MP1	RP11-676M6.1
2.95104e-25	0.490347	0.295	0.115	9.18542e-21	MP1	PITPNA
2.95269e-25	0.466279	0.696	0.457	9.19053e-21	MP1	GPX4
3.08178e-25	0.457144	0.349	0.148	9.59236e-21	MP1	AGFG1
8.37005e-25	0.485677	0.796	0.536	2.60526e-20	MP1	GNG5
2.53616e-24	0.633551	0.247	0.087	7.89405e-20	MP1	BANP
4.12572e-24	0.55626	0.653	0.404	1.28417e-19	MP1	BCAP31
5.60965e-24	0.429375	0.508	0.278	1.74606e-19	MP1	NQO2
1.40546e-23	0.54358	0.277	0.104	4.37462e-19	MP1	C9orf72
1.42318e-23	0.443855	0.34	0.146	4.4298e-19	MP1	MRC1
1.22658e-22	0.40805	0.567	0.323	3.81787e-18	MP1	ZNF706
4.10309e-22	0.514773	0.32	0.133	1.27713e-17	MP1	AREG
5.15273e-22	0.506593	0.311	0.132	1.60384e-17	MP1	DCP2
8.65548e-22	0.458958	0.263	0.102	2.69411e-17	MP1	TLR4
8.71512e-22	0.441429	0.506	0.278	2.71267e-17	MP1	GBP2
9.98999e-22	0.584398	0.444	0.233	3.10948e-17	MP1	F3
1.71868e-21	0.565264	0.433	0.229	5.34958e-17	MP1	HIPK2
1.72673e-21	0.483949	0.295	0.124	5.37463e-17	MP1	LINC00936
2.43452e-21	0.511375	0.376	0.179	7.57768e-17	MP1	QSOX1
3.93302e-21	0.430676	0.338	0.152	1.22419e-16	MP1	RAB32
6.40725e-21	0.522563	0.41	0.211	1.99432e-16	MP1	KANK1
1.88463e-20	0.421714	0.358	0.171	5.86609e-16	MP1	NFAT5
2.46673e-20	0.558804	0.551	0.335	7.67793e-16	MP1	BIRC3
4.94332e-20	0.415566	0.315	0.138	1.53866e-15	MP1	CNDP2
7.8242e-20	0.43011	0.438	0.235	2.43536e-15	MP1	FOXO3
9.84297e-20	0.447142	0.741	0.502	3.06372e-15	MP1	NOP10
1.34519e-19	0.474872	0.308	0.137	4.18705e-15	MP1	OXSR1
8.91065e-19	0.620213	0.39	0.201	2.77353e-14	MP1	PMAIP1
3.60759e-18	0.482643	0.664	0.457	1.1229e-13	MP1	SEC61B
4.73659e-18	0.442494	0.499	0.302	1.47431e-13	MP1	XBP1
1.03234e-17	0.469885	0.358	0.187	3.21325e-13	MP1	SDF2L1
1.90354e-17	0.473016	0.515	0.313	5.92496e-13	MP1	RAB10
1.2975e-16	0.414961	0.281	0.132	4.03861e-12	MP1	IL4R
2.83923e-16	0.426782	0.215	0.087	8.8374e-12	MP1	IGSF6
1.42781e-15	0.474853	0.424	0.241	4.4442e-11	MP1	SPPL2A
2.44698e-15	0.44669	0.281	0.134	7.61648e-11	MP1	VOPP1
8.58316e-15	0.437785	0.329	0.175	2.67159e-10	MP1	DDX39A
7.38304e-14	0.501811	0.558	0.363	2.29805e-09	MP1	BNIP3L
1.31436e-13	0.505389	0.306	0.163	4.09108e-09	MP1	TWISTNB
3.29375e-13	0.443566	0.408	0.236	1.02521e-08	MP1	TFRC
5.3117e-11	0.445436	0.331	0.198	1.65332e-06	MP1	RNF13
3.19678e-08	0.525252	0.281	0.173	0.00099503	MP1	FABP4
4.78832e-51	1.05916	0.856	0.673	1.49041e-46	FB1	DNAJB1
2.33175e-49	0.78737	0.912	0.818	7.2578e-45	FB1	JUN
3.53849e-49	0.97484	0.849	0.667	1.10139e-44	FB1	GADD45B
4.23849e-47	0.827547	0.814	0.597	1.31927e-42	FB1	HSPA1B
1.61557e-45	0.659555	0.972	0.873	5.02864e-41	FB1	FOS
1.34555e-42	1.00278	0.718	0.494	4.18817e-38	FB1	ATF3
2.76156e-40	0.736784	0.899	0.725	8.59562e-36	FB1	HSPA1A
1.63396e-34	0.686051	0.864	0.757	5.08587e-30	FB1	FOSB
2.0386e-31	0.913352	0.829	0.741	6.34535e-27	FB1	EGR1
2.6159e-30	0.47402	0.607	0.355	8.14224e-26	FB1	IER2
4.21146e-30	0.5779	0.877	0.686	1.31086e-25	FB1	DUSP1
5.49873e-30	0.596554	0.892	0.696	1.71154e-25	FB1	DNAJA1
1.89638e-29	0.893166	0.836	0.704	5.90268e-25	FB1	CCL2
8.30416e-28	0.748326	0.209	0.057	2.58475e-23	FB1	PPIH
1.36775e-27	0.754994	0.829	0.712	4.25727e-23	FB1	ZFP36
1.67712e-27	0.616826	0.972	0.915	5.2202e-23	FB1	HSP90AB1
5.93198e-27	0.46734	0.207	0.057	1.84639e-22	FB1	CCDC112
1.88641e-26	0.462975	0.919	0.797	5.87166e-22	FB1	NFKBIA
2.47456e-26	0.488739	0.37	0.16	7.7023e-22	FB1	PRG4
2.85757e-26	0.543814	0.851	0.675	8.89448e-22	FB1	HSPA8
3.22462e-26	0.705263	0.234	0.073	1.0037e-21	FB1	PCAT19
6.38068e-26	0.333242	0.851	0.636	1.98605e-21	FB1	PPP1R15A
9.40819e-26	0.838481	0.662	0.447	2.92839e-21	FB1	HES1
1.97285e-25	0.574903	0.29	0.11	6.1407e-21	FB1	ADAP1
3.1117e-25	0.414395	0.244	0.082	9.68547e-21	FB1	WDR47
4.72479e-25	0.730097	0.577	0.368	1.47064e-20	FB1	CKS2
1.75738e-24	0.433486	0.589	0.35	5.47001e-20	FB1	KLF4
6.20315e-24	0.566045	0.511	0.283	1.93079e-19	FB1	IL6
1.13037e-23	0.728476	0.469	0.259	3.51838e-19	FB1	NR4A3
1.92056e-23	0.786417	0.466	0.256	5.97795e-19	FB1	EGR3
1.96771e-23	0.462031	0.758	0.585	6.12471e-19	FB1	SLC38A2
8.97759e-23	0.392312	0.688	0.484	2.79436e-18	FB1	CCNL1
1.6376e-22	0.295209	0.209	0.067	5.0972e-18	FB1	GPRIN3
2.94263e-22	0.2947	0.68	0.448	9.15923e-18	FB1	HIST1H4C
5.73696e-22	0.372829	0.741	0.523	1.78568e-17	FB1	ZFP36L1
1.39489e-21	0.530274	0.612	0.395	4.34172e-17	FB1	ADAMTS1
1.78755e-21	0.635039	0.987	0.953	5.56391e-17	FB1	HSP90AA1
1.84513e-21	0.666699	0.678	0.473	5.74314e-17	FB1	ARID5B
4.43254e-21	0.61112	0.665	0.473	1.37967e-16	FB1	SGK1
5.3434e-21	0.590955	0.7	0.493	1.66319e-16	FB1	HSPE1
9.30644e-21	0.430298	0.607	0.389	2.89672e-16	FB1	SNHG5
1.16235e-20	0.32518	0.809	0.64	3.61794e-16	FB1	MT2A
1.19004e-20	0.763757	0.763	0.627	3.70412e-16	FB1	HSPH1
1.57315e-20	0.525759	0.589	0.381	4.89657e-16	FB1	HNRNPH3
2.71495e-20	0.391646	0.232	0.087	8.45054e-16	FB1	PHKG2
3.42626e-20	0.474305	0.534	0.335	1.06646e-15	FB1	KLF10
3.80724e-20	0.357931	0.607	0.404	1.18504e-15	FB1	BRD2
1.99755e-19	0.279873	0.982	0.908	6.21757e-15	FB1	RPS27
5.56313e-19	0.426627	0.511	0.32	1.73158e-14	FB1	IER5
7.86935e-19	0.479721	0.69	0.488	2.44941e-14	FB1	HSPD1
9.71175e-19	0.576271	0.421	0.232	3.02288e-14	FB1	DNAJB4
2.63896e-18	0.505252	0.592	0.392	8.21404e-14	FB1	CYR61
3.72204e-18	0.485656	0.257	0.109	1.15852e-13	FB1	COPS3
5.79922e-18	0.293183	0.202	0.073	1.80506e-13	FB1	CDH19
5.90483e-18	0.481204	0.257	0.111	1.83794e-13	FB1	VPS37A
9.83337e-18	0.341369	0.65	0.444	3.06073e-13	FB1	MAP1LC3B
1.48432e-17	0.443863	0.453	0.27	4.62009e-13	FB1	GEM
1.60475e-17	0.736526	0.509	0.329	4.99495e-13	FB1	NR4A2
2.1536e-17	0.393212	0.222	0.09	6.70329e-13	FB1	ENO2
2.46555e-17	0.394966	0.625	0.441	7.67429e-13	FB1	RSRC2
2.72116e-17	0.532642	0.441	0.264	8.46987e-13	FB1	BTG2
3.83802e-17	0.479111	0.451	0.271	1.19462e-12	FB1	IFRD1
4.81594e-17	0.272783	0.708	0.52	1.49901e-12	FB1	ID2
5.29158e-17	0.441814	0.219	0.088	1.64706e-12	FB1	DENND3
6.40576e-17	0.402383	0.912	0.791	1.99386e-12	FB1	RPS27A
1.04547e-16	0.296386	0.846	0.711	3.25414e-12	FB1	RPL18
1.11387e-16	0.324177	0.217	0.087	3.46703e-12	FB1	WRN
1.2828e-16	0.421729	0.683	0.571	3.99285e-12	FB1	JUNB
1.31941e-16	0.498048	0.453	0.266	4.1068e-12	FB1	BAG3
3.39702e-16	0.400967	0.622	0.45	1.05736e-11	FB1	EPAS1
3.71162e-16	0.503343	0.451	0.276	1.15528e-11	FB1	ZC3HAV1
3.75507e-16	0.31712	0.237	0.101	1.1688e-11	FB1	SKA2
6.32933e-16	0.376036	0.559	0.374	1.97007e-11	FB1	AMD1
7.49519e-16	0.333738	0.476	0.293	2.33295e-11	FB1	RSF1
8.18215e-16	0.289582	0.605	0.422	2.54678e-11	FB1	SBDS
8.27909e-16	1.11751	0.353	0.197	2.57695e-11	FB1	RGS16
1.21195e-15	0.44366	0.398	0.23	3.77232e-11	FB1	IRF1
1.36113e-15	0.544586	0.234	0.103	4.23664e-11	FB1	EFHD1
2.46e-15	0.450498	0.237	0.106	7.65698e-11	FB1	MAP3K4
2.91424e-15	0.319847	0.577	0.382	9.07085e-11	FB1	IFI16
2.93329e-15	0.445772	0.542	0.369	9.13015e-11	FB1	ZFAS1
3.58437e-15	0.253779	0.307	0.153	1.11567e-10	FB1	LBR
3.6048e-15	0.401596	0.408	0.24	1.12203e-10	FB1	MT1E
3.73473e-15	0.402951	0.501	0.329	1.16247e-10	FB1	IVNS1ABP
7.48964e-15	0.308512	0.29	0.141	2.33123e-10	FB1	JMJD6
8.73105e-15	0.319738	0.358	0.194	2.71763e-10	FB1	PLK2
9.539e-15	0.541219	0.499	0.341	2.96911e-10	FB1	KPNB1
1.47246e-14	0.319392	0.398	0.228	4.58319e-10	FB1	ETS1
2.00477e-14	0.278739	0.932	0.839	6.24005e-10	FB1	RPL32
2.47709e-14	0.516125	0.408	0.253	7.71019e-10	FB1	MXD1
3.68891e-14	0.280338	0.733	0.572	1.14821e-09	FB1	MCL1
3.76802e-14	0.3521	0.227	0.102	1.17283e-09	FB1	IKZF5
5.28802e-14	0.983905	0.37	0.219	1.64595e-09	FB1	HSPA6
8.0751e-14	0.347335	0.766	0.598	2.51346e-09	FB1	H2AFZ
1.14886e-13	0.290105	0.234	0.111	3.57593e-09	FB1	SPOCK1
1.33456e-13	0.345191	0.549	0.395	4.15394e-09	FB1	CLK1
1.9094e-13	0.299304	0.244	0.118	5.94321e-09	FB1	TMEM57
2.19964e-13	0.362236	0.345	0.199	6.84659e-09	FB1	YTHDF3
2.32632e-13	0.408006	0.708	0.585	7.24091e-09	FB1	ZFAND5
2.76967e-13	0.453252	0.262	0.132	8.62086e-09	FB1	CWC27
2.7799e-13	0.488472	0.486	0.337	8.65272e-09	FB1	RGCC
4.52368e-13	0.268645	0.615	0.456	1.40804e-08	FB1	MORF4L2
6.18204e-13	0.323822	0.431	0.276	1.92422e-08	FB1	SMCHD1
6.49931e-13	0.273432	0.899	0.81	2.02298e-08	FB1	HNRNPA2B1
6.64771e-13	0.286424	0.388	0.24	2.06917e-08	FB1	STMN1
7.06595e-13	0.44992	0.385	0.233	2.19935e-08	FB1	PDE4B
8.33949e-13	0.284854	0.834	0.737	2.59575e-08	FB1	EIF5
1.26212e-12	0.360313	0.365	0.217	3.92847e-08	FB1	LINC01578
1.26678e-12	0.361612	0.295	0.159	3.94299e-08	FB1	HNMT
1.29374e-12	0.585093	0.36	0.215	4.02688e-08	FB1	LBH
1.87546e-12	0.399315	0.476	0.32	5.83757e-08	FB1	CHD1
2.3772e-12	0.390174	0.849	0.724	7.39927e-08	FB1	KLF6
2.88122e-12	0.466907	0.259	0.133	8.96808e-08	FB1	INO80D
3.51706e-12	0.375904	0.811	0.7	1.09472e-07	FB1	NCL
3.62731e-12	0.386688	0.411	0.261	1.12904e-07	FB1	CREBRF
4.21181e-12	0.296424	0.275	0.148	1.31097e-07	FB1	ZMYM2
4.23631e-12	0.269595	0.35	0.202	1.31859e-07	FB1	CSRNP1
4.83694e-12	0.368113	0.214	0.102	1.50555e-07	FB1	RASD1
4.87586e-12	0.299279	0.259	0.133	1.51766e-07	FB1	TMEM263
5.11766e-12	0.430897	0.35	0.214	1.59292e-07	FB1	SERTAD1
6.60042e-12	0.382934	0.327	0.188	2.05445e-07	FB1	ID1
6.98973e-12	0.56116	0.229	0.111	2.17562e-07	FB1	CD69
1.04288e-11	0.468245	0.476	0.326	3.24606e-07	FB1	KLF9
1.30389e-11	0.416791	0.365	0.227	4.05849e-07	FB1	C11orf96
1.36102e-11	0.460536	0.491	0.334	4.23632e-07	FB1	NOP58
1.38736e-11	0.603641	0.728	0.644	4.3183e-07	FB1	HSP90AA2P
1.79322e-11	0.492619	0.385	0.238	5.58158e-07	FB1	FAM204A
1.83072e-11	0.251281	0.763	0.623	5.6983e-07	FB1	SEPT7
2.08492e-11	0.263498	0.209	0.101	6.48952e-07	FB1	CCNK
2.10433e-11	0.344607	0.292	0.161	6.54993e-07	FB1	CNOT6L
2.32132e-11	0.263009	0.839	0.752	7.22535e-07	FB1	RPL12
2.38818e-11	0.30899	0.668	0.545	7.43346e-07	FB1	JUND
2.46693e-11	0.473816	0.373	0.238	7.67858e-07	FB1	FAM120A
2.64271e-11	0.392653	0.574	0.417	8.22571e-07	FB1	CYCS
2.78847e-11	0.259445	0.982	0.979	8.67939e-07	FB1	H3F3B
3.10709e-11	0.425933	0.388	0.242	9.67113e-07	FB1	RND3
3.11454e-11	0.27272	0.695	0.57	9.69433e-07	FB1	DDX3X
3.22669e-11	0.25758	0.932	0.828	1.00434e-06	FB1	RPL13A
4.77893e-11	0.340152	0.622	0.474	1.48749e-06	FB1	RSL1D1
6.29869e-11	0.266291	0.929	0.878	1.96053e-06	FB1	DDX5
7.22313e-11	0.262814	0.544	0.395	2.24827e-06	FB1	CXCL12
8.21065e-11	0.250953	0.378	0.238	2.55565e-06	FB1	SMC4
8.28045e-11	0.256468	0.95	0.943	2.57737e-06	FB1	RP11-777B9.5
1.11016e-10	0.392896	0.594	0.449	3.45548e-06	FB1	RGS2
1.14076e-10	0.442552	0.469	0.342	3.55074e-06	FB1	BIRC2
1.21936e-10	0.328648	0.791	0.693	3.79538e-06	FB1	SPARCL1
1.42672e-10	0.538403	0.264	0.151	4.44082e-06	FB1	TNKS2
1.47389e-10	0.251137	0.97	0.949	4.58762e-06	FB1	IFITM3
1.61784e-10	0.375639	0.365	0.238	5.03568e-06	FB1	TSC22D2
1.62131e-10	0.329572	0.29	0.167	5.04648e-06	FB1	TBC1D5
2.04257e-10	0.369104	0.587	0.451	6.35769e-06	FB1	TRA2B
2.08833e-10	0.394045	0.388	0.256	6.50013e-06	FB1	C6orf48
2.6706e-10	0.253345	0.332	0.203	8.31252e-06	FB1	HECA
2.72636e-10	0.349201	0.38	0.243	8.48606e-06	FB1	KLF2
3.00447e-10	0.38193	0.406	0.271	9.3517e-06	FB1	COPS2
3.09667e-10	0.266007	0.479	0.33	9.63869e-06	FB1	MIR22HG
3.44437e-10	0.425227	0.625	0.496	1.07209e-05	FB1	DDX21
3.47701e-10	0.400642	0.544	0.423	1.08225e-05	FB1	BCLAF1
3.504e-10	0.251349	0.416	0.281	1.09066e-05	FB1	ITGB1BP1
3.66693e-10	0.400257	0.34	0.214	1.14137e-05	FB1	PPP1R10
3.99975e-10	0.254313	0.529	0.384	1.24496e-05	FB1	NFKBIZ
4.49149e-10	0.296399	0.249	0.138	1.39802e-05	FB1	ATF2
4.67572e-10	0.516063	0.275	0.155	1.45536e-05	FB1	ANGPT2
4.79836e-10	0.55546	0.383	0.248	1.49354e-05	FB1	TCP1
8.03728e-10	0.28788	0.962	0.92	2.50168e-05	FB1	UBC
9.12353e-10	0.372794	0.766	0.661	2.83979e-05	FB1	RPS28
9.12573e-10	0.595116	0.458	0.333	2.84048e-05	FB1	CXCR4
9.76499e-10	0.280649	0.521	0.386	3.03945e-05	FB1	YPEL5
1.00575e-09	0.416988	0.388	0.268	3.1305e-05	FB1	PHIP
1.34333e-09	0.257985	0.756	0.681	4.18125e-05	FB1	RPL21P28
1.39582e-09	0.329697	0.35	0.229	4.34464e-05	FB1	EP300
1.53033e-09	0.25479	0.821	0.748	4.76332e-05	FB1	RPS17
1.65377e-09	0.36748	0.325	0.203	5.14752e-05	FB1	ANKRD28
2.84597e-09	0.336124	0.348	0.226	8.85835e-05	FB1	MYLIP
6.12168e-09	0.545821	0.305	0.193	0.000190543	FB1	OIP5-AS1
6.34059e-09	0.410155	0.237	0.135	0.000197357	FB1	LGALS8
6.61037e-09	0.332925	0.355	0.238	0.000205754	FB1	BCAP29
6.62092e-09	0.301339	0.327	0.206	0.000206083	FB1	KPNA2
6.71315e-09	0.308599	0.569	0.437	0.000208953	FB1	SOX4
6.86576e-09	0.324805	0.345	0.23	0.000213704	FB1	PHLDA2
6.9297e-09	0.28466	0.753	0.624	0.000215694	FB1	RPL21
7.03645e-09	0.259734	0.302	0.189	0.000219017	FB1	TAB2
8.22e-09	0.255186	0.718	0.58	0.000255856	FB1	HNRNPC
1.01777e-08	0.262674	0.297	0.186	0.000316791	FB1	FBXO7
1.03356e-08	0.8784	0.393	0.278	0.000321707	FB1	PDK4
1.12698e-08	0.308424	0.365	0.245	0.000350785	FB1	USP9X
1.27944e-08	0.27902	0.227	0.129	0.000398239	FB1	RPF1
1.37063e-08	0.30958	0.547	0.413	0.000426622	FB1	ARID4B
1.5077e-08	0.463785	0.413	0.289	0.000469285	FB1	TSPYL2
1.51293e-08	0.37891	0.222	0.122	0.000470913	FB1	TRPS1
1.51629e-08	0.348391	0.584	0.478	0.000471961	FB1	EDF1
1.66203e-08	0.371386	0.36	0.243	0.000517324	FB1	ID4
2.21103e-08	0.618737	0.607	0.554	0.000688204	FB1	HSP90AB3P
2.55144e-08	0.314364	0.552	0.429	0.000794162	FB1	SLC25A5
2.81225e-08	0.31915	0.317	0.206	0.000875342	FB1	PPP1R2
3.36169e-08	0.273025	0.219	0.123	0.00104636	FB1	WEE1
3.36613e-08	0.431599	0.247	0.145	0.00104774	FB1	GUCY1A3
3.79189e-08	0.462815	0.285	0.179	0.00118026	FB1	DNAJB14
3.84517e-08	0.274119	0.259	0.158	0.00119685	FB1	C10orf32
4.11454e-08	0.29122	0.325	0.214	0.00128069	FB1	HIST2H2AA4
4.1445e-08	0.322057	0.363	0.248	0.00129002	FB1	ERRFI1
4.273e-08	0.445339	0.312	0.205	0.00133001	FB1	INTS6
4.38301e-08	0.317653	0.247	0.147	0.00136426	FB1	SPRY2
4.39325e-08	0.333767	0.31	0.2	0.00136744	FB1	PER1
5.687e-08	0.2962	0.34	0.226	0.00177013	FB1	MYC
5.94848e-08	0.430306	0.312	0.209	0.00185152	FB1	UBR5
6.13469e-08	0.363159	0.431	0.31	0.00190948	FB1	SPCS1
6.21167e-08	0.309918	0.592	0.469	0.00193344	FB1	SP100
7.4092e-08	0.269523	0.232	0.133	0.00230619	FB1	NET1
8.50032e-08	0.402833	0.562	0.442	0.00264581	FB1	ID3
8.83407e-08	0.321283	0.713	0.625	0.00274969	FB1	SOD1
9.03887e-08	0.320864	0.259	0.163	0.00281344	FB1	ARIH2
9.47467e-08	0.348804	0.378	0.269	0.00294909	FB1	KCNQ1OT1
9.94295e-08	0.36137	0.476	0.357	0.00309484	FB1	SNRPGP2
1.02185e-07	0.346374	0.249	0.15	0.0031806	FB1	CEP290
1.03102e-07	0.310878	0.673	0.584	0.00320915	FB1	ANKRD12
1.03286e-07	0.368673	0.766	0.681	0.00321487	FB1	COX7C
1.07534e-07	0.357573	0.35	0.243	0.00334711	FB1	ZCCHC6
1.50028e-07	0.321745	0.202	0.118	0.00466979	FB1	POLG
1.57973e-07	0.343109	0.292	0.191	0.00491707	FB1	CNOT2
1.60948e-07	0.440426	0.476	0.377	0.00500966	FB1	CEBPD
1.86305e-07	0.325822	0.222	0.13	0.00579894	FB1	PRKD3
2.80506e-07	0.327526	0.277	0.177	0.00873104	FB1	THUMPD1
2.84462e-07	0.31314	0.264	0.171	0.00885418	FB1	DNAJC7
3.37747e-07	0.710122	0.383	0.279	0.0105127	FB1	ZFAND2A
3.68882e-07	0.333866	0.242	0.146	0.0114818	FB1	TOPORS
5.59842e-07	0.311037	0.355	0.255	0.0174256	FB1	HSP90AA6P
8.19061e-07	0.331084	0.499	0.405	0.0254941	FB1	TNFAIP3
8.6958e-07	0.325605	0.217	0.129	0.0270666	FB1	NXT1
9.63247e-07	0.323502	0.259	0.165	0.029982	FB1	MRPS10
1.03399e-06	0.317076	0.438	0.334	0.032184	FB1	AHR
1.06826e-06	0.346017	0.312	0.22	0.0332505	FB1	PIM3
1.13382e-06	0.466922	0.242	0.155	0.0352913	FB1	PTK2
1.20491e-06	0.307853	0.317	0.216	0.037504	FB1	FAM46A
1.22653e-06	0.314578	0.453	0.352	0.0381771	FB1	SAMHD1
1.04078e-155	2.53831	0.982	0.562	3.23955e-151	FB2	DCN
2.32397e-145	2.02013	0.973	0.587	7.2336e-141	FB2	CCDC80
1.27864e-142	1.78255	0.802	0.223	3.97991e-138	FB2	ABI3BP
9.02299e-134	1.68491	0.743	0.199	2.8085e-129	FB2	SERPINF1
3.99966e-131	1.91412	0.769	0.239	1.24494e-126	FB2	C3
5.09909e-123	2.10191	0.629	0.145	1.58714e-118	FB2	MFAP5
4.63073e-119	1.74531	0.587	0.123	1.44136e-114	FB2	HTRA3
4.32414e-110	0.857597	0.368	0.038	1.34593e-105	FB2	PDGFRL
9.76269e-108	1.76266	0.446	0.069	3.03873e-103	FB2	SCARA5
5.18765e-107	2.09366	0.838	0.393	1.61471e-102	FB2	FBLN1
3.30106e-106	1.34924	0.719	0.222	1.02749e-101	FB2	UAP1
9.36163e-106	1.42048	0.56	0.124	2.9139e-101	FB2	PI16
7.38317e-96	1.06494	0.611	0.158	2.29809e-91	FB2	FBLN2
1.04733e-94	2.1681	0.614	0.178	3.2599e-90	FB2	PLA2G2A
2.02873e-93	0.964274	0.473	0.089	6.31462e-89	FB2	GFPT2
1.5137e-91	0.95863	0.662	0.193	4.71155e-87	FB2	PRRX1
2.40722e-90	1.3033	0.895	0.503	7.49273e-86	FB2	C1R
5.2529e-89	0.681417	0.623	0.173	1.63502e-84	FB2	MMP2
3.69866e-88	2.9821	0.623	0.199	1.15125e-83	FB2	CXCL14
9.54306e-88	1.36598	0.868	0.454	2.97037e-83	FB2	C1S
1.21886e-87	1.19105	0.494	0.106	3.79382e-83	FB2	FGF7
1.0682e-85	1.00351	0.59	0.166	3.32489e-81	FB2	MGST1
1.42216e-83	1.54957	0.769	0.339	4.42661e-79	FB2	FBN1
2.37982e-83	1.24813	0.596	0.177	7.40741e-79	FB2	SERPINE2
3.40867e-82	0.888017	0.395	0.067	1.06098e-77	FB2	SRPX
1.86921e-80	0.980384	0.377	0.064	5.81809e-76	FB2	CHRDL1
5.2108e-80	1.09023	0.614	0.189	1.62191e-75	FB2	UGDH
6.94283e-80	2.22132	0.737	0.332	2.16102e-75	FB2	APOD
2.63553e-79	2.10363	0.754	0.379	8.20335e-75	FB2	CFD
6.04437e-78	1.05375	0.88	0.469	1.88137e-73	FB2	EMP1
1.7063e-77	1.01757	0.521	0.135	5.31102e-73	FB2	SLC39A14
4.61382e-77	1.26139	0.865	0.495	1.4361e-72	FB2	FSTL1
7.32667e-77	1.04651	0.922	0.567	2.2805e-72	FB2	COL1A2
3.05808e-76	0.510232	0.389	0.07	9.51858e-72	FB2	THY1
1.41557e-75	1.31001	0.659	0.247	4.40611e-71	FB2	MEDAG
4.8077e-73	1.41866	0.814	0.422	1.49645e-68	FB2	TIMP3
3.48539e-72	0.829298	0.377	0.069	1.08486e-67	FB2	CLMP
4.81267e-71	1.36312	0.76	0.385	1.49799e-66	FB2	LUM
1.96058e-69	0.834768	0.341	0.059	6.10251e-65	FB2	RARRES1
2.29909e-69	0.671033	0.263	0.031	7.15614e-65	FB2	HAS2
1.76318e-68	1.07217	0.617	0.218	5.48807e-64	FB2	RND3
1.29112e-66	0.561266	0.287	0.041	4.01875e-62	FB2	CD248
9.77369e-66	1.03994	0.629	0.232	3.04216e-61	FB2	COL6A3
5.04247e-64	1.44555	0.91	0.652	1.56952e-59	FB2	GSN
3.53062e-63	0.603841	0.428	0.103	1.09894e-58	FB2	TSHZ2
4.14885e-62	0.573677	0.38	0.081	1.29137e-57	FB2	CD34
5.6055e-62	0.778718	0.632	0.244	1.74477e-57	FB2	IGFBP4
1.30536e-61	0.878414	0.431	0.109	4.06306e-57	FB2	SLIT2
6.88006e-61	1.01289	0.506	0.159	2.14149e-56	FB2	PLAT
1.16715e-60	1.87689	0.479	0.148	3.63288e-56	FB2	SFRP2
1.6619e-59	0.693474	0.434	0.112	5.17282e-55	FB2	PROCR
4.19989e-59	0.605229	0.26	0.038	1.30726e-54	FB2	HSD11B1
8.48568e-59	0.881429	0.389	0.094	2.64125e-54	FB2	OAF
1.47513e-56	0.925243	0.823	0.49	4.59149e-52	FB2	NNMT
2.07546e-56	0.529483	0.341	0.072	6.46008e-52	FB2	GNPNAT1
2.83615e-56	0.943863	0.246	0.036	8.82781e-52	FB2	LINC01133
4.63707e-56	0.987698	0.431	0.116	1.44333e-51	FB2	MEG3
8.66982e-56	1.3624	0.695	0.353	2.69857e-51	FB2	IGFBP6
2.09151e-55	0.895007	0.431	0.124	6.51003e-51	FB2	GPRC5A
9.19649e-55	0.710507	0.581	0.23	2.8625e-50	FB2	PCOLCE
2.40889e-52	0.515316	0.263	0.045	7.49792e-48	FB2	PAPPA
3.71325e-52	0.969003	0.775	0.429	1.15578e-47	FB2	COL3A1
3.93584e-52	0.852515	0.428	0.125	1.22507e-47	FB2	CTSK
3.24052e-51	0.976156	0.76	0.407	1.00864e-46	FB2	PLAC9
5.25904e-51	0.815073	0.584	0.225	1.63693e-46	FB2	ERRFI1
6.6607e-51	0.831329	0.53	0.195	2.07321e-46	FB2	PDGFRA
5.62354e-50	0.463447	0.305	0.063	1.75038e-45	FB2	P4HA2
1.62518e-49	0.689309	0.293	0.06	5.05853e-45	FB2	STEAP1
2.20569e-49	0.976603	0.467	0.159	6.86544e-45	FB2	ACKR3
2.98955e-49	0.766533	0.353	0.089	9.30527e-45	FB2	LOX
1.06812e-48	0.936144	0.581	0.24	3.32463e-44	FB2	CYBRD1
7.11818e-48	1.02842	0.751	0.425	2.2156e-43	FB2	COL1A1
1.35567e-47	0.74139	0.44	0.138	4.21965e-43	FB2	PROS1
3.31284e-47	0.574346	0.476	0.165	1.03115e-42	FB2	NAV1
2.79022e-46	0.900726	0.725	0.38	8.68485e-42	FB2	CYR61
7.19979e-46	0.593946	0.431	0.136	2.24101e-41	FB2	NOP16
1.40367e-44	0.865059	0.455	0.161	4.36907e-40	FB2	PCOLCE2
3.74706e-44	0.643161	0.47	0.166	1.16631e-39	FB2	CKAP4
1.35865e-43	0.960415	0.958	0.904	4.22895e-39	FB2	TIMP1
2.12089e-43	1.06233	0.856	0.638	6.60147e-39	FB2	MT2A
7.23209e-43	0.588762	0.269	0.058	2.25106e-38	FB2	H19
1.06162e-42	0.723952	0.234	0.044	3.3044e-38	FB2	ADAMTS5
1.0891e-41	0.838985	0.485	0.181	3.38993e-37	FB2	ITM2A
1.44997e-41	0.957992	0.719	0.422	4.51319e-37	FB2	SOX4
4.24104e-41	0.946525	0.38	0.116	1.32007e-36	FB2	ABCA8
4.67317e-41	0.642581	0.353	0.103	1.45457e-36	FB2	TGFBR3
9.45238e-41	0.77032	0.509	0.209	2.94215e-36	FB2	MYC
1.30546e-40	0.962714	0.76	0.46	4.06337e-36	FB2	CTGF
1.21811e-39	0.458906	0.237	0.047	3.79149e-35	FB2	SVEP1
3.31547e-39	0.775028	0.817	0.55	1.03197e-34	FB2	SERPING1
4.28269e-39	0.628375	0.362	0.109	1.33303e-34	FB2	NID1
6.50081e-39	0.558652	0.281	0.067	2.02344e-34	FB2	ANK2
8.08627e-39	0.559566	0.416	0.143	2.51693e-34	FB2	HSPB8
3.43919e-38	0.483812	0.359	0.111	1.07048e-33	FB2	MT1A
5.75802e-38	0.941103	0.476	0.2	1.79224e-33	FB2	SEMA3C
3.26573e-37	0.720045	0.737	0.42	1.01649e-32	FB2	IFITM1
3.39526e-37	0.544426	0.254	0.06	1.05681e-32	FB2	HAS1
4.62963e-37	0.495053	0.207	0.039	1.44102e-32	FB2	AOX1
8.08696e-37	1.97165	0.569	0.312	2.51715e-32	FB2	C7
1.09112e-36	0.769888	0.222	0.046	3.39621e-32	FB2	ALDH1A3
4.38572e-36	0.953629	0.605	0.323	1.3651e-31	FB2	GPX3
6.0417e-36	0.399531	0.249	0.058	1.88054e-31	FB2	BNC2
8.02321e-36	0.714387	0.482	0.196	2.49731e-31	FB2	LIMA1
1.11561e-35	0.759292	0.428	0.163	3.47245e-31	FB2	LAMA2
1.55505e-35	0.548919	0.467	0.185	4.84024e-31	FB2	AKR1C1
3.63438e-35	0.455627	0.404	0.141	1.13124e-30	FB2	PPIC
7.98105e-35	0.460028	0.284	0.076	2.48418e-30	FB2	BICC1
9.93116e-35	1.15272	0.308	0.094	3.09117e-30	FB2	SLPI
1.52793e-34	0.458544	0.284	0.077	4.75584e-30	FB2	MSX1
1.94376e-34	0.500543	0.928	0.739	6.05015e-30	FB2	VCAN
2.79334e-34	0.630787	0.584	0.295	8.69456e-30	FB2	PRDX4
3.1632e-34	0.430112	0.275	0.072	9.84578e-30	FB2	GPX8
7.99619e-34	0.594227	0.653	0.351	2.4889e-29	FB2	WBP5
1.96396e-33	0.569083	0.332	0.103	6.11302e-29	FB2	NTRK2
2.03067e-33	0.535743	0.575	0.276	6.32068e-29	FB2	IL1R1
2.1933e-33	0.548293	0.826	0.559	6.82687e-29	FB2	EFEMP1
2.45517e-33	0.613712	0.623	0.325	7.64196e-29	FB2	NFIB
2.93003e-33	0.640579	0.527	0.24	9.12001e-29	FB2	ADD3
3.50011e-33	1.06156	0.377	0.137	1.08944e-28	FB2	PTX3
3.95884e-33	0.479613	1	0.946	1.23223e-28	FB2	IFITM3
3.96829e-33	0.685761	0.548	0.263	1.23517e-28	FB2	GEM
5.25418e-33	0.667314	0.668	0.383	1.63542e-28	FB2	CFH
1.70626e-32	0.554285	0.299	0.09	5.31091e-28	FB2	RDH10
1.97753e-32	0.618267	0.638	0.346	6.15525e-28	FB2	NUCB2
2.56699e-32	0.364324	0.395	0.142	7.99002e-28	FB2	CFHR1
6.19956e-32	0.456205	0.428	0.17	1.92967e-27	FB2	SERPINH1
7.59456e-32	0.460336	0.452	0.188	2.36388e-27	FB2	RP11-298C3.2
9.16287e-32	0.467638	0.383	0.14	2.85204e-27	FB2	NDUFAF2
1.06543e-31	0.600252	0.5	0.232	3.31625e-27	FB2	PTGIS
1.64679e-31	0.438522	0.246	0.062	5.1258e-27	FB2	GAP43
2.59037e-31	0.632358	0.68	0.415	8.0628e-27	FB2	COL6A1
2.64535e-31	0.517988	0.545	0.258	8.23392e-27	FB2	FERMT2
3.54217e-31	0.719565	0.539	0.276	1.10254e-26	FB2	NME1
4.47004e-31	0.897542	0.431	0.186	1.39135e-26	FB2	DPT
5.49362e-31	0.521049	0.299	0.093	1.70994e-26	FB2	PLOD2
5.51227e-31	0.363794	0.246	0.064	1.71575e-26	FB2	TPBG
1.19208e-30	0.637348	0.491	0.22	3.71047e-26	FB2	DDR2
2.07562e-30	0.37771	0.464	0.2	6.46057e-26	FB2	C1QBP
2.75722e-30	0.565139	0.626	0.345	8.58212e-26	FB2	MT1X
3.07076e-30	0.489779	0.275	0.08	9.55806e-26	FB2	FRMD6
3.26456e-30	0.424263	0.398	0.155	1.01613e-25	FB2	COL5A1
3.92653e-30	0.442308	0.287	0.088	1.22217e-25	FB2	CSF1
6.67881e-30	0.450929	0.608	0.329	2.07884e-25	FB2	LRP1
7.89784e-30	0.627314	0.62	0.352	2.45828e-25	FB2	KLF4
8.41905e-30	0.75726	0.237	0.061	2.62051e-25	FB2	SPON1
1.84377e-29	0.539621	0.734	0.494	5.73891e-25	FB2	HSPE1
1.87641e-29	0.607255	0.416	0.175	5.8405e-25	FB2	VASN
1.979e-29	0.573151	0.751	0.47	6.15984e-25	FB2	SPTBN1
2.47339e-29	0.6451	0.59	0.307	7.69866e-25	FB2	TFPI
4.16e-29	0.54891	0.904	0.705	1.29484e-24	FB2	CTB-63M22.1
4.25389e-29	0.54463	0.596	0.315	1.32407e-24	FB2	KLF9
4.43159e-29	1.00856	0.644	0.396	1.37938e-24	FB2	SERPINE1
5.58039e-29	0.60712	0.494	0.235	1.73695e-24	FB2	F3
7.26087e-29	0.327685	0.249	0.069	2.26002e-24	FB2	ABL1
8.00251e-29	0.68696	0.311	0.105	2.49086e-24	FB2	PCDH9
1.46852e-28	0.575629	0.557	0.294	4.5709e-24	FB2	KDELR2
2.40524e-28	0.510991	0.88	0.691	7.48655e-24	FB2	RPLP0
3.26369e-28	1.5132	0.395	0.162	1.01586e-23	FB2	PRG4
6.3723e-28	0.598436	0.725	0.487	1.98344e-23	FB2	DDX21
1.24328e-27	0.583657	0.662	0.4	3.86985e-23	FB2	CRISPLD2
1.25578e-27	0.527483	0.521	0.254	3.90873e-23	FB2	GNG12
1.59983e-27	0.487295	0.722	0.488	4.97962e-23	FB2	HSPD1
1.6831e-27	0.456101	0.449	0.202	5.23883e-23	FB2	WDR43
2.47696e-27	0.472834	0.419	0.182	7.70978e-23	FB2	APOL1
3.08341e-27	0.485385	0.955	0.829	9.59742e-23	FB2	ANXA2
3.1043e-27	0.316404	0.204	0.05	9.66243e-23	FB2	OSR2
5.06008e-27	0.589793	0.841	0.617	1.575e-22	FB2	SPARC
5.58749e-27	0.52395	0.862	0.704	1.73916e-22	FB2	DNAJA1
9.00799e-27	0.543324	0.416	0.181	2.80383e-22	FB2	PXDN
9.07325e-27	0.410975	0.353	0.133	2.82414e-22	FB2	MXRA8
1.07907e-26	0.625731	0.251	0.077	3.35873e-22	FB2	PCSK5
1.20042e-26	0.595887	0.695	0.456	3.73644e-22	FB2	CALU
1.23926e-26	0.578199	0.452	0.204	3.85732e-22	FB2	NOLC1
1.32994e-26	0.346877	0.246	0.073	4.13958e-22	FB2	PDPN
1.34152e-26	0.458167	0.467	0.217	4.17561e-22	FB2	FGFR1
1.41278e-26	0.347366	0.488	0.233	4.39743e-22	FB2	HNRNPAB
2.58482e-26	0.420552	0.71	0.445	8.0455e-22	FB2	IL6ST
3.16431e-26	0.367515	0.29	0.099	9.84923e-22	FB2	MRPL17
4.11229e-26	0.657672	0.371	0.146	1.27999e-21	FB2	BRIX1
6.57848e-26	0.386242	0.784	0.515	2.04762e-21	FB2	CLU
1.24052e-25	0.532628	0.551	0.3	3.86123e-21	FB2	LMAN1
1.35235e-25	0.331219	0.781	0.539	4.20931e-21	FB2	RP4-725G10.3
1.39827e-25	0.502412	0.299	0.105	4.35225e-21	FB2	COLEC12
2.30048e-25	0.49189	0.799	0.563	7.16048e-21	FB2	LAPTM4A
2.35196e-25	0.33561	0.251	0.077	7.3207e-21	FB2	PAK1IP1
2.57019e-25	0.577751	0.266	0.088	7.99998e-21	FB2	FLRT2
2.71388e-25	0.423203	0.656	0.381	8.44722e-21	FB2	AKAP12
4.84101e-25	0.387766	0.389	0.164	1.50681e-20	FB2	EBNA1BP2
5.08161e-25	0.592146	0.494	0.249	1.5817e-20	FB2	USP53
6.1943e-25	0.482754	0.201	0.053	1.92804e-20	FB2	LEPR
6.25137e-25	0.582386	0.572	0.328	1.9458e-20	FB2	PDCD5
7.26058e-25	0.433539	0.76	0.526	2.25993e-20	FB2	ZFP36L1
7.55168e-25	0.548392	0.665	0.43	2.35054e-20	FB2	VIMP
8.11164e-25	0.413184	0.416	0.189	2.52483e-20	FB2	RCN1
8.30122e-25	0.520252	0.551	0.301	2.58384e-20	FB2	TGFBR2
1.00852e-24	0.336409	0.257	0.081	3.13913e-20	FB2	C16orf45
1.19669e-24	0.396297	0.302	0.106	3.72483e-20	FB2	MAP1A
1.28822e-24	0.377029	0.473	0.229	4.0097e-20	FB2	PPA1
1.74095e-24	0.437692	0.617	0.339	5.41887e-20	FB2	CNN3
1.75486e-24	0.497559	0.88	0.737	5.46218e-20	FB2	EGR1
1.78692e-24	0.314881	0.662	0.394	5.56196e-20	FB2	ADAMTS1
2.80327e-24	0.920948	0.47	0.241	8.72545e-20	FB2	IFI27
3.47958e-24	0.55309	0.68	0.469	1.08305e-19	FB2	RRBP1
3.55052e-24	0.566918	0.775	0.566	1.10513e-19	FB2	SLIRP
3.95608e-24	0.483553	0.563	0.313	1.23137e-19	FB2	EIF1AX
5.2208e-24	0.529242	0.296	0.107	1.62503e-19	FB2	PAICS
5.3785e-24	0.471081	0.344	0.138	1.67411e-19	FB2	RPL22L1
5.52337e-24	0.328978	0.26	0.086	1.7192e-19	FB2	MRTO4
5.99331e-24	0.454855	0.497	0.265	1.86548e-19	FB2	BAG3
1.38773e-23	0.729474	0.293	0.107	4.31946e-19	FB2	SPOCK1
1.73742e-23	0.368496	0.566	0.302	5.40788e-19	FB2	REXO2
1.77915e-23	0.63614	0.617	0.362	5.53778e-19	FB2	NFIA
2.65881e-23	0.477087	0.611	0.375	8.27582e-19	FB2	SNRPG
3.79494e-23	0.406823	0.347	0.143	1.18121e-18	FB2	EXOSC8
4.31546e-23	0.506303	0.425	0.2	1.34323e-18	FB2	AKR1C2
5.42872e-23	0.340808	0.281	0.1	1.68974e-18	FB2	VGLL3
5.47939e-23	0.695022	0.539	0.316	1.70551e-18	FB2	RANBP1
5.88364e-23	0.56014	0.701	0.475	1.83134e-18	FB2	ARID5B
6.18013e-23	0.413979	0.251	0.083	1.92363e-18	FB2	FKBP14
8.18796e-23	0.551534	0.808	0.652	2.54858e-18	FB2	CD59
8.36281e-23	0.397728	0.251	0.084	2.60301e-18	FB2	FGF2
9.61461e-23	0.667764	0.919	0.867	2.99264e-18	FB2	RPL35
1.14969e-22	0.391945	0.425	0.2	3.57853e-18	FB2	S100A16
1.25398e-22	0.574351	0.386	0.175	3.90313e-18	FB2	COL5A2
1.52512e-22	0.391549	0.272	0.098	4.7471e-18	FB2	SHMT2
1.59527e-22	0.512365	0.68	0.462	4.96544e-18	FB2	EIF2S2
1.69826e-22	0.471978	0.868	0.739	5.28602e-18	FB2	NPM1
1.71302e-22	0.611659	0.722	0.518	5.33195e-18	FB2	NBL1
1.81299e-22	0.360697	0.575	0.331	5.6431e-18	FB2	EIF4A3
1.93833e-22	0.473095	0.41	0.192	6.03326e-18	FB2	RP11-166D19.1
2.51752e-22	0.312805	0.56	0.306	7.83602e-18	FB2	SRI
3.12295e-22	0.567685	0.506	0.289	9.72048e-18	FB2	IL6
4.22295e-22	0.43634	0.5	0.265	1.31444e-17	FB2	MPZL1
5.28924e-22	0.393137	0.326	0.132	1.64633e-17	FB2	NIFK
5.32426e-22	0.74127	0.44	0.224	1.65723e-17	FB2	NFIL3
6.10645e-22	0.474973	0.647	0.418	1.90069e-17	FB2	RAN
7.39536e-22	0.601358	0.41	0.203	2.30188e-17	FB2	STRA13
7.77957e-22	0.500765	0.266	0.095	2.42147e-17	FB2	BZW2
7.98572e-22	0.364904	0.228	0.073	2.48564e-17	FB2	ADCY3
8.37635e-22	0.408625	0.32	0.127	2.60722e-17	FB2	DKC1
9.91312e-22	0.336659	0.59	0.346	3.08556e-17	FB2	SNRPGP2
1.07785e-21	0.44996	0.56	0.328	3.35491e-17	FB2	RBBP6
1.16243e-21	0.32834	0.62	0.38	3.61818e-17	FB2	ARF4
1.34683e-21	0.395446	0.856	0.717	4.19215e-17	FB2	S100A10
2.11861e-21	0.502307	0.491	0.258	6.59439e-17	FB2	KCNQ1OT1
2.64091e-21	0.633432	0.257	0.091	8.22009e-17	FB2	NEGR1
2.74589e-21	1.04829	0.323	0.14	8.54685e-17	FB2	TNC
2.81847e-21	0.629031	0.257	0.091	8.77275e-17	FB2	ABCA6
3.7926e-21	0.53643	0.452	0.235	1.18048e-16	FB2	BTG3
4.45977e-21	0.531313	0.97	0.916	1.38815e-16	FB2	MGP
7.94204e-21	0.459738	0.476	0.252	2.47204e-16	FB2	LAMB1
7.97193e-21	0.38712	0.284	0.109	2.48134e-16	FB2	SRM
8.59342e-21	0.440367	0.386	0.177	2.67479e-16	FB2	AXL
8.64368e-21	0.35878	0.383	0.173	2.69043e-16	FB2	EIF1AXP1
8.78253e-21	0.379863	0.503	0.275	2.73365e-16	FB2	TPT1-AS1
9.94887e-21	0.565977	0.743	0.591	3.09669e-16	FB2	SLC38A2
1.03145e-20	0.563198	0.548	0.324	3.21048e-16	FB2	RARRES2
1.3211e-20	0.487729	0.539	0.326	4.11204e-16	FB2	GNL3
1.36824e-20	0.351156	0.563	0.321	4.25878e-16	FB2	OSTC
1.58061e-20	0.388883	0.326	0.139	4.91981e-16	FB2	BOLA3
2.09136e-20	0.37117	0.527	0.295	6.50957e-16	FB2	UTP11L
2.18816e-20	0.317348	0.216	0.069	6.81087e-16	FB2	ADAMTS2
2.28057e-20	0.512958	0.916	0.795	7.09851e-16	FB2	HSP90B1
2.77046e-20	0.555476	0.539	0.322	8.62333e-16	FB2	ILF2
2.88967e-20	0.412826	0.509	0.294	8.99437e-16	FB2	PDIA4
3.26835e-20	0.359029	0.383	0.179	1.01731e-15	FB2	MAGI2-AS3
3.3511e-20	0.426439	0.257	0.093	1.04306e-15	FB2	TOMM70A
3.68337e-20	0.660842	0.491	0.275	1.14649e-15	FB2	CTSC
5.38889e-20	0.472841	0.533	0.309	1.67735e-15	FB2	RBMS1
5.56362e-20	0.426198	0.509	0.289	1.73173e-15	FB2	CCT2
6.47e-20	0.439253	0.56	0.33	2.01385e-15	FB2	NOP58
6.62388e-20	0.433565	0.275	0.104	2.06175e-15	FB2	FKBP7
7.9297e-20	0.39135	0.47	0.254	2.4682e-15	FB2	SNRPE
9.19712e-20	0.543561	0.443	0.239	2.86269e-15	FB2	MT1E
1.18134e-19	0.554361	0.452	0.243	3.67704e-15	FB2	LAMC1
1.25947e-19	0.365888	0.509	0.28	3.92021e-15	FB2	SEC63
1.34316e-19	0.506108	0.228	0.079	4.18074e-15	FB2	STEAP4
1.59376e-19	0.327021	0.323	0.139	4.96073e-15	FB2	ADAMTS4
1.72961e-19	0.422971	0.461	0.245	5.38357e-15	FB2	SLC20A1
1.96534e-19	0.449832	0.515	0.287	6.11732e-15	FB2	SUPT16H
2.51583e-19	0.424352	0.347	0.156	7.83076e-15	FB2	TMEM109
4.75734e-19	0.375631	0.509	0.283	1.48077e-14	FB2	GOLIM4
5.07047e-19	0.322997	0.689	0.47	1.57823e-14	FB2	RSL1D1
6.10133e-19	0.364673	0.222	0.075	1.8991e-14	FB2	TPST1
7.40937e-19	0.40238	0.554	0.335	2.30624e-14	FB2	DPYSL2
9.51624e-19	0.360086	0.222	0.075	2.96203e-14	FB2	EGFR
9.78629e-19	0.372719	0.452	0.246	3.04608e-14	FB2	LGALS3BP
1.02424e-18	0.485939	0.56	0.347	3.18806e-14	FB2	LSM7
1.02833e-18	0.627909	0.524	0.309	3.20079e-14	FB2	PRSS23
1.03535e-18	0.506146	0.467	0.253	3.22264e-14	FB2	PRKDC
1.68504e-18	0.429745	0.302	0.13	5.24485e-14	FB2	EXOC5
1.72745e-18	0.447003	0.323	0.14	5.37688e-14	FB2	EBF1
1.82304e-18	0.618724	0.317	0.136	5.67439e-14	FB2	MPHOSPH10
1.87646e-18	0.413056	0.734	0.554	5.84067e-14	FB2	RPS7
1.91206e-18	0.413995	0.536	0.316	5.95149e-14	FB2	CHD1
1.93327e-18	0.451754	0.704	0.502	6.01751e-14	FB2	TCEB1
2.15733e-18	0.369736	0.766	0.568	6.71492e-14	FB2	RPL24
2.24992e-18	0.609482	0.527	0.319	7.00309e-14	FB2	PMP22
2.27984e-18	0.324258	0.955	0.858	7.09624e-14	FB2	RPL7
2.55396e-18	0.517327	0.389	0.196	7.94947e-14	FB2	ARHGAP21
2.79949e-18	0.319806	0.314	0.135	8.71369e-14	FB2	APEX1
2.84202e-18	0.366825	0.545	0.324	8.84607e-14	FB2	PSMA3
2.97448e-18	0.326313	0.335	0.151	9.25836e-14	FB2	MRPL13
3.18633e-18	0.371904	0.826	0.675	9.91776e-14	FB2	HSPA5
3.68221e-18	0.353913	0.377	0.178	1.14613e-13	FB2	RBMS3
4.03132e-18	0.339115	0.449	0.243	1.25479e-13	FB2	TCP1
4.26057e-18	0.332488	0.76	0.584	1.32614e-13	FB2	TIMP2
4.44034e-18	0.500987	0.524	0.309	1.3821e-13	FB2	SEP15
5.76875e-18	0.338996	0.347	0.162	1.79558e-13	FB2	KLF3
5.93391e-18	0.473949	0.632	0.435	1.84699e-13	FB2	ATP5G1
6.14899e-18	0.585747	0.775	0.631	1.91394e-13	FB2	NUPR1
7.0352e-18	0.371646	0.281	0.118	2.18977e-13	FB2	ACLY
7.77238e-18	0.376219	0.614	0.394	2.41923e-13	FB2	PSME2
8.56408e-18	0.578694	0.626	0.43	2.66566e-13	FB2	CYP1B1
1.0537e-17	0.332518	0.581	0.364	3.27973e-13	FB2	TMED10
1.06033e-17	0.507426	0.853	0.76	3.3004e-13	FB2	RPL35P1
1.33765e-17	0.327094	0.29	0.124	4.16358e-13	FB2	MRC2
1.35099e-17	0.416807	0.422	0.224	4.20509e-13	FB2	PGRMC1
1.39703e-17	0.429291	0.299	0.131	4.34839e-13	FB2	RRP15
1.51303e-17	0.525876	0.632	0.443	4.70946e-13	FB2	SERBP1
1.86873e-17	0.357554	0.338	0.157	5.8166e-13	FB2	SMAD7
1.91349e-17	0.325295	0.952	0.902	5.95592e-13	FB2	RPS18
2.14478e-17	0.333595	0.329	0.152	6.67583e-13	FB2	RPF2
2.49911e-17	0.463822	0.29	0.124	7.77872e-13	FB2	SMARCA1
2.86179e-17	0.326591	0.35	0.166	8.90761e-13	FB2	SNRPEP2
3.04772e-17	0.332969	0.254	0.1	9.48633e-13	FB2	NT5E
3.51611e-17	0.493238	0.353	0.167	1.09442e-12	FB2	ACTR10
3.94401e-17	0.387238	0.386	0.199	1.22761e-12	FB2	SNRPF
4.06585e-17	0.850794	0.234	0.087	1.26554e-12	FB2	LAPTM4B
4.49063e-17	0.426072	0.701	0.502	1.39775e-12	FB2	ZFP36L2
5.45992e-17	0.514095	0.611	0.405	1.69945e-12	FB2	CPE
5.57608e-17	0.394773	0.575	0.367	1.73561e-12	FB2	RPSA
7.34346e-17	0.377433	0.754	0.599	2.28573e-12	FB2	TMEM258
7.50149e-17	0.371471	0.766	0.564	2.33491e-12	FB2	JUNB
7.58722e-17	0.335654	0.332	0.155	2.3616e-12	FB2	GAS7
7.89651e-17	0.446186	0.497	0.291	2.45787e-12	FB2	PPAP2B
9.51064e-17	0.34331	0.841	0.75	2.96028e-12	FB2	LDHA
9.81745e-17	0.447799	0.21	0.075	3.05578e-12	FB2	ABCA9
1.04847e-16	0.429952	0.871	0.758	3.26348e-12	FB2	FOSB
1.0799e-16	0.403185	0.536	0.325	3.36129e-12	FB2	CNIH4
1.27902e-16	0.334156	0.428	0.233	3.98107e-12	FB2	TSC22D2
1.35875e-16	0.333974	0.886	0.776	4.22925e-12	FB2	RPL36
1.54771e-16	0.456444	0.482	0.29	4.81739e-12	FB2	PFDN2
1.63166e-16	0.425109	0.323	0.15	5.07872e-12	FB2	TRIO
1.66501e-16	0.34813	0.491	0.295	5.18252e-12	FB2	NOP56
1.6685e-16	0.762862	0.29	0.128	5.19338e-12	FB2	DIO2
2.37957e-16	0.576239	0.225	0.084	7.40664e-12	FB2	SH3PXD2B
2.57583e-16	0.338511	0.587	0.391	8.01752e-12	FB2	GADD45A
2.7815e-16	0.574928	0.365	0.184	8.65771e-12	FB2	SMIM14
3.38489e-16	0.343824	0.763	0.63	1.05358e-11	FB2	HSPH1
5.33562e-16	0.349432	0.257	0.105	1.66076e-11	FB2	CHCHD3
5.52959e-16	0.57717	0.62	0.415	1.72114e-11	FB2	UBXN4
5.92906e-16	0.445172	0.266	0.116	1.84548e-11	FB2	PCNA
7.49232e-16	0.3899	0.455	0.264	2.33206e-11	FB2	MESDC2
1.04533e-15	0.462249	0.611	0.423	3.25369e-11	FB2	NHP2L1
1.06111e-15	0.40833	0.263	0.112	3.30282e-11	FB2	GPC6
1.48275e-15	0.321867	0.362	0.18	4.6152e-11	FB2	PPP3CA
1.62353e-15	0.326921	0.341	0.169	5.05341e-11	FB2	KIAA0020
1.65714e-15	0.338582	0.749	0.592	5.15802e-11	FB2	DAD1
1.69733e-15	0.315304	0.228	0.089	5.2831e-11	FB2	C1orf21
1.76064e-15	0.38379	0.635	0.431	5.48015e-11	FB2	SCARF2
2.09976e-15	0.333512	0.335	0.16	6.53571e-11	FB2	ISLR
2.14809e-15	0.471266	0.632	0.453	6.68613e-11	FB2	SKIL
2.70292e-15	0.437601	0.566	0.379	8.4131e-11	FB2	LINC00152
3.54589e-15	0.314617	0.314	0.149	1.10369e-10	FB2	CISD1
4.35708e-15	0.46319	0.796	0.677	1.35619e-10	FB2	GADD45B
4.41719e-15	0.412446	0.599	0.43	1.37489e-10	FB2	LDHB
5.0875e-15	0.330718	0.602	0.41	1.58354e-10	FB2	MTDH
7.78511e-15	0.340516	0.805	0.695	2.42319e-10	FB2	SSR4
8.2725e-15	0.439671	0.431	0.249	2.5749e-10	FB2	SNRPD3
8.79059e-15	0.444282	0.257	0.112	2.73616e-10	FB2	CDH11
9.20441e-15	0.427972	0.494	0.303	2.86496e-10	FB2	VEGFA
1.27907e-14	0.38808	0.464	0.274	3.98122e-10	FB2	EEA1
1.44535e-14	0.322445	0.407	0.228	4.49878e-10	FB2	DNAJC10
1.96459e-14	0.32011	0.937	0.88	6.11498e-10	FB2	FOS
2.39821e-14	0.32788	0.527	0.326	7.46468e-10	FB2	ATRAID
2.6363e-14	0.33869	0.644	0.435	8.20573e-10	FB2	ID3
2.67963e-14	0.327142	0.311	0.151	8.34063e-10	FB2	BSG
2.83239e-14	0.359689	0.266	0.122	8.81608e-10	FB2	COL16A1
3.46658e-14	0.471882	0.59	0.428	1.07901e-09	FB2	SEC61G
4.01083e-14	0.380773	0.479	0.301	1.24841e-09	FB2	CCT3
4.79137e-14	0.313833	0.284	0.132	1.49136e-09	FB2	ZNF503
4.98079e-14	0.313399	0.374	0.206	1.55032e-09	FB2	CASC4
5.23366e-14	0.631025	0.308	0.154	1.62903e-09	FB2	MT1M
5.49264e-14	0.402807	0.823	0.739	1.70964e-09	FB2	RPL37
6.0329e-14	1.19464	0.308	0.159	1.8778e-09	FB2	SFRP4
6.21649e-14	0.376895	0.698	0.525	1.93495e-09	FB2	ID2
6.82297e-14	0.57118	0.281	0.137	2.12372e-09	FB2	MRPS33
6.86793e-14	0.333243	0.476	0.281	2.13771e-09	FB2	EPB41L2
6.90204e-14	0.513118	0.515	0.343	2.14833e-09	FB2	DAB2
7.59414e-14	0.406306	0.386	0.21	2.36375e-09	FB2	FAM46A
9.90169e-14	0.520165	0.296	0.147	3.082e-09	FB2	RPL26L1
1.20752e-13	0.323303	0.216	0.09	3.75854e-09	FB2	PLXNA1
1.27715e-13	0.369463	0.56	0.383	3.97527e-09	FB2	MIR4435-2HG
1.3646e-13	0.484186	0.518	0.341	4.24745e-09	FB2	SPG20
1.38139e-13	0.385699	0.53	0.341	4.29973e-09	FB2	KPNB1
1.69462e-13	0.340366	0.216	0.09	5.27467e-09	FB2	ZCCHC24
1.69583e-13	0.385009	0.38	0.218	5.27845e-09	FB2	AHCYL1
1.73053e-13	0.358235	0.254	0.115	5.38644e-09	FB2	KIRREL
2.0069e-13	0.37239	0.368	0.204	6.24669e-09	FB2	KPNA2
2.23666e-13	0.31455	0.401	0.232	6.96182e-09	FB2	DHX9
2.39772e-13	0.346564	0.512	0.341	7.46313e-09	FB2	CCT6A
2.45995e-13	0.333333	0.811	0.702	7.65683e-09	FB2	NCL
2.46104e-13	0.376438	0.266	0.125	7.66023e-09	FB2	MRPS12
3.45557e-13	0.321513	0.407	0.238	1.07558e-08	FB2	DNAJB4
3.54762e-13	0.313797	0.216	0.089	1.10423e-08	FB2	PLRG1
4.29719e-13	0.496235	0.305	0.153	1.33754e-08	FB2	CPXM2
4.31856e-13	0.391379	0.473	0.302	1.3442e-08	FB2	KRT10
5.4546e-13	0.332746	0.545	0.351	1.6978e-08	FB2	PSMD12
7.49473e-13	0.405267	0.293	0.147	2.33281e-08	FB2	DERL1
9.6408e-13	0.41215	0.488	0.33	3.0008e-08	FB2	ABL2
1.01766e-12	0.357814	0.545	0.371	3.16757e-08	FB2	SYNCRIP
1.12052e-12	0.384001	0.536	0.365	3.48773e-08	FB2	HSPA9
1.15731e-12	0.413908	0.464	0.291	3.60223e-08	FB2	PSMB5
1.26323e-12	0.361228	0.751	0.635	3.93194e-08	FB2	SNRPD2
1.51473e-12	0.377488	0.542	0.371	4.71475e-08	FB2	CEBPD
1.59156e-12	0.401405	0.266	0.128	4.9539e-08	FB2	SLBP
1.75509e-12	0.33884	0.362	0.202	5.46288e-08	FB2	AHI1
1.99994e-12	0.320856	0.943	0.892	6.22501e-08	FB2	RPS20
2.00496e-12	0.454404	0.281	0.143	6.24065e-08	FB2	RNF24
2.22392e-12	0.355998	0.743	0.624	6.92218e-08	FB2	RTN4
2.31282e-12	0.320263	0.53	0.363	7.1989e-08	FB2	SAR1A
2.32985e-12	0.527973	0.425	0.265	7.25188e-08	FB2	EGR3
2.89096e-12	0.338331	0.455	0.288	8.99841e-08	FB2	TXNL1
3.0281e-12	0.507255	0.207	0.089	9.42527e-08	FB2	PGGT1B
6.2935e-12	0.389833	0.704	0.55	1.95892e-07	FB2	NFE2L2
6.34912e-12	0.367467	0.24	0.111	1.97623e-07	FB2	RBM7
7.17242e-12	0.342995	0.419	0.268	2.23249e-07	FB2	TIMM13
7.42824e-12	0.374831	0.29	0.154	2.31211e-07	FB2	ANGPTL4
9.33532e-12	0.34054	0.581	0.406	2.90571e-07	FB2	RBMX
1.12735e-11	0.312799	0.784	0.686	3.50898e-07	FB2	RPL6
1.21746e-11	0.603205	0.32	0.175	3.78946e-07	FB2	GLO1
1.51294e-11	0.319635	0.311	0.165	4.70916e-07	FB2	PTS
1.68987e-11	0.321413	0.234	0.111	5.25989e-07	FB2	PPP2R2A
2.93527e-11	0.346222	0.29	0.15	9.13631e-07	FB2	CPSF6
2.94953e-11	0.362871	0.213	0.096	9.18071e-07	FB2	TNFSF13B
3.00028e-11	0.508456	0.494	0.328	9.33867e-07	FB2	WWTR1
3.44339e-11	0.314576	0.237	0.113	1.07179e-06	FB2	RASSF8
3.59976e-11	0.37391	0.311	0.169	1.12046e-06	FB2	CFAP36
3.86026e-11	0.336015	0.249	0.123	1.20154e-06	FB2	DTWD1
4.33644e-11	0.349278	0.266	0.138	1.34976e-06	FB2	SSRP1
4.84465e-11	0.326756	0.359	0.214	1.50795e-06	FB2	TXNDC17
4.99335e-11	0.445931	0.225	0.105	1.55423e-06	FB2	MTUS1
6.54666e-11	0.379494	0.213	0.097	2.03771e-06	FB2	SH3D19
9.52435e-11	0.456444	0.596	0.449	2.96455e-06	FB2	IGFBP5
9.86634e-11	0.374056	0.204	0.093	3.071e-06	FB2	VBP1
1.27344e-10	0.375482	0.254	0.133	3.96371e-06	FB2	SLC16A1
1.28936e-10	0.381063	0.425	0.275	4.01325e-06	FB2	SNRPD1
1.44239e-10	0.347331	0.587	0.453	4.48958e-06	FB2	RGS2
1.53608e-10	0.339378	0.359	0.217	4.78119e-06	FB2	MRPL36
1.66607e-10	0.39122	0.482	0.332	5.18581e-06	FB2	SSR3
2.00224e-10	0.347398	0.29	0.156	6.23218e-06	FB2	OAT
2.18585e-10	0.411166	0.308	0.173	6.80367e-06	FB2	GSTM3
2.24281e-10	0.336032	0.506	0.342	6.98097e-06	FB2	KLF10
2.6133e-10	0.388787	0.299	0.163	8.13415e-06	FB2	KDSR
2.80455e-10	0.392056	0.341	0.204	8.72946e-06	FB2	CAMSAP2
3.50798e-10	0.323097	0.296	0.164	1.09189e-05	FB2	SEC23A
4.71133e-10	0.320784	0.769	0.663	1.46645e-05	FB2	RPS28
4.7627e-10	0.39004	0.246	0.128	1.48244e-05	FB2	FOSL1
7.49908e-10	0.337688	0.332	0.191	2.33416e-05	FB2	SLIT3
8.34407e-10	0.354997	0.204	0.095	2.59718e-05	FB2	GATA6
1.53504e-09	0.341419	0.296	0.169	4.77797e-05	FB2	ARL1
1.73691e-09	0.385552	0.335	0.2	5.4063e-05	FB2	DHX29
4.10994e-09	0.380679	0.398	0.262	0.000127926	FB2	MRPL27
4.23185e-09	0.329255	0.422	0.291	0.000131721	FB2	MRPL20
4.84502e-09	0.614937	0.401	0.269	0.000150806	FB2	OMD
5.52096e-09	0.385279	0.47	0.341	0.000171845	FB2	NRP1
6.59253e-09	0.32193	0.47	0.332	0.000205199	FB2	PITPNB
7.68389e-09	0.501181	0.287	0.164	0.000239169	FB2	C16orf72
1.06777e-08	0.415404	0.311	0.187	0.000332354	FB2	PEAK1
1.16321e-08	0.352582	0.275	0.156	0.00036206	FB2	RAI14
1.22265e-08	0.494903	0.335	0.205	0.000380561	FB2	ST3GAL1
1.27133e-08	0.40194	0.527	0.393	0.000395715	FB2	HNRNPH3
1.40507e-08	0.386496	0.485	0.332	0.000437341	FB2	RHEB
1.71367e-08	0.313098	0.222	0.116	0.000533398	FB2	RNF6
1.72772e-08	0.434008	0.216	0.114	0.00053777	FB2	APOL3
2.8816e-08	0.419042	0.593	0.435	0.000896926	FB2	WSB1
3.4239e-08	0.336905	0.24	0.131	0.00106572	FB2	ABI2
6.58585e-08	0.331258	0.766	0.687	0.00204991	FB2	POMP
1.08276e-07	0.472158	0.407	0.281	0.0033702	FB2	FNDC3A
1.40792e-07	0.55386	0.287	0.186	0.00438229	FB2	WISP2
4.38969e-07	0.355375	0.332	0.218	0.0136634	FB2	LHFP
7.47245e-07	0.410494	0.311	0.2	0.0232587	FB2	KAT6A
1.31852e-06	0.32744	0.476	0.35	0.0410403	FB2	YWHAH
1.36198e-06	0.452502	0.431	0.339	0.0423931	FB2	YWHAG
1.56817e-06	0.363899	0.257	0.16	0.048811	FB2	SELENBP1
3.68715e-98	1.20671	1	1	1.14766e-93	FB3	RP5-857K21.7
1.22326e-96	1.20962	0.997	0.999	3.80751e-92	FB3	MTRNR2L12
1.44623e-94	1.65235	0.997	0.976	4.50155e-90	FB3	AP000251.3
8.78852e-80	1.17754	1	1	2.73551e-75	FB3	MTRNR2L8
5.18253e-79	1.42013	0.983	0.977	1.61312e-74	FB3	MTND1P23
3.78957e-70	1.24118	0.993	0.96	1.17954e-65	FB3	MSRB3
1.96939e-66	1.40694	0.99	0.969	6.12992e-62	FB3	RP5-857K21.11
1.87774e-63	1.28408	0.966	0.922	5.84467e-59	FB3	MTND4P12
8.55597e-63	1.09182	0.825	0.541	2.66313e-58	FB3	RP13-942N8.1
4.51566e-56	1.40351	0.986	0.988	1.40554e-51	FB3	MTATP6P1
1.75313e-52	1.10672	0.997	0.997	5.45678e-48	FB3	RP5-857K21.6
1.18826e-51	1.37507	0.959	0.953	3.69858e-47	FB3	MTND2P28
1.78522e-50	0.636438	1	1	5.55667e-46	FB3	CH507-513H4.3
6.31906e-50	1.04699	0.993	0.988	1.96687e-45	FB3	MTRNR2L1
4.27885e-49	0.785348	1	1	1.33184e-44	FB3	CH507-513H4.5
4.15109e-48	1.03853	0.828	0.613	1.29207e-43	FB3	MCF2L
1.33686e-45	0.935179	0.784	0.6	4.16111e-41	FB3	MTATP8P1
1.26631e-43	1.00559	0.993	0.985	3.9415e-39	FB3	MTRNR2L10
8.72558e-39	0.677713	0.759	0.567	2.71592e-34	FB3	LOXL1
2.33362e-35	0.467504	0.519	0.254	7.26364e-31	FB3	RP11-100K18.1
3.92497e-33	1.03177	0.976	0.941	1.22169e-28	FB3	RP11-777B9.5
5.47061e-33	0.899899	0.89	0.818	1.70278e-28	FB3	MTND6P3
8.66161e-32	1.37701	0.828	0.663	2.69601e-27	FB3	DOCK6
4.98885e-30	0.654166	0.629	0.41	1.55283e-25	FB3	TRABD2A
7.71044e-30	0.573805	0.838	0.677	2.39995e-25	FB3	KANK2
4.13264e-28	0.963463	0.766	0.638	1.28633e-23	FB3	MTND5P11
8.74661e-27	1.1234	0.612	0.385	2.72247e-22	FB3	SCN5A
6.37167e-23	0.416326	0.553	0.374	1.98325e-18	FB3	MTATP6P2
8.96834e-23	0.638424	0.687	0.536	2.79149e-18	FB3	SMARCA4
1.06075e-22	0.444364	0.515	0.327	3.30169e-18	FB3	ONECUT3
8.19512e-21	0.485262	0.584	0.415	2.55081e-16	FB3	PISD
1.07243e-20	0.605769	0.729	0.656	3.33805e-16	FB3	MTRNR2L6
2.2687e-20	0.467427	0.564	0.4	7.06155e-16	FB3	RP11-475J5.6
8.56637e-20	0.922106	0.643	0.491	2.66637e-15	FB3	FP236383.10
9.67299e-20	0.673404	0.763	0.651	3.01082e-15	FB3	RP11-475J5.4
1.75962e-19	0.333168	0.481	0.289	5.47699e-15	FB3	HMG20A
2.09027e-18	0.444302	0.536	0.376	6.50617e-14	FB3	TMEM104
4.45459e-18	0.509398	0.656	0.481	1.38653e-13	FB3	VEZF1
6.74107e-18	0.621513	0.395	0.214	2.09823e-13	FB3	SNORA73B
9.1414e-18	0.346528	0.66	0.57	2.84535e-13	FB3	YAF2
3.75353e-16	0.749267	0.368	0.204	1.16832e-11	FB3	TIGD2
2.18392e-15	0.771788	0.474	0.326	6.79766e-11	FB3	MTND5P10
5.51721e-15	0.629185	0.718	0.69	1.71729e-10	FB3	MTRNR2L3
1.36266e-14	0.63439	0.54	0.394	4.24141e-10	FB3	FP236383.3
2.22951e-14	0.307078	0.34	0.186	6.93956e-10	FB3	GEMIN4
2.5126e-14	0.396032	0.467	0.299	7.82071e-10	FB3	PAIP1
5.35733e-14	0.271277	0.323	0.174	1.66752e-09	FB3	KLHL33
6.64598e-13	0.708491	0.485	0.377	2.06863e-08	FB3	RP11-10B2.1
1.05647e-12	0.428568	0.285	0.148	3.28838e-08	FB3	DNAJC6
1.19145e-12	0.26974	0.381	0.235	3.70852e-08	FB3	LINC00452
2.53477e-12	0.620929	0.447	0.332	7.88973e-08	FB3	MTND6P4
4.23259e-12	0.480034	0.357	0.222	1.31744e-07	FB3	RPL23AP45
5.96902e-12	0.252902	0.23	0.446	1.85792e-07	FB3	PSMD4
1.16559e-11	0.463662	0.395	0.259	3.62802e-07	FB3	AC079949.1
2.26631e-11	0.441193	0.433	0.308	7.05412e-07	FB3	RP11-320M16.1
1.49146e-10	0.30057	0.357	0.226	4.64231e-06	FB3	CLMN
1.1097e-09	0.434372	0.072	0.229	3.45405e-05	FB3	CCDC12
1.27964e-09	0.330131	0.241	0.126	3.983e-05	FB3	TRMT61A
1.88521e-09	0.304712	0.155	0.346	5.86791e-05	FB3	PABPC3
3.02534e-09	0.397159	0.512	0.433	9.41668e-05	FB3	MTRNR2L11
3.71004e-09	0.465316	0.313	0.198	0.000115479	FB3	MIR130B
6.78162e-09	0.333829	0.402	0.568	0.000211085	FB3	NDUFA1
7.28861e-09	0.345387	0.265	0.44	0.000226865	FB3	RAB31
9.69598e-09	0.446548	0.199	0.37	0.000301797	FB3	HNRNPR
1.15153e-08	0.291384	0.265	0.442	0.000358426	FB3	APRT
1.21845e-08	0.312444	0.326	0.218	0.000379254	FB3	KIF7
1.26443e-08	0.259985	0.529	0.416	0.000393567	FB3	NOTCH3
3.30235e-08	0.310903	0.213	0.383	0.00102789	FB3	PRPF38B
5.29623e-08	0.299679	0.22	0.405	0.00164851	FB3	YWHAQ
5.62494e-08	0.337982	0.371	0.251	0.00175082	FB3	LDLR
7.942e-08	1.33282	0.457	0.363	0.00247203	FB3	TTN
1.20373e-07	0.30912	0.141	0.291	0.00374674	FB3	PDCD6IP
1.34485e-07	0.327611	0.148	0.297	0.00418598	FB3	PDCD10
3.95079e-07	0.38969	0.182	0.335	0.0122972	FB3	H3F3AP4
5.53512e-07	0.447275	0.67	0.708	0.0172286	FB3	RP11-750B16.1
7.00321e-07	0.272643	0.134	0.271	0.0217982	FB3	EIF2S1
7.05022e-07	0.385102	0.168	0.303	0.0219445	FB3	BLVRB
9.35295e-07	0.497231	0.117	0.252	0.029112	FB3	DCTN3
1.19743e-06	1.52805	0.316	0.217	0.0372712	FB3	NPPA
1.28925e-06	0.612051	0.399	0.335	0.0401293	FB3	MTND4P24
3.25716e-150	2.13128	0.701	0.133	1.01382e-145	T	TRBV25-1
1.91778e-96	1.8714	0.532	0.108	5.96927e-92	T	CD2
6.79524e-95	2.18388	0.687	0.224	2.11509e-90	T	TRBC2
1.50654e-84	2.26508	0.651	0.22	4.68925e-80	T	CCL5
4.5945e-82	1.22393	0.345	0.045	1.43008e-77	T	CST7
2.82638e-80	1.36541	0.387	0.061	8.79738e-76	T	CD96
7.99062e-76	1.85948	0.803	0.379	2.48716e-71	T	PTPRC
1.21817e-75	0.738573	1	1	3.79166e-71	T	MALAT1
1.86424e-63	1.1161	0.292	0.043	5.80262e-59	T	LCK
2.66961e-62	0.802623	0.986	0.885	8.30943e-58	T	RP11-360D2.2
7.31487e-62	0.756808	1	0.996	2.27683e-57	T	B2M
5.5073e-61	1.4987	0.884	0.619	1.7142e-56	T	ARHGDIB
4.72878e-60	0.812725	0.986	0.831	1.47188e-55	T	RP11-761N21.2
2.56614e-58	0.873366	0.993	0.917	7.98735e-54	T	AP000936.1
5.21737e-58	0.961048	0.996	0.975	1.62396e-53	T	RPS19
8.04451e-58	0.885705	0.993	0.953	2.50393e-53	T	RP11-543P15.1
1.16887e-56	2.15729	0.43	0.118	3.63824e-52	T	CD3D
4.78673e-55	0.820444	0.996	0.954	1.48992e-50	T	AC002075.4
2.94292e-54	1.2051	0.528	0.171	9.16012e-50	T	FYN
1.14873e-53	0.915619	0.261	0.04	3.57554e-49	T	NKG7
3.4674e-52	1.32973	0.817	0.492	1.07926e-47	T	EZR
4.10178e-52	0.845861	0.979	0.866	1.27672e-47	T	RP11-20O24.1
5.64073e-50	1.06233	0.306	0.061	1.75573e-45	T	SPOCK2
1.0867e-48	1.28706	0.359	0.087	3.38246e-44	T	TRAC
4.26902e-47	1.7955	0.493	0.177	1.32878e-42	T	LEPROTL1
6.22149e-47	0.849031	0.975	0.842	1.9365e-42	T	RP3-423B22.5
1.73229e-46	1.22253	0.782	0.462	5.39193e-42	T	SARAF
2.36826e-46	0.604427	0.915	0.718	7.37146e-42	T	AC090602.2
4.89765e-46	1.01681	0.208	0.029	1.52444e-41	T	CXCR6
4.08712e-45	0.998944	0.289	0.058	1.27216e-40	T	SYTL3
6.7602e-43	0.566283	0.306	0.068	2.10418e-38	T	IL2RG
6.6751e-42	0.998648	0.454	0.149	2.07769e-37	T	SLC38A1
1.44865e-41	1.03532	0.37	0.105	4.50907e-37	T	RUNX3
6.15872e-41	1.32475	0.415	0.137	1.91696e-36	T	CLEC2D
1.25442e-38	1.10941	0.401	0.131	3.9045e-34	T	AKNA
7.9499e-38	0.633786	0.996	0.984	2.47449e-33	T	RPS14
1.2032e-37	0.726453	0.993	0.967	3.74509e-33	T	PTMA
2.22296e-37	0.801165	0.905	0.716	6.91919e-33	T	RPS19P1
1.64803e-36	1.16139	0.482	0.187	5.12965e-32	T	ITM2A
3.98298e-36	0.840989	0.264	0.061	1.23974e-31	T	BCL11B
1.15605e-34	0.682707	0.989	0.908	3.59831e-30	T	PTMAP5
2.37083e-34	1.46047	0.401	0.144	7.37943e-30	T	ISG20
1.42007e-32	0.557626	0.951	0.772	4.42012e-28	T	RP11-343H5.4
5.49261e-32	0.566039	0.813	0.593	1.70963e-27	T	RPS19P3
6.01257e-32	0.896307	0.25	0.061	1.87147e-27	T	CD6
9.0609e-32	0.666026	0.919	0.738	2.82029e-27	T	PTMAP2
5.34945e-31	0.567947	0.863	0.664	1.66507e-26	T	PTMAP3
2.19463e-30	0.834283	0.25	0.064	6.83102e-26	T	APOBEC3G
1.35077e-29	0.597827	0.961	0.853	4.2044e-25	T	RP5-1056L3.3
2.58688e-29	0.402371	0.761	0.535	8.05193e-25	T	RP11-389O22.4
1.96674e-28	0.509922	0.789	0.564	6.12168e-24	T	RP11-10G12.1
3.30693e-28	0.69491	0.225	0.055	1.02932e-23	T	CD3G
9.84201e-28	1.57984	0.282	0.089	3.06342e-23	T	CD8A
1.27481e-27	0.293057	0.754	0.522	3.96799e-23	T	RPS27P29
1.7617e-27	1.0173	0.401	0.158	5.48346e-23	T	PDCD4
1.08249e-25	0.697789	0.289	0.094	3.36937e-21	T	STAT4
3.40464e-25	0.474495	0.799	0.602	1.05973e-20	T	RP11-529H20.3
6.06903e-25	0.494292	0.993	0.971	1.88904e-20	T	TMSB4X
8.13776e-25	0.260001	0.711	0.483	2.53296e-20	T	RP11-25I15.1
1.95371e-24	0.499063	0.933	0.761	6.08113e-20	T	GAS5
4.00963e-24	0.899949	0.412	0.182	1.24804e-19	T	TMEM2
5.46658e-24	1.06148	0.56	0.328	1.70153e-19	T	CXCR4
1.05438e-22	1.1353	0.507	0.28	3.28185e-18	T	PPP2R5C
2.69522e-22	1.7481	0.465	0.253	8.38914e-18	T	CD52
5.03705e-22	0.891717	0.377	0.164	1.56783e-17	T	CDC42SE2
6.56757e-22	0.93653	0.342	0.141	2.04422e-17	T	AUTS2
8.86148e-22	1.03625	0.37	0.159	2.75822e-17	T	CNOT6L
9.81581e-22	0.93483	0.458	0.228	3.05527e-17	T	ETS1
1.43417e-21	0.385685	0.954	0.822	4.464e-17	T	TMSB4XP4
1.46231e-21	1.06698	0.296	0.11	4.55158e-17	T	GIMAP7
1.66252e-21	0.982923	0.215	0.063	5.17476e-17	T	TC2N
2.19773e-21	0.63374	0.989	0.979	6.84067e-17	T	H3F3B
3.82773e-21	0.452451	0.954	0.828	1.19142e-16	T	BCAS4
5.27589e-21	1.7378	0.475	0.275	1.64217e-16	T	IL7R
6.7518e-21	0.578097	0.975	0.92	2.10157e-16	T	RP11-234A1.1
1.20252e-20	0.680554	0.201	0.057	3.74295e-16	T	SELPLG
3.25921e-20	1.22503	0.567	0.345	1.01446e-15	T	CREM
5.34597e-20	1.05315	0.285	0.11	1.66399e-15	T	CD69
6.35079e-20	0.410085	0.204	0.06	1.97675e-15	T	RP11-345J4.6
1.10114e-19	0.503657	0.982	0.927	3.4274e-15	T	RPL18A
1.91147e-19	0.809117	0.317	0.132	5.94964e-15	T	IL32
1.95475e-19	0.498121	0.965	0.89	6.08435e-15	T	AC079250.1
1.95744e-19	0.413271	0.806	0.666	6.09273e-15	T	PTMAP8
2.25358e-19	0.549575	0.908	0.761	7.01451e-15	T	RPL18AP3
3.09011e-19	0.943858	0.697	0.502	9.61827e-15	T	TSC22D3
3.88039e-19	0.660984	0.933	0.849	1.20781e-14	T	RPL36AL
4.15729e-19	0.331968	0.718	0.564	1.294e-14	T	RP11-445N18.3
4.53871e-19	0.475778	0.877	0.755	1.41272e-14	T	CTD-3035D6.1
7.33038e-19	1.09703	0.257	0.095	2.28165e-14	T	DUSP4
1.91465e-18	0.532386	0.947	0.903	5.95954e-14	T	RPS18
5.30092e-18	0.421073	0.711	0.541	1.64997e-13	T	RPL36AP45
6.03863e-18	0.348798	0.782	0.584	1.87958e-13	T	RP4-765C7.2
7.04759e-18	0.321358	0.778	0.574	2.19363e-13	T	RPS14P8
7.69595e-18	0.450978	0.803	0.642	2.39544e-13	T	RPS18P12
1.37748e-17	0.956578	0.465	0.262	4.28754e-13	T	ARL4C
3.47953e-17	0.479032	0.63	0.449	1.08304e-12	T	RP11-330M2.4
3.64663e-17	0.899257	0.215	0.073	1.13505e-12	T	ITK
6.28729e-17	0.385912	0.93	0.746	1.95698e-12	T	SRGN
6.42864e-17	0.367157	0.69	0.517	2.00098e-12	T	RPL36AP41
1.26786e-16	0.955134	0.285	0.122	3.94634e-12	T	PARP8
1.26787e-16	0.417998	0.782	0.625	3.94638e-12	T	RPS18P9
3.39057e-16	1.01624	0.306	0.139	1.05535e-11	T	EMB
5.47758e-16	0.380497	0.637	0.455	1.70495e-11	T	RP11-267J23.4
7.53358e-16	0.60884	0.842	0.762	2.3449e-11	T	RPS29
1.269e-15	0.397971	0.204	0.071	3.94988e-11	T	GNG2
2.14618e-15	0.719388	0.961	0.913	6.6802e-11	T	RPS27
4.54634e-15	0.565966	0.894	0.805	1.41509e-10	T	H3F3C
6.68095e-15	0.395784	0.951	0.91	2.07951e-10	T	RPL41
8.87077e-15	0.572	0.232	0.091	2.76112e-10	T	CCR7
1.71544e-14	0.296128	0.528	0.357	5.33947e-10	T	RP11-318C24.1
1.77769e-14	2.01825	0.243	0.106	5.53324e-10	T	GZMB
2.15203e-14	0.321648	0.993	0.95	6.69842e-10	T	HLA-B
2.88322e-14	1.02566	0.433	0.25	8.97431e-10	T	STK4
6.60326e-14	0.730449	0.292	0.134	2.05533e-09	T	AIM1
6.65873e-14	0.720565	0.208	0.081	2.0726e-09	T	PPP1R16B
7.82719e-14	0.573738	0.62	0.437	2.43629e-09	T	IFITM1
1.35127e-13	0.560738	0.894	0.855	4.20596e-09	T	AC007969.5
1.47236e-13	0.307674	0.239	0.099	4.58286e-09	T	SNORD89
2.64095e-13	1.22305	0.292	0.145	8.22021e-09	T	PCED1B-AS1
3.53476e-13	0.324712	0.68	0.534	1.10023e-08	T	AD000092.3
4.30651e-13	0.333843	0.915	0.825	1.34045e-08	T	RPL41P2
7.13673e-13	0.84837	0.306	0.156	2.22138e-08	T	APMAP
8.47379e-13	0.51622	0.915	0.915	2.63755e-08	T	CALM1
2.47198e-12	0.442728	0.933	0.894	7.69428e-08	T	RPS20
2.62621e-12	0.478142	0.887	0.837	8.17433e-08	T	RPS15
2.66983e-12	0.5589	0.803	0.638	8.3101e-08	T	BTG1
3.20201e-12	0.272754	0.743	0.583	9.96659e-08	T	RPL23AP43
5.32002e-12	0.981967	0.465	0.306	1.65591e-07	T	PIK3R1
5.69434e-12	0.450884	0.937	0.886	1.77242e-07	T	PABPC1
5.88451e-12	0.34376	0.792	0.676	1.83161e-07	T	RPS20P2
6.44639e-12	0.272583	0.849	0.719	2.0065e-07	T	AC012005.3
8.51637e-12	0.303028	0.799	0.663	2.6508e-07	T	TMSB4XP1
9.28719e-12	0.49091	0.577	0.386	2.89073e-07	T	LCP1
9.72622e-12	0.78529	0.222	0.099	3.02738e-07	T	ARHGAP9
1.01536e-11	0.346335	0.732	0.605	3.16041e-07	T	RPS15P5
1.16608e-11	0.817579	0.211	0.091	3.62955e-07	T	CASP8
1.46581e-11	1.14564	0.451	0.305	4.56248e-07	T	ALOX5AP
2.78041e-11	0.375762	0.782	0.682	8.65431e-07	T	RP11-120B7.1
2.96211e-11	0.854873	0.201	0.085	9.21987e-07	T	EPB41
4.83941e-11	0.620162	0.44	0.292	1.50631e-06	T	TSPYL2
5.45136e-11	0.391025	0.824	0.735	1.69679e-06	T	UBBP4
6.0421e-11	0.398031	0.873	0.774	1.88066e-06	T	UBB
6.58582e-11	0.491671	0.729	0.6	2.0499e-06	T	RP11-778D9.4
6.72577e-11	0.873403	0.525	0.374	2.09346e-06	T	SYNE2
6.76244e-11	0.685205	0.236	0.113	2.10488e-06	T	TUBA4A
7.95641e-11	0.90564	0.535	0.39	2.47651e-06	T	YPEL5
8.16828e-11	0.309278	0.905	0.785	2.54246e-06	T	HLA-C
8.33448e-11	0.415372	0.94	0.943	2.59419e-06	T	RPS6
1.05489e-10	0.464499	0.211	0.093	3.28345e-06	T	INPP5D
1.10691e-10	0.647993	0.225	0.103	3.44537e-06	T	PDE7A
1.24959e-10	0.957405	0.454	0.309	3.88946e-06	T	ELF1
1.26833e-10	0.896463	0.433	0.292	3.9478e-06	T	EML4
1.529e-10	0.580421	0.289	0.153	4.75916e-06	T	MAF
1.70878e-10	0.570875	0.201	0.088	5.31874e-06	T	ITGA4
1.84108e-10	0.406629	0.88	0.838	5.73054e-06	T	RPL3P4
2.44435e-10	0.433582	0.211	0.094	7.60828e-06	T	CYTIP
2.52353e-10	0.587865	0.254	0.126	7.85473e-06	T	PIK3IP1
4.11669e-10	1.03613	0.486	0.343	1.28136e-05	T	SRSF7
5.40504e-10	0.275026	0.718	0.587	1.68237e-05	T	RPL23AP63
6.51918e-10	0.94494	0.423	0.282	2.02916e-05	T	SMCHD1
9.0109e-10	0.422045	0.275	0.15	2.80473e-05	T	RP11-489E7.4
9.27828e-10	0.321168	0.651	0.529	2.88796e-05	T	RP11-146N23.1
1.23353e-09	0.310069	0.62	0.504	3.83949e-05	T	RP5-827C21.1
1.92142e-09	0.522219	0.863	0.798	5.98062e-05	T	HLA-A
2.04579e-09	0.303756	0.782	0.639	6.36772e-05	T	TMSB4XP8
3.3054e-09	0.469109	0.933	0.906	0.000102884	T	OAZ1
3.58246e-09	0.30052	0.613	0.503	0.000111508	T	AC097523.1
4.78298e-09	0.344763	0.866	0.815	0.000148875	T	RPL34P18
4.90707e-09	0.446922	0.743	0.66	0.000152738	T	RPL15P3
5.60694e-09	0.452282	0.891	0.848	0.000174522	T	RPS3
9.44464e-09	0.459349	0.863	0.82	0.000293974	T	RPL13AP5
1.06095e-08	0.929421	0.306	0.186	0.000330232	T	RNF19A
1.07487e-08	0.693561	0.201	0.097	0.000334563	T	FAM102A
1.71542e-08	0.424454	0.884	0.847	0.000533942	T	CTC-575D19.1
1.7216e-08	0.266334	0.595	0.47	0.000535864	T	RP11-69L16.5
2.09835e-08	0.809268	0.254	0.139	0.000653134	T	CDKN1B
2.20645e-08	0.409648	0.852	0.818	0.00068678	T	RPL3
2.24274e-08	0.253748	0.764	0.689	0.000698075	T	RPL21P134
2.41432e-08	0.255085	0.546	0.424	0.000751481	T	RPL41P1
2.79739e-08	0.53267	0.866	0.836	0.000870717	T	RPS16
5.50427e-08	0.693216	0.535	0.404	0.00171326	T	FAM177A1
5.75487e-08	0.337714	0.215	0.113	0.00179126	T	LINC00869
7.38616e-08	0.732084	0.349	0.231	0.00229901	T	STK17B
7.8411e-08	0.412367	0.754	0.703	0.00244062	T	AC016708.2
8.99644e-08	0.311897	0.88	0.825	0.00280023	T	RPL21P75
1.21119e-07	2.21231	0.201	0.108	0.00376994	T	GNLY
1.222e-07	0.338638	0.951	0.942	0.00380359	T	RPL34
1.29463e-07	0.281607	0.739	0.641	0.00402967	T	UBBP1
1.30071e-07	0.435511	0.919	0.916	0.00404858	T	RPL13
1.75029e-07	0.388652	0.236	0.131	0.00544795	T	SEMA4D
1.9946e-07	0.404698	0.768	0.682	0.0062084	T	CTD-2192J16.15
2.72984e-07	0.395173	0.599	0.478	0.0084969	T	RPL23AP65
2.93825e-07	0.316372	0.972	0.96	0.00914559	T	RPLP1
3.05743e-07	0.468142	0.275	0.167	0.00951655	T	GOLGA8B
3.58195e-07	0.394863	0.852	0.829	0.0111492	T	RPL10
4.31711e-07	0.408867	0.905	0.85	0.0134374	T	HLA-E
4.32608e-07	0.476918	0.549	0.44	0.0134654	T	SKP1P1
6.73035e-07	0.415838	0.405	0.273	0.0209489	T	OGT
7.2075e-07	0.346706	0.539	0.441	0.0224341	T	RP11-169K16.8
9.61952e-07	0.365424	0.873	0.785	0.0299417	T	AC016739.2
1.01987e-06	0.404018	0.887	0.896	0.0317444	T	RPL13P12
1.05033e-06	0.745232	0.391	0.275	0.0326926	T	BUB3
1.22041e-06	0.418043	0.694	0.651	0.0379865	T	RP11-92K2.2
1.30404e-06	0.32954	0.257	0.154	0.0405895	T	CCDC88C
2.78138e-107	1.53893	0.791	0.234	8.65733e-103	SMC1	OMD
6.8033e-103	1.76823	0.993	0.915	2.1176e-98	SMC1	MGP
4.61288e-93	1.20668	0.816	0.282	1.43581e-88	SMC1	DKK3
4.38753e-89	1.47271	0.845	0.348	1.36566e-84	SMC1	OGN
3.29234e-87	1.38055	0.895	0.418	1.02477e-82	SMC1	COL14A1
2.70939e-85	1.42638	0.949	0.631	8.43326e-81	SMC1	AEBP1
1.59061e-84	1.6399	0.823	0.362	4.95093e-80	SMC1	ADH1B
1.28744e-83	1.2665	0.841	0.348	4.00729e-79	SMC1	PRELP
1.38292e-83	1.512	0.863	0.425	4.30448e-79	SMC1	LTBP2
2.99313e-81	1.19898	0.942	0.571	9.31643e-77	SMC1	BGN
8.61446e-81	1.0691	0.993	0.648	2.68134e-76	SMC1	IGFBP7
2.18833e-79	0.362479	0.437	0.075	6.8114e-75	SMC1	ADH1A
2.09172e-78	1.31426	0.758	0.283	6.5107e-74	SMC1	FMO2
2.92996e-78	1.38294	0.838	0.372	9.11978e-74	SMC1	CFH
8.79809e-77	1.22276	0.794	0.319	2.73849e-72	SMC1	SULF1
8.76826e-76	1.31009	0.928	0.555	2.72921e-71	SMC1	EFEMP1
2.92703e-74	1.31068	0.715	0.247	9.11068e-70	SMC1	FRZB
2.34088e-72	0.393019	0.44	0.082	7.28621e-68	SMC1	ADH1C
2.00569e-71	1.17144	0.729	0.257	6.24291e-67	SMC1	COL8A1
1.27331e-70	1.28594	0.751	0.284	3.96329e-66	SMC1	ASPN
1.59027e-67	1.096	0.827	0.375	4.94986e-63	SMC1	LTBP1
2.7493e-67	1.08697	0.971	0.739	8.55747e-63	SMC1	VCAN
5.91681e-67	1.01205	0.877	0.408	1.84167e-62	SMC1	MYH10
8.96027e-65	1.07746	0.556	0.155	2.78897e-60	SMC1	ANGPT1
1.50547e-63	1.08478	0.87	0.455	4.68593e-59	SMC1	FHL1
1.92564e-61	0.849267	0.744	0.291	5.99374e-57	SMC1	MFAP4
2.26677e-60	0.919106	0.603	0.188	7.05556e-56	SMC1	SMOC2
5.21436e-58	0.906505	0.592	0.189	1.62302e-53	SMC1	EDIL3
1.75571e-56	0.947476	0.892	0.548	5.46482e-52	SMC1	SERPING1
9.61312e-54	0.808099	0.993	0.948	2.99218e-49	SMC1	IFITM3
2.10918e-53	0.892004	0.473	0.131	6.56502e-49	SMC1	C2orf40
5.94092e-53	1.04634	0.776	0.394	1.84917e-48	SMC1	THBS2
1.52818e-52	0.949561	0.939	0.613	4.75662e-48	SMC1	SPARC
2.83896e-51	0.896273	0.986	0.918	8.83654e-47	SMC1	FN1
5.26705e-50	0.629817	0.404	0.099	1.63942e-45	SMC1	PDGFD
2.12727e-49	0.946477	0.949	0.653	6.62133e-45	SMC1	GSN
2.40392e-49	0.854438	0.487	0.145	7.48245e-45	SMC1	SFRP4
2.68587e-49	0.487633	0.383	0.09	8.36005e-45	SMC1	GPM6B
2.47743e-48	0.835848	0.812	0.45	7.71125e-44	SMC1	UACA
1.42213e-47	1.11497	0.812	0.465	4.42651e-43	SMC1	A2M
8.74205e-47	0.938401	0.542	0.198	2.72105e-42	SMC1	CDH13
6.84663e-46	0.914778	0.866	0.578	2.13108e-41	SMC1	TIMP2
8.40448e-46	0.697112	0.466	0.14	2.61598e-41	SMC1	CFHR1
1.76977e-45	0.627266	0.773	0.342	5.50858e-41	SMC1	PPP1R14A
6.9916e-45	0.653823	0.96	0.681	2.17621e-40	SMC1	SPARCL1
1.08647e-44	0.321711	0.531	0.182	3.38176e-40	SMC1	RPS27P27
1.25487e-44	1.09018	0.606	0.245	3.90591e-40	SMC1	NOV
1.32691e-44	0.692147	0.578	0.218	4.13013e-40	SMC1	ITGA1
1.3729e-44	0.653667	0.899	0.58	4.27328e-40	SMC1	SELM
5.28838e-44	0.845524	0.841	0.516	1.64606e-39	SMC1	C1R
8.44249e-44	1.19738	0.718	0.385	2.62781e-39	SMC1	CXCL12
2.83407e-43	0.835072	0.769	0.413	8.82133e-39	SMC1	PLAC9
4.59314e-43	0.731035	0.643	0.279	1.42966e-38	SMC1	FBLN5
1.40206e-42	1.07083	0.383	0.104	4.36404e-38	SMC1	TNFRSF11B
1.48114e-42	0.585443	0.765	0.395	4.61018e-38	SMC1	TCF4
2.11107e-42	0.750132	0.686	0.317	6.57092e-38	SMC1	AQP1
4.25718e-42	0.448714	0.787	0.405	1.32509e-37	SMC1	RP11-467L13.5
2.84355e-41	0.821946	0.863	0.513	8.85084e-37	SMC1	CLU
1.83852e-40	0.65677	0.61	0.257	5.72256e-36	SMC1	ANTXR1
1.84142e-40	0.724782	0.971	0.797	5.73161e-36	SMC1	IFITM2
2.3461e-40	0.493575	0.534	0.198	7.30248e-36	SMC1	LTBP4
3.40796e-40	0.45671	0.83	0.457	1.06076e-35	SMC1	IFITM9P
5.30597e-40	0.634603	0.365	0.098	1.65154e-35	SMC1	MATN2
9.10581e-40	0.494135	0.957	0.682	2.83427e-35	SMC1	CALD1
9.15959e-40	0.591292	0.791	0.393	2.85102e-35	SMC1	LMOD1
2.30145e-39	0.584428	0.426	0.128	7.16349e-35	SMC1	SGCE
7.70171e-39	0.392093	0.816	0.453	2.39723e-34	SMC1	RP11-396M11.1
9.50031e-39	0.72247	0.516	0.189	2.95707e-34	SMC1	LIMCH1
4.05634e-38	0.544413	0.949	0.711	1.26258e-33	SMC1	DSTN
4.23144e-38	0.984595	0.495	0.185	1.31708e-33	SMC1	DPT
4.46608e-38	0.651968	0.819	0.446	1.39011e-33	SMC1	RGS5
6.34388e-38	0.611275	0.657	0.318	1.9746e-33	SMC1	ADI1
1.28241e-37	0.337599	0.469	0.157	3.99164e-33	SMC1	SPINT2
4.66838e-37	0.69986	0.567	0.232	1.45308e-32	SMC1	ITGA8
5.68536e-37	0.612762	0.978	0.919	1.76963e-32	SMC1	S100A6
6.04915e-37	0.837566	0.736	0.397	1.88286e-32	SMC1	CPE
3.44321e-36	0.69875	0.505	0.196	1.07173e-31	SMC1	AKR1C2
1.5852e-35	0.593504	0.899	0.622	4.9341e-31	SMC1	NUPR1
1.92472e-35	0.560153	0.397	0.124	5.99088e-31	SMC1	ECM2
2.08387e-35	0.675217	0.801	0.468	6.48624e-31	SMC1	C1S
2.59132e-35	0.543066	0.697	0.346	8.06575e-31	SMC1	SEPT7P6
2.91674e-35	0.765078	0.415	0.141	9.07864e-31	SMC1	COL21A1
3.61862e-35	0.409919	0.639	0.283	1.12633e-30	SMC1	MFGE8
6.97817e-35	0.555861	0.542	0.217	2.17202e-30	SMC1	NR2F2
7.71528e-35	0.591074	0.989	0.957	2.40146e-30	SMC1	LGALS1
9.04764e-35	0.432814	0.444	0.154	2.81617e-30	SMC1	AKR1C3
9.33102e-35	0.664314	0.473	0.173	2.90437e-30	SMC1	RBMS3
1.31992e-34	0.578498	0.386	0.121	4.10838e-30	SMC1	SSPN
1.40851e-34	0.359742	0.874	0.535	4.38412e-30	SMC1	RP4-725G10.3
2.69211e-34	0.559616	0.675	0.339	8.37947e-30	SMC1	SEPT7P7
4.1907e-34	0.757336	0.801	0.515	1.3044e-29	SMC1	NBL1
5.31244e-34	0.381325	0.325	0.088	1.65355e-29	SMC1	ABCA6
5.48114e-34	0.665938	0.776	0.427	1.70606e-29	SMC1	ID3
8.86084e-34	0.755829	0.661	0.337	2.75802e-29	SMC1	SYNPO
1.76498e-33	0.786817	0.606	0.301	5.49369e-29	SMC1	PDGFRB
2.12567e-33	0.655275	0.765	0.439	6.61635e-29	SMC1	LPP
3.10741e-33	0.700778	0.841	0.593	9.67212e-29	SMC1	ARL6IP5
3.32219e-33	0.650012	0.697	0.337	1.03407e-28	SMC1	CNN3
4.11451e-33	0.940698	0.527	0.233	1.28068e-28	SMC1	F2R
5.56247e-33	0.677191	0.599	0.284	1.73137e-28	SMC1	PKIG
7.44099e-33	0.556137	0.693	0.36	2.31608e-28	SMC1	NFIA
8.8522e-33	0.599187	0.888	0.617	2.75533e-28	SMC1	SEPT7
1.00112e-32	0.576593	0.874	0.551	3.11609e-28	SMC1	MAP1B
1.12256e-32	0.538321	0.578	0.247	3.49408e-28	SMC1	CYBRD1
1.40626e-32	0.497978	0.444	0.161	4.37711e-28	SMC1	PCDH7
1.87044e-32	0.69391	0.419	0.151	5.82194e-28	SMC1	FMOD
2.19731e-32	0.570812	0.386	0.128	6.83935e-28	SMC1	GGT5
2.77627e-32	0.662124	0.769	0.477	8.64142e-28	SMC1	EID1
3.38152e-32	0.454009	0.552	0.232	1.05253e-27	SMC1	PDLIM3
5.36107e-32	0.695321	0.877	0.578	1.66869e-27	SMC1	COL1A2
8.27987e-32	0.762759	0.776	0.487	2.57719e-27	SMC1	TCEAL4
1.37484e-31	0.839137	0.35	0.111	4.27933e-27	SMC1	KRT17
1.56478e-31	0.606335	0.632	0.303	4.87052e-27	SMC1	PRSS23
2.57647e-31	1.27649	0.3	0.087	8.01951e-27	SMC1	CYTL1
2.86004e-31	0.819952	0.841	0.598	8.90217e-27	SMC1	RPS27L
3.57433e-31	0.520593	0.621	0.294	1.11255e-26	SMC1	COL6A2
4.68977e-31	0.448362	0.458	0.171	1.45974e-26	SMC1	TMEM14A
7.33659e-31	0.836516	0.437	0.167	2.28359e-26	SMC1	LAMA2
2.36837e-30	0.505899	0.292	0.08	7.37178e-26	SMC1	TMEM204
2.39839e-30	0.846665	0.361	0.123	7.46524e-26	SMC1	PTN
3.67787e-30	0.54834	0.372	0.122	1.14477e-25	SMC1	ABCA8
5.96089e-30	0.475641	0.859	0.594	1.85539e-25	SMC1	COX7A1
1.40508e-29	0.496752	0.693	0.354	4.37344e-25	SMC1	NEXN
1.90621e-29	0.382982	0.318	0.093	5.93328e-25	SMC1	HMCN1
1.96117e-29	0.484331	0.841	0.641	6.10435e-25	SMC1	RP11-16F15.2
2.98291e-29	0.453472	0.682	0.342	9.2846e-25	SMC1	PLS3
4.5926e-29	0.953132	0.48	0.212	1.42949e-24	SMC1	POSTN
5.35665e-29	0.519049	0.773	0.472	1.66731e-24	SMC1	CRIP2
7.47285e-29	0.459545	0.975	0.866	2.326e-24	SMC1	RP11-20O24.1
7.75636e-29	0.38946	0.74	0.398	2.41425e-24	SMC1	CRISPLD2
8.90284e-29	0.701348	0.552	0.263	2.7711e-24	SMC1	EPS8
3.51898e-28	0.516134	0.964	0.843	1.09532e-23	SMC1	RP3-423B22.5
4.40449e-28	0.63715	0.516	0.234	1.37094e-23	SMC1	SPRY1
5.69851e-28	0.384457	0.274	0.076	1.77372e-23	SMC1	EPDR1
6.14733e-28	1.27496	0.643	0.403	1.91342e-23	SMC1	LUM
6.81901e-28	0.63824	0.31	0.098	2.12248e-23	SMC1	CRLF1
8.02993e-28	0.692207	0.751	0.475	2.4994e-23	SMC1	SPTBN1
1.06681e-27	0.820679	0.379	0.137	3.32055e-23	SMC1	GUCY1A3
1.13559e-27	0.601678	0.267	0.074	3.53463e-23	SMC1	SLC14A1
1.56986e-27	0.577557	0.527	0.243	4.88634e-23	SMC1	LGALS3BP
2.26885e-27	0.51191	0.394	0.146	7.06203e-23	SMC1	SLC40A1
2.31655e-27	0.651641	0.484	0.206	7.2105e-23	SMC1	LHFP
5.27742e-27	0.432464	0.982	0.918	1.64265e-22	SMC1	AP000936.1
7.09307e-27	0.657118	0.325	0.108	2.20779e-22	SMC1	CDH11
7.36153e-27	0.493016	0.451	0.192	2.29135e-22	SMC1	AKR1C1
9.75697e-27	0.523327	0.466	0.2	3.03696e-22	SMC1	TCEAL3
1.12686e-26	0.488577	0.289	0.086	3.50748e-22	SMC1	NTRK3
1.93615e-26	0.434353	0.996	0.952	6.02645e-22	SMC1	RP11-543P15.1
1.94664e-26	0.704899	0.48	0.211	6.05911e-22	SMC1	DMD
1.9581e-26	0.799222	0.422	0.176	6.09478e-22	SMC1	ALDH1A1
3.75018e-26	0.517395	0.762	0.462	1.16728e-21	SMC1	PEBP1
1.10894e-25	0.688912	0.603	0.321	3.45168e-21	SMC1	WWTR1
2.14821e-25	0.73719	0.736	0.469	6.68652e-21	SMC1	CTGF
3.22241e-25	0.420539	0.744	0.448	1.00301e-20	SMC1	HES1
3.26953e-25	0.398955	0.827	0.572	1.01767e-20	SMC1	RPL34P34
4.42225e-25	0.460022	0.404	0.16	1.37647e-20	SMC1	LMCD1
4.60311e-25	0.465178	0.202	0.048	1.43277e-20	SMC1	CRISPLD1
5.16579e-25	0.346353	0.282	0.085	1.6079e-20	SMC1	TCEAL2
6.36744e-25	0.580984	0.386	0.153	1.98193e-20	SMC1	INMT
7.32385e-25	0.408468	0.419	0.17	2.27962e-20	SMC1	SGCB
8.74162e-25	0.389557	0.996	0.954	2.72092e-20	SMC1	AC002075.4
9.7656e-25	0.364	0.91	0.669	3.03964e-20	SMC1	RPL21P28
9.97845e-25	0.495214	0.78	0.505	3.10589e-20	SMC1	PHPT1
1.24967e-24	0.677668	0.466	0.207	3.88972e-20	SMC1	PDGFRA
1.82521e-24	0.476633	0.635	0.338	5.68114e-20	SMC1	PALLD
1.93154e-24	0.520275	0.617	0.344	6.01213e-20	SMC1	NGFRAP1
2.30639e-24	0.522663	0.397	0.158	7.17888e-20	SMC1	ISLR
2.86499e-24	0.381773	0.209	0.053	8.91757e-20	SMC1	KCNK17
3.55986e-24	0.442019	0.964	0.847	1.10804e-19	SMC1	RPL15
3.56369e-24	0.390544	0.285	0.089	1.10924e-19	SMC1	PARM1
4.16471e-24	0.489572	0.209	0.052	1.29631e-19	SMC1	AGT
5.14452e-24	0.598461	0.765	0.502	1.60128e-19	SMC1	NNMT
5.50051e-24	0.418429	0.643	0.327	1.71209e-19	SMC1	ACTA2
7.53612e-24	0.526435	0.549	0.276	2.34569e-19	SMC1	PLEKHA4
7.8823e-24	0.719287	0.606	0.333	2.45344e-19	SMC1	NFIB
8.81891e-24	0.455495	0.812	0.541	2.74497e-19	SMC1	DST
1.06863e-23	0.317729	0.325	0.114	3.32623e-19	SMC1	CTSF
1.34017e-23	0.497147	0.783	0.51	4.17142e-19	SMC1	FSTL1
2.27728e-23	0.537599	0.354	0.138	7.08827e-19	SMC1	CTSK
2.33017e-23	0.34306	0.484	0.229	7.2529e-19	SMC1	COL18A1
2.98489e-23	0.538681	0.661	0.386	9.29077e-19	SMC1	AKAP12
3.28657e-23	0.535128	0.791	0.541	1.02298e-18	SMC1	SEPW1
4.20925e-23	0.54422	0.758	0.489	1.31017e-18	SMC1	COMMD6
5.44021e-23	0.659692	0.599	0.324	1.69332e-18	SMC1	RARRES2
1.09488e-22	0.322242	0.765	0.518	3.40792e-18	SMC1	RP1-181J22.1
1.20609e-22	0.590357	0.249	0.076	3.75408e-18	SMC1	TMEM130
1.6616e-22	0.505821	0.433	0.194	5.17191e-18	SMC1	ARL3
1.82047e-22	0.537009	0.841	0.667	5.66641e-18	SMC1	CCNI
2.42785e-22	0.779554	0.426	0.188	7.55694e-18	SMC1	IGFBP3
2.75292e-22	0.595416	0.7	0.419	8.56874e-18	SMC1	COL6A1
2.89646e-22	0.48602	0.715	0.467	9.01551e-18	SMC1	RPL23AP65
3.51899e-22	0.645769	0.307	0.111	1.09532e-17	SMC1	GPC6
4.37916e-22	0.5495	0.31	0.112	1.36306e-17	SMC1	SEPT4
5.4788e-22	0.358151	0.964	0.833	1.70533e-17	SMC1	RP11-761N21.2
5.80551e-22	0.490847	0.368	0.148	1.80702e-17	SMC1	TCEAL1
7.70887e-22	0.35069	0.722	0.427	2.39946e-17	SMC1	IFITM1
8.39963e-22	0.336173	0.657	0.367	2.61447e-17	SMC1	MYLK
1.1524e-21	0.332681	0.653	0.384	3.58696e-17	SMC1	TM4SF1
1.64488e-21	0.323947	0.245	0.075	5.11984e-17	SMC1	ABCA9
2.2267e-21	0.392394	0.379	0.159	6.93082e-17	SMC1	PCYOX1
2.31119e-21	0.557502	0.296	0.104	7.1938e-17	SMC1	FEZ1
2.59404e-21	0.445589	0.628	0.35	8.07422e-17	SMC1	CD9
2.76942e-21	0.42997	0.733	0.465	8.6201e-17	SMC1	NDUFC1
2.77367e-21	0.497865	0.415	0.183	8.63332e-17	SMC1	DAAM1
3.21811e-21	0.594558	0.321	0.123	1.00167e-16	SMC1	LRRC32
3.34296e-21	0.444703	0.812	0.607	1.04053e-16	SMC1	RPL7P32
4.70863e-21	0.356964	0.924	0.821	1.46561e-16	SMC1	RPL21P75
5.07292e-21	0.351724	0.776	0.551	1.579e-16	SMC1	RPL34P31
5.12899e-21	0.471998	0.357	0.143	1.59645e-16	SMC1	PDE5A
6.8706e-21	0.452717	0.336	0.132	2.13854e-16	SMC1	ITGA11
6.96324e-21	0.573594	0.574	0.325	2.16738e-16	SMC1	ATRAID
7.52485e-21	0.329672	0.235	0.072	2.34218e-16	SMC1	SEPT8
1.01245e-20	0.348091	0.791	0.526	3.15135e-16	SMC1	PTRF
1.03352e-20	0.596235	0.26	0.087	3.21695e-16	SMC1	ANKRD35
1.08718e-20	0.591617	0.913	0.812	3.38396e-16	SMC1	SEC62
1.30696e-20	0.405778	0.708	0.436	4.06805e-16	SMC1	TMEM59
1.41691e-20	0.636492	0.679	0.431	4.41027e-16	SMC1	SCARF2
1.55607e-20	0.369185	0.968	0.852	4.84342e-16	SMC1	RP5-1056L3.3
1.94613e-20	0.317703	0.404	0.179	6.05752e-16	SMC1	RRAS
2.02761e-20	0.44879	0.679	0.416	6.31113e-16	SMC1	FBLN1
2.77733e-20	0.458216	0.368	0.15	8.64473e-16	SMC1	RCAN2
2.83654e-20	0.44343	0.433	0.201	8.82902e-16	SMC1	GAS6
3.08196e-20	0.415072	0.794	0.56	9.59292e-16	SMC1	CALM2P2
3.34128e-20	0.506345	0.22	0.066	1.04001e-15	SMC1	RP11-588K22.2
3.37884e-20	0.311086	0.964	0.888	1.0517e-15	SMC1	RP11-360D2.2
3.45443e-20	0.337838	0.57	0.297	1.07523e-15	SMC1	PRKCDBP
3.47404e-20	0.5342	0.957	0.855	1.08133e-15	SMC1	PFDN5
4.25082e-20	0.308396	0.668	0.403	1.32311e-15	SMC1	RP11-270C12.3
4.91481e-20	0.36943	0.567	0.295	1.52978e-15	SMC1	CAV1
5.59297e-20	0.527603	0.48	0.236	1.74087e-15	SMC1	ID4
6.38821e-20	0.528715	0.65	0.42	1.98839e-15	SMC1	C12orf57
6.92513e-20	0.418495	0.903	0.748	2.15552e-15	SMC1	RPL7P9
8.55475e-20	0.515431	0.437	0.204	2.66275e-15	SMC1	CHURC1
8.71861e-20	0.515899	0.653	0.4	2.71375e-15	SMC1	ISCU
1.14144e-19	0.324439	0.96	0.825	3.55283e-15	SMC1	RPL7P23
1.38217e-19	0.477863	0.563	0.308	4.30214e-15	SMC1	FGL2
1.44115e-19	0.639421	0.516	0.273	4.48572e-15	SMC1	EMP2
1.49767e-19	0.366923	0.924	0.809	4.66164e-15	SMC1	RPL34P18
1.61391e-19	0.32555	0.718	0.485	5.02345e-15	SMC1	AC016712.2
2.06765e-19	0.632625	0.383	0.168	6.43578e-15	SMC1	MICAL2
2.38598e-19	0.728204	0.48	0.256	7.4266e-15	SMC1	LAMB1
3.26951e-19	0.431772	0.491	0.256	1.01767e-14	SMC1	HTRA1
3.51033e-19	0.338018	0.982	0.873	1.09262e-14	SMC1	CALM2
3.74187e-19	0.454886	0.538	0.289	1.1647e-14	SMC1	MAGED2
3.93128e-19	0.444758	0.372	0.16	1.22365e-14	SMC1	TMEM47
3.9378e-19	0.626964	0.307	0.12	1.22568e-14	SMC1	DTWD1
4.1568e-19	0.440322	0.711	0.482	1.29385e-14	SMC1	RABAC1
5.58263e-19	0.47529	0.415	0.199	1.73765e-14	SMC1	LAMA4
5.65711e-19	0.405967	0.469	0.228	1.76083e-14	SMC1	DDR2
6.47546e-19	0.478961	0.791	0.568	2.01555e-14	SMC1	LAPTM4A
7.1554e-19	0.576032	0.574	0.355	2.22719e-14	SMC1	VAMP5
9.2003e-19	0.613934	0.321	0.132	2.86369e-14	SMC1	ZMAT3
1.01941e-18	0.468504	0.361	0.158	3.17301e-14	SMC1	C9orf3
1.02923e-18	0.371941	0.321	0.128	3.20357e-14	SMC1	DIO2
1.04874e-18	0.658301	0.585	0.366	3.26432e-14	SMC1	GNG11
3.02923e-18	0.438375	0.354	0.152	9.42879e-14	SMC1	C10orf10
3.15025e-18	0.394734	0.708	0.441	9.80545e-14	SMC1	IGFBP5
3.46386e-18	0.33434	0.383	0.173	1.07816e-13	SMC1	WASF4P
3.59575e-18	0.317915	0.708	0.466	1.11921e-13	SMC1	RP11-36C20.1
4.14616e-18	0.584405	0.397	0.187	1.29054e-13	SMC1	FBLIM1
4.18613e-18	0.320514	0.628	0.371	1.30298e-13	SMC1	SVIL
5.8811e-18	0.515104	0.231	0.078	1.83055e-13	SMC1	PDE1A
7.72191e-18	0.363464	0.928	0.74	2.40352e-13	SMC1	ITM2B
8.56837e-18	0.585108	0.675	0.452	2.66699e-13	SMC1	EPAS1
1.46874e-17	0.44885	0.83	0.603	4.57159e-13	SMC1	ITGB1
1.97334e-17	0.464075	0.43	0.202	6.14223e-13	SMC1	C12orf75
2.38938e-17	0.393278	0.397	0.188	7.43718e-13	SMC1	SLIT3
2.43414e-17	0.388809	0.347	0.152	7.57651e-13	SMC1	CPXM2
2.99962e-17	0.529001	0.48	0.258	9.33662e-13	SMC1	ITGB5
3.93305e-17	0.463847	0.769	0.572	1.2242e-12	SMC1	RPS11P5
5.60919e-17	0.332678	0.877	0.648	1.74592e-12	SMC1	RPL15P3
8.84443e-17	0.475663	0.791	0.599	2.75292e-12	SMC1	TMEM258
1.02515e-16	0.462572	0.578	0.357	3.19087e-12	SMC1	NUCB2
1.09505e-16	0.309714	0.31	0.126	3.40846e-12	SMC1	SLIT2
1.53574e-16	1.06362	0.336	0.155	4.78015e-12	SMC1	COMP
1.55661e-16	0.378602	0.245	0.091	4.84511e-12	SMC1	KRT7
1.67856e-16	0.361527	0.892	0.762	5.22467e-12	SMC1	RPL18AP3
1.86241e-16	0.452521	0.505	0.282	5.79695e-12	SMC1	EPB41L2
2.08079e-16	0.413577	0.516	0.287	6.47667e-12	SMC1	GOLIM4
2.43484e-16	0.381605	0.751	0.57	7.5787e-12	SMC1	CTD-2287O16.1
2.64391e-16	0.335817	0.314	0.133	8.22944e-12	SMC1	ENDOD1
3.5802e-16	0.396672	0.318	0.141	1.11437e-11	SMC1	MXRA8
3.84625e-16	0.406498	0.296	0.122	1.19718e-11	SMC1	COL16A1
4.15806e-16	0.321503	0.31	0.132	1.29424e-11	SMC1	ALDH3A2
4.41746e-16	0.361975	0.603	0.368	1.37498e-11	SMC1	IGFBP6
5.87815e-16	0.455608	0.22	0.079	1.82963e-11	SMC1	TMEM98
6.94714e-16	0.335411	0.39	0.188	2.16237e-11	SMC1	FBLN2
7.35441e-16	0.316537	0.412	0.206	2.28913e-11	SMC1	CASC4
1.01768e-15	0.443606	0.787	0.639	3.16765e-11	SMC1	S100A4
1.02e-15	0.475142	0.451	0.24	3.17485e-11	SMC1	ESD
1.27065e-15	0.418675	0.617	0.395	3.95504e-11	SMC1	MGST3
1.43321e-15	0.565701	0.357	0.167	4.461e-11	SMC1	FBXO32
1.46034e-15	0.500429	0.401	0.205	4.54547e-11	SMC1	MXRA7
1.66146e-15	0.449822	0.347	0.162	5.17147e-11	SMC1	PFN2
1.75234e-15	0.308902	0.946	0.841	5.45435e-11	SMC1	CTC-575D19.1
1.79251e-15	0.354298	0.404	0.202	5.57938e-11	SMC1	MMP2
2.15995e-15	0.553054	0.661	0.445	6.72307e-11	SMC1	TIMP3
2.21092e-15	0.324848	0.209	0.072	6.88172e-11	SMC1	CBY1
2.57016e-15	0.413977	0.422	0.217	7.99988e-11	SMC1	RBFOX2
3.39682e-15	0.353419	0.487	0.265	1.05729e-10	SMC1	ELN
4.23129e-15	0.374217	0.527	0.311	1.31703e-10	SMC1	SEPT11
5.58581e-15	0.308024	0.224	0.083	1.73864e-10	SMC1	C7orf55
8.00222e-15	0.407275	0.437	0.236	2.49077e-10	SMC1	LAMB2
8.45161e-15	0.371532	0.235	0.09	2.63065e-10	SMC1	TSTD1
8.51051e-15	0.392953	0.502	0.288	2.64898e-10	SMC1	BBX
8.89579e-15	0.585377	0.289	0.127	2.7689e-10	SMC1	GGTA1P
9.73398e-15	0.463235	0.498	0.292	3.0298e-10	SMC1	CRTAP
1.0815e-14	0.422462	0.888	0.783	3.36626e-10	SMC1	AC016739.2
1.27189e-14	0.529311	0.285	0.125	3.95887e-10	SMC1	FAM200B
1.52325e-14	0.34728	0.448	0.243	4.74128e-10	SMC1	PTGIS
2.11768e-14	0.331184	0.682	0.468	6.59148e-10	SMC1	EIF4A2
2.45198e-14	0.431312	0.437	0.238	7.63202e-10	SMC1	IL33
2.96749e-14	0.334458	0.765	0.53	9.23662e-10	SMC1	OST4
3.73055e-14	0.410479	0.35	0.174	1.16117e-09	SMC1	STX8
3.93293e-14	0.388835	0.531	0.336	1.22416e-09	SMC1	GPX3
4.90467e-14	0.412519	0.238	0.094	1.52663e-09	SMC1	CEP126
5.10763e-14	0.63919	0.668	0.446	1.5898e-09	SMC1	COL3A1
7.03823e-14	0.315436	0.437	0.234	2.19072e-09	SMC1	RAMP1
9.71747e-14	0.427856	0.462	0.262	3.02466e-09	SMC1	PAM
1.04368e-13	0.4053	0.235	0.094	3.24855e-09	SMC1	AIG1
1.14654e-13	0.322023	0.596	0.39	3.5687e-09	SMC1	LRPAP1
1.32953e-13	0.339471	0.473	0.27	4.1383e-09	SMC1	NFIC
1.59147e-13	0.373948	0.953	0.896	4.9536e-09	SMC1	CD63
2.14033e-13	0.316097	0.361	0.181	6.66201e-09	SMC1	WISP2
2.17071e-13	0.41769	0.372	0.19	6.75655e-09	SMC1	FAM114A1
2.29517e-13	0.321052	0.48	0.282	7.14394e-09	SMC1	JAG1
2.40299e-13	0.430436	0.639	0.451	7.47955e-09	SMC1	MORF4L1P1
2.8406e-13	0.497694	0.336	0.173	8.84164e-09	SMC1	S100A13
3.37062e-13	0.339889	0.744	0.531	1.04914e-08	SMC1	TRMT112
3.59845e-13	0.363591	0.653	0.425	1.12005e-08	SMC1	SBDS
4.04539e-13	0.314833	0.282	0.122	1.25917e-08	SMC1	PRKG1
4.23108e-13	0.539823	0.31	0.145	1.31697e-08	SMC1	EBF1
4.77841e-13	0.546424	0.549	0.361	1.48733e-08	SMC1	MRPS21
5.98912e-13	0.47718	0.267	0.119	1.86417e-08	SMC1	JADE1
7.94262e-13	0.329538	0.534	0.33	2.47222e-08	SMC1	ECH1
9.34615e-13	0.36016	0.31	0.148	2.90908e-08	SMC1	MRPL34
1.23575e-12	0.397533	0.87	0.79	3.8464e-08	SMC1	SRP14
1.90797e-12	0.362503	0.603	0.394	5.93874e-08	SMC1	CAMTA1
1.92804e-12	0.36856	0.877	0.744	6.00123e-08	SMC1	MYH9
2.11484e-12	0.327618	0.563	0.36	6.58267e-08	SMC1	CD151
2.14804e-12	0.443711	0.231	0.097	6.68599e-08	SMC1	NEGR1
2.25518e-12	0.512782	0.769	0.64	7.01948e-08	SMC1	USMG5
2.25677e-12	0.411644	0.3	0.143	7.02444e-08	SMC1	CCDC53
2.28039e-12	0.361485	0.545	0.355	7.09796e-08	SMC1	CYB5R3
2.55351e-12	0.479819	0.282	0.133	7.94805e-08	SMC1	PBX1
2.55856e-12	0.349038	0.567	0.363	7.96378e-08	SMC1	MPHOSPH8
2.73374e-12	0.401538	0.224	0.094	8.50903e-08	SMC1	PIGK
3.3832e-12	0.340227	0.834	0.675	1.05305e-07	SMC1	AC004453.8
3.43196e-12	0.387066	0.397	0.215	1.06823e-07	SMC1	PLN
3.85953e-12	0.493584	0.477	0.29	1.20132e-07	SMC1	MIER1
4.9499e-12	0.495481	0.314	0.153	1.54071e-07	SMC1	YAP1
5.56909e-12	0.35993	0.953	0.906	1.73343e-07	SMC1	TIMP1
6.08132e-12	0.371159	0.596	0.383	1.89287e-07	SMC1	CSRP1
6.25336e-12	0.367726	0.78	0.619	1.94642e-07	SMC1	RPS13P2
9.39754e-12	0.330426	0.563	0.365	2.92508e-07	SMC1	PJA2
1.21875e-11	0.403847	0.379	0.204	3.79348e-07	SMC1	RAB34
1.22724e-11	0.310704	0.307	0.151	3.81992e-07	SMC1	RBPMS
1.23685e-11	0.325609	0.375	0.205	3.84982e-07	SMC1	TMEM230
1.29628e-11	0.445655	0.628	0.469	4.03479e-07	SMC1	ATPIF1
1.35778e-11	0.310532	0.39	0.214	4.22622e-07	SMC1	LINC00493
1.42387e-11	0.433704	0.43	0.252	4.43193e-07	SMC1	MEF2C
2.71756e-11	0.460411	0.372	0.205	8.45869e-07	SMC1	NENF
2.84826e-11	0.465057	0.249	0.115	8.86549e-07	SMC1	THYN1
2.96592e-11	0.524975	0.365	0.196	9.23173e-07	SMC1	CAV2
3.17968e-11	0.401984	0.455	0.282	9.89706e-07	SMC1	TGM2
3.47488e-11	0.524769	0.361	0.195	1.08159e-06	SMC1	PURA
3.7974e-11	0.331693	0.267	0.126	1.18198e-06	SMC1	C1orf198
3.8431e-11	0.408099	0.715	0.551	1.1962e-06	SMC1	PARK7
4.23627e-11	0.374197	0.31	0.157	1.31858e-06	SMC1	MT1M
5.76454e-11	0.405266	0.65	0.476	1.79427e-06	SMC1	PPP1CB
6.4764e-11	0.339307	0.368	0.198	2.01584e-06	SMC1	MRPL32
9.21886e-11	0.608275	0.581	0.407	2.86946e-06	SMC1	TSC22D1
1.14728e-10	0.31888	0.444	0.284	3.57102e-06	SMC1	GABARAPL2
1.16514e-10	0.325475	0.26	0.125	3.6266e-06	SMC1	MOCS2
1.27614e-10	0.320368	0.574	0.393	3.9721e-06	SMC1	NDUFB4
1.53926e-10	0.309744	0.267	0.129	4.7911e-06	SMC1	SNHG14
1.58859e-10	0.382186	0.31	0.163	4.94466e-06	SMC1	COMMD3
1.62384e-10	0.358291	0.484	0.318	5.05435e-06	SMC1	SRI
1.78289e-10	0.343052	0.361	0.197	5.54943e-06	SMC1	CTTN
2.1782e-10	0.39797	0.253	0.122	6.77987e-06	SMC1	FAM127B
2.20806e-10	0.476704	0.412	0.248	6.8728e-06	SMC1	ERLEC1
2.88341e-10	0.376287	0.285	0.142	8.9749e-06	SMC1	MRVI1
3.04117e-10	0.323101	0.668	0.498	9.46596e-06	SMC1	CRYAB
3.1964e-10	0.347886	0.646	0.468	9.9491e-06	SMC1	HP1BP3
4.15344e-10	0.312469	0.361	0.201	1.2928e-05	SMC1	RP11-166D19.1
4.27504e-10	0.332596	0.462	0.282	1.33065e-05	SMC1	CRIM1
4.33454e-10	0.316311	0.773	0.623	1.34917e-05	SMC1	SOD1
4.48926e-10	0.332208	0.289	0.148	1.39733e-05	SMC1	EAPP
5.80915e-10	0.435432	0.596	0.435	1.80815e-05	SMC1	SH3BGRL
6.39889e-10	0.405949	0.31	0.165	1.99172e-05	SMC1	ZBTB4
7.46048e-10	0.328008	0.401	0.239	2.32215e-05	SMC1	BCAP29
9.46553e-10	0.617941	0.31	0.17	2.94624e-05	SMC1	SFRP2
1.00635e-09	0.32444	0.318	0.17	3.13235e-05	SMC1	REEP3
1.11e-09	0.359652	0.379	0.227	3.455e-05	SMC1	MEA1
1.18312e-09	0.365323	0.314	0.175	3.68257e-05	SMC1	GSTM3
1.27032e-09	0.421865	0.264	0.134	3.954e-05	SMC1	SESN3
1.78199e-09	0.332135	0.599	0.447	5.54662e-05	SMC1	ANAPC11
1.80122e-09	0.446533	0.404	0.254	5.60649e-05	SMC1	PCOLCE
1.95989e-09	0.312962	0.599	0.433	6.10036e-05	SMC1	NDUFB7
2.2405e-09	0.448412	0.473	0.311	6.97378e-05	SMC1	ZNF106
2.59573e-09	0.397337	0.213	0.099	8.07948e-05	SMC1	SH3D19
2.84572e-09	0.445573	0.505	0.334	8.85758e-05	SMC1	PLXDC2
3.20426e-09	0.414502	0.202	0.094	9.97359e-05	SMC1	VCAM1
3.35225e-09	0.318191	0.787	0.657	0.000104342	SMC1	CD59
6.70666e-09	0.307942	0.477	0.323	0.000208752	SMC1	TFPI
8.1179e-09	0.419807	0.603	0.451	0.000252678	SMC1	PTTG1IP
8.29083e-09	0.395113	0.801	0.681	0.00025806	SMC1	KANK2
9.18373e-09	0.323306	0.249	0.127	0.000285853	SMC1	SEPT10
9.54751e-09	0.438922	0.325	0.192	0.000297176	SMC1	CIR1
9.75775e-09	0.352711	0.708	0.591	0.00030372	SMC1	COX6B1
1.15211e-08	0.357914	0.339	0.198	0.000358606	SMC1	DHRS7
1.31908e-08	0.490338	0.531	0.386	0.000410577	SMC1	ATP6AP2
1.41684e-08	0.371858	0.224	0.112	0.000441004	SMC1	HGF
1.8881e-08	0.324909	0.202	0.098	0.000587691	SMC1	GATA6
1.97709e-08	0.480919	0.289	0.165	0.000615389	SMC1	FAM162A
2.05904e-08	0.454737	0.224	0.111	0.000640896	SMC1	CMKLR1
2.78101e-08	0.382207	0.285	0.16	0.000865617	SMC1	DPM3
2.99283e-08	0.317056	0.563	0.41	0.000931549	SMC1	COPS6
4.54967e-08	0.528131	0.513	0.385	0.00141613	SMC1	NSRP1
4.69369e-08	0.417171	0.285	0.16	0.00146096	SMC1	EVI5
5.57872e-08	0.349548	0.22	0.113	0.00173643	SMC1	FKBP7
5.61289e-08	0.331782	0.585	0.443	0.00174707	SMC1	ATP5G1
6.31284e-08	0.472839	0.314	0.186	0.00196493	SMC1	COL5A2
6.55082e-08	0.377678	0.217	0.112	0.00203901	SMC1	MAOA
6.95947e-08	0.403086	0.339	0.209	0.0021662	SMC1	CBX1
7.12408e-08	0.496238	0.296	0.173	0.00221744	SMC1	CFAP36
8.18993e-08	0.435321	0.285	0.162	0.0025492	SMC1	SORT1
1.01196e-07	0.369997	0.245	0.125	0.00314984	SMC1	FAM63B
1.0825e-07	0.370745	0.235	0.125	0.00336937	SMC1	XPA
1.1616e-07	0.399177	0.242	0.13	0.00361558	SMC1	SSBP2
1.64295e-07	0.513084	0.249	0.141	0.00511386	SMC1	PDZD11
1.69389e-07	0.32612	0.343	0.211	0.0052724	SMC1	HSD17B12
2.36641e-07	0.38077	0.318	0.193	0.00736569	SMC1	NDUFS4
2.37412e-07	0.412663	0.292	0.176	0.0073897	SMC1	CBR1
2.61576e-07	0.378252	0.733	0.639	0.00814182	SMC1	SNRPD2
2.7351e-07	0.323082	0.242	0.132	0.00851327	SMC1	FBXO21
3.18068e-07	0.357774	0.646	0.53	0.00990019	SMC1	SHFM1
3.36674e-07	0.322436	0.563	0.425	0.0104793	SMC1	UBXN4
3.5589e-07	0.333009	0.264	0.149	0.0110774	SMC1	TCEAL8
4.66471e-07	0.590312	0.379	0.266	0.0145194	SMC1	DYNLRB1
4.75498e-07	0.395228	0.343	0.217	0.0148004	SMC1	FAM46A
5.56021e-07	0.399811	0.35	0.222	0.0173067	SMC1	VEGFB
6.14603e-07	0.313806	0.245	0.139	0.0191301	SMC1	CWC27
6.54925e-07	0.351343	0.404	0.27	0.0203852	SMC1	GNG12
7.00376e-07	0.360897	0.253	0.144	0.0217999	SMC1	XPC
9.21958e-07	0.34857	0.329	0.209	0.0286969	SMC1	PPCS
1.04097e-06	0.361943	0.206	0.109	0.0324011	SMC1	FAM210B
1.08306e-06	0.321779	0.386	0.258	0.0337112	SMC1	SMDT1
1.12933e-06	0.392643	0.26	0.149	0.0351514	SMC1	SCARA3
1.16723e-06	0.548953	0.386	0.261	0.0363311	SMC1	ZNHIT1
1.48876e-06	0.316111	0.542	0.416	0.0463393	SMC1	NOTCH3
4.89066e-129	1.59697	0.933	0.304	1.52227e-124	SMC2	ACTA2
1.3532e-127	1.54285	0.949	0.33	4.21198e-123	SMC2	PPP1R14A
1.06571e-110	1.65697	0.996	0.681	3.31713e-106	SMC2	CALD1
1.53833e-108	1.72485	0.89	0.34	4.7882e-104	SMC2	NEXN
4.28624e-105	1.58826	0.992	0.709	1.33413e-100	SMC2	DSTN
3.11537e-101	1.33835	0.961	0.422	9.69692e-97	SMC2	TPM2
2.18654e-100	1.62474	0.957	0.48	6.80584e-96	SMC2	MYH11
4.94223e-98	1.40103	0.89	0.349	1.53832e-93	SMC2	MYLK
1.61494e-97	1.56609	0.933	0.439	5.02665e-93	SMC2	RGS5
5.50196e-96	1.58225	0.913	0.386	1.71254e-91	SMC2	LMOD1
7.77113e-94	1.38112	0.969	0.554	2.41884e-89	SMC2	MYL9
1.95114e-93	0.559014	0.772	0.231	6.07311e-89	SMC2	RP11-367E12.4
1.6282e-85	1.0147	0.815	0.278	5.06793e-81	SMC2	PRKCDBP
1.45359e-84	1.38562	0.701	0.213	4.52445e-80	SMC2	RAMP1
9.94676e-80	1.01754	1	0.983	3.09603e-75	SMC2	MYL6
3.38798e-77	0.826393	0.567	0.133	1.05454e-72	SMC2	CNN1
3.76131e-77	0.74005	0.524	0.114	1.17074e-72	SMC2	HSPB7
3.302e-76	1.33203	0.89	0.41	1.02778e-71	SMC2	MYH10
1.54069e-74	1.10344	0.646	0.185	4.79554e-70	SMC2	C12orf75
1.94782e-74	1.03984	0.996	0.873	6.06279e-70	SMC2	CALM2
1.0529e-73	1.30926	0.504	0.109	3.27727e-69	SMC2	ACTG2
4.16166e-71	1.28536	0.941	0.589	1.29536e-66	SMC2	COX7A1
2.34857e-68	0.988623	0.949	0.578	7.31014e-64	SMC2	SELM
4.05373e-68	1.16007	0.795	0.335	1.26176e-63	SMC2	PLS3
4.48096e-68	1.03288	0.921	0.532	1.39474e-63	SMC2	SEPW1
8.5229e-67	0.959405	0.689	0.224	2.65284e-62	SMC2	ITGA8
7.59957e-66	1.0367	0.677	0.233	2.36544e-61	SMC2	PPP1R12B
1.26025e-65	0.452292	0.571	0.15	3.92266e-61	SMC2	DSTNP2
2.87443e-65	0.848461	0.512	0.123	8.94696e-61	SMC2	MRVI1
4.41451e-65	1.19502	0.622	0.197	1.37406e-60	SMC2	PLN
3.84459e-64	1.0512	0.886	0.432	1.19667e-59	SMC2	LPP
6.16927e-64	1.0827	0.886	0.457	1.92025e-59	SMC2	FHL1
1.31536e-60	0.880964	0.992	0.957	4.0942e-56	SMC2	LGALS1
4.39199e-60	0.850756	0.992	0.918	1.36705e-55	SMC2	S100A6
2.29377e-59	0.923794	0.882	0.465	7.13959e-55	SMC2	CRIP2
3.81988e-59	1.20032	0.866	0.481	1.18898e-54	SMC2	TCEAL4
6.56301e-58	0.88893	0.689	0.241	2.0428e-53	SMC2	NOV
3.44093e-57	1.01702	0.854	0.463	1.07102e-52	SMC2	TNS1
5.13879e-57	0.863507	0.728	0.281	1.5995e-52	SMC2	MCAM
6.41115e-56	0.755768	0.657	0.225	1.99554e-51	SMC2	PDLIM3
1.07614e-55	0.890135	0.937	0.548	3.34959e-51	SMC2	MAP1B
6.1168e-55	0.989395	0.776	0.369	1.90392e-50	SMC2	CSRP1
[truncated: 1,483 more rows]
